# Supplementary material for: Mathematical models of tissue stem and transit target cell divisions and the risk of radiation- or smoking-associated cancer
Source: PLoS Comput Biol. 2017 Feb 14;13(2):e1005391. doi: 10.1371/journal.pcbi.1005391 (PMC5347390; doi:10.1371/journal.pcbi.1005391)
Supplement: S1 Supporting Information — (ZIP) [file pcbi.1005391.s002.zip]

Archive with 415 entries (415 files):
- Tomasetti & Vogelstein Science augmented.xlsx
- Tomasetti & Vogelstein Science augmented full updated (analysis of Wu et al).csv
- Tomasetti & Vogelstein Science augmented full updated (analysis of Wu et al).R
- Tomasetti & Vogelstein Science augmented full updated (analysis of Wu et al).RData
- Tomasetti & Vogelstein Science augmented full updated (analysis of Wu et al).txt
- abbmvkmultgatestochhaz_4_stage_stem_transit_ratio_100_G_D_eq_0_trans_mut.lis
- fitmvkmultgatestochhaz_2_3_stage_stem_transit_ratio_100_G_D_eq_0.inp
- fitmvkmultgatestochhaz_2_stage_stem_transit_ratio_100_G_1.1_D_0.71.inp
- fitmvkmultgatestochhaz_2_stage_stem_transit_ratio_100_G_D_eq_0.inp
- fitmvkmultgatestochhaz_2_stage_stem_transit_ratio_100_G_D_eq_0_stem_mut.inp
- fitmvkmultgatestochhaz_2_stage_stem_transit_ratio_100_G_D_eq_0_trans_mut.inp
- fitmvkmultgatestochhaz_3_4_stage_stem_transit_ratio_100_G_D_eq_0.inp
- fitmvkmultgatestochhaz_3_stage_stem_transit_ratio_100_G_1.1_D_0.71.inp
- fitmvkmultgatestochhaz_3_stage_stem_transit_ratio_100_G_D_eq_0.inp
- fitmvkmultgatestochhaz_3_stage_stem_transit_ratio_100_G_D_eq_0_osteosarcoma.inp
- fitmvkmultgatestochhaz_3_stage_stem_transit_ratio_100_G_D_eq_0_stem_mut.inp
- fitmvkmultgatestochhaz_3_stage_stem_transit_ratio_100_G_D_eq_0_trans_mut.inp
- fitmvkmultgatestochhaz_4_stage_stem_transit_ratio_100_G_1.1_D_0.71.inp
- fitmvkmultgatestochhaz_4_stage_stem_transit_ratio_100_G_D_eq_0.inp
- fitmvkmultgatestochhaz_4_stage_stem_transit_ratio_100_G_D_eq_0_stem_mut.inp
- fitmvkmultgatestochhaz_4_stage_stem_transit_ratio_100_G_D_eq_0_stem_mut_Rosenbrock.inp
- fitmvkmultgatestochhaz_4_stage_stem_transit_ratio_100_G_D_eq_0_trans_mut.inp
- Fittermvkmultgatestochhaz.for
- outmvkmultgatestochhaz_2_3_stage_stem_transit_ratio_100_G_D_eq_0.lis
- outmvkmultgatestochhaz_2_stage_stem_transit_ratio_100.lis
- outmvkmultgatestochhaz_2_stage_stem_transit_ratio_100_G_1.1_D_0.71.lis
- outmvkmultgatestochhaz_2_stage_stem_transit_ratio_100_G_D_eq_0.lis
- outmvkmultgatestochhaz_2_stage_stem_transit_ratio_100_G_D_eq_0_stem_mut.lis
- outmvkmultgatestochhaz_2_stage_stem_transit_ratio_100_G_D_eq_0_trans_mut.lis
- outmvkmultgatestochhaz_3_4_stage_stem_transit_ratio_100_G_D_eq_0.lis
- outmvkmultgatestochhaz_3_stage_stem_transit_ratio_100.lis
- outmvkmultgatestochhaz_3_stage_stem_transit_ratio_100_G_1.1_D_0.71.lis
- outmvkmultgatestochhaz_3_stage_stem_transit_ratio_100_G_D_eq_0.lis
- outmvkmultgatestochhaz_3_stage_stem_transit_ratio_100_G_D_eq_0_osteosarcoma.lis
- outmvkmultgatestochhaz_3_stage_stem_transit_ratio_100_G_D_eq_0_stem_mut.lis
- outmvkmultgatestochhaz_3_stage_stem_transit_ratio_100_G_D_eq_0_trans_mut.lis
- outmvkmultgatestochhaz_4_stage_stem_transit_ratio_100.lis
- outmvkmultgatestochhaz_4_stage_stem_transit_ratio_100_G_1.1_D_0.71.lis
- outmvkmultgatestochhaz_4_stage_stem_transit_ratio_100_G_D_eq_0.lis
- outmvkmultgatestochhaz_4_stage_stem_transit_ratio_100_G_D_eq_0_stem_mut.lis
- outmvkmultgatestochhaz_4_stage_stem_transit_ratio_100_G_D_eq_0_stem_mut_Rosenbrock.lis
- outmvkmultgatestochhaz_4_stage_stem_transit_ratio_100_G_D_eq_0_trans_mut.lis
- Run8.bat
- abbmvkmultgatestochhaz_2_3_stage_stem_transit_ratio_100_G_D_eq_0.lis
- abbmvkmultgatestochhaz_2_stage_stem_transit_ratio_1_G_1.1_D_0.71.lis
- abbmvkmultgatestochhaz_2_stage_stem_transit_ratio_100.lis
- abbmvkmultgatestochhaz_2_stage_stem_transit_ratio_100_G_1.1_D_0.71.lis
- abbmvkmultgatestochhaz_2_stage_stem_transit_ratio_100_G_D_eq_0.lis
- abbmvkmultgatestochhaz_2_stage_stem_transit_ratio_100_G_D_eq_0_stem_mut.lis
- abbmvkmultgatestochhaz_2_stage_stem_transit_ratio_100_G_D_eq_0_trans_mut.lis
- abbmvkmultgatestochhaz_3_4_stage_stem_transit_ratio_100_G_D_eq_0.lis
- abbmvkmultgatestochhaz_3_stage_stem_transit_ratio_1_G_1.1_D_0.71.lis
- abbmvkmultgatestochhaz_3_stage_stem_transit_ratio_100.lis
- abbmvkmultgatestochhaz_3_stage_stem_transit_ratio_100_G_1.1_D_0.71.lis
- abbmvkmultgatestochhaz_3_stage_stem_transit_ratio_100_G_D_eq_0.lis
- abbmvkmultgatestochhaz_3_stage_stem_transit_ratio_100_G_D_eq_0_osteosarcoma.lis
- abbmvkmultgatestochhaz_3_stage_stem_transit_ratio_100_G_D_eq_0_stem_mut.lis
- abbmvkmultgatestochhaz_3_stage_stem_transit_ratio_100_G_D_eq_0_trans_mut.lis
- abbmvkmultgatestochhaz_4_stage_stem_transit_ratio_100.lis
- abbmvkmultgatestochhaz_4_stage_stem_transit_ratio_100_G_1.1_D_0.71.lis
- abbmvkmultgatestochhaz_4_stage_stem_transit_ratio_100_G_D_eq_0.lis
- abbmvkmultgatestochhaz_4_stage_stem_transit_ratio_100_G_D_eq_0_stem_mut.lis
- abbmvkmultgatestochhaz_4_stage_stem_transit_ratio_100_G_D_eq_0_stem_mut_Rosenbrock.lis
- fitcancer_stem_cell_model_Frank_extended_Monte_Carlo_total_cell_gen_k_1_stsp_1e-4_stmu_0e-5_trsp_1e-4_trmu_0e-5.inp
- fitcancer_stem_cell_model_Frank_extended_Monte_Carlo_total_cell_gen_k_1_stsp_1e-4_stmu_1e-4_trsp_1e-4_trmu_1e-4.inp
- fitcancer_stem_cell_model_Frank_extended_Monte_Carlo_total_cell_gen_k_1_stsp_1e-4_stmu_2e-5_trsp_1e-4_trmu_2e-5.inp
- fitcancer_stem_cell_model_Frank_extended_Monte_Carlo_total_cell_gen_k_1_stsp_1e-4_stmu_5e-5_trsp_1e-4_trmu_5e-5.inp
- fitcancer_stem_cell_model_Frank_extended_Monte_Carlo_total_cell_gen_k_1_stsp_1e-5_stmu_0e-6_trsp_1e-5_trmu_0e-6.inp
- fitcancer_stem_cell_model_Frank_extended_Monte_Carlo_total_cell_gen_k_1_stsp_1e-5_stmu_1e-5_trsp_1e-5_trmu_1e-5.inp
- fitcancer_stem_cell_model_Frank_extended_Monte_Carlo_total_cell_gen_k_1_stsp_1e-5_stmu_2e-6_trsp_1e-5_trmu_2e-6.inp
- fitcancer_stem_cell_model_Frank_extended_Monte_Carlo_total_cell_gen_k_1_stsp_1e-5_stmu_5e-6_trsp_1e-5_trmu_5e-6.inp
- fitcancer_stem_cell_model_Frank_extended_Monte_Carlo_total_cell_gen_k_1_stsp_1e-6_stmu_0e-7_trsp_1e-4_trmu_0e-5.inp
- fitcancer_stem_cell_model_Frank_extended_Monte_Carlo_total_cell_gen_k_1_stsp_1e-6_stmu_0e-7_trsp_1e-6_trmu_0e-7.inp
- fitcancer_stem_cell_model_Frank_extended_Monte_Carlo_total_cell_gen_k_1_stsp_1e-6_stmu_1e-6_trsp_1e-4_trmu_1e-4.inp
- fitcancer_stem_cell_model_Frank_extended_Monte_Carlo_total_cell_gen_k_1_stsp_1e-6_stmu_1e-6_trsp_1e-6_trmu_1e-6.inp
- fitcancer_stem_cell_model_Frank_extended_Monte_Carlo_total_cell_gen_k_1_stsp_1e-6_stmu_2e-7_trsp_1e-4_trmu_2e-5.inp
- fitcancer_stem_cell_model_Frank_extended_Monte_Carlo_total_cell_gen_k_1_stsp_1e-6_stmu_2e-7_trsp_1e-6_trmu_2e-7.inp
- fitcancer_stem_cell_model_Frank_extended_Monte_Carlo_total_cell_gen_k_1_stsp_1e-6_stmu_5e-7_trsp_1e-4_trmu_5e-5.inp
- fitcancer_stem_cell_model_Frank_extended_Monte_Carlo_total_cell_gen_k_1_stsp_1e-6_stmu_5e-7_trsp_1e-6_trmu_5e-7.inp
- fitcancer_stem_cell_model_Frank_extended_Monte_Carlo_total_cell_gen_k_1_stsp_1e-7_stmu_0e-8_trsp_1e-5_trmu_0e-6.inp
- fitcancer_stem_cell_model_Frank_extended_Monte_Carlo_total_cell_gen_k_1_stsp_1e-7_stmu_1e-7_trsp_1e-5_trmu_1e-5.inp
- fitcancer_stem_cell_model_Frank_extended_Monte_Carlo_total_cell_gen_k_1_stsp_1e-7_stmu_2e-8_trsp_1e-5_trmu_2e-6.inp
- fitcancer_stem_cell_model_Frank_extended_Monte_Carlo_total_cell_gen_k_1_stsp_1e-7_stmu_5e-8_trsp_1e-5_trmu_5e-6.inp
- fitcancer_stem_cell_model_Frank_extended_Monte_Carlo_total_cell_gen_k_1_stsp_1e-8_stmu_0e-9_trsp_1e-6_trmu_0e-7.inp
- fitcancer_stem_cell_model_Frank_extended_Monte_Carlo_total_cell_gen_k_1_stsp_1e-8_stmu_1e-8_trsp_1e-6_trmu_1e-6.inp
- fitcancer_stem_cell_model_Frank_extended_Monte_Carlo_total_cell_gen_k_1_stsp_1e-8_stmu_2e-9_trsp_1e-6_trmu_2e-7.inp
- fitcancer_stem_cell_model_Frank_extended_Monte_Carlo_total_cell_gen_k_1_stsp_1e-8_stmu_5e-9_trsp_1e-6_trmu_5e-7.inp
- fitcancer_stem_cell_model_Frank_extended_Monte_Carlo_total_cell_gen_k_2_stsp_1e-4_stmu_0e-5_trsp_1e-4_trmu_0e-5.inp
- fitcancer_stem_cell_model_Frank_extended_Monte_Carlo_total_cell_gen_k_2_stsp_1e-4_stmu_1e-4_trsp_1e-4_trmu_1e-4.inp
- fitcancer_stem_cell_model_Frank_extended_Monte_Carlo_total_cell_gen_k_2_stsp_1e-4_stmu_2e-5_trsp_1e-4_trmu_2e-5.inp
- fitcancer_stem_cell_model_Frank_extended_Monte_Carlo_total_cell_gen_k_2_stsp_1e-4_stmu_5e-5_trsp_1e-4_trmu_5e-5.inp
- fitcancer_stem_cell_model_Frank_extended_Monte_Carlo_total_cell_gen_k_2_stsp_1e-5_stmu_0e-6_trsp_1e-5_trmu_0e-6.inp
- fitcancer_stem_cell_model_Frank_extended_Monte_Carlo_total_cell_gen_k_2_stsp_1e-5_stmu_1e-5_trsp_1e-5_trmu_1e-5.inp
- fitcancer_stem_cell_model_Frank_extended_Monte_Carlo_total_cell_gen_k_2_stsp_1e-5_stmu_2e-6_trsp_1e-5_trmu_2e-6.inp
- fitcancer_stem_cell_model_Frank_extended_Monte_Carlo_total_cell_gen_k_2_stsp_1e-5_stmu_5e-6_trsp_1e-5_trmu_5e-6.inp
- fitcancer_stem_cell_model_Frank_extended_Monte_Carlo_total_cell_gen_k_2_stsp_1e-6_stmu_0e-7_trsp_1e-4_trmu_0e-5.inp
- fitcancer_stem_cell_model_Frank_extended_Monte_Carlo_total_cell_gen_k_2_stsp_1e-6_stmu_0e-7_trsp_1e-6_trmu_0e-7.inp
- fitcancer_stem_cell_model_Frank_extended_Monte_Carlo_total_cell_gen_k_2_stsp_1e-6_stmu_1e-6_trsp_1e-4_trmu_1e-4.inp
- fitcancer_stem_cell_model_Frank_extended_Monte_Carlo_total_cell_gen_k_2_stsp_1e-6_stmu_1e-6_trsp_1e-6_trmu_1e-6.inp
- fitcancer_stem_cell_model_Frank_extended_Monte_Carlo_total_cell_gen_k_2_stsp_1e-6_stmu_2e-7_trsp_1e-4_trmu_2e-5.inp
- fitcancer_stem_cell_model_Frank_extended_Monte_Carlo_total_cell_gen_k_2_stsp_1e-6_stmu_2e-7_trsp_1e-6_trmu_2e-7.inp
- fitcancer_stem_cell_model_Frank_extended_Monte_Carlo_total_cell_gen_k_2_stsp_1e-6_stmu_5e-7_trsp_1e-4_trmu_5e-5.inp
- fitcancer_stem_cell_model_Frank_extended_Monte_Carlo_total_cell_gen_k_2_stsp_1e-6_stmu_5e-7_trsp_1e-6_trmu_5e-7.inp
- fitcancer_stem_cell_model_Frank_extended_Monte_Carlo_total_cell_gen_k_2_stsp_1e-7_stmu_0e-8_trsp_1e-5_trmu_0e-6.inp
- fitcancer_stem_cell_model_Frank_extended_Monte_Carlo_total_cell_gen_k_2_stsp_1e-7_stmu_1e-7_trsp_1e-5_trmu_1e-5.inp
- fitcancer_stem_cell_model_Frank_extended_Monte_Carlo_total_cell_gen_k_2_stsp_1e-7_stmu_2e-8_trsp_1e-5_trmu_2e-6.inp
- fitcancer_stem_cell_model_Frank_extended_Monte_Carlo_total_cell_gen_k_2_stsp_1e-7_stmu_5e-8_trsp_1e-5_trmu_5e-6.inp
- fitcancer_stem_cell_model_Frank_extended_Monte_Carlo_total_cell_gen_k_2_stsp_1e-8_stmu_0e-9_trsp_1e-6_trmu_0e-7.inp
- fitcancer_stem_cell_model_Frank_extended_Monte_Carlo_total_cell_gen_k_2_stsp_1e-8_stmu_0e-9_trsp_1e-6_trmu_0e-7_100k.inp
- fitcancer_stem_cell_model_Frank_extended_Monte_Carlo_total_cell_gen_k_2_stsp_1e-8_stmu_1e-8_trsp_1e-6_trmu_1e-6.inp
- fitcancer_stem_cell_model_Frank_extended_Monte_Carlo_total_cell_gen_k_2_stsp_1e-8_stmu_1e-8_trsp_1e-6_trmu_1e-6_100k.inp
- fitcancer_stem_cell_model_Frank_extended_Monte_Carlo_total_cell_gen_k_2_stsp_1e-8_stmu_2e-9_trsp_1e-6_trmu_2e-7.inp
- fitcancer_stem_cell_model_Frank_extended_Monte_Carlo_total_cell_gen_k_2_stsp_1e-8_stmu_2e-9_trsp_1e-6_trmu_2e-7_100k.inp
- fitcancer_stem_cell_model_Frank_extended_Monte_Carlo_total_cell_gen_k_2_stsp_1e-8_stmu_5e-9_trsp_1e-6_trmu_5e-7.inp
- fitcancer_stem_cell_model_Frank_extended_Monte_Carlo_total_cell_gen_k_2_stsp_1e-8_stmu_5e-9_trsp_1e-6_trmu_5e-7_100k.inp
- fitcancer_stem_cell_model_Frank_extended_Monte_Carlo_total_cell_gen_k_3_stsp_1e-4_stmu_0e-5_trsp_1e-4_trmu_0e-5.inp
- fitcancer_stem_cell_model_Frank_extended_Monte_Carlo_total_cell_gen_k_3_stsp_1e-4_stmu_0e-5_trsp_1e-4_trmu_0e-5_100k.inp
- fitcancer_stem_cell_model_Frank_extended_Monte_Carlo_total_cell_gen_k_3_stsp_1e-4_stmu_1e-4_trsp_1e-4_trmu_1e-4.inp
- fitcancer_stem_cell_model_Frank_extended_Monte_Carlo_total_cell_gen_k_3_stsp_1e-4_stmu_1e-4_trsp_1e-4_trmu_1e-4_100k.inp
- fitcancer_stem_cell_model_Frank_extended_Monte_Carlo_total_cell_gen_k_3_stsp_1e-4_stmu_2e-5_trsp_1e-4_trmu_2e-5.inp
- fitcancer_stem_cell_model_Frank_extended_Monte_Carlo_total_cell_gen_k_3_stsp_1e-4_stmu_2e-5_trsp_1e-4_trmu_2e-5_100k.inp
- fitcancer_stem_cell_model_Frank_extended_Monte_Carlo_total_cell_gen_k_3_stsp_1e-4_stmu_5e-5_trsp_1e-4_trmu_5e-5.inp
- fitcancer_stem_cell_model_Frank_extended_Monte_Carlo_total_cell_gen_k_3_stsp_1e-4_stmu_5e-5_trsp_1e-4_trmu_5e-5_100k.inp
- fitcancer_stem_cell_model_Frank_extended_Monte_Carlo_total_cell_gen_k_3_stsp_1e-5_stmu_0e-6_trsp_1e-5_trmu_0e-6.inp
- fitcancer_stem_cell_model_Frank_extended_Monte_Carlo_total_cell_gen_k_3_stsp_1e-5_stmu_0e-6_trsp_1e-5_trmu_0e-6_100k.inp
- fitcancer_stem_cell_model_Frank_extended_Monte_Carlo_total_cell_gen_k_3_stsp_1e-5_stmu_1e-5_trsp_1e-5_trmu_1e-5.inp
- fitcancer_stem_cell_model_Frank_extended_Monte_Carlo_total_cell_gen_k_3_stsp_1e-5_stmu_1e-5_trsp_1e-5_trmu_1e-5_100k.inp
- fitcancer_stem_cell_model_Frank_extended_Monte_Carlo_total_cell_gen_k_3_stsp_1e-5_stmu_2e-6_trsp_1e-5_trmu_2e-6.inp
- fitcancer_stem_cell_model_Frank_extended_Monte_Carlo_total_cell_gen_k_3_stsp_1e-5_stmu_2e-6_trsp_1e-5_trmu_2e-6_100k.inp
- fitcancer_stem_cell_model_Frank_extended_Monte_Carlo_total_cell_gen_k_3_stsp_1e-5_stmu_5e-6_trsp_1e-5_trmu_5e-6.inp
- fitcancer_stem_cell_model_Frank_extended_Monte_Carlo_total_cell_gen_k_3_stsp_1e-5_stmu_5e-6_trsp_1e-5_trmu_5e-6_100k.inp
- fitcancer_stem_cell_model_Frank_extended_Monte_Carlo_total_cell_gen_k_3_stsp_1e-6_stmu_0e-7_trsp_1e-4_trmu_0e-5.inp
- fitcancer_stem_cell_model_Frank_extended_Monte_Carlo_total_cell_gen_k_3_stsp_1e-6_stmu_0e-7_trsp_1e-4_trmu_0e-5_100k.inp
- fitcancer_stem_cell_model_Frank_extended_Monte_Carlo_total_cell_gen_k_3_stsp_1e-6_stmu_0e-7_trsp_1e-6_trmu_0e-7.inp
- fitcancer_stem_cell_model_Frank_extended_Monte_Carlo_total_cell_gen_k_3_stsp_1e-6_stmu_0e-7_trsp_1e-6_trmu_0e-7_100k.inp
- fitcancer_stem_cell_model_Frank_extended_Monte_Carlo_total_cell_gen_k_3_stsp_1e-6_stmu_1e-6_trsp_1e-4_trmu_1e-4.inp
- fitcancer_stem_cell_model_Frank_extended_Monte_Carlo_total_cell_gen_k_3_stsp_1e-6_stmu_1e-6_trsp_1e-4_trmu_1e-4_100k.inp
- fitcancer_stem_cell_model_Frank_extended_Monte_Carlo_total_cell_gen_k_3_stsp_1e-6_stmu_1e-6_trsp_1e-6_trmu_1e-6.inp
- fitcancer_stem_cell_model_Frank_extended_Monte_Carlo_total_cell_gen_k_3_stsp_1e-6_stmu_1e-6_trsp_1e-6_trmu_1e-6_100k.inp
- fitcancer_stem_cell_model_Frank_extended_Monte_Carlo_total_cell_gen_k_3_stsp_1e-6_stmu_2e-7_trsp_1e-4_trmu_2e-5.inp
- fitcancer_stem_cell_model_Frank_extended_Monte_Carlo_total_cell_gen_k_3_stsp_1e-6_stmu_2e-7_trsp_1e-4_trmu_2e-5_100k.inp
- fitcancer_stem_cell_model_Frank_extended_Monte_Carlo_total_cell_gen_k_3_stsp_1e-6_stmu_2e-7_trsp_1e-6_trmu_2e-7.inp
- fitcancer_stem_cell_model_Frank_extended_Monte_Carlo_total_cell_gen_k_3_stsp_1e-6_stmu_2e-7_trsp_1e-6_trmu_2e-7_100k.inp
- fitcancer_stem_cell_model_Frank_extended_Monte_Carlo_total_cell_gen_k_3_stsp_1e-6_stmu_5e-7_trsp_1e-4_trmu_5e-5.inp
- fitcancer_stem_cell_model_Frank_extended_Monte_Carlo_total_cell_gen_k_3_stsp_1e-6_stmu_5e-7_trsp_1e-4_trmu_5e-5_100k.inp
- fitcancer_stem_cell_model_Frank_extended_Monte_Carlo_total_cell_gen_k_3_stsp_1e-6_stmu_5e-7_trsp_1e-6_trmu_5e-7.inp
- fitcancer_stem_cell_model_Frank_extended_Monte_Carlo_total_cell_gen_k_3_stsp_1e-6_stmu_5e-7_trsp_1e-6_trmu_5e-7_100k.inp
- fitcancer_stem_cell_model_Frank_extended_Monte_Carlo_total_cell_gen_k_3_stsp_1e-7_stmu_0e-8_trsp_1e-5_trmu_0e-6.inp
- fitcancer_stem_cell_model_Frank_extended_Monte_Carlo_total_cell_gen_k_3_stsp_1e-7_stmu_0e-8_trsp_1e-5_trmu_0e-6_100k.inp
- fitcancer_stem_cell_model_Frank_extended_Monte_Carlo_total_cell_gen_k_3_stsp_1e-7_stmu_1e-7_trsp_1e-5_trmu_1e-5.inp
- fitcancer_stem_cell_model_Frank_extended_Monte_Carlo_total_cell_gen_k_3_stsp_1e-7_stmu_1e-7_trsp_1e-5_trmu_1e-5_100k.inp
- fitcancer_stem_cell_model_Frank_extended_Monte_Carlo_total_cell_gen_k_3_stsp_1e-7_stmu_2e-8_trsp_1e-5_trmu_2e-6.inp
- fitcancer_stem_cell_model_Frank_extended_Monte_Carlo_total_cell_gen_k_3_stsp_1e-7_stmu_2e-8_trsp_1e-5_trmu_2e-6_100k.inp
- fitcancer_stem_cell_model_Frank_extended_Monte_Carlo_total_cell_gen_k_3_stsp_1e-7_stmu_5e-8_trsp_1e-5_trmu_5e-6.inp
- fitcancer_stem_cell_model_Frank_extended_Monte_Carlo_total_cell_gen_k_3_stsp_1e-7_stmu_5e-8_trsp_1e-5_trmu_5e-6_100k.inp
- fitcancer_stem_cell_model_Frank_extended_Monte_Carlo_total_cell_gen_k_3_stsp_1e-8_stmu_0e-9_trsp_1e-6_trmu_0e-7.inp
- fitcancer_stem_cell_model_Frank_extended_Monte_Carlo_total_cell_gen_k_3_stsp_1e-8_stmu_0e-9_trsp_1e-6_trmu_0e-7_100k.inp
- fitcancer_stem_cell_model_Frank_extended_Monte_Carlo_total_cell_gen_k_3_stsp_1e-8_stmu_1e-8_trsp_1e-6_trmu_1e-6.inp
- fitcancer_stem_cell_model_Frank_extended_Monte_Carlo_total_cell_gen_k_3_stsp_1e-8_stmu_1e-8_trsp_1e-6_trmu_1e-6_100k.inp
- fitcancer_stem_cell_model_Frank_extended_Monte_Carlo_total_cell_gen_k_3_stsp_1e-8_stmu_2e-9_trsp_1e-6_trmu_2e-7.inp
- fitcancer_stem_cell_model_Frank_extended_Monte_Carlo_total_cell_gen_k_3_stsp_1e-8_stmu_2e-9_trsp_1e-6_trmu_2e-7_100k.inp
- fitcancer_stem_cell_model_Frank_extended_Monte_Carlo_total_cell_gen_k_3_stsp_1e-8_stmu_5e-9_trsp_1e-6_trmu_5e-7.inp
- fitcancer_stem_cell_model_Frank_extended_Monte_Carlo_total_cell_gen_k_3_stsp_1e-8_stmu_5e-9_trsp_1e-6_trmu_5e-7_100k.inp
- fitcancer_stem_cell_model_Wu_generalized_by_site_mut_rate_1E-5_-_2E-5_k_eq_2_after_first_third.inp
- fitcancer_stem_cell_model_Wu_generalized_by_site_mut_rate_1E-5_-_2E-5_k_eq_3_after_first_third.inp
- fitcancer_stem_cell_model_Wu_generalized_by_site_mut_rate_1E-5_-_2E-5_k_eq_4_after_first_third.inp
- fitcancer_stem_cell_model_Wu_generalized_by_site_mut_rate_1E-5_mutag_assoc_1E-5_k_eq_1_-_4_after_first_third.inp
- fitcancer_stem_cell_model_Wu_generalized_by_site_mut_rate_1E-5_mutag_assoc_2E-6_k_eq_1_-_4_after_first_third.inp
- fitcancer_stem_cell_model_Wu_generalized_by_site_mut_rate_1E-5_mutag_assoc_5E-6_k_eq_1_-_4_after_first_third.inp
- fitcancer_stem_cell_model_Wu_generalized_by_site_mut_rate_1E-6_-_2E-6_k_eq_2_after_first_third.inp
- fitcancer_stem_cell_model_Wu_generalized_by_site_mut_rate_1E-6_-_2E-6_k_eq_3_after_first_third.inp
- fitcancer_stem_cell_model_Wu_generalized_by_site_mut_rate_1E-6_-_2E-6_k_eq_4_after_first_third.inp
- fitmvkmultgatestochhaz_2_stage_destabilization_colorectal_stem_transit_ratio_100.inp
- fitmvkmultgatestochhaz_2_stage_destabilization_colorectal_stem_transit_ratio_100_G_1.1_D_0.71.inp
- fitmvkmultgatestochhaz_2_stage_destabilization_colorectal_stem_transit_ratio_100_stem_mut_1E-10_tran_mut_1E-8.inp
- fitmvkmultgatestochhaz_2_stage_destabilization_colorectal_stem_transit_ratio_100_stem_mut_1E-10_tran_mut_1E-8_G_1.1_D_0.71.inp
- fitmvkmultgatestochhaz_3_stage_destabilization_colorectal_stem_transit_ratio_100.inp
- fitmvkmultgatestochhaz_3_stage_destabilization_colorectal_stem_transit_ratio_100_G_1.1_D_0.71.inp
- fitmvkmultgatestochhaz_4_stage_destabilization_colorectal_stem_transit_ratio_100.inp
- fitmvkmultgatestochhaz_4_stage_destabilization_colorectal_stem_transit_ratio_100_G_1.1_D_0.71.inp
- fittercancer_stem_cell_model.for
- outcancer_stem_cell_model_Frank_extended_Monte_Carlo_total_cell_gen_k_1_stsp_1e-4_stmu_0e-5_trsp_1e-4_trmu_0e-5.lis
- outcancer_stem_cell_model_Frank_extended_Monte_Carlo_total_cell_gen_k_1_stsp_1e-4_stmu_1e-4_trsp_1e-4_trmu_1e-4.lis
- outcancer_stem_cell_model_Frank_extended_Monte_Carlo_total_cell_gen_k_1_stsp_1e-4_stmu_2e-5_trsp_1e-4_trmu_2e-5.lis
- outcancer_stem_cell_model_Frank_extended_Monte_Carlo_total_cell_gen_k_1_stsp_1e-4_stmu_5e-5_trsp_1e-4_trmu_5e-5.lis
- outcancer_stem_cell_model_Frank_extended_Monte_Carlo_total_cell_gen_k_1_stsp_1e-5_stmu_0e-6_trsp_1e-5_trmu_0e-6.lis
- outcancer_stem_cell_model_Frank_extended_Monte_Carlo_total_cell_gen_k_1_stsp_1e-5_stmu_1e-5_trsp_1e-5_trmu_1e-5.lis
- outcancer_stem_cell_model_Frank_extended_Monte_Carlo_total_cell_gen_k_1_stsp_1e-5_stmu_2e-6_trsp_1e-5_trmu_2e-6.lis
- outcancer_stem_cell_model_Frank_extended_Monte_Carlo_total_cell_gen_k_1_stsp_1e-5_stmu_5e-6_trsp_1e-5_trmu_5e-6.lis
- outcancer_stem_cell_model_Frank_extended_Monte_Carlo_total_cell_gen_k_1_stsp_1e-6_stmu_0e-7_trsp_1e-4_trmu_0e-5.lis
- outcancer_stem_cell_model_Frank_extended_Monte_Carlo_total_cell_gen_k_1_stsp_1e-6_stmu_0e-7_trsp_1e-6_trmu_0e-7.lis
- outcancer_stem_cell_model_Frank_extended_Monte_Carlo_total_cell_gen_k_1_stsp_1e-6_stmu_1e-6_trsp_1e-4_trmu_1e-4.lis
- outcancer_stem_cell_model_Frank_extended_Monte_Carlo_total_cell_gen_k_1_stsp_1e-6_stmu_1e-6_trsp_1e-6_trmu_1e-6.lis
- outcancer_stem_cell_model_Frank_extended_Monte_Carlo_total_cell_gen_k_1_stsp_1e-6_stmu_2e-7_trsp_1e-4_trmu_2e-5.lis
- outcancer_stem_cell_model_Frank_extended_Monte_Carlo_total_cell_gen_k_1_stsp_1e-6_stmu_2e-7_trsp_1e-6_trmu_2e-7.lis
- outcancer_stem_cell_model_Frank_extended_Monte_Carlo_total_cell_gen_k_1_stsp_1e-6_stmu_5e-7_trsp_1e-4_trmu_5e-5.lis
- outcancer_stem_cell_model_Frank_extended_Monte_Carlo_total_cell_gen_k_1_stsp_1e-6_stmu_5e-7_trsp_1e-6_trmu_5e-7.lis
- outcancer_stem_cell_model_Frank_extended_Monte_Carlo_total_cell_gen_k_1_stsp_1e-7_stmu_0e-8_trsp_1e-5_trmu_0e-6.lis
- outcancer_stem_cell_model_Frank_extended_Monte_Carlo_total_cell_gen_k_1_stsp_1e-7_stmu_1e-7_trsp_1e-5_trmu_1e-5.lis
- outcancer_stem_cell_model_Frank_extended_Monte_Carlo_total_cell_gen_k_1_stsp_1e-7_stmu_2e-8_trsp_1e-5_trmu_2e-6.lis
- outcancer_stem_cell_model_Frank_extended_Monte_Carlo_total_cell_gen_k_1_stsp_1e-7_stmu_5e-8_trsp_1e-5_trmu_5e-6.lis
- outcancer_stem_cell_model_Frank_extended_Monte_Carlo_total_cell_gen_k_1_stsp_1e-8_stmu_0e-9_trsp_1e-6_trmu_0e-7.lis
- outcancer_stem_cell_model_Frank_extended_Monte_Carlo_total_cell_gen_k_1_stsp_1e-8_stmu_1e-8_trsp_1e-6_trmu_1e-6.lis
- outcancer_stem_cell_model_Frank_extended_Monte_Carlo_total_cell_gen_k_1_stsp_1e-8_stmu_2e-9_trsp_1e-6_trmu_2e-7.lis
- outcancer_stem_cell_model_Frank_extended_Monte_Carlo_total_cell_gen_k_1_stsp_1e-8_stmu_5e-9_trsp_1e-6_trmu_5e-7.lis
- outcancer_stem_cell_model_Frank_extended_Monte_Carlo_total_cell_gen_k_2_stsp_1e-4_stmu_0e-5_trsp_1e-4_trmu_0e-5.lis
- outcancer_stem_cell_model_Frank_extended_Monte_Carlo_total_cell_gen_k_2_stsp_1e-4_stmu_1e-4_trsp_1e-4_trmu_1e-4.lis
- outcancer_stem_cell_model_Frank_extended_Monte_Carlo_total_cell_gen_k_2_stsp_1e-4_stmu_2e-5_trsp_1e-4_trmu_2e-5.lis
- outcancer_stem_cell_model_Frank_extended_Monte_Carlo_total_cell_gen_k_2_stsp_1e-4_stmu_5e-5_trsp_1e-4_trmu_5e-5.lis
- outcancer_stem_cell_model_Frank_extended_Monte_Carlo_total_cell_gen_k_2_stsp_1e-5_stmu_0e-6_trsp_1e-5_trmu_0e-6.lis
- outcancer_stem_cell_model_Frank_extended_Monte_Carlo_total_cell_gen_k_2_stsp_1e-5_stmu_1e-5_trsp_1e-5_trmu_1e-5.lis
- outcancer_stem_cell_model_Frank_extended_Monte_Carlo_total_cell_gen_k_2_stsp_1e-5_stmu_2e-6_trsp_1e-5_trmu_2e-6.lis
- outcancer_stem_cell_model_Frank_extended_Monte_Carlo_total_cell_gen_k_2_stsp_1e-5_stmu_5e-6_trsp_1e-5_trmu_5e-6.lis
- outcancer_stem_cell_model_Frank_extended_Monte_Carlo_total_cell_gen_k_2_stsp_1e-6_stmu_0e-7_trsp_1e-4_trmu_0e-5.lis
- outcancer_stem_cell_model_Frank_extended_Monte_Carlo_total_cell_gen_k_2_stsp_1e-6_stmu_0e-7_trsp_1e-6_trmu_0e-7.lis
- outcancer_stem_cell_model_Frank_extended_Monte_Carlo_total_cell_gen_k_2_stsp_1e-6_stmu_1e-6_trsp_1e-4_trmu_1e-4.lis
- outcancer_stem_cell_model_Frank_extended_Monte_Carlo_total_cell_gen_k_2_stsp_1e-6_stmu_1e-6_trsp_1e-6_trmu_1e-6.lis
- outcancer_stem_cell_model_Frank_extended_Monte_Carlo_total_cell_gen_k_2_stsp_1e-6_stmu_2e-7_trsp_1e-4_trmu_2e-5.lis
- outcancer_stem_cell_model_Frank_extended_Monte_Carlo_total_cell_gen_k_2_stsp_1e-6_stmu_2e-7_trsp_1e-6_trmu_2e-7.lis
- outcancer_stem_cell_model_Frank_extended_Monte_Carlo_total_cell_gen_k_2_stsp_1e-6_stmu_5e-7_trsp_1e-4_trmu_5e-5.lis
- outcancer_stem_cell_model_Frank_extended_Monte_Carlo_total_cell_gen_k_2_stsp_1e-6_stmu_5e-7_trsp_1e-6_trmu_5e-7.lis
- outcancer_stem_cell_model_Frank_extended_Monte_Carlo_total_cell_gen_k_2_stsp_1e-7_stmu_0e-8_trsp_1e-5_trmu_0e-6.lis
- outcancer_stem_cell_model_Frank_extended_Monte_Carlo_total_cell_gen_k_2_stsp_1e-7_stmu_1e-7_trsp_1e-5_trmu_1e-5.lis
- outcancer_stem_cell_model_Frank_extended_Monte_Carlo_total_cell_gen_k_2_stsp_1e-7_stmu_2e-8_trsp_1e-5_trmu_2e-6.lis
- outcancer_stem_cell_model_Frank_extended_Monte_Carlo_total_cell_gen_k_2_stsp_1e-7_stmu_5e-8_trsp_1e-5_trmu_5e-6.lis
- outcancer_stem_cell_model_Frank_extended_Monte_Carlo_total_cell_gen_k_2_stsp_1e-8_stmu_0e-9_trsp_1e-6_trmu_0e-7.lis
- outcancer_stem_cell_model_Frank_extended_Monte_Carlo_total_cell_gen_k_2_stsp_1e-8_stmu_0e-9_trsp_1e-6_trmu_0e-7_100k.lis
- outcancer_stem_cell_model_Frank_extended_Monte_Carlo_total_cell_gen_k_2_stsp_1e-8_stmu_1e-8_trsp_1e-6_trmu_1e-6.lis
- outcancer_stem_cell_model_Frank_extended_Monte_Carlo_total_cell_gen_k_2_stsp_1e-8_stmu_1e-8_trsp_1e-6_trmu_1e-6_100k.lis
- outcancer_stem_cell_model_Frank_extended_Monte_Carlo_total_cell_gen_k_2_stsp_1e-8_stmu_2e-9_trsp_1e-6_trmu_2e-7.lis
- outcancer_stem_cell_model_Frank_extended_Monte_Carlo_total_cell_gen_k_2_stsp_1e-8_stmu_2e-9_trsp_1e-6_trmu_2e-7_100k.lis
- outcancer_stem_cell_model_Frank_extended_Monte_Carlo_total_cell_gen_k_2_stsp_1e-8_stmu_5e-9_trsp_1e-6_trmu_5e-7.lis
- outcancer_stem_cell_model_Frank_extended_Monte_Carlo_total_cell_gen_k_2_stsp_1e-8_stmu_5e-9_trsp_1e-6_trmu_5e-7_100k.lis
- outcancer_stem_cell_model_Frank_extended_Monte_Carlo_total_cell_gen_k_3_stsp_1e-4_stmu_0e-5_trsp_1e-4_trmu_0e-5.lis
- outcancer_stem_cell_model_Frank_extended_Monte_Carlo_total_cell_gen_k_3_stsp_1e-4_stmu_0e-5_trsp_1e-4_trmu_0e-5_100k.lis
- outcancer_stem_cell_model_Frank_extended_Monte_Carlo_total_cell_gen_k_3_stsp_1e-4_stmu_1e-4_trsp_1e-4_trmu_1e-4.lis
- outcancer_stem_cell_model_Frank_extended_Monte_Carlo_total_cell_gen_k_3_stsp_1e-4_stmu_1e-4_trsp_1e-4_trmu_1e-4_100k.lis
- outcancer_stem_cell_model_Frank_extended_Monte_Carlo_total_cell_gen_k_3_stsp_1e-4_stmu_2e-5_trsp_1e-4_trmu_2e-5.lis
- outcancer_stem_cell_model_Frank_extended_Monte_Carlo_total_cell_gen_k_3_stsp_1e-4_stmu_2e-5_trsp_1e-4_trmu_2e-5_100k.lis
- outcancer_stem_cell_model_Frank_extended_Monte_Carlo_total_cell_gen_k_3_stsp_1e-4_stmu_5e-5_trsp_1e-4_trmu_5e-5.lis
- outcancer_stem_cell_model_Frank_extended_Monte_Carlo_total_cell_gen_k_3_stsp_1e-4_stmu_5e-5_trsp_1e-4_trmu_5e-5_100k.lis
- outcancer_stem_cell_model_Frank_extended_Monte_Carlo_total_cell_gen_k_3_stsp_1e-5_stmu_0e-6_trsp_1e-5_trmu_0e-6.lis
- outcancer_stem_cell_model_Frank_extended_Monte_Carlo_total_cell_gen_k_3_stsp_1e-5_stmu_0e-6_trsp_1e-5_trmu_0e-6_100k.lis
- outcancer_stem_cell_model_Frank_extended_Monte_Carlo_total_cell_gen_k_3_stsp_1e-5_stmu_1e-5_trsp_1e-5_trmu_1e-5.lis
- outcancer_stem_cell_model_Frank_extended_Monte_Carlo_total_cell_gen_k_3_stsp_1e-5_stmu_1e-5_trsp_1e-5_trmu_1e-5_100k.lis
- outcancer_stem_cell_model_Frank_extended_Monte_Carlo_total_cell_gen_k_3_stsp_1e-5_stmu_2e-6_trsp_1e-5_trmu_2e-6.lis
- outcancer_stem_cell_model_Frank_extended_Monte_Carlo_total_cell_gen_k_3_stsp_1e-5_stmu_2e-6_trsp_1e-5_trmu_2e-6_100k.lis
- outcancer_stem_cell_model_Frank_extended_Monte_Carlo_total_cell_gen_k_3_stsp_1e-5_stmu_5e-6_trsp_1e-5_trmu_5e-6.lis
- outcancer_stem_cell_model_Frank_extended_Monte_Carlo_total_cell_gen_k_3_stsp_1e-5_stmu_5e-6_trsp_1e-5_trmu_5e-6_100k.lis
- outcancer_stem_cell_model_Frank_extended_Monte_Carlo_total_cell_gen_k_3_stsp_1e-6_stmu_0e-7_trsp_1e-4_trmu_0e-5.lis
- outcancer_stem_cell_model_Frank_extended_Monte_Carlo_total_cell_gen_k_3_stsp_1e-6_stmu_0e-7_trsp_1e-4_trmu_0e-5_100k.lis
- outcancer_stem_cell_model_Frank_extended_Monte_Carlo_total_cell_gen_k_3_stsp_1e-6_stmu_0e-7_trsp_1e-6_trmu_0e-7.lis
- outcancer_stem_cell_model_Frank_extended_Monte_Carlo_total_cell_gen_k_3_stsp_1e-6_stmu_0e-7_trsp_1e-6_trmu_0e-7_100k.lis
- outcancer_stem_cell_model_Frank_extended_Monte_Carlo_total_cell_gen_k_3_stsp_1e-6_stmu_1e-6_trsp_1e-4_trmu_1e-4.lis
- outcancer_stem_cell_model_Frank_extended_Monte_Carlo_total_cell_gen_k_3_stsp_1e-6_stmu_1e-6_trsp_1e-4_trmu_1e-4_100k.lis
- outcancer_stem_cell_model_Frank_extended_Monte_Carlo_total_cell_gen_k_3_stsp_1e-6_stmu_1e-6_trsp_1e-6_trmu_1e-6.lis
- outcancer_stem_cell_model_Frank_extended_Monte_Carlo_total_cell_gen_k_3_stsp_1e-6_stmu_1e-6_trsp_1e-6_trmu_1e-6_100k.lis
- outcancer_stem_cell_model_Frank_extended_Monte_Carlo_total_cell_gen_k_3_stsp_1e-6_stmu_2e-7_trsp_1e-4_trmu_2e-5.lis
- outcancer_stem_cell_model_Frank_extended_Monte_Carlo_total_cell_gen_k_3_stsp_1e-6_stmu_2e-7_trsp_1e-4_trmu_2e-5_100k.lis
- outcancer_stem_cell_model_Frank_extended_Monte_Carlo_total_cell_gen_k_3_stsp_1e-6_stmu_2e-7_trsp_1e-6_trmu_2e-7.lis
- outcancer_stem_cell_model_Frank_extended_Monte_Carlo_total_cell_gen_k_3_stsp_1e-6_stmu_2e-7_trsp_1e-6_trmu_2e-7_100k.lis
- outcancer_stem_cell_model_Frank_extended_Monte_Carlo_total_cell_gen_k_3_stsp_1e-6_stmu_5e-7_trsp_1e-4_trmu_5e-5.lis
- outcancer_stem_cell_model_Frank_extended_Monte_Carlo_total_cell_gen_k_3_stsp_1e-6_stmu_5e-7_trsp_1e-4_trmu_5e-5_100k.lis
- outcancer_stem_cell_model_Frank_extended_Monte_Carlo_total_cell_gen_k_3_stsp_1e-6_stmu_5e-7_trsp_1e-6_trmu_5e-7.lis
- outcancer_stem_cell_model_Frank_extended_Monte_Carlo_total_cell_gen_k_3_stsp_1e-6_stmu_5e-7_trsp_1e-6_trmu_5e-7_100k.lis
- outcancer_stem_cell_model_Frank_extended_Monte_Carlo_total_cell_gen_k_3_stsp_1e-7_stmu_0e-8_trsp_1e-5_trmu_0e-6.lis
- outcancer_stem_cell_model_Frank_extended_Monte_Carlo_total_cell_gen_k_3_stsp_1e-7_stmu_0e-8_trsp_1e-5_trmu_0e-6_100k.lis
- outcancer_stem_cell_model_Frank_extended_Monte_Carlo_total_cell_gen_k_3_stsp_1e-7_stmu_1e-7_trsp_1e-5_trmu_1e-5.lis
- outcancer_stem_cell_model_Frank_extended_Monte_Carlo_total_cell_gen_k_3_stsp_1e-7_stmu_1e-7_trsp_1e-5_trmu_1e-5_100k.lis
- outcancer_stem_cell_model_Frank_extended_Monte_Carlo_total_cell_gen_k_3_stsp_1e-7_stmu_2e-8_trsp_1e-5_trmu_2e-6.lis
- outcancer_stem_cell_model_Frank_extended_Monte_Carlo_total_cell_gen_k_3_stsp_1e-7_stmu_2e-8_trsp_1e-5_trmu_2e-6_100k.lis
- outcancer_stem_cell_model_Frank_extended_Monte_Carlo_total_cell_gen_k_3_stsp_1e-7_stmu_5e-8_trsp_1e-5_trmu_5e-6.lis
- outcancer_stem_cell_model_Frank_extended_Monte_Carlo_total_cell_gen_k_3_stsp_1e-7_stmu_5e-8_trsp_1e-5_trmu_5e-6_100k.lis
- outcancer_stem_cell_model_Frank_extended_Monte_Carlo_total_cell_gen_k_3_stsp_1e-8_stmu_0e-9_trsp_1e-6_trmu_0e-7.lis
- outcancer_stem_cell_model_Frank_extended_Monte_Carlo_total_cell_gen_k_3_stsp_1e-8_stmu_0e-9_trsp_1e-6_trmu_0e-7_100k.lis
- outcancer_stem_cell_model_Frank_extended_Monte_Carlo_total_cell_gen_k_3_stsp_1e-8_stmu_1e-8_trsp_1e-6_trmu_1e-6.lis
- outcancer_stem_cell_model_Frank_extended_Monte_Carlo_total_cell_gen_k_3_stsp_1e-8_stmu_1e-8_trsp_1e-6_trmu_1e-6_100k.lis
- outcancer_stem_cell_model_Frank_extended_Monte_Carlo_total_cell_gen_k_3_stsp_1e-8_stmu_2e-9_trsp_1e-6_trmu_2e-7.lis
- outcancer_stem_cell_model_Frank_extended_Monte_Carlo_total_cell_gen_k_3_stsp_1e-8_stmu_2e-9_trsp_1e-6_trmu_2e-7_100k.lis
- outcancer_stem_cell_model_Frank_extended_Monte_Carlo_total_cell_gen_k_3_stsp_1e-8_stmu_5e-9_trsp_1e-6_trmu_5e-7.lis
- outcancer_stem_cell_model_Frank_extended_Monte_Carlo_total_cell_gen_k_3_stsp_1e-8_stmu_5e-9_trsp_1e-6_trmu_5e-7_100k.lis
- outcancer_stem_cell_model_Wu_generalized_by_site_mut_rate_1E-5_-_2E-5_k_eq_2_after_first_third.lis
- outcancer_stem_cell_model_Wu_generalized_by_site_mut_rate_1E-5_-_2E-5_k_eq_3_after_first_third.lis
- outcancer_stem_cell_model_Wu_generalized_by_site_mut_rate_1E-5_-_2E-5_k_eq_4_after_first_third.lis
- outcancer_stem_cell_model_Wu_generalized_by_site_mut_rate_1E-5_mutag_assoc_1E-5_k_eq_1_-_4_after_first_third.lis
- outcancer_stem_cell_model_Wu_generalized_by_site_mut_rate_1E-5_mutag_assoc_2E-6_k_eq_1_-_4_after_first_third.lis
- outcancer_stem_cell_model_Wu_generalized_by_site_mut_rate_1E-5_mutag_assoc_5E-6_k_eq_1_-_4_after_first_third.lis
- outcancer_stem_cell_model_Wu_generalized_by_site_mut_rate_1E-6_-_2E-6_k_eq_2_after_first_third.lis
- outcancer_stem_cell_model_Wu_generalized_by_site_mut_rate_1E-6_-_2E-6_k_eq_3_after_first_third.lis
- outcancer_stem_cell_model_Wu_generalized_by_site_mut_rate_1E-6_-_2E-6_k_eq_4_after_first_third.lis
- outmvkmultgatestochhaz_2_stage_destabilization_colorectal_stem_transit_ratio_100.lis
- outmvkmultgatestochhaz_2_stage_destabilization_colorectal_stem_transit_ratio_100_G_1.1_D_0.71.lis
- outmvkmultgatestochhaz_2_stage_destabilization_colorectal_stem_transit_ratio_100_stem_mut_1E-10_tran_mut_1E-8.lis
- outmvkmultgatestochhaz_2_stage_destabilization_colorectal_stem_transit_ratio_100_stem_mut_1E-10_tran_mut_1E-8_G_1.1_D_0.71.lis
- outmvkmultgatestochhaz_3_stage_destabilization_colorectal_stem_transit_ratio_100.lis
- outmvkmultgatestochhaz_3_stage_destabilization_colorectal_stem_transit_ratio_100_G_1.1_D_0.71.lis
- outmvkmultgatestochhaz_4_stage_destabilization_colorectal_stem_transit_ratio_100.lis
- outmvkmultgatestochhaz_4_stage_destabilization_colorectal_stem_transit_ratio_100_G_1.1_D_0.71.lis
- sumcancer_stem_cell_model_Frank_extended_Monte_Carlo_total_cell_gen_k_1_stsp_1e-4_stmu_0e-5_trsp_1e-4_trmu_0e-5.lis
- sumcancer_stem_cell_model_Frank_extended_Monte_Carlo_total_cell_gen_k_1_stsp_1e-4_stmu_1e-4_trsp_1e-4_trmu_1e-4.lis
[truncated: 115 more entries]
