# Supplementary material for: Mathematical models of tissue stem and transit target cell divisions and the risk of radiation- or smoking-associated cancer
Source: PLoS Comput Biol. 2017 Feb 14;13(2):e1005391. doi: 10.1371/journal.pcbi.1005391 (PMC5347390; doi:10.1371/journal.pcbi.1005391)
Supplement: S1 Supporting Information — (ZIP) [file pcbi.1005391.s002.zip › Tomasetti & Vogelstein Science augmented.xlsx]

## Sheet: Summary -T & Vogelstein augment
Cancer types	Lifetime cancer incidence	log10[lifetime cancer risk]	Total number of normal cells in tissue of origin	Number of normal stem cells in tissue of origin	Numbers of divisions of each stem cell per year	Number of divisions of each stem cell per lifetime	Cumulative number of divisions of all stem cells per lifetime	log10(Cumulative number of divisions of all stem cells per lifetime)	log10(Cumulative number of divisions of all stem cells per lifetime/number of normal stem cells)	log10[number of normal stem cells in tissue of origin]	Extra risk score	Radiation cancer risk (percent per Gy lifetime risk (evaluated at 1 Gy for current Japanese population)) (as per UNSCEAR 2006)(ERR model)	Radiation cancer risk (percent per Gy lifetime risk (evaluated at 1 Gy for current Japanese population)) (as per UNSCEAR 2006)(EAR model)	Radiation cancer risk (percent per Gy lifetime risk (evaluated at 1 Gy for current US population)) (as per UNSCEAR 2006)(ERR model)	Radiation cancer risk (percent per Gy lifetime risk (evaluated at 1 Gy for current US population)) (as per UNSCEAR 2006)(EAR model)	Radiation cancer risk (percent per Gy lifetime risk (evaluated at 1 Gy for current Japanese population)) (as per UNSCEAR 2006)(EAR/ERR mixing as per BEIR VII)	Radiation cancer risk (percent per Gy lifetime risk (evaluated at 1 Gy for current Japan population)) (as per UNSCEAR 2006)(EAR/ERR mixing as per ICRP 103)	Mortality per 100000 per year former (Doll et al 2005)	Mortality per 100000 per year current (Doll et al 2005)	Difference current vs former smokers per 100000 per year (Doll et al 2005)	Number symmetric stem cell divisions	Number symmetric normal cell divisions	Cancer predicted by model of Wu et al (Nature 2016), cancer mutations k=1, mutations rate = 10**-8	Cancer predicted by model of Wu et al (Nature 2016), cancer mutations k=2, mutations rate = 10**-8	Cancer predicted by model of Wu et al (Nature 2016), cancer mutations k=3, mutations rate = 10**-8	Cancer predicted by model of Wu et al (Nature 2016), cancer mutations k=4, mutations rate = 10**-8	Proportion of cancers that are mutagen-associated predicted by model of Wu et al (Nature 2016), cancer mutations k=1, spontaneous mutation rate = 10**-8, mutagen-associated rate = 2 x 10**-9 after first third	Proportion of cancers that are mutagen-associated predicted by model of Wu et al (Nature 2016), cancer mutations k=2, mutation rate = 10**-8, mutagen-associated rate = 2 x 10**-9 after first third	Proportion of cancers that are mutagen-associated predicted by model of Wu et al (Nature 2016), cancer mutations k=3, mutation rate = 10**-8, mutagen-associated rate = 2 x 10**-9 after first third	Proportion of cancers that are mutagen-associated predicted by model of Wu et al (Nature 2016), cancer mutations k=4, mutation rate = 10**-8, mutagen-associated rate = 2 x 10**-9 after first third	Proportion of cancers that are mutagen-associated predicted by model of Wu et al (Nature 2016), cancer mutations k=1, spontaneous mutation rate = 10**-8, mutagen-associated rate = 5 x 10**-9 after first third	Proportion of cancers that are mutagen-associated predicted by model of Wu et al (Nature 2016), cancer mutations k=2, mutation rate = 10**-8, mutagen-associated rate = 5 x 10**-9 after first third	Proportion of cancers that are mutagen-associated predicted by model of Wu et al (Nature 2016), cancer mutations k=3, mutation rate = 10**-8, mutagen-associated rate = 5 x 10**-9 after first third	Proportion of cancers that are mutagen-associated predicted by model of Wu et al (Nature 2016), cancer mutations k=4, mutation rate = 10**-8, mutagen-associated rate = 5 x 10**-9 after first third	Proportion of cancers that are mutagen-associated predicted by model of Wu et al (Nature 2016), cancer mutations k=1, spontaneous mutation rate = 10**-8, mutagen-associated rate = 10**-8 after first third	Proportion of cancers that are mutagen-associated predicted by model of Wu et al (Nature 2016), cancer mutations k=2, mutation rate = 10**-8, mutagen-associated rate = 10**-8 after first third	Proportion of cancers that are mutagen-associated predicted by model of Wu et al (Nature 2016), cancer mutations k=3, mutation rate = 10**-8, mutagen-associated rate = 10**-8 after first third	Proportion of cancers that are mutagen-associated predicted by model of Wu et al (Nature 2016), cancer mutations k=4, mutation rate = 10**-8, mutagen-associated rate = 10**-8 after first third	Radiation and other notes	k=2 cancer stages, a spontaneous mutation rate of 10-8 per cell division, and a mutagen-induced mutation rate of 2 x 10-9 per cell division
	Lifetime_cancer_incidence	Ln_lifetime_cancer_incidence	Number_cells	Number_stem_cells	Divisions_stem_cell_per_yr	Divisions_per_stem_cell_lifetime	Divisions_all_stem_cell_lifetime	Ln_divisions_all_stem_cell_lifetime	ln_divisions_per_stem_cell_lifetime	Ln_number_stem_cells	ERS	REIC_Japan_ERR	REIC_Japan_EAR	REIC_US_ERR	REIC_US_EAR	REIC_Japan_BEIR_VII	REIC_Japan_ICRP	Mortality_smoking_former	Mortality_smoking_current	Mortality_smoking_current_min_former	Num_stem_cell_symmetric	Num_norm_cell_symmetric	Cancer_model_Wu_k_eq_1	Cancer_model_Wu_k_eq_2	Cancer_model_Wu_k_eq_3	Cancer_model_Wu_k_eq_4	Cond_prob_mut_cancer_model_Wu_k_eq_1_mut_2_E_minus_9	Cond_prob_mut_cancer_model_Wu_k_eq_2_mut_2_E_minus_9	Cond_prob_mut_cancer_model_Wu_k_eq_3_mut_2_E_minus_9	Cond_prob_mut_cancer_model_Wu_k_eq_4_mut_2_E_minus_9	Cond_prob_mut_cancer_model_Wu_k_eq_1_mut_5_E_minus_9	Cond_prob_mut_cancer_model_Wu_k_eq_2_mut_5_E_minus_9	Cond_prob_mut_cancer_model_Wu_k_eq_3_mut_5_E_minus_9	Cond_prob_mut_cancer_model_Wu_k_eq_4_mut_5_E_minus_9	Cond_prob_mut_cancer_model_Wu_k_eq_1_mut_1_E_minus_8	Cond_prob_mut_cancer_model_Wu_k_eq_2_mut_1_E_minus_8	Cond_prob_mut_cancer_model_Wu_k_eq_3_mut_1_E_minus_8	Cond_prob_mut_cancer_model_Wu_k_eq_4_mut_1_E_minus_8
Acute myeloid leukemia	0.0041	-2.38722	3100000000000	135000000	12	960	129900000000	11.1136	2.98328	8.13033	-26.5306	0.69	0.86	1.01	0.85	0.741	0.86	12.6	11.3	-1.3	27.0084	41.4954	1	0.0129898	1.29049e-07	1.27376e-12	1	0.223183	0.313415	0.394295	1	0.440791	0.578605	0.684061	1	0.644616	0.784393	0.870719	Based on mortality data, linear-quadratic models, all leukemia (Table 65, UNSCEAR 2006)
Basal cell carcinoma	0.3	-0.522879	180000000000	5820000000	7.6	608	3550000000000	12.5502	2.78531	9.76492	-6.56225	0.23	0.55	16.75	0.41	0.326	0.39	0.8	0.8	0	32.4384	37.3892	1	0.161316	1.12589e-06	7.20568e-12	1	0.241949	0.313804	0.394754	1	0.477107	0.579112	0.684579	1	0.695725	0.784808	0.871047	Based on non-melanoma skin cancer incidence (Table 70, UNSCEAR 2006)
Chronic lymphocytic leukemia	0.0052	-2.284	3100000000000	135000000	12	960	129900000000	11.1136	2.98328	8.13033	-25.3834	0	0	0	0	0	0	4.5	6.3	1.8	27.0084	41.4954	1	0.0129898	1.29049e-07	1.27376e-12	1	0.223183	0.313415	0.394295	1	0.440791	0.578605	0.684061	1	0.644616	0.784393	0.870719	Based on CLL (Doll et al 2005)
Colorectal adenocarcinoma	0.048	-1.31876	31000000000	200000000	73	5840	1168000000000	12.0674	3.76641	8.30103	-15.914	1.3	1.36	1.64	1.24	1.318	1.33	58.6	54.5	-4.1	27.5754	34.8515	1	0.603175	5.42326e-05	3.18236e-09	1	0.332742	0.313115	0.393935	1	0.635695	0.578217	0.68367	1	0.873731	0.784083	0.87045	Based on Table 70, UNSCEAR 2006
Colorectal adenocarcinoma with FAP	1	0	31000000000	200000000	73	5840	1168000000000	12.0674	3.76641	8.30103	0										27.5754	34.8515	1	0.603175	5.42326e-05	3.18236e-09	1	0.332742	0.313115	0.393935	1	0.635695	0.578217	0.68367	1	0.873731	0.784083	0.87045
Colorectal adenocarcinoma with Lynch syndrome	0.5	-0.30103	31000000000	200000000	73	5840	1168000000000	12.0674	3.76641	8.30103	-3.63266										27.5754	34.8515	1	0.603175	5.42326e-05	3.18236e-09	1	0.332742	0.313115	0.393935	1	0.635695	0.578217	0.68367	1	0.873731	0.784083	0.87045
Duodenum adenocarcinoma	0.0003	-3.52288	680000000	4000000	24	1947	7796000000	9.89187	3.28981	6.60206	-34.8479										21.9316	29.341	1	0.00162476	3.20173e-08	6.30414e-13	0.999984	0.221819	0.313292	0.394171	1	0.43814	0.578445	0.683923	1	0.640811	0.784262	0.870613
Duodenum adenocarcinoma with FAP	0.035	-1.45593	680000000	4000000	24	1947	7796000000	9.89187	3.28981	6.60206	-14.4019										21.9316	29.341	1	0.00162476	3.20173e-08	6.30414e-13	0.999984	0.221819	0.313292	0.394171	1	0.43814	0.578445	0.683923	1	0.640811	0.784262	0.870613
Esophageal squamous cell carcinoma	0.001938	-2.71265	3240000000	864000	17.4	1390	1203000000	9.08027	3.14375	5.93651	-24.6315	0.41	0.05	0.21	0.05	0.302	0.23	20.1	34.4	14.3	19.7207	31.5933	1	0.000208443	2.93933e-09	4.14442e-14	0.861016	0.221671	0.313304	0.394168	0.992799	0.437844	0.57846	0.683929	0.999948	0.640372	0.784274	0.87062	(based on Table 70, UNSCEAR 2006), all oesophageal cancer (as also for Doll et al 2005)
Gallbladder non-papillary adenocarcinoma	0.0028	-2.55284	160000000	1600000	0.584	47	78400000	7.89432	1.6902	6.20412	-20.1529							3.1	3.5	0.4	20.6096	27.2535	0.759747	9.69722e-07	6.59411e-13	4.48399e-19	0.218813	0.22414	0.3166	0.398042	0.449305	0.441614	0.582725	0.688204	0.681277	0.644198	0.787751	0.873405
Glioblastoma	0.00219	-2.65956	84600000000	135000000	0.025	2	270000000	8.43136	0.30103	8.13033	-22.4237	0.16	0.17	0.28	0.16	0.163	0.165	15.9	9.7	-6.2	27.0084	36.2999	1	1.12876e-05	3.27338e-12	9.49296e-19	0.99534	0.227733	0.321349	0.403602	0.999999	0.447077	0.588855	0.694273	1	0.649733	0.792693	0.87731	Based on all brain/CNS (based on Table 70, UNSCEAR 2006), all CNS cancer from Doll et al (2005). Stem cell divisions per year and cumulative divisions per stem cell over lifetime modified from 0 given in Tomasetti & Vogelstein
Head & neck squamous cell carcinoma	0.0138	-1.86012	16700000000	18500000	21.5	1720	31860000000	10.5032	3.23607	7.26717	-19.5373										24.141	33.9591	1	0.00508976	8.89914e-08	1.55198e-12	1	0.222229	0.313324	0.394193	1	0.438939	0.578486	0.683955	1	0.641961	0.784296	0.870635
Head & neck squamous cell carcinoma with HPV-16	0.07935	-1.10045	16700000000	18500000	21.5	1720	31860000000	10.5032	3.23607	7.26717	-11.5583										24.141	33.9591	1	0.00508976	8.89914e-08	1.55198e-12	1	0.222229	0.313324	0.394193	1	0.438939	0.578486	0.683955	1	0.641961	0.784296	0.870635
Hepatocellular carcinoma	0.0071	-2.14874	241000000000	3010000000	0.9125	88	270900000000	11.4328	1.95424	9.47857	-24.5662							5.7	13.6	7.9	31.4871	37.8102	1	0.00303643	3.61885e-09	4.30642e-15	1	0.22333	0.31508	0.396256	1	0.440525	0.580773	0.686239	1	0.643384	0.786164	0.872128	Based on all liver cancer (Doll et al 2005)
Hepatocellular carcinoma with HCV	0.071	-1.14874	241000000000	3010000000	0.9125	88	270900000000	11.4328	1.95424	9.47857	-13.1333										31.4871	37.8102	1	0.00303643	3.61885e-09	4.30642e-15	1	0.22333	0.31508	0.396256	1	0.440525	0.580773	0.686239	1	0.643384	0.786164	0.872128		k=4 cancer stages, a spontaneous mutation rate of 10-8 per cell division, and a mutagen-induced mutation rate of 2 x 10-9 per cell division
Lung adenocarcinoma (nonsmokers)	0.0045	-2.34679	434000000000	1220000000	0.07	5.6	9272000000	9.96717	0.880814	9.08636	-23.3908										30.1842	38.6589	1	0.000139147	5.00965e-11	1.80347e-17	1	0.229046	0.323051	0.405606	1	0.449069	0.591038	0.696441	1	0.651752	0.79445	0.878692
Lung adenocarcinoma (smokers)	0.081	-1.09151	434000000000	1220000000	0.07	5.6	9272000000	9.96717	0.880814	9.08636	-10.8793	2.95	2.02	3.94	1.76	2.299	2.299	68.8	249	180.2	30.1842	38.6589	1	0.000139147	5.00965e-11	1.80347e-17	1	0.229046	0.323051	0.405606	1	0.449069	0.591038	0.696441	1	0.651752	0.79445	0.878692	Based on all lung cancer (based on Table 70, UNSCEAR 2006), Doll et al (2005)
Medulloblastoma	0.00011	-3.95861	85000000000	136000000	0.025	2	272000000	8.43457	0.30103	8.13354	-33.3891										27.019	36.3067	1	1.12876e-05	3.27338e-12	9.49296e-19	0.99534	0.227733	0.321349	0.403602	0.999999	0.447077	0.588855	0.694273	1	0.649733	0.792693	0.87731	Stem cell divisions per year and cumulative divisions per stem cell over lifetime modified from 0 given in Tomasetti & Vogelstein
Melanoma	0.0203	-1.6925	3800000000	3800000000	2.48	199	763800000000	11.883	2.3032	9.57978	-20.112	0	0	0	0	0	0	2.8	6.2	3.4	31.8234	31.8234	1	0.0226577	5.29413e-08	1.22294e-13	1	0.2252	0.314619	0.395714	1	0.44436	0.580173	0.68564	1	0.649195	0.785674	0.871738	Based on Table 70 (UNSCEAR 2006), Doll et al (2005)
Osteosarcoma	0.00035	-3.45593	1900000000	4180000	0.067	5	29260000	7.46627	0.845098	6.62118	-25.8029	1.17	0.03	1.8	0.03	0.828	0.6				21.9951	30.8234	0.677761	3.05765e-07	8.25565e-14	2.22902e-20	0.203148	0.231531	0.326342	0.409456	0.419371	0.452805	0.595226	0.700578	0.642616	0.655482	0.797783	0.881307	Based on Table 70 (UNSCEAR 2006)
Osteosarcoma of the arms	4e-05	-4.39794	300000000	650000	0.067	5	4550000	6.65801	0.845098	5.81291	-29.2815										19.3101	28.1604	0.677761	3.05765e-07	8.25565e-14	2.22902e-20	0.203148	0.231531	0.326342	0.409456	0.419371	0.452805	0.595226	0.700578	0.642616	0.655482	0.797783	0.881307
Osteosarcoma of the head	3.02e-05	-4.51999	390000000	860000	0.067	5	6020000	6.7796	0.845098	5.9345	-30.6437										19.714	28.5389	0.677761	3.05765e-07	8.25565e-14	2.22902e-20	0.203148	0.231531	0.326342	0.409456	0.419371	0.452805	0.595226	0.700578	0.642616	0.655482	0.797783	0.881307
Osteosarcoma of the legs	0.00022	-3.65758	720000000	1590000	0.067	5	11130000	7.0465	0.845098	6.2014	-25.7731										20.6006	29.4234	0.677761	3.05765e-07	8.25565e-14	2.22902e-20	0.203148	0.231531	0.326342	0.409456	0.419371	0.452805	0.595226	0.700578	0.642616	0.655482	0.797783	0.881307
Osteosarcoma of the pelvis	3e-05	-4.52288	200000000	450000	0.067	5	3150000	6.49831	0.845098	5.65321	-29.3911										18.7796	27.5754	0.677761	3.05765e-07	8.25565e-14	2.22902e-20	0.203148	0.231531	0.326342	0.409456	0.419371	0.452805	0.595226	0.700578	0.642616	0.655482	0.797783	0.881307
Ovarian germ cell	0.000411	-3.38616	11000000	11000000	0.025	2	22000000	7.34242	0.30103	7.04139	-24.8626										23.391	23.391	0.877194	5.24288e-07	1.31072e-13	3.2768e-20	0.286684	0.235904	0.332084	0.416157	0.562442	0.459343	0.602458	0.70769	0.800805	0.66198	0.803476	0.885742	Stem cell divisions per year and cumulative divisions per stem cell over lifetime modified from 0 given in Tomasetti & Vogelstein
Pancreatic ductal adenocarcinoma	0.013589	-1.86681	167200000000	4180000000	1	80	342800000000	11.535	1.91386	9.62118	-21.5338							30.5	39.4	8.9	31.9609	37.2828	1	0.00537311	6.03411e-09	6.7582e-15	1	0.22532	0.317358	0.398932	1	0.443681	0.583725	0.689181	1	0.646825	0.788563	0.874038
Pancreatic endocrine (islet cell) carcinoma	0.000194	-3.7122	2950000000	74000000	1	80	6068000000	9.78305	1.91381	7.86923	-36.3166										26.141	31.4581	1	7.54006e-05	7.99276e-11	8.47232e-17	0.999936	0.224907	0.317601	0.399217	1	0.442786	0.584039	0.689494	1	0.645397	0.788818	0.87424
Small intestine adenocarcinoma	0.0007	-3.1549	17000000000	100000000	36	2920	292200000000	11.4657	3.46568	8	-36.1731							1.3	3.2	1.9	26.5754	33.9848	1	0.110025	3.43503e-06	1.01229e-10	1	0.234665	0.313211	0.394057	1	0.463285	0.578339	0.683806	1	0.676866	0.784175	0.870539
Testicular germ cell cancer	0.0037	-2.4318	21600000000	7200000	5.8	463	3348000000	9.52479	2.66745	6.85733	-23.1624							1.5	1.4	-0.1	22.7796	34.3303	1	0.000198115	9.62932e-10	4.67984e-15	0.995715	0.22204	0.313795	0.394744	0.999999	0.43841	0.5791	0.684568	1	0.64095	0.784798	0.871038
Thyroid papillary/follicular carcinoma	0.01026	-1.98885	10000000000	65000000	0.087	7	585000000	8.76716	0.954243	7.81291	-17.4366	0.36	0.8	1.11	0.78	0.36	0.36	1.3	0.7	-0.6	25.9539	33.2193	1	7.30813e-06	2.41174e-12	7.95858e-19	0.954362	0.229715	0.323945	0.406659	0.999555	0.450071	0.592179	0.697576	1	0.652745	0.795371	0.879412	Based on all thyroid cancer (based on Table 70, UNSCEAR 2006), Doll et al (2005)
Thyroid medullary carcinoma	0.000324	-3.48945	1000000000	6500000	0.087	7	58500000	7.76716	0.954243	6.81291	-27.1031										22.632	29.8974	0.919265	7.54974e-07	2.26492e-13	6.79477e-20	0.314815	0.230533	0.325028	0.40792	0.605821	0.451303	0.593558	0.698932	0.839879	0.653979	0.796444	0.88027
R output table for full Tomasetti & Vogelstein data
Cancer_type	Lifetime_cancer_incidence	Ln_lifetime_cancer_incidence	Number_cells	Number_stem_cells	Divisions_stem_cell_per_yr	Divisions_per_stem_cell_lifetime	Divisions_all_stem_cell_lifetime	Ln_divisions_all_stem_cell_lifetime	ln_divisions_per_stem_cell_lifetime	Ln_number_stem_cells	ERS	REIC_Japan_ERR	REIC_Japan_EAR	REIC_US_ERR	REIC_US_EAR	REIC_Japan_BEIR_VII	REIC_Japan_ICRP	Mortality_smoking_former	Mortality_smoking_current	Mortality_smoking_current_min_former	Num_stem_cell_symmetric	Num_norm_cell_symmetric	Cancer_model_Wu_k_eq_1	Cancer_model_Wu_k_eq_2	Cancer_model_Wu_k_eq_3	Cancer_model_Wu_k_eq_4	Cond_prob_mut_cancer_model_Wu_k_eq_1_mut_2_E_minus_9	Cond_prob_mut_cancer_model_Wu_k_eq_2_mut_2_E_minus_9	Cond_prob_mut_cancer_model_Wu_k_eq_3_mut_2_E_minus_9	Cond_prob_mut_cancer_model_Wu_k_eq_4_mut_2_E_minus_9	Cond_prob_mut_cancer_model_Wu_k_eq_1_mut_5_E_minus_9	Cond_prob_mut_cancer_model_Wu_k_eq_2_mut_5_E_minus_9	Cond_prob_mut_cancer_model_Wu_k_eq_3_mut_5_E_minus_9	Cond_prob_mut_cancer_model_Wu_k_eq_4_mut_5_E_minus_9	Cond_prob_mut_cancer_model_Wu_k_eq_1_mut_1_E_minus_8	Cond_prob_mut_cancer_model_Wu_k_eq_2_mut_1_E_minus_8	Cond_prob_mut_cancer_model_Wu_k_eq_3_mut_1_E_minus_8	Cond_prob_mut_cancer_model_Wu_k_eq_4_mut_1_E_minus_8
Acute_myeloid_leukemia	0.0041	-2.38722	3100000000000	135000000	12	960	129900000000	11.1136	2.98328	8.13033	-26.5306	0.69	0.86	1.01	0.85	0.741	0.86	12.6	11.3	-1.3	27	41	1	0.0129898	1.29049e-07	1.27376e-12	1	0.223183	0.313415	0.394295	1	0.440791	0.578605	0.684061	1	0.644616	0.784393	0.870719		k=2 cancer stages, a spontaneous mutation rate of 10-8 per cell division, and a mutagen-induced mutation rate of 5 x 10-9 per cell division
Basal_cell_carcinoma	0.3	-0.522879	180000000000	5820000000	7.6	608	3550000000000	12.5502	2.78531	9.76492	-6.56225	0.23	0.55	16.75	0.41	0.326	0.39	0.8	0.8	0	32	37	1	0.161316	1.12589e-06	7.20568e-12	1	0.241949	0.313804	0.394754	1	0.477107	0.579112	0.684579	1	0.695725	0.784808	0.871047
Chronic_lymphocytic_leukemia	0.0052	-2.284	3100000000000	135000000	12	960	129900000000	11.1136	2.98328	8.13033	-25.3834	0	0	0	0	0	0	4.5	6.3	1.8	27	41	1	0.0129898	1.29049e-07	1.27376e-12	1	0.223183	0.313415	0.394295	1	0.440791	0.578605	0.684061	1	0.644616	0.784393	0.870719
Colorectal_adenocarcinoma	0.048	-1.31876	31000000000	200000000	73	5840	1168000000000	12.0674	3.76641	8.30103	-15.914	1.3	1.36	1.64	1.24	1.318	1.33	58.6	54.5	-4.1	28	35	1	0.603175	5.42326e-05	3.18236e-09	1	0.332742	0.313115	0.393935	1	0.635695	0.578217	0.68367	1	0.873731	0.784083	0.87045
Colorectal_adenocarcinoma_with_FAP	1	0	31000000000	200000000	73	5840	1168000000000	12.0674	3.76641	8.30103	0	-999999	-999999	-999999	-999999	-999999	-999999	-999999	-999999	-999999	28	35	1	0.603175	5.42326e-05	3.18236e-09	1	0.332742	0.313115	0.393935	1	0.635695	0.578217	0.68367	1	0.873731	0.784083	0.87045
Colorectal_adenocarcinoma_with_Lynch_syndrome	0.5	-0.30103	31000000000	200000000	73	5840	1168000000000	12.0674	3.76641	8.30103	-3.63266	-999999	-999999	-999999	-999999	-999999	-999999	-999999	-999999	-999999	28	35	1	0.603175	5.42326e-05	3.18236e-09	1	0.332742	0.313115	0.393935	1	0.635695	0.578217	0.68367	1	0.873731	0.784083	0.87045
Duodenum_adenocarcinoma	0.0003	-3.52288	680000000	4000000	24	1947	7796000000	9.89187	3.28981	6.60206	-34.8479	-999999	-999999	-999999	-999999	-999999	-999999	-999999	-999999	-999999	22	29	1	0.00162476	3.20173e-08	6.30414e-13	0.999984	0.221819	0.313292	0.394171	1	0.43814	0.578445	0.683923	1	0.640811	0.784262	0.870613
Duodenum_adenocarcinoma_with_FAP	0.035	-1.45593	680000000	4000000	24	1947	7796000000	9.89187	3.28981	6.60206	-14.4019	-999999	-999999	-999999	-999999	-999999	-999999	-999999	-999999	-999999	22	29	1	0.00162476	3.20173e-08	6.30414e-13	0.999984	0.221819	0.313292	0.394171	1	0.43814	0.578445	0.683923	1	0.640811	0.784262	0.870613
Esophageal_squamous_cell_carcinoma	0.001938	-2.71265	3240000000	864000	17.4	1390	1203000000	9.08027	3.14375	5.93651	-24.6315	0.41	0.05	0.21	0.05	0.302	0.23	20.1	34.4	14.3	20	32	1	0.000208443	2.93933e-09	4.14442e-14	0.861016	0.221671	0.313304	0.394168	0.992799	0.437844	0.57846	0.683929	0.999948	0.640372	0.784274	0.87062
Gallbladder_non_papillary_adenocarcinoma	0.0028	-2.55284	160000000	1600000	0.584	47	78400000	7.89432	1.6902	6.20412	-20.1529	-999999	-999999	-999999	-999999	-999999	-999999	3.1	3.5	0.4	21	27	0.759747	9.69722e-07	6.59411e-13	4.48399e-19	0.218813	0.22414	0.3166	0.398042	0.449305	0.441614	0.582725	0.688204	0.681277	0.644198	0.787751	0.873405
Glioblastoma	0.00219	-2.65956	84600000000	135000000	0.025	2	270000000	8.43136	0.30103	8.13033	-22.4237	0.16	0.17	0.28	0.16	0.163	0.165	15.9	9.7	-6.2	27	36	1	1.12876e-05	3.27338e-12	9.49296e-19	0.99534	0.227733	0.321349	0.403602	0.999999	0.447077	0.588855	0.694273	1	0.649733	0.792693	0.87731
Head_&_neck_squamous_cell_carcinoma	0.0138	-1.86012	16700000000	18500000	21.5	1720	31860000000	10.5032	3.23607	7.26717	-19.5373	-999999	-999999	-999999	-999999	-999999	-999999	-999999	-999999	-999999	24	34	1	0.00508976	8.89914e-08	1.55198e-12	1	0.222229	0.313324	0.394193	1	0.438939	0.578486	0.683955	1	0.641961	0.784296	0.870635
Head_&_neck_squamous_cell_carcinoma_with_HPV16	0.07935	-1.10045	16700000000	18500000	21.5	1720	31860000000	10.5032	3.23607	7.26717	-11.5583	-999999	-999999	-999999	-999999	-999999	-999999	-999999	-999999	-999999	24	34	1	0.00508976	8.89914e-08	1.55198e-12	1	0.222229	0.313324	0.394193	1	0.438939	0.578486	0.683955	1	0.641961	0.784296	0.870635
Hepatocellular_carcinoma	0.0071	-2.14874	241000000000	3010000000	0.9125	88	270900000000	11.4328	1.95424	9.47857	-24.5662	-999999	-999999	-999999	-999999	-999999	-999999	5.7	13.6	7.9	31	38	1	0.00303643	3.61885e-09	4.30642e-15	1	0.22333	0.31508	0.396256	1	0.440525	0.580773	0.686239	1	0.643384	0.786164	0.872128
Hepatocellular_carcinoma_with_HCV	0.071	-1.14874	241000000000	3010000000	0.9125	88	270900000000	11.4328	1.95424	9.47857	-13.1333	-999999	-999999	-999999	-999999	-999999	-999999	-999999	-999999	-999999	31	38	1	0.00303643	3.61885e-09	4.30642e-15	1	0.22333	0.31508	0.396256	1	0.440525	0.580773	0.686239	1	0.643384	0.786164	0.872128
Lung_adenocarcinoma_nonsmokers	0.0045	-2.34679	434000000000	1220000000	0.07	5.6	9272000000	9.96717	0.880814	9.08636	-23.3908	-999999	-999999	-999999	-999999	-999999	-999999	-999999	-999999	-999999	30	39	1	0.000139147	5.00965e-11	1.80347e-17	1	0.229046	0.323051	0.405606	1	0.449069	0.591038	0.696441	1	0.651752	0.79445	0.878692
Lung_adenocarcinoma_smokers	0.081	-1.09151	434000000000	1220000000	0.07	5.6	9272000000	9.96717	0.880814	9.08636	-10.8793	2.95	2.02	3.94	1.76	2.299	2.299	68.8	249	180.2	30	39	1	0.000139147	5.00965e-11	1.80347e-17	1	0.229046	0.323051	0.405606	1	0.449069	0.591038	0.696441	1	0.651752	0.79445	0.878692
Medulloblastoma	0.00011	-3.95861	85000000000	136000000	0.025	2	272000000	8.43457	0.30103	8.13354	-33.3891	-999999	-999999	-999999	-999999	-999999	-999999	-999999	-999999	-999999	27	36	1	1.12876e-05	3.27338e-12	9.49296e-19	0.99534	0.227733	0.321349	0.403602	0.999999	0.447077	0.588855	0.694273	1	0.649733	0.792693	0.87731
Melanoma	0.0203	-1.6925	3800000000	3800000000	2.48	199	763800000000	11.883	2.3032	9.57978	-20.112	0	0	0	0	0	0	2.8	6.2	3.4	32	32	1	0.0226577	5.29413e-08	1.22294e-13	1	0.2252	0.314619	0.395714	1	0.44436	0.580173	0.68564	1	0.649195	0.785674	0.871738
Osteosarcoma	0.00035	-3.45593	1900000000	4180000	0.067	5	29260000	7.46627	0.845098	6.62118	-25.8029	1.17	0.03	1.8	0.03	0.828	0.6	-999999	-999999	-999999	22	31	0.677761	3.05765e-07	8.25565e-14	2.22902e-20	0.203148	0.231531	0.326342	0.409456	0.419371	0.452805	0.595226	0.700578	0.642616	0.655482	0.797783	0.881307
Osteosarcoma_arms	4e-05	-4.39794	300000000	650000	0.067	5	4550000	6.65801	0.845098	5.81291	-29.2815	-999999	-999999	-999999	-999999	-999999	-999999	-999999	-999999	-999999	19	28	0.677761	3.05765e-07	8.25565e-14	2.22902e-20	0.203148	0.231531	0.326342	0.409456	0.419371	0.452805	0.595226	0.700578	0.642616	0.655482	0.797783	0.881307		k=4 cancer stages, a spontaneous mutation rate of 10-8 per cell division, and a mutagen-induced mutation rate of 5 x 10-9 per cell division
Osteosarcoma_head	3.02e-05	-4.51999	390000000	860000	0.067	5	6020000	6.7796	0.845098	5.9345	-30.6437	-999999	-999999	-999999	-999999	-999999	-999999	-999999	-999999	-999999	20	29	0.677761	3.05765e-07	8.25565e-14	2.22902e-20	0.203148	0.231531	0.326342	0.409456	0.419371	0.452805	0.595226	0.700578	0.642616	0.655482	0.797783	0.881307
Osteosarcoma_legs	0.00022	-3.65758	720000000	1590000	0.067	5	11130000	7.0465	0.845098	6.2014	-25.7731	-999999	-999999	-999999	-999999	-999999	-999999	-999999	-999999	-999999	21	29	0.677761	3.05765e-07	8.25565e-14	2.22902e-20	0.203148	0.231531	0.326342	0.409456	0.419371	0.452805	0.595226	0.700578	0.642616	0.655482	0.797783	0.881307
Osteosarcoma_pelvis	3e-05	-4.52288	200000000	450000	0.067	5	3150000	6.49831	0.845098	5.65321	-29.3911	-999999	-999999	-999999	-999999	-999999	-999999	-999999	-999999	-999999	19	28	0.677761	3.05765e-07	8.25565e-14	2.22902e-20	0.203148	0.231531	0.326342	0.409456	0.419371	0.452805	0.595226	0.700578	0.642616	0.655482	0.797783	0.881307
Ovarian_germ_cell	0.000411	-3.38616	11000000	11000000	0.025	2	22000000	7.34242	0.30103	7.04139	-24.8626	-999999	-999999	-999999	-999999	-999999	-999999	-999999	-999999	-999999	23	23	0.877194	5.24288e-07	1.31072e-13	3.2768e-20	0.286684	0.235904	0.332084	0.416157	0.562442	0.459343	0.602458	0.70769	0.800805	0.66198	0.803476	0.885742
Pancreatic_ductal_adenocarcinoma	0.013589	-1.86681	167200000000	4180000000	1	80	342800000000	11.535	1.91386	9.62118	-21.5338	-999999	-999999	-999999	-999999	-999999	-999999	30.5	39.4	8.9	32	37	1	0.00537311	6.03411e-09	6.7582e-15	1	0.22532	0.317358	0.398932	1	0.443681	0.583725	0.689181	1	0.646825	0.788563	0.874038
Pancreatic_endocrine_islet_cell_carcinoma	0.000194	-3.7122	2950000000	74000000	1	80	6068000000	9.78305	1.91381	7.86923	-36.3166	-999999	-999999	-999999	-999999	-999999	-999999	-999999	-999999	-999999	26	31	1	7.54006e-05	7.99276e-11	8.47232e-17	0.999936	0.224907	0.317601	0.399217	1	0.442786	0.584039	0.689494	1	0.645397	0.788818	0.87424
Small_intestine_adenocarcinoma	0.0007	-3.1549	17000000000	100000000	36	2920	292200000000	11.4657	3.46568	8	-36.1731	-999999	-999999	-999999	-999999	-999999	-999999	1.3	3.2	1.9	27	34	1	0.110025	3.43503e-06	1.01229e-10	1	0.234665	0.313211	0.394057	1	0.463285	0.578339	0.683806	1	0.676866	0.784175	0.870539
Testicular_germ_cell_cancer	0.0037	-2.4318	21600000000	7200000	5.8	463	3348000000	9.52479	2.66745	6.85733	-23.1624	-999999	-999999	-999999	-999999	-999999	-999999	1.5	1.4	-0.1	23	34	1	0.000198115	9.62932e-10	4.67984e-15	0.995715	0.22204	0.313795	0.394744	0.999999	0.43841	0.5791	0.684568	1	0.64095	0.784798	0.871038
Thyroid_papillary_follicular_carcinoma	0.01026	-1.98885	10000000000	65000000	0.087	7	585000000	8.76716	0.954243	7.81291	-17.4366	0.36	0.8	1.11	0.78	0.36	0.36	1.3	0.7	-0.6	26	33	1	7.30813e-06	2.41174e-12	7.95858e-19	0.954362	0.229715	0.323945	0.406659	0.999555	0.450071	0.592179	0.697576	1	0.652745	0.795371	0.879412
Thyroid_medullary_carcinoma	0.000324	-3.48945	1000000000	6500000	0.087	7	58500000	7.76716	0.954243	6.81291	-27.1031	-999999	-999999	-999999	-999999	-999999	-999999	-999999	-999999	-999999	23	30	0.919265	7.54974e-07	2.26492e-13	6.79477e-20	0.314815	0.230533	0.325028	0.40792	0.605821	0.451303	0.593558	0.698932	0.839879	0.653979	0.796444	0.88027
Sites for radiation and smoking analysis
	Lifetime_cancer_incidence	Ln_lifetime_cancer_incidence	Number_cells	Number_stem_cells	Divisions_stem_cell_per_yr	Divisions_per_stem_cell_lifetime	Divisions_all_stem_cell_lifetime	Ln_divisions_all_stem_cell_lifetime	ln_divisions_per_stem_cell_lifetime	Ln_number_stem_cells	ERS	REIC_Japan_ERR	REIC_Japan_EAR	REIC_US_ERR	REIC_US_EAR	REIC_Japan_BEIR_VII	REIC_Japan_ICRP	Mortality_smoking_former	Mortality_smoking_current	Mortality_smoking_current_min_former
Myeloid leukemia	0.007	-2.1549	3100000000000	135000000	12	960	129900000000	11.1136	2.98328	8.13033	-23.9487							12.6	11.3	-1.3																			Based on AML (Doll et al 2005)
Chronic lymphocytic leukemia	0.006	-2.22185	3100000000000	135000000	12	960	129900000000	11.1136	2.98328	8.13033	-24.6928	0	0	0	0	0	0	4.5	6.3	1.8																			Based on CLL (Doll et al 2005)
All leukemia	0.014	-1.85387	3100000000000	135000000	12	960	129900000000	11.1136	2.98328	8.13033	-20.6032	0.69	0.86	1.01	0.85	0.741	0.86																						Based on mortality data, linear-quadratic models, all leukemia (Table 65, UNSCEAR 2006)
Basal cell carcinoma	0.3	-0.522879	180000000000	5820000000	7.6	608	3550000000000	12.5502	2.78531	9.76492	-6.56225	0.23	0.55	16.75	0.41	0.326	0.39	0.8	0.8	0																			Based on non-melanoma skin cancer incidence (Table 70, UNSCEAR 2006)
Colon cancer	0.045	-1.34679	31000000000	200000000	73	5840	1168000000000	12.0674	3.76641	8.30103	-16.2523	1.3	1.36	1.64	1.24	1.318	1.33	58.6	54.5	-4.1																			Based on Table 70, UNSCEAR 2006
Esophageal cancer	0.005	-2.30103	3240000000	864000	17.4	1390	1203000000	9.08027	3.14375	5.93651	-20.894	0.41	0.05	0.21	0.05	0.302	0.23	20.1	34.4	14.3																			(based on Table 70, UNSCEAR 2006), all oesophageal cancer (as also for Doll et al 2005)	k=2 cancer stages, a spontaneous mutation rate of 10-8 per cell division, and a mutagen-induced mutation rate of 1 x 10-8 per cell division
Gallbladder cancer	0.003736	-2.42759	160000000	1600000	0.584	47	78400000	7.89432	1.6902	6.20412	-19.1642							3.1	3.5	0.4																			0
Brain cancer	0.006	-2.22185	84600000000	135000000	0.025	2	270000000	8.43136	0.30103	8.13033	-18.7332	0.16	0.17	0.28	0.16	0.163	0.165	15.9	9.7	-6.2																			Based on all brain/CNS (based on Table 70, UNSCEAR 2006), all CNS cancer from Doll et al (2005). Stem cell divisions per year and cumulative divisions per stem cell over lifetime modified from 0 given in Tomasetti & Vogelstein
Liver cancer	0.009	-2.04576	241000000000	3010000000	0.9125	88	270900000000	11.4328	1.95424	9.47857	-23.3888							5.7	13.6	7.9																			Based on all liver cancer (Doll et al 2005)
Lung cancer	0.066	-1.18046	434000000000	1220000000	0.07	5.6	9272000000	9.96717	0.880814	9.08636	-11.7658	2.95	2.02	3.94	1.76	2.299	2.299	68.8	249	180.2																			Based on all lung cancer (based on Table 70, UNSCEAR 2006), Doll et al (2005)
Melanoma	0.021	-1.67778	3800000000	3800000000	2.48	199	763800000000	11.883	2.3032	9.57978	-19.937	0	0	0	0	0	0	2.8	6.2	3.4																			Based on Table 70 (UNSCEAR 2006), Doll et al (2005)
Bone cancer	0.00035	-3.45593	1900000000	4180000	0.067	5	29260000	7.46627	0.845098	6.62118	-25.8029	1.17	0.03	1.8	0.03	0.828	0.6																						Based on Table 70 (UNSCEAR 2006)
Pancreatic cancer	0.015	-1.82391	167200000000	4180000000	1	80	342800000000	11.535	1.91386	9.62118	-21.0389							30.5	39.4	8.9																			0
Thyroid cancer	0.011	-1.95861	10000000000	65000000	0.087	7	585000000	8.76716	0.954243	7.81291	-17.1714	0.36	0.8	1.11	0.78	0.36	0.36	1.3	0.7	-0.6																			Based on all thyroid cancer (based on Table 70, UNSCEAR 2006), Doll et al (2005)
R output table for radiation + smoking modified Tomasetti & Vogelstein data
Cancer_type	Lifetime_cancer_incidence	Ln_lifetime_cancer_incidence	Number_cells	Number_stem_cells	Divisions_stem_cell_per_yr	Divisions_per_stem_cell_lifetime	Divisions_all_stem_cell_lifetime	Ln_divisions_all_stem_cell_lifetime	ln_divisions_per_stem_cell_lifetime	Ln_number_stem_cells	ERS	REIC_Japan_ERR	REIC_Japan_EAR	REIC_US_ERR	REIC_US_EAR	REIC_Japan_BEIR_VII	REIC_Japan_ICRP	Mortality_smoking_former	Mortality_smoking_current	Mortality_smoking_current_min_former
Myeloid_leukemia	0.007	-2.1549	3100000000000	135000000	12	960	129900000000	11.1136	2.98328	8.13033	-23.9487	-999999	-999999	-999999	-999999	-999999	-999999	12.6	11.3	-1.3
Chronic_lymphocytic_leukemia	0.006	-2.22185	3100000000000	135000000	12	960	129900000000	11.1136	2.98328	8.13033	-24.6928	0	0	0	0	0	0	4.5	6.3	1.8
All_leukemia	0.014	-1.85387	3100000000000	135000000	12	960	129900000000	11.1136	2.98328	8.13033	-20.6032	0.69	0.86	1.01	0.85	0.741	0.86	-999999	-999999	-999999
Basal_cell_carcinoma	0.3	-0.522879	180000000000	5820000000	7.6	608	3550000000000	12.5502	2.78531	9.76492	-6.56225	0.23	0.55	16.75	0.41	0.326	0.39	0.8	0.8	0
Colon_cancer	0.045	-1.34679	31000000000	200000000	73	5840	1168000000000	12.0674	3.76641	8.30103	-16.2523	1.3	1.36	1.64	1.24	1.318	1.33	58.6	54.5	-4.1
Esophageal_cancer	0.005	-2.30103	3240000000	864000	17.4	1390	1203000000	9.08027	3.14375	5.93651	-20.894	0.41	0.05	0.21	0.05	0.302	0.23	20.1	34.4	14.3
Gallbladder_cancer	0.003736	-2.42759	160000000	1600000	0.584	47	78400000	7.89432	1.6902	6.20412	-19.1642	-999999	-999999	-999999	-999999	-999999	-999999	3.1	3.5	0.4
Brain_cancer	0.006	-2.22185	84600000000	135000000	0.025	2	270000000	8.43136	0.30103	8.13033	-18.7332	0.16	0.17	0.28	0.16	0.163	0.165	15.9	9.7	-6.2
Liver_cancer	0.009	-2.04576	241000000000	3010000000	0.9125	88	270900000000	11.4328	1.95424	9.47857	-23.3888	-999999	-999999	-999999	-999999	-999999	-999999	5.7	13.6	7.9																				k=4 cancer stages, a spontaneous mutation rate of 10-8 per cell division, and a mutagen-induced mutation rate of 1 x 10-8 per cell division
Lung_cancer	0.066	-1.18046	434000000000	1220000000	0.07	5.6	9272000000	9.96717	0.880814	9.08636	-11.7658	2.95	2.02	3.94	1.76	2.299	2.299	68.8	249	180.2
Melanoma	0.021	-1.67778	3800000000	3800000000	2.48	199	763800000000	11.883	2.3032	9.57978	-19.937	0	0	0	0	0	0	2.8	6.2	3.4
Bone_cancer	0.00035	-3.45593	1900000000	4180000	0.067	5	29260000	7.46627	0.845098	6.62118	-25.8029	1.17	0.03	1.8	0.03	0.828	0.6	-999999	-999999	-999999
Pancreatic_cancer	0.015	-1.82391	167200000000	4180000000	1	80	342800000000	11.535	1.91386	9.62118	-21.0389	-999999	-999999	-999999	-999999	-999999	-999999	30.5	39.4	8.9
Thyroid_cancer	0.011	-1.95861	10000000000	65000000	0.087	7	585000000	8.76716	0.954243	7.81291	-17.1714	0.36	0.8	1.11	0.78	0.36	0.36	1.3	0.7	-0.6
[truncated: 1 more columns]

## Sheet: Graphs radiation
Cancer types	Lifetime cancer incidence	log10[lifetime cancer risk]	Total number of normal cells in tissue of origin	Number of normal stem cells in tissue of origin	Numbers of divisions of each stem cell per year	Number of divisions of each stem cell per lifetime	Cumulative number of divisions of all stem cells per lifetime	log10(Cumulative number of divisions of all stem cells per lifetime)	log10(Cumulative number of divisions of all stem cells per lifetime/number of normal stem cells)	log10[number of normal stem cells in tissue of origin]	Extra risk score	Radiation cancer risk (percent per Gy lifetime risk (evaluated at 1 Gy for current Japanese population)) (as per UNSCEAR 2006)(ERR model)	Radiation cancer risk (percent per Gy lifetime risk (evaluated at 1 Gy for current Japanese population)) (as per UNSCEAR 2006)(EAR model)	Radiation cancer risk (percent per Gy lifetime risk (evaluated at 1 Gy for current US population)) (as per UNSCEAR 2006)(ERR model)	Radiation cancer risk (percent per Gy lifetime risk (evaluated at 1 Gy for current US population)) (as per UNSCEAR 2006)(EAR model)	Radiation cancer risk (percent per Gy lifetime risk (evaluated at 1 Gy for current Japanese population)) (as per UNSCEAR 2006)(EAR/ERR mixing as per BEIR VII)	Radiation cancer risk (percent per Gy lifetime risk (evaluated at 1 Gy for current Japan population)) (as per UNSCEAR 2006)(EAR/ERR mixing as per ICRP 103)	Mortality per 100000 per year former (Doll et al 2005)	Mortality per 100000 per year current (Doll et al 2005)	Difference current vs former smokers (Doll et al 2005)	Radiation and other notes																								Numbers of divisions of each stem cell per year	Cumulative number of divisions of all stem cells per lifetime	Extra risk score	Radiation cancer risk (percent per Gy lifetime risk (evaluated at 1 Gy for current Japanese population)) (as per UNSCEAR 2006)(EAR model)
	Lifetime_cancer_incidence	Ln_lifetime_cancer_incidence	Number_cells	Number_stem_cells	Divisions_stem_cell_per_yr	Divisions_per_stem_cell_lifetime	Divisions_all_stem_cell_lifetime	Ln_divisions_all_stem_cell_lifetime	ln_divisions_per_stem_cell_lifetime	Ln_number_stem_cells	ERS	REIC_Japan_ERR	REIC_Japan_EAR	REIC_US_ERR	REIC_US_EAR	REIC_Japan_BEIR_VII	REIC_Japan_ICRP	Mortality_smoking_former	Mortality_smoking_current	Mortality_smoking_current_min_former																							Cancer	Short_cancer	Divisions_per_year	Cum_divisions	ERS	REIC
																																											Chronic lymphocytic leukemia	CLL	12	129900000000	-24.6928	0
Chronic lymphocytic leukemia	0.006	-2.22185	3100000000000	135000000	12	960	129900000000	11.1136	2.98328	8.13033	-24.6928	0	0	0	0	0	0	4.5	6.3	1.8	Based on CLL (Doll et al 2005)																						All leukemia	All leukemia	12	129900000000	-20.6032	0.86
All leukemia	0.014	-1.85387	3100000000000	135000000	12	960	129900000000	11.1136	2.98328	8.13033	-20.6032	0.69	0.86	1.01	0.85	0.741	0.86	0	0	0	Based on mortality data, linear-quadratic models, all leukemia (Table 65, UNSCEAR 2006)																						Basal cell carcinoma	BCC	7.6	3550000000000	-6.56225	0.55
Basal cell carcinoma	0.3	-0.522879	180000000000	5820000000	7.6	608	3550000000000	12.5502	2.78531	9.76492	-6.56225	0.23	0.55	16.75	0.41	0.326	0.39	0.8	0.8	0	Based on non-melanoma skin cancer incidence (Table 70, UNSCEAR 2006)																						Colon cancer	Colon	73	1168000000000	-16.2523	1.36
Colon cancer	0.045	-1.34679	31000000000	200000000	73	5840	1168000000000	12.0674	3.76641	8.30103	-16.2523	1.3	1.36	1.64	1.24	1.318	1.33	58.6	54.5	-4.1	Based on Table 70, UNSCEAR 2006																						Esophageal cancer	Esophagus	17.4	1203000000	-20.894	0.05
Esophageal cancer	0.005	-2.30103	3240000000	864000	17.4	1390	1203000000	9.08027	3.14375	5.93651	-20.894	0.41	0.05	0.21	0.05	0.302	0.23	20.1	34.4	14.3	(based on Table 70, UNSCEAR 2006), all oesophageal cancer (as also for Doll et al 2005)																						Brain cancer	Brain	0.025	270000000	-18.7332	0.17
																																											Lung cancer	Lung	0.07	9272000000	-11.7658	2.02
Brain cancer	0.006	-2.22185	84600000000	135000000	0.025	2	270000000	8.43136	0.30103	8.13033	-18.7332	0.16	0.17	0.28	0.16	0.163	0.165	15.9	9.7	-6.2	Based on all brain/CNS (based on Table 70, UNSCEAR 2006), all CNS cancer from Doll et al (2005). Stem cell divisions per year and cumulative divisions per stem cell over lifetime modified from 0 given in Tomasetti & Vogelstein																						Melanoma	Melanoma	2.48	763800000000	-19.937	0
																																											Bone cancer	Bone	0.067	29260000	-25.8029	0.03
Lung cancer	0.066	-1.18046	434000000000	1220000000	0.07	5.6	9272000000	9.96717	0.880814	9.08636	-11.7658	2.95	2.02	3.94	1.76	2.299	2.299	68.8	249	180.2	Based on all lung cancer (based on Table 70, UNSCEAR 2006), Doll et al (2005)																						Thyroid cancer	Thyroid	0.087	585000000	-17.1714	0.8
Melanoma	0.021	-1.67778	3800000000	3800000000	2.48	199	763800000000	11.883	2.3032	9.57978	-19.937	0	0	0	0	0	0	2.8	6.2	3.4	Based on Table 70 (UNSCEAR 2006), Doll et al (2005)
Bone cancer	0.00035	-3.45593	1900000000	4180000	0.067	5	29260000	7.46627	0.845098	6.62118	-25.8029	1.17	0.03	1.8	0.03	0.828	0.6	0	0	0	Based on Table 70 (UNSCEAR 2006)																								Probability of 3 or more events out of 24 being significant
																																													0.077	0.280436
Thyroid cancer	0.011	-1.95861	10000000000	65000000	0.087	7	585000000	8.76716	0.954243	7.81291	-17.1714	0.36	0.8	1.11	0.78	0.36	0.36	1.3	0.7	-0.6	Based on all thyroid cancer (based on Table 70, UNSCEAR 2006), Doll et al (2005)
	Lifetime_cancer_incidence	Ln_lifetime_cancer_incidence	Number_cells	Number_stem_cells	Divisions_stem_cell_per_yr	Divisions_per_stem_cell_lifetime	Divisions_all_stem_cell_lifetime	Ln_divisions_all_stem_cell_lifetime	ln_divisions_per_stem_cell_lifetime	Ln_number_stem_cells	ERS	REIC_Japan_ERR	REIC_Japan_EAR	REIC_US_ERR	REIC_US_EAR	REIC_Japan_BEIR_VII	REIC_Japan_ICRP	Mortality_smoking_former	Mortality_smoking_current	Mortality_smoking_current_min_former
Chronic lymphocytic leukemia	0.006	-2.22185	3100000000000	135000000	12	960	129900000000	11.1136	2.98328	8.13033	-24.6928	0	0	0	0	0	0	4.5	6.3	1.8	Based on CLL (Doll et al 2005)
All leukemia	0.014	-1.85387	3100000000000	135000000	12	960	129900000000	11.1136	2.98328	8.13033	-20.6032	0.69	0.86	1.01	0.85	0.741	0.86	0	0	0	Based on mortality data, linear-quadratic models, all leukemia (Table 65, UNSCEAR 2006)
Basal cell carcinoma	0.3	-0.522879	180000000000	5820000000	7.6	608	3550000000000	12.5502	2.78531	9.76492	-6.56225	0.23	0.55	16.75	0.41	0.326	0.39	0.8	0.8	0	Based on non-melanoma skin cancer incidence (Table 70, UNSCEAR 2006)
Colon cancer	0.045	-1.34679	31000000000	200000000	73	5840	1168000000000	12.0674	3.76641	8.30103	-16.2523	1.3	1.36	1.64	1.24	1.318	1.33	58.6	54.5	-4.1	Based on Table 70, UNSCEAR 2006
Esophageal cancer	0.005	-2.30103	3240000000	864000	17.4	1390	1203000000	9.08027	3.14375	5.93651	-20.894	0.41	0.05	0.21	0.05	0.302	0.23	20.1	34.4	14.3	(based on Table 70, UNSCEAR 2006), all oesophageal cancer (as also for Doll et al 2005)
Brain cancer	0.006	-2.22185	84600000000	135000000	0.025	2	270000000	8.43136	0.30103	8.13033	-18.7332	0.16	0.17	0.28	0.16	0.163	0.165	15.9	9.7	-6.2	Based on all brain/CNS (based on Table 70, UNSCEAR 2006), all CNS cancer from Doll et al (2005). Stem cell divisions per year and cumulative divisions per stem cell over lifetime modified from 0 given in Tomasetti & Vogelstein
Lung cancer	0.066	-1.18046	434000000000	1220000000	0.07	5.6	9272000000	9.96717	0.880814	9.08636	-11.7658	2.95	2.02	3.94	1.76	2.299	2.299	68.8	249	180.2	Based on all lung cancer (based on Table 70, UNSCEAR 2006), Doll et al (2005)
Melanoma	0.021	-1.67778	3800000000	3800000000	2.48	199	763800000000	11.883	2.3032	9.57978	-19.937	0	0	0	0	0	0	2.8	6.2	3.4	Based on Table 70 (UNSCEAR 2006), Doll et al (2005)
Bone cancer	0.00035	-3.45593	1900000000	4180000	0.067	5	29260000	7.46627	0.845098	6.62118	-25.8029	1.17	0.03	1.8	0.03	0.828	0.6	0	0	0	Based on Table 70 (UNSCEAR 2006)
Thyroid cancer	0.011	-1.95861	10000000000	65000000	0.087	7	585000000	8.76716	0.954243	7.81291	-17.1714	0.36	0.8	1.11	0.78	0.36	0.36	1.3	0.7	-0.6	Based on all thyroid cancer (based on Table 70, UNSCEAR 2006), Doll et al (2005)

## Sheet: Graphs smoking
Cancer types	Lifetime cancer incidence	log10[lifetime cancer risk]	Total number of normal cells in tissue of origin	Number of normal stem cells in tissue of origin	Numbers of divisions of each stem cell per year	Number of divisions of each stem cell per lifetime	Cumulative number of divisions of all stem cells per lifetime	log10(Cumulative number of divisions of all stem cells per lifetime)	log10(Cumulative number of divisions of all stem cells per lifetime/number of normal stem cells)	log10[number of normal stem cells in tissue of origin]	Extra risk score	Radiation cancer risk (percent per Gy lifetime risk (evaluated at 1 Gy for current Japanese population)) (as per UNSCEAR 2006)(ERR model)	Radiation cancer risk (percent per Gy lifetime risk (evaluated at 1 Gy for current Japanese population)) (as per UNSCEAR 2006)(EAR model)	Radiation cancer risk (percent per Gy lifetime risk (evaluated at 1 Gy for current US population)) (as per UNSCEAR 2006)(ERR model)	Radiation cancer risk (percent per Gy lifetime risk (evaluated at 1 Gy for current US population)) (as per UNSCEAR 2006)(EAR model)	Radiation cancer risk (percent per Gy lifetime risk (evaluated at 1 Gy for current Japanese population)) (as per UNSCEAR 2006)(EAR/ERR mixing as per BEIR VII)	Radiation cancer risk (percent per Gy lifetime risk (evaluated at 1 Gy for current Japan population)) (as per UNSCEAR 2006)(EAR/ERR mixing as per ICRP 103)	Mortality per 100000 per year former (Doll et al 2005)	Mortality per 100000 per year current (Doll et al 2005)	Difference current vs former smokers (Doll et al 2005)	Radiation and other notes																		Numbers of divisions of each stem cell per year	Cumulative number of divisions of all stem cells per lifetime	Extra risk score	Difference current vs former smokers (Doll et al 2005)
	Lifetime_cancer_incidence	Ln_lifetime_cancer_incidence	Number_cells	Number_stem_cells	Divisions_stem_cell_per_yr	Divisions_per_stem_cell_lifetime	Divisions_all_stem_cell_lifetime	Ln_divisions_all_stem_cell_lifetime	ln_divisions_per_stem_cell_lifetime	Ln_number_stem_cells	ERS	REIC_Japan_ERR	REIC_Japan_EAR	REIC_US_ERR	REIC_US_EAR	REIC_Japan_BEIR_VII	REIC_Japan_ICRP	Mortality_smoking_former	Mortality_smoking_current	Mortality_smoking_current_min_former																	Cancer	Short_cancer	Divisions_per_year	Cum_divisions	ERS	Smoking_diff
Myeloid leukemia	0.007	-2.1549	3100000000000	135000000	12	960	129900000000	11.1136	2.98328	8.13033	-23.9487	0	0	0	0	0	0	12.6	11.3	-1.3	Based on AML (Doll et al 2005)																Myeloid leukemia	Myeloid leukemia	12	129900000000	-23.9487	-1.3
Chronic lymphocytic leukemia	0.006	-2.22185	3100000000000	135000000	12	960	129900000000	11.1136	2.98328	8.13033	-24.6928	0	0	0	0	0	0	4.5	6.3	1.8	Based on CLL (Doll et al 2005)																Chronic lymphocytic leukemia	CLL	12	129900000000	-24.6928	1.8
																																					Basal cell carcinoma	BCC	7.6	3550000000000	-6.56225	0
Basal cell carcinoma	0.3	-0.522879	180000000000	5820000000	7.6	608	3550000000000	12.5502	2.78531	9.76492	-6.56225	0.23	0.55	16.75	0.41	0.326	0.39	0.8	0.8	0	Based on non-melanoma skin cancer incidence (Table 70, UNSCEAR 2006)																Colon cancer	Colon	73	1168000000000	-16.2523	-4.1
Colon cancer	0.045	-1.34679	31000000000	200000000	73	5840	1168000000000	12.0674	3.76641	8.30103	-16.2523	1.3	1.36	1.64	1.24	1.318	1.33	58.6	54.5	-4.1	Based on Table 70, UNSCEAR 2006																Esophageal cancer	Esophagus	17.4	1203000000	-20.894	14.3
Esophageal cancer	0.005	-2.30103	3240000000	864000	17.4	1390	1203000000	9.08027	3.14375	5.93651	-20.894	0.41	0.05	0.21	0.05	0.302	0.23	20.1	34.4	14.3	(based on Table 70, UNSCEAR 2006), all oesophageal cancer (as also for Doll et al 2005)																Gallbladder cancer	Gallbladder	0.584	78400000	-19.1642	0.4
Gallbladder cancer	0.003736	-2.42759	160000000	1600000	0.584	47	78400000	7.89432	1.6902	6.20412	-19.1642	0	0	0	0	0	0	3.1	3.5	0.4	0																Brain cancer	Brain	0.025	270000000	-18.7332	-6.2
Brain cancer	0.006	-2.22185	84600000000	135000000	0.025	2	270000000	8.43136	0.30103	8.13033	-18.7332	0.16	0.17	0.28	0.16	0.163	0.165	15.9	9.7	-6.2	Based on all brain/CNS (based on Table 70, UNSCEAR 2006), all CNS cancer from Doll et al (2005). Stem cell divisions per year and cumulative divisions per stem cell over lifetime modified from 0 given in Tomasetti & Vogelstein																Liver cancer	Liver	0.9125	270900000000	-23.3888	7.9
Liver cancer	0.009	-2.04576	241000000000	3010000000	0.9125	88	270900000000	11.4328	1.95424	9.47857	-23.3888	0	0	0	0	0	0	5.7	13.6	7.9	Based on all liver cancer (Doll et al 2005)																Lung cancer	Lung	0.07	9272000000	-11.7658	180.2
Lung cancer	0.066	-1.18046	434000000000	1220000000	0.07	5.6	9272000000	9.96717	0.880814	9.08636	-11.7658	2.95	2.02	3.94	1.76	2.299	2.299	68.8	249	180.2	Based on all lung cancer (based on Table 70, UNSCEAR 2006), Doll et al (2005)																Melanoma	Melanoma	2.48	763800000000	-19.937	3.4
Melanoma	0.021	-1.67778	3800000000	3800000000	2.48	199	763800000000	11.883	2.3032	9.57978	-19.937	0	0	0	0	0	0	2.8	6.2	3.4	Based on Table 70 (UNSCEAR 2006), Doll et al (2005)																Pancreatic cancer	Pancreas	1	342800000000	-21.0389	8.9
																																					Thyroid cancer	Thyroid	0.087	585000000	-17.1714	-0.6
Pancreatic cancer	0.015	-1.82391	167200000000	4180000000	1	80	342800000000	11.535	1.91386	9.62118	-21.0389	0	0	0	0	0	0	30.5	39.4	8.9	0
Thyroid cancer	0.011	-1.95861	10000000000	65000000	0.087	7	585000000	8.76716	0.954243	7.81291	-17.1714	0.36	0.8	1.11	0.78	0.36	0.36	1.3	0.7	-0.6	Based on all thyroid cancer (based on Table 70, UNSCEAR 2006), Doll et al (2005)
	Lifetime_cancer_incidence	Ln_lifetime_cancer_incidence	Number_cells	Number_stem_cells	Divisions_stem_cell_per_yr	Divisions_per_stem_cell_lifetime	Divisions_all_stem_cell_lifetime	Ln_divisions_all_stem_cell_lifetime	ln_divisions_per_stem_cell_lifetime	Ln_number_stem_cells	ERS	REIC_Japan_ERR	REIC_Japan_EAR	REIC_US_ERR	REIC_US_EAR	REIC_Japan_BEIR_VII	REIC_Japan_ICRP	Mortality_smoking_former	Mortality_smoking_current	Mortality_smoking_current_min_former
Myeloid leukemia	0.007	-2.1549	3100000000000	135000000	12	960	129900000000	11.1136	2.98328	8.13033	-23.9487	0	0	0	0	0	0	12.6	11.3	-1.3	Based on AML (Doll et al 2005)
Chronic lymphocytic leukemia	0.006	-2.22185	3100000000000	135000000	12	960	129900000000	11.1136	2.98328	8.13033	-24.6928	0	0	0	0	0	0	4.5	6.3	1.8	Based on CLL (Doll et al 2005)
Basal cell carcinoma	0.3	-0.522879	180000000000	5820000000	7.6	608	3550000000000	12.5502	2.78531	9.76492	-6.56225	0.23	0.55	16.75	0.41	0.326	0.39	0.8	0.8	0	Based on non-melanoma skin cancer incidence (Table 70, UNSCEAR 2006)
Colon cancer	0.045	-1.34679	31000000000	200000000	73	5840	1168000000000	12.0674	3.76641	8.30103	-16.2523	1.3	1.36	1.64	1.24	1.318	1.33	58.6	54.5	-4.1	Based on Table 70, UNSCEAR 2006
Esophageal cancer	0.005	-2.30103	3240000000	864000	17.4	1390	1203000000	9.08027	3.14375	5.93651	-20.894	0.41	0.05	0.21	0.05	0.302	0.23	20.1	34.4	14.3	(based on Table 70, UNSCEAR 2006), all oesophageal cancer (as also for Doll et al 2005)
Gallbladder cancer	0.003736	-2.42759	160000000	1600000	0.584	47	78400000	7.89432	1.6902	6.20412	-19.1642	0	0	0	0	0	0	3.1	3.5	0.4	0
Brain cancer	0.006	-2.22185	84600000000	135000000	0.025	2	270000000	8.43136	0.30103	8.13033	-18.7332	0.16	0.17	0.28	0.16	0.163	0.165	15.9	9.7	-6.2	Based on all brain/CNS (based on Table 70, UNSCEAR 2006), all CNS cancer from Doll et al (2005). Stem cell divisions per year and cumulative divisions per stem cell over lifetime modified from 0 given in Tomasetti & Vogelstein
Liver cancer	0.009	-2.04576	241000000000	3010000000	0.9125	88	270900000000	11.4328	1.95424	9.47857	-23.3888	0	0	0	0	0	0	5.7	13.6	7.9	Based on all liver cancer (Doll et al 2005)
Lung cancer	0.066	-1.18046	434000000000	1220000000	0.07	5.6	9272000000	9.96717	0.880814	9.08636	-11.7658	2.95	2.02	3.94	1.76	2.299	2.299	68.8	249	180.2	Based on all lung cancer (based on Table 70, UNSCEAR 2006), Doll et al (2005)
Melanoma	0.021	-1.67778	3800000000	3800000000	2.48	199	763800000000	11.883	2.3032	9.57978	-19.937	0	0	0	0	0	0	2.8	6.2	3.4	Based on Table 70 (UNSCEAR 2006), Doll et al (2005)
Pancreatic cancer	0.015	-1.82391	167200000000	4180000000	1	80	342800000000	11.535	1.91386	9.62118	-21.0389	0	0	0	0	0	0	30.5	39.4	8.9	0
Thyroid cancer	0.011	-1.95861	10000000000	65000000	0.087	7	585000000	8.76716	0.954243	7.81291	-17.1714	0.36	0.8	1.11	0.78	0.36	0.36	1.3	0.7	-0.6	Based on all thyroid cancer (based on Table 70, UNSCEAR 2006), Doll et al (2005)

## Sheet: Generalized model of Wu et al
				k=2					k=3					k=4					k=5					k=6					k=7
Cancer site	Spontaneous mutation rate	Mutagen-associated mutation rate		Total cancer risk	Relative risk (relative to mutagen-associated mutation rate = 0)	Probability[at least one mutation is mutagen-induced|cancer occurs]	Probability[at least one mutation is mutagen-induced|cancer occurs] (%)		Total cancer risk	Relative risk (relative to mutagen-associated mutation rate = 0)	Probability[at least one mutation is mutagen-induced|cancer occurs]	Probability[at least one mutation is mutagen-induced|cancer occurs] (%)		Total cancer risk	Relative risk (relative to mutagen-associated mutation rate = 0)	Probability[at least one mutation is mutagen-induced|cancer occurs]	Probability[at least one mutation is mutagen-induced|cancer occurs] (%)		Total cancer risk	Relative risk (relative to mutagen-associated mutation rate = 0)	Probability[at least one mutation is mutagen-induced|cancer occurs]	Probability[at least one mutation is mutagen-induced|cancer occurs] (%)		Total cancer risk	Relative risk (relative to mutagen-associated mutation rate = 0)	Probability[at least one mutation is mutagen-induced|cancer occurs]	Probability[at least one mutation is mutagen-induced|cancer occurs] (%)		Total cancer risk	Relative risk (relative to mutagen-associated mutation rate = 0)	Probability[at least one mutation is mutagen-induced|cancer occurs]	Probability[at least one mutation is mutagen-induced|cancer occurs] (%)
Baseline mutation rate = 10-8
Acute myeloid leukemia	1e-08	0		0.0129898	1	0	0		1.29049e-07	1	0	0		1.27376e-12	1	0	0		1.25714e-17	1	0	0		1.24079e-22	1	0	0		1.22466e-27	1	0	0
Acute myeloid leukemia	1e-08	2e-09		0.0186517	1.43587	0.307556	30.7556		2.22996e-07	1.72799	0.421296	42.1296		2.64111e-12	2.07348	0.51776	51.776		3.12816e-17	2.48831	0.598122	59.8122		3.70497e-22	2.98597	0.665102	66.5102		4.38814e-27	3.58316	0.720918	72.0918
Acute myeloid leukemia	1e-08	5e-09		0.02899	2.23174	0.559185	55.9185		4.35537e-07	3.37497	0.703704	70.3704		6.44806e-12	5.06223	0.802476	80.2476		9.54632e-17	7.59366	0.868313	86.8313		1.41332e-21	11.3905	0.912209	91.2209		2.09241e-26	17.0856	0.941472	94.1472
Acute myeloid leukemia	1e-08	1e-08		0.0509552	3.9227	0.754881	75.4881		1.03238e-06	7.99988	0.875	87.5		2.03789e-11	15.999	0.937502	93.7502		4.02276e-16	31.9992	0.96875	96.875		7.94085e-21	63.9981	0.984375	98.4375		1.56751e-25	127.996	0.992188	99.2188
Basal cell carcinoma	1e-08	0		0.161316	1	0	0		1.12589e-06	1	0	0		7.20568e-12	1	0	0		4.61161e-17	1	0	0		2.95142e-22	1	0	0		1.8889e-27	1	0	0
Basal cell carcinoma	1e-08	2e-09		0.223785	1.38725	0.332842	33.2842		1.94553e-06	1.728	0.421297	42.1297		1.49416e-11	2.07359	0.517751	51.7751		1.14751e-16	2.48831	0.598122	59.8122		8.81287e-22	2.98597	0.665102	66.5102		6.76826e-27	3.58316	0.720918	72.0918
Basal cell carcinoma	1e-08	5e-09		0.326872	2.02629	0.603909	60.3909		3.79985e-06	3.37498	0.703704	70.3704		3.64785e-11	5.06246	0.802468	80.2468		3.50192e-16	7.59369	0.868313	86.8313		3.36182e-21	11.3905	0.912209	91.2209		3.22733e-26	17.0857	0.941472	94.1472
Basal cell carcinoma	1e-08	1e-08		0.505238	3.13199	0.811646	81.1646		9.00699e-06	7.99989	0.875	87.5		1.15289e-10	15.9998	0.9375	93.75		1.47569e-15	31.9995	0.96875	96.875		1.88887e-20	63.9988	0.984375	98.4375		2.41774e-25	127.997	0.992188	99.2188
Colorectal adenocarcinoma	1e-08	0		0.603175	1	0	0		5.42326e-05	1	0	0		3.18236e-09	1	0	0		1.86735e-13	1	0	0		1.09573e-17	1	0	0		6.42956e-22	1	0	0
Colorectal adenocarcinoma	1e-08	2e-09		0.735766	1.21982	0.454134	45.4134		9.37104e-05	1.72794	0.421308	42.1308		6.59879e-09	2.07355	0.517747	51.7747		4.64644e-13	2.48825	0.598122	59.8122		3.27172e-17	2.98588	0.665102	66.5102		2.30373e-21	3.58303	0.720918	72.0918
Colorectal adenocarcinoma	1e-08	5e-09		0.875011	1.45067	0.782887	78.2887		0.000183015	3.37463	0.703723	70.3723		1.61098e-08	5.0622	0.802469	80.2469		1.41787e-12	7.59291	0.868374	86.8374		1.248e-16	11.3896	0.912209	91.2209		1.09844e-20	17.0842	0.941472	94.1472
Colorectal adenocarcinoma	1e-08	1e-08		0.975198	1.61677	0.961345	96.1345		0.00043374	7.99778	0.875024	87.5024		5.09118e-08	15.9981	0.9375	93.75		5.97467e-12	31.9954	0.968745	96.8745		7.01145e-16	63.9887	0.984375	98.4375		8.22815e-20	127.974	0.992188	99.2188
Esophageal squamous cell carcinoma	1e-08	0		0.000208443	1	0	0		2.93933e-09	1	0	0		4.14442e-14	1	0	0		5.8436e-19	1	0	0		8.23941e-24	1	0	0		1.16175e-28	1	0	0
Esophageal squamous cell carcinoma	1e-08	2e-09		0.000300143	1.43993	0.305587	30.5587		5.07914e-09	1.72799	0.421296	42.1296		8.59383e-14	2.07359	0.517747	51.7747		1.45406e-18	2.4883	0.598122	59.8122		2.46025e-23	2.98596	0.665102	66.5102		4.16272e-28	3.58315	0.720918	72.0918
Esophageal squamous cell carcinoma	1e-08	5e-09		0.000468932	2.24969	0.555613	55.5613		9.92013e-09	3.37496	0.703704	70.3704		2.09808e-13	5.06243	0.802469	80.2469		4.4374e-18	7.59362	0.868313	86.8313		9.38501e-23	11.3904	0.912209	91.2209		1.98491e-27	17.0855	0.941472	94.1472
Esophageal squamous cell carcinoma	1e-08	1e-08		0.000833499	3.99869	0.750078	75.0078		2.35141e-08	7.99983	0.875	87.5		6.63089e-13	15.9995	0.9375	93.75		1.86988e-17	31.9989	0.96875	96.875		5.273e-22	63.9973	0.984375	98.4375		1.48697e-26	127.994	0.992188	99.2188
Lung adenocarcinoma	1e-08	0		0.000139147	1	0	0		5.00965e-11	1	0	0		1.80347e-17	1	0	0		6.4925e-24	1	0	0		2.3373e-30	1	0	0		8.41428e-37	1	0	0
Lung adenocarcinoma	1e-08	2e-09		0.000200366	1.43996	0.305577	30.5577		8.65666e-11	1.728	0.421297	42.1297		3.73968e-17	2.0736	0.517747	51.7747		1.61554e-23	2.48832	0.598122	59.8122		6.97914e-30	2.98598	0.665102	66.5102		3.01499e-36	3.58318	0.720918	72.0918
Lung adenocarcinoma	1e-08	5e-09		0.000313054	2.2498	0.555594	55.5594		1.69076e-10	3.375	0.703704	70.3704		9.13008e-17	5.0625	0.802469	80.2469		4.93024e-23	7.59375	0.868313	86.8313		2.66233e-29	11.3906	0.912209	91.2209		1.43766e-35	17.0859	0.941472	94.1472
Lung adenocarcinoma	1e-08	1e-08		0.000556472	3.99916	0.750052	75.0052		4.00772e-10	7.99999	0.875	87.5		2.88555e-16	16	0.9375	93.75		2.0776e-22	32	0.96875	96.875		1.49587e-28	63.9999	0.984375	98.4375		1.07703e-34	128	0.992188	99.2188
Osteosarcoma	1e-08	0		3.05765e-07	1	0	0		8.25565e-14	1	0	0		2.22902e-20	1	0	0		6.01836e-27	1	0	0		1.62496e-33	1	0	0		4.38739e-40	1	0	0
Osteosarcoma	1e-08	2e-09		4.40301e-07	1.44	0.305556	30.5556		1.42658e-13	1.728	0.421296	42.1296		4.6221e-20	2.0736	0.517747	51.7747		1.49756e-26	2.48832	0.598122	59.8122		4.8521e-33	2.98598	0.665102	66.5102		1.57208e-39	3.58318	0.720918	72.0918
Osteosarcoma	1e-08	5e-09		6.8797e-07	2.25	0.555556	55.5556		2.78628e-13	3.375	0.703704	70.3704		1.12844e-19	5.0625	0.802469	80.2469		4.57019e-26	7.59375	0.868313	86.8313		1.85093e-32	11.3906	0.912209	91.2209		7.49626e-39	17.0859	0.941472	94.1472
Osteosarcoma	1e-08	1e-08		1.22306e-06	4	0.75	75		6.60451e-13	8	0.875	87.5		3.56644e-19	16	0.9375	93.75		1.92588e-25	32	0.96875	96.875		1.03997e-31	64	0.984375	98.4375		5.61585e-38	128	0.992188	99.2188
Thyroid papillary/follicular carcinoma	1e-08	0		7.30813e-06	1	0	0		2.41174e-12	1	0	0		7.95858e-19	1	0	0		2.62633e-25	1	0	0		8.66689e-32	1	0	0		2.86007e-38	1	0	0
Thyroid papillary/follicular carcinoma	1e-08	2e-09		1.05237e-05	1.44	0.305557	30.5557		4.16744e-12	1.72798	0.421291	42.1291		1.65029e-18	2.0736	0.517747	51.7747		6.53515e-25	2.48832	0.598122	59.8122		2.58792e-31	2.98598	0.665102	66.5102		1.02482e-37	3.58318	0.720918	72.0918
Thyroid papillary/follicular carcinoma	1e-08	5e-09		1.64432e-05	2.24999	0.555558	55.5558		8.13949e-12	3.37495	0.703699	70.3699		4.02903e-18	5.0625	0.802469	80.2469		1.99437e-24	7.59375	0.868313	86.8313		9.87212e-31	11.3906	0.912209	91.2209		4.8867e-37	17.0859	0.941472	94.1472
Thyroid papillary/follicular carcinoma	1e-08	1e-08		2.92322e-05	3.99995	0.750003	75.0003		1.92936e-11	7.99986	0.874998	87.4998		1.27337e-17	16	0.9375	93.75		8.40425e-24	32	0.96875	96.875		5.5468e-30	63.9999	0.984375	98.4375		3.66089e-36	128	0.992188	99.2188
Baseline mutation rate = 10-8, mutagen-associated rate increased from 0 after first third of stem cell divisions
Acute myeloid leukemia	1e-08	0		0.0129898	1	0	0		1.29049e-07	1	0	0		1.27376e-12	1	0	0
Acute myeloid leukemia	1e-08	2e-09		0.0166597	1.28252	0.223183	22.3183		1.87958e-07	1.45648	0.313415	31.3415		2.10287e-12	1.65092	0.394295	39.4295
Acute myeloid leukemia	1e-08	5e-09		0.0229935	1.77011	0.440791	44.0791		3.06241e-07	2.37306	0.578605	57.8605		4.03166e-12	3.16517	0.684061	68.4061
Acute myeloid leukemia	1e-08	1e-08		0.03571	2.74907	0.644616	64.4616		5.98534e-07	4.63803	0.784393	78.4393		9.85179e-12	7.73442	0.870719	87.0719
Basal cell carcinoma	1e-08	0		0.161316	1	0	0		1.12589e-06	1	0	0		7.20568e-12	1	0	0
Basal cell carcinoma	1e-08	2e-09		0.202383	1.25458	0.241949	24.1949		1.64077e-06	1.45731	0.313804	31.3804		1.19054e-11	1.65222	0.394754	39.4754
Basal cell carcinoma	1e-08	5e-09		0.268923	1.66706	0.477107	47.7107		2.67502e-06	2.37592	0.579112	57.9112		2.28446e-11	3.17036	0.684579	68.4579
Basal cell carcinoma	1e-08	1e-08		0.387306	2.40092	0.695725	69.5725		5.23197e-06	4.64697	0.784808	78.4808		5.58773e-11	7.75462	0.871047	87.1047
Colorectal adenocarcinoma	1e-08	0		0.603175	1	0	0		5.42326e-05	1	0	0		3.18236e-09	1	0	0
Colorectal adenocarcinoma	1e-08	2e-09		0.694933	1.15212	0.332742	33.2742		7.89518e-05	1.4558	0.313115	31.3115		5.2508e-09	1.64997	0.393935	39.3935
Colorectal adenocarcinoma	1e-08	5e-09		0.806661	1.33736	0.635695	63.5695		0.000128567	2.37067	0.578217	57.8217		1.006e-08	3.16118	0.68367	68.367
Colorectal adenocarcinoma	1e-08	1e-08		0.923297	1.53073	0.873731	87.3731		0.000251114	4.63032	0.784083	78.4083		2.45634e-08	7.7186	0.87045	87.045
Esophageal squamous cell carcinoma	1e-08	0		0.000208443	1	0	0		2.93933e-09	1	0	0		4.14442e-14	1	0	0
Esophageal squamous cell carcinoma	1e-08	2e-09		0.000267792	1.28473	0.221671	22.1671		4.28039e-09	1.45625	0.313304	31.3304		6.84086e-14	1.65062	0.394168	39.4168
Esophageal squamous cell carcinoma	1e-08	5e-09		0.00037073	1.77857	0.437844	43.7844		6.97281e-09	2.37225	0.57846	57.846		1.31122e-13	3.16383	0.683929	68.3929
Esophageal squamous cell carcinoma	1e-08	1e-08		0.000579388	2.7796	0.640372	64.0372		1.36252e-08	4.63548	0.784274	78.4274		3.20324e-13	7.72905	0.87062	87.062
Lung adenocarcinoma	1e-08	0		0.000139147	1	0	0		5.00965e-11	1	0	0		1.80347e-17	1	0	0
Lung adenocarcinoma	1e-08	2e-09		0.00018048	1.29704	0.229046	22.9046		7.40034e-11	1.47722	0.323051	32.3051		3.03414e-17	1.68238	0.405606	40.5606
Lung adenocarcinoma	1e-08	5e-09		0.000252539	1.8149	0.449069	44.9069		1.22497e-10	2.44522	0.591038	59.1038		5.94109e-17	3.29425	0.696441	69.6441
Lung adenocarcinoma	1e-08	1e-08		0.000399459	2.87077	0.651752	65.1752		2.43719e-10	4.86499	0.79445	79.445		1.48668e-16	8.24345	0.878692	87.8692
Osteosarcoma	1e-08	0		3.05765e-07	1	0	0		8.25565e-14	1	0	0		2.22902e-20	1	0	0
Osteosarcoma	1e-08	2e-09		3.97888e-07	1.30129	0.231531	23.1531		1.2255e-13	1.48443	0.326342	32.6342		3.77453e-20	1.69335	0.409456	40.9456
Osteosarcoma	1e-08	5e-09		5.58786e-07	1.8275	0.452805	45.2805		2.03957e-13	2.47051	0.595226	59.5226		7.44442e-20	3.33977	0.700578	70.0578
Osteosarcoma	1e-08	1e-08		8.87514e-07	2.9026	0.655482	65.5482		4.08257e-13	4.94518	0.797783	79.7783		1.87798e-19	8.42512	0.881307	88.1307
Thyroid papillary/follicular carcinoma	1e-08	0		7.30813e-06	1	0	0		2.41174e-12	1	0	0		7.95858e-19	1	0	0
Thyroid papillary/follicular carcinoma	1e-08	2e-09		9.48753e-06	1.29822	0.229715	22.9715		3.56737e-12	1.47917	0.323945	32.3945		1.34132e-18	1.68537	0.406659	40.6659
Thyroid papillary/follicular carcinoma	1e-08	5e-09		1.32891e-05	1.81841	0.450071	45.0071		5.91371e-12	2.45206	0.592179	59.2179		2.6316e-18	3.30662	0.697576	69.7576
Thyroid papillary/follicular carcinoma	1e-08	1e-08		2.10451e-05	2.87969	0.652745	65.2745		1.17854e-11	4.88666	0.795371	79.5371		6.59981e-18	8.2927	0.879412	87.9412
Baseline mutation rate = 10-10
				k=2					k=3					k=4
Cancer site	Spontaneous mutation rate	Mutagen-associated mutation rate		Total cancer risk	Relative risk (relative to mutagen-associated mutation rate = 0)	Probability[at least one mutation is mutagen-induced|cancer occurs]	Probability[at least one mutation is mutagen-induced|cancer occurs] (%)		Total cancer risk	Relative risk (relative to mutagen-associated mutation rate = 0)	Probability[at least one mutation is mutagen-induced|cancer occurs]	Probability[at least one mutation is mutagen-induced|cancer occurs] (%)		Total cancer risk	Relative risk (relative to mutagen-associated mutation rate = 0)	Probability[at least one mutation is mutagen-induced|cancer occurs]	Probability[at least one mutation is mutagen-induced|cancer occurs] (%)
Acute myeloid leukemia	1e-10	0		1.30751e-06	1	0	0		1.29051e-13	1	0	0		1.27373e-20	1	0	0
Acute myeloid leukemia	1e-10	2e-11		1.88281e-06	1.44	0.305556	30.5556		2.23e-13	1.728	0.421296	42.1296		2.64121e-20	2.0736	0.517747	51.7747
Acute myeloid leukemia	1e-10	5e-11		2.94189e-06	2.25	0.555556	55.5556		4.35547e-13	3.375	0.703704	70.3704		6.44827e-20	5.0625	0.802469	80.2469
Acute myeloid leukemia	1e-10	1e-10		5.23002e-06	3.99999	0.75	75		1.0324e-12	7.99991	0.87501	87.501		2.03797e-19	16	0.9375	93.75
Basal cell carcinoma	1e-10	0		1.7592e-05	1	0	0		1.12588e-12	1	0	0		7.20576e-20	1	0	0
Basal cell carcinoma	1e-10	2e-11		2.53324e-05	1.43999	0.305558	30.5558		1.94555e-12	1.72803	0.421296	42.1296		1.49419e-19	2.0736	0.517747	51.7747
Basal cell carcinoma	1e-10	5e-11		3.95816e-05	2.24998	0.55556	55.556		3.79996e-12	3.37511	0.703684	70.3684		3.64791e-19	5.0625	0.802469	80.2469
Basal cell carcinoma	1e-10	1e-10		7.03663e-05	3.99989	0.750007	75.0007		9.00724e-12	8.0002	0.874991	87.4991		1.15292e-18	16	0.9375	93.75
Colorectal adenocarcinoma	1e-10	0		9.24272e-05	1	0	0		5.42387e-11	1	0	0		3.18273e-17	1	0	0
Colorectal adenocarcinoma	1e-10	2e-11		0.000133092	1.43997	0.30557	30.557		9.37246e-11	1.728	0.421297	42.1297		6.59971e-17	2.0736	0.517747	51.7747
Colorectal adenocarcinoma	1e-10	5e-11		0.000207949	2.24987	0.555581	55.5581		1.83056e-10	3.375	0.703704	70.3704		1.61126e-16	5.0625	0.802469	80.2469
Colorectal adenocarcinoma	1e-10	1e-10		0.000369657	3.99944	0.750035	75.0035		4.3391e-10	8	0.875	87.5		5.09236e-16	16	0.9375	93.75
Esophageal squamous cell carcinoma	1e-10	0		2.08467e-08	1	0	0		2.93939e-15	1	0	0		4.14454e-22	1	0	0
Esophageal squamous cell carcinoma	1e-10	2e-11		3.00193e-08	1.44	0.305556	30.5556		5.07927e-15	1.728	0.421296	42.1296		8.59412e-22	2.0736	0.517747	51.7747
Esophageal squamous cell carcinoma	1e-10	5e-11		4.69052e-08	2.25	0.555556	55.5556		9.92044e-15	3.375	0.703704	70.3704		2.09817e-21	5.0625	0.802469	80.2469
Esophageal squamous cell carcinoma	1e-10	1e-10		8.33869e-08	4	0.75	75		2.35151e-14	8	0.875	87.5		6.63126e-21	16	0.9375	93.75
Lung adenocarcinoma	1e-10	0		1.39157e-08	1	0	0		5.00965e-17	1	0	0		1.80347e-25	1	0	0
Lung adenocarcinoma	1e-10	2e-11		2.00386e-08	1.44	0.305556	30.5556		8.65667e-17	1.728	0.421296	42.1296		3.73968e-25	2.0736	0.517747	51.7747
Lung adenocarcinoma	1e-10	5e-11		3.13103e-08	2.25	0.555556	55.5556		1.69076e-16	3.375	0.703704	70.3704		9.13009e-25	5.0625	0.802469	80.2469
Lung adenocarcinoma	1e-10	1e-10		5.56628e-08	4	0.75	75		4.00772e-16	8	0.875	87.5		2.88556e-24	16	0.9375	93.75
Osteosarcoma	1e-10	0		3.05764e-11	1	0	0		8.25565e-20	1	0	0		2.22903e-28	1	0	0
Osteosarcoma	1e-10	2e-11		4.40301e-11	1.44	0.305556	30.5556		1.42658e-19	1.728	0.421296	42.1296		4.62211e-28	2.0736	0.517747	51.7747
Osteosarcoma	1e-10	5e-11		6.87971e-11	2.25	0.555556	55.5556		2.78628e-19	3.375	0.703704	70.3704		1.12844e-27	5.0625	0.802469	80.2469
Osteosarcoma	1e-10	1e-10		1.22306e-10	4.00001	0.75	75		6.60452e-19	8	0.875	87.5		3.56644e-27	16	0.9375	93.75
Thyroid papillary/follicular carcinoma	1e-10	0		7.30816e-10	1	0	0		2.41169e-18	1	0	0		7.95858e-27	1	0	0
Thyroid papillary/follicular carcinoma	1e-10	2e-11		1.05237e-09	1.44	0.305555	30.5555		4.1674e-18	1.728	0.421296	42.1296		1.65029e-26	2.0736	0.517747	51.7747
Thyroid papillary/follicular carcinoma	1e-10	5e-11		1.64433e-09	2.25	0.555556	55.5556		8.13946e-18	3.375	0.703704	70.3704		4.02903e-26	5.0625	0.802469	80.2469
Thyroid papillary/follicular carcinoma	1e-10	1e-10		2.92326e-09	4	0.75	75		1.92935e-17	8	0.875	87.5		1.27337e-25	16	0.9375	93.75
Baseline mutation rate = 10-9
				k=2					k=3					k=4
Cancer site	Spontaneous mutation rate	Mutagen-associated mutation rate		Total cancer risk	Relative risk (relative to mutagen-associated mutation rate = 0)	Probability[at least one mutation is mutagen-induced|cancer occurs]	Probability[at least one mutation is mutagen-induced|cancer occurs] (%)		Total cancer risk	Relative risk (relative to mutagen-associated mutation rate = 0)	Probability[at least one mutation is mutagen-induced|cancer occurs]	Probability[at least one mutation is mutagen-induced|cancer occurs] (%)		Total cancer risk	Relative risk (relative to mutagen-associated mutation rate = 0)	Probability[at least one mutation is mutagen-induced|cancer occurs]	Probability[at least one mutation is mutagen-induced|cancer occurs] (%)
Acute myeloid leukemia	1e-09	0		0.000130742	1	0	0		1.29051e-10	1	0	0		1.27373e-16	1	0	0
Acute myeloid leukemia	1e-09	2e-10		0.000188263	1.43996	0.305576	30.5576		2.23e-10	1.728	0.421296	42.1296		2.64121e-16	2.0736	0.517747	51.7747
Acute myeloid leukemia	1e-09	5e-10		0.000294145	2.24982	0.555592	55.5592		4.35546e-10	3.375	0.703704	70.3704		6.44826e-16	5.0625	0.802469	80.2469
Acute myeloid leukemia	1e-09	1e-09		0.000522865	3.99921	0.750049	75.0049		1.0324e-09	7.99999	0.875	87.5		2.03797e-15	16	0.9375	93.75
Basal cell carcinoma	1e-09	0		0.00175767	1	0	0		1.1259e-09	1	0	0		7.20575e-16	1	0	0
Basal cell carcinoma	1e-09	2e-10		0.00253007	1.43944	0.305824	30.5824		1.94555e-09	1.728	0.421296	42.1296		1.49418e-15	2.0736	0.517747	51.7747
Basal cell carcinoma	1e-09	5e-10		0.00395041	2.24753	0.556044	55.6044		3.79991e-09	3.375	0.703704	70.3704		3.64791e-15	5.0625	0.802469	80.2469
Basal cell carcinoma	1e-09	1e-09		0.00701216	3.98946	0.750659	75.0659		9.00718e-09	7.99999	0.875	87.5		1.15292e-14	16	0.9375	93.75
Colorectal adenocarcinoma	1e-09	0		0.00920051	1	0	0		5.42383e-08	1	0	0		3.1827e-13	1	0	0
Colorectal adenocarcinoma	1e-09	2e-10		0.0132219	1.43708	0.306969	30.6969		9.37237e-08	1.728	0.421296	42.1296		6.59962e-13	2.0736	0.517747	51.7747
Colorectal adenocarcinoma	1e-09	5e-10		0.0205821	2.23707	0.558122	55.8122		1.83054e-07	3.37498	0.703704	70.3704		1.61127e-12	5.06258	0.802453	80.2453
Colorectal adenocarcinoma	1e-09	1e-09		0.036297	3.94511	0.753455	75.3455		4.33903e-07	7.99993	0.875	87.5		5.09226e-12	15.9998	0.937493	93.7493
Esophageal squamous cell carcinoma	1e-09	0		2.08467e-06	1	0	0		2.93943e-12	1	0	0		4.14453e-18	1	0	0
Esophageal squamous cell carcinoma	1e-09	2e-10		3.00192e-06	1.44	0.305556	30.5556		5.07927e-12	1.72798	0.42129	42.129		8.59409e-18	2.0736	0.517747	51.7747
Esophageal squamous cell carcinoma	1e-09	5e-10		4.6905e-06	2.25	0.555556	55.5556		9.9204e-12	3.37494	0.70371	70.371		2.09816e-17	5.06249	0.802469	80.2469
Esophageal squamous cell carcinoma	1e-09	1e-09		8.33864e-06	3.99998	0.750001	75.0001		2.3515e-11	7.99985	0.875002	87.5002		6.63123e-17	16	0.9375	93.75
Lung adenocarcinoma	1e-09	0		1.39157e-06	1	0	0		5.00965e-14	1	0	0		1.80347e-21	1	0	0
Lung adenocarcinoma	1e-09	2e-10		2.00386e-06	1.44	0.305556	30.5556		8.65667e-14	1.728	0.421296	42.1296		3.73968e-21	2.0736	0.517747	51.7747
Lung adenocarcinoma	1e-09	5e-10		3.13103e-06	2.25	0.555556	55.5556		1.69076e-13	3.375	0.703704	70.3704		9.13009e-21	5.0625	0.802469	80.2469
Lung adenocarcinoma	1e-09	1e-09		5.56626e-06	3.99999	0.750001	75.0001		4.00772e-13	8	0.875	87.5		2.88556e-20	16	0.9375	93.75
Osteosarcoma	1e-09	0		3.05765e-09	1	0	0		8.25565e-17	1	0	0		2.22902e-24	1	0	0
Osteosarcoma	1e-09	2e-10		4.40301e-09	1.44	0.305556	30.5556		1.42658e-16	1.728	0.421296	42.1296		4.62211e-24	2.0736	0.517747	51.7747
Osteosarcoma	1e-09	5e-10		6.87971e-09	2.25	0.555556	55.5556		2.78628e-16	3.375	0.703704	70.3704		1.12844e-23	5.0625	0.802469	80.2469
Osteosarcoma	1e-09	1e-09		1.22306e-08	4	0.75	75		6.60452e-16	8	0.875	87.5		3.56644e-23	16	0.9375	93.75
Thyroid papillary/follicular carcinoma	1e-09	0		7.30815e-08	1	0	0		2.41169e-15	1	0	0		7.95858e-23	1	0	0
Thyroid papillary/follicular carcinoma	1e-09	2e-10		1.05237e-07	1.44	0.305556	30.5556		4.1674e-15	1.728	0.421296	42.1296		1.65029e-22	2.0736	0.517747	51.7747
Thyroid papillary/follicular carcinoma	1e-09	5e-10		1.64433e-07	2.25	0.555556	55.5556		8.13946e-15	3.375	0.703704	70.3704		4.02903e-22	5.0625	0.802469	80.2469
Thyroid papillary/follicular carcinoma	1e-09	1e-09		2.92326e-07	4	0.75	75		1.92935e-14	8	0.875	87.5		1.27337e-21	16	0.9375	93.75
Baseline mutation rate = 10-7
				k=2					k=3					k=4
Cancer site	Spontaneous mutation rate	Mutagen-associated mutation rate		Total cancer risk	Relative risk (relative to mutagen-associated mutation rate = 0)	Probability[at least one mutation is mutagen-induced|cancer occurs]	Probability[at least one mutation is mutagen-induced|cancer occurs] (%)		Total cancer risk	Relative risk (relative to mutagen-associated mutation rate = 0)	Probability[at least one mutation is mutagen-induced|cancer occurs]	Probability[at least one mutation is mutagen-induced|cancer occurs] (%)		Total cancer risk	Relative risk (relative to mutagen-associated mutation rate = 0)	Probability[at least one mutation is mutagen-induced|cancer occurs]	Probability[at least one mutation is mutagen-induced|cancer occurs] (%)
Acute myeloid leukemia	1e-07	0		0.729472	1	0	0		0.000129024	1	0	0		1.27348e-08	1	0	0
Acute myeloid leukemia	1e-07	2e-08		0.847804	1.16222	0.515953	51.5953		0.000222936	1.72787	0.421323	42.1323		2.64059e-08	2.07352	0.517747	51.7747
Acute myeloid leukemia	1e-07	5e-08		0.947211	1.29849	0.849737	84.9737		0.000435356	3.37423	0.703749	70.3749		6.44637e-08	5.062	0.802469	80.2469
Acute myeloid leukemia	1e-07	1e-07		0.994641	1.36351	0.985475	98.5475		0.00103157	7.99521	0.875056	87.5056		2.03717e-07	15.9968	0.9375	93.75
Basal cell carcinoma	1e-07	0		1	1	0	0		0.00112516	1	0	0		7.20484e-08	1	0	0
Basal cell carcinoma	1e-07	2e-08		1	1	0.999565	99.9565		0.00194344	1.72726	0.421533	42.1533		1.49396e-07	2.07355	0.517747	51.7747
Basal cell carcinoma	1e-07	5e-08		1	1	1	100		0.00379216	3.37033	0.7041	70.41		3.64722e-07	5.06218	0.802469	80.2469
Basal cell carcinoma	1e-07	1e-07		1	1	1	100		0.00896504	7.96781	0.875492	87.5492		1.15263e-06	15.9979	0.9375	93.75
Colorectal adenocarcinoma	1e-07	0		1	1	0	0		0.0527489	1	0	0		3.17895e-05	1	0	0
Colorectal adenocarcinoma	1e-07	2e-08		1	1	1	100		0.0893765	1.69438	0.432736	43.2736		6.59021e-05	2.07308	0.517755	51.7755
Colorectal adenocarcinoma	1e-07	5e-08		1	1	1	100		0.167077	3.16741	0.722515	72.2515		0.00016083	5.0592	0.802482	80.2482
Colorectal adenocarcinoma	1e-07	1e-07		1	1	1	100		0.351535	6.66431	0.89737	89.737		0.000507915	15.9774	0.937515	93.7515
Esophageal squamous cell carcinoma	1e-07	0		0.0206281	1	0	0		2.93876e-06	1	0	0		4.14337e-10	1	0	0
Esophageal squamous cell carcinoma	1e-07	2e-08		0.0295683	1.4334	0.308746	30.8746		5.07797e-06	1.72793	0.421297	42.1297		8.59121e-10	2.07348	0.517747	51.7747
Esophageal squamous cell carcinoma	1e-07	5e-08		0.0458127	2.22089	0.56134	56.134		9.91725e-06	3.37463	0.703705	70.3705		2.09729e-09	5.06179	0.802469	80.2469
Esophageal squamous cell carcinoma	1e-07	1e-07		0.0799833	3.8774	0.75776	75.776		2.35049e-05	7.99823	0.875001	87.5001		6.62753e-09	15.9955	0.9375	93.75
Lung adenocarcinoma	1e-07	0		0.0138193	1	0	0		5.00962e-08	1	0	0		1.80346e-13	1	0	0
Lung adenocarcinoma	1e-07	2e-08		0.0198391	1.43561	0.307684	30.7684		8.65662e-08	1.728	0.421296	42.1296		3.73965e-13	2.0736	0.517747	51.7747
Lung adenocarcinoma	1e-07	5e-08		0.0308251	2.23059	0.559419	55.9419		1.69074e-07	3.37499	0.703704	70.3704		9.12999e-13	5.06248	0.802469	80.2469
Lung adenocarcinoma	1e-07	1e-07		0.0541416	3.91783	0.755194	75.5194		4.00768e-07	7.99996	0.875	87.5		2.88547e-12	15.9996	0.937514	93.7514
Osteosarcoma	1e-07	0		3.05759e-05	1	0	0		8.25562e-11	1	0	0		2.22901e-16	1	0	0
Osteosarcoma	1e-07	2e-08		4.4029e-05	1.43999	0.30556	30.556		1.42657e-10	1.728	0.421296	42.1296		4.62208e-16	2.0736	0.517747	51.7747
Osteosarcoma	1e-07	5e-08		6.87944e-05	2.24995	0.555564	55.5564		2.78626e-10	3.37499	0.703704	70.3704		1.12844e-15	5.06249	0.802469	80.2469
Osteosarcoma	1e-07	1e-07		0.000122298	3.99981	0.750011	75.0011		6.60447e-10	7.99997	0.875	87.5		3.5664e-15	15.9999	0.9375	93.75
Thyroid papillary/follicular carcinoma	1e-07	0		0.000730546	1	0	0		2.41168e-09	1	0	0		7.95853e-15	1	0	0
Thyroid papillary/follicular carcinoma	1e-07	2e-08		0.00105182	1.43977	0.305667	30.5667		4.16738e-09	1.728	0.421296	42.1296		1.65028e-14	2.0736	0.517747	51.7747
Thyroid papillary/follicular carcinoma	1e-07	5e-08		0.00164298	2.24897	0.555759	55.5759		8.1394e-09	3.37499	0.703704	70.3704		4.02899e-14	5.06248	0.802469	80.2469
Thyroid papillary/follicular carcinoma	1e-07	1e-07		0.00291897	3.99561	0.750274	75.0274		1.92933e-08	7.99996	0.875	87.5		1.27336e-13	15.9999	0.9375	93.75
Baseline mutation rate = 10-6
				k=2					k=3					k=4
Cancer site	Spontaneous mutation rate	Mutagen-associated mutation rate		Total cancer risk	Relative risk (relative to mutagen-associated mutation rate = 0)	Probability[at least one mutation is mutagen-induced|cancer occurs]	Probability[at least one mutation is mutagen-induced|cancer occurs] (%)		Total cancer risk	Relative risk (relative to mutagen-associated mutation rate = 0)	Probability[at least one mutation is mutagen-induced|cancer occurs]	Probability[at least one mutation is mutagen-induced|cancer occurs] (%)		Total cancer risk	Relative risk (relative to mutagen-associated mutation rate = 0)	Probability[at least one mutation is mutagen-induced|cancer occurs]	Probability[at least one mutation is mutagen-induced|cancer occurs] (%)
Acute myeloid leukemia	1e-06	0		1	1	0	0		0.120903	1	0	0		0.000127114	1	0	0
Acute myeloid leukemia	1e-06	2e-07		1	1	1	100		0.199569	1.65065	0.448563	44.8563		0.000263462	2.07264	0.51778	51.778
Acute myeloid leukemia	1e-06	5e-07		1	1	1	100		0.352465	2.91526	0.747532	74.7532		0.000642716	5.05621	0.80252	80.252
Acute myeloid leukemia	1e-06	1e-06		1	1	1	100		0.642764	5.31635	0.923683	92.3683		0.00202789	15.9533	0.937559	93.7559
Basal cell carcinoma	1e-06	0		1	1	0	0		0.67529	1	0	0		0.000719397	1	0	0
Basal cell carcinoma	1e-06	2e-07		1	1	1	100		0.856772	1.26875	0.65245	65.245		0.00149078	2.07227	0.517933	51.7933
Basal cell carcinoma	1e-06	5e-07		1	1	1	100		0.977505	1.44753	0.952179	95.2179		0.00363431	5.05188	0.802758	80.2758
Basal cell carcinoma	1e-06	1e-06		1	1	1	100		0.999875	1.48066	0.999741	99.9741		0.0114339	15.8938	0.937836	93.7836
Colorectal adenocarcinoma	1e-06	0		1	1	0	0		1	1	0	0		0.269892	1	0	0
Colorectal adenocarcinoma	1e-06	2e-07		1	1	1	100		1	1	1	100		0.478345	1.77236	0.597971	59.7971
Colorectal adenocarcinoma	1e-06	5e-07		1	1	1	100		1	1	1	100		0.794676	2.94443	0.905139	90.5139
Colorectal adenocarcinoma	1e-06	1e-06		1	1	1	100		1	1	1	100		0.993087	3.67958	0.997462	99.7462
Esophageal squamous cell carcinoma	1e-06	0		0.875287	1	0	0		0.00292889	1	0	0		4.13287e-06	1	0	0
Esophageal squamous cell carcinoma	1e-06	2e-07		0.950056	1.08542	0.631296	63.1296		0.00505359	1.72543	0.421914	42.1914		8.56507e-06	2.07243	0.517748	51.7748
Esophageal squamous cell carcinoma	1e-06	5e-07		0.990727	1.13189	0.934417	93.4417		0.00984031	3.35974	0.704734	70.4734		2.0893e-05	5.05533	0.802471	80.2471
Esophageal squamous cell carcinoma	1e-06	1e-06		0.999755	1.1422	0.998288	99.8288		0.0231439	7.90195	0.876277	87.6277		6.59379e-05	15.9545	0.937502	93.7502
Lung adenocarcinoma	1e-06	0		0.751303	1	0	0		5.00926e-05	1	0	0		1.80335e-09	1	0	0
Lung adenocarcinoma	1e-06	2e-07		0.865175	1.15157	0.529232	52.9232		8.65575e-05	1.72795	0.421307	42.1307		3.73937e-09	2.07357	0.517747	51.7747
Lung adenocarcinoma	1e-06	5e-07		0.95632	1.27288	0.862022	86.2022		0.000169048	3.37471	0.703721	70.3721		9.12913e-09	5.06232	0.802469	80.2469
Lung adenocarcinoma	1e-06	1e-06		0.996174	1.32593	0.988398	98.8398		0.00040065	7.99818	0.875022	87.5022		2.88515e-08	15.9989	0.9375	93.75
Osteosarcoma	1e-06	0		0.0030529	1	0	0		8.25533e-08	1	0	0		2.22888e-12	1	0	0
Osteosarcoma	1e-06	2e-07		0.0043932	1.43902	0.306023	30.6023		1.42651e-07	1.72799	0.421296	42.1296		4.62186e-12	2.07362	0.517752	51.7752
Osteosarcoma	1e-06	5e-07		0.00685583	2.24568	0.556405	55.6405		2.78612e-07	3.37493	0.703704	70.3704		1.12835e-11	5.06241	0.802476	80.2476
Osteosarcoma	1e-06	1e-06		0.0121555	3.98162	0.751145	75.1145		6.604e-07	7.99969	0.875	87.5		3.56607e-11	15.9994	0.937501	93.7501
Thyroid papillary/follicular carcinoma	1e-06	0		0.0704728	1	0	0		2.41157e-06	1	0	0		7.95807e-11	1	0	0
Thyroid papillary/follicular carcinoma	1e-06	2e-07		0.0998856	1.41736	0.316794	31.6794		4.16715e-06	1.72798	0.421297	42.1297		1.65016e-10	2.07357	0.517747	51.7747
Thyroid papillary/follicular carcinoma	1e-06	5e-07		0.151619	2.15146	0.575782	57.5782		8.13884e-06	3.37491	0.703705	70.3705		4.02865e-10	5.06234	0.802469	80.2469
Thyroid papillary/follicular carcinoma	1e-06	1e-06		0.253461	3.59658	0.776701	77.6701		1.92915e-05	7.99955	0.875001	87.5001		1.27321e-09	15.999	0.9375	93.75
Baseline mutation rate = 10-5, mutagen-associated rate increased from 0 after first third of stem cell divisions
Acute myeloid leukemia	1e-05	0		1	1	0	0		1	1	0	0		0.713175	1	0	0
Acute myeloid leukemia	1e-05	2e-06		1	1	1	100		1	1	1	100		0.872094	1.22283	0.636443	63.6443
Acute myeloid leukemia	1e-05	5e-06		1	1	1	100		1	1	1	100		0.980301	1.37456	0.950417	95.0417
Acute myeloid leukemia	1e-05	1e-05		1	1	1	100		1	1	1	100		0.999928	1.40208	0.999823	99.9823
Basal cell carcinoma	1e-05	0		1	1	0	0		1	1	0	0		0.999187	1	0	0
Basal cell carcinoma	1e-05	2e-06		1	1	1	100		1	1	1	100		0.999992	1.00081	0.990235	99.0235
Basal cell carcinoma	1e-05	5e-06		1	1	1	100		1	1	1	100		1	1.00081	1	100
Basal cell carcinoma	1e-05	1e-05		1	1	1	100		1	1	1	100		1	1.00081	1	100
Colorectal adenocarcinoma	1e-05	0		1	1	0	0		1	1	0	0		1	1	0	0
Colorectal adenocarcinoma	1e-05	2e-06		1	1	1	100		1	1	1	100		1	1	1	100
Colorectal adenocarcinoma	1e-05	5e-06		1	1	1	100		1	1	1	100		1	1	1	100
Colorectal adenocarcinoma	1e-05	1e-05		1	1	1	100		1	1	1	100		1	1	1	100
Esophageal squamous cell carcinoma	1e-05	0		1	1	0	0		0.943752	1	0	0		0.0394941	1	0	0
Esophageal squamous cell carcinoma	1e-05	2e-06		1	1	1	100		0.984691	1.04338	0.740625	74.0625		0.0641153	1.62342	0.401333	40.1333
Esophageal squamous cell carcinoma	1e-05	5e-06		1	1	1	100		0.998863	1.0584	0.981174	98.1174		0.118648	3.0042	0.696503	69.6503
Esophageal squamous cell carcinoma	1e-05	1e-05		1	1	1	100		0.999998	1.0596	0.999968	99.9968		0.263366	6.66851	0.886448	88.6448
Lung adenocarcinoma	1e-05	0		1	1	0	0		0.0488374	1	0	0		1.8022e-05	1	0	0
Lung adenocarcinoma	1e-05	2e-06		1	1	1	100		0.0712904	1.45975	0.331157	33.1157		3.03167e-05	1.68221	0.405591	40.5591
Lung adenocarcinoma	1e-05	5e-06		1	1	1	100		0.115215	2.35915	0.60575	60.575		5.93533e-05	3.29339	0.696424	69.6424
Lung adenocarcinoma	1e-05	1e-05		1	1	1	100		0.216123	4.42536	0.81382	81.382		0.000148482	8.23893	0.878681	87.8681
Osteosarcoma	1e-05	0		0.263382	1	0	0		8.25209e-05	1	0	0		2.22787e-08	1	0	0
Osteosarcoma	1e-05	2e-06		0.328184	1.24604	0.26808	26.808		0.000122488	1.48432	0.326345	32.6345		3.77229e-08	1.69323	0.409443	40.9443
Osteosarcoma	1e-05	5e-06		0.427985	1.62496	0.522152	52.2152		0.000203829	2.47003	0.595234	59.5234		7.4392e-08	3.33916	0.700561	70.0561
Osteosarcoma	1e-05	1e-05		0.588161	2.23311	0.749672	74.9672		0.000407903	4.94303	0.797799	79.7799		1.87632e-07	8.42206	0.881294	88.1294
Thyroid papillary/follicular carcinoma	1e-05	0		0.999328	1	0	0		0.00240763	1	0	0		7.95349e-07	1	0	0
Thyroid papillary/follicular carcinoma	1e-05	2e-06		0.999924	1.0006	0.88686	88.686		0.00355903	1.47823	0.324327	32.4327		1.34034e-06	1.68522	0.406643	40.6643
Thyroid papillary/follicular carcinoma	1e-05	5e-06		0.999998	1.00067	0.997468	99.7468		0.00589246	2.44741	0.592879	59.2879		2.62933e-06	3.30588	0.697556	69.7556
Thyroid papillary/follicular carcinoma	1e-05	1e-05		1	1.00067	0.999999	99.9999		0.0117068	4.86235	0.796302	79.6302		6.59265e-06	8.28901	0.879396	87.9396
Baseline mutation rate = 10-6, mutagen-associated rate increased from 0 after first third of stem cell divisions
Acute myeloid leukemia	1e-06	0		1	1	0	0		0.120903	1	0	0		0.000127114	1	0	0
Acute myeloid leukemia	1e-06	2e-07		1	1	1	100		0.171092	1.41511	0.333781	33.3781		0.000209799	1.65047	0.39427	39.427
Acute myeloid leukemia	1e-06	5e-07		1	1	1	100		0.263351	2.1782	0.615431	61.5431		0.000402035	3.16278	0.684048	68.4048
Acute myeloid leukemia	1e-06	1e-06		1	1	1	100		0.44958	3.71851	0.831739	83.1739		0.000981495	7.72136	0.870713	87.0713
Basal cell carcinoma	1e-06	0		1	1	0	0		0.67529	1	0	0		0.000719397	1	0	0
Basal cell carcinoma	1e-06	2e-07		1	1	1	100		0.805826	1.19331	0.498951	49.8951		0.00118812	1.65156	0.394863	39.4863
Basal cell carcinoma	1e-06	5e-07		1	1	1	100		0.930861	1.37846	0.84559	84.559		0.00227801	3.16656	0.684782	68.4782
Basal cell carcinoma	1e-06	1e-06		1	1	1	100		0.994613	1.47287	0.988744	98.8744		0.00556043	7.7293	0.871322	87.1322
Colorectal adenocarcinoma	1e-06	0		1	1	0	0		1	1	0	0		0.269892	1	0	0
Colorectal adenocarcinoma	1e-06	2e-07		1	1	1	100		1	1	1	100		0.404418	1.49844	0.456266	45.6266
Colorectal adenocarcinoma	1e-06	5e-07		1	1	1	100		1	1	1	100		0.628627	2.32918	0.782278	78.2278
Colorectal adenocarcinoma	1e-06	1e-06		1	1	1	100		1	1	1	100		0.910119	3.37216	0.963714	96.3714
Esophageal squamous cell carcinoma	1e-06	0		0.875287	1	0	0		0.00292889	1	0	0		4.13287e-06	1	0	0
Esophageal squamous cell carcinoma	1e-06	2e-07		0.931027	1.06368	0.480215	48.0215		0.00426114	1.45487	0.3137	31.37		6.81924e-06	1.65	0.394093	39.4093
Esophageal squamous cell carcinoma	1e-06	5e-07		0.975304	1.11427	0.822414	82.2414		0.00692926	2.36583	0.57921	57.921		1.30635e-05	3.16087	0.683833	68.3833
Esophageal squamous cell carcinoma	1e-06	1e-06		0.996918	1.13896	0.978333	97.8333		0.013486	4.60447	0.785322	78.5322		3.18833e-05	7.71457	0.870541	87.0541
Lung adenocarcinoma	1e-06	0		0.751303	1	0	0		5.00926e-05	1	0	0		1.80335e-09	1	0	0
Lung adenocarcinoma	1e-06	2e-07		0.835507	1.11208	0.405243	40.5243		7.39962e-05	1.47719	0.323058	32.3058		3.0339e-09	1.68237	0.405604	40.5604
Lung adenocarcinoma	1e-06	5e-07		0.919989	1.22452	0.737272	73.7272		0.000122481	2.44509	0.591051	59.1051		5.94054e-09	3.29417	0.696439	69.6439
Lung adenocarcinoma	1e-06	1e-06		0.981595	1.30652	0.94336	94.336		0.000243668	4.86434	0.794467	79.4467		1.48651e-08	8.24306	0.87869	87.869
Osteosarcoma	1e-06	0		0.0030529	1	0	0		8.25533e-08	1	0	0		2.22888e-12	1	0	0
Osteosarcoma	1e-06	2e-07		0.00397086	1.30069	0.231885	23.1885		1.22544e-07	1.48443	0.326341	32.6341		3.77431e-12	1.69337	0.40946	40.946
Osteosarcoma	1e-06	5e-07		0.00557208	1.82518	0.453496	45.3496		2.03946e-07	2.47048	0.595224	59.5224		7.44393e-12	3.33976	0.700577	70.0577
Osteosarcoma	1e-06	1e-06		0.00883549	2.89413	0.656482	65.6482		4.0823e-07	4.94505	0.797781	79.7781		1.87782e-11	8.42494	0.881305	88.1305
Thyroid papillary/follicular carcinoma	1e-06	0		0.0704728	1	0	0		2.41157e-06	1	0	0		7.95807e-11	1	0	0
Thyroid papillary/follicular carcinoma	1e-06	2e-07		0.090511	1.28434	0.238177	23.8177		3.56713e-06	1.47917	0.32395	32.395		1.34122e-10	1.68536	0.406657	40.6657
Thyroid papillary/follicular carcinoma	1e-06	5e-07		0.124436	1.76573	0.466543	46.6543		5.91331e-06	2.45206	0.592185	59.2185		2.63137e-10	3.30655	0.697574	69.7574
Thyroid papillary/follicular carcinoma	1e-06	1e-06		0.189774	2.69287	0.676315	67.6315		1.17844e-05	4.88659	0.795365	79.5365		6.5991e-10	8.29234	0.879411	87.9411

## Sheet: MVK type models + instab
Probability per stem cell division of mutation before age L/3	Probability per transit cell division of mutation before age L/3	Probability per stem cell division of mutation after age L/3	Probability per transit cell division of mutation after age L/3	Stem cell divisons	Transit cell divisions	Intermediate cell growth rate (/cell /year)	Intermediate cell death/differentiation rate (/cell /year)	Multiplier of mutation rates from 1st to 2nd mutation	Multiplier of mutation rates from 2nd to 3rd mutation	Multiplier of mutation rates from 3rd to 4th mutation	Gestation length	Desired stem cell population by end of gestation	Ratio transit cell / stem cell at end of gestation	Desired transit cell population by end of gestation	Stem cell growth rate (/year)	Transit cell growth rate (/year)	Lifetime (years)	stem 1st mutation rate / cell / year before age L/3	transit 1st mutation rate / cell / year before age L/3	stem 1st mutation rate / cell / year after age L/3	transit 1st mutation rate / cell / year after age L/3	stem 2nd mutation rate / cell / year before age L/3	transit 2nd mutation rate / cell / year before age L/3	stem 2nd mutation rate / cell / year after age L/3	transit 2nd mutation rate / cell / year after age L/3	stem 3rd mutation rate / cell / year before age L/3	transit 3rd mutation rate / cell / year before age L/3	stem 3rd mutation rate / cell / year after age L/3	transit 3rd mutation rate / cell / year after age L/3	stem 4th mutation rate / cell / year before age L/3	transit 4th mutation rate / cell / year before age L/3	stem 4th mutation rate / cell / year after age L/3	transit 4th mutation rate / cell / year after age L/3	transfer rate stem cells -> transit cells / cell / year					2-stage models							3-stage models
us-	ut-	us+	ut+	n1	n2	G	D	m01	m12	m23	Lg				Gs	Gt [=Gs + 1]	L	M(0,0)-	M(0,1)-	M(0,0)+	M(0,1)+	M(1,0)-	M(1,1)-	M(1,0)+	M(1,1)+	M(2,0)-	M(2,1)-	M(2,0)+	M(2,1)+	M(3,0)-	M(3,1)-	M(3,0)+	M(3,1)+	A(.,.)	λ 3rd stage infinite value (2/3 stage models)	λ 4th stage infinite value (3/4 stage models)	L/3
Colorectal adenocarcinoma																																							200							200
1e-08	1e-06	1e-08	1e-06	28	5840	1.1	0.71	0.5	0.5	0.5	0.72828	268435456	0.01	2.68435e+06	26.6493	27.6493	80	7.3e-07	7.3e-05	7.3e-07	7.3e-05	3.65e-07	3.65e-05	3.65e-07	3.65e-05	1.825e-07	1.825e-05	1.825e-07	1.825e-05	9.125e-08	9.125e-06	9.125e-08	9.125e-06	0.00933258	1000	1000	26.6667		1							1
1e-08	1e-06	1.2e-08	1.2e-06	28	5840	1.1	0.71	0.5	0.5	0.5	0.72828	268435456	0.01	2.68435e+06	26.6493	27.6493	80	7.3e-07	7.3e-05	8.76e-07	8.76001e-05	3.65e-07	3.65e-05	4.38e-07	4.38e-05	1.825e-07	1.825e-05	2.19e-07	2.19e-05	9.125e-08	9.125e-06	1.095e-07	1.095e-05	0.00933258	1000	1000	26.6667		2	1						3	1
1e-08	1e-06	1e-08	1e-06	28	5840	1.1	0.71	0.51	0.51	0.51	0.72828	268435456	0.01	2.68435e+06	26.6493	27.6493	80	7.3e-07	7.3e-05	7.3e-07	7.3e-05	3.723e-07	3.723e-05	3.723e-07	3.723e-05	1.89873e-07	1.89873e-05	1.89873e-07	1.89873e-05	9.68352e-08	9.68353e-06	9.68352e-08	9.68353e-06	0.00933258	1000	1000	26.6667		1							1
1e-08	1e-06	1.2e-08	1.2e-06	28	5840	1.1	0.71	0.51	0.51	0.51	0.72828	268435456	0.01	2.68435e+06	26.6493	27.6493	80	7.3e-07	7.3e-05	8.76e-07	8.76001e-05	3.723e-07	3.723e-05	4.4676e-07	4.4676e-05	1.89873e-07	1.89873e-05	2.27848e-07	2.27848e-05	9.68352e-08	9.68353e-06	1.16202e-07	1.16202e-05	0.00933258	1000	1000	26.6667		N							N
1e-08	1e-06	1e-08	1e-06	28	5840	1.1	0.71	0.52	0.52	0.52	0.72828	268435456	0.01	2.68435e+06	26.6493	27.6493	80	7.3e-07	7.3e-05	7.3e-07	7.3e-05	3.796e-07	3.796e-05	3.796e-07	3.796e-05	1.97392e-07	1.97392e-05	1.97392e-07	1.97392e-05	1.02644e-07	1.02644e-05	1.02644e-07	1.02644e-05	0.00933258	1000	1000	26.6667		3							3
1e-08	1e-06	1.2e-08	1.2e-06	28	5840	1.1	0.71	0.52	0.52	0.52	0.72828	268435456	0.01	2.68435e+06	26.6493	27.6493	80	7.3e-07	7.3e-05	8.76e-07	8.76001e-05	3.796e-07	3.796e-05	4.5552e-07	4.5552e-05	1.97392e-07	1.97392e-05	2.3687e-07	2.36871e-05	1.02644e-07	1.02644e-05	1.23173e-07	1.23173e-05	0.00933258	1000	1000	26.6667		0	0.72828	26.6667					0	0.72828	26.6667
1e-08	1e-06	1e-08	1e-06	28	5840	1.1	0.71	0.53	0.53	0.53	0.72828	268435456	0.01	2.68435e+06	26.6493	27.6493	80	7.3e-07	7.3e-05	7.3e-07	7.3e-05	3.869e-07	3.869e-05	3.869e-07	3.869e-05	2.05057e-07	2.05057e-05	2.05057e-07	2.05057e-05	1.0868e-07	1.0868e-05	1.0868e-07	1.0868e-05	0.00933258	1000	1000	26.6667	G(.,0)	26.6493	0	1.1	0			G(.,0)	26.6493	0	1.1	0
1e-08	1e-06	1.2e-08	1.2e-06	28	5840	1.1	0.71	0.53	0.53	0.53	0.72828	268435456	0.01	2.68435e+06	26.6493	27.6493	80	7.3e-07	7.3e-05	8.76e-07	8.76001e-05	3.869e-07	3.869e-05	4.6428e-07	4.6428e-05	2.05057e-07	2.05057e-05	2.46068e-07	2.46069e-05	1.0868e-07	1.0868e-05	1.30416e-07	1.30416e-05	0.00933258	1000	1000	26.6667	D(.,0)	0	0	0.71	0			D(.,0)	0	0	0.71	0
1e-08	1e-06	1e-08	1e-06	28	5840	1.1	0.71	0.54	0.54	0.54	0.72828	268435456	0.01	2.68435e+06	26.6493	27.6493	80	7.3e-07	7.3e-05	7.3e-07	7.3e-05	3.942e-07	3.942e-05	3.942e-07	3.942e-05	2.12868e-07	2.12868e-05	2.12868e-07	2.12868e-05	1.14949e-07	1.14949e-05	1.14949e-07	1.14949e-05	0.00933258	1000	1000	26.6667	M(.,0)	7.3e-07	0	3.65e-07	0			M(.,0)	7.3e-07	0	3.65e-07	0
1e-08	1e-06	1.2e-08	1.2e-06	28	5840	1.1	0.71	0.54	0.54	0.54	0.72828	268435456	0.01	2.68435e+06	26.6493	27.6493	80	7.3e-07	7.3e-05	8.76e-07	8.76001e-05	3.942e-07	3.942e-05	4.7304e-07	4.7304e-05	2.12868e-07	2.12868e-05	2.55442e-07	2.55442e-05	1.14949e-07	1.14949e-05	1.37938e-07	1.37939e-05	0.00933258	1000	1000	26.6667	A(.,0)	0.00933258	0	0.00933258	0			A(.,0)	0.00933258	0	0.00933258	0
1e-08	1e-06	1e-08	1e-06	28	5840	1.1	0.71	0.55	0.55	0.55	0.72828	268435456	0.01	2.68435e+06	26.6493	27.6493	80	7.3e-07	7.3e-05	7.3e-07	7.3e-05	4.015e-07	4.015e-05	4.015e-07	4.015e-05	2.20825e-07	2.20825e-05	2.20825e-07	2.20825e-05	1.21454e-07	1.21454e-05	1.21454e-07	1.21454e-05	0.00933258	1000	1000	26.6667	G(.,1)	27.6493	0	1.1	0			G(.,1)	27.6493	0	1.1	0
1e-08	1e-06	1.2e-08	1.2e-06	28	5840	1.1	0.71	0.55	0.55	0.55	0.72828	268435456	0.01	2.68435e+06	26.6493	27.6493	80	7.3e-07	7.3e-05	8.76e-07	8.76001e-05	4.015e-07	4.015e-05	4.818e-07	4.818e-05	2.20825e-07	2.20825e-05	2.6499e-07	2.6499e-05	1.21454e-07	1.21454e-05	1.45745e-07	1.45745e-05	0.00933258	1000	1000	26.6667	D(.,1)	0	0	0.71	0			D(.,1)	0	0	0.71	0
1e-08	1e-06	1e-08	1e-06	28	5840	1.1	0.71	0.56	0.56	0.56	0.72828	268435456	0.01	2.68435e+06	26.6493	27.6493	80	7.3e-07	7.3e-05	7.3e-07	7.3e-05	4.088e-07	4.088e-05	4.088e-07	4.088e-05	2.28928e-07	2.28928e-05	2.28928e-07	2.28928e-05	1.282e-07	1.282e-05	1.282e-07	1.282e-05	0.00933258	1000	1000	26.6667	M(.,1)	7.3e-05	0	3.65e-05	0			M(.,1)	7.3e-05	0	3.65e-05	0
1e-08	1e-06	1.2e-08	1.2e-06	28	5840	1.1	0.71	0.56	0.56	0.56	0.72828	268435456	0.01	2.68435e+06	26.6493	27.6493	80	7.3e-07	7.3e-05	8.76e-07	8.76001e-05	4.088e-07	4.088e-05	4.9056e-07	4.9056e-05	2.28928e-07	2.28928e-05	2.74714e-07	2.74714e-05	1.282e-07	1.282e-05	1.5384e-07	1.5384e-05	0.00933258	1000	1000	26.6667	G(.,0)	0	0	1.1	0			G(.,0)	0	0	1.1	0
1e-08	1e-06	1e-08	1e-06	28	5840	1.1	0.71	0.57	0.57	0.57	0.72828	268435456	0.01	2.68435e+06	26.6493	27.6493	80	7.3e-07	7.3e-05	7.3e-07	7.3e-05	4.161e-07	4.161e-05	4.161e-07	4.161e-05	2.37177e-07	2.37177e-05	2.37177e-07	2.37177e-05	1.35191e-07	1.35191e-05	1.35191e-07	1.35191e-05	0.00933258	1000	1000	26.6667	D(.,0)	0	0	0.71	0			D(.,0)	0	0	0.71	0
1e-08	1e-06	1.2e-08	1.2e-06	28	5840	1.1	0.71	0.57	0.57	0.57	0.72828	268435456	0.01	2.68435e+06	26.6493	27.6493	80	7.3e-07	7.3e-05	8.76e-07	8.76001e-05	4.161e-07	4.161e-05	4.9932e-07	4.9932e-05	2.37177e-07	2.37177e-05	2.84612e-07	2.84613e-05	1.35191e-07	1.35191e-05	1.62229e-07	1.62229e-05	0.00933258	1000	1000	26.6667	M(.,0)	7.3e-07	0	3.65e-07	0			M(.,0)	7.3e-07	0	3.65e-07	0
1e-08	1e-06	1e-08	1e-06	28	5840	1.1	0.71	0.58	0.58	0.58	0.72828	268435456	0.01	2.68435e+06	26.6493	27.6493	80	7.3e-07	7.3e-05	7.3e-07	7.3e-05	4.234e-07	4.234e-05	4.234e-07	4.234e-05	2.45572e-07	2.45572e-05	2.45572e-07	2.45572e-05	1.42432e-07	1.42432e-05	1.42432e-07	1.42432e-05	0.00933258	1000	1000	26.6667	A(.,0)	0.00933258	0	0.00933258	0			A(.,0)	0.00933258	0	0.00933258	0
1e-08	1e-06	1.2e-08	1.2e-06	28	5840	1.1	0.71	0.58	0.58	0.58	0.72828	268435456	0.01	2.68435e+06	26.6493	27.6493	80	7.3e-07	7.3e-05	8.76e-07	8.76001e-05	4.234e-07	4.234e-05	5.0808e-07	5.0808e-05	2.45572e-07	2.45572e-05	2.94686e-07	2.94687e-05	1.42432e-07	1.42432e-05	1.70918e-07	1.70918e-05	0.00933258	1000	1000	26.6667	G(.,1)	0	0	1.1	0			G(.,1)	0	0	1.1	0
1e-08	1e-06	1e-08	1e-06	28	5840	1.1	0.71	0.59	0.59	0.59	0.72828	268435456	0.01	2.68435e+06	26.6493	27.6493	80	7.3e-07	7.3e-05	7.3e-07	7.3e-05	4.307e-07	4.307e-05	4.307e-07	4.307e-05	2.54113e-07	2.54113e-05	2.54113e-07	2.54113e-05	1.49927e-07	1.49927e-05	1.49927e-07	1.49927e-05	0.00933258	1000	1000	26.6667	D(.,1)	0	0	0.71	0			D(.,1)	0	0	0.71	0
1e-08	1e-06	1.2e-08	1.2e-06	28	5840	1.1	0.71	0.59	0.59	0.59	0.72828	268435456	0.01	2.68435e+06	26.6493	27.6493	80	7.3e-07	7.3e-05	8.76e-07	8.76001e-05	4.307e-07	4.307e-05	5.1684e-07	5.1684e-05	2.54113e-07	2.54113e-05	3.04936e-07	3.04936e-05	1.49927e-07	1.49927e-05	1.79912e-07	1.79912e-05	0.00933258	1000	1000	26.6667	M(.,1)	7.3e-05	0	3.65e-05	0			M(.,1)	7.3e-05	0	3.65e-05	0
1e-08	1e-06	1e-08	1e-06	28	5840	1.1	0.71	0.6	0.6	0.6	0.72828	268435456	0.01	2.68435e+06	26.6493	27.6493	80	7.3e-07	7.3e-05	7.3e-07	7.3e-05	4.38e-07	4.38e-05	4.38e-07	4.38e-05	2.628e-07	2.628e-05	2.628e-07	2.628e-05	1.5768e-07	1.5768e-05	1.5768e-07	1.5768e-05	0.00933258	1000	1000	26.6667	G(.,0)	0	0	1.1	0			G(.,0)	0	0	1.1	0
1e-08	1e-06	1.2e-08	1.2e-06	28	5840	1.1	0.71	0.6	0.6	0.6	0.72828	268435456	0.01	2.68435e+06	26.6493	27.6493	80	7.3e-07	7.3e-05	8.76e-07	8.76001e-05	4.38e-07	4.38e-05	5.256e-07	5.256e-05	2.628e-07	2.628e-05	3.1536e-07	3.1536e-05	1.5768e-07	1.5768e-05	1.89216e-07	1.89216e-05	0.00933258	1000	1000	26.6667	D(.,0)	0	0	0.71	0			D(.,0)	0	0	0.71	0
1e-08	1e-06	1e-08	1e-06	28	5840	1.1	0.71	0.61	0.61	0.61	0.72828	268435456	0.01	2.68435e+06	26.6493	27.6493	80	7.3e-07	7.3e-05	7.3e-07	7.3e-05	4.453e-07	4.453e-05	4.453e-07	4.453e-05	2.71633e-07	2.71633e-05	2.71633e-07	2.71633e-05	1.65696e-07	1.65696e-05	1.65696e-07	1.65696e-05	0.00933258	1000	1000	26.6667	M(.,0)	7.3e-07	0	3.65e-07	0			M(.,0)	7.3e-07	0	3.65e-07	0
1e-08	1e-06	1.2e-08	1.2e-06	28	5840	1.1	0.71	0.61	0.61	0.61	0.72828	268435456	0.01	2.68435e+06	26.6493	27.6493	80	7.3e-07	7.3e-05	8.76e-07	8.76001e-05	4.453e-07	4.453e-05	5.3436e-07	5.3436e-05	2.71633e-07	2.71633e-05	3.2596e-07	3.2596e-05	1.65696e-07	1.65696e-05	1.98835e-07	1.98835e-05	0.00933258	1000	1000	26.6667	A(.,0)	0.00933258	0	0.00933258	0			A(.,0)	0.00933258	0	0.00933258	0
1e-08	1e-06	1e-08	1e-06	28	5840	1.1	0.71	0.62	0.62	0.62	0.72828	268435456	0.01	2.68435e+06	26.6493	27.6493	80	7.3e-07	7.3e-05	7.3e-07	7.3e-05	4.526e-07	4.526e-05	4.526e-07	4.526e-05	2.80612e-07	2.80612e-05	2.80612e-07	2.80612e-05	1.73979e-07	1.7398e-05	1.73979e-07	1.7398e-05	0.00933258	1000	1000	26.6667	G(.,1)	0	0	1.1	0			G(.,1)	0	0	1.1	0
1e-08	1e-06	1.2e-08	1.2e-06	28	5840	1.1	0.71	0.62	0.62	0.62	0.72828	268435456	0.01	2.68435e+06	26.6493	27.6493	80	7.3e-07	7.3e-05	8.76e-07	8.76001e-05	4.526e-07	4.526e-05	5.4312e-07	5.4312e-05	2.80612e-07	2.80612e-05	3.36734e-07	3.36735e-05	1.73979e-07	1.7398e-05	2.08775e-07	2.08775e-05	0.00933258	1000	1000	26.6667	D(.,1)	0	0	0.71	0			D(.,1)	0	0	0.71	0
1e-08	1e-06	1e-08	1e-06	28	5840	1.1	0.71	0.63	0.63	0.63	0.72828	268435456	0.01	2.68435e+06	26.6493	27.6493	80	7.3e-07	7.3e-05	7.3e-07	7.3e-05	4.599e-07	4.599e-05	4.599e-07	4.599e-05	2.89737e-07	2.89737e-05	2.89737e-07	2.89737e-05	1.82534e-07	1.82534e-05	1.82534e-07	1.82534e-05	0.00933258	1000	1000	26.6667	M(.,1)	7.3e-05	0	3.65e-05	0			M(.,1)	7.3e-05	0	3.65e-05	0
1e-08	1e-06	1.2e-08	1.2e-06	28	5840	1.1	0.71	0.63	0.63	0.63	0.72828	268435456	0.01	2.68435e+06	26.6493	27.6493	80	7.3e-07	7.3e-05	8.76e-07	8.76001e-05	4.599e-07	4.599e-05	5.5188e-07	5.5188e-05	2.89737e-07	2.89737e-05	3.47684e-07	3.47685e-05	1.82534e-07	1.82534e-05	2.19041e-07	2.19041e-05	0.00933258	1000	1000	26.6667		0.72828	80	80	1				0.72828	80	80	1
1e-08	1e-06	1e-08	1e-06	28	5840	1.1	0.71	0.64	0.64	0.64	0.72828	268435456	0.01	2.68435e+06	26.6493	27.6493	80	7.3e-07	7.3e-05	7.3e-07	7.3e-05	4.672e-07	4.672e-05	4.672e-07	4.672e-05	2.99008e-07	2.99008e-05	2.99008e-07	2.99008e-05	1.91365e-07	1.91365e-05	1.91365e-07	1.91365e-05	0.00933258	1000	1000	26.6667		100	1e-15	1e-25	1e-40	1	5		100	1e-15	1e-25	1e-40
1e-08	1e-06	1.2e-08	1.2e-06	28	5840	1.1	0.71	0.64	0.64	0.64	0.72828	268435456	0.01	2.68435e+06	26.6493	27.6493	80	7.3e-07	7.3e-05	8.76e-07	8.76001e-05	4.672e-07	4.672e-05	5.6064e-07	5.6064e-05	2.99008e-07	2.99008e-05	3.5881e-07	3.5881e-05	1.91365e-07	1.91365e-05	2.29638e-07	2.29638e-05	0.00933258	1000	1000	26.6667		1							1
1e-08	1e-06	1e-08	1e-06	28	5840	1.1	0.71	0.65	0.65	0.65	0.72828	268435456	0.01	2.68435e+06	26.6493	27.6493	80	7.3e-07	7.3e-05	7.3e-07	7.3e-05	4.745e-07	4.745e-05	4.745e-07	4.745e-05	3.08425e-07	3.08425e-05	3.08425e-07	3.08425e-05	2.00476e-07	2.00476e-05	2.00476e-07	2.00476e-05	0.00933258	1000	1000	26.6667		2	1						3	1
1e-08	1e-06	1.2e-08	1.2e-06	28	5840	1.1	0.71	0.65	0.65	0.65	0.72828	268435456	0.01	2.68435e+06	26.6493	27.6493	80	7.3e-07	7.3e-05	8.76e-07	8.76001e-05	4.745e-07	4.745e-05	5.694e-07	5.694e-05	3.08425e-07	3.08425e-05	3.7011e-07	3.7011e-05	2.00476e-07	2.00476e-05	2.40572e-07	2.40572e-05	0.00933258	1000	1000	26.6667		1							1
1e-08	1e-06	1e-08	1e-06	28	5840	1.1	0.71	0.66	0.66	0.66	0.72828	268435456	0.01	2.68435e+06	26.6493	27.6493	80	7.3e-07	7.3e-05	7.3e-07	7.3e-05	4.818e-07	4.818e-05	4.818e-07	4.818e-05	3.17988e-07	3.17988e-05	3.17988e-07	3.17988e-05	2.09872e-07	2.09872e-05	2.09872e-07	2.09872e-05	0.00933258	1000	1000	26.6667		N							N
1e-08	1e-06	1.2e-08	1.2e-06	28	5840	1.1	0.71	0.66	0.66	0.66	0.72828	268435456	0.01	2.68435e+06	26.6493	27.6493	80	7.3e-07	7.3e-05	8.76e-07	8.76001e-05	4.818e-07	4.818e-05	5.7816e-07	5.7816e-05	3.17988e-07	3.17988e-05	3.81586e-07	3.81586e-05	2.09872e-07	2.09872e-05	2.51846e-07	2.51847e-05	0.00933258	1000	1000	26.6667		3							3
1e-08	1e-06	1e-08	1e-06	28	5840	1.1	0.71	0.67	0.67	0.67	0.72828	268435456	0.01	2.68435e+06	26.6493	27.6493	80	7.3e-07	7.3e-05	7.3e-07	7.3e-05	4.891e-07	4.891e-05	4.891e-07	4.891e-05	3.27697e-07	3.27697e-05	3.27697e-07	3.27697e-05	2.19557e-07	2.19557e-05	2.19557e-07	2.19557e-05	0.00933258	1000	1000	26.6667		0	0.72828	26.6667					0	0.72828	26.6667
1e-08	1e-06	1.2e-08	1.2e-06	28	5840	1.1	0.71	0.67	0.67	0.67	0.72828	268435456	0.01	2.68435e+06	26.6493	27.6493	80	7.3e-07	7.3e-05	8.76e-07	8.76001e-05	4.891e-07	4.891e-05	5.8692e-07	5.8692e-05	3.27697e-07	3.27697e-05	3.93236e-07	3.93237e-05	2.19557e-07	2.19557e-05	2.63468e-07	2.63469e-05	0.00933258	1000	1000	26.6667	G(.,0)	26.6493	0	1.1	0			G(.,0)	26.6493	0	1.1	0
1e-08	1e-06	1e-08	1e-06	28	5840	1.1	0.71	0.68	0.68	0.68	0.72828	268435456	0.01	2.68435e+06	26.6493	27.6493	80	7.3e-07	7.3e-05	7.3e-07	7.3e-05	4.964e-07	4.964e-05	4.964e-07	4.964e-05	3.37552e-07	3.37552e-05	3.37552e-07	3.37552e-05	2.29535e-07	2.29535e-05	2.29535e-07	2.29535e-05	0.00933258	1000	1000	26.6667	D(.,0)	0	0	0.71	0			D(.,0)	0	0	0.71	0
1e-08	1e-06	1.2e-08	1.2e-06	28	5840	1.1	0.71	0.68	0.68	0.68	0.72828	268435456	0.01	2.68435e+06	26.6493	27.6493	80	7.3e-07	7.3e-05	8.76e-07	8.76001e-05	4.964e-07	4.964e-05	5.9568e-07	5.9568e-05	3.37552e-07	3.37552e-05	4.05062e-07	4.05063e-05	2.29535e-07	2.29535e-05	2.75442e-07	2.75443e-05	0.00933258	1000	1000	26.6667	M(.,0)	7.3e-07	0	3.65e-07	0			M(.,0)	7.3e-07	0	3.65e-07	0
1e-08	1e-06	1e-08	1e-06	28	5840	1.1	0.71	0.69	0.69	0.69	0.72828	268435456	0.01	2.68435e+06	26.6493	27.6493	80	7.3e-07	7.3e-05	7.3e-07	7.3e-05	5.037e-07	5.037e-05	5.037e-07	5.037e-05	3.47553e-07	3.47553e-05	3.47553e-07	3.47553e-05	2.39812e-07	2.39812e-05	2.39812e-07	2.39812e-05	0.00933258	1000	1000	26.6667	A(.,0)	0.00933258	0	0.00933258	0			A(.,0)	0.00933258	0	0.00933258	0
1e-08	1e-06	1.2e-08	1.2e-06	28	5840	1.1	0.71	0.69	0.69	0.69	0.72828	268435456	0.01	2.68435e+06	26.6493	27.6493	80	7.3e-07	7.3e-05	8.76e-07	8.76001e-05	5.037e-07	5.037e-05	6.0444e-07	6.0444e-05	3.47553e-07	3.47553e-05	4.17064e-07	4.17064e-05	2.39812e-07	2.39812e-05	2.87774e-07	2.87774e-05	0.00933258	1000	1000	26.6667	G(.,1)	27.6493	0	1.1	0			G(.,1)	27.6493	0	1.1	0
1e-08	1e-06	1e-08	1e-06	28	5840	1.1	0.71	0.7	0.7	0.7	0.72828	268435456	0.01	2.68435e+06	26.6493	27.6493	80	7.3e-07	7.3e-05	7.3e-07	7.3e-05	5.11e-07	5.11e-05	5.11e-07	5.11e-05	3.577e-07	3.577e-05	3.577e-07	3.577e-05	2.5039e-07	2.5039e-05	2.5039e-07	2.5039e-05	0.00933258	1000	1000	26.6667	D(.,1)	0	0	0.71	0			D(.,1)	0	0	0.71	0
1e-08	1e-06	1.2e-08	1.2e-06	28	5840	1.1	0.71	0.7	0.7	0.7	0.72828	268435456	0.01	2.68435e+06	26.6493	27.6493	80	7.3e-07	7.3e-05	8.76e-07	8.76001e-05	5.11e-07	5.11e-05	6.132e-07	6.132e-05	3.577e-07	3.577e-05	4.2924e-07	4.2924e-05	2.5039e-07	2.5039e-05	3.00468e-07	3.00468e-05	0.00933258	1000	1000	26.6667	M(.,1)	7.3e-05	0	3.65e-05	0			M(.,1)	7.3e-05	0	3.65e-05	0
1e-08	1e-06	1e-08	1e-06	28	5840	1.1	0.71	0.71	0.71	0.71	0.72828	268435456	0.01	2.68435e+06	26.6493	27.6493	80	7.3e-07	7.3e-05	7.3e-07	7.3e-05	5.183e-07	5.183e-05	5.183e-07	5.183e-05	3.67993e-07	3.67993e-05	3.67993e-07	3.67993e-05	2.61275e-07	2.61275e-05	2.61275e-07	2.61275e-05	0.00933258	1000	1000	26.6667	G(.,0)	0	0	1.1	0			G(.,0)	0	0	1.1	0
1e-08	1e-06	1.2e-08	1.2e-06	28	5840	1.1	0.71	0.71	0.71	0.71	0.72828	268435456	0.01	2.68435e+06	26.6493	27.6493	80	7.3e-07	7.3e-05	8.76e-07	8.76001e-05	5.183e-07	5.183e-05	6.2196e-07	6.2196e-05	3.67993e-07	3.67993e-05	4.41592e-07	4.41592e-05	2.61275e-07	2.61275e-05	3.1353e-07	3.1353e-05	0.00933258	1000	1000	26.6667	D(.,0)	0	0	0.71	0			D(.,0)	0	0	0.71	0
1e-08	1e-06	1e-08	1e-06	28	5840	1.1	0.71	0.72	0.72	0.72	0.72828	268435456	0.01	2.68435e+06	26.6493	27.6493	80	7.3e-07	7.3e-05	7.3e-07	7.3e-05	5.256e-07	5.256e-05	5.256e-07	5.256e-05	3.78432e-07	3.78432e-05	3.78432e-07	3.78432e-05	2.72471e-07	2.72471e-05	2.72471e-07	2.72471e-05	0.00933258	1000	1000	26.6667	M(.,0)	7.3e-07	0	3.65e-07	0			M(.,0)	7.3e-07	0	3.65e-07	0
1e-08	1e-06	1.2e-08	1.2e-06	28	5840	1.1	0.71	0.72	0.72	0.72	0.72828	268435456	0.01	2.68435e+06	26.6493	27.6493	80	7.3e-07	7.3e-05	8.76e-07	8.76001e-05	5.256e-07	5.256e-05	6.3072e-07	6.3072e-05	3.78432e-07	3.78432e-05	4.54118e-07	4.54119e-05	2.72471e-07	2.72471e-05	3.26965e-07	3.26965e-05	0.00933258	1000	1000	26.6667	A(.,0)	0.00933258	0	0.00933258	0			A(.,0)	0.00933258	0	0.00933258	0
1e-08	1e-06	1e-08	1e-06	28	5840	1.1	0.71	0.73	0.73	0.73	0.72828	268435456	0.01	2.68435e+06	26.6493	27.6493	80	7.3e-07	7.3e-05	7.3e-07	7.3e-05	5.329e-07	5.329e-05	5.329e-07	5.329e-05	3.89017e-07	3.89017e-05	3.89017e-07	3.89017e-05	2.83982e-07	2.83983e-05	2.83982e-07	2.83983e-05	0.00933258	1000	1000	26.6667	G(.,1)	0	0	1.1	0			G(.,1)	0	0	1.1	0
1e-08	1e-06	1.2e-08	1.2e-06	28	5840	1.1	0.71	0.73	0.73	0.73	0.72828	268435456	0.01	2.68435e+06	26.6493	27.6493	80	7.3e-07	7.3e-05	8.76e-07	8.76001e-05	5.329e-07	5.329e-05	6.3948e-07	6.3948e-05	3.89017e-07	3.89017e-05	4.6682e-07	4.66821e-05	2.83982e-07	2.83983e-05	3.40779e-07	3.40779e-05	0.00933258	1000	1000	26.6667	D(.,1)	0	0	0.71	0			D(.,1)	0	0	0.71	0
1e-08	1e-06	1e-08	1e-06	28	5840	1.1	0.71	0.74	0.74	0.74	0.72828	268435456	0.01	2.68435e+06	26.6493	27.6493	80	7.3e-07	7.3e-05	7.3e-07	7.3e-05	5.402e-07	5.402e-05	5.402e-07	5.402e-05	3.99748e-07	3.99748e-05	3.99748e-07	3.99748e-05	2.95814e-07	2.95814e-05	2.95814e-07	2.95814e-05	0.00933258	1000	1000	26.6667	M(.,1)	7.3e-05	0	3.65e-05	0			M(.,1)	7.3e-05	0	3.65e-05	0
1e-08	1e-06	1.2e-08	1.2e-06	28	5840	1.1	0.71	0.74	0.74	0.74	0.72828	268435456	0.01	2.68435e+06	26.6493	27.6493	80	7.3e-07	7.3e-05	8.76e-07	8.76001e-05	5.402e-07	5.402e-05	6.4824e-07	6.4824e-05	3.99748e-07	3.99748e-05	4.79698e-07	4.79698e-05	2.95814e-07	2.95814e-05	3.54976e-07	3.54976e-05	0.00933258	1000	1000	26.6667	G(.,0)	0	0	1.1	0			G(.,0)	0	0	1.1	0
1e-08	1e-06	1e-08	1e-06	28	5840	1.1	0.71	0.75	0.75	0.75	0.72828	268435456	0.01	2.68435e+06	26.6493	27.6493	80	7.3e-07	7.3e-05	7.3e-07	7.3e-05	5.475e-07	5.475e-05	5.475e-07	5.475e-05	4.10625e-07	4.10625e-05	4.10625e-07	4.10625e-05	3.07969e-07	3.07969e-05	3.07969e-07	3.07969e-05	0.00933258	1000	1000	26.6667	D(.,0)	0	0	0.71	0			D(.,0)	0	0	0.71	0
1e-08	1e-06	1.2e-08	1.2e-06	28	5840	1.1	0.71	0.75	0.75	0.75	0.72828	268435456	0.01	2.68435e+06	26.6493	27.6493	80	7.3e-07	7.3e-05	8.76e-07	8.76001e-05	5.475e-07	5.475e-05	6.57e-07	6.57e-05	4.10625e-07	4.10625e-05	4.9275e-07	4.9275e-05	3.07969e-07	3.07969e-05	3.69563e-07	3.69563e-05	0.00933258	1000	1000	26.6667	M(.,0)	8.76e-07	0	4.38e-07	0			M(.,0)	8.76e-07	0	4.38e-07	0
1e-08	1e-06	1e-08	1e-06	28	5840	1.1	0.71	0.76	0.76	0.76	0.72828	268435456	0.01	2.68435e+06	26.6493	27.6493	80	7.3e-07	7.3e-05	7.3e-07	7.3e-05	5.548e-07	5.548e-05	5.548e-07	5.548e-05	4.21648e-07	4.21648e-05	4.21648e-07	4.21648e-05	3.20452e-07	3.20453e-05	3.20452e-07	3.20453e-05	0.00933258	1000	1000	26.6667	A(.,0)	0.00933258	0	0.00933258	0			A(.,0)	0.00933258	0	0.00933258	0
1e-08	1e-06	1.2e-08	1.2e-06	28	5840	1.1	0.71	0.76	0.76	0.76	0.72828	268435456	0.01	2.68435e+06	26.6493	27.6493	80	7.3e-07	7.3e-05	8.76e-07	8.76001e-05	5.548e-07	5.548e-05	6.6576e-07	6.6576e-05	4.21648e-07	4.21648e-05	5.05978e-07	5.05978e-05	3.20452e-07	3.20453e-05	3.84543e-07	3.84543e-05	0.00933258	1000	1000	26.6667	G(.,1)	0	0	1.1	0			G(.,1)	0	0	1.1	0
1e-08	1e-06	1e-08	1e-06	28	5840	1.1	0.71	0.77	0.77	0.77	0.72828	268435456	0.01	2.68435e+06	26.6493	27.6493	80	7.3e-07	7.3e-05	7.3e-07	7.3e-05	5.621e-07	5.621e-05	5.621e-07	5.621e-05	4.32817e-07	4.32817e-05	4.32817e-07	4.32817e-05	3.33269e-07	3.33269e-05	3.33269e-07	3.33269e-05	0.00933258	1000	1000	26.6667	D(.,1)	0	0	0.71	0			D(.,1)	0	0	0.71	0
1e-08	1e-06	1.2e-08	1.2e-06	28	5840	1.1	0.71	0.77	0.77	0.77	0.72828	268435456	0.01	2.68435e+06	26.6493	27.6493	80	7.3e-07	7.3e-05	8.76e-07	8.76001e-05	5.621e-07	5.621e-05	6.7452e-07	6.7452e-05	4.32817e-07	4.32817e-05	5.1938e-07	5.19381e-05	3.33269e-07	3.33269e-05	3.99923e-07	3.99923e-05	0.00933258	1000	1000	26.6667	M(.,1)	8.76001e-05	0	4.38e-05	0			M(.,1)	8.76001e-05	0	4.38e-05	0
1e-08	1e-06	1e-08	1e-06	28	5840	1.1	0.71	0.78	0.78	0.78	0.72828	268435456	0.01	2.68435e+06	26.6493	27.6493	80	7.3e-07	7.3e-05	7.3e-07	7.3e-05	5.694e-07	5.694e-05	5.694e-07	5.694e-05	4.44132e-07	4.44132e-05	4.44132e-07	4.44132e-05	3.46423e-07	3.46423e-05	3.46423e-07	3.46423e-05	0.00933258	1000	1000	26.6667		0.72828	80	80	1				0.72828	80	80	1
1e-08	1e-06	1.2e-08	1.2e-06	28	5840	1.1	0.71	0.78	0.78	0.78	0.72828	268435456	0.01	2.68435e+06	26.6493	27.6493	80	7.3e-07	7.3e-05	8.76e-07	8.76001e-05	5.694e-07	5.694e-05	6.8328e-07	6.8328e-05	4.44132e-07	4.44132e-05	5.32958e-07	5.32959e-05	3.46423e-07	3.46423e-05	4.15708e-07	4.15708e-05	0.00933258	1000	1000	26.6667		100	1e-15	1e-25	1e-40	1	5		100	1e-15	1e-25	1e-40
1e-08	1e-06	1e-08	1e-06	28	5840	1.1	0.71	0.79	0.79	0.79	0.72828	268435456	0.01	2.68435e+06	26.6493	27.6493	80	7.3e-07	7.3e-05	7.3e-07	7.3e-05	5.767e-07	5.767e-05	5.767e-07	5.767e-05	4.55593e-07	4.55593e-05	4.55593e-07	4.55593e-05	3.59918e-07	3.59919e-05	3.59918e-07	3.59919e-05	0.00933258	1000	1000	26.6667		1							1
1e-08	1e-06	1.2e-08	1.2e-06	28	5840	1.1	0.71	0.79	0.79	0.79	0.72828	268435456	0.01	2.68435e+06	26.6493	27.6493	80	7.3e-07	7.3e-05	8.76e-07	8.76001e-05	5.767e-07	5.767e-05	6.9204e-07	6.9204e-05	4.55593e-07	4.55593e-05	5.46712e-07	5.46712e-05	3.59918e-07	3.59919e-05	4.31902e-07	4.31902e-05	0.00933258	1000	1000	26.6667		2	1						3	1
1e-08	1e-06	1e-08	1e-06	28	5840	1.1	0.71	0.8	0.8	0.8	0.72828	268435456	0.01	2.68435e+06	26.6493	27.6493	80	7.3e-07	7.3e-05	7.3e-07	7.3e-05	5.84e-07	5.84e-05	5.84e-07	5.84e-05	4.672e-07	4.672e-05	4.672e-07	4.672e-05	3.7376e-07	3.7376e-05	3.7376e-07	3.7376e-05	0.00933258	1000	1000	26.6667		1							1
1e-08	1e-06	1.2e-08	1.2e-06	28	5840	1.1	0.71	0.8	0.8	0.8	0.72828	268435456	0.01	2.68435e+06	26.6493	27.6493	80	7.3e-07	7.3e-05	8.76e-07	8.76001e-05	5.84e-07	5.84e-05	7.008e-07	7.008e-05	4.672e-07	4.672e-05	5.6064e-07	5.6064e-05	3.7376e-07	3.7376e-05	4.48512e-07	4.48512e-05	0.00933258	1000	1000	26.6667		N							N
1e-08	1e-06	1e-08	1e-06	28	5840	1.1	0.71	0.81	0.81	0.81	0.72828	268435456	0.01	2.68435e+06	26.6493	27.6493	80	7.3e-07	7.3e-05	7.3e-07	7.3e-05	5.913e-07	5.913e-05	5.913e-07	5.913e-05	4.78953e-07	4.78953e-05	4.78953e-07	4.78953e-05	3.87952e-07	3.87952e-05	3.87952e-07	3.87952e-05	0.00933258	1000	1000	26.6667		3							3
1e-08	1e-06	1.2e-08	1.2e-06	28	5840	1.1	0.71	0.81	0.81	0.81	0.72828	268435456	0.01	2.68435e+06	26.6493	27.6493	80	7.3e-07	7.3e-05	8.76e-07	8.76001e-05	5.913e-07	5.913e-05	7.0956e-07	7.0956e-05	4.78953e-07	4.78953e-05	5.74744e-07	5.74744e-05	3.87952e-07	3.87952e-05	4.65542e-07	4.65543e-05	0.00933258	1000	1000	26.6667		0	0.72828	26.6667					0	0.72828	26.6667
1e-08	1e-06	1e-08	1e-06	28	5840	1.1	0.71	0.82	0.82	0.82	0.72828	268435456	0.01	2.68435e+06	26.6493	27.6493	80	7.3e-07	7.3e-05	7.3e-07	7.3e-05	5.986e-07	5.986e-05	5.986e-07	5.986e-05	4.90852e-07	4.90852e-05	4.90852e-07	4.90852e-05	4.02499e-07	4.02499e-05	4.02499e-07	4.02499e-05	0.00933258	1000	1000	26.6667	G(.,0)	26.6493	0	1.1	0			G(.,0)	26.6493	0	1.1	0
1e-08	1e-06	1.2e-08	1.2e-06	28	5840	1.1	0.71	0.82	0.82	0.82	0.72828	268435456	0.01	2.68435e+06	26.6493	27.6493	80	7.3e-07	7.3e-05	8.76e-07	8.76001e-05	5.986e-07	5.986e-05	7.1832e-07	7.1832e-05	4.90852e-07	4.90852e-05	5.89022e-07	5.89023e-05	4.02499e-07	4.02499e-05	4.82998e-07	4.82999e-05	0.00933258	1000	1000	26.6667	D(.,0)	0	0	0.71	0			D(.,0)	0	0	0.71	0
1e-08	1e-06	1e-08	1e-06	28	5840	1.1	0.71	0.83	0.83	0.83	0.72828	268435456	0.01	2.68435e+06	26.6493	27.6493	80	7.3e-07	7.3e-05	7.3e-07	7.3e-05	6.059e-07	6.059e-05	6.059e-07	6.059e-05	5.02897e-07	5.02897e-05	5.02897e-07	5.02897e-05	4.17405e-07	4.17405e-05	4.17405e-07	4.17405e-05	0.00933258	1000	1000	26.6667	M(.,0)	7.3e-07	0	3.723e-07	0			M(.,0)	7.3e-07	0	3.723e-07	0
1e-08	1e-06	1.2e-08	1.2e-06	28	5840	1.1	0.71	0.83	0.83	0.83	0.72828	268435456	0.01	2.68435e+06	26.6493	27.6493	80	7.3e-07	7.3e-05	8.76e-07	8.76001e-05	6.059e-07	6.059e-05	7.2708e-07	7.2708e-05	5.02897e-07	5.02897e-05	6.03476e-07	6.03477e-05	4.17405e-07	4.17405e-05	5.00885e-07	5.00886e-05	0.00933258	1000	1000	26.6667	A(.,0)	0.00933258	0	0.00933258	0			A(.,0)	0.00933258	0	0.00933258	0
1e-08	1e-06	1e-08	1e-06	28	5840	1.1	0.71	0.84	0.84	0.84	0.72828	268435456	0.01	2.68435e+06	26.6493	27.6493	80	7.3e-07	7.3e-05	7.3e-07	7.3e-05	6.132e-07	6.132e-05	6.132e-07	6.132e-05	5.15088e-07	5.15088e-05	5.15088e-07	5.15088e-05	4.32674e-07	4.32674e-05	4.32674e-07	4.32674e-05	0.00933258	1000	1000	26.6667	G(.,1)	27.6493	0	1.1	0			G(.,1)	27.6493	0	1.1	0
1e-08	1e-06	1.2e-08	1.2e-06	28	5840	1.1	0.71	0.84	0.84	0.84	0.72828	268435456	0.01	2.68435e+06	26.6493	27.6493	80	7.3e-07	7.3e-05	8.76e-07	8.76001e-05	6.132e-07	6.132e-05	7.3584e-07	7.3584e-05	5.15088e-07	5.15088e-05	6.18106e-07	6.18106e-05	4.32674e-07	4.32674e-05	5.19209e-07	5.19209e-05	0.00933258	1000	1000	26.6667	D(.,1)	0	0	0.71	0			D(.,1)	0	0	0.71	0
1e-08	1e-06	1e-08	1e-06	28	5840	1.1	0.71	0.85	0.85	0.85	0.72828	268435456	0.01	2.68435e+06	26.6493	27.6493	80	7.3e-07	7.3e-05	7.3e-07	7.3e-05	6.205e-07	6.205e-05	6.205e-07	6.205e-05	5.27425e-07	5.27425e-05	5.27425e-07	5.27425e-05	4.48311e-07	4.48311e-05	4.48311e-07	4.48311e-05	0.00933258	1000	1000	26.6667	M(.,1)	7.3e-05	0	3.723e-05	0			M(.,1)	7.3e-05	0	3.723e-05	0
1e-08	1e-06	1.2e-08	1.2e-06	28	5840	1.1	0.71	0.85	0.85	0.85	0.72828	268435456	0.01	2.68435e+06	26.6493	27.6493	80	7.3e-07	7.3e-05	8.76e-07	8.76001e-05	6.205e-07	6.205e-05	7.446e-07	7.446e-05	5.27425e-07	5.27425e-05	6.3291e-07	6.3291e-05	4.48311e-07	4.48311e-05	5.37974e-07	5.37974e-05	0.00933258	1000	1000	26.6667	G(.,0)	0	0	1.1	0			G(.,0)	0	0	1.1	0
1e-08	1e-06	1e-08	1e-06	28	5840	1.1	0.71	0.86	0.86	0.86	0.72828	268435456	0.01	2.68435e+06	26.6493	27.6493	80	7.3e-07	7.3e-05	7.3e-07	7.3e-05	6.278e-07	6.278e-05	6.278e-07	6.278e-05	5.39908e-07	5.39908e-05	5.39908e-07	5.39908e-05	4.64321e-07	4.64321e-05	4.64321e-07	4.64321e-05	0.00933258	1000	1000	26.6667	D(.,0)	0	0	0.71	0			D(.,0)	0	0	0.71	0
1e-08	1e-06	1.2e-08	1.2e-06	28	5840	1.1	0.71	0.86	0.86	0.86	0.72828	268435456	0.01	2.68435e+06	26.6493	27.6493	80	7.3e-07	7.3e-05	8.76e-07	8.76001e-05	6.278e-07	6.278e-05	7.5336e-07	7.5336e-05	5.39908e-07	5.39908e-05	6.4789e-07	6.4789e-05	4.64321e-07	4.64321e-05	5.57185e-07	5.57185e-05	0.00933258	1000	1000	26.6667	M(.,0)	7.3e-07	0	3.723e-07	0			M(.,0)	7.3e-07	0	3.723e-07	0
1e-08	1e-06	1e-08	1e-06	28	5840	1.1	0.71	0.87	0.87	0.87	0.72828	268435456	0.01	2.68435e+06	26.6493	27.6493	80	7.3e-07	7.3e-05	7.3e-07	7.3e-05	6.351e-07	6.351e-05	6.351e-07	6.351e-05	5.52537e-07	5.52537e-05	5.52537e-07	5.52537e-05	4.80707e-07	4.80707e-05	4.80707e-07	4.80707e-05	0.00933258	1000	1000	26.6667	A(.,0)	0.00933258	0	0.00933258	0			A(.,0)	0.00933258	0	0.00933258	0
1e-08	1e-06	1.2e-08	1.2e-06	28	5840	1.1	0.71	0.87	0.87	0.87	0.72828	268435456	0.01	2.68435e+06	26.6493	27.6493	80	7.3e-07	7.3e-05	8.76e-07	8.76001e-05	6.351e-07	6.351e-05	7.6212e-07	7.6212e-05	5.52537e-07	5.52537e-05	6.63044e-07	6.63045e-05	4.80707e-07	4.80707e-05	5.76849e-07	5.76849e-05	0.00933258	1000	1000	26.6667	G(.,1)	0	0	1.1	0			G(.,1)	0	0	1.1	0
1e-08	1e-06	1e-08	1e-06	28	5840	1.1	0.71	0.88	0.88	0.88	0.72828	268435456	0.01	2.68435e+06	26.6493	27.6493	80	7.3e-07	7.3e-05	7.3e-07	7.3e-05	6.424e-07	6.424e-05	6.424e-07	6.424e-05	5.65312e-07	5.65312e-05	5.65312e-07	5.65312e-05	4.97475e-07	4.97475e-05	4.97475e-07	4.97475e-05	0.00933258	1000	1000	26.6667	D(.,1)	0	0	0.71	0			D(.,1)	0	0	0.71	0
1e-08	1e-06	1.2e-08	1.2e-06	28	5840	1.1	0.71	0.88	0.88	0.88	0.72828	268435456	0.01	2.68435e+06	26.6493	27.6493	80	7.3e-07	7.3e-05	8.76e-07	8.76001e-05	6.424e-07	6.424e-05	7.7088e-07	7.7088e-05	5.65312e-07	5.65312e-05	6.78374e-07	6.78375e-05	4.97475e-07	4.97475e-05	5.96969e-07	5.9697e-05	0.00933258	1000	1000	26.6667	M(.,1)	7.3e-05	0	3.723e-05	0			M(.,1)	7.3e-05	0	3.723e-05	0
1e-08	1e-06	1e-08	1e-06	28	5840	1.1	0.71	0.89	0.89	0.89	0.72828	268435456	0.01	2.68435e+06	26.6493	27.6493	80	7.3e-07	7.3e-05	7.3e-07	7.3e-05	6.497e-07	6.497e-05	6.497e-07	6.497e-05	5.78233e-07	5.78233e-05	5.78233e-07	5.78233e-05	5.14627e-07	5.14628e-05	5.14627e-07	5.14628e-05	0.00933258	1000	1000	26.6667	G(.,0)	0	0	1.1	0			G(.,0)	0	0	1.1	0
1e-08	1e-06	1.2e-08	1.2e-06	28	5840	1.1	0.71	0.89	0.89	0.89	0.72828	268435456	0.01	2.68435e+06	26.6493	27.6493	80	7.3e-07	7.3e-05	8.76e-07	8.76001e-05	6.497e-07	6.497e-05	7.7964e-07	7.7964e-05	5.78233e-07	5.78233e-05	6.9388e-07	6.9388e-05	5.14627e-07	5.14628e-05	6.17553e-07	6.17553e-05	0.00933258	1000	1000	26.6667	D(.,0)	0	0	0.71	0			D(.,0)	0	0	0.71	0
1e-08	1e-06	1e-08	1e-06	28	5840	1.1	0.71	0.9	0.9	0.9	0.72828	268435456	0.01	2.68435e+06	26.6493	27.6493	80	7.3e-07	7.3e-05	7.3e-07	7.3e-05	6.57e-07	6.57e-05	6.57e-07	6.57e-05	5.913e-07	5.913e-05	5.913e-07	5.913e-05	5.3217e-07	5.3217e-05	5.3217e-07	5.3217e-05	0.00933258	1000	1000	26.6667	M(.,0)	7.3e-07	0	3.723e-07	0			M(.,0)	7.3e-07	0	3.723e-07	0
1e-08	1e-06	1.2e-08	1.2e-06	28	5840	1.1	0.71	0.9	0.9	0.9	0.72828	268435456	0.01	2.68435e+06	26.6493	27.6493	80	7.3e-07	7.3e-05	8.76e-07	8.76001e-05	6.57e-07	6.57e-05	7.884e-07	7.884e-05	5.913e-07	5.913e-05	7.0956e-07	7.0956e-05	5.3217e-07	5.3217e-05	6.38604e-07	6.38604e-05	0.00933258	1000	1000	26.6667	A(.,0)	0.00933258	0	0.00933258	0			A(.,0)	0.00933258	0	0.00933258	0
1e-08	1e-06	1e-08	1e-06	28	5840	1.1	0.71	0.91	0.91	0.91	0.72828	268435456	0.01	2.68435e+06	26.6493	27.6493	80	7.3e-07	7.3e-05	7.3e-07	7.3e-05	6.643e-07	6.643e-05	6.643e-07	6.643e-05	6.04513e-07	6.04513e-05	6.04513e-07	6.04513e-05	5.50107e-07	5.50107e-05	5.50107e-07	5.50107e-05	0.00933258	1000	1000	26.6667	G(.,1)	0	0	1.1	0			G(.,1)	0	0	1.1	0
1e-08	1e-06	1.2e-08	1.2e-06	28	5840	1.1	0.71	0.91	0.91	0.91	0.72828	268435456	0.01	2.68435e+06	26.6493	27.6493	80	7.3e-07	7.3e-05	8.76e-07	8.76001e-05	6.643e-07	6.643e-05	7.9716e-07	7.9716e-05	6.04513e-07	6.04513e-05	7.25416e-07	7.25416e-05	5.50107e-07	5.50107e-05	6.60128e-07	6.60129e-05	0.00933258	1000	1000	26.6667	D(.,1)	0	0	0.71	0			D(.,1)	0	0	0.71	0
1e-08	1e-06	1e-08	1e-06	28	5840	1.1	0.71	0.92	0.92	0.92	0.72828	268435456	0.01	2.68435e+06	26.6493	27.6493	80	7.3e-07	7.3e-05	7.3e-07	7.3e-05	6.716e-07	6.716e-05	6.716e-07	6.716e-05	6.17872e-07	6.17872e-05	6.17872e-07	6.17872e-05	5.68442e-07	5.68443e-05	5.68442e-07	5.68443e-05	0.00933258	1000	1000	26.6667	M(.,1)	7.3e-05	0	3.723e-05	0			M(.,1)	7.3e-05	0	3.723e-05	0
1e-08	1e-06	1.2e-08	1.2e-06	28	5840	1.1	0.71	0.92	0.92	0.92	0.72828	268435456	0.01	2.68435e+06	26.6493	27.6493	80	7.3e-07	7.3e-05	8.76e-07	8.76001e-05	6.716e-07	6.716e-05	8.0592e-07	8.0592e-05	6.17872e-07	6.17872e-05	7.41446e-07	7.41447e-05	5.68442e-07	5.68443e-05	6.82131e-07	6.82131e-05	0.00933258	1000	1000	26.6667		0.72828	80	80	1				0.72828	80	80	1
1e-08	1e-06	1e-08	1e-06	28	5840	1.1	0.71	0.93	0.93	0.93	0.72828	268435456	0.01	2.68435e+06	26.6493	27.6493	80	7.3e-07	7.3e-05	7.3e-07	7.3e-05	6.789e-07	6.789e-05	6.789e-07	6.789e-05	6.31377e-07	6.31377e-05	6.31377e-07	6.31377e-05	5.87181e-07	5.87181e-05	5.87181e-07	5.87181e-05	0.00933258	1000	1000	26.6667		100	1e-15	1e-25	1e-40	1	5		100	1e-15	1e-25	1e-40
1e-08	1e-06	1.2e-08	1.2e-06	28	5840	1.1	0.71	0.93	0.93	0.93	0.72828	268435456	0.01	2.68435e+06	26.6493	27.6493	80	7.3e-07	7.3e-05	8.76e-07	8.76001e-05	6.789e-07	6.789e-05	8.1468e-07	8.1468e-05	6.31377e-07	6.31377e-05	7.57652e-07	7.57653e-05	5.87181e-07	5.87181e-05	7.04617e-07	7.04617e-05	0.00933258	1000	1000	26.6667		1							1
1e-08	1e-06	1e-08	1e-06	28	5840	1.1	0.71	0.94	0.94	0.94	0.72828	268435456	0.01	2.68435e+06	26.6493	27.6493	80	7.3e-07	7.3e-05	7.3e-07	7.3e-05	6.862e-07	6.862e-05	6.862e-07	6.862e-05	6.45028e-07	6.45028e-05	6.45028e-07	6.45028e-05	6.06326e-07	6.06327e-05	6.06326e-07	6.06327e-05	0.00933258	1000	1000	26.6667		2	1						3	1
1e-08	1e-06	1.2e-08	1.2e-06	28	5840	1.1	0.71	0.94	0.94	0.94	0.72828	268435456	0.01	2.68435e+06	26.6493	27.6493	80	7.3e-07	7.3e-05	8.76e-07	8.76001e-05	6.862e-07	6.862e-05	8.2344e-07	8.2344e-05	6.45028e-07	6.45028e-05	7.74034e-07	7.74034e-05	6.06326e-07	6.06327e-05	7.27592e-07	7.27592e-05	0.00933258	1000	1000	26.6667		1							1
1e-08	1e-06	1e-08	1e-06	28	5840	1.1	0.71	0.95	0.95	0.95	0.72828	268435456	0.01	2.68435e+06	26.6493	27.6493	80	7.3e-07	7.3e-05	7.3e-07	7.3e-05	6.935e-07	6.935e-05	6.935e-07	6.935e-05	6.58825e-07	6.58825e-05	6.58825e-07	6.58825e-05	6.25884e-07	6.25884e-05	6.25884e-07	6.25884e-05	0.00933258	1000	1000	26.6667		N							N
1e-08	1e-06	1.2e-08	1.2e-06	28	5840	1.1	0.71	0.95	0.95	0.95	0.72828	268435456	0.01	2.68435e+06	26.6493	27.6493	80	7.3e-07	7.3e-05	8.76e-07	8.76001e-05	6.935e-07	6.935e-05	8.322e-07	8.322e-05	6.58825e-07	6.58825e-05	7.9059e-07	7.9059e-05	6.25884e-07	6.25884e-05	7.51061e-07	7.51061e-05	0.00933258	1000	1000	26.6667		3							3
1e-08	1e-06	1e-08	1e-06	28	5840	1.1	0.71	0.96	0.96	0.96	0.72828	268435456	0.01	2.68435e+06	26.6493	27.6493	80	7.3e-07	7.3e-05	7.3e-07	7.3e-05	7.008e-07	7.008e-05	7.008e-07	7.008e-05	6.72768e-07	6.72768e-05	6.72768e-07	6.72768e-05	6.45857e-07	6.45858e-05	6.45857e-07	6.45858e-05	0.00933258	1000	1000	26.6667		0	0.72828	26.6667					0	0.72828	26.6667
1e-08	1e-06	1.2e-08	1.2e-06	28	5840	1.1	0.71	0.96	0.96	0.96	0.72828	268435456	0.01	2.68435e+06	26.6493	27.6493	80	7.3e-07	7.3e-05	8.76e-07	8.76001e-05	7.008e-07	7.008e-05	8.4096e-07	8.40961e-05	6.72768e-07	6.72768e-05	8.07322e-07	8.07322e-05	6.45857e-07	6.45858e-05	7.75029e-07	7.75029e-05	0.00933258	1000	1000	26.6667	G(.,0)	26.6493	0	1.1	0			G(.,0)	26.6493	0	1.1	0
1e-08	1e-06	1e-08	1e-06	28	5840	1.1	0.71	0.97	0.97	0.97	0.72828	268435456	0.01	2.68435e+06	26.6493	27.6493	80	7.3e-07	7.3e-05	7.3e-07	7.3e-05	7.081e-07	7.081e-05	7.081e-07	7.081e-05	6.86857e-07	6.86857e-05	6.86857e-07	6.86857e-05	6.66251e-07	6.66252e-05	6.66251e-07	6.66252e-05	0.00933258	1000	1000	26.6667	D(.,0)	0	0	0.71	0			D(.,0)	0	0	0.71	0
1e-08	1e-06	1.2e-08	1.2e-06	28	5840	1.1	0.71	0.97	0.97	0.97	0.72828	268435456	0.01	2.68435e+06	26.6493	27.6493	80	7.3e-07	7.3e-05	8.76e-07	8.76001e-05	7.081e-07	7.081e-05	8.4972e-07	8.49721e-05	6.86857e-07	6.86857e-05	8.24228e-07	8.24229e-05	6.66251e-07	6.66252e-05	7.99502e-07	7.99502e-05	0.00933258	1000	1000	26.6667	M(.,0)	7.3e-07	0	3.723e-07	0			M(.,0)	7.3e-07	0	3.723e-07	0
1e-08	1e-06	1e-08	1e-06	28	5840	1.1	0.71	0.98	0.98	0.98	0.72828	268435456	0.01	2.68435e+06	26.6493	27.6493	80	7.3e-07	7.3e-05	7.3e-07	7.3e-05	7.154e-07	7.154e-05	7.154e-07	7.154e-05	7.01092e-07	7.01092e-05	7.01092e-07	7.01092e-05	6.8707e-07	6.87071e-05	6.8707e-07	6.87071e-05	0.00933258	1000	1000	26.6667	A(.,0)	0.00933258	0	0.00933258	0			A(.,0)	0.00933258	0	0.00933258	0
1e-08	1e-06	1.2e-08	1.2e-06	28	5840	1.1	0.71	0.98	0.98	0.98	0.72828	268435456	0.01	2.68435e+06	26.6493	27.6493	80	7.3e-07	7.3e-05	8.76e-07	8.76001e-05	7.154e-07	7.154e-05	8.5848e-07	8.58481e-05	7.01092e-07	7.01092e-05	8.4131e-07	8.41311e-05	6.8707e-07	6.87071e-05	8.24484e-07	8.24485e-05	0.00933258	1000	1000	26.6667	G(.,1)	27.6493	0	1.1	0			G(.,1)	27.6493	0	1.1	0
1e-08	1e-06	1e-08	1e-06	28	5840	1.1	0.71	0.99	0.99	0.99	0.72828	268435456	0.01	2.68435e+06	26.6493	27.6493	80	7.3e-07	7.3e-05	7.3e-07	7.3e-05	7.227e-07	7.227e-05	7.227e-07	7.227e-05	7.15473e-07	7.15473e-05	7.15473e-07	7.15473e-05	7.08318e-07	7.08319e-05	7.08318e-07	7.08319e-05	0.00933258	1000	1000	26.6667	D(.,1)	0	0	0.71	0			D(.,1)	0	0	0.71	0
1e-08	1e-06	1.2e-08	1.2e-06	28	5840	1.1	0.71	0.99	0.99	0.99	0.72828	268435456	0.01	2.68435e+06	26.6493	27.6493	80	7.3e-07	7.3e-05	8.76e-07	8.76001e-05	7.227e-07	7.227e-05	8.6724e-07	8.67241e-05	7.15473e-07	7.15473e-05	8.58568e-07	8.58568e-05	7.08318e-07	7.08319e-05	8.49982e-07	8.49982e-05	0.00933258	1000	1000	26.6667	M(.,1)	7.3e-05	0	3.723e-05	0			M(.,1)	7.3e-05	0	3.723e-05	0
1e-08	1e-06	1e-08	1e-06	28	5840	1.1	0.71	1	1	1	0.72828	268435456	0.01	2.68435e+06	26.6493	27.6493	80	7.3e-07	7.3e-05	7.3e-07	7.3e-05	7.3e-07	7.3e-05	7.3e-07	7.3e-05	7.3e-07	7.3e-05	7.3e-07	7.3e-05	7.3e-07	7.3e-05	7.3e-07	7.3e-05	0.00933258	1000	1000	26.6667	G(.,0)	0	0	1.1	0			G(.,0)	0	0	1.1	0
1e-08	1e-06	1.2e-08	1.2e-06	28	5840	1.1	0.71	1	1	1	0.72828	268435456	0.01	2.68435e+06	26.6493	27.6493	80	7.3e-07	7.3e-05	8.76e-07	8.76001e-05	7.3e-07	7.3e-05	8.76e-07	8.76001e-05	7.3e-07	7.3e-05	8.76e-07	8.76001e-05	7.3e-07	7.3e-05	8.76e-07	8.76001e-05	0.00933258	1000	1000	26.6667	D(.,0)	0	0	0.71	0			D(.,0)	0	0	0.71	0
1e-08	1e-06	1e-08	1e-06	28	5840	1.1	0.71	1.01	1.01	1.01	0.72828	268435456	0.01	2.68435e+06	26.6493	27.6493	80	7.3e-07	7.3e-05	7.3e-07	7.3e-05	7.373e-07	7.373e-05	7.373e-07	7.373e-05	7.44673e-07	7.44673e-05	7.44673e-07	7.44673e-05	7.5212e-07	7.5212e-05	7.5212e-07	7.5212e-05	0.00933258	1000	1000	26.6667	M(.,0)	7.3e-07	0	3.723e-07	0			M(.,0)	7.3e-07	0	3.723e-07	0
1e-08	1e-06	1.2e-08	1.2e-06	28	5840	1.1	0.71	1.01	1.01	1.01	0.72828	268435456	0.01	2.68435e+06	26.6493	27.6493	80	7.3e-07	7.3e-05	8.76e-07	8.76001e-05	7.373e-07	7.373e-05	8.8476e-07	8.84761e-05	7.44673e-07	7.44673e-05	8.93608e-07	8.93608e-05	7.5212e-07	7.5212e-05	9.02544e-07	9.02544e-05	0.00933258	1000	1000	26.6667	A(.,0)	0.00933258	0	0.00933258	0			A(.,0)	0.00933258	0	0.00933258	0
1e-08	1e-06	1e-08	1e-06	28	5840	1.1	0.71	1.02	1.02	1.02	0.72828	268435456	0.01	2.68435e+06	26.6493	27.6493	80	7.3e-07	7.3e-05	7.3e-07	7.3e-05	7.446e-07	7.446e-05	7.446e-07	7.446e-05	7.59492e-07	7.59492e-05	7.59492e-07	7.59492e-05	7.74682e-07	7.74682e-05	7.74682e-07	7.74682e-05	0.00933258	1000	1000	26.6667	G(.,1)	0	0	1.1	0			G(.,1)	0	0	1.1	0
1e-08	1e-06	1.2e-08	1.2e-06	28	5840	1.1	0.71	1.02	1.02	1.02	0.72828	268435456	0.01	2.68435e+06	26.6493	27.6493	80	7.3e-07	7.3e-05	8.76e-07	8.76001e-05	7.446e-07	7.446e-05	8.9352e-07	8.93521e-05	7.59492e-07	7.59492e-05	9.1139e-07	9.11391e-05	7.74682e-07	7.74682e-05	9.29618e-07	9.29619e-05	0.00933258	1000	1000	26.6667	D(.,1)	0	0	0.71	0			D(.,1)	0	0	0.71	0
1e-08	1e-06	1e-08	1e-06	28	5840	1.1	0.71	1.03	1.03	1.03	0.72828	268435456	0.01	2.68435e+06	26.6493	27.6493	80	7.3e-07	7.3e-05	7.3e-07	7.3e-05	7.519e-07	7.519e-05	7.519e-07	7.519e-05	7.74457e-07	7.74457e-05	7.74457e-07	7.74457e-05	7.97691e-07	7.97691e-05	7.97691e-07	7.97691e-05	0.00933258	1000	1000	26.6667	M(.,1)	7.3e-05	0	3.723e-05	0			M(.,1)	7.3e-05	0	3.723e-05	0
1e-08	1e-06	1.2e-08	1.2e-06	28	5840	1.1	0.71	1.03	1.03	1.03	0.72828	268435456	0.01	2.68435e+06	26.6493	27.6493	80	7.3e-07	7.3e-05	8.76e-07	8.76001e-05	7.519e-07	7.519e-05	9.0228e-07	9.02281e-05	7.74457e-07	7.74457e-05	9.29348e-07	9.29349e-05	7.97691e-07	7.97691e-05	9.57229e-07	9.57229e-05	0.00933258	1000	1000	26.6667	G(.,0)	0	0	1.1	0			G(.,0)	0	0	1.1	0
1e-08	1e-06	1e-08	1e-06	28	5840	1.1	0.71	1.04	1.04	1.04	0.72828	268435456	0.01	2.68435e+06	26.6493	27.6493	80	7.3e-07	7.3e-05	7.3e-07	7.3e-05	7.592e-07	7.592e-05	7.592e-07	7.592e-05	7.89568e-07	7.89568e-05	7.89568e-07	7.89568e-05	8.21151e-07	8.21151e-05	8.21151e-07	8.21151e-05	0.00933258	1000	1000	26.6667	D(.,0)	0	0	0.71	0			D(.,0)	0	0	0.71	0
1e-08	1e-06	1.2e-08	1.2e-06	28	5840	1.1	0.71	1.04	1.04	1.04	0.72828	268435456	0.01	2.68435e+06	26.6493	27.6493	80	7.3e-07	7.3e-05	8.76e-07	8.76001e-05	7.592e-07	7.592e-05	9.1104e-07	9.11041e-05	7.89568e-07	7.89568e-05	9.47482e-07	9.47482e-05	8.21151e-07	8.21151e-05	9.85381e-07	9.85381e-05	0.00933258	1000	1000	26.6667	M(.,0)	8.76e-07	0	4.4676e-07	0			M(.,0)	8.76e-07	0	4.4676e-07	0
1e-08	1e-06	1e-08	1e-06	28	5840	1.1	0.71	1.05	1.05	1.05	0.72828	268435456	0.01	2.68435e+06	26.6493	27.6493	80	7.3e-07	7.3e-05	7.3e-07	7.3e-05	7.665e-07	7.665e-05	7.665e-07	7.665e-05	8.04825e-07	8.04825e-05	8.04825e-07	8.04825e-05	8.45066e-07	8.45067e-05	8.45066e-07	8.45067e-05	0.00933258	1000	1000	26.6667	A(.,0)	0.00933258	0	0.00933258	0			A(.,0)	0.00933258	0	0.00933258	0
1e-08	1e-06	1.2e-08	1.2e-06	28	5840	1.1	0.71	1.05	1.05	1.05	0.72828	268435456	0.01	2.68435e+06	26.6493	27.6493	80	7.3e-07	7.3e-05	8.76e-07	8.76001e-05	7.665e-07	7.665e-05	9.198e-07	9.19801e-05	8.04825e-07	8.04825e-05	9.6579e-07	9.65791e-05	8.45066e-07	8.45067e-05	1.01408e-06	0.000101408	0.00933258	1000	1000	26.6667	G(.,1)	0	0	1.1	0			G(.,1)	0	0	1.1	0
1e-08	1e-06	1e-08	1e-06	28	5840	1.1	0.71	1.06	1.06	1.06	0.72828	268435456	0.01	2.68435e+06	26.6493	27.6493	80	7.3e-07	7.3e-05	7.3e-07	7.3e-05	7.738e-07	7.738e-05	7.738e-07	7.738e-05	8.20228e-07	8.20228e-05	8.20228e-07	8.20228e-05	8.69442e-07	8.69442e-05	8.69442e-07	8.69442e-05	0.00933258	1000	1000	26.6667	D(.,1)	0	0	0.71	0			D(.,1)	0	0	0.71	0
1e-08	1e-06	1.2e-08	1.2e-06	28	5840	1.1	0.71	1.06	1.06	1.06	0.72828	268435456	0.01	2.68435e+06	26.6493	27.6493	80	7.3e-07	7.3e-05	8.76e-07	8.76001e-05	7.738e-07	7.738e-05	9.2856e-07	9.28561e-05	8.20228e-07	8.20228e-05	9.84274e-07	9.84274e-05	8.69442e-07	8.69442e-05	1.04333e-06	0.000104333	0.00933258	1000	1000	26.6667	M(.,1)	8.76001e-05	0	4.4676e-05	0			M(.,1)	8.76001e-05	0	4.4676e-05	0
1e-08	1e-06	1e-08	1e-06	28	5840	1.1	0.71	1.07	1.07	1.07	0.72828	268435456	0.01	2.68435e+06	26.6493	27.6493	80	7.3e-07	7.3e-05	7.3e-07	7.3e-05	7.811e-07	7.811e-05	7.811e-07	7.811e-05	8.35777e-07	8.35777e-05	8.35777e-07	8.35777e-05	8.94281e-07	8.94282e-05	8.94281e-07	8.94282e-05	0.00933258	1000	1000	26.6667		0.72828	80	80	1				0.72828	80	80	1
1e-08	1e-06	1.2e-08	1.2e-06	28	5840	1.1	0.71	1.07	1.07	1.07	0.72828	268435456	0.01	2.68435e+06	26.6493	27.6493	80	7.3e-07	7.3e-05	8.76e-07	8.76001e-05	7.811e-07	7.811e-05	9.3732e-07	9.37321e-05	8.35777e-07	8.35777e-05	1.00293e-06	0.000100293	8.94281e-07	8.94282e-05	1.07314e-06	0.000107314	0.00933258	1000	1000	26.6667		100	1e-15	1e-25	1e-40	1	5		100	1e-15	1e-25	1e-40
1e-08	1e-06	1e-08	1e-06	28	5840	1.1	0.71	1.08	1.08	1.08	0.72828	268435456	0.01	2.68435e+06	26.6493	27.6493	80	7.3e-07	7.3e-05	7.3e-07	7.3e-05	7.884e-07	7.884e-05	7.884e-07	7.884e-05	8.51472e-07	8.51472e-05	8.51472e-07	8.51472e-05	9.1959e-07	9.1959e-05	9.1959e-07	9.1959e-05	0.00933258	1000	1000	26.6667		1							1
1e-08	1e-06	1.2e-08	1.2e-06	28	5840	1.1	0.71	1.08	1.08	1.08	0.72828	268435456	0.01	2.68435e+06	26.6493	27.6493	80	7.3e-07	7.3e-05	8.76e-07	8.76001e-05	7.884e-07	7.884e-05	9.4608e-07	9.46081e-05	8.51472e-07	8.51472e-05	1.02177e-06	0.000102177	9.1959e-07	9.1959e-05	1.10351e-06	0.000110351	0.00933258	1000	1000	26.6667		2	1						3	1
1e-08	1e-06	1e-08	1e-06	28	5840	1.1	0.71	1.09	1.09	1.09	0.72828	268435456	0.01	2.68435e+06	26.6493	27.6493	80	7.3e-07	7.3e-05	7.3e-07	7.3e-05	7.957e-07	7.957e-05	7.957e-07	7.957e-05	8.67313e-07	8.67313e-05	8.67313e-07	8.67313e-05	9.45371e-07	9.45372e-05	9.45371e-07	9.45372e-05	0.00933258	1000	1000	26.6667		1							1
1e-08	1e-06	1.2e-08	1.2e-06	28	5840	1.1	0.71	1.09	1.09	1.09	0.72828	268435456	0.01	2.68435e+06	26.6493	27.6493	80	7.3e-07	7.3e-05	8.76e-07	8.76001e-05	7.957e-07	7.957e-05	9.5484e-07	9.54841e-05	8.67313e-07	8.67313e-05	1.04078e-06	0.000104078	9.45371e-07	9.45372e-05	1.13445e-06	0.000113445	0.00933258	1000	1000	26.6667		N							N
1e-08	1e-06	1e-08	1e-06	28	5840	1.1	0.71	1.1	1.1	1.1	0.72828	268435456	0.01	2.68435e+06	26.6493	27.6493	80	7.3e-07	7.3e-05	7.3e-07	7.3e-05	8.03e-07	8.03e-05	8.03e-07	8.03e-05	8.833e-07	8.833e-05	8.833e-07	8.833e-05	9.7163e-07	9.7163e-05	9.7163e-07	9.7163e-05	0.00933258	1000	1000	26.6667		3							3
1e-08	1e-06	1.2e-08	1.2e-06	28	5840	1.1	0.71	1.1	1.1	1.1	0.72828	268435456	0.01	2.68435e+06	26.6493	27.6493	80	7.3e-07	7.3e-05	8.76e-07	8.76001e-05	8.03e-07	8.03e-05	9.636e-07	9.63601e-05	8.833e-07	8.833e-05	1.05996e-06	0.000105996	9.7163e-07	9.7163e-05	1.16596e-06	0.000116596	0.00933258	1000	1000	26.6667		0	0.72828	26.6667					0	0.72828	26.6667
1e-08	1e-06	1e-08	1e-06	28	5840	1.1	0.71	1.11	1.11	1.11	0.72828	268435456	0.01	2.68435e+06	26.6493	27.6493	80	7.3e-07	7.3e-05	7.3e-07	7.3e-05	8.103e-07	8.103e-05	8.103e-07	8.103e-05	8.99433e-07	8.99433e-05	8.99433e-07	8.99433e-05	9.98371e-07	9.98371e-05	9.98371e-07	9.98371e-05	0.00933258	1000	1000	26.6667	G(.,0)	26.6493	0	1.1	0			G(.,0)	26.6493	0	1.1	0
1e-08	1e-06	1.2e-08	1.2e-06	28	5840	1.1	0.71	1.11	1.11	1.11	0.72828	268435456	0.01	2.68435e+06	26.6493	27.6493	80	7.3e-07	7.3e-05	8.76e-07	8.76001e-05	8.103e-07	8.103e-05	9.7236e-07	9.72361e-05	8.99433e-07	8.99433e-05	1.07932e-06	0.000107932	9.98371e-07	9.98371e-05	1.19804e-06	0.000119805	0.00933258	1000	1000	26.6667	D(.,0)	0	0	0.71	0			D(.,0)	0	0	0.71	0
1e-08	1e-06	1e-08	1e-06	28	5840	1.1	0.71	1.12	1.12	1.12	0.72828	268435456	0.01	2.68435e+06	26.6493	27.6493	80	7.3e-07	7.3e-05	7.3e-07	7.3e-05	8.176e-07	8.176e-05	8.176e-07	8.176e-05	9.15712e-07	9.15712e-05	9.15712e-07	9.15712e-05	1.0256e-06	0.00010256	1.0256e-06	0.00010256	0.00933258	1000	1000	26.6667	M(.,0)	7.3e-07	0	3.796e-07	0			M(.,0)	7.3e-07	0	3.796e-07	0
1e-08	1e-06	1.2e-08	1.2e-06	28	5840	1.1	0.71	1.12	1.12	1.12	0.72828	268435456	0.01	2.68435e+06	26.6493	27.6493	80	7.3e-07	7.3e-05	8.76e-07	8.76001e-05	8.176e-07	8.176e-05	9.8112e-07	9.81121e-05	9.15712e-07	9.15712e-05	1.09885e-06	0.000109886	1.0256e-06	0.00010256	1.23072e-06	0.000123072	0.00933258	1000	1000	26.6667	A(.,0)	0.00933258	0	0.00933258	0			A(.,0)	0.00933258	0	0.00933258	0
1e-08	1e-06	1e-08	1e-06	28	5840	1.1	0.71	1.13	1.13	1.13	0.72828	268435456	0.01	2.68435e+06	26.6493	27.6493	80	7.3e-07	7.3e-05	7.3e-07	7.3e-05	8.249e-07	8.249e-05	8.249e-07	8.249e-05	9.32137e-07	9.32137e-05	9.32137e-07	9.32137e-05	1.05331e-06	0.000105332	1.05331e-06	0.000105332	0.00933258	1000	1000	26.6667	G(.,1)	27.6493	0	1.1	0			G(.,1)	27.6493	0	1.1	0
1e-08	1e-06	1.2e-08	1.2e-06	28	5840	1.1	0.71	1.13	1.13	1.13	0.72828	268435456	0.01	2.68435e+06	26.6493	27.6493	80	7.3e-07	7.3e-05	8.76e-07	8.76001e-05	8.249e-07	8.249e-05	9.8988e-07	9.89881e-05	9.32137e-07	9.32137e-05	1.11856e-06	0.000111857	1.05331e-06	0.000105332	1.26398e-06	0.000126398	0.00933258	1000	1000	26.6667	D(.,1)	0	0	0.71	0			D(.,1)	0	0	0.71	0
1e-08	1e-06	1e-08	1e-06	28	5840	1.1	0.71	1.14	1.14	1.14	0.72828	268435456	0.01	2.68435e+06	26.6493	27.6493	80	7.3e-07	7.3e-05	7.3e-07	7.3e-05	8.322e-07	8.322e-05	8.322e-07	8.322e-05	9.48708e-07	9.48708e-05	9.48708e-07	9.48708e-05	1.08153e-06	0.000108153	1.08153e-06	0.000108153	0.00933258	1000	1000	26.6667	M(.,1)	7.3e-05	0	3.796e-05	0			M(.,1)	7.3e-05	0	3.796e-05	0
1e-08	1e-06	1.2e-08	1.2e-06	28	5840	1.1	0.71	1.14	1.14	1.14	0.72828	268435456	0.01	2.68435e+06	26.6493	27.6493	80	7.3e-07	7.3e-05	8.76e-07	8.76001e-05	8.322e-07	8.322e-05	9.9864e-07	9.98641e-05	9.48708e-07	9.48708e-05	1.13845e-06	0.000113845	1.08153e-06	0.000108153	1.29783e-06	0.000129783	0.00933258	1000	1000	26.6667	G(.,0)	0	0	1.1	0			G(.,0)	0	0	1.1	0
1e-08	1e-06	1e-08	1e-06	28	5840	1.1	0.71	1.15	1.15	1.15	0.72828	268435456	0.01	2.68435e+06	26.6493	27.6493	80	7.3e-07	7.3e-05	7.3e-07	7.3e-05	8.395e-07	8.395e-05	8.395e-07	8.395e-05	9.65425e-07	9.65425e-05	9.65425e-07	9.65425e-05	1.11024e-06	0.000111024	1.11024e-06	0.000111024	0.00933258	1000	1000	26.6667	D(.,0)	0	0	0.71	0			D(.,0)	0	0	0.71	0
1e-08	1e-06	1.2e-08	1.2e-06	28	5840	1.1	0.71	1.15	1.15	1.15	0.72828	268435456	0.01	2.68435e+06	26.6493	27.6493	80	7.3e-07	7.3e-05	8.76e-07	8.76001e-05	8.395e-07	8.395e-05	1.0074e-06	0.00010074	9.65425e-07	9.65425e-05	1.15851e-06	0.000115851	1.11024e-06	0.000111024	1.33229e-06	0.000133229	0.00933258	1000	1000	26.6667	M(.,0)	7.3e-07	0	3.796e-07	0			M(.,0)	7.3e-07	0	3.796e-07	0
1e-08	1e-06	1e-08	1e-06	28	5840	1.1	0.71	1.16	1.16	1.16	0.72828	268435456	0.01	2.68435e+06	26.6493	27.6493	80	7.3e-07	7.3e-05	7.3e-07	7.3e-05	8.468e-07	8.468e-05	8.468e-07	8.468e-05	9.82288e-07	9.82288e-05	9.82288e-07	9.82288e-05	1.13945e-06	0.000113945	1.13945e-06	0.000113945	0.00933258	1000	1000	26.6667	A(.,0)	0.00933258	0	0.00933258	0			A(.,0)	0.00933258	0	0.00933258	0
1e-08	1e-06	1.2e-08	1.2e-06	28	5840	1.1	0.71	1.16	1.16	1.16	0.72828	268435456	0.01	2.68435e+06	26.6493	27.6493	80	7.3e-07	7.3e-05	8.76e-07	8.76001e-05	8.468e-07	8.468e-05	1.01616e-06	0.000101616	9.82288e-07	9.82288e-05	1.17875e-06	0.000117875	1.13945e-06	0.000113945	1.36734e-06	0.000136735	0.00933258	1000	1000	26.6667	G(.,1)	0	0	1.1	0			G(.,1)	0	0	1.1	0
1e-08	1e-06	1e-08	1e-06	28	5840	1.1	0.71	1.17	1.17	1.17	0.72828	268435456	0.01	2.68435e+06	26.6493	27.6493	80	7.3e-07	7.3e-05	7.3e-07	7.3e-05	8.541e-07	8.541e-05	8.541e-07	8.541e-05	9.99297e-07	9.99297e-05	9.99297e-07	9.99297e-05	1.16918e-06	0.000116918	1.16918e-06	0.000116918	0.00933258	1000	1000	26.6667	D(.,1)	0	0	0.71	0			D(.,1)	0	0	0.71	0
1e-08	1e-06	1.2e-08	1.2e-06	28	5840	1.1	0.71	1.17	1.17	1.17	0.72828	268435456	0.01	2.68435e+06	26.6493	27.6493	80	7.3e-07	7.3e-05	8.76e-07	8.76001e-05	8.541e-07	8.541e-05	1.02492e-06	0.000102492	9.99297e-07	9.99297e-05	1.19916e-06	0.000119916	1.16918e-06	0.000116918	1.40301e-06	0.000140301	0.00933258	1000	1000	26.6667	M(.,1)	7.3e-05	0	3.796e-05	0			M(.,1)	7.3e-05	0	3.796e-05	0
1e-08	1e-06	1e-08	1e-06	28	5840	1.1	0.71	1.18	1.18	1.18	0.72828	268435456	0.01	2.68435e+06	26.6493	27.6493	80	7.3e-07	7.3e-05	7.3e-07	7.3e-05	8.614e-07	8.614e-05	8.614e-07	8.614e-05	1.01645e-06	0.000101645	1.01645e-06	0.000101645	1.19941e-06	0.000119941	1.19941e-06	0.000119941	0.00933258	1000	1000	26.6667	G(.,0)	0	0	1.1	0			G(.,0)	0	0	1.1	0
1e-08	1e-06	1.2e-08	1.2e-06	28	5840	1.1	0.71	1.18	1.18	1.18	0.72828	268435456	0.01	2.68435e+06	26.6493	27.6493	80	7.3e-07	7.3e-05	8.76e-07	8.76001e-05	8.614e-07	8.614e-05	1.03368e-06	0.000103368	1.01645e-06	0.000101645	1.21974e-06	0.000121974	1.19941e-06	0.000119941	1.4393e-06	0.00014393	0.00933258	1000	1000	26.6667	D(.,0)	0	0	0.71	0			D(.,0)	0	0	0.71	0
1e-08	1e-06	1e-08	1e-06	28	5840	1.1	0.71	1.19	1.19	1.19	0.72828	268435456	0.01	2.68435e+06	26.6493	27.6493	80	7.3e-07	7.3e-05	7.3e-07	7.3e-05	8.687e-07	8.687e-05	8.687e-07	8.687e-05	1.03375e-06	0.000103375	1.03375e-06	0.000103375	1.23017e-06	0.000123017	1.23017e-06	0.000123017	0.00933258	1000	1000	26.6667	M(.,0)	7.3e-07	0	3.796e-07	0			M(.,0)	7.3e-07	0	3.796e-07	0
1e-08	1e-06	1.2e-08	1.2e-06	28	5840	1.1	0.71	1.19	1.19	1.19	0.72828	268435456	0.01	2.68435e+06	26.6493	27.6493	80	7.3e-07	7.3e-05	8.76e-07	8.76001e-05	8.687e-07	8.687e-05	1.04244e-06	0.000104244	1.03375e-06	0.000103375	1.2405e-06	0.00012405	1.23017e-06	0.000123017	1.4762e-06	0.00014762	0.00933258	1000	1000	26.6667	A(.,0)	0.00933258	0	0.00933258	0			A(.,0)	0.00933258	0	0.00933258	0
1e-08	1e-06	1e-08	1e-06	28	5840	1.1	0.71	1.2	1.2	1.2	0.72828	268435456	0.01	2.68435e+06	26.6493	27.6493	80	7.3e-07	7.3e-05	7.3e-07	7.3e-05	8.76e-07	8.76e-05	8.76e-07	8.76e-05	1.0512e-06	0.00010512	1.0512e-06	0.00010512	1.26144e-06	0.000126144	1.26144e-06	0.000126144	0.00933258	1000	1000	26.6667	G(.,1)	0	0	1.1	0			G(.,1)	0	0	1.1	0
1e-08	1e-06	1.2e-08	1.2e-06	28	5840	1.1	0.71	1.2	1.2	1.2	0.72828	268435456	0.01	2.68435e+06	26.6493	27.6493	80	7.3e-07	7.3e-05	8.76e-07	8.76001e-05	8.76e-07	8.76e-05	1.0512e-06	0.00010512	1.0512e-06	0.00010512	1.26144e-06	0.000126144	1.26144e-06	0.000126144	1.51373e-06	0.000151373	0.00933258	1000	1000	26.6667	D(.,1)	0	0	0.71	0			D(.,1)	0	0	0.71	0
1e-08	1e-06	1e-08	1e-06	28	5840	1.1	0.71	1.21	1.21	1.21	0.72828	268435456	0.01	2.68435e+06	26.6493	27.6493	80	7.3e-07	7.3e-05	7.3e-07	7.3e-05	8.833e-07	8.833e-05	8.833e-07	8.833e-05	1.06879e-06	0.000106879	1.06879e-06	0.000106879	1.29324e-06	0.000129324	1.29324e-06	0.000129324	0.00933258	1000	1000	26.6667	M(.,1)	7.3e-05	0	3.796e-05	0			M(.,1)	7.3e-05	0	3.796e-05	0
1e-08	1e-06	1.2e-08	1.2e-06	28	5840	1.1	0.71	1.21	1.21	1.21	0.72828	268435456	0.01	2.68435e+06	26.6493	27.6493	80	7.3e-07	7.3e-05	8.76e-07	8.76001e-05	8.833e-07	8.833e-05	1.05996e-06	0.000105996	1.06879e-06	0.000106879	1.28255e-06	0.000128255	1.29324e-06	0.000129324	1.55189e-06	0.000155189	0.00933258	1000	1000	26.6667		0.72828	80	80	1				0.72828	80	80	1
1e-08	1e-06	1e-08	1e-06	28	5840	1.1	0.71	1.22	1.22	1.22	0.72828	268435456	0.01	2.68435e+06	26.6493	27.6493	80	7.3e-07	7.3e-05	7.3e-07	7.3e-05	8.906e-07	8.906e-05	8.906e-07	8.906e-05	1.08653e-06	0.000108653	1.08653e-06	0.000108653	1.32557e-06	0.000132557	1.32557e-06	0.000132557	0.00933258	1000	1000	26.6667		100	1e-15	1e-25	1e-40	1	5		100	1e-15	1e-25	1e-40
1e-08	1e-06	1.2e-08	1.2e-06	28	5840	1.1	0.71	1.22	1.22	1.22	0.72828	268435456	0.01	2.68435e+06	26.6493	27.6493	80	7.3e-07	7.3e-05	8.76e-07	8.76001e-05	8.906e-07	8.906e-05	1.06872e-06	0.000106872	1.08653e-06	0.000108653	1.30384e-06	0.000130384	1.32557e-06	0.000132557	1.59068e-06	0.000159068	0.00933258	1000	1000	26.6667		1							1
1e-08	1e-06	1e-08	1e-06	28	5840	1.1	0.71	1.23	1.23	1.23	0.72828	268435456	0.01	2.68435e+06	26.6493	27.6493	80	7.3e-07	7.3e-05	7.3e-07	7.3e-05	8.979e-07	8.979e-05	8.979e-07	8.979e-05	1.10442e-06	0.000110442	1.10442e-06	0.000110442	1.35843e-06	0.000135843	1.35843e-06	0.000135843	0.00933258	1000	1000	26.6667		2	1						3	1
1e-08	1e-06	1.2e-08	1.2e-06	28	5840	1.1	0.71	1.23	1.23	1.23	0.72828	268435456	0.01	2.68435e+06	26.6493	27.6493	80	7.3e-07	7.3e-05	8.76e-07	8.76001e-05	8.979e-07	8.979e-05	1.07748e-06	0.000107748	1.10442e-06	0.000110442	1.3253e-06	0.00013253	1.35843e-06	0.000135843	1.63012e-06	0.000163012	0.00933258	1000	1000	26.6667		1							1
1e-08	1e-06	1e-08	1e-06	28	5840	1.1	0.71	1.24	1.24	1.24	0.72828	268435456	0.01	2.68435e+06	26.6493	27.6493	80	7.3e-07	7.3e-05	7.3e-07	7.3e-05	9.052e-07	9.052e-05	9.052e-07	9.052e-05	1.12245e-06	0.000112245	1.12245e-06	0.000112245	1.39184e-06	0.000139184	1.39184e-06	0.000139184	0.00933258	1000	1000	26.6667		N							N
1e-08	1e-06	1.2e-08	1.2e-06	28	5840	1.1	0.71	1.24	1.24	1.24	0.72828	268435456	0.01	2.68435e+06	26.6493	27.6493	80	7.3e-07	7.3e-05	8.76e-07	8.76001e-05	9.052e-07	9.052e-05	1.08624e-06	0.000108624	1.12245e-06	0.000112245	1.34694e-06	0.000134694	1.39184e-06	0.000139184	1.6702e-06	0.00016702	0.00933258	1000	1000	26.6667		3							3
1e-08	1e-06	1e-08	1e-06	28	5840	1.1	0.71	1.25	1.25	1.25	0.72828	268435456	0.01	2.68435e+06	26.6493	27.6493	80	7.3e-07	7.3e-05	7.3e-07	7.3e-05	9.125e-07	9.125e-05	9.125e-07	9.125e-05	1.14063e-06	0.000114063	1.14063e-06	0.000114063	1.42578e-06	0.000142578	1.42578e-06	0.000142578	0.00933258	1000	1000	26.6667		0	0.72828	26.6667					0	0.72828	26.6667
1e-08	1e-06	1.2e-08	1.2e-06	28	5840	1.1	0.71	1.25	1.25	1.25	0.72828	268435456	0.01	2.68435e+06	26.6493	27.6493	80	7.3e-07	7.3e-05	8.76e-07	8.76001e-05	9.125e-07	9.125e-05	1.095e-06	0.0001095	1.14063e-06	0.000114063	1.36875e-06	0.000136875	1.42578e-06	0.000142578	1.71094e-06	0.000171094	0.00933258	1000	1000	26.6667	G(.,0)	26.6493	0	1.1	0			G(.,0)	26.6493	0	1.1	0
1e-08	1e-06	1e-08	1e-06	28	5840	1.1	0.71	1.26	1.26	1.26	0.72828	268435456	0.01	2.68435e+06	26.6493	27.6493	80	7.3e-07	7.3e-05	7.3e-07	7.3e-05	9.198e-07	9.198e-05	9.198e-07	9.198e-05	1.15895e-06	0.000115895	1.15895e-06	0.000115895	1.46027e-06	0.000146028	1.46027e-06	0.000146028	0.00933258	1000	1000	26.6667	D(.,0)	0	0	0.71	0			D(.,0)	0	0	0.71	0
1e-08	1e-06	1.2e-08	1.2e-06	28	5840	1.1	0.71	1.26	1.26	1.26	0.72828	268435456	0.01	2.68435e+06	26.6493	27.6493	80	7.3e-07	7.3e-05	8.76e-07	8.76001e-05	9.198e-07	9.198e-05	1.10376e-06	0.000110376	1.15895e-06	0.000115895	1.39074e-06	0.000139074	1.46027e-06	0.000146028	1.75233e-06	0.000175233	0.00933258	1000	1000	26.6667	M(.,0)	7.3e-07	0	3.796e-07	0			M(.,0)	7.3e-07	0	3.796e-07	0
1e-08	1e-06	1e-08	1e-06	28	5840	1.1	0.71	1.27	1.27	1.27	0.72828	268435456	0.01	2.68435e+06	26.6493	27.6493	80	7.3e-07	7.3e-05	7.3e-07	7.3e-05	9.271e-07	9.271e-05	9.271e-07	9.271e-05	1.17742e-06	0.000117742	1.17742e-06	0.000117742	1.49532e-06	0.000149532	1.49532e-06	0.000149532	0.00933258	1000	1000	26.6667	A(.,0)	0.00933258	0	0.00933258	0			A(.,0)	0.00933258	0	0.00933258	0
1e-08	1e-06	1.2e-08	1.2e-06	28	5840	1.1	0.71	1.27	1.27	1.27	0.72828	268435456	0.01	2.68435e+06	26.6493	27.6493	80	7.3e-07	7.3e-05	8.76e-07	8.76001e-05	9.271e-07	9.271e-05	1.11252e-06	0.000111252	1.17742e-06	0.000117742	1.4129e-06	0.00014129	1.49532e-06	0.000149532	1.79438e-06	0.000179438	0.00933258	1000	1000	26.6667	G(.,1)	27.6493	0	1.1	0			G(.,1)	27.6493	0	1.1	0
1e-08	1e-06	1e-08	1e-06	28	5840	1.1	0.71	1.28	1.28	1.28	0.72828	268435456	0.01	2.68435e+06	26.6493	27.6493	80	7.3e-07	7.3e-05	7.3e-07	7.3e-05	9.344e-07	9.344e-05	9.344e-07	9.344e-05	1.19603e-06	0.000119603	1.19603e-06	0.000119603	1.53092e-06	0.000153092	1.53092e-06	0.000153092	0.00933258	1000	1000	26.6667	D(.,1)	0	0	0.71	0			D(.,1)	0	0	0.71	0
1e-08	1e-06	1.2e-08	1.2e-06	28	5840	1.1	0.71	1.28	1.28	1.28	0.72828	268435456	0.01	2.68435e+06	26.6493	27.6493	80	7.3e-07	7.3e-05	8.76e-07	8.76001e-05	9.344e-07	9.344e-05	1.12128e-06	0.000112128	1.19603e-06	0.000119603	1.43524e-06	0.000143524	1.53092e-06	0.000153092	1.83711e-06	0.000183711	0.00933258	1000	1000	26.6667	M(.,1)	7.3e-05	0	3.796e-05	0			M(.,1)	7.3e-05	0	3.796e-05	0
1e-08	1e-06	1e-08	1e-06	28	5840	1.1	0.71	1.29	1.29	1.29	0.72828	268435456	0.01	2.68435e+06	26.6493	27.6493	80	7.3e-07	7.3e-05	7.3e-07	7.3e-05	9.417e-07	9.417e-05	9.417e-07	9.417e-05	1.21479e-06	0.000121479	1.21479e-06	0.000121479	1.56708e-06	0.000156708	1.56708e-06	0.000156708	0.00933258	1000	1000	26.6667	G(.,0)	0	0	1.1	0			G(.,0)	0	0	1.1	0
1e-08	1e-06	1.2e-08	1.2e-06	28	5840	1.1	0.71	1.29	1.29	1.29	0.72828	268435456	0.01	2.68435e+06	26.6493	27.6493	80	7.3e-07	7.3e-05	8.76e-07	8.76001e-05	9.417e-07	9.417e-05	1.13004e-06	0.000113004	1.21479e-06	0.000121479	1.45775e-06	0.000145775	1.56708e-06	0.000156708	1.8805e-06	0.00018805	0.00933258	1000	1000	26.6667	D(.,0)	0	0	0.71	0			D(.,0)	0	0	0.71	0
1e-08	1e-06	1e-08	1e-06	28	5840	1.1	0.71	1.3	1.3	1.3	0.72828	268435456	0.01	2.68435e+06	26.6493	27.6493	80	7.3e-07	7.3e-05	7.3e-07	7.3e-05	9.49e-07	9.49e-05	9.49e-07	9.49e-05	1.2337e-06	0.00012337	1.2337e-06	0.00012337	1.60381e-06	0.000160381	1.60381e-06	0.000160381	0.00933258	1000	1000	26.6667	M(.,0)	7.3e-07	0	3.796e-07	0			M(.,0)	7.3e-07	0	3.796e-07	0
1e-08	1e-06	1.2e-08	1.2e-06	28	5840	1.1	0.71	1.3	1.3	1.3	0.72828	268435456	0.01	2.68435e+06	26.6493	27.6493	80	7.3e-07	7.3e-05	8.76e-07	8.76001e-05	9.49e-07	9.49e-05	1.1388e-06	0.00011388	1.2337e-06	0.00012337	1.48044e-06	0.000148044	1.60381e-06	0.000160381	1.92457e-06	0.000192457	0.00933258	1000	1000	26.6667	A(.,0)	0.00933258	0	0.00933258	0			A(.,0)	0.00933258	0	0.00933258	0
1e-08	1e-06	1e-08	1e-06	28	5840	1.1	0.71	1.31	1.31	1.31	0.72828	268435456	0.01	2.68435e+06	26.6493	27.6493	80	7.3e-07	7.3e-05	7.3e-07	7.3e-05	9.563e-07	9.563e-05	9.563e-07	9.563e-05	1.25275e-06	0.000125275	1.25275e-06	0.000125275	1.64111e-06	0.000164111	1.64111e-06	0.000164111	0.00933258	1000	1000	26.6667	G(.,1)	0	0	1.1	0			G(.,1)	0	0	1.1	0
1e-08	1e-06	1.2e-08	1.2e-06	28	5840	1.1	0.71	1.31	1.31	1.31	0.72828	268435456	0.01	2.68435e+06	26.6493	27.6493	80	7.3e-07	7.3e-05	8.76e-07	8.76001e-05	9.563e-07	9.563e-05	1.14756e-06	0.000114756	1.25275e-06	0.000125275	1.5033e-06	0.00015033	1.64111e-06	0.000164111	1.96933e-06	0.000196933	0.00933258	1000	1000	26.6667	D(.,1)	0	0	0.71	0			D(.,1)	0	0	0.71	0
1e-08	1e-06	1e-08	1e-06	28	5840	1.1	0.71	1.32	1.32	1.32	0.72828	268435456	0.01	2.68435e+06	26.6493	27.6493	80	7.3e-07	7.3e-05	7.3e-07	7.3e-05	9.636e-07	9.636e-05	9.636e-07	9.636e-05	1.27195e-06	0.000127195	1.27195e-06	0.000127195	1.67898e-06	0.000167898	1.67898e-06	0.000167898	0.00933258	1000	1000	26.6667	M(.,1)	7.3e-05	0	3.796e-05	0			M(.,1)	7.3e-05	0	3.796e-05	0
1e-08	1e-06	1.2e-08	1.2e-06	28	5840	1.1	0.71	1.32	1.32	1.32	0.72828	268435456	0.01	2.68435e+06	26.6493	27.6493	80	7.3e-07	7.3e-05	8.76e-07	8.76001e-05	9.636e-07	9.636e-05	1.15632e-06	0.000115632	1.27195e-06	0.000127195	1.52634e-06	0.000152634	1.67898e-06	0.000167898	2.01477e-06	0.000201477	0.00933258	1000	1000	26.6667	G(.,0)	0	0	1.1	0			G(.,0)	0	0	1.1	0
1e-08	1e-06	1e-08	1e-06	28	5840	1.1	0.71	1.33	1.33	1.33	0.72828	268435456	0.01	2.68435e+06	26.6493	27.6493	80	7.3e-07	7.3e-05	7.3e-07	7.3e-05	9.709e-07	9.709e-05	9.709e-07	9.709e-05	1.2913e-06	0.00012913	1.2913e-06	0.00012913	1.71743e-06	0.000171743	1.71743e-06	0.000171743	0.00933258	1000	1000	26.6667	D(.,0)	0	0	0.71	0			D(.,0)	0	0	0.71	0
1e-08	1e-06	1.2e-08	1.2e-06	28	5840	1.1	0.71	1.33	1.33	1.33	0.72828	268435456	0.01	2.68435e+06	26.6493	27.6493	80	7.3e-07	7.3e-05	8.76e-07	8.76001e-05	9.709e-07	9.709e-05	1.16508e-06	0.000116508	1.2913e-06	0.00012913	1.54956e-06	0.000154956	1.71743e-06	0.000171743	2.06091e-06	0.000206091	0.00933258	1000	1000	26.6667	M(.,0)	8.76e-07	0	4.5552e-07	0			M(.,0)	8.76e-07	0	4.5552e-07	0
1e-08	1e-06	1e-08	1e-06	28	5840	1.1	0.71	1.34	1.34	1.34	0.72828	268435456	0.01	2.68435e+06	26.6493	27.6493	80	7.3e-07	7.3e-05	7.3e-07	7.3e-05	9.782e-07	9.782e-05	9.782e-07	9.782e-05	1.31079e-06	0.000131079	1.31079e-06	0.000131079	1.75646e-06	0.000175646	1.75646e-06	0.000175646	0.00933258	1000	1000	26.6667	A(.,0)	0.00933258	0	0.00933258	0			A(.,0)	0.00933258	0	0.00933258	0
1e-08	1e-06	1.2e-08	1.2e-06	28	5840	1.1	0.71	1.34	1.34	1.34	0.72828	268435456	0.01	2.68435e+06	26.6493	27.6493	80	7.3e-07	7.3e-05	8.76e-07	8.76001e-05	9.782e-07	9.782e-05	1.17384e-06	0.000117384	1.31079e-06	0.000131079	1.57295e-06	0.000157295	1.75646e-06	0.000175646	2.10775e-06	0.000210775	0.00933258	1000	1000	26.6667	G(.,1)	0	0	1.1	0			G(.,1)	0	0	1.1	0
1e-08	1e-06	1e-08	1e-06	28	5840	1.1	0.71	1.35	1.35	1.35	0.72828	268435456	0.01	2.68435e+06	26.6493	27.6493	80	7.3e-07	7.3e-05	7.3e-07	7.3e-05	9.855e-07	9.855e-05	9.855e-07	9.855e-05	1.33043e-06	0.000133043	1.33043e-06	0.000133043	1.79607e-06	0.000179607	1.79607e-06	0.000179607	0.00933258	1000	1000	26.6667	D(.,1)	0	0	0.71	0			D(.,1)	0	0	0.71	0
1e-08	1e-06	1.2e-08	1.2e-06	28	5840	1.1	0.71	1.35	1.35	1.35	0.72828	268435456	0.01	2.68435e+06	26.6493	27.6493	80	7.3e-07	7.3e-05	8.76e-07	8.76001e-05	9.855e-07	9.855e-05	1.1826e-06	0.00011826	1.33043e-06	0.000133043	1.59651e-06	0.000159651	1.79607e-06	0.000179607	2.15529e-06	0.000215529	0.00933258	1000	1000	26.6667	M(.,1)	8.76001e-05	0	4.5552e-05	0			M(.,1)	8.76001e-05	0	4.5552e-05	0
1e-08	1e-06	1e-08	1e-06	28	5840	1.1	0.71	1.36	1.36	1.36	0.72828	268435456	0.01	2.68435e+06	26.6493	27.6493	80	7.3e-07	7.3e-05	7.3e-07	7.3e-05	9.928e-07	9.928e-05	9.928e-07	9.928e-05	1.35021e-06	0.000135021	1.35021e-06	0.000135021	1.83628e-06	0.000183628	1.83628e-06	0.000183628	0.00933258	1000	1000	26.6667		0.72828	80	80	1				0.72828	80	80	1
1e-08	1e-06	1.2e-08	1.2e-06	28	5840	1.1	0.71	1.36	1.36	1.36	0.72828	268435456	0.01	2.68435e+06	26.6493	27.6493	80	7.3e-07	7.3e-05	8.76e-07	8.76001e-05	9.928e-07	9.928e-05	1.19136e-06	0.000119136	1.35021e-06	0.000135021	1.62025e-06	0.000162025	1.83628e-06	0.000183628	2.20354e-06	0.000220354	0.00933258	1000	1000	26.6667		100	1e-15	1e-25	1e-40	1	5		100	1e-15	1e-25	1e-40
1e-08	1e-06	1e-08	1e-06	28	5840	1.1	0.71	1.37	1.37	1.37	0.72828	268435456	0.01	2.68435e+06	26.6493	27.6493	80	7.3e-07	7.3e-05	7.3e-07	7.3e-05	1.0001e-06	0.00010001	1.0001e-06	0.00010001	1.37014e-06	0.000137014	1.37014e-06	0.000137014	1.87709e-06	0.000187709	1.87709e-06	0.000187709	0.00933258	1000	1000	26.6667		1							1
1e-08	1e-06	1.2e-08	1.2e-06	28	5840	1.1	0.71	1.37	1.37	1.37	0.72828	268435456	0.01	2.68435e+06	26.6493	27.6493	80	7.3e-07	7.3e-05	8.76e-07	8.76001e-05	1.0001e-06	0.00010001	1.20012e-06	0.000120012	1.37014e-06	0.000137014	1.64416e-06	0.000164417	1.87709e-06	0.000187709	2.25251e-06	0.000225251	0.00933258	1000	1000	26.6667		2	1						3	1
1e-08	1e-06	1e-08	1e-06	28	5840	1.1	0.71	1.38	1.38	1.38	0.72828	268435456	0.01	2.68435e+06	26.6493	27.6493	80	7.3e-07	7.3e-05	7.3e-07	7.3e-05	1.0074e-06	0.00010074	1.0074e-06	0.00010074	1.39021e-06	0.000139021	1.39021e-06	0.000139021	1.91849e-06	0.000191849	1.91849e-06	0.000191849	0.00933258	1000	1000	26.6667		1							1
1e-08	1e-06	1.2e-08	1.2e-06	28	5840	1.1	0.71	1.38	1.38	1.38	0.72828	268435456	0.01	2.68435e+06	26.6493	27.6493	80	7.3e-07	7.3e-05	8.76e-07	8.76001e-05	1.0074e-06	0.00010074	1.20888e-06	0.000120888	1.39021e-06	0.000139021	1.66825e-06	0.000166826	1.91849e-06	0.000191849	2.30219e-06	0.000230219	0.00933258	1000	1000	26.6667		N							N
1e-08	1e-06	1e-08	1e-06	28	5840	1.1	0.71	1.39	1.39	1.39	0.72828	268435456	0.01	2.68435e+06	26.6493	27.6493	80	7.3e-07	7.3e-05	7.3e-07	7.3e-05	1.0147e-06	0.00010147	1.0147e-06	0.00010147	1.41043e-06	0.000141043	1.41043e-06	0.000141043	1.9605e-06	0.00019605	1.9605e-06	0.00019605	0.00933258	1000	1000	26.6667		3							3
1e-08	1e-06	1.2e-08	1.2e-06	28	5840	1.1	0.71	1.39	1.39	1.39	0.72828	268435456	0.01	2.68435e+06	26.6493	27.6493	80	7.3e-07	7.3e-05	8.76e-07	8.76001e-05	1.0147e-06	0.00010147	1.21764e-06	0.000121764	1.41043e-06	0.000141043	1.69252e-06	0.000169252	1.9605e-06	0.00019605	2.3526e-06	0.00023526	0.00933258	1000	1000	26.6667		0	0.72828	26.6667					0	0.72828	26.6667
1e-08	1e-06	1e-08	1e-06	28	5840	1.1	0.71	1.4	1.4	1.4	0.72828	268435456	0.01	2.68435e+06	26.6493	27.6493	80	7.3e-07	7.3e-05	7.3e-07	7.3e-05	1.022e-06	0.0001022	1.022e-06	0.0001022	1.4308e-06	0.00014308	1.4308e-06	0.00014308	2.00312e-06	0.000200312	2.00312e-06	0.000200312	0.00933258	1000	1000	26.6667	G(.,0)	26.6493	0	1.1	0			G(.,0)	26.6493	0	1.1	0
1e-08	1e-06	1.2e-08	1.2e-06	28	5840	1.1	0.71	1.4	1.4	1.4	0.72828	268435456	0.01	2.68435e+06	26.6493	27.6493	80	7.3e-07	7.3e-05	8.76e-07	8.76001e-05	1.022e-06	0.0001022	1.2264e-06	0.00012264	1.4308e-06	0.00014308	1.71696e-06	0.000171696	2.00312e-06	0.000200312	2.40374e-06	0.000240375	0.00933258	1000	1000	26.6667	D(.,0)	0	0	0.71	0			D(.,0)	0	0	0.71	0
1e-08	1e-06	1e-08	1e-06	28	5840	1.1	0.71	1.41	1.41	1.41	0.72828	268435456	0.01	2.68435e+06	26.6493	27.6493	80	7.3e-07	7.3e-05	7.3e-07	7.3e-05	1.0293e-06	0.00010293	1.0293e-06	0.00010293	1.45131e-06	0.000145131	1.45131e-06	0.000145131	2.04635e-06	0.000204635	2.04635e-06	0.000204635	0.00933258	1000	1000	26.6667	M(.,0)	7.3e-07	0	3.869e-07	0			M(.,0)	7.3e-07	0	3.869e-07	0
1e-08	1e-06	1.2e-08	1.2e-06	28	5840	1.1	0.71	1.41	1.41	1.41	0.72828	268435456	0.01	2.68435e+06	26.6493	27.6493	80	7.3e-07	7.3e-05	8.76e-07	8.76001e-05	1.0293e-06	0.00010293	1.23516e-06	0.000123516	1.45131e-06	0.000145131	1.74158e-06	0.000174158	2.04635e-06	0.000204635	2.45562e-06	0.000245562	0.00933258	1000	1000	26.6667	A(.,0)	0.00933258	0	0.00933258	0			A(.,0)	0.00933258	0	0.00933258	0
1e-08	1e-06	1e-08	1e-06	28	5840	1.1	0.71	1.42	1.42	1.42	0.72828	268435456	0.01	2.68435e+06	26.6493	27.6493	80	7.3e-07	7.3e-05	7.3e-07	7.3e-05	1.0366e-06	0.00010366	1.0366e-06	0.00010366	1.47197e-06	0.000147197	1.47197e-06	0.000147197	2.0902e-06	0.00020902	2.0902e-06	0.00020902	0.00933258	1000	1000	26.6667	G(.,1)	27.6493	0	1.1	0			G(.,1)	27.6493	0	1.1	0
1e-08	1e-06	1.2e-08	1.2e-06	28	5840	1.1	0.71	1.42	1.42	1.42	0.72828	268435456	0.01	2.68435e+06	26.6493	27.6493	80	7.3e-07	7.3e-05	8.76e-07	8.76001e-05	1.0366e-06	0.00010366	1.24392e-06	0.000124392	1.47197e-06	0.000147197	1.76637e-06	0.000176637	2.0902e-06	0.00020902	2.50824e-06	0.000250824	0.00933258	1000	1000	26.6667	D(.,1)	0	0	0.71	0			D(.,1)	0	0	0.71	0
1e-08	1e-06	1e-08	1e-06	28	5840	1.1	0.71	1.43	1.43	1.43	0.72828	268435456	0.01	2.68435e+06	26.6493	27.6493	80	7.3e-07	7.3e-05	7.3e-07	7.3e-05	1.0439e-06	0.00010439	1.0439e-06	0.00010439	1.49278e-06	0.000149278	1.49278e-06	0.000149278	2.13467e-06	0.000213467	2.13467e-06	0.000213467	0.00933258	1000	1000	26.6667	M(.,1)	7.3e-05	0	3.869e-05	0			M(.,1)	7.3e-05	0	3.869e-05	0
1e-08	1e-06	1.2e-08	1.2e-06	28	5840	1.1	0.71	1.43	1.43	1.43	0.72828	268435456	0.01	2.68435e+06	26.6493	27.6493	80	7.3e-07	7.3e-05	8.76e-07	8.76001e-05	1.0439e-06	0.00010439	1.25268e-06	0.000125268	1.49278e-06	0.000149278	1.79133e-06	0.000179133	2.13467e-06	0.000213467	2.56161e-06	0.000256161	0.00933258	1000	1000	26.6667	G(.,0)	0	0	1.1	0			G(.,0)	0	0	1.1	0
1e-08	1e-06	1e-08	1e-06	28	5840	1.1	0.71	1.44	1.44	1.44	0.72828	268435456	0.01	2.68435e+06	26.6493	27.6493	80	7.3e-07	7.3e-05	7.3e-07	7.3e-05	1.0512e-06	0.00010512	1.0512e-06	0.00010512	1.51373e-06	0.000151373	1.51373e-06	0.000151373	2.17977e-06	0.000217977	2.17977e-06	0.000217977	0.00933258	1000	1000	26.6667	D(.,0)	0	0	0.71	0			D(.,0)	0	0	0.71	0
1e-08	1e-06	1.2e-08	1.2e-06	28	5840	1.1	0.71	1.44	1.44	1.44	0.72828	268435456	0.01	2.68435e+06	26.6493	27.6493	80	7.3e-07	7.3e-05	8.76e-07	8.76001e-05	1.0512e-06	0.00010512	1.26144e-06	0.000126144	1.51373e-06	0.000151373	1.81647e-06	0.000181647	2.17977e-06	0.000217977	2.61572e-06	0.000261572	0.00933258	1000	1000	26.6667	M(.,0)	7.3e-07	0	3.869e-07	0			M(.,0)	7.3e-07	0	3.869e-07	0
1e-08	1e-06	1e-08	1e-06	28	5840	1.1	0.71	1.45	1.45	1.45	0.72828	268435456	0.01	2.68435e+06	26.6493	27.6493	80	7.3e-07	7.3e-05	7.3e-07	7.3e-05	1.0585e-06	0.00010585	1.0585e-06	0.00010585	1.53483e-06	0.000153483	1.53483e-06	0.000153483	2.2255e-06	0.00022255	2.2255e-06	0.00022255	0.00933258	1000	1000	26.6667	A(.,0)	0.00933258	0	0.00933258	0			A(.,0)	0.00933258	0	0.00933258	0
1e-08	1e-06	1.2e-08	1.2e-06	28	5840	1.1	0.71	1.45	1.45	1.45	0.72828	268435456	0.01	2.68435e+06	26.6493	27.6493	80	7.3e-07	7.3e-05	8.76e-07	8.76001e-05	1.0585e-06	0.00010585	1.2702e-06	0.00012702	1.53483e-06	0.000153483	1.84179e-06	0.000184179	2.2255e-06	0.00022255	2.6706e-06	0.00026706	0.00933258	1000	1000	26.6667	G(.,1)	0	0	1.1	0			G(.,1)	0	0	1.1	0
1e-08	1e-06	1e-08	1e-06	28	5840	1.1	0.71	1.46	1.46	1.46	0.72828	268435456	0.01	2.68435e+06	26.6493	27.6493	80	7.3e-07	7.3e-05	7.3e-07	7.3e-05	1.0658e-06	0.00010658	1.0658e-06	0.00010658	1.55607e-06	0.000155607	1.55607e-06	0.000155607	2.27186e-06	0.000227186	2.27186e-06	0.000227186	0.00933258	1000	1000	26.6667	D(.,1)	0	0	0.71	0			D(.,1)	0	0	0.71	0
1e-08	1e-06	1.2e-08	1.2e-06	28	5840	1.1	0.71	1.46	1.46	1.46	0.72828	268435456	0.01	2.68435e+06	26.6493	27.6493	80	7.3e-07	7.3e-05	8.76e-07	8.76001e-05	1.0658e-06	0.00010658	1.27896e-06	0.000127896	1.55607e-06	0.000155607	1.86728e-06	0.000186728	2.27186e-06	0.000227186	2.72623e-06	0.000272623	0.00933258	1000	1000	26.6667	M(.,1)	7.3e-05	0	3.869e-05	0			M(.,1)	7.3e-05	0	3.869e-05	0
1e-08	1e-06	1e-08	1e-06	28	5840	1.1	0.71	1.47	1.47	1.47	0.72828	268435456	0.01	2.68435e+06	26.6493	27.6493	80	7.3e-07	7.3e-05	7.3e-07	7.3e-05	1.0731e-06	0.00010731	1.0731e-06	0.00010731	1.57746e-06	0.000157746	1.57746e-06	0.000157746	2.31886e-06	0.000231886	2.31886e-06	0.000231886	0.00933258	1000	1000	26.6667	G(.,0)	0	0	1.1	0			G(.,0)	0	0	1.1	0
1e-08	1e-06	1.2e-08	1.2e-06	28	5840	1.1	0.71	1.47	1.47	1.47	0.72828	268435456	0.01	2.68435e+06	26.6493	27.6493	80	7.3e-07	7.3e-05	8.76e-07	8.76001e-05	1.0731e-06	0.00010731	1.28772e-06	0.000128772	1.57746e-06	0.000157746	1.89295e-06	0.000189295	2.31886e-06	0.000231886	2.78263e-06	0.000278264	0.00933258	1000	1000	26.6667	D(.,0)	0	0	0.71	0			D(.,0)	0	0	0.71	0
1e-08	1e-06	1e-08	1e-06	28	5840	1.1	0.71	1.48	1.48	1.48	0.72828	268435456	0.01	2.68435e+06	26.6493	27.6493	80	7.3e-07	7.3e-05	7.3e-07	7.3e-05	1.0804e-06	0.00010804	1.0804e-06	0.00010804	1.59899e-06	0.000159899	1.59899e-06	0.000159899	2.36651e-06	0.000236651	2.36651e-06	0.000236651	0.00933258	1000	1000	26.6667	M(.,0)	7.3e-07	0	3.869e-07	0			M(.,0)	7.3e-07	0	3.869e-07	0
1e-08	1e-06	1.2e-08	1.2e-06	28	5840	1.1	0.71	1.48	1.48	1.48	0.72828	268435456	0.01	2.68435e+06	26.6493	27.6493	80	7.3e-07	7.3e-05	8.76e-07	8.76001e-05	1.0804e-06	0.00010804	1.29648e-06	0.000129648	1.59899e-06	0.000159899	1.91879e-06	0.000191879	2.36651e-06	0.000236651	2.83981e-06	0.000283981	0.00933258	1000	1000	26.6667	A(.,0)	0.00933258	0	0.00933258	0			A(.,0)	0.00933258	0	0.00933258	0
1e-08	1e-06	1e-08	1e-06	28	5840	1.1	0.71	1.49	1.49	1.49	0.72828	268435456	0.01	2.68435e+06	26.6493	27.6493	80	7.3e-07	7.3e-05	7.3e-07	7.3e-05	1.0877e-06	0.00010877	1.0877e-06	0.00010877	1.62067e-06	0.000162067	1.62067e-06	0.000162067	2.4148e-06	0.00024148	2.4148e-06	0.00024148	0.00933258	1000	1000	26.6667	G(.,1)	0	0	1.1	0			G(.,1)	0	0	1.1	0
1e-08	1e-06	1.2e-08	1.2e-06	28	5840	1.1	0.71	1.49	1.49	1.49	0.72828	268435456	0.01	2.68435e+06	26.6493	27.6493	80	7.3e-07	7.3e-05	8.76e-07	8.76001e-05	1.0877e-06	0.00010877	1.30524e-06	0.000130524	1.62067e-06	0.000162067	1.94481e-06	0.000194481	2.4148e-06	0.00024148	2.89776e-06	0.000289777	0.00933258	1000	1000	26.6667	D(.,1)	0	0	0.71	0			D(.,1)	0	0	0.71	0
																																						M(.,1)	7.3e-05	0	3.869e-05	0			M(.,1)	7.3e-05	0	3.869e-05	0
																																							0.72828	80	80	1				0.72828	80	80	1
																																							100	1e-15	1e-25	1e-40	1	5		100	1e-15	1e-25	1e-40
																																							1							1
																																							2	1						3	1
																																							1							1
																																							N							N
																																							3							3
																																							0	0.72828	26.6667					0	0.72828	26.6667
																																						G(.,0)	26.6493	0	1.1	0			G(.,0)	26.6493	0	1.1	0
																																						D(.,0)	0	0	0.71	0			D(.,0)	0	0	0.71	0
																																						M(.,0)	7.3e-07	0	3.869e-07	0			M(.,0)	7.3e-07	0	3.869e-07	0
																																						A(.,0)	0.00933258	0	0.00933258	0			A(.,0)	0.00933258	0	0.00933258	0
																																						G(.,1)	27.6493	0	1.1	0			G(.,1)	27.6493	0	1.1	0
																																						D(.,1)	0	0	0.71	0			D(.,1)	0	0	0.71	0
																																						M(.,1)	7.3e-05	0	3.869e-05	0			M(.,1)	7.3e-05	0	3.869e-05	0
																																						G(.,0)	0	0	1.1	0			G(.,0)	0	0	1.1	0
																																						D(.,0)	0	0	0.71	0			D(.,0)	0	0	0.71	0
																																						M(.,0)	7.3e-07	0	3.869e-07	0			M(.,0)	7.3e-07	0	3.869e-07	0
																																						A(.,0)	0.00933258	0	0.00933258	0			A(.,0)	0.00933258	0	0.00933258	0
																																						G(.,1)	0	0	1.1	0			G(.,1)	0	0	1.1	0
																																						D(.,1)	0	0	0.71	0			D(.,1)	0	0	0.71	0
																																						M(.,1)	7.3e-05	0	3.869e-05	0			M(.,1)	7.3e-05	0	3.869e-05	0
																																						G(.,0)	0	0	1.1	0			G(.,0)	0	0	1.1	0
																																						D(.,0)	0	0	0.71	0			D(.,0)	0	0	0.71	0
																																						M(.,0)	8.76e-07	0	4.6428e-07	0			M(.,0)	8.76e-07	0	4.6428e-07	0
																																						A(.,0)	0.00933258	0	0.00933258	0			A(.,0)	0.00933258	0	0.00933258	0
																																						G(.,1)	0	0	1.1	0			G(.,1)	0	0	1.1	0
																																						D(.,1)	0	0	0.71	0			D(.,1)	0	0	0.71	0
																																						M(.,1)	8.76001e-05	0	4.6428e-05	0			M(.,1)	8.76001e-05	0	4.6428e-05	0
																																							0.72828	80	80	1				0.72828	80	80	1
																																							100	1e-15	1e-25	1e-40	1	5		100	1e-15	1e-25	1e-40
																																							1							1
																																							2	1						3	1
																																							1							1
																																							N							N
																																							3							3
																																							0	0.72828	26.6667					0	0.72828	26.6667
																																						G(.,0)	26.6493	0	1.1	0			G(.,0)	26.6493	0	1.1	0
																																						D(.,0)	0	0	0.71	0			D(.,0)	0	0	0.71	0
																																						M(.,0)	7.3e-07	0	3.942e-07	0			M(.,0)	7.3e-07	0	3.942e-07	0
																																						A(.,0)	0.00933258	0	0.00933258	0			A(.,0)	0.00933258	0	0.00933258	0
																																						G(.,1)	27.6493	0	1.1	0			G(.,1)	27.6493	0	1.1	0
																																						D(.,1)	0	0	0.71	0			D(.,1)	0	0	0.71	0
																																						M(.,1)	7.3e-05	0	3.942e-05	0			M(.,1)	7.3e-05	0	3.942e-05	0
																																						G(.,0)	0	0	1.1	0			G(.,0)	0	0	1.1	0
																																						D(.,0)	0	0	0.71	0			D(.,0)	0	0	0.71	0
																																						M(.,0)	7.3e-07	0	3.942e-07	0			M(.,0)	7.3e-07	0	3.942e-07	0
																																						A(.,0)	0.00933258	0	0.00933258	0			A(.,0)	0.00933258	0	0.00933258	0
																																						G(.,1)	0	0	1.1	0			G(.,1)	0	0	1.1	0
																																						D(.,1)	0	0	0.71	0			D(.,1)	0	0	0.71	0
																																						M(.,1)	7.3e-05	0	3.942e-05	0			M(.,1)	7.3e-05	0	3.942e-05	0
																																						G(.,0)	0	0	1.1	0			G(.,0)	0	0	1.1	0
																																						D(.,0)	0	0	0.71	0			D(.,0)	0	0	0.71	0
																																						M(.,0)	7.3e-07	0	3.942e-07	0			M(.,0)	7.3e-07	0	3.942e-07	0
																																						A(.,0)	0.00933258	0	0.00933258	0			A(.,0)	0.00933258	0	0.00933258	0
																																						G(.,1)	0	0	1.1	0			G(.,1)	0	0	1.1	0
																																						D(.,1)	0	0	0.71	0			D(.,1)	0	0	0.71	0
																																						M(.,1)	7.3e-05	0	3.942e-05	0			M(.,1)	7.3e-05	0	3.942e-05	0
																																							0.72828	80	80	1				0.72828	80	80	1
																																							100	1e-15	1e-25	1e-40	1	5		100	1e-15	1e-25	1e-40
																																							1							1
																																							2	1						3	1
																																							1							1
																																							N							N
																																							3							3
																																							0	0.72828	26.6667					0	0.72828	26.6667
																																						G(.,0)	26.6493	0	1.1	0			G(.,0)	26.6493	0	1.1	0
																																						D(.,0)	0	0	0.71	0			D(.,0)	0	0	0.71	0
																																						M(.,0)	7.3e-07	0	3.942e-07	0			M(.,0)	7.3e-07	0	3.942e-07	0
																																						A(.,0)	0.00933258	0	0.00933258	0			A(.,0)	0.00933258	0	0.00933258	0
																																						G(.,1)	27.6493	0	1.1	0			G(.,1)	27.6493	0	1.1	0
																																						D(.,1)	0	0	0.71	0			D(.,1)	0	0	0.71	0
																																						M(.,1)	7.3e-05	0	3.942e-05	0			M(.,1)	7.3e-05	0	3.942e-05	0
																																						G(.,0)	0	0	1.1	0			G(.,0)	0	0	1.1	0
																																						D(.,0)	0	0	0.71	0			D(.,0)	0	0	0.71	0
																																						M(.,0)	7.3e-07	0	3.942e-07	0			M(.,0)	7.3e-07	0	3.942e-07	0
																																						A(.,0)	0.00933258	0	0.00933258	0			A(.,0)	0.00933258	0	0.00933258	0
																																						G(.,1)	0	0	1.1	0			G(.,1)	0	0	1.1	0
																																						D(.,1)	0	0	0.71	0			D(.,1)	0	0	0.71	0
																																						M(.,1)	7.3e-05	0	3.942e-05	0			M(.,1)	7.3e-05	0	3.942e-05	0
																																						G(.,0)	0	0	1.1	0			G(.,0)	0	0	1.1	0
																																						D(.,0)	0	0	0.71	0			D(.,0)	0	0	0.71	0
																																						M(.,0)	8.76e-07	0	4.7304e-07	0			M(.,0)	8.76e-07	0	4.7304e-07	0
																																						A(.,0)	0.00933258	0	0.00933258	0			A(.,0)	0.00933258	0	0.00933258	0
																																						G(.,1)	0	0	1.1	0			G(.,1)	0	0	1.1	0
																																						D(.,1)	0	0	0.71	0			D(.,1)	0	0	0.71	0
																																						M(.,1)	8.76001e-05	0	4.7304e-05	0			M(.,1)	8.76001e-05	0	4.7304e-05	0
																																							0.72828	80	80	1				0.72828	80	80	1
																																							100	1e-15	1e-25	1e-40	1	5		100	1e-15	1e-25	1e-40
																																							1							1
																																							2	1						3	1
																																							1							1
																																							N							N
																																							3							3
																																							0	0.72828	26.6667					0	0.72828	26.6667
																																						G(.,0)	26.6493	0	1.1	0			G(.,0)	26.6493	0	1.1	0
																																						D(.,0)	0	0	0.71	0			D(.,0)	0	0	0.71	0
																																						M(.,0)	7.3e-07	0	4.015e-07	0			M(.,0)	7.3e-07	0	4.015e-07	0
																																						A(.,0)	0.00933258	0	0.00933258	0			A(.,0)	0.00933258	0	0.00933258	0
																																						G(.,1)	27.6493	0	1.1	0			G(.,1)	27.6493	0	1.1	0
																																						D(.,1)	0	0	0.71	0			D(.,1)	0	0	0.71	0
																																						M(.,1)	7.3e-05	0	4.015e-05	0			M(.,1)	7.3e-05	0	4.015e-05	0
																																						G(.,0)	0	0	1.1	0			G(.,0)	0	0	1.1	0
																																						D(.,0)	0	0	0.71	0			D(.,0)	0	0	0.71	0
																																						M(.,0)	7.3e-07	0	4.015e-07	0			M(.,0)	7.3e-07	0	4.015e-07	0
																																						A(.,0)	0.00933258	0	0.00933258	0			A(.,0)	0.00933258	0	0.00933258	0
																																						G(.,1)	0	0	1.1	0			G(.,1)	0	0	1.1	0
																																						D(.,1)	0	0	0.71	0			D(.,1)	0	0	0.71	0
																																						M(.,1)	7.3e-05	0	4.015e-05	0			M(.,1)	7.3e-05	0	4.015e-05	0
																																						G(.,0)	0	0	1.1	0			G(.,0)	0	0	1.1	0
																																						D(.,0)	0	0	0.71	0			D(.,0)	0	0	0.71	0
																																						M(.,0)	7.3e-07	0	4.015e-07	0			M(.,0)	7.3e-07	0	4.015e-07	0
																																						A(.,0)	0.00933258	0	0.00933258	0			A(.,0)	0.00933258	0	0.00933258	0
																																						G(.,1)	0	0	1.1	0			G(.,1)	0	0	1.1	0
																																						D(.,1)	0	0	0.71	0			D(.,1)	0	0	0.71	0
																																						M(.,1)	7.3e-05	0	4.015e-05	0			M(.,1)	7.3e-05	0	4.015e-05	0
																																							0.72828	80	80	1				0.72828	80	80	1
																																							100	1e-15	1e-25	1e-40	1	5		100	1e-15	1e-25	1e-40
																																							1							1
																																							2	1						3	1
																																							1							1
																																							N							N
																																							3							3
																																							0	0.72828	26.6667					0	0.72828	26.6667
																																						G(.,0)	26.6493	0	1.1	0			G(.,0)	26.6493	0	1.1	0
																																						D(.,0)	0	0	0.71	0			D(.,0)	0	0	0.71	0
																																						M(.,0)	7.3e-07	0	4.015e-07	0			M(.,0)	7.3e-07	0	4.015e-07	0
																																						A(.,0)	0.00933258	0	0.00933258	0			A(.,0)	0.00933258	0	0.00933258	0
																																						G(.,1)	27.6493	0	1.1	0			G(.,1)	27.6493	0	1.1	0
																																						D(.,1)	0	0	0.71	0			D(.,1)	0	0	0.71	0
																																						M(.,1)	7.3e-05	0	4.015e-05	0			M(.,1)	7.3e-05	0	4.015e-05	0
																																						G(.,0)	0	0	1.1	0			G(.,0)	0	0	1.1	0
																																						D(.,0)	0	0	0.71	0			D(.,0)	0	0	0.71	0
																																						M(.,0)	7.3e-07	0	4.015e-07	0			M(.,0)	7.3e-07	0	4.015e-07	0
																																						A(.,0)	0.00933258	0	0.00933258	0			A(.,0)	0.00933258	0	0.00933258	0
																																						G(.,1)	0	0	1.1	0			G(.,1)	0	0	1.1	0
																																						D(.,1)	0	0	0.71	0			D(.,1)	0	0	0.71	0
																																						M(.,1)	7.3e-05	0	4.015e-05	0			M(.,1)	7.3e-05	0	4.015e-05	0
																																						G(.,0)	0	0	1.1	0			G(.,0)	0	0	1.1	0
																																						D(.,0)	0	0	0.71	0			D(.,0)	0	0	0.71	0
																																						M(.,0)	8.76e-07	0	4.818e-07	0			M(.,0)	8.76e-07	0	4.818e-07	0
																																						A(.,0)	0.00933258	0	0.00933258	0			A(.,0)	0.00933258	0	0.00933258	0
																																						G(.,1)	0	0	1.1	0			G(.,1)	0	0	1.1	0
																																						D(.,1)	0	0	0.71	0			D(.,1)	0	0	0.71	0
																																						M(.,1)	8.76001e-05	0	4.818e-05	0			M(.,1)	8.76001e-05	0	4.818e-05	0
																																							0.72828	80	80	1				0.72828	80	80	1
																																							100	1e-15	1e-25	1e-40	1	5		100	1e-15	1e-25	1e-40
																																							1							1
																																							2	1						3	1
																																							1							1
																																							N							N
																																							3							3
																																							0	0.72828	26.6667					0	0.72828	26.6667
																																						G(.,0)	26.6493	0	1.1	0			G(.,0)	26.6493	0	1.1	0
																																						D(.,0)	0	0	0.71	0			D(.,0)	0	0	0.71	0
																																						M(.,0)	7.3e-07	0	4.088e-07	0			M(.,0)	7.3e-07	0	4.088e-07	0
																																						A(.,0)	0.00933258	0	0.00933258	0			A(.,0)	0.00933258	0	0.00933258	0
																																						G(.,1)	27.6493	0	1.1	0			G(.,1)	27.6493	0	1.1	0
																																						D(.,1)	0	0	0.71	0			D(.,1)	0	0	0.71	0
																																						M(.,1)	7.3e-05	0	4.088e-05	0			M(.,1)	7.3e-05	0	4.088e-05	0
																																						G(.,0)	0	0	1.1	0			G(.,0)	0	0	1.1	0
																																						D(.,0)	0	0	0.71	0			D(.,0)	0	0	0.71	0
																																						M(.,0)	7.3e-07	0	4.088e-07	0			M(.,0)	7.3e-07	0	4.088e-07	0
																																						A(.,0)	0.00933258	0	0.00933258	0			A(.,0)	0.00933258	0	0.00933258	0
																																						G(.,1)	0	0	1.1	0			G(.,1)	0	0	1.1	0
																																						D(.,1)	0	0	0.71	0			D(.,1)	0	0	0.71	0
																																						M(.,1)	7.3e-05	0	4.088e-05	0			M(.,1)	7.3e-05	0	4.088e-05	0
																																						G(.,0)	0	0	1.1	0			G(.,0)	0	0	1.1	0
																																						D(.,0)	0	0	0.71	0			D(.,0)	0	0	0.71	0
																																						M(.,0)	7.3e-07	0	4.088e-07	0			M(.,0)	7.3e-07	0	4.088e-07	0
																																						A(.,0)	0.00933258	0	0.00933258	0			A(.,0)	0.00933258	0	0.00933258	0
																																						G(.,1)	0	0	1.1	0			G(.,1)	0	0	1.1	0
																																						D(.,1)	0	0	0.71	0			D(.,1)	0	0	0.71	0
																																						M(.,1)	7.3e-05	0	4.088e-05	0			M(.,1)	7.3e-05	0	4.088e-05	0
																																							0.72828	80	80	1				0.72828	80	80	1
																																							100	1e-15	1e-25	1e-40	1	5		100	1e-15	1e-25	1e-40
																																							1							1
																																							2	1						3	1
																																							1							1
																																							N							N
																																							3							3
																																							0	0.72828	26.6667					0	0.72828	26.6667
																																						G(.,0)	26.6493	0	1.1	0			G(.,0)	26.6493	0	1.1	0
																																						D(.,0)	0	0	0.71	0			D(.,0)	0	0	0.71	0
																																						M(.,0)	7.3e-07	0	4.088e-07	0			M(.,0)	7.3e-07	0	4.088e-07	0
																																						A(.,0)	0.00933258	0	0.00933258	0			A(.,0)	0.00933258	0	0.00933258	0
																																						G(.,1)	27.6493	0	1.1	0			G(.,1)	27.6493	0	1.1	0
																																						D(.,1)	0	0	0.71	0			D(.,1)	0	0	0.71	0
																																						M(.,1)	7.3e-05	0	4.088e-05	0			M(.,1)	7.3e-05	0	4.088e-05	0
																																						G(.,0)	0	0	1.1	0			G(.,0)	0	0	1.1	0
																																						D(.,0)	0	0	0.71	0			D(.,0)	0	0	0.71	0
																																						M(.,0)	7.3e-07	0	4.088e-07	0			M(.,0)	7.3e-07	0	4.088e-07	0
																																						A(.,0)	0.00933258	0	0.00933258	0			A(.,0)	0.00933258	0	0.00933258	0
																																						G(.,1)	0	0	1.1	0			G(.,1)	0	0	1.1	0
																																						D(.,1)	0	0	0.71	0			D(.,1)	0	0	0.71	0
																																						M(.,1)	7.3e-05	0	4.088e-05	0			M(.,1)	7.3e-05	0	4.088e-05	0
																																						G(.,0)	0	0	1.1	0			G(.,0)	0	0	1.1	0
																																						D(.,0)	0	0	0.71	0			D(.,0)	0	0	0.71	0
																																						M(.,0)	8.76e-07	0	4.9056e-07	0			M(.,0)	8.76e-07	0	4.9056e-07	0
																																						A(.,0)	0.00933258	0	0.00933258	0			A(.,0)	0.00933258	0	0.00933258	0
																																						G(.,1)	0	0	1.1	0			G(.,1)	0	0	1.1	0
																																						D(.,1)	0	0	0.71	0			D(.,1)	0	0	0.71	0
																																						M(.,1)	8.76001e-05	0	4.9056e-05	0			M(.,1)	8.76001e-05	0	4.9056e-05	0
																																							0.72828	80	80	1				0.72828	80	80	1
																																							100	1e-15	1e-25	1e-40	1	5		100	1e-15	1e-25	1e-40
																																							1							1
																																							2	1						3	1
																																							1							1
																																							N							N
																																							3							3
																																							0	0.72828	26.6667					0	0.72828	26.6667
																																						G(.,0)	26.6493	0	1.1	0			G(.,0)	26.6493	0	1.1	0
																																						D(.,0)	0	0	0.71	0			D(.,0)	0	0	0.71	0
																																						M(.,0)	7.3e-07	0	4.161e-07	0			M(.,0)	7.3e-07	0	4.161e-07	0
																																						A(.,0)	0.00933258	0	0.00933258	0			A(.,0)	0.00933258	0	0.00933258	0
																																						G(.,1)	27.6493	0	1.1	0			G(.,1)	27.6493	0	1.1	0
																																						D(.,1)	0	0	0.71	0			D(.,1)	0	0	0.71	0
																																						M(.,1)	7.3e-05	0	4.161e-05	0			M(.,1)	7.3e-05	0	4.161e-05	0
																																						G(.,0)	0	0	1.1	0			G(.,0)	0	0	1.1	0
																																						D(.,0)	0	0	0.71	0			D(.,0)	0	0	0.71	0
																																						M(.,0)	7.3e-07	0	4.161e-07	0			M(.,0)	7.3e-07	0	4.161e-07	0
																																						A(.,0)	0.00933258	0	0.00933258	0			A(.,0)	0.00933258	0	0.00933258	0
																																						G(.,1)	0	0	1.1	0			G(.,1)	0	0	1.1	0
																																						D(.,1)	0	0	0.71	0			D(.,1)	0	0	0.71	0
																																						M(.,1)	7.3e-05	0	4.161e-05	0			M(.,1)	7.3e-05	0	4.161e-05	0
																																						G(.,0)	0	0	1.1	0			G(.,0)	0	0	1.1	0
																																						D(.,0)	0	0	0.71	0			D(.,0)	0	0	0.71	0
																																						M(.,0)	7.3e-07	0	4.161e-07	0			M(.,0)	7.3e-07	0	4.161e-07	0
																																						A(.,0)	0.00933258	0	0.00933258	0			A(.,0)	0.00933258	0	0.00933258	0
																																						G(.,1)	0	0	1.1	0			G(.,1)	0	0	1.1	0
																																						D(.,1)	0	0	0.71	0			D(.,1)	0	0	0.71	0
																																						M(.,1)	7.3e-05	0	4.161e-05	0			M(.,1)	7.3e-05	0	4.161e-05	0
																																							0.72828	80	80	1				0.72828	80	80	1
																																							100	1e-15	1e-25	1e-40	1	5		100	1e-15	1e-25	1e-40
																																							1							1
																																							2	1						3	1
																																							1							1
																																							N							N
																																							3							3
																																							0	0.72828	26.6667					0	0.72828	26.6667
																																						G(.,0)	26.6493	0	1.1	0			G(.,0)	26.6493	0	1.1	0
																																						D(.,0)	0	0	0.71	0			D(.,0)	0	0	0.71	0
																																						M(.,0)	7.3e-07	0	4.161e-07	0			M(.,0)	7.3e-07	0	4.161e-07	0
																																						A(.,0)	0.00933258	0	0.00933258	0			A(.,0)	0.00933258	0	0.00933258	0
																																						G(.,1)	27.6493	0	1.1	0			G(.,1)	27.6493	0	1.1	0
																																						D(.,1)	0	0	0.71	0			D(.,1)	0	0	0.71	0
																																						M(.,1)	7.3e-05	0	4.161e-05	0			M(.,1)	7.3e-05	0	4.161e-05	0
																																						G(.,0)	0	0	1.1	0			G(.,0)	0	0	1.1	0
																																						D(.,0)	0	0	0.71	0			D(.,0)	0	0	0.71	0
																																						M(.,0)	7.3e-07	0	4.161e-07	0			M(.,0)	7.3e-07	0	4.161e-07	0
																																						A(.,0)	0.00933258	0	0.00933258	0			A(.,0)	0.00933258	0	0.00933258	0
																																						G(.,1)	0	0	1.1	0			G(.,1)	0	0	1.1	0
																																						D(.,1)	0	0	0.71	0			D(.,1)	0	0	0.71	0
																																						M(.,1)	7.3e-05	0	4.161e-05	0			M(.,1)	7.3e-05	0	4.161e-05	0
																																						G(.,0)	0	0	1.1	0			G(.,0)	0	0	1.1	0
																																						D(.,0)	0	0	0.71	0			D(.,0)	0	0	0.71	0
																																						M(.,0)	8.76e-07	0	4.9932e-07	0			M(.,0)	8.76e-07	0	4.9932e-07	0
																																						A(.,0)	0.00933258	0	0.00933258	0			A(.,0)	0.00933258	0	0.00933258	0
																																						G(.,1)	0	0	1.1	0			G(.,1)	0	0	1.1	0
																																						D(.,1)	0	0	0.71	0			D(.,1)	0	0	0.71	0
																																						M(.,1)	8.76001e-05	0	4.9932e-05	0			M(.,1)	8.76001e-05	0	4.9932e-05	0
																																							0.72828	80	80	1				0.72828	80	80	1
																																							100	1e-15	1e-25	1e-40	1	5		100	1e-15	1e-25	1e-40
																																							1							1
																																							2	1						3	1
																																							1							1
																																							N							N
																																							3							3
																																							0	0.72828	26.6667					0	0.72828	26.6667
																																						G(.,0)	26.6493	0	1.1	0			G(.,0)	26.6493	0	1.1	0
																																						D(.,0)	0	0	0.71	0			D(.,0)	0	0	0.71	0
																																						M(.,0)	7.3e-07	0	4.234e-07	0			M(.,0)	7.3e-07	0	4.234e-07	0
																																						A(.,0)	0.00933258	0	0.00933258	0			A(.,0)	0.00933258	0	0.00933258	0
																																						G(.,1)	27.6493	0	1.1	0			G(.,1)	27.6493	0	1.1	0
																																						D(.,1)	0	0	0.71	0			D(.,1)	0	0	0.71	0
																																						M(.,1)	7.3e-05	0	4.234e-05	0			M(.,1)	7.3e-05	0	4.234e-05	0
																																						G(.,0)	0	0	1.1	0			G(.,0)	0	0	1.1	0
																																						D(.,0)	0	0	0.71	0			D(.,0)	0	0	0.71	0
																																						M(.,0)	7.3e-07	0	4.234e-07	0			M(.,0)	7.3e-07	0	4.234e-07	0
																																						A(.,0)	0.00933258	0	0.00933258	0			A(.,0)	0.00933258	0	0.00933258	0
																																						G(.,1)	0	0	1.1	0			G(.,1)	0	0	1.1	0
																																						D(.,1)	0	0	0.71	0			D(.,1)	0	0	0.71	0
																																						M(.,1)	7.3e-05	0	4.234e-05	0			M(.,1)	7.3e-05	0	4.234e-05	0
																																						G(.,0)	0	0	1.1	0			G(.,0)	0	0	1.1	0
																																						D(.,0)	0	0	0.71	0			D(.,0)	0	0	0.71	0
																																						M(.,0)	7.3e-07	0	4.234e-07	0			M(.,0)	7.3e-07	0	4.234e-07	0
																																						A(.,0)	0.00933258	0	0.00933258	0			A(.,0)	0.00933258	0	0.00933258	0
																																						G(.,1)	0	0	1.1	0			G(.,1)	0	0	1.1	0
																																						D(.,1)	0	0	0.71	0			D(.,1)	0	0	0.71	0
																																						M(.,1)	7.3e-05	0	4.234e-05	0			M(.,1)	7.3e-05	0	4.234e-05	0
																																							0.72828	80	80	1				0.72828	80	80	1
																																							100	1e-15	1e-25	1e-40	1	5		100	1e-15	1e-25	1e-40
																																							1							1
																																							2	1						3	1
																																							1							1
																																							N							N
																																							3							3
																																							0	0.72828	26.6667					0	0.72828	26.6667
																																						G(.,0)	26.6493	0	1.1	0			G(.,0)	26.6493	0	1.1	0
																																						D(.,0)	0	0	0.71	0			D(.,0)	0	0	0.71	0
																																						M(.,0)	7.3e-07	0	4.234e-07	0			M(.,0)	7.3e-07	0	4.234e-07	0
																																						A(.,0)	0.00933258	0	0.00933258	0			A(.,0)	0.00933258	0	0.00933258	0
																																						G(.,1)	27.6493	0	1.1	0			G(.,1)	27.6493	0	1.1	0
																																						D(.,1)	0	0	0.71	0			D(.,1)	0	0	0.71	0
																																						M(.,1)	7.3e-05	0	4.234e-05	0			M(.,1)	7.3e-05	0	4.234e-05	0
																																						G(.,0)	0	0	1.1	0			G(.,0)	0	0	1.1	0
																																						D(.,0)	0	0	0.71	0			D(.,0)	0	0	0.71	0
																																						M(.,0)	7.3e-07	0	4.234e-07	0			M(.,0)	7.3e-07	0	4.234e-07	0
																																						A(.,0)	0.00933258	0	0.00933258	0			A(.,0)	0.00933258	0	0.00933258	0
																																						G(.,1)	0	0	1.1	0			G(.,1)	0	0	1.1	0
																																						D(.,1)	0	0	0.71	0			D(.,1)	0	0	0.71	0
																																						M(.,1)	7.3e-05	0	4.234e-05	0			M(.,1)	7.3e-05	0	4.234e-05	0
																																						G(.,0)	0	0	1.1	0			G(.,0)	0	0	1.1	0
																																						D(.,0)	0	0	0.71	0			D(.,0)	0	0	0.71	0
																																						M(.,0)	8.76e-07	0	5.0808e-07	0			M(.,0)	8.76e-07	0	5.0808e-07	0
																																						A(.,0)	0.00933258	0	0.00933258	0			A(.,0)	0.00933258	0	0.00933258	0
																																						G(.,1)	0	0	1.1	0			G(.,1)	0	0	1.1	0
																																						D(.,1)	0	0	0.71	0			D(.,1)	0	0	0.71	0
																																						M(.,1)	8.76001e-05	0	5.0808e-05	0			M(.,1)	8.76001e-05	0	5.0808e-05	0
																																							0.72828	80	80	1				0.72828	80	80	1
																																							100	1e-15	1e-25	1e-40	1	5		100	1e-15	1e-25	1e-40
																																							1							1
																																							2	1						3	1
																																							1							1
																																							N							N
																																							3							3
																																							0	0.72828	26.6667					0	0.72828	26.6667
																																						G(.,0)	26.6493	0	1.1	0			G(.,0)	26.6493	0	1.1	0
																																						D(.,0)	0	0	0.71	0			D(.,0)	0	0	0.71	0
																																						M(.,0)	7.3e-07	0	4.307e-07	0			M(.,0)	7.3e-07	0	4.307e-07	0
																																						A(.,0)	0.00933258	0	0.00933258	0			A(.,0)	0.00933258	0	0.00933258	0
																																						G(.,1)	27.6493	0	1.1	0			G(.,1)	27.6493	0	1.1	0
																																						D(.,1)	0	0	0.71	0			D(.,1)	0	0	0.71	0
																																						M(.,1)	7.3e-05	0	4.307e-05	0			M(.,1)	7.3e-05	0	4.307e-05	0
																																						G(.,0)	0	0	1.1	0			G(.,0)	0	0	1.1	0
																																						D(.,0)	0	0	0.71	0			D(.,0)	0	0	0.71	0
																																						M(.,0)	7.3e-07	0	4.307e-07	0			M(.,0)	7.3e-07	0	4.307e-07	0
																																						A(.,0)	0.00933258	0	0.00933258	0			A(.,0)	0.00933258	0	0.00933258	0
																																						G(.,1)	0	0	1.1	0			G(.,1)	0	0	1.1	0
																																						D(.,1)	0	0	0.71	0			D(.,1)	0	0	0.71	0
																																						M(.,1)	7.3e-05	0	4.307e-05	0			M(.,1)	7.3e-05	0	4.307e-05	0
																																						G(.,0)	0	0	1.1	0			G(.,0)	0	0	1.1	0
																																						D(.,0)	0	0	0.71	0			D(.,0)	0	0	0.71	0
																																						M(.,0)	7.3e-07	0	4.307e-07	0			M(.,0)	7.3e-07	0	4.307e-07	0
																																						A(.,0)	0.00933258	0	0.00933258	0			A(.,0)	0.00933258	0	0.00933258	0
																																						G(.,1)	0	0	1.1	0			G(.,1)	0	0	1.1	0
																																						D(.,1)	0	0	0.71	0			D(.,1)	0	0	0.71	0
																																						M(.,1)	7.3e-05	0	4.307e-05	0			M(.,1)	7.3e-05	0	4.307e-05	0
																																							0.72828	80	80	1				0.72828	80	80	1
																																							100	1e-15	1e-25	1e-40	1	5		100	1e-15	1e-25	1e-40
																																							1							1
																																							2	1						3	1
																																							1							1
																																							N							N
																																							3							3
																																							0	0.72828	26.6667					0	0.72828	26.6667
																																						G(.,0)	26.6493	0	1.1	0			G(.,0)	26.6493	0	1.1	0
																																						D(.,0)	0	0	0.71	0			D(.,0)	0	0	0.71	0
																																						M(.,0)	7.3e-07	0	4.307e-07	0			M(.,0)	7.3e-07	0	4.307e-07	0
																																						A(.,0)	0.00933258	0	0.00933258	0			A(.,0)	0.00933258	0	0.00933258	0
																																						G(.,1)	27.6493	0	1.1	0			G(.,1)	27.6493	0	1.1	0
																																						D(.,1)	0	0	0.71	0			D(.,1)	0	0	0.71	0
																																						M(.,1)	7.3e-05	0	4.307e-05	0			M(.,1)	7.3e-05	0	4.307e-05	0
																																						G(.,0)	0	0	1.1	0			G(.,0)	0	0	1.1	0
																																						D(.,0)	0	0	0.71	0			D(.,0)	0	0	0.71	0
																																						M(.,0)	7.3e-07	0	4.307e-07	0			M(.,0)	7.3e-07	0	4.307e-07	0
																																						A(.,0)	0.00933258	0	0.00933258	0			A(.,0)	0.00933258	0	0.00933258	0
																																						G(.,1)	0	0	1.1	0			G(.,1)	0	0	1.1	0
																																						D(.,1)	0	0	0.71	0			D(.,1)	0	0	0.71	0
																																						M(.,1)	7.3e-05	0	4.307e-05	0			M(.,1)	7.3e-05	0	4.307e-05	0
																																						G(.,0)	0	0	1.1	0			G(.,0)	0	0	1.1	0
																																						D(.,0)	0	0	0.71	0			D(.,0)	0	0	0.71	0
																																						M(.,0)	8.76e-07	0	5.1684e-07	0			M(.,0)	8.76e-07	0	5.1684e-07	0
																																						A(.,0)	0.00933258	0	0.00933258	0			A(.,0)	0.00933258	0	0.00933258	0
																																						G(.,1)	0	0	1.1	0			G(.,1)	0	0	1.1	0
																																						D(.,1)	0	0	0.71	0			D(.,1)	0	0	0.71	0
																																						M(.,1)	8.76001e-05	0	5.1684e-05	0			M(.,1)	8.76001e-05	0	5.1684e-05	0
																																							0.72828	80	80	1				0.72828	80	80	1
																																							100	1e-15	1e-25	1e-40	1	5		100	1e-15	1e-25	1e-40
																																							1							1
																																							2	1						3	1
																																							1							1
																																							N							N
																																							3							3
																																							0	0.72828	26.6667					0	0.72828	26.6667
																																						G(.,0)	26.6493	0	1.1	0			G(.,0)	26.6493	0	1.1	0
																																						D(.,0)	0	0	0.71	0			D(.,0)	0	0	0.71	0
																																						M(.,0)	7.3e-07	0	4.38e-07	0			M(.,0)	7.3e-07	0	4.38e-07	0
																																						A(.,0)	0.00933258	0	0.00933258	0			A(.,0)	0.00933258	0	0.00933258	0
																																						G(.,1)	27.6493	0	1.1	0			G(.,1)	27.6493	0	1.1	0
																																						D(.,1)	0	0	0.71	0			D(.,1)	0	0	0.71	0
																																						M(.,1)	7.3e-05	0	4.38e-05	0			M(.,1)	7.3e-05	0	4.38e-05	0
																																						G(.,0)	0	0	1.1	0			G(.,0)	0	0	1.1	0
																																						D(.,0)	0	0	0.71	0			D(.,0)	0	0	0.71	0
																																						M(.,0)	7.3e-07	0	4.38e-07	0			M(.,0)	7.3e-07	0	4.38e-07	0
																																						A(.,0)	0.00933258	0	0.00933258	0			A(.,0)	0.00933258	0	0.00933258	0
																																						G(.,1)	0	0	1.1	0			G(.,1)	0	0	1.1	0
																																						D(.,1)	0	0	0.71	0			D(.,1)	0	0	0.71	0
																																						M(.,1)	7.3e-05	0	4.38e-05	0			M(.,1)	7.3e-05	0	4.38e-05	0
																																						G(.,0)	0	0	1.1	0			G(.,0)	0	0	1.1	0
																																						D(.,0)	0	0	0.71	0			D(.,0)	0	0	0.71	0
																																						M(.,0)	7.3e-07	0	4.38e-07	0			M(.,0)	7.3e-07	0	4.38e-07	0
																																						A(.,0)	0.00933258	0	0.00933258	0			A(.,0)	0.00933258	0	0.00933258	0
																																						G(.,1)	0	0	1.1	0			G(.,1)	0	0	1.1	0
																																						D(.,1)	0	0	0.71	0			D(.,1)	0	0	0.71	0
																																						M(.,1)	7.3e-05	0	4.38e-05	0			M(.,1)	7.3e-05	0	4.38e-05	0
																																							0.72828	80	80	1				0.72828	80	80	1
																																							100	1e-15	1e-25	1e-40	1	5		100	1e-15	1e-25	1e-40
																																							1							1
																																							2	1						3	1
																																							1							1
																																							N							N
																																							3							3
																																							0	0.72828	26.6667					0	0.72828	26.6667
																																						G(.,0)	26.6493	0	1.1	0			G(.,0)	26.6493	0	1.1	0
																																						D(.,0)	0	0	0.71	0			D(.,0)	0	0	0.71	0
																																						M(.,0)	7.3e-07	0	4.38e-07	0			M(.,0)	7.3e-07	0	4.38e-07	0
																																						A(.,0)	0.00933258	0	0.00933258	0			A(.,0)	0.00933258	0	0.00933258	0
																																						G(.,1)	27.6493	0	1.1	0			G(.,1)	27.6493	0	1.1	0
																																						D(.,1)	0	0	0.71	0			D(.,1)	0	0	0.71	0
																																						M(.,1)	7.3e-05	0	4.38e-05	0			M(.,1)	7.3e-05	0	4.38e-05	0
																																						G(.,0)	0	0	1.1	0			G(.,0)	0	0	1.1	0
																																						D(.,0)	0	0	0.71	0			D(.,0)	0	0	0.71	0
																																						M(.,0)	7.3e-07	0	4.38e-07	0			M(.,0)	7.3e-07	0	4.38e-07	0
																																						A(.,0)	0.00933258	0	0.00933258	0			A(.,0)	0.00933258	0	0.00933258	0
																																						G(.,1)	0	0	1.1	0			G(.,1)	0	0	1.1	0
																																						D(.,1)	0	0	0.71	0			D(.,1)	0	0	0.71	0
																																						M(.,1)	7.3e-05	0	4.38e-05	0			M(.,1)	7.3e-05	0	4.38e-05	0
																																						G(.,0)	0	0	1.1	0			G(.,0)	0	0	1.1	0
																																						D(.,0)	0	0	0.71	0			D(.,0)	0	0	0.71	0
																																						M(.,0)	8.76e-07	0	5.256e-07	0			M(.,0)	8.76e-07	0	5.256e-07	0
																																						A(.,0)	0.00933258	0	0.00933258	0			A(.,0)	0.00933258	0	0.00933258	0
																																						G(.,1)	0	0	1.1	0			G(.,1)	0	0	1.1	0
																																						D(.,1)	0	0	0.71	0			D(.,1)	0	0	0.71	0
																																						M(.,1)	8.76001e-05	0	5.256e-05	0			M(.,1)	8.76001e-05	0	5.256e-05	0
																																							0.72828	80	80	1				0.72828	80	80	1
																																							100	1e-15	1e-25	1e-40	1	5		100	1e-15	1e-25	1e-40
																																							1							1
																																							2	1						3	1
																																							1							1
																																							N							N
																																							3							3
																																							0	0.72828	26.6667					0	0.72828	26.6667
																																						G(.,0)	26.6493	0	1.1	0			G(.,0)	26.6493	0	1.1	0
																																						D(.,0)	0	0	0.71	0			D(.,0)	0	0	0.71	0
																																						M(.,0)	7.3e-07	0	4.453e-07	0			M(.,0)	7.3e-07	0	4.453e-07	0
																																						A(.,0)	0.00933258	0	0.00933258	0			A(.,0)	0.00933258	0	0.00933258	0
																																						G(.,1)	27.6493	0	1.1	0			G(.,1)	27.6493	0	1.1	0
																																						D(.,1)	0	0	0.71	0			D(.,1)	0	0	0.71	0
																																						M(.,1)	7.3e-05	0	4.453e-05	0			M(.,1)	7.3e-05	0	4.453e-05	0
																																						G(.,0)	0	0	1.1	0			G(.,0)	0	0	1.1	0
																																						D(.,0)	0	0	0.71	0			D(.,0)	0	0	0.71	0
																																						M(.,0)	7.3e-07	0	4.453e-07	0			M(.,0)	7.3e-07	0	4.453e-07	0
																																						A(.,0)	0.00933258	0	0.00933258	0			A(.,0)	0.00933258	0	0.00933258	0
																																						G(.,1)	0	0	1.1	0			G(.,1)	0	0	1.1	0
																																						D(.,1)	0	0	0.71	0			D(.,1)	0	0	0.71	0
																																						M(.,1)	7.3e-05	0	4.453e-05	0			M(.,1)	7.3e-05	0	4.453e-05	0
																																						G(.,0)	0	0	1.1	0			G(.,0)	0	0	1.1	0
																																						D(.,0)	0	0	0.71	0			D(.,0)	0	0	0.71	0
																																						M(.,0)	7.3e-07	0	4.453e-07	0			M(.,0)	7.3e-07	0	4.453e-07	0
																																						A(.,0)	0.00933258	0	0.00933258	0			A(.,0)	0.00933258	0	0.00933258	0
																																						G(.,1)	0	0	1.1	0			G(.,1)	0	0	1.1	0
																																						D(.,1)	0	0	0.71	0			D(.,1)	0	0	0.71	0
																																						M(.,1)	7.3e-05	0	4.453e-05	0			M(.,1)	7.3e-05	0	4.453e-05	0
																																							0.72828	80	80	1				0.72828	80	80	1
																																							100	1e-15	1e-25	1e-40	1	5		100	1e-15	1e-25	1e-40
																																							1							1
																																							2	1						3	1
																																							1							1
																																							N							N
																																							3							3
																																							0	0.72828	26.6667					0	0.72828	26.6667
																																						G(.,0)	26.6493	0	1.1	0			G(.,0)	26.6493	0	1.1	0
																																						D(.,0)	0	0	0.71	0			D(.,0)	0	0	0.71	0
																																						M(.,0)	7.3e-07	0	4.453e-07	0			M(.,0)	7.3e-07	0	4.453e-07	0
																																						A(.,0)	0.00933258	0	0.00933258	0			A(.,0)	0.00933258	0	0.00933258	0
																																						G(.,1)	27.6493	0	1.1	0			G(.,1)	27.6493	0	1.1	0
																																						D(.,1)	0	0	0.71	0			D(.,1)	0	0	0.71	0
																																						M(.,1)	7.3e-05	0	4.453e-05	0			M(.,1)	7.3e-05	0	4.453e-05	0
																																						G(.,0)	0	0	1.1	0			G(.,0)	0	0	1.1	0
																																						D(.,0)	0	0	0.71	0			D(.,0)	0	0	0.71	0
																																						M(.,0)	7.3e-07	0	4.453e-07	0			M(.,0)	7.3e-07	0	4.453e-07	0
																																						A(.,0)	0.00933258	0	0.00933258	0			A(.,0)	0.00933258	0	0.00933258	0
																																						G(.,1)	0	0	1.1	0			G(.,1)	0	0	1.1	0
																																						D(.,1)	0	0	0.71	0			D(.,1)	0	0	0.71	0
																																						M(.,1)	7.3e-05	0	4.453e-05	0			M(.,1)	7.3e-05	0	4.453e-05	0
																																						G(.,0)	0	0	1.1	0			G(.,0)	0	0	1.1	0
																																						D(.,0)	0	0	0.71	0			D(.,0)	0	0	0.71	0
																																						M(.,0)	8.76e-07	0	5.3436e-07	0			M(.,0)	8.76e-07	0	5.3436e-07	0
																																						A(.,0)	0.00933258	0	0.00933258	0			A(.,0)	0.00933258	0	0.00933258	0
																																						G(.,1)	0	0	1.1	0			G(.,1)	0	0	1.1	0
																																						D(.,1)	0	0	0.71	0			D(.,1)	0	0	0.71	0
																																						M(.,1)	8.76001e-05	0	5.3436e-05	0			M(.,1)	8.76001e-05	0	5.3436e-05	0
																																							0.72828	80	80	1				0.72828	80	80	1
																																							100	1e-15	1e-25	1e-40	1	5		100	1e-15	1e-25	1e-40
																																							1							1
																																							2	1						3	1
																																							1							1
																																							N							N
																																							3							3
																																							0	0.72828	26.6667					0	0.72828	26.6667
																																						G(.,0)	26.6493	0	1.1	0			G(.,0)	26.6493	0	1.1	0
																																						D(.,0)	0	0	0.71	0			D(.,0)	0	0	0.71	0
																																						M(.,0)	7.3e-07	0	4.526e-07	0			M(.,0)	7.3e-07	0	4.526e-07	0
																																						A(.,0)	0.00933258	0	0.00933258	0			A(.,0)	0.00933258	0	0.00933258	0
																																						G(.,1)	27.6493	0	1.1	0			G(.,1)	27.6493	0	1.1	0
																																						D(.,1)	0	0	0.71	0			D(.,1)	0	0	0.71	0
																																						M(.,1)	7.3e-05	0	4.526e-05	0			M(.,1)	7.3e-05	0	4.526e-05	0
																																						G(.,0)	0	0	1.1	0			G(.,0)	0	0	1.1	0
																																						D(.,0)	0	0	0.71	0			D(.,0)	0	0	0.71	0
																																						M(.,0)	7.3e-07	0	4.526e-07	0			M(.,0)	7.3e-07	0	4.526e-07	0
																																						A(.,0)	0.00933258	0	0.00933258	0			A(.,0)	0.00933258	0	0.00933258	0
																																						G(.,1)	0	0	1.1	0			G(.,1)	0	0	1.1	0
																																						D(.,1)	0	0	0.71	0			D(.,1)	0	0	0.71	0
																																						M(.,1)	7.3e-05	0	4.526e-05	0			M(.,1)	7.3e-05	0	4.526e-05	0
																																						G(.,0)	0	0	1.1	0			G(.,0)	0	0	1.1	0
																																						D(.,0)	0	0	0.71	0			D(.,0)	0	0	0.71	0
																																						M(.,0)	7.3e-07	0	4.526e-07	0			M(.,0)	7.3e-07	0	4.526e-07	0
																																						A(.,0)	0.00933258	0	0.00933258	0			A(.,0)	0.00933258	0	0.00933258	0
																																						G(.,1)	0	0	1.1	0			G(.,1)	0	0	1.1	0
																																						D(.,1)	0	0	0.71	0			D(.,1)	0	0	0.71	0
																																						M(.,1)	7.3e-05	0	4.526e-05	0			M(.,1)	7.3e-05	0	4.526e-05	0
																																							0.72828	80	80	1				0.72828	80	80	1
																																							100	1e-15	1e-25	1e-40	1	5		100	1e-15	1e-25	1e-40
																																							1							1
																																							2	1						3	1
																																							1							1
																																							N							N
																																							3							3
																																							0	0.72828	26.6667					0	0.72828	26.6667
																																						G(.,0)	26.6493	0	1.1	0			G(.,0)	26.6493	0	1.1	0
																																						D(.,0)	0	0	0.71	0			D(.,0)	0	0	0.71	0
																																						M(.,0)	7.3e-07	0	4.526e-07	0			M(.,0)	7.3e-07	0	4.526e-07	0
																																						A(.,0)	0.00933258	0	0.00933258	0			A(.,0)	0.00933258	0	0.00933258	0
																																						G(.,1)	27.6493	0	1.1	0			G(.,1)	27.6493	0	1.1	0
																																						D(.,1)	0	0	0.71	0			D(.,1)	0	0	0.71	0
																																						M(.,1)	7.3e-05	0	4.526e-05	0			M(.,1)	7.3e-05	0	4.526e-05	0
																																						G(.,0)	0	0	1.1	0			G(.,0)	0	0	1.1	0
																																						D(.,0)	0	0	0.71	0			D(.,0)	0	0	0.71	0
																																						M(.,0)	7.3e-07	0	4.526e-07	0			M(.,0)	7.3e-07	0	4.526e-07	0
																																						A(.,0)	0.00933258	0	0.00933258	0			A(.,0)	0.00933258	0	0.00933258	0
																																						G(.,1)	0	0	1.1	0			G(.,1)	0	0	1.1	0
																																						D(.,1)	0	0	0.71	0			D(.,1)	0	0	0.71	0
																																						M(.,1)	7.3e-05	0	4.526e-05	0			M(.,1)	7.3e-05	0	4.526e-05	0
																																						G(.,0)	0	0	1.1	0			G(.,0)	0	0	1.1	0
																																						D(.,0)	0	0	0.71	0			D(.,0)	0	0	0.71	0
																																						M(.,0)	8.76e-07	0	5.4312e-07	0			M(.,0)	8.76e-07	0	5.4312e-07	0
																																						A(.,0)	0.00933258	0	0.00933258	0			A(.,0)	0.00933258	0	0.00933258	0
																																						G(.,1)	0	0	1.1	0			G(.,1)	0	0	1.1	0
																																						D(.,1)	0	0	0.71	0			D(.,1)	0	0	0.71	0
																																						M(.,1)	8.76001e-05	0	5.4312e-05	0			M(.,1)	8.76001e-05	0	5.4312e-05	0
																																							0.72828	80	80	1				0.72828	80	80	1
																																							100	1e-15	1e-25	1e-40	1	5		100	1e-15	1e-25	1e-40
																																							1							1
																																							2	1						3	1
																																							1							1
																																							N							N
																																							3							3
																																							0	0.72828	26.6667					0	0.72828	26.6667
																																						G(.,0)	26.6493	0	1.1	0			G(.,0)	26.6493	0	1.1	0
																																						D(.,0)	0	0	0.71	0			D(.,0)	0	0	0.71	0
																																						M(.,0)	7.3e-07	0	4.599e-07	0			M(.,0)	7.3e-07	0	4.599e-07	0
																																						A(.,0)	0.00933258	0	0.00933258	0			A(.,0)	0.00933258	0	0.00933258	0
																																						G(.,1)	27.6493	0	1.1	0			G(.,1)	27.6493	0	1.1	0
																																						D(.,1)	0	0	0.71	0			D(.,1)	0	0	0.71	0
																																						M(.,1)	7.3e-05	0	4.599e-05	0			M(.,1)	7.3e-05	0	4.599e-05	0
																																						G(.,0)	0	0	1.1	0			G(.,0)	0	0	1.1	0
																																						D(.,0)	0	0	0.71	0			D(.,0)	0	0	0.71	0
																																						M(.,0)	7.3e-07	0	4.599e-07	0			M(.,0)	7.3e-07	0	4.599e-07	0
																																						A(.,0)	0.00933258	0	0.00933258	0			A(.,0)	0.00933258	0	0.00933258	0
																																						G(.,1)	0	0	1.1	0			G(.,1)	0	0	1.1	0
																																						D(.,1)	0	0	0.71	0			D(.,1)	0	0	0.71	0
																																						M(.,1)	7.3e-05	0	4.599e-05	0			M(.,1)	7.3e-05	0	4.599e-05	0
																																						G(.,0)	0	0	1.1	0			G(.,0)	0	0	1.1	0
																																						D(.,0)	0	0	0.71	0			D(.,0)	0	0	0.71	0
																																						M(.,0)	7.3e-07	0	4.599e-07	0			M(.,0)	7.3e-07	0	4.599e-07	0
																																						A(.,0)	0.00933258	0	0.00933258	0			A(.,0)	0.00933258	0	0.00933258	0
																																						G(.,1)	0	0	1.1	0			G(.,1)	0	0	1.1	0
																																						D(.,1)	0	0	0.71	0			D(.,1)	0	0	0.71	0
																																						M(.,1)	7.3e-05	0	4.599e-05	0			M(.,1)	7.3e-05	0	4.599e-05	0
																																							0.72828	80	80	1				0.72828	80	80	1
																																							100	1e-15	1e-25	1e-40	1	5		100	1e-15	1e-25	1e-40
																																							1							1
																																							2	1						3	1
																																							1							1
																																							N							N
																																							3							3
																																							0	0.72828	26.6667					0	0.72828	26.6667
																																						G(.,0)	26.6493	0	1.1	0			G(.,0)	26.6493	0	1.1	0
																																						D(.,0)	0	0	0.71	0			D(.,0)	0	0	0.71	0
																																						M(.,0)	7.3e-07	0	4.599e-07	0			M(.,0)	7.3e-07	0	4.599e-07	0
																																						A(.,0)	0.00933258	0	0.00933258	0			A(.,0)	0.00933258	0	0.00933258	0
																																						G(.,1)	27.6493	0	1.1	0			G(.,1)	27.6493	0	1.1	0
																																						D(.,1)	0	0	0.71	0			D(.,1)	0	0	0.71	0
																																						M(.,1)	7.3e-05	0	4.599e-05	0			M(.,1)	7.3e-05	0	4.599e-05	0
																																						G(.,0)	0	0	1.1	0			G(.,0)	0	0	1.1	0
																																						D(.,0)	0	0	0.71	0			D(.,0)	0	0	0.71	0
																																						M(.,0)	7.3e-07	0	4.599e-07	0			M(.,0)	7.3e-07	0	4.599e-07	0
																																						A(.,0)	0.00933258	0	0.00933258	0			A(.,0)	0.00933258	0	0.00933258	0
																																						G(.,1)	0	0	1.1	0			G(.,1)	0	0	1.1	0
																																						D(.,1)	0	0	0.71	0			D(.,1)	0	0	0.71	0
																																						M(.,1)	7.3e-05	0	4.599e-05	0			M(.,1)	7.3e-05	0	4.599e-05	0
																																						G(.,0)	0	0	1.1	0			G(.,0)	0	0	1.1	0
																																						D(.,0)	0	0	0.71	0			D(.,0)	0	0	0.71	0
																																						M(.,0)	8.76e-07	0	5.5188e-07	0			M(.,0)	8.76e-07	0	5.5188e-07	0
																																						A(.,0)	0.00933258	0	0.00933258	0			A(.,0)	0.00933258	0	0.00933258	0
																																						G(.,1)	0	0	1.1	0			G(.,1)	0	0	1.1	0
																																						D(.,1)	0	0	0.71	0			D(.,1)	0	0	0.71	0
																																						M(.,1)	8.76001e-05	0	5.5188e-05	0			M(.,1)	8.76001e-05	0	5.5188e-05	0
																																							0.72828	80	80	1				0.72828	80	80	1
																																							100	1e-15	1e-25	1e-40	1	5		100	1e-15	1e-25	1e-40
																																							1							1
																																							2	1						3	1
																																							1							1
																																							N							N
																																							3							3
																																							0	0.72828	26.6667					0	0.72828	26.6667
																																						G(.,0)	26.6493	0	1.1	0			G(.,0)	26.6493	0	1.1	0
																																						D(.,0)	0	0	0.71	0			D(.,0)	0	0	0.71	0
																																						M(.,0)	7.3e-07	0	4.672e-07	0			M(.,0)	7.3e-07	0	4.672e-07	0
																																						A(.,0)	0.00933258	0	0.00933258	0			A(.,0)	0.00933258	0	0.00933258	0
																																						G(.,1)	27.6493	0	1.1	0			G(.,1)	27.6493	0	1.1	0
																																						D(.,1)	0	0	0.71	0			D(.,1)	0	0	0.71	0
																																						M(.,1)	7.3e-05	0	4.672e-05	0			M(.,1)	7.3e-05	0	4.672e-05	0
																																						G(.,0)	0	0	1.1	0			G(.,0)	0	0	1.1	0
																																						D(.,0)	0	0	0.71	0			D(.,0)	0	0	0.71	0
																																						M(.,0)	7.3e-07	0	4.672e-07	0			M(.,0)	7.3e-07	0	4.672e-07	0
																																						A(.,0)	0.00933258	0	0.00933258	0			A(.,0)	0.00933258	0	0.00933258	0
																																						G(.,1)	0	0	1.1	0			G(.,1)	0	0	1.1	0
																																						D(.,1)	0	0	0.71	0			D(.,1)	0	0	0.71	0
																																						M(.,1)	7.3e-05	0	4.672e-05	0			M(.,1)	7.3e-05	0	4.672e-05	0
																																						G(.,0)	0	0	1.1	0			G(.,0)	0	0	1.1	0
																																						D(.,0)	0	0	0.71	0			D(.,0)	0	0	0.71	0
																																						M(.,0)	7.3e-07	0	4.672e-07	0			M(.,0)	7.3e-07	0	4.672e-07	0
																																						A(.,0)	0.00933258	0	0.00933258	0			A(.,0)	0.00933258	0	0.00933258	0
																																						G(.,1)	0	0	1.1	0			G(.,1)	0	0	1.1	0
																																						D(.,1)	0	0	0.71	0			D(.,1)	0	0	0.71	0
																																						M(.,1)	7.3e-05	0	4.672e-05	0			M(.,1)	7.3e-05	0	4.672e-05	0
																																							0.72828	80	80	1				0.72828	80	80	1
																																							100	1e-15	1e-25	1e-40	1	5		100	1e-15	1e-25	1e-40
																																							1							1
																																							2	1						3	1
																																							1							1
																																							N							N
																																							3							3
																																							0	0.72828	26.6667					0	0.72828	26.6667
																																						G(.,0)	26.6493	0	1.1	0			G(.,0)	26.6493	0	1.1	0
																																						D(.,0)	0	0	0.71	0			D(.,0)	0	0	0.71	0
																																						M(.,0)	7.3e-07	0	4.672e-07	0			M(.,0)	7.3e-07	0	4.672e-07	0
																																						A(.,0)	0.00933258	0	0.00933258	0			A(.,0)	0.00933258	0	0.00933258	0
																																						G(.,1)	27.6493	0	1.1	0			G(.,1)	27.6493	0	1.1	0
																																						D(.,1)	0	0	0.71	0			D(.,1)	0	0	0.71	0
																																						M(.,1)	7.3e-05	0	4.672e-05	0			M(.,1)	7.3e-05	0	4.672e-05	0
																																						G(.,0)	0	0	1.1	0			G(.,0)	0	0	1.1	0
																																						D(.,0)	0	0	0.71	0			D(.,0)	0	0	0.71	0
																																						M(.,0)	7.3e-07	0	4.672e-07	0			M(.,0)	7.3e-07	0	4.672e-07	0
																																						A(.,0)	0.00933258	0	0.00933258	0			A(.,0)	0.00933258	0	0.00933258	0
																																						G(.,1)	0	0	1.1	0			G(.,1)	0	0	1.1	0
																																						D(.,1)	0	0	0.71	0			D(.,1)	0	0	0.71	0
																																						M(.,1)	7.3e-05	0	4.672e-05	0			M(.,1)	7.3e-05	0	4.672e-05	0
																																						G(.,0)	0	0	1.1	0			G(.,0)	0	0	1.1	0
																																						D(.,0)	0	0	0.71	0			D(.,0)	0	0	0.71	0
																																						M(.,0)	8.76e-07	0	5.6064e-07	0			M(.,0)	8.76e-07	0	5.6064e-07	0
																																						A(.,0)	0.00933258	0	0.00933258	0			A(.,0)	0.00933258	0	0.00933258	0
																																						G(.,1)	0	0	1.1	0			G(.,1)	0	0	1.1	0
																																						D(.,1)	0	0	0.71	0			D(.,1)	0	0	0.71	0
																																						M(.,1)	8.76001e-05	0	5.6064e-05	0			M(.,1)	8.76001e-05	0	5.6064e-05	0
																																							0.72828	80	80	1				0.72828	80	80	1
																																							100	1e-15	1e-25	1e-40	1	5		100	1e-15	1e-25	1e-40
																																							1							1
																																							2	1						3	1
																																							1							1
																																							N							N
																																							3							3
																																							0	0.72828	26.6667					0	0.72828	26.6667
																																						G(.,0)	26.6493	0	1.1	0			G(.,0)	26.6493	0	1.1	0
																																						D(.,0)	0	0	0.71	0			D(.,0)	0	0	0.71	0
																																						M(.,0)	7.3e-07	0	4.745e-07	0			M(.,0)	7.3e-07	0	4.745e-07	0
																																						A(.,0)	0.00933258	0	0.00933258	0			A(.,0)	0.00933258	0	0.00933258	0
																																						G(.,1)	27.6493	0	1.1	0			G(.,1)	27.6493	0	1.1	0
																																						D(.,1)	0	0	0.71	0			D(.,1)	0	0	0.71	0
																																						M(.,1)	7.3e-05	0	4.745e-05	0			M(.,1)	7.3e-05	0	4.745e-05	0
																																						G(.,0)	0	0	1.1	0			G(.,0)	0	0	1.1	0
																																						D(.,0)	0	0	0.71	0			D(.,0)	0	0	0.71	0
																																						M(.,0)	7.3e-07	0	4.745e-07	0			M(.,0)	7.3e-07	0	4.745e-07	0
																																						A(.,0)	0.00933258	0	0.00933258	0			A(.,0)	0.00933258	0	0.00933258	0
																																						G(.,1)	0	0	1.1	0			G(.,1)	0	0	1.1	0
																																						D(.,1)	0	0	0.71	0			D(.,1)	0	0	0.71	0
																																						M(.,1)	7.3e-05	0	4.745e-05	0			M(.,1)	7.3e-05	0	4.745e-05	0
																																						G(.,0)	0	0	1.1	0			G(.,0)	0	0	1.1	0
																																						D(.,0)	0	0	0.71	0			D(.,0)	0	0	0.71	0
																																						M(.,0)	7.3e-07	0	4.745e-07	0			M(.,0)	7.3e-07	0	4.745e-07	0
																																						A(.,0)	0.00933258	0	0.00933258	0			A(.,0)	0.00933258	0	0.00933258	0
																																						G(.,1)	0	0	1.1	0			G(.,1)	0	0	1.1	0
																																						D(.,1)	0	0	0.71	0			D(.,1)	0	0	0.71	0
																																						M(.,1)	7.3e-05	0	4.745e-05	0			M(.,1)	7.3e-05	0	4.745e-05	0
																																							0.72828	80	80	1				0.72828	80	80	1
																																							100	1e-15	1e-25	1e-40	1	5		100	1e-15	1e-25	1e-40
																																							1							1
																																							2	1						3	1
																																							1							1
																																							N							N
																																							3							3
																																							0	0.72828	26.6667					0	0.72828	26.6667
																																						G(.,0)	26.6493	0	1.1	0			G(.,0)	26.6493	0	1.1	0
																																						D(.,0)	0	0	0.71	0			D(.,0)	0	0	0.71	0
																																						M(.,0)	7.3e-07	0	4.745e-07	0			M(.,0)	7.3e-07	0	4.745e-07	0
																																						A(.,0)	0.00933258	0	0.00933258	0			A(.,0)	0.00933258	0	0.00933258	0
																																						G(.,1)	27.6493	0	1.1	0			G(.,1)	27.6493	0	1.1	0
																																						D(.,1)	0	0	0.71	0			D(.,1)	0	0	0.71	0
																																						M(.,1)	7.3e-05	0	4.745e-05	0			M(.,1)	7.3e-05	0	4.745e-05	0
																																						G(.,0)	0	0	1.1	0			G(.,0)	0	0	1.1	0
																																						D(.,0)	0	0	0.71	0			D(.,0)	0	0	0.71	0
																																						M(.,0)	7.3e-07	0	4.745e-07	0			M(.,0)	7.3e-07	0	4.745e-07	0
																																						A(.,0)	0.00933258	0	0.00933258	0			A(.,0)	0.00933258	0	0.00933258	0
																																						G(.,1)	0	0	1.1	0			G(.,1)	0	0	1.1	0
																																						D(.,1)	0	0	0.71	0			D(.,1)	0	0	0.71	0
																																						M(.,1)	7.3e-05	0	4.745e-05	0			M(.,1)	7.3e-05	0	4.745e-05	0
																																						G(.,0)	0	0	1.1	0			G(.,0)	0	0	1.1	0
																																						D(.,0)	0	0	0.71	0			D(.,0)	0	0	0.71	0
																																						M(.,0)	8.76e-07	0	5.694e-07	0			M(.,0)	8.76e-07	0	5.694e-07	0
																																						A(.,0)	0.00933258	0	0.00933258	0			A(.,0)	0.00933258	0	0.00933258	0
																																						G(.,1)	0	0	1.1	0			G(.,1)	0	0	1.1	0
																																						D(.,1)	0	0	0.71	0			D(.,1)	0	0	0.71	0
																																						M(.,1)	8.76001e-05	0	5.694e-05	0			M(.,1)	8.76001e-05	0	5.694e-05	0
																																							0.72828	80	80	1				0.72828	80	80	1
																																							100	1e-15	1e-25	1e-40	1	5		100	1e-15	1e-25	1e-40
																																							1							1
																																							2	1						3	1
																																							1							1
																																							N							N
																																							3							3
																																							0	0.72828	26.6667					0	0.72828	26.6667
																																						G(.,0)	26.6493	0	1.1	0			G(.,0)	26.6493	0	1.1	0
																																						D(.,0)	0	0	0.71	0			D(.,0)	0	0	0.71	0
																																						M(.,0)	7.3e-07	0	4.818e-07	0			M(.,0)	7.3e-07	0	4.818e-07	0
																																						A(.,0)	0.00933258	0	0.00933258	0			A(.,0)	0.00933258	0	0.00933258	0
																																						G(.,1)	27.6493	0	1.1	0			G(.,1)	27.6493	0	1.1	0
																																						D(.,1)	0	0	0.71	0			D(.,1)	0	0	0.71	0
																																						M(.,1)	7.3e-05	0	4.818e-05	0			M(.,1)	7.3e-05	0	4.818e-05	0
																																						G(.,0)	0	0	1.1	0			G(.,0)	0	0	1.1	0
																																						D(.,0)	0	0	0.71	0			D(.,0)	0	0	0.71	0
																																						M(.,0)	7.3e-07	0	4.818e-07	0			M(.,0)	7.3e-07	0	4.818e-07	0
																																						A(.,0)	0.00933258	0	0.00933258	0			A(.,0)	0.00933258	0	0.00933258	0
																																						G(.,1)	0	0	1.1	0			G(.,1)	0	0	1.1	0
																																						D(.,1)	0	0	0.71	0			D(.,1)	0	0	0.71	0
																																						M(.,1)	7.3e-05	0	4.818e-05	0			M(.,1)	7.3e-05	0	4.818e-05	0
																																						G(.,0)	0	0	1.1	0			G(.,0)	0	0	1.1	0
																																						D(.,0)	0	0	0.71	0			D(.,0)	0	0	0.71	0
																																						M(.,0)	7.3e-07	0	4.818e-07	0			M(.,0)	7.3e-07	0	4.818e-07	0
																																						A(.,0)	0.00933258	0	0.00933258	0			A(.,0)	0.00933258	0	0.00933258	0
																																						G(.,1)	0	0	1.1	0			G(.,1)	0	0	1.1	0
																																						D(.,1)	0	0	0.71	0			D(.,1)	0	0	0.71	0
																																						M(.,1)	7.3e-05	0	4.818e-05	0			M(.,1)	7.3e-05	0	4.818e-05	0
																																							0.72828	80	80	1				0.72828	80	80	1
																																							100	1e-15	1e-25	1e-40	1	5		100	1e-15	1e-25	1e-40
																																							1							1
																																							2	1						3	1
																																							1							1
																																							N							N
																																							3							3
																																							0	0.72828	26.6667					0	0.72828	26.6667
																																						G(.,0)	26.6493	0	1.1	0			G(.,0)	26.6493	0	1.1	0
																																						D(.,0)	0	0	0.71	0			D(.,0)	0	0	0.71	0
																																						M(.,0)	7.3e-07	0	4.818e-07	0			M(.,0)	7.3e-07	0	4.818e-07	0
																																						A(.,0)	0.00933258	0	0.00933258	0			A(.,0)	0.00933258	0	0.00933258	0
																																						G(.,1)	27.6493	0	1.1	0			G(.,1)	27.6493	0	1.1	0
																																						D(.,1)	0	0	0.71	0			D(.,1)	0	0	0.71	0
																																						M(.,1)	7.3e-05	0	4.818e-05	0			M(.,1)	7.3e-05	0	4.818e-05	0
																																						G(.,0)	0	0	1.1	0			G(.,0)	0	0	1.1	0
																																						D(.,0)	0	0	0.71	0			D(.,0)	0	0	0.71	0
																																						M(.,0)	7.3e-07	0	4.818e-07	0			M(.,0)	7.3e-07	0	4.818e-07	0
																																						A(.,0)	0.00933258	0	0.00933258	0			A(.,0)	0.00933258	0	0.00933258	0
																																						G(.,1)	0	0	1.1	0			G(.,1)	0	0	1.1	0
																																						D(.,1)	0	0	0.71	0			D(.,1)	0	0	0.71	0
																																						M(.,1)	7.3e-05	0	4.818e-05	0			M(.,1)	7.3e-05	0	4.818e-05	0
																																						G(.,0)	0	0	1.1	0			G(.,0)	0	0	1.1	0
																																						D(.,0)	0	0	0.71	0			D(.,0)	0	0	0.71	0
																																						M(.,0)	8.76e-07	0	5.7816e-07	0			M(.,0)	8.76e-07	0	5.7816e-07	0
																																						A(.,0)	0.00933258	0	0.00933258	0			A(.,0)	0.00933258	0	0.00933258	0
																																						G(.,1)	0	0	1.1	0			G(.,1)	0	0	1.1	0
																																						D(.,1)	0	0	0.71	0			D(.,1)	0	0	0.71	0
																																						M(.,1)	8.76001e-05	0	5.7816e-05	0			M(.,1)	8.76001e-05	0	5.7816e-05	0
																																							0.72828	80	80	1				0.72828	80	80	1
																																							100	1e-15	1e-25	1e-40	1	5		100	1e-15	1e-25	1e-40
																																							1							1
																																							2	1						3	1
																																							1							1
																																							N							N
																																							3							3
																																							0	0.72828	26.6667					0	0.72828	26.6667
																																						G(.,0)	26.6493	0	1.1	0			G(.,0)	26.6493	0	1.1	0
																																						D(.,0)	0	0	0.71	0			D(.,0)	0	0	0.71	0
																																						M(.,0)	7.3e-07	0	4.891e-07	0			M(.,0)	7.3e-07	0	4.891e-07	0
																																						A(.,0)	0.00933258	0	0.00933258	0			A(.,0)	0.00933258	0	0.00933258	0
																																						G(.,1)	27.6493	0	1.1	0			G(.,1)	27.6493	0	1.1	0
																																						D(.,1)	0	0	0.71	0			D(.,1)	0	0	0.71	0
																																						M(.,1)	7.3e-05	0	4.891e-05	0			M(.,1)	7.3e-05	0	4.891e-05	0
																																						G(.,0)	0	0	1.1	0			G(.,0)	0	0	1.1	0
																																						D(.,0)	0	0	0.71	0			D(.,0)	0	0	0.71	0
																																						M(.,0)	7.3e-07	0	4.891e-07	0			M(.,0)	7.3e-07	0	4.891e-07	0
																																						A(.,0)	0.00933258	0	0.00933258	0			A(.,0)	0.00933258	0	0.00933258	0
																																						G(.,1)	0	0	1.1	0			G(.,1)	0	0	1.1	0
																																						D(.,1)	0	0	0.71	0			D(.,1)	0	0	0.71	0
																																						M(.,1)	7.3e-05	0	4.891e-05	0			M(.,1)	7.3e-05	0	4.891e-05	0
																																						G(.,0)	0	0	1.1	0			G(.,0)	0	0	1.1	0
																																						D(.,0)	0	0	0.71	0			D(.,0)	0	0	0.71	0
																																						M(.,0)	7.3e-07	0	4.891e-07	0			M(.,0)	7.3e-07	0	4.891e-07	0
																																						A(.,0)	0.00933258	0	0.00933258	0			A(.,0)	0.00933258	0	0.00933258	0
																																						G(.,1)	0	0	1.1	0			G(.,1)	0	0	1.1	0
																																						D(.,1)	0	0	0.71	0			D(.,1)	0	0	0.71	0
																																						M(.,1)	7.3e-05	0	4.891e-05	0			M(.,1)	7.3e-05	0	4.891e-05	0
																																							0.72828	80	80	1				0.72828	80	80	1
																																							100	1e-15	1e-25	1e-40	1	5		100	1e-15	1e-25	1e-40
																																							1							1
																																							2	1						3	1
																																							1							1
																																							N							N
																																							3							3
																																							0	0.72828	26.6667					0	0.72828	26.6667
																																						G(.,0)	26.6493	0	1.1	0			G(.,0)	26.6493	0	1.1	0
																																						D(.,0)	0	0	0.71	0			D(.,0)	0	0	0.71	0
																																						M(.,0)	7.3e-07	0	4.891e-07	0			M(.,0)	7.3e-07	0	4.891e-07	0
																																						A(.,0)	0.00933258	0	0.00933258	0			A(.,0)	0.00933258	0	0.00933258	0
																																						G(.,1)	27.6493	0	1.1	0			G(.,1)	27.6493	0	1.1	0
																																						D(.,1)	0	0	0.71	0			D(.,1)	0	0	0.71	0
																																						M(.,1)	7.3e-05	0	4.891e-05	0			M(.,1)	7.3e-05	0	4.891e-05	0
																																						G(.,0)	0	0	1.1	0			G(.,0)	0	0	1.1	0
																																						D(.,0)	0	0	0.71	0			D(.,0)	0	0	0.71	0
																																						M(.,0)	7.3e-07	0	4.891e-07	0			M(.,0)	7.3e-07	0	4.891e-07	0
																																						A(.,0)	0.00933258	0	0.00933258	0			A(.,0)	0.00933258	0	0.00933258	0
																																						G(.,1)	0	0	1.1	0			G(.,1)	0	0	1.1	0
																																						D(.,1)	0	0	0.71	0			D(.,1)	0	0	0.71	0
																																						M(.,1)	7.3e-05	0	4.891e-05	0			M(.,1)	7.3e-05	0	4.891e-05	0
																																						G(.,0)	0	0	1.1	0			G(.,0)	0	0	1.1	0
																																						D(.,0)	0	0	0.71	0			D(.,0)	0	0	0.71	0
																																						M(.,0)	8.76e-07	0	5.8692e-07	0			M(.,0)	8.76e-07	0	5.8692e-07	0
																																						A(.,0)	0.00933258	0	0.00933258	0			A(.,0)	0.00933258	0	0.00933258	0
																																						G(.,1)	0	0	1.1	0			G(.,1)	0	0	1.1	0
																																						D(.,1)	0	0	0.71	0			D(.,1)	0	0	0.71	0
																																						M(.,1)	8.76001e-05	0	5.8692e-05	0			M(.,1)	8.76001e-05	0	5.8692e-05	0
																																							0.72828	80	80	1				0.72828	80	80	1
																																							100	1e-15	1e-25	1e-40	1	5		100	1e-15	1e-25	1e-40
																																							1							1
																																							2	1						3	1
																																							1							1
																																							N							N
																																							3							3
																																							0	0.72828	26.6667					0	0.72828	26.6667
																																						G(.,0)	26.6493	0	1.1	0			G(.,0)	26.6493	0	1.1	0
																																						D(.,0)	0	0	0.71	0			D(.,0)	0	0	0.71	0
																																						M(.,0)	7.3e-07	0	4.964e-07	0			M(.,0)	7.3e-07	0	4.964e-07	0
																																						A(.,0)	0.00933258	0	0.00933258	0			A(.,0)	0.00933258	0	0.00933258	0
																																						G(.,1)	27.6493	0	1.1	0			G(.,1)	27.6493	0	1.1	0
																																						D(.,1)	0	0	0.71	0			D(.,1)	0	0	0.71	0
																																						M(.,1)	7.3e-05	0	4.964e-05	0			M(.,1)	7.3e-05	0	4.964e-05	0
																																						G(.,0)	0	0	1.1	0			G(.,0)	0	0	1.1	0
																																						D(.,0)	0	0	0.71	0			D(.,0)	0	0	0.71	0
																																						M(.,0)	7.3e-07	0	4.964e-07	0			M(.,0)	7.3e-07	0	4.964e-07	0
																																						A(.,0)	0.00933258	0	0.00933258	0			A(.,0)	0.00933258	0	0.00933258	0
																																						G(.,1)	0	0	1.1	0			G(.,1)	0	0	1.1	0
																																						D(.,1)	0	0	0.71	0			D(.,1)	0	0	0.71	0
																																						M(.,1)	7.3e-05	0	4.964e-05	0			M(.,1)	7.3e-05	0	4.964e-05	0
																																						G(.,0)	0	0	1.1	0			G(.,0)	0	0	1.1	0
																																						D(.,0)	0	0	0.71	0			D(.,0)	0	0	0.71	0
																																						M(.,0)	7.3e-07	0	4.964e-07	0			M(.,0)	7.3e-07	0	4.964e-07	0
																																						A(.,0)	0.00933258	0	0.00933258	0			A(.,0)	0.00933258	0	0.00933258	0
																																						G(.,1)	0	0	1.1	0			G(.,1)	0	0	1.1	0
																																						D(.,1)	0	0	0.71	0			D(.,1)	0	0	0.71	0
																																						M(.,1)	7.3e-05	0	4.964e-05	0			M(.,1)	7.3e-05	0	4.964e-05	0
																																							0.72828	80	80	1				0.72828	80	80	1
																																							100	1e-15	1e-25	1e-40	1	5		100	1e-15	1e-25	1e-40
																																							1							1
																																							2	1						3	1
																																							1							1
																																							N							N
																																							3							3
																																							0	0.72828	26.6667					0	0.72828	26.6667
																																						G(.,0)	26.6493	0	1.1	0			G(.,0)	26.6493	0	1.1	0
																																						D(.,0)	0	0	0.71	0			D(.,0)	0	0	0.71	0
																																						M(.,0)	7.3e-07	0	4.964e-07	0			M(.,0)	7.3e-07	0	4.964e-07	0
																																						A(.,0)	0.00933258	0	0.00933258	0			A(.,0)	0.00933258	0	0.00933258	0
																																						G(.,1)	27.6493	0	1.1	0			G(.,1)	27.6493	0	1.1	0
																																						D(.,1)	0	0	0.71	0			D(.,1)	0	0	0.71	0
																																						M(.,1)	7.3e-05	0	4.964e-05	0			M(.,1)	7.3e-05	0	4.964e-05	0
																																						G(.,0)	0	0	1.1	0			G(.,0)	0	0	1.1	0
																																						D(.,0)	0	0	0.71	0			D(.,0)	0	0	0.71	0
																																						M(.,0)	7.3e-07	0	4.964e-07	0			M(.,0)	7.3e-07	0	4.964e-07	0
																																						A(.,0)	0.00933258	0	0.00933258	0			A(.,0)	0.00933258	0	0.00933258	0
																																						G(.,1)	0	0	1.1	0			G(.,1)	0	0	1.1	0
																																						D(.,1)	0	0	0.71	0			D(.,1)	0	0	0.71	0
																																						M(.,1)	7.3e-05	0	4.964e-05	0			M(.,1)	7.3e-05	0	4.964e-05	0
																																						G(.,0)	0	0	1.1	0			G(.,0)	0	0	1.1	0
																																						D(.,0)	0	0	0.71	0			D(.,0)	0	0	0.71	0
																																						M(.,0)	8.76e-07	0	5.9568e-07	0			M(.,0)	8.76e-07	0	5.9568e-07	0
																																						A(.,0)	0.00933258	0	0.00933258	0			A(.,0)	0.00933258	0	0.00933258	0
																																						G(.,1)	0	0	1.1	0			G(.,1)	0	0	1.1	0
																																						D(.,1)	0	0	0.71	0			D(.,1)	0	0	0.71	0
																																						M(.,1)	8.76001e-05	0	5.9568e-05	0			M(.,1)	8.76001e-05	0	5.9568e-05	0
																																							0.72828	80	80	1				0.72828	80	80	1
																																							100	1e-15	1e-25	1e-40	1	5		100	1e-15	1e-25	1e-40
																																							1							1
																																							2	1						3	1
																																							1							1
																																							N							N
																																							3							3
																																							0	0.72828	26.6667					0	0.72828	26.6667
																																						G(.,0)	26.6493	0	1.1	0			G(.,0)	26.6493	0	1.1	0
																																						D(.,0)	0	0	0.71	0			D(.,0)	0	0	0.71	0
																																						M(.,0)	7.3e-07	0	5.037e-07	0			M(.,0)	7.3e-07	0	5.037e-07	0
																																						A(.,0)	0.00933258	0	0.00933258	0			A(.,0)	0.00933258	0	0.00933258	0
																																						G(.,1)	27.6493	0	1.1	0			G(.,1)	27.6493	0	1.1	0
																																						D(.,1)	0	0	0.71	0			D(.,1)	0	0	0.71	0
																																						M(.,1)	7.3e-05	0	5.037e-05	0			M(.,1)	7.3e-05	0	5.037e-05	0
																																						G(.,0)	0	0	1.1	0			G(.,0)	0	0	1.1	0
																																						D(.,0)	0	0	0.71	0			D(.,0)	0	0	0.71	0
																																						M(.,0)	7.3e-07	0	5.037e-07	0			M(.,0)	7.3e-07	0	5.037e-07	0
																																						A(.,0)	0.00933258	0	0.00933258	0			A(.,0)	0.00933258	0	0.00933258	0
																																						G(.,1)	0	0	1.1	0			G(.,1)	0	0	1.1	0
																																						D(.,1)	0	0	0.71	0			D(.,1)	0	0	0.71	0
																																						M(.,1)	7.3e-05	0	5.037e-05	0			M(.,1)	7.3e-05	0	5.037e-05	0
																																						G(.,0)	0	0	1.1	0			G(.,0)	0	0	1.1	0
																																						D(.,0)	0	0	0.71	0			D(.,0)	0	0	0.71	0
																																						M(.,0)	7.3e-07	0	5.037e-07	0			M(.,0)	7.3e-07	0	5.037e-07	0
																																						A(.,0)	0.00933258	0	0.00933258	0			A(.,0)	0.00933258	0	0.00933258	0
																																						G(.,1)	0	0	1.1	0			G(.,1)	0	0	1.1	0
																																						D(.,1)	0	0	0.71	0			D(.,1)	0	0	0.71	0
																																						M(.,1)	7.3e-05	0	5.037e-05	0			M(.,1)	7.3e-05	0	5.037e-05	0
																																							0.72828	80	80	1				0.72828	80	80	1
																																							100	1e-15	1e-25	1e-40	1	5		100	1e-15	1e-25	1e-40
																																							1							1
																																							2	1						3	1
																																							1							1
																																							N							N
																																							3							3
																																							0	0.72828	26.6667					0	0.72828	26.6667
																																						G(.,0)	26.6493	0	1.1	0			G(.,0)	26.6493	0	1.1	0
																																						D(.,0)	0	0	0.71	0			D(.,0)	0	0	0.71	0
																																						M(.,0)	7.3e-07	0	5.037e-07	0			M(.,0)	7.3e-07	0	5.037e-07	0
																																						A(.,0)	0.00933258	0	0.00933258	0			A(.,0)	0.00933258	0	0.00933258	0
																																						G(.,1)	27.6493	0	1.1	0			G(.,1)	27.6493	0	1.1	0
																																						D(.,1)	0	0	0.71	0			D(.,1)	0	0	0.71	0
																																						M(.,1)	7.3e-05	0	5.037e-05	0			M(.,1)	7.3e-05	0	5.037e-05	0
																																						G(.,0)	0	0	1.1	0			G(.,0)	0	0	1.1	0
																																						D(.,0)	0	0	0.71	0			D(.,0)	0	0	0.71	0
																																						M(.,0)	7.3e-07	0	5.037e-07	0			M(.,0)	7.3e-07	0	5.037e-07	0
																																						A(.,0)	0.00933258	0	0.00933258	0			A(.,0)	0.00933258	0	0.00933258	0
																																						G(.,1)	0	0	1.1	0			G(.,1)	0	0	1.1	0
																																						D(.,1)	0	0	0.71	0			D(.,1)	0	0	0.71	0
																																						M(.,1)	7.3e-05	0	5.037e-05	0			M(.,1)	7.3e-05	0	5.037e-05	0
																																						G(.,0)	0	0	1.1	0			G(.,0)	0	0	1.1	0
																																						D(.,0)	0	0	0.71	0			D(.,0)	0	0	0.71	0
																																						M(.,0)	8.76e-07	0	6.0444e-07	0			M(.,0)	8.76e-07	0	6.0444e-07	0
																																						A(.,0)	0.00933258	0	0.00933258	0			A(.,0)	0.00933258	0	0.00933258	0
																																						G(.,1)	0	0	1.1	0			G(.,1)	0	0	1.1	0
																																						D(.,1)	0	0	0.71	0			D(.,1)	0	0	0.71	0
																																						M(.,1)	8.76001e-05	0	6.0444e-05	0			M(.,1)	8.76001e-05	0	6.0444e-05	0
																																							0.72828	80	80	1				0.72828	80	80	1
																																							100	1e-15	1e-25	1e-40	1	5		100	1e-15	1e-25	1e-40
																																							1							1
																																							2	1						3	1
																																							1							1
																																							N							N
																																							3							3
																																							0	0.72828	26.6667					0	0.72828	26.6667
																																						G(.,0)	26.6493	0	1.1	0			G(.,0)	26.6493	0	1.1	0
																																						D(.,0)	0	0	0.71	0			D(.,0)	0	0	0.71	0
																																						M(.,0)	7.3e-07	0	5.11e-07	0			M(.,0)	7.3e-07	0	5.11e-07	0
																																						A(.,0)	0.00933258	0	0.00933258	0			A(.,0)	0.00933258	0	0.00933258	0
																																						G(.,1)	27.6493	0	1.1	0			G(.,1)	27.6493	0	1.1	0
																																						D(.,1)	0	0	0.71	0			D(.,1)	0	0	0.71	0
																																						M(.,1)	7.3e-05	0	5.11e-05	0			M(.,1)	7.3e-05	0	5.11e-05	0
																																						G(.,0)	0	0	1.1	0			G(.,0)	0	0	1.1	0
																																						D(.,0)	0	0	0.71	0			D(.,0)	0	0	0.71	0
																																						M(.,0)	7.3e-07	0	5.11e-07	0			M(.,0)	7.3e-07	0	5.11e-07	0
																																						A(.,0)	0.00933258	0	0.00933258	0			A(.,0)	0.00933258	0	0.00933258	0
																																						G(.,1)	0	0	1.1	0			G(.,1)	0	0	1.1	0
																																						D(.,1)	0	0	0.71	0			D(.,1)	0	0	0.71	0
																																						M(.,1)	7.3e-05	0	5.11e-05	0			M(.,1)	7.3e-05	0	5.11e-05	0
																																						G(.,0)	0	0	1.1	0			G(.,0)	0	0	1.1	0
																																						D(.,0)	0	0	0.71	0			D(.,0)	0	0	0.71	0
																																						M(.,0)	7.3e-07	0	5.11e-07	0			M(.,0)	7.3e-07	0	5.11e-07	0
																																						A(.,0)	0.00933258	0	0.00933258	0			A(.,0)	0.00933258	0	0.00933258	0
																																						G(.,1)	0	0	1.1	0			G(.,1)	0	0	1.1	0
																																						D(.,1)	0	0	0.71	0			D(.,1)	0	0	0.71	0
																																						M(.,1)	7.3e-05	0	5.11e-05	0			M(.,1)	7.3e-05	0	5.11e-05	0
																																							0.72828	80	80	1				0.72828	80	80	1
																																							100	1e-15	1e-25	1e-40	1	5		100	1e-15	1e-25	1e-40
																																							1							1
																																							2	1						3	1
																																							1							1
																																							N							N
																																							3							3
																																							0	0.72828	26.6667					0	0.72828	26.6667
																																						G(.,0)	26.6493	0	1.1	0			G(.,0)	26.6493	0	1.1	0
																																						D(.,0)	0	0	0.71	0			D(.,0)	0	0	0.71	0
																																						M(.,0)	7.3e-07	0	5.11e-07	0			M(.,0)	7.3e-07	0	5.11e-07	0
																																						A(.,0)	0.00933258	0	0.00933258	0			A(.,0)	0.00933258	0	0.00933258	0
																																						G(.,1)	27.6493	0	1.1	0			G(.,1)	27.6493	0	1.1	0
																																						D(.,1)	0	0	0.71	0			D(.,1)	0	0	0.71	0
																																						M(.,1)	7.3e-05	0	5.11e-05	0			M(.,1)	7.3e-05	0	5.11e-05	0
																																						G(.,0)	0	0	1.1	0			G(.,0)	0	0	1.1	0
																																						D(.,0)	0	0	0.71	0			D(.,0)	0	0	0.71	0
																																						M(.,0)	7.3e-07	0	5.11e-07	0			M(.,0)	7.3e-07	0	5.11e-07	0
																																						A(.,0)	0.00933258	0	0.00933258	0			A(.,0)	0.00933258	0	0.00933258	0
																																						G(.,1)	0	0	1.1	0			G(.,1)	0	0	1.1	0
																																						D(.,1)	0	0	0.71	0			D(.,1)	0	0	0.71	0
																																						M(.,1)	7.3e-05	0	5.11e-05	0			M(.,1)	7.3e-05	0	5.11e-05	0
																																						G(.,0)	0	0	1.1	0			G(.,0)	0	0	1.1	0
																																						D(.,0)	0	0	0.71	0			D(.,0)	0	0	0.71	0
																																						M(.,0)	8.76e-07	0	6.132e-07	0			M(.,0)	8.76e-07	0	6.132e-07	0
																																						A(.,0)	0.00933258	0	0.00933258	0			A(.,0)	0.00933258	0	0.00933258	0
																																						G(.,1)	0	0	1.1	0			G(.,1)	0	0	1.1	0
																																						D(.,1)	0	0	0.71	0			D(.,1)	0	0	0.71	0
																																						M(.,1)	8.76001e-05	0	6.132e-05	0			M(.,1)	8.76001e-05	0	6.132e-05	0
																																							0.72828	80	80	1				0.72828	80	80	1
																																							100	1e-15	1e-25	1e-40	1	5		100	1e-15	1e-25	1e-40
																																							1							1
																																							2	1						3	1
																																							1							1
																																							N							N
																																							3							3
																																							0	0.72828	26.6667					0	0.72828	26.6667
																																						G(.,0)	26.6493	0	1.1	0			G(.,0)	26.6493	0	1.1	0
																																						D(.,0)	0	0	0.71	0			D(.,0)	0	0	0.71	0
																																						M(.,0)	7.3e-07	0	5.183e-07	0			M(.,0)	7.3e-07	0	5.183e-07	0
																																						A(.,0)	0.00933258	0	0.00933258	0			A(.,0)	0.00933258	0	0.00933258	0
																																						G(.,1)	27.6493	0	1.1	0			G(.,1)	27.6493	0	1.1	0
																																						D(.,1)	0	0	0.71	0			D(.,1)	0	0	0.71	0
																																						M(.,1)	7.3e-05	0	5.183e-05	0			M(.,1)	7.3e-05	0	5.183e-05	0
																																						G(.,0)	0	0	1.1	0			G(.,0)	0	0	1.1	0
																																						D(.,0)	0	0	0.71	0			D(.,0)	0	0	0.71	0
																																						M(.,0)	7.3e-07	0	5.183e-07	0			M(.,0)	7.3e-07	0	5.183e-07	0
																																						A(.,0)	0.00933258	0	0.00933258	0			A(.,0)	0.00933258	0	0.00933258	0
																																						G(.,1)	0	0	1.1	0			G(.,1)	0	0	1.1	0
																																						D(.,1)	0	0	0.71	0			D(.,1)	0	0	0.71	0
																																						M(.,1)	7.3e-05	0	5.183e-05	0			M(.,1)	7.3e-05	0	5.183e-05	0
																																						G(.,0)	0	0	1.1	0			G(.,0)	0	0	1.1	0
																																						D(.,0)	0	0	0.71	0			D(.,0)	0	0	0.71	0
																																						M(.,0)	7.3e-07	0	5.183e-07	0			M(.,0)	7.3e-07	0	5.183e-07	0
																																						A(.,0)	0.00933258	0	0.00933258	0			A(.,0)	0.00933258	0	0.00933258	0
																																						G(.,1)	0	0	1.1	0			G(.,1)	0	0	1.1	0
																																						D(.,1)	0	0	0.71	0			D(.,1)	0	0	0.71	0
																																						M(.,1)	7.3e-05	0	5.183e-05	0			M(.,1)	7.3e-05	0	5.183e-05	0
																																							0.72828	80	80	1				0.72828	80	80	1
																																							100	1e-15	1e-25	1e-40	1	5		100	1e-15	1e-25	1e-40
																																							1							1
																																							2	1						3	1
																																							1							1
																																							N							N
																																							3							3
																																							0	0.72828	26.6667					0	0.72828	26.6667
																																						G(.,0)	26.6493	0	1.1	0			G(.,0)	26.6493	0	1.1	0
																																						D(.,0)	0	0	0.71	0			D(.,0)	0	0	0.71	0
																																						M(.,0)	7.3e-07	0	5.183e-07	0			M(.,0)	7.3e-07	0	5.183e-07	0
																																						A(.,0)	0.00933258	0	0.00933258	0			A(.,0)	0.00933258	0	0.00933258	0
																																						G(.,1)	27.6493	0	1.1	0			G(.,1)	27.6493	0	1.1	0
																																						D(.,1)	0	0	0.71	0			D(.,1)	0	0	0.71	0
																																						M(.,1)	7.3e-05	0	5.183e-05	0			M(.,1)	7.3e-05	0	5.183e-05	0
																																						G(.,0)	0	0	1.1	0			G(.,0)	0	0	1.1	0
																																						D(.,0)	0	0	0.71	0			D(.,0)	0	0	0.71	0
																																						M(.,0)	7.3e-07	0	5.183e-07	0			M(.,0)	7.3e-07	0	5.183e-07	0
																																						A(.,0)	0.00933258	0	0.00933258	0			A(.,0)	0.00933258	0	0.00933258	0
																																						G(.,1)	0	0	1.1	0			G(.,1)	0	0	1.1	0
																																						D(.,1)	0	0	0.71	0			D(.,1)	0	0	0.71	0
																																						M(.,1)	7.3e-05	0	5.183e-05	0			M(.,1)	7.3e-05	0	5.183e-05	0
																																						G(.,0)	0	0	1.1	0			G(.,0)	0	0	1.1	0
																																						D(.,0)	0	0	0.71	0			D(.,0)	0	0	0.71	0
																																						M(.,0)	8.76e-07	0	6.2196e-07	0			M(.,0)	8.76e-07	0	6.2196e-07	0
																																						A(.,0)	0.00933258	0	0.00933258	0			A(.,0)	0.00933258	0	0.00933258	0
																																						G(.,1)	0	0	1.1	0			G(.,1)	0	0	1.1	0
																																						D(.,1)	0	0	0.71	0			D(.,1)	0	0	0.71	0
																																						M(.,1)	8.76001e-05	0	6.2196e-05	0			M(.,1)	8.76001e-05	0	6.2196e-05	0
																																							0.72828	80	80	1				0.72828	80	80	1
																																							100	1e-15	1e-25	1e-40	1	5		100	1e-15	1e-25	1e-40
																																							1							1
																																							2	1						3	1
																																							1							1
																																							N							N
																																							3							3
																																							0	0.72828	26.6667					0	0.72828	26.6667
																																						G(.,0)	26.6493	0	1.1	0			G(.,0)	26.6493	0	1.1	0
																																						D(.,0)	0	0	0.71	0			D(.,0)	0	0	0.71	0
																																						M(.,0)	7.3e-07	0	5.256e-07	0			M(.,0)	7.3e-07	0	5.256e-07	0
																																						A(.,0)	0.00933258	0	0.00933258	0			A(.,0)	0.00933258	0	0.00933258	0
																																						G(.,1)	27.6493	0	1.1	0			G(.,1)	27.6493	0	1.1	0
																																						D(.,1)	0	0	0.71	0			D(.,1)	0	0	0.71	0
																																						M(.,1)	7.3e-05	0	5.256e-05	0			M(.,1)	7.3e-05	0	5.256e-05	0
																																						G(.,0)	0	0	1.1	0			G(.,0)	0	0	1.1	0
																																						D(.,0)	0	0	0.71	0			D(.,0)	0	0	0.71	0
																																						M(.,0)	7.3e-07	0	5.256e-07	0			M(.,0)	7.3e-07	0	5.256e-07	0
																																						A(.,0)	0.00933258	0	0.00933258	0			A(.,0)	0.00933258	0	0.00933258	0
																																						G(.,1)	0	0	1.1	0			G(.,1)	0	0	1.1	0
																																						D(.,1)	0	0	0.71	0			D(.,1)	0	0	0.71	0
																																						M(.,1)	7.3e-05	0	5.256e-05	0			M(.,1)	7.3e-05	0	5.256e-05	0
																																						G(.,0)	0	0	1.1	0			G(.,0)	0	0	1.1	0
																																						D(.,0)	0	0	0.71	0			D(.,0)	0	0	0.71	0
																																						M(.,0)	7.3e-07	0	5.256e-07	0			M(.,0)	7.3e-07	0	5.256e-07	0
																																						A(.,0)	0.00933258	0	0.00933258	0			A(.,0)	0.00933258	0	0.00933258	0
																																						G(.,1)	0	0	1.1	0			G(.,1)	0	0	1.1	0
																																						D(.,1)	0	0	0.71	0			D(.,1)	0	0	0.71	0
																																						M(.,1)	7.3e-05	0	5.256e-05	0			M(.,1)	7.3e-05	0	5.256e-05	0
																																							0.72828	80	80	1				0.72828	80	80	1
																																							100	1e-15	1e-25	1e-40	1	5		100	1e-15	1e-25	1e-40
																																							1							1
																																							2	1						3	1
																																							1							1
																																							N							N
																																							3							3
																																							0	0.72828	26.6667					0	0.72828	26.6667
																																						G(.,0)	26.6493	0	1.1	0			G(.,0)	26.6493	0	1.1	0
																																						D(.,0)	0	0	0.71	0			D(.,0)	0	0	0.71	0
																																						M(.,0)	7.3e-07	0	5.256e-07	0			M(.,0)	7.3e-07	0	5.256e-07	0
																																						A(.,0)	0.00933258	0	0.00933258	0			A(.,0)	0.00933258	0	0.00933258	0
																																						G(.,1)	27.6493	0	1.1	0			G(.,1)	27.6493	0	1.1	0
																																						D(.,1)	0	0	0.71	0			D(.,1)	0	0	0.71	0
																																						M(.,1)	7.3e-05	0	5.256e-05	0			M(.,1)	7.3e-05	0	5.256e-05	0
																																						G(.,0)	0	0	1.1	0			G(.,0)	0	0	1.1	0
																																						D(.,0)	0	0	0.71	0			D(.,0)	0	0	0.71	0
																																						M(.,0)	7.3e-07	0	5.256e-07	0			M(.,0)	7.3e-07	0	5.256e-07	0
																																						A(.,0)	0.00933258	0	0.00933258	0			A(.,0)	0.00933258	0	0.00933258	0
																																						G(.,1)	0	0	1.1	0			G(.,1)	0	0	1.1	0
																																						D(.,1)	0	0	0.71	0			D(.,1)	0	0	0.71	0
																																						M(.,1)	7.3e-05	0	5.256e-05	0			M(.,1)	7.3e-05	0	5.256e-05	0
																																						G(.,0)	0	0	1.1	0			G(.,0)	0	0	1.1	0
																																						D(.,0)	0	0	0.71	0			D(.,0)	0	0	0.71	0
																																						M(.,0)	8.76e-07	0	6.3072e-07	0			M(.,0)	8.76e-07	0	6.3072e-07	0
																																						A(.,0)	0.00933258	0	0.00933258	0			A(.,0)	0.00933258	0	0.00933258	0
																																						G(.,1)	0	0	1.1	0			G(.,1)	0	0	1.1	0
																																						D(.,1)	0	0	0.71	0			D(.,1)	0	0	0.71	0
																																						M(.,1)	8.76001e-05	0	6.3072e-05	0			M(.,1)	8.76001e-05	0	6.3072e-05	0
																																							0.72828	80	80	1				0.72828	80	80	1
																																							100	1e-15	1e-25	1e-40	1	5		100	1e-15	1e-25	1e-40
																																							1							1
																																							2	1						3	1
																																							1							1
																																							N							N
																																							3							3
																																							0	0.72828	26.6667					0	0.72828	26.6667
																																						G(.,0)	26.6493	0	1.1	0			G(.,0)	26.6493	0	1.1	0
																																						D(.,0)	0	0	0.71	0			D(.,0)	0	0	0.71	0
																																						M(.,0)	7.3e-07	0	5.329e-07	0			M(.,0)	7.3e-07	0	5.329e-07	0
																																						A(.,0)	0.00933258	0	0.00933258	0			A(.,0)	0.00933258	0	0.00933258	0
																																						G(.,1)	27.6493	0	1.1	0			G(.,1)	27.6493	0	1.1	0
																																						D(.,1)	0	0	0.71	0			D(.,1)	0	0	0.71	0
																																						M(.,1)	7.3e-05	0	5.329e-05	0			M(.,1)	7.3e-05	0	5.329e-05	0
																																						G(.,0)	0	0	1.1	0			G(.,0)	0	0	1.1	0
																																						D(.,0)	0	0	0.71	0			D(.,0)	0	0	0.71	0
																																						M(.,0)	7.3e-07	0	5.329e-07	0			M(.,0)	7.3e-07	0	5.329e-07	0
																																						A(.,0)	0.00933258	0	0.00933258	0			A(.,0)	0.00933258	0	0.00933258	0
																																						G(.,1)	0	0	1.1	0			G(.,1)	0	0	1.1	0
																																						D(.,1)	0	0	0.71	0			D(.,1)	0	0	0.71	0
																																						M(.,1)	7.3e-05	0	5.329e-05	0			M(.,1)	7.3e-05	0	5.329e-05	0
																																						G(.,0)	0	0	1.1	0			G(.,0)	0	0	1.1	0
																																						D(.,0)	0	0	0.71	0			D(.,0)	0	0	0.71	0
																																						M(.,0)	7.3e-07	0	5.329e-07	0			M(.,0)	7.3e-07	0	5.329e-07	0
																																						A(.,0)	0.00933258	0	0.00933258	0			A(.,0)	0.00933258	0	0.00933258	0
																																						G(.,1)	0	0	1.1	0			G(.,1)	0	0	1.1	0
																																						D(.,1)	0	0	0.71	0			D(.,1)	0	0	0.71	0
																																						M(.,1)	7.3e-05	0	5.329e-05	0			M(.,1)	7.3e-05	0	5.329e-05	0
																																							0.72828	80	80	1				0.72828	80	80	1
																																							100	1e-15	1e-25	1e-40	1	5		100	1e-15	1e-25	1e-40
																																							1							1
																																							2	1						3	1
																																							1							1
																																							N							N
																																							3							3
																																							0	0.72828	26.6667					0	0.72828	26.6667
																																						G(.,0)	26.6493	0	1.1	0			G(.,0)	26.6493	0	1.1	0
																																						D(.,0)	0	0	0.71	0			D(.,0)	0	0	0.71	0
																																						M(.,0)	7.3e-07	0	5.329e-07	0			M(.,0)	7.3e-07	0	5.329e-07	0
																																						A(.,0)	0.00933258	0	0.00933258	0			A(.,0)	0.00933258	0	0.00933258	0
																																						G(.,1)	27.6493	0	1.1	0			G(.,1)	27.6493	0	1.1	0
																																						D(.,1)	0	0	0.71	0			D(.,1)	0	0	0.71	0
																																						M(.,1)	7.3e-05	0	5.329e-05	0			M(.,1)	7.3e-05	0	5.329e-05	0
																																						G(.,0)	0	0	1.1	0			G(.,0)	0	0	1.1	0
																																						D(.,0)	0	0	0.71	0			D(.,0)	0	0	0.71	0
																																						M(.,0)	7.3e-07	0	5.329e-07	0			M(.,0)	7.3e-07	0	5.329e-07	0
																																						A(.,0)	0.00933258	0	0.00933258	0			A(.,0)	0.00933258	0	0.00933258	0
																																						G(.,1)	0	0	1.1	0			G(.,1)	0	0	1.1	0
																																						D(.,1)	0	0	0.71	0			D(.,1)	0	0	0.71	0
																																						M(.,1)	7.3e-05	0	5.329e-05	0			M(.,1)	7.3e-05	0	5.329e-05	0
																																						G(.,0)	0	0	1.1	0			G(.,0)	0	0	1.1	0
																																						D(.,0)	0	0	0.71	0			D(.,0)	0	0	0.71	0
																																						M(.,0)	8.76e-07	0	6.3948e-07	0			M(.,0)	8.76e-07	0	6.3948e-07	0
																																						A(.,0)	0.00933258	0	0.00933258	0			A(.,0)	0.00933258	0	0.00933258	0
																																						G(.,1)	0	0	1.1	0			G(.,1)	0	0	1.1	0
																																						D(.,1)	0	0	0.71	0			D(.,1)	0	0	0.71	0
																																						M(.,1)	8.76001e-05	0	6.3948e-05	0			M(.,1)	8.76001e-05	0	6.3948e-05	0
																																							0.72828	80	80	1				0.72828	80	80	1
																																							100	1e-15	1e-25	1e-40	1	5		100	1e-15	1e-25	1e-40
																																							1							1
																																							2	1						3	1
																																							1							1
																																							N							N
																																							3							3
																																							0	0.72828	26.6667					0	0.72828	26.6667
																																						G(.,0)	26.6493	0	1.1	0			G(.,0)	26.6493	0	1.1	0
																																						D(.,0)	0	0	0.71	0			D(.,0)	0	0	0.71	0
																																						M(.,0)	7.3e-07	0	5.402e-07	0			M(.,0)	7.3e-07	0	5.402e-07	0
																																						A(.,0)	0.00933258	0	0.00933258	0			A(.,0)	0.00933258	0	0.00933258	0
																																						G(.,1)	27.6493	0	1.1	0			G(.,1)	27.6493	0	1.1	0
																																						D(.,1)	0	0	0.71	0			D(.,1)	0	0	0.71	0
																																						M(.,1)	7.3e-05	0	5.402e-05	0			M(.,1)	7.3e-05	0	5.402e-05	0
																																						G(.,0)	0	0	1.1	0			G(.,0)	0	0	1.1	0
																																						D(.,0)	0	0	0.71	0			D(.,0)	0	0	0.71	0
																																						M(.,0)	7.3e-07	0	5.402e-07	0			M(.,0)	7.3e-07	0	5.402e-07	0
																																						A(.,0)	0.00933258	0	0.00933258	0			A(.,0)	0.00933258	0	0.00933258	0
																																						G(.,1)	0	0	1.1	0			G(.,1)	0	0	1.1	0
																																						D(.,1)	0	0	0.71	0			D(.,1)	0	0	0.71	0
																																						M(.,1)	7.3e-05	0	5.402e-05	0			M(.,1)	7.3e-05	0	5.402e-05	0
																																						G(.,0)	0	0	1.1	0			G(.,0)	0	0	1.1	0
																																						D(.,0)	0	0	0.71	0			D(.,0)	0	0	0.71	0
																																						M(.,0)	7.3e-07	0	5.402e-07	0			M(.,0)	7.3e-07	0	5.402e-07	0
																																						A(.,0)	0.00933258	0	0.00933258	0			A(.,0)	0.00933258	0	0.00933258	0
																																						G(.,1)	0	0	1.1	0			G(.,1)	0	0	1.1	0
																																						D(.,1)	0	0	0.71	0			D(.,1)	0	0	0.71	0
																																						M(.,1)	7.3e-05	0	5.402e-05	0			M(.,1)	7.3e-05	0	5.402e-05	0
																																							0.72828	80	80	1				0.72828	80	80	1
																																							100	1e-15	1e-25	1e-40	1	5		100	1e-15	1e-25	1e-40
																																							1							1
																																							2	1						3	1
																																							1							1
																																							N							N
																																							3							3
																																							0	0.72828	26.6667					0	0.72828	26.6667
																																						G(.,0)	26.6493	0	1.1	0			G(.,0)	26.6493	0	1.1	0
																																						D(.,0)	0	0	0.71	0			D(.,0)	0	0	0.71	0
																																						M(.,0)	7.3e-07	0	5.402e-07	0			M(.,0)	7.3e-07	0	5.402e-07	0
																																						A(.,0)	0.00933258	0	0.00933258	0			A(.,0)	0.00933258	0	0.00933258	0
																																						G(.,1)	27.6493	0	1.1	0			G(.,1)	27.6493	0	1.1	0
																																						D(.,1)	0	0	0.71	0			D(.,1)	0	0	0.71	0
																																						M(.,1)	7.3e-05	0	5.402e-05	0			M(.,1)	7.3e-05	0	5.402e-05	0
																																						G(.,0)	0	0	1.1	0			G(.,0)	0	0	1.1	0
																																						D(.,0)	0	0	0.71	0			D(.,0)	0	0	0.71	0
																																						M(.,0)	7.3e-07	0	5.402e-07	0			M(.,0)	7.3e-07	0	5.402e-07	0
																																						A(.,0)	0.00933258	0	0.00933258	0			A(.,0)	0.00933258	0	0.00933258	0
																																						G(.,1)	0	0	1.1	0			G(.,1)	0	0	1.1	0
																																						D(.,1)	0	0	0.71	0			D(.,1)	0	0	0.71	0
																																						M(.,1)	7.3e-05	0	5.402e-05	0			M(.,1)	7.3e-05	0	5.402e-05	0
																																						G(.,0)	0	0	1.1	0			G(.,0)	0	0	1.1	0
																																						D(.,0)	0	0	0.71	0			D(.,0)	0	0	0.71	0
																																						M(.,0)	8.76e-07	0	6.4824e-07	0			M(.,0)	8.76e-07	0	6.4824e-07	0
																																						A(.,0)	0.00933258	0	0.00933258	0			A(.,0)	0.00933258	0	0.00933258	0
																																						G(.,1)	0	0	1.1	0			G(.,1)	0	0	1.1	0
																																						D(.,1)	0	0	0.71	0			D(.,1)	0	0	0.71	0
																																						M(.,1)	8.76001e-05	0	6.4824e-05	0			M(.,1)	8.76001e-05	0	6.4824e-05	0
																																							0.72828	80	80	1				0.72828	80	80	1
																																							100	1e-15	1e-25	1e-40	1	5		100	1e-15	1e-25	1e-40
																																							1							1
																																							2	1						3	1
																																							1							1
																																							N							N
																																							3							3
																																							0	0.72828	26.6667					0	0.72828	26.6667
																																						G(.,0)	26.6493	0	1.1	0			G(.,0)	26.6493	0	1.1	0
																																						D(.,0)	0	0	0.71	0			D(.,0)	0	0	0.71	0
																																						M(.,0)	7.3e-07	0	5.475e-07	0			M(.,0)	7.3e-07	0	5.475e-07	0
																																						A(.,0)	0.00933258	0	0.00933258	0			A(.,0)	0.00933258	0	0.00933258	0
																																						G(.,1)	27.6493	0	1.1	0			G(.,1)	27.6493	0	1.1	0
																																						D(.,1)	0	0	0.71	0			D(.,1)	0	0	0.71	0
																																						M(.,1)	7.3e-05	0	5.475e-05	0			M(.,1)	7.3e-05	0	5.475e-05	0
																																						G(.,0)	0	0	1.1	0			G(.,0)	0	0	1.1	0
																																						D(.,0)	0	0	0.71	0			D(.,0)	0	0	0.71	0
																																						M(.,0)	7.3e-07	0	5.475e-07	0			M(.,0)	7.3e-07	0	5.475e-07	0
																																						A(.,0)	0.00933258	0	0.00933258	0			A(.,0)	0.00933258	0	0.00933258	0
																																						G(.,1)	0	0	1.1	0			G(.,1)	0	0	1.1	0
																																						D(.,1)	0	0	0.71	0			D(.,1)	0	0	0.71	0
																																						M(.,1)	7.3e-05	0	5.475e-05	0			M(.,1)	7.3e-05	0	5.475e-05	0
																																						G(.,0)	0	0	1.1	0			G(.,0)	0	0	1.1	0
																																						D(.,0)	0	0	0.71	0			D(.,0)	0	0	0.71	0
																																						M(.,0)	7.3e-07	0	5.475e-07	0			M(.,0)	7.3e-07	0	5.475e-07	0
																																						A(.,0)	0.00933258	0	0.00933258	0			A(.,0)	0.00933258	0	0.00933258	0
																																						G(.,1)	0	0	1.1	0			G(.,1)	0	0	1.1	0
																																						D(.,1)	0	0	0.71	0			D(.,1)	0	0	0.71	0
																																						M(.,1)	7.3e-05	0	5.475e-05	0			M(.,1)	7.3e-05	0	5.475e-05	0
																																							0.72828	80	80	1				0.72828	80	80	1
																																							100	1e-15	1e-25	1e-40	1	5		100	1e-15	1e-25	1e-40
																																							1							1
																																							2	1						3	1
																																							1							1
																																							N							N
																																							3							3
																																							0	0.72828	26.6667					0	0.72828	26.6667
																																						G(.,0)	26.6493	0	1.1	0			G(.,0)	26.6493	0	1.1	0
																																						D(.,0)	0	0	0.71	0			D(.,0)	0	0	0.71	0
																																						M(.,0)	7.3e-07	0	5.475e-07	0			M(.,0)	7.3e-07	0	5.475e-07	0
																																						A(.,0)	0.00933258	0	0.00933258	0			A(.,0)	0.00933258	0	0.00933258	0
																																						G(.,1)	27.6493	0	1.1	0			G(.,1)	27.6493	0	1.1	0
																																						D(.,1)	0	0	0.71	0			D(.,1)	0	0	0.71	0
																																						M(.,1)	7.3e-05	0	5.475e-05	0			M(.,1)	7.3e-05	0	5.475e-05	0
																																						G(.,0)	0	0	1.1	0			G(.,0)	0	0	1.1	0
																																						D(.,0)	0	0	0.71	0			D(.,0)	0	0	0.71	0
																																						M(.,0)	7.3e-07	0	5.475e-07	0			M(.,0)	7.3e-07	0	5.475e-07	0
																																						A(.,0)	0.00933258	0	0.00933258	0			A(.,0)	0.00933258	0	0.00933258	0
																																						G(.,1)	0	0	1.1	0			G(.,1)	0	0	1.1	0
																																						D(.,1)	0	0	0.71	0			D(.,1)	0	0	0.71	0
																																						M(.,1)	7.3e-05	0	5.475e-05	0			M(.,1)	7.3e-05	0	5.475e-05	0
																																						G(.,0)	0	0	1.1	0			G(.,0)	0	0	1.1	0
																																						D(.,0)	0	0	0.71	0			D(.,0)	0	0	0.71	0
																																						M(.,0)	8.76e-07	0	6.57e-07	0			M(.,0)	8.76e-07	0	6.57e-07	0
																																						A(.,0)	0.00933258	0	0.00933258	0			A(.,0)	0.00933258	0	0.00933258	0
																																						G(.,1)	0	0	1.1	0			G(.,1)	0	0	1.1	0
																																						D(.,1)	0	0	0.71	0			D(.,1)	0	0	0.71	0
																																						M(.,1)	8.76001e-05	0	6.57e-05	0			M(.,1)	8.76001e-05	0	6.57e-05	0
																																							0.72828	80	80	1				0.72828	80	80	1
																																							100	1e-15	1e-25	1e-40	1	5		100	1e-15	1e-25	1e-40
																																							1							1
																																							2	1						3	1
																																							1							1
																																							N							N
																																							3							3
																																							0	0.72828	26.6667					0	0.72828	26.6667
																																						G(.,0)	26.6493	0	1.1	0			G(.,0)	26.6493	0	1.1	0
																																						D(.,0)	0	0	0.71	0			D(.,0)	0	0	0.71	0
																																						M(.,0)	7.3e-07	0	5.548e-07	0			M(.,0)	7.3e-07	0	5.548e-07	0
																																						A(.,0)	0.00933258	0	0.00933258	0			A(.,0)	0.00933258	0	0.00933258	0
																																						G(.,1)	27.6493	0	1.1	0			G(.,1)	27.6493	0	1.1	0
																																						D(.,1)	0	0	0.71	0			D(.,1)	0	0	0.71	0
																																						M(.,1)	7.3e-05	0	5.548e-05	0			M(.,1)	7.3e-05	0	5.548e-05	0
																																						G(.,0)	0	0	1.1	0			G(.,0)	0	0	1.1	0
																																						D(.,0)	0	0	0.71	0			D(.,0)	0	0	0.71	0
																																						M(.,0)	7.3e-07	0	5.548e-07	0			M(.,0)	7.3e-07	0	5.548e-07	0
																																						A(.,0)	0.00933258	0	0.00933258	0			A(.,0)	0.00933258	0	0.00933258	0
																																						G(.,1)	0	0	1.1	0			G(.,1)	0	0	1.1	0
																																						D(.,1)	0	0	0.71	0			D(.,1)	0	0	0.71	0
																																						M(.,1)	7.3e-05	0	5.548e-05	0			M(.,1)	7.3e-05	0	5.548e-05	0
																																						G(.,0)	0	0	1.1	0			G(.,0)	0	0	1.1	0
																																						D(.,0)	0	0	0.71	0			D(.,0)	0	0	0.71	0
																																						M(.,0)	7.3e-07	0	5.548e-07	0			M(.,0)	7.3e-07	0	5.548e-07	0
																																						A(.,0)	0.00933258	0	0.00933258	0			A(.,0)	0.00933258	0	0.00933258	0
																																						G(.,1)	0	0	1.1	0			G(.,1)	0	0	1.1	0
																																						D(.,1)	0	0	0.71	0			D(.,1)	0	0	0.71	0
																																						M(.,1)	7.3e-05	0	5.548e-05	0			M(.,1)	7.3e-05	0	5.548e-05	0
																																							0.72828	80	80	1				0.72828	80	80	1
																																							100	1e-15	1e-25	1e-40	1	5		100	1e-15	1e-25	1e-40
																																							1							1
																																							2	1						3	1
																																							1							1
																																							N							N
																																							3							3
																																							0	0.72828	26.6667					0	0.72828	26.6667
																																						G(.,0)	26.6493	0	1.1	0			G(.,0)	26.6493	0	1.1	0
																																						D(.,0)	0	0	0.71	0			D(.,0)	0	0	0.71	0
																																						M(.,0)	7.3e-07	0	5.548e-07	0			M(.,0)	7.3e-07	0	5.548e-07	0
																																						A(.,0)	0.00933258	0	0.00933258	0			A(.,0)	0.00933258	0	0.00933258	0
																																						G(.,1)	27.6493	0	1.1	0			G(.,1)	27.6493	0	1.1	0
																																						D(.,1)	0	0	0.71	0			D(.,1)	0	0	0.71	0
																																						M(.,1)	7.3e-05	0	5.548e-05	0			M(.,1)	7.3e-05	0	5.548e-05	0
																																						G(.,0)	0	0	1.1	0			G(.,0)	0	0	1.1	0
																																						D(.,0)	0	0	0.71	0			D(.,0)	0	0	0.71	0
																																						M(.,0)	7.3e-07	0	5.548e-07	0			M(.,0)	7.3e-07	0	5.548e-07	0
																																						A(.,0)	0.00933258	0	0.00933258	0			A(.,0)	0.00933258	0	0.00933258	0
																																						G(.,1)	0	0	1.1	0			G(.,1)	0	0	1.1	0
																																						D(.,1)	0	0	0.71	0			D(.,1)	0	0	0.71	0
																																						M(.,1)	7.3e-05	0	5.548e-05	0			M(.,1)	7.3e-05	0	5.548e-05	0
																																						G(.,0)	0	0	1.1	0			G(.,0)	0	0	1.1	0
																																						D(.,0)	0	0	0.71	0			D(.,0)	0	0	0.71	0
																																						M(.,0)	8.76e-07	0	6.6576e-07	0			M(.,0)	8.76e-07	0	6.6576e-07	0
																																						A(.,0)	0.00933258	0	0.00933258	0			A(.,0)	0.00933258	0	0.00933258	0
																																						G(.,1)	0	0	1.1	0			G(.,1)	0	0	1.1	0
																																						D(.,1)	0	0	0.71	0			D(.,1)	0	0	0.71	0
																																						M(.,1)	8.76001e-05	0	6.6576e-05	0			M(.,1)	8.76001e-05	0	6.6576e-05	0
																																							0.72828	80	80	1				0.72828	80	80	1
																																							100	1e-15	1e-25	1e-40	1	5		100	1e-15	1e-25	1e-40
																																							1							1
																																							2	1						3	1
																																							1							1
																																							N							N
																																							3							3
																																							0	0.72828	26.6667					0	0.72828	26.6667
																																						G(.,0)	26.6493	0	1.1	0			G(.,0)	26.6493	0	1.1	0
																																						D(.,0)	0	0	0.71	0			D(.,0)	0	0	0.71	0
																																						M(.,0)	7.3e-07	0	5.621e-07	0			M(.,0)	7.3e-07	0	5.621e-07	0
																																						A(.,0)	0.00933258	0	0.00933258	0			A(.,0)	0.00933258	0	0.00933258	0
																																						G(.,1)	27.6493	0	1.1	0			G(.,1)	27.6493	0	1.1	0
																																						D(.,1)	0	0	0.71	0			D(.,1)	0	0	0.71	0
																																						M(.,1)	7.3e-05	0	5.621e-05	0			M(.,1)	7.3e-05	0	5.621e-05	0
																																						G(.,0)	0	0	1.1	0			G(.,0)	0	0	1.1	0
																																						D(.,0)	0	0	0.71	0			D(.,0)	0	0	0.71	0
																																						M(.,0)	7.3e-07	0	5.621e-07	0			M(.,0)	7.3e-07	0	5.621e-07	0
																																						A(.,0)	0.00933258	0	0.00933258	0			A(.,0)	0.00933258	0	0.00933258	0
																																						G(.,1)	0	0	1.1	0			G(.,1)	0	0	1.1	0
																																						D(.,1)	0	0	0.71	0			D(.,1)	0	0	0.71	0
																																						M(.,1)	7.3e-05	0	5.621e-05	0			M(.,1)	7.3e-05	0	5.621e-05	0
																																						G(.,0)	0	0	1.1	0			G(.,0)	0	0	1.1	0
																																						D(.,0)	0	0	0.71	0			D(.,0)	0	0	0.71	0
																																						M(.,0)	7.3e-07	0	5.621e-07	0			M(.,0)	7.3e-07	0	5.621e-07	0
																																						A(.,0)	0.00933258	0	0.00933258	0			A(.,0)	0.00933258	0	0.00933258	0
																																						G(.,1)	0	0	1.1	0			G(.,1)	0	0	1.1	0
																																						D(.,1)	0	0	0.71	0			D(.,1)	0	0	0.71	0
																																						M(.,1)	7.3e-05	0	5.621e-05	0			M(.,1)	7.3e-05	0	5.621e-05	0
																																							0.72828	80	80	1				0.72828	80	80	1
																																							100	1e-15	1e-25	1e-40	1	5		100	1e-15	1e-25	1e-40
																																							1							1
																																							2	1						3	1
																																							1							1
																																							N							N
																																							3							3
																																							0	0.72828	26.6667					0	0.72828	26.6667
																																						G(.,0)	26.6493	0	1.1	0			G(.,0)	26.6493	0	1.1	0
																																						D(.,0)	0	0	0.71	0			D(.,0)	0	0	0.71	0
																																						M(.,0)	7.3e-07	0	5.621e-07	0			M(.,0)	7.3e-07	0	5.621e-07	0
																																						A(.,0)	0.00933258	0	0.00933258	0			A(.,0)	0.00933258	0	0.00933258	0
																																						G(.,1)	27.6493	0	1.1	0			G(.,1)	27.6493	0	1.1	0
																																						D(.,1)	0	0	0.71	0			D(.,1)	0	0	0.71	0
																																						M(.,1)	7.3e-05	0	5.621e-05	0			M(.,1)	7.3e-05	0	5.621e-05	0
																																						G(.,0)	0	0	1.1	0			G(.,0)	0	0	1.1	0
																																						D(.,0)	0	0	0.71	0			D(.,0)	0	0	0.71	0
																																						M(.,0)	7.3e-07	0	5.621e-07	0			M(.,0)	7.3e-07	0	5.621e-07	0
																																						A(.,0)	0.00933258	0	0.00933258	0			A(.,0)	0.00933258	0	0.00933258	0
																																						G(.,1)	0	0	1.1	0			G(.,1)	0	0	1.1	0
																																						D(.,1)	0	0	0.71	0			D(.,1)	0	0	0.71	0
																																						M(.,1)	7.3e-05	0	5.621e-05	0			M(.,1)	7.3e-05	0	5.621e-05	0
																																						G(.,0)	0	0	1.1	0			G(.,0)	0	0	1.1	0
																																						D(.,0)	0	0	0.71	0			D(.,0)	0	0	0.71	0
																																						M(.,0)	8.76e-07	0	6.7452e-07	0			M(.,0)	8.76e-07	0	6.7452e-07	0
																																						A(.,0)	0.00933258	0	0.00933258	0			A(.,0)	0.00933258	0	0.00933258	0
																																						G(.,1)	0	0	1.1	0			G(.,1)	0	0	1.1	0
																																						D(.,1)	0	0	0.71	0			D(.,1)	0	0	0.71	0
																																						M(.,1)	8.76001e-05	0	6.7452e-05	0			M(.,1)	8.76001e-05	0	6.7452e-05	0
																																							0.72828	80	80	1				0.72828	80	80	1
																																							100	1e-15	1e-25	1e-40	1	5		100	1e-15	1e-25	1e-40
																																							1							1
																																							2	1						3	1
																																							1							1
																																							N							N
																																							3							3
																																							0	0.72828	26.6667					0	0.72828	26.6667
																																						G(.,0)	26.6493	0	1.1	0			G(.,0)	26.6493	0	1.1	0
																																						D(.,0)	0	0	0.71	0			D(.,0)	0	0	0.71	0
																																						M(.,0)	7.3e-07	0	5.694e-07	0			M(.,0)	7.3e-07	0	5.694e-07	0
																																						A(.,0)	0.00933258	0	0.00933258	0			A(.,0)	0.00933258	0	0.00933258	0
																																						G(.,1)	27.6493	0	1.1	0			G(.,1)	27.6493	0	1.1	0
																																						D(.,1)	0	0	0.71	0			D(.,1)	0	0	0.71	0
																																						M(.,1)	7.3e-05	0	5.694e-05	0			M(.,1)	7.3e-05	0	5.694e-05	0
																																						G(.,0)	0	0	1.1	0			G(.,0)	0	0	1.1	0
																																						D(.,0)	0	0	0.71	0			D(.,0)	0	0	0.71	0
																																						M(.,0)	7.3e-07	0	5.694e-07	0			M(.,0)	7.3e-07	0	5.694e-07	0
																																						A(.,0)	0.00933258	0	0.00933258	0			A(.,0)	0.00933258	0	0.00933258	0
																																						G(.,1)	0	0	1.1	0			G(.,1)	0	0	1.1	0
																																						D(.,1)	0	0	0.71	0			D(.,1)	0	0	0.71	0
																																						M(.,1)	7.3e-05	0	5.694e-05	0			M(.,1)	7.3e-05	0	5.694e-05	0
																																						G(.,0)	0	0	1.1	0			G(.,0)	0	0	1.1	0
																																						D(.,0)	0	0	0.71	0			D(.,0)	0	0	0.71	0
																																						M(.,0)	7.3e-07	0	5.694e-07	0			M(.,0)	7.3e-07	0	5.694e-07	0
																																						A(.,0)	0.00933258	0	0.00933258	0			A(.,0)	0.00933258	0	0.00933258	0
																																						G(.,1)	0	0	1.1	0			G(.,1)	0	0	1.1	0
																																						D(.,1)	0	0	0.71	0			D(.,1)	0	0	0.71	0
																																						M(.,1)	7.3e-05	0	5.694e-05	0			M(.,1)	7.3e-05	0	5.694e-05	0
																																							0.72828	80	80	1				0.72828	80	80	1
																																							100	1e-15	1e-25	1e-40	1	5		100	1e-15	1e-25	1e-40
																																							1							1
																																							2	1						3	1
																																							1							1
																																							N							N
																																							3							3
																																							0	0.72828	26.6667					0	0.72828	26.6667
																																						G(.,0)	26.6493	0	1.1	0			G(.,0)	26.6493	0	1.1	0
																																						D(.,0)	0	0	0.71	0			D(.,0)	0	0	0.71	0
																																						M(.,0)	7.3e-07	0	5.694e-07	0			M(.,0)	7.3e-07	0	5.694e-07	0
																																						A(.,0)	0.00933258	0	0.00933258	0			A(.,0)	0.00933258	0	0.00933258	0
																																						G(.,1)	27.6493	0	1.1	0			G(.,1)	27.6493	0	1.1	0
																																						D(.,1)	0	0	0.71	0			D(.,1)	0	0	0.71	0
																																						M(.,1)	7.3e-05	0	5.694e-05	0			M(.,1)	7.3e-05	0	5.694e-05	0
																																						G(.,0)	0	0	1.1	0			G(.,0)	0	0	1.1	0
																																						D(.,0)	0	0	0.71	0			D(.,0)	0	0	0.71	0
																																						M(.,0)	7.3e-07	0	5.694e-07	0			M(.,0)	7.3e-07	0	5.694e-07	0
																																						A(.,0)	0.00933258	0	0.00933258	0			A(.,0)	0.00933258	0	0.00933258	0
																																						G(.,1)	0	0	1.1	0			G(.,1)	0	0	1.1	0
																																						D(.,1)	0	0	0.71	0			D(.,1)	0	0	0.71	0
																																						M(.,1)	7.3e-05	0	5.694e-05	0			M(.,1)	7.3e-05	0	5.694e-05	0
																																						G(.,0)	0	0	1.1	0			G(.,0)	0	0	1.1	0
																																						D(.,0)	0	0	0.71	0			D(.,0)	0	0	0.71	0
																																						M(.,0)	8.76e-07	0	6.8328e-07	0			M(.,0)	8.76e-07	0	6.8328e-07	0
																																						A(.,0)	0.00933258	0	0.00933258	0			A(.,0)	0.00933258	0	0.00933258	0
																																						G(.,1)	0	0	1.1	0			G(.,1)	0	0	1.1	0
																																						D(.,1)	0	0	0.71	0			D(.,1)	0	0	0.71	0
																																						M(.,1)	8.76001e-05	0	6.8328e-05	0			M(.,1)	8.76001e-05	0	6.8328e-05	0
																																							0.72828	80	80	1				0.72828	80	80	1
																																							100	1e-15	1e-25	1e-40	1	5		100	1e-15	1e-25	1e-40
																																							1							1
																																							2	1						3	1
																																							1							1
																																							N							N
																																							3							3
																																							0	0.72828	26.6667					0	0.72828	26.6667
																																						G(.,0)	26.6493	0	1.1	0			G(.,0)	26.6493	0	1.1	0
																																						D(.,0)	0	0	0.71	0			D(.,0)	0	0	0.71	0
																																						M(.,0)	7.3e-07	0	5.767e-07	0			M(.,0)	7.3e-07	0	5.767e-07	0
																																						A(.,0)	0.00933258	0	0.00933258	0			A(.,0)	0.00933258	0	0.00933258	0
																																						G(.,1)	27.6493	0	1.1	0			G(.,1)	27.6493	0	1.1	0
																																						D(.,1)	0	0	0.71	0			D(.,1)	0	0	0.71	0
																																						M(.,1)	7.3e-05	0	5.767e-05	0			M(.,1)	7.3e-05	0	5.767e-05	0
																																						G(.,0)	0	0	1.1	0			G(.,0)	0	0	1.1	0
																																						D(.,0)	0	0	0.71	0			D(.,0)	0	0	0.71	0
																																						M(.,0)	7.3e-07	0	5.767e-07	0			M(.,0)	7.3e-07	0	5.767e-07	0
																																						A(.,0)	0.00933258	0	0.00933258	0			A(.,0)	0.00933258	0	0.00933258	0
																																						G(.,1)	0	0	1.1	0			G(.,1)	0	0	1.1	0
																																						D(.,1)	0	0	0.71	0			D(.,1)	0	0	0.71	0
																																						M(.,1)	7.3e-05	0	5.767e-05	0			M(.,1)	7.3e-05	0	5.767e-05	0
																																						G(.,0)	0	0	1.1	0			G(.,0)	0	0	1.1	0
																																						D(.,0)	0	0	0.71	0			D(.,0)	0	0	0.71	0
																																						M(.,0)	7.3e-07	0	5.767e-07	0			M(.,0)	7.3e-07	0	5.767e-07	0
																																						A(.,0)	0.00933258	0	0.00933258	0			A(.,0)	0.00933258	0	0.00933258	0
																																						G(.,1)	0	0	1.1	0			G(.,1)	0	0	1.1	0
																																						D(.,1)	0	0	0.71	0			D(.,1)	0	0	0.71	0
																																						M(.,1)	7.3e-05	0	5.767e-05	0			M(.,1)	7.3e-05	0	5.767e-05	0
																																							0.72828	80	80	1				0.72828	80	80	1
																																							100	1e-15	1e-25	1e-40	1	5		100	1e-15	1e-25	1e-40
																																							1							1
																																							2	1						3	1
																																							1							1
																																							N							N
																																							3							3
																																							0	0.72828	26.6667					0	0.72828	26.6667
																																						G(.,0)	26.6493	0	1.1	0			G(.,0)	26.6493	0	1.1	0
																																						D(.,0)	0	0	0.71	0			D(.,0)	0	0	0.71	0
																																						M(.,0)	7.3e-07	0	5.767e-07	0			M(.,0)	7.3e-07	0	5.767e-07	0
																																						A(.,0)	0.00933258	0	0.00933258	0			A(.,0)	0.00933258	0	0.00933258	0
																																						G(.,1)	27.6493	0	1.1	0			G(.,1)	27.6493	0	1.1	0
																																						D(.,1)	0	0	0.71	0			D(.,1)	0	0	0.71	0
																																						M(.,1)	7.3e-05	0	5.767e-05	0			M(.,1)	7.3e-05	0	5.767e-05	0
																																						G(.,0)	0	0	1.1	0			G(.,0)	0	0	1.1	0
																																						D(.,0)	0	0	0.71	0			D(.,0)	0	0	0.71	0
																																						M(.,0)	7.3e-07	0	5.767e-07	0			M(.,0)	7.3e-07	0	5.767e-07	0
																																						A(.,0)	0.00933258	0	0.00933258	0			A(.,0)	0.00933258	0	0.00933258	0
																																						G(.,1)	0	0	1.1	0			G(.,1)	0	0	1.1	0
																																						D(.,1)	0	0	0.71	0			D(.,1)	0	0	0.71	0
																																						M(.,1)	7.3e-05	0	5.767e-05	0			M(.,1)	7.3e-05	0	5.767e-05	0
																																						G(.,0)	0	0	1.1	0			G(.,0)	0	0	1.1	0
																																						D(.,0)	0	0	0.71	0			D(.,0)	0	0	0.71	0
																																						M(.,0)	8.76e-07	0	6.9204e-07	0			M(.,0)	8.76e-07	0	6.9204e-07	0
																																						A(.,0)	0.00933258	0	0.00933258	0			A(.,0)	0.00933258	0	0.00933258	0
																																						G(.,1)	0	0	1.1	0			G(.,1)	0	0	1.1	0
																																						D(.,1)	0	0	0.71	0			D(.,1)	0	0	0.71	0
																																						M(.,1)	8.76001e-05	0	6.9204e-05	0			M(.,1)	8.76001e-05	0	6.9204e-05	0
																																							0.72828	80	80	1				0.72828	80	80	1
																																							100	1e-15	1e-25	1e-40	1	5		100	1e-15	1e-25	1e-40
																																							1							1
																																							2	1						3	1
																																							1							1
																																							N							N
																																							3							3
																																							0	0.72828	26.6667					0	0.72828	26.6667
																																						G(.,0)	26.6493	0	1.1	0			G(.,0)	26.6493	0	1.1	0
																																						D(.,0)	0	0	0.71	0			D(.,0)	0	0	0.71	0
																																						M(.,0)	7.3e-07	0	5.84e-07	0			M(.,0)	7.3e-07	0	5.84e-07	0
																																						A(.,0)	0.00933258	0	0.00933258	0			A(.,0)	0.00933258	0	0.00933258	0
																																						G(.,1)	27.6493	0	1.1	0			G(.,1)	27.6493	0	1.1	0
																																						D(.,1)	0	0	0.71	0			D(.,1)	0	0	0.71	0
																																						M(.,1)	7.3e-05	0	5.84e-05	0			M(.,1)	7.3e-05	0	5.84e-05	0
																																						G(.,0)	0	0	1.1	0			G(.,0)	0	0	1.1	0
																																						D(.,0)	0	0	0.71	0			D(.,0)	0	0	0.71	0
																																						M(.,0)	7.3e-07	0	5.84e-07	0			M(.,0)	7.3e-07	0	5.84e-07	0
																																						A(.,0)	0.00933258	0	0.00933258	0			A(.,0)	0.00933258	0	0.00933258	0
																																						G(.,1)	0	0	1.1	0			G(.,1)	0	0	1.1	0
																																						D(.,1)	0	0	0.71	0			D(.,1)	0	0	0.71	0
																																						M(.,1)	7.3e-05	0	5.84e-05	0			M(.,1)	7.3e-05	0	5.84e-05	0
																																						G(.,0)	0	0	1.1	0			G(.,0)	0	0	1.1	0
																																						D(.,0)	0	0	0.71	0			D(.,0)	0	0	0.71	0
																																						M(.,0)	7.3e-07	0	5.84e-07	0			M(.,0)	7.3e-07	0	5.84e-07	0
																																						A(.,0)	0.00933258	0	0.00933258	0			A(.,0)	0.00933258	0	0.00933258	0
																																						G(.,1)	0	0	1.1	0			G(.,1)	0	0	1.1	0
																																						D(.,1)	0	0	0.71	0			D(.,1)	0	0	0.71	0
																																						M(.,1)	7.3e-05	0	5.84e-05	0			M(.,1)	7.3e-05	0	5.84e-05	0
																																							0.72828	80	80	1				0.72828	80	80	1
																																							100	1e-15	1e-25	1e-40	1	5		100	1e-15	1e-25	1e-40
																																							1							1
																																							2	1						3	1
																																							1							1
																																							N							N
																																							3							3
																																							0	0.72828	26.6667					0	0.72828	26.6667
																																						G(.,0)	26.6493	0	1.1	0			G(.,0)	26.6493	0	1.1	0
																																						D(.,0)	0	0	0.71	0			D(.,0)	0	0	0.71	0
																																						M(.,0)	7.3e-07	0	5.84e-07	0			M(.,0)	7.3e-07	0	5.84e-07	0
																																						A(.,0)	0.00933258	0	0.00933258	0			A(.,0)	0.00933258	0	0.00933258	0
																																						G(.,1)	27.6493	0	1.1	0			G(.,1)	27.6493	0	1.1	0
																																						D(.,1)	0	0	0.71	0			D(.,1)	0	0	0.71	0
																																						M(.,1)	7.3e-05	0	5.84e-05	0			M(.,1)	7.3e-05	0	5.84e-05	0
																																						G(.,0)	0	0	1.1	0			G(.,0)	0	0	1.1	0
																																						D(.,0)	0	0	0.71	0			D(.,0)	0	0	0.71	0
																																						M(.,0)	7.3e-07	0	5.84e-07	0			M(.,0)	7.3e-07	0	5.84e-07	0
																																						A(.,0)	0.00933258	0	0.00933258	0			A(.,0)	0.00933258	0	0.00933258	0
																																						G(.,1)	0	0	1.1	0			G(.,1)	0	0	1.1	0
																																						D(.,1)	0	0	0.71	0			D(.,1)	0	0	0.71	0
																																						M(.,1)	7.3e-05	0	5.84e-05	0			M(.,1)	7.3e-05	0	5.84e-05	0
																																						G(.,0)	0	0	1.1	0			G(.,0)	0	0	1.1	0
																																						D(.,0)	0	0	0.71	0			D(.,0)	0	0	0.71	0
																																						M(.,0)	8.76e-07	0	7.008e-07	0			M(.,0)	8.76e-07	0	7.008e-07	0
																																						A(.,0)	0.00933258	0	0.00933258	0			A(.,0)	0.00933258	0	0.00933258	0
																																						G(.,1)	0	0	1.1	0			G(.,1)	0	0	1.1	0
																																						D(.,1)	0	0	0.71	0			D(.,1)	0	0	0.71	0
																																						M(.,1)	8.76001e-05	0	7.008e-05	0			M(.,1)	8.76001e-05	0	7.008e-05	0
																																							0.72828	80	80	1				0.72828	80	80	1
																																							100	1e-15	1e-25	1e-40	1	5		100	1e-15	1e-25	1e-40
																																							1							1
																																							2	1						3	1
																																							1							1
																																							N							N
																																							3							3
																																							0	0.72828	26.6667					0	0.72828	26.6667
																																						G(.,0)	26.6493	0	1.1	0			G(.,0)	26.6493	0	1.1	0
																																						D(.,0)	0	0	0.71	0			D(.,0)	0	0	0.71	0
																																						M(.,0)	7.3e-07	0	5.913e-07	0			M(.,0)	7.3e-07	0	5.913e-07	0
																																						A(.,0)	0.00933258	0	0.00933258	0			A(.,0)	0.00933258	0	0.00933258	0
																																						G(.,1)	27.6493	0	1.1	0			G(.,1)	27.6493	0	1.1	0
																																						D(.,1)	0	0	0.71	0			D(.,1)	0	0	0.71	0
																																						M(.,1)	7.3e-05	0	5.913e-05	0			M(.,1)	7.3e-05	0	5.913e-05	0
																																						G(.,0)	0	0	1.1	0			G(.,0)	0	0	1.1	0
																																						D(.,0)	0	0	0.71	0			D(.,0)	0	0	0.71	0
																																						M(.,0)	7.3e-07	0	5.913e-07	0			M(.,0)	7.3e-07	0	5.913e-07	0
																																						A(.,0)	0.00933258	0	0.00933258	0			A(.,0)	0.00933258	0	0.00933258	0
																																						G(.,1)	0	0	1.1	0			G(.,1)	0	0	1.1	0
																																						D(.,1)	0	0	0.71	0			D(.,1)	0	0	0.71	0
																																						M(.,1)	7.3e-05	0	5.913e-05	0			M(.,1)	7.3e-05	0	5.913e-05	0
																																						G(.,0)	0	0	1.1	0			G(.,0)	0	0	1.1	0
																																						D(.,0)	0	0	0.71	0			D(.,0)	0	0	0.71	0
																																						M(.,0)	7.3e-07	0	5.913e-07	0			M(.,0)	7.3e-07	0	5.913e-07	0
																																						A(.,0)	0.00933258	0	0.00933258	0			A(.,0)	0.00933258	0	0.00933258	0
																																						G(.,1)	0	0	1.1	0			G(.,1)	0	0	1.1	0
																																						D(.,1)	0	0	0.71	0			D(.,1)	0	0	0.71	0
																																						M(.,1)	7.3e-05	0	5.913e-05	0			M(.,1)	7.3e-05	0	5.913e-05	0
																																							0.72828	80	80	1				0.72828	80	80	1
																																							100	1e-15	1e-25	1e-40	1	5		100	1e-15	1e-25	1e-40
																																							1							1
																																							2	1						3	1
																																							1							1
																																							N							N
																																							3							3
																																							0	0.72828	26.6667					0	0.72828	26.6667
																																						G(.,0)	26.6493	0	1.1	0			G(.,0)	26.6493	0	1.1	0
																																						D(.,0)	0	0	0.71	0			D(.,0)	0	0	0.71	0
																																						M(.,0)	7.3e-07	0	5.913e-07	0			M(.,0)	7.3e-07	0	5.913e-07	0
																																						A(.,0)	0.00933258	0	0.00933258	0			A(.,0)	0.00933258	0	0.00933258	0
																																						G(.,1)	27.6493	0	1.1	0			G(.,1)	27.6493	0	1.1	0
																																						D(.,1)	0	0	0.71	0			D(.,1)	0	0	0.71	0
																																						M(.,1)	7.3e-05	0	5.913e-05	0			M(.,1)	7.3e-05	0	5.913e-05	0
																																						G(.,0)	0	0	1.1	0			G(.,0)	0	0	1.1	0
																																						D(.,0)	0	0	0.71	0			D(.,0)	0	0	0.71	0
																																						M(.,0)	7.3e-07	0	5.913e-07	0			M(.,0)	7.3e-07	0	5.913e-07	0
																																						A(.,0)	0.00933258	0	0.00933258	0			A(.,0)	0.00933258	0	0.00933258	0
																																						G(.,1)	0	0	1.1	0			G(.,1)	0	0	1.1	0
																																						D(.,1)	0	0	0.71	0			D(.,1)	0	0	0.71	0
																																						M(.,1)	7.3e-05	0	5.913e-05	0			M(.,1)	7.3e-05	0	5.913e-05	0
																																						G(.,0)	0	0	1.1	0			G(.,0)	0	0	1.1	0
																																						D(.,0)	0	0	0.71	0			D(.,0)	0	0	0.71	0
																																						M(.,0)	8.76e-07	0	7.0956e-07	0			M(.,0)	8.76e-07	0	7.0956e-07	0
																																						A(.,0)	0.00933258	0	0.00933258	0			A(.,0)	0.00933258	0	0.00933258	0
																																						G(.,1)	0	0	1.1	0			G(.,1)	0	0	1.1	0
																																						D(.,1)	0	0	0.71	0			D(.,1)	0	0	0.71	0
																																						M(.,1)	8.76001e-05	0	7.0956e-05	0			M(.,1)	8.76001e-05	0	7.0956e-05	0
																																							0.72828	80	80	1				0.72828	80	80	1
																																							100	1e-15	1e-25	1e-40	1	5		100	1e-15	1e-25	1e-40
																																							1							1
																																							2	1						3	1
																																							1							1
																																							N							N
																																							3							3
																																							0	0.72828	26.6667					0	0.72828	26.6667
																																						G(.,0)	26.6493	0	1.1	0			G(.,0)	26.6493	0	1.1	0
																																						D(.,0)	0	0	0.71	0			D(.,0)	0	0	0.71	0
																																						M(.,0)	7.3e-07	0	5.986e-07	0			M(.,0)	7.3e-07	0	5.986e-07	0
																																						A(.,0)	0.00933258	0	0.00933258	0			A(.,0)	0.00933258	0	0.00933258	0
																																						G(.,1)	27.6493	0	1.1	0			G(.,1)	27.6493	0	1.1	0
																																						D(.,1)	0	0	0.71	0			D(.,1)	0	0	0.71	0
																																						M(.,1)	7.3e-05	0	5.986e-05	0			M(.,1)	7.3e-05	0	5.986e-05	0
																																						G(.,0)	0	0	1.1	0			G(.,0)	0	0	1.1	0
																																						D(.,0)	0	0	0.71	0			D(.,0)	0	0	0.71	0
																																						M(.,0)	7.3e-07	0	5.986e-07	0			M(.,0)	7.3e-07	0	5.986e-07	0
																																						A(.,0)	0.00933258	0	0.00933258	0			A(.,0)	0.00933258	0	0.00933258	0
																																						G(.,1)	0	0	1.1	0			G(.,1)	0	0	1.1	0
																																						D(.,1)	0	0	0.71	0			D(.,1)	0	0	0.71	0
																																						M(.,1)	7.3e-05	0	5.986e-05	0			M(.,1)	7.3e-05	0	5.986e-05	0
																																						G(.,0)	0	0	1.1	0			G(.,0)	0	0	1.1	0
																																						D(.,0)	0	0	0.71	0			D(.,0)	0	0	0.71	0
																																						M(.,0)	7.3e-07	0	5.986e-07	0			M(.,0)	7.3e-07	0	5.986e-07	0
																																						A(.,0)	0.00933258	0	0.00933258	0			A(.,0)	0.00933258	0	0.00933258	0
																																						G(.,1)	0	0	1.1	0			G(.,1)	0	0	1.1	0
																																						D(.,1)	0	0	0.71	0			D(.,1)	0	0	0.71	0
																																						M(.,1)	7.3e-05	0	5.986e-05	0			M(.,1)	7.3e-05	0	5.986e-05	0
																																							0.72828	80	80	1				0.72828	80	80	1
																																							100	1e-15	1e-25	1e-40	1	5		100	1e-15	1e-25	1e-40
																																							1							1
																																							2	1						3	1
																																							1							1
																																							N							N
																																							3							3
																																							0	0.72828	26.6667					0	0.72828	26.6667
																																						G(.,0)	26.6493	0	1.1	0			G(.,0)	26.6493	0	1.1	0
																																						D(.,0)	0	0	0.71	0			D(.,0)	0	0	0.71	0
																																						M(.,0)	7.3e-07	0	5.986e-07	0			M(.,0)	7.3e-07	0	5.986e-07	0
																																						A(.,0)	0.00933258	0	0.00933258	0			A(.,0)	0.00933258	0	0.00933258	0
																																						G(.,1)	27.6493	0	1.1	0			G(.,1)	27.6493	0	1.1	0
																																						D(.,1)	0	0	0.71	0			D(.,1)	0	0	0.71	0
																																						M(.,1)	7.3e-05	0	5.986e-05	0			M(.,1)	7.3e-05	0	5.986e-05	0
																																						G(.,0)	0	0	1.1	0			G(.,0)	0	0	1.1	0
																																						D(.,0)	0	0	0.71	0			D(.,0)	0	0	0.71	0
																																						M(.,0)	7.3e-07	0	5.986e-07	0			M(.,0)	7.3e-07	0	5.986e-07	0
																																						A(.,0)	0.00933258	0	0.00933258	0			A(.,0)	0.00933258	0	0.00933258	0
																																						G(.,1)	0	0	1.1	0			G(.,1)	0	0	1.1	0
																																						D(.,1)	0	0	0.71	0			D(.,1)	0	0	0.71	0
																																						M(.,1)	7.3e-05	0	5.986e-05	0			M(.,1)	7.3e-05	0	5.986e-05	0
																																						G(.,0)	0	0	1.1	0			G(.,0)	0	0	1.1	0
																																						D(.,0)	0	0	0.71	0			D(.,0)	0	0	0.71	0
																																						M(.,0)	8.76e-07	0	7.1832e-07	0			M(.,0)	8.76e-07	0	7.1832e-07	0
																																						A(.,0)	0.00933258	0	0.00933258	0			A(.,0)	0.00933258	0	0.00933258	0
																																						G(.,1)	0	0	1.1	0			G(.,1)	0	0	1.1	0
																																						D(.,1)	0	0	0.71	0			D(.,1)	0	0	0.71	0
																																						M(.,1)	8.76001e-05	0	7.1832e-05	0			M(.,1)	8.76001e-05	0	7.1832e-05	0
																																							0.72828	80	80	1				0.72828	80	80	1
																																							100	1e-15	1e-25	1e-40	1	5		100	1e-15	1e-25	1e-40
																																							1							1
																																							2	1						3	1
																																							1							1
																																							N							N
																																							3							3
																																							0	0.72828	26.6667					0	0.72828	26.6667
																																						G(.,0)	26.6493	0	1.1	0			G(.,0)	26.6493	0	1.1	0
																																						D(.,0)	0	0	0.71	0			D(.,0)	0	0	0.71	0
																																						M(.,0)	7.3e-07	0	6.059e-07	0			M(.,0)	7.3e-07	0	6.059e-07	0
																																						A(.,0)	0.00933258	0	0.00933258	0			A(.,0)	0.00933258	0	0.00933258	0
																																						G(.,1)	27.6493	0	1.1	0			G(.,1)	27.6493	0	1.1	0
																																						D(.,1)	0	0	0.71	0			D(.,1)	0	0	0.71	0
																																						M(.,1)	7.3e-05	0	6.059e-05	0			M(.,1)	7.3e-05	0	6.059e-05	0
																																						G(.,0)	0	0	1.1	0			G(.,0)	0	0	1.1	0
																																						D(.,0)	0	0	0.71	0			D(.,0)	0	0	0.71	0
																																						M(.,0)	7.3e-07	0	6.059e-07	0			M(.,0)	7.3e-07	0	6.059e-07	0
																																						A(.,0)	0.00933258	0	0.00933258	0			A(.,0)	0.00933258	0	0.00933258	0
																																						G(.,1)	0	0	1.1	0			G(.,1)	0	0	1.1	0
																																						D(.,1)	0	0	0.71	0			D(.,1)	0	0	0.71	0
																																						M(.,1)	7.3e-05	0	6.059e-05	0			M(.,1)	7.3e-05	0	6.059e-05	0
																																						G(.,0)	0	0	1.1	0			G(.,0)	0	0	1.1	0
																																						D(.,0)	0	0	0.71	0			D(.,0)	0	0	0.71	0
																																						M(.,0)	7.3e-07	0	6.059e-07	0			M(.,0)	7.3e-07	0	6.059e-07	0
																																						A(.,0)	0.00933258	0	0.00933258	0			A(.,0)	0.00933258	0	0.00933258	0
																																						G(.,1)	0	0	1.1	0			G(.,1)	0	0	1.1	0
																																						D(.,1)	0	0	0.71	0			D(.,1)	0	0	0.71	0
																																						M(.,1)	7.3e-05	0	6.059e-05	0			M(.,1)	7.3e-05	0	6.059e-05	0
																																							0.72828	80	80	1				0.72828	80	80	1
																																							100	1e-15	1e-25	1e-40	1	5		100	1e-15	1e-25	1e-40
																																							1							1
																																							2	1						3	1
																																							1							1
																																							N							N
																																							3							3
																																							0	0.72828	26.6667					0	0.72828	26.6667
																																						G(.,0)	26.6493	0	1.1	0			G(.,0)	26.6493	0	1.1	0
																																						D(.,0)	0	0	0.71	0			D(.,0)	0	0	0.71	0
																																						M(.,0)	7.3e-07	0	6.059e-07	0			M(.,0)	7.3e-07	0	6.059e-07	0
																																						A(.,0)	0.00933258	0	0.00933258	0			A(.,0)	0.00933258	0	0.00933258	0
																																						G(.,1)	27.6493	0	1.1	0			G(.,1)	27.6493	0	1.1	0
																																						D(.,1)	0	0	0.71	0			D(.,1)	0	0	0.71	0
																																						M(.,1)	7.3e-05	0	6.059e-05	0			M(.,1)	7.3e-05	0	6.059e-05	0
																																						G(.,0)	0	0	1.1	0			G(.,0)	0	0	1.1	0
																																						D(.,0)	0	0	0.71	0			D(.,0)	0	0	0.71	0
																																						M(.,0)	7.3e-07	0	6.059e-07	0			M(.,0)	7.3e-07	0	6.059e-07	0
																																						A(.,0)	0.00933258	0	0.00933258	0			A(.,0)	0.00933258	0	0.00933258	0
																																						G(.,1)	0	0	1.1	0			G(.,1)	0	0	1.1	0
																																						D(.,1)	0	0	0.71	0			D(.,1)	0	0	0.71	0
																																						M(.,1)	7.3e-05	0	6.059e-05	0			M(.,1)	7.3e-05	0	6.059e-05	0
																																						G(.,0)	0	0	1.1	0			G(.,0)	0	0	1.1	0
																																						D(.,0)	0	0	0.71	0			D(.,0)	0	0	0.71	0
																																						M(.,0)	8.76e-07	0	7.2708e-07	0			M(.,0)	8.76e-07	0	7.2708e-07	0
																																						A(.,0)	0.00933258	0	0.00933258	0			A(.,0)	0.00933258	0	0.00933258	0
																																						G(.,1)	0	0	1.1	0			G(.,1)	0	0	1.1	0
																																						D(.,1)	0	0	0.71	0			D(.,1)	0	0	0.71	0
																																						M(.,1)	8.76001e-05	0	7.2708e-05	0			M(.,1)	8.76001e-05	0	7.2708e-05	0
																																							0.72828	80	80	1				0.72828	80	80	1
																																							100	1e-15	1e-25	1e-40	1	5		100	1e-15	1e-25	1e-40
																																							1							1
																																							2	1						3	1
																																							1							1
																																							N							N
																																							3							3
																																							0	0.72828	26.6667					0	0.72828	26.6667
																																						G(.,0)	26.6493	0	1.1	0			G(.,0)	26.6493	0	1.1	0
																																						D(.,0)	0	0	0.71	0			D(.,0)	0	0	0.71	0
																																						M(.,0)	7.3e-07	0	6.132e-07	0			M(.,0)	7.3e-07	0	6.132e-07	0
																																						A(.,0)	0.00933258	0	0.00933258	0			A(.,0)	0.00933258	0	0.00933258	0
																																						G(.,1)	27.6493	0	1.1	0			G(.,1)	27.6493	0	1.1	0
																																						D(.,1)	0	0	0.71	0			D(.,1)	0	0	0.71	0
																																						M(.,1)	7.3e-05	0	6.132e-05	0			M(.,1)	7.3e-05	0	6.132e-05	0
																																						G(.,0)	0	0	1.1	0			G(.,0)	0	0	1.1	0
																																						D(.,0)	0	0	0.71	0			D(.,0)	0	0	0.71	0
																																						M(.,0)	7.3e-07	0	6.132e-07	0			M(.,0)	7.3e-07	0	6.132e-07	0
																																						A(.,0)	0.00933258	0	0.00933258	0			A(.,0)	0.00933258	0	0.00933258	0
																																						G(.,1)	0	0	1.1	0			G(.,1)	0	0	1.1	0
																																						D(.,1)	0	0	0.71	0			D(.,1)	0	0	0.71	0
																																						M(.,1)	7.3e-05	0	6.132e-05	0			M(.,1)	7.3e-05	0	6.132e-05	0
																																						G(.,0)	0	0	1.1	0			G(.,0)	0	0	1.1	0
																																						D(.,0)	0	0	0.71	0			D(.,0)	0	0	0.71	0
																																						M(.,0)	7.3e-07	0	6.132e-07	0			M(.,0)	7.3e-07	0	6.132e-07	0
																																						A(.,0)	0.00933258	0	0.00933258	0			A(.,0)	0.00933258	0	0.00933258	0
																																						G(.,1)	0	0	1.1	0			G(.,1)	0	0	1.1	0
[truncated: 3,803 more rows]
[truncated: 63 more columns]

## Sheet: MVK type models
Probability per stem cell division of mutation before age L/3	Probability per transit cell division of mutation before age L/3	Probability per stem cell division of mutation after age L/3	Probability per transit cell division of mutation after age L/3	Stem cell divisons	Transit cell divisions	Intermediate cell growth rate (/cell /year)	Intermediate cell death/differentiation rate (/cell /year)	Gestation length	Desired stem cell population by end of gestation	Ratio transit cell / stem cell at end of gestation	Desired transit cell population by end of gestation	Stem cell growth rate (/year)	Transit cell growth rate (/year)	Lifetime (years)	stem mutation rate / cell / year before age L/3	transit mutation rate / cell / year before age L/3	stem mutation rate / cell / year after age L/3	transit mutation rate / cell / year after age L/3	transfer rate stem cells -> transit cells / cell / year					2-stage models							3-stage models							3-stage transit/2-stage stem models							4-stage models
us-	ut-	us+	ut+	n1	n2	G	D	Lg				Gs	Gt [=Gs + 1]	L	λs-	λt-	λs+	λt+	λ	λ 3rd stage infinite value (2/3 stage models)	λ 4th stage infinite value (3/4 stage models)	L/3
Acute myeloid leukemia																								42							42							42							42
1e-08	1e-06	1e-08	1e-06	27	960	0	0	0.72828	134217728	0.01	1.34218e+06	25.6975	26.6975	80	1.2e-07	1.2e-05	1.2e-07	1.2e-05	0.00933258	1000	1000	26.6667		1							1							1							1
1e-08	1e-06	1.2e-08	1.2e-06	27	960	0	0	0.72828	134217728	0.01	1.34218e+06	25.6975	26.6975	80	1.2e-07	1.2e-05	1.44e-07	1.44e-05	0.00933258	1000	1000	26.6667		2	1						3	1						3	1						4	1
1e-08	1e-06	1.5e-08	1.5e-06	27	960	0	0	0.72828	134217728	0.01	1.34218e+06	25.6975	26.6975	80	1.2e-07	1.2e-05	1.8e-07	1.8e-05	0.00933258	1000	1000	26.6667		1							1							1							1
1e-08	1e-06	2e-08	2e-06	27	960	0	0	0.72828	134217728	0.01	1.34218e+06	25.6975	26.6975	80	1.2e-07	1.2e-05	2.4e-07	2.4e-05	0.00933258	1000	1000	26.6667		N							N							N							N
1e-08	1e-06	5e-08	5e-06	27	960	0	0	0.72828	134217728	0.01	1.34218e+06	25.6975	26.6975	80	1.2e-07	1.2e-05	6e-07	6.00002e-05	0.00933258	1000	1000	26.6667		3							3							3							3
1e-08	1e-06	1e-07	1e-05	27	960	0	0	0.72828	134217728	0.01	1.34218e+06	25.6975	26.6975	80	1.2e-07	1.2e-05	1.2e-06	0.000120001	0.00933258	1000	1000	26.6667		0	0.72828	26.6667					0	0.72828	26.6667					0	0.72828	26.6667					0	0.72828	26.6667
Basal cell carcinoma																							G(.,0)	25.6975	0	0	0			G(.,0)	25.6975	0	0	0	0	0	G(.,0)	25.6975	0	0	0	0	0	G(.,0)	25.6975	0	0	0	0
1e-08	1e-06	1e-08	1e-06	32	608	0	0	0.72828	4294967296	0.01	4.29497e+07	30.4563	31.4563	80	7.6e-08	7.6e-06	7.6e-08	7.6e-06	0.00933258	1000	1000	26.6667	D(.,0)	0	0	0	0			D(.,0)	0	0	0	0	0	0	D(.,0)	0	0	0	0	0	0	D(.,0)	0	0	0	0	0
1e-08	1e-06	1.2e-08	1.2e-06	32	608	0	0	0.72828	4294967296	0.01	4.29497e+07	30.4563	31.4563	80	7.6e-08	7.6e-06	9.12e-08	9.12001e-06	0.00933258	1000	1000	26.6667	M(.,0)	1.2e-07	0	1.2e-07	0			M(.,0)	1.2e-07	0	1.2e-07	0	1.2e-07	0	M(.,0)	1.2e-07	0	1.2e-07	0	1000	0	M(.,0)	1.2e-07	0	1.2e-07	0	1.2e-07
1e-08	1e-06	1.5e-08	1.5e-06	32	608	0	0	0.72828	4294967296	0.01	4.29497e+07	30.4563	31.4563	80	7.6e-08	7.6e-06	1.14e-07	1.14e-05	0.00933258	1000	1000	26.6667	A(.,0)	0.00933258	0	0.00933258	0			A(.,0)	0.00933258	0	0.00933258	0	0.00933258	0	A(.,0)	0.00933258	0	0.00933258	0	0.00933258	0	A(.,0)	0.00933258	0	0.00933258	0	0.00933258
1e-08	1e-06	2e-08	2e-06	32	608	0	0	0.72828	4294967296	0.01	4.29497e+07	30.4563	31.4563	80	7.6e-08	7.6e-06	1.52e-07	1.52e-05	0.00933258	1000	1000	26.6667	G(.,1)	26.6975	0	0	0			G(.,1)	26.6975	0	0	0	0	0	G(.,1)	26.6975	0	0	0	0	0	G(.,1)	26.6975	0	0	0	0
1e-08	1e-06	5e-08	5e-06	32	608	0	0	0.72828	4294967296	0.01	4.29497e+07	30.4563	31.4563	80	7.6e-08	7.6e-06	3.8e-07	3.80001e-05	0.00933258	1000	1000	26.6667	D(.,1)	0	0	0	0			D(.,1)	0	0	0	0	0	0	D(.,1)	0	0	0	0	0	0	D(.,1)	0	0	0	0	0
1e-08	1e-06	1e-07	1e-05	32	608	0	0	0.72828	4294967296	0.01	4.29497e+07	30.4563	31.4563	80	7.6e-08	7.6e-06	7.6e-07	7.60004e-05	0.00933258	1000	1000	26.6667	M(.,1)	1.2e-05	0	1.2e-05	0			M(.,1)	1.2e-05	0	1.2e-05	0	1.2e-05	0	M(.,1)	1.2e-05	0	1.2e-05	0	1.2e-05	0	M(.,1)	1.2e-05	0	1.2e-05	0	1.2e-05
Colorectal adenocarcinoma																							G(.,0)	0	0	0	0			G(.,0)	0	0	0	0	0	0	G(.,0)	0	0	0	0	0	0	G(.,0)	0	0	0	0	0
1e-08	1e-06	1e-08	1e-06	28	5840	0	0	0.72828	268435456	0.01	2.68435e+06	26.6493	27.6493	80	7.3e-07	7.3e-05	7.3e-07	7.3e-05	0.00933258	1000	1000	26.6667	D(.,0)	0	0	0	0			D(.,0)	0	0	0	0	0	0	D(.,0)	0	0	0	0	0	0	D(.,0)	0	0	0	0	0
1e-08	1e-06	1.2e-08	1.2e-06	28	5840	0	0	0.72828	268435456	0.01	2.68435e+06	26.6493	27.6493	80	7.3e-07	7.3e-05	8.76e-07	8.76001e-05	0.00933258	1000	1000	26.6667	M(.,0)	1.2e-07	0	1.2e-07	0			M(.,0)	1.2e-07	0	1.2e-07	0	1.2e-07	0	M(.,0)	1.2e-07	0	1.2e-07	0	1000	0	M(.,0)	1.2e-07	0	1.2e-07	0	1.2e-07
1e-08	1e-06	1.5e-08	1.5e-06	28	5840	0	0	0.72828	268435456	0.01	2.68435e+06	26.6493	27.6493	80	7.3e-07	7.3e-05	1.095e-06	0.0001095	0.00933258	1000	1000	26.6667	A(.,0)	0.00933258	0	0.00933258	0			A(.,0)	0.00933258	0	0.00933258	0	0.00933258	0	A(.,0)	0.00933258	0	0.00933258	0	0.00933258	0	A(.,0)	0.00933258	0	0.00933258	0	0.00933258
1e-08	1e-06	2e-08	2e-06	28	5840	0	0	0.72828	268435456	0.01	2.68435e+06	26.6493	27.6493	80	7.3e-07	7.3e-05	1.46e-06	0.000146	0.00933258	1000	1000	26.6667	G(.,1)	0	0	0	0			G(.,1)	0	0	0	0	0	0	G(.,1)	0	0	0	0	0	0	G(.,1)	0	0	0	0	0
1e-08	1e-06	5e-08	5e-06	28	5840	0	0	0.72828	268435456	0.01	2.68435e+06	26.6493	27.6493	80	7.3e-07	7.3e-05	3.65e-06	0.000365001	0.00933258	1000	1000	26.6667	D(.,1)	0	0	0	0			D(.,1)	0	0	0	0	0	0	D(.,1)	0	0	0	0	0	0	D(.,1)	0	0	0	0	0
1e-08	1e-06	1e-07	1e-05	28	5840	0	0	0.72828	268435456	0.01	2.68435e+06	26.6493	27.6493	80	7.3e-07	7.3e-05	7.3e-06	0.000730004	0.00933258	1000	1000	26.6667	M(.,1)	1.2e-05	0	1.2e-05	0			M(.,1)	1.2e-05	0	1.2e-05	0	1.2e-05	0	M(.,1)	1.2e-05	0	1.2e-05	0	1.2e-05	0	M(.,1)	1.2e-05	0	1.2e-05	0	1.2e-05
Esophageal squamous cell carcinoma																							G(.,0)	0	0	0	0			G(.,0)	0	0	0	0	0	0	G(.,0)	0	0	0	0	0	0	G(.,0)	0	0	0	0	0
1e-08	1e-06	1e-08	1e-06	20	1390	0	0	0.72828	1048576	0.01	10485.8	19.0352	20.0352	80	1.7375e-07	1.7375e-05	1.7375e-07	1.7375e-05	0.00933258	1000	1000	26.6667	D(.,0)	0	0	0	0			D(.,0)	0	0	0	0	0	0	D(.,0)	0	0	0	0	0	0	D(.,0)	0	0	0	0	0
1e-08	1e-06	1.2e-08	1.2e-06	20	1390	0	0	0.72828	1048576	0.01	10485.8	19.0352	20.0352	80	1.7375e-07	1.7375e-05	2.085e-07	2.085e-05	0.00933258	1000	1000	26.6667	M(.,0)	1.2e-07	0	1.2e-07	0			M(.,0)	1.2e-07	0	1.2e-07	0	1.2e-07	0	M(.,0)	1.2e-07	0	1.2e-07	0	1000	0	M(.,0)	1.2e-07	0	1.2e-07	0	1.2e-07
1e-08	1e-06	1.5e-08	1.5e-06	20	1390	0	0	0.72828	1048576	0.01	10485.8	19.0352	20.0352	80	1.7375e-07	1.7375e-05	2.60625e-07	2.60625e-05	0.00933258	1000	1000	26.6667	A(.,0)	0.00933258	0	0.00933258	0			A(.,0)	0.00933258	0	0.00933258	0	0.00933258	0	A(.,0)	0.00933258	0	0.00933258	0	0.00933258	0	A(.,0)	0.00933258	0	0.00933258	0	0.00933258
1e-08	1e-06	2e-08	2e-06	20	1390	0	0	0.72828	1048576	0.01	10485.8	19.0352	20.0352	80	1.7375e-07	1.7375e-05	3.475e-07	3.475e-05	0.00933258	1000	1000	26.6667	G(.,1)	0	0	0	0			G(.,1)	0	0	0	0	0	0	G(.,1)	0	0	0	0	0	0	G(.,1)	0	0	0	0	0
1e-08	1e-06	5e-08	5e-06	20	1390	0	0	0.72828	1048576	0.01	10485.8	19.0352	20.0352	80	1.7375e-07	1.7375e-05	8.6875e-07	8.68752e-05	0.00933258	1000	1000	26.6667	D(.,1)	0	0	0	0			D(.,1)	0	0	0	0	0	0	D(.,1)	0	0	0	0	0	0	D(.,1)	0	0	0	0	0
1e-08	1e-06	1e-07	1e-05	20	1390	0	0	0.72828	1048576	0.01	10485.8	19.0352	20.0352	80	1.7375e-07	1.7375e-05	1.7375e-06	0.000173751	0.00933258	1000	1000	26.6667	M(.,1)	1.2e-05	0	1.2e-05	0			M(.,1)	1.2e-05	0	1.2e-05	0	1.2e-05	0	M(.,1)	1.2e-05	0	1.2e-05	0	1.2e-05	0	M(.,1)	1.2e-05	0	1.2e-05	0	1.2e-05
Lung adenocarcinoma																								0.72828	80	80	1				0.72828	80	80	1				0.72828	80	80	1				0.72828	80	80	1
1e-08	1e-06	1e-08	1e-06	30	6	0	0	0.72828	1073741824	0.01	1.07374e+07	28.5528	29.5528	80	7.5e-10	7.5e-08	7.5e-10	7.5e-08	0.00933258	1000	1000	26.6667		100	1e-15	1e-25	1e-40	1	5		100	1e-15	1e-25	1e-40	1	5		100	1e-15	1e-25	1e-40	1	5		100	1e-15	1e-25	1e-40	1
1e-08	1e-06	1.2e-08	1.2e-06	30	6	0	0	0.72828	1073741824	0.01	1.07374e+07	28.5528	29.5528	80	7.5e-10	7.5e-08	9e-10	9.00001e-08	0.00933258	1000	1000	26.6667		1							1							1							1
1e-08	1e-06	1.5e-08	1.5e-06	30	6	0	0	0.72828	1073741824	0.01	1.07374e+07	28.5528	29.5528	80	7.5e-10	7.5e-08	1.125e-09	1.125e-07	0.00933258	1000	1000	26.6667		2	1						3	1						3	1						4	1
1e-08	1e-06	2e-08	2e-06	30	6	0	0	0.72828	1073741824	0.01	1.07374e+07	28.5528	29.5528	80	7.5e-10	7.5e-08	1.5e-09	1.5e-07	0.00933258	1000	1000	26.6667		1							1							1							1
1e-08	1e-06	5e-08	5e-06	30	6	0	0	0.72828	1073741824	0.01	1.07374e+07	28.5528	29.5528	80	7.5e-10	7.5e-08	3.75e-09	3.75001e-07	0.00933258	1000	1000	26.6667		N							N							N							N
1e-08	1e-06	1e-07	1e-05	30	6	0	0	0.72828	1073741824	0.01	1.07374e+07	28.5528	29.5528	80	7.5e-10	7.5e-08	7.5e-09	7.50004e-07	0.00933258	1000	1000	26.6667		3							3							3							3
Osteosarcoma																								0	0.72828	26.6667					0	0.72828	26.6667					0	0.72828	26.6667					0	0.72828	26.6667
1e-08	1e-06	1e-08	1e-06	22	5	0	0	0.72828	4194304	0.01	41943	20.9387	21.9387	80	6.25e-10	6.25e-08	6.25e-10	6.25e-08	0.00933258	1000	1000	26.6667		25.6975	0	0	0				25.6975	0	0	0	0	0		25.6975	0	0	0	0	0		25.6975	0	0	0	0
1e-08	1e-06	1.2e-08	1.2e-06	22	5	0	0	0.72828	4194304	0.01	41943	20.9387	21.9387	80	6.25e-10	6.25e-08	7.5e-10	7.5e-08	0.00933258	1000	1000	26.6667		0	0	0	0				0	0	0	0	0	0		0	0	0	0	0	0		0	0	0	0	0
1e-08	1e-06	1.5e-08	1.5e-06	22	5	0	0	0.72828	4194304	0.01	41943	20.9387	21.9387	80	6.25e-10	6.25e-08	9.375e-10	9.37501e-08	0.00933258	1000	1000	26.6667		1.2e-07	0	1.2e-07	0				1.2e-07	0	1.2e-07	0	1.2e-07	0		1.2e-07	0	1.2e-07	0	1000	0		1.2e-07	0	1.2e-07	0	1.2e-07
1e-08	1e-06	2e-08	2e-06	22	5	0	0	0.72828	4194304	0.01	41943	20.9387	21.9387	80	6.25e-10	6.25e-08	1.25e-09	1.25e-07	0.00933258	1000	1000	26.6667		0.00933258	0	0.00933258	0				0.00933258	0	0.00933258	0	0.00933258	0		0.00933258	0	0.00933258	0	0.00933258	0		0.00933258	0	0.00933258	0	0.00933258
1e-08	1e-06	5e-08	5e-06	22	5	0	0	0.72828	4194304	0.01	41943	20.9387	21.9387	80	6.25e-10	6.25e-08	3.125e-09	3.12501e-07	0.00933258	1000	1000	26.6667		26.6975	0	0	0				26.6975	0	0	0	0	0		26.6975	0	0	0	0	0		26.6975	0	0	0	0
1e-08	1e-06	1e-07	1e-05	22	5	0	0	0.72828	4194304	0.01	41943	20.9387	21.9387	80	6.25e-10	6.25e-08	6.25e-09	6.25003e-07	0.00933258	1000	1000	26.6667		0	0	0	0				0	0	0	0	0	0		0	0	0	0	0	0		0	0	0	0	0
Thyroid papillary/follicular carcinoma																								1.2e-05	0	1.2e-05	0				1.2e-05	0	1.2e-05	0	1.2e-05	0		1.2e-05	0	1.2e-05	0	1.2e-05	0		1.2e-05	0	1.2e-05	0	1.2e-05
1e-08	1e-06	1e-08	1e-06	26	7	0	0	0.72828	67108864	0.01	671089	24.7457	25.7457	80	8.75e-10	8.75e-08	8.75e-10	8.75e-08	0.00933258	1000	1000	26.6667		0	0	0	0				0	0	0	0	0	0		0	0	0	0	0	0		0	0	0	0	0
1e-08	1e-06	1.2e-08	1.2e-06	26	7	0	0	0.72828	67108864	0.01	671089	24.7457	25.7457	80	8.75e-10	8.75e-08	1.05e-09	1.05e-07	0.00933258	1000	1000	26.6667		0	0	0	0				0	0	0	0	0	0		0	0	0	0	0	0		0	0	0	0	0
1e-08	1e-06	1.5e-08	1.5e-06	26	7	0	0	0.72828	67108864	0.01	671089	24.7457	25.7457	80	8.75e-10	8.75e-08	1.3125e-09	1.3125e-07	0.00933258	1000	1000	26.6667		1.2e-07	0	1.2e-07	0				1.2e-07	0	1.2e-07	0	1.2e-07	0		1.2e-07	0	1.2e-07	0	1000	0		1.2e-07	0	1.2e-07	0	1.2e-07
1e-08	1e-06	2e-08	2e-06	26	7	0	0	0.72828	67108864	0.01	671089	24.7457	25.7457	80	8.75e-10	8.75e-08	1.75e-09	1.75e-07	0.00933258	1000	1000	26.6667		0.00933258	0	0.00933258	0				0.00933258	0	0.00933258	0	0.00933258	0		0.00933258	0	0.00933258	0	0.00933258	0		0.00933258	0	0.00933258	0	0.00933258
1e-08	1e-06	5e-08	5e-06	26	7	0	0	0.72828	67108864	0.01	671089	24.7457	25.7457	80	8.75e-10	8.75e-08	4.375e-09	4.37501e-07	0.00933258	1000	1000	26.6667		0	0	0	0				0	0	0	0	0	0		0	0	0	0	0	0		0	0	0	0	0
1e-08	1e-06	1e-07	1e-05	26	7	0	0	0.72828	67108864	0.01	671089	24.7457	25.7457	80	8.75e-10	8.75e-08	8.75e-09	8.75004e-07	0.00933258	1000	1000	26.6667		0	0	0	0				0	0	0	0	0	0		0	0	0	0	0	0		0	0	0	0	0
																								1.2e-05	0	1.2e-05	0				1.2e-05	0	1.2e-05	0	1.2e-05	0		1.2e-05	0	1.2e-05	0	1.2e-05	0		1.2e-05	0	1.2e-05	0	1.2e-05
																								0	0	0	0				0	0	0	0	0	0		0	0	0	0	0	0		0	0	0	0	0
																								0	0	0	0				0	0	0	0	0	0		0	0	0	0	0	0		0	0	0	0	0
																								1.44e-07	0	1.44e-07	0				1.44e-07	0	1.44e-07	0	1.44e-07	0		1.44e-07	0	1.44e-07	0	1000	0		1.44e-07	0	1.44e-07	0	1.44e-07
																								0.00933258	0	0.00933258	0				0.00933258	0	0.00933258	0	0.00933258	0		0.00933258	0	0.00933258	0	0.00933258	0		0.00933258	0	0.00933258	0	0.00933258
																								0	0	0	0				0	0	0	0	0	0		0	0	0	0	0	0		0	0	0	0	0
																								0	0	0	0				0	0	0	0	0	0		0	0	0	0	0	0		0	0	0	0	0
																								1.44e-05	0	1.44e-05	0				1.44e-05	0	1.44e-05	0	1.44e-05	0		1.44e-05	0	1.44e-05	0	1.44e-05	0		1.44e-05	0	1.44e-05	0	1.44e-05
																								0.72828	80	80	1				0.72828	80	80	1				0.72828	80	80	1				0.72828	80	80	1
																								100	1e-15	1e-25	1e-40	1	5		100	1e-15	1e-25	1e-40	1	5		100	1e-15	1e-25	1e-40	1	5		100	1e-15	1e-25	1e-40	1
																								1							1							1							1
																								2	1						3	1						3	1						4	1
																								1							1							1							1
																								N							N							N							N
																								3							3							3							3
																								0	0.72828	26.6667					0	0.72828	26.6667					0	0.72828	26.6667					0	0.72828	26.6667
																								25.6975	0	0	0				25.6975	0	0	0	0	0		25.6975	0	0	0	0	0		25.6975	0	0	0	0
																								0	0	0	0				0	0	0	0	0	0		0	0	0	0	0	0		0	0	0	0	0
																								1.2e-07	0	1.2e-07	0				1.2e-07	0	1.2e-07	0	1.2e-07	0		1.2e-07	0	1.2e-07	0	1000	0		1.2e-07	0	1.2e-07	0	1.2e-07
																								0.00933258	0	0.00933258	0				0.00933258	0	0.00933258	0	0.00933258	0		0.00933258	0	0.00933258	0	0.00933258	0		0.00933258	0	0.00933258	0	0.00933258
																								26.6975	0	0	0				26.6975	0	0	0	0	0		26.6975	0	0	0	0	0		26.6975	0	0	0	0
																								0	0	0	0				0	0	0	0	0	0		0	0	0	0	0	0		0	0	0	0	0
																								1.2e-05	0	1.2e-05	0				1.2e-05	0	1.2e-05	0	1.2e-05	0		1.2e-05	0	1.2e-05	0	1.2e-05	0		1.2e-05	0	1.2e-05	0	1.2e-05
																								0	0	0	0				0	0	0	0	0	0		0	0	0	0	0	0		0	0	0	0	0
																								0	0	0	0				0	0	0	0	0	0		0	0	0	0	0	0		0	0	0	0	0
																								1.2e-07	0	1.2e-07	0				1.2e-07	0	1.2e-07	0	1.2e-07	0		1.2e-07	0	1.2e-07	0	1000	0		1.2e-07	0	1.2e-07	0	1.2e-07
																								0.00933258	0	0.00933258	0				0.00933258	0	0.00933258	0	0.00933258	0		0.00933258	0	0.00933258	0	0.00933258	0		0.00933258	0	0.00933258	0	0.00933258
																								0	0	0	0				0	0	0	0	0	0		0	0	0	0	0	0		0	0	0	0	0
																								0	0	0	0				0	0	0	0	0	0		0	0	0	0	0	0		0	0	0	0	0
																								1.2e-05	0	1.2e-05	0				1.2e-05	0	1.2e-05	0	1.2e-05	0		1.2e-05	0	1.2e-05	0	1.2e-05	0		1.2e-05	0	1.2e-05	0	1.2e-05
																								0	0	0	0				0	0	0	0	0	0		0	0	0	0	0	0		0	0	0	0	0
																								0	0	0	0				0	0	0	0	0	0		0	0	0	0	0	0		0	0	0	0	0
																								1.8e-07	0	1.8e-07	0				1.8e-07	0	1.8e-07	0	1.8e-07	0		1.8e-07	0	1.8e-07	0	1000	0		1.8e-07	0	1.8e-07	0	1.8e-07
																								0.00933258	0	0.00933258	0				0.00933258	0	0.00933258	0	0.00933258	0		0.00933258	0	0.00933258	0	0.00933258	0		0.00933258	0	0.00933258	0	0.00933258
																								0	0	0	0				0	0	0	0	0	0		0	0	0	0	0	0		0	0	0	0	0
																								0	0	0	0				0	0	0	0	0	0		0	0	0	0	0	0		0	0	0	0	0
																								1.8e-05	0	1.8e-05	0				1.8e-05	0	1.8e-05	0	1.8e-05	0		1.8e-05	0	1.8e-05	0	1.8e-05	0		1.8e-05	0	1.8e-05	0	1.8e-05
																								0.72828	80	80	1				0.72828	80	80	1				0.72828	80	80	1				0.72828	80	80	1
																								100	1e-15	1e-25	1e-40	1	5		100	1e-15	1e-25	1e-40	1	5		100	1e-15	1e-25	1e-40	1	5		100	1e-15	1e-25	1e-40	1
																								1							1							1							1
																								2	1						3	1						3	1						4	1
																								1							1							1							1
																								N							N							N							N
																								3							3							3							3
																								0	0.72828	26.6667					0	0.72828	26.6667					0	0.72828	26.6667					0	0.72828	26.6667
																								25.6975	0	0	0				25.6975	0	0	0	0	0		25.6975	0	0	0	0	0		25.6975	0	0	0	0
																								0	0	0	0				0	0	0	0	0	0		0	0	0	0	0	0		0	0	0	0	0
																								1.2e-07	0	1.2e-07	0				1.2e-07	0	1.2e-07	0	1.2e-07	0		1.2e-07	0	1.2e-07	0	1000	0		1.2e-07	0	1.2e-07	0	1.2e-07
																								0.00933258	0	0.00933258	0				0.00933258	0	0.00933258	0	0.00933258	0		0.00933258	0	0.00933258	0	0.00933258	0		0.00933258	0	0.00933258	0	0.00933258
																								26.6975	0	0	0				26.6975	0	0	0	0	0		26.6975	0	0	0	0	0		26.6975	0	0	0	0
																								0	0	0	0				0	0	0	0	0	0		0	0	0	0	0	0		0	0	0	0	0
																								1.2e-05	0	1.2e-05	0				1.2e-05	0	1.2e-05	0	1.2e-05	0		1.2e-05	0	1.2e-05	0	1.2e-05	0		1.2e-05	0	1.2e-05	0	1.2e-05
																								0	0	0	0				0	0	0	0	0	0		0	0	0	0	0	0		0	0	0	0	0
																								0	0	0	0				0	0	0	0	0	0		0	0	0	0	0	0		0	0	0	0	0
																								1.2e-07	0	1.2e-07	0				1.2e-07	0	1.2e-07	0	1.2e-07	0		1.2e-07	0	1.2e-07	0	1000	0		1.2e-07	0	1.2e-07	0	1.2e-07
																								0.00933258	0	0.00933258	0				0.00933258	0	0.00933258	0	0.00933258	0		0.00933258	0	0.00933258	0	0.00933258	0		0.00933258	0	0.00933258	0	0.00933258
																								0	0	0	0				0	0	0	0	0	0		0	0	0	0	0	0		0	0	0	0	0
																								0	0	0	0				0	0	0	0	0	0		0	0	0	0	0	0		0	0	0	0	0
																								1.2e-05	0	1.2e-05	0				1.2e-05	0	1.2e-05	0	1.2e-05	0		1.2e-05	0	1.2e-05	0	1.2e-05	0		1.2e-05	0	1.2e-05	0	1.2e-05
																								0	0	0	0				0	0	0	0	0	0		0	0	0	0	0	0		0	0	0	0	0
																								0	0	0	0				0	0	0	0	0	0		0	0	0	0	0	0		0	0	0	0	0
																								2.4e-07	0	2.4e-07	0				2.4e-07	0	2.4e-07	0	2.4e-07	0		2.4e-07	0	2.4e-07	0	1000	0		2.4e-07	0	2.4e-07	0	2.4e-07
																								0.00933258	0	0.00933258	0				0.00933258	0	0.00933258	0	0.00933258	0		0.00933258	0	0.00933258	0	0.00933258	0		0.00933258	0	0.00933258	0	0.00933258
																								0	0	0	0				0	0	0	0	0	0		0	0	0	0	0	0		0	0	0	0	0
																								0	0	0	0				0	0	0	0	0	0		0	0	0	0	0	0		0	0	0	0	0
																								2.4e-05	0	2.4e-05	0				2.4e-05	0	2.4e-05	0	2.4e-05	0		2.4e-05	0	2.4e-05	0	2.4e-05	0		2.4e-05	0	2.4e-05	0	2.4e-05
																								0.72828	80	80	1				0.72828	80	80	1				0.72828	80	80	1				0.72828	80	80	1
																								100	1e-15	1e-25	1e-40	1	5		100	1e-15	1e-25	1e-40	1	5		100	1e-15	1e-25	1e-40	1	5		100	1e-15	1e-25	1e-40	1
																								1							1							1							1
																								2	1						3	1						3	1						4	1
																								1							1							1							1
																								N							N							N							N
																								3							3							3							3
																								0	0.72828	26.6667					0	0.72828	26.6667					0	0.72828	26.6667					0	0.72828	26.6667
																								25.6975	0	0	0				25.6975	0	0	0	0	0		25.6975	0	0	0	0	0		25.6975	0	0	0	0
																								0	0	0	0				0	0	0	0	0	0		0	0	0	0	0	0		0	0	0	0	0
																								1.2e-07	0	1.2e-07	0				1.2e-07	0	1.2e-07	0	1.2e-07	0		1.2e-07	0	1.2e-07	0	1000	0		1.2e-07	0	1.2e-07	0	1.2e-07
																								0.00933258	0	0.00933258	0				0.00933258	0	0.00933258	0	0.00933258	0		0.00933258	0	0.00933258	0	0.00933258	0		0.00933258	0	0.00933258	0	0.00933258
																								26.6975	0	0	0				26.6975	0	0	0	0	0		26.6975	0	0	0	0	0		26.6975	0	0	0	0
																								0	0	0	0				0	0	0	0	0	0		0	0	0	0	0	0		0	0	0	0	0
																								1.2e-05	0	1.2e-05	0				1.2e-05	0	1.2e-05	0	1.2e-05	0		1.2e-05	0	1.2e-05	0	1.2e-05	0		1.2e-05	0	1.2e-05	0	1.2e-05
																								0	0	0	0				0	0	0	0	0	0		0	0	0	0	0	0		0	0	0	0	0
																								0	0	0	0				0	0	0	0	0	0		0	0	0	0	0	0		0	0	0	0	0
																								1.2e-07	0	1.2e-07	0				1.2e-07	0	1.2e-07	0	1.2e-07	0		1.2e-07	0	1.2e-07	0	1000	0		1.2e-07	0	1.2e-07	0	1.2e-07
																								0.00933258	0	0.00933258	0				0.00933258	0	0.00933258	0	0.00933258	0		0.00933258	0	0.00933258	0	0.00933258	0		0.00933258	0	0.00933258	0	0.00933258
																								0	0	0	0				0	0	0	0	0	0		0	0	0	0	0	0		0	0	0	0	0
																								0	0	0	0				0	0	0	0	0	0		0	0	0	0	0	0		0	0	0	0	0
																								1.2e-05	0	1.2e-05	0				1.2e-05	0	1.2e-05	0	1.2e-05	0		1.2e-05	0	1.2e-05	0	1.2e-05	0		1.2e-05	0	1.2e-05	0	1.2e-05
																								0	0	0	0				0	0	0	0	0	0		0	0	0	0	0	0		0	0	0	0	0
																								0	0	0	0				0	0	0	0	0	0		0	0	0	0	0	0		0	0	0	0	0
																								6e-07	0	6e-07	0				6e-07	0	6e-07	0	6e-07	0		6e-07	0	6e-07	0	1000	0		6e-07	0	6e-07	0	6e-07
																								0.00933258	0	0.00933258	0				0.00933258	0	0.00933258	0	0.00933258	0		0.00933258	0	0.00933258	0	0.00933258	0		0.00933258	0	0.00933258	0	0.00933258
																								0	0	0	0				0	0	0	0	0	0		0	0	0	0	0	0		0	0	0	0	0
																								0	0	0	0				0	0	0	0	0	0		0	0	0	0	0	0		0	0	0	0	0
																								6.00002e-05	0	6.00002e-05	0				6.00002e-05	0	6.00002e-05	0	6.00002e-05	0		6.00002e-05	0	6.00002e-05	0	6.00002e-05	0		6.00002e-05	0	6.00002e-05	0	6.00002e-05
																								0.72828	80	80	1				0.72828	80	80	1				0.72828	80	80	1				0.72828	80	80	1
																								100	1e-15	1e-25	1e-40	1	5		100	1e-15	1e-25	1e-40	1	5		100	1e-15	1e-25	1e-40	1	5		100	1e-15	1e-25	1e-40	1
																								1							1							1							1
																								2	1						3	1						3	1						4	1
																								1							1							1							1
																								N							N							N							N
																								3							3							3							3
																								0	0.72828	26.6667					0	0.72828	26.6667					0	0.72828	26.6667					0	0.72828	26.6667
																								25.6975	0	0	0				25.6975	0	0	0	0	0		25.6975	0	0	0	0	0		25.6975	0	0	0	0
																								0	0	0	0				0	0	0	0	0	0		0	0	0	0	0	0		0	0	0	0	0
																								1.2e-07	0	1.2e-07	0				1.2e-07	0	1.2e-07	0	1.2e-07	0		1.2e-07	0	1.2e-07	0	1000	0		1.2e-07	0	1.2e-07	0	1.2e-07
																								0.00933258	0	0.00933258	0				0.00933258	0	0.00933258	0	0.00933258	0		0.00933258	0	0.00933258	0	0.00933258	0		0.00933258	0	0.00933258	0	0.00933258
																								26.6975	0	0	0				26.6975	0	0	0	0	0		26.6975	0	0	0	0	0		26.6975	0	0	0	0
																								0	0	0	0				0	0	0	0	0	0		0	0	0	0	0	0		0	0	0	0	0
																								1.2e-05	0	1.2e-05	0				1.2e-05	0	1.2e-05	0	1.2e-05	0		1.2e-05	0	1.2e-05	0	1.2e-05	0		1.2e-05	0	1.2e-05	0	1.2e-05
																								0	0	0	0				0	0	0	0	0	0		0	0	0	0	0	0		0	0	0	0	0
																								0	0	0	0				0	0	0	0	0	0		0	0	0	0	0	0		0	0	0	0	0
																								1.2e-07	0	1.2e-07	0				1.2e-07	0	1.2e-07	0	1.2e-07	0		1.2e-07	0	1.2e-07	0	1000	0		1.2e-07	0	1.2e-07	0	1.2e-07
																								0.00933258	0	0.00933258	0				0.00933258	0	0.00933258	0	0.00933258	0		0.00933258	0	0.00933258	0	0.00933258	0		0.00933258	0	0.00933258	0	0.00933258
																								0	0	0	0				0	0	0	0	0	0		0	0	0	0	0	0		0	0	0	0	0
																								0	0	0	0				0	0	0	0	0	0		0	0	0	0	0	0		0	0	0	0	0
																								1.2e-05	0	1.2e-05	0				1.2e-05	0	1.2e-05	0	1.2e-05	0		1.2e-05	0	1.2e-05	0	1.2e-05	0		1.2e-05	0	1.2e-05	0	1.2e-05
																								0	0	0	0				0	0	0	0	0	0		0	0	0	0	0	0		0	0	0	0	0
																								0	0	0	0				0	0	0	0	0	0		0	0	0	0	0	0		0	0	0	0	0
																								1.2e-06	0	1.2e-06	0				1.2e-06	0	1.2e-06	0	1.2e-06	0		1.2e-06	0	1.2e-06	0	1000	0		1.2e-06	0	1.2e-06	0	1.2e-06
																								0.00933258	0	0.00933258	0				0.00933258	0	0.00933258	0	0.00933258	0		0.00933258	0	0.00933258	0	0.00933258	0		0.00933258	0	0.00933258	0	0.00933258
																								0	0	0	0				0	0	0	0	0	0		0	0	0	0	0	0		0	0	0	0	0
																								0	0	0	0				0	0	0	0	0	0		0	0	0	0	0	0		0	0	0	0	0
																								0.000120001	0	0.000120001	0				0.000120001	0	0.000120001	0	0.000120001	0		0.000120001	0	0.000120001	0	0.000120001	0		0.000120001	0	0.000120001	0	0.000120001
																								0.72828	80	80	1				0.72828	80	80	1				0.72828	80	80	1				0.72828	80	80	1
																								100	1e-15	1e-25	1e-40	1	5		100	1e-15	1e-25	1e-40	1	5		100	1e-15	1e-25	1e-40	1	5		100	1e-15	1e-25	1e-40	1
																								1							1							1							1
																								2	1						3	1						3	1						4	1
																								1							1							1							1
																								N							N							N							N
																								3							3							3							3
																								0	0.72828	26.6667					0	0.72828	26.6667					0	0.72828	26.6667					0	0.72828	26.6667
																								30.4563	0	0	0				30.4563	0	0	0	0	0		30.4563	0	0	0	0	0		30.4563	0	0	0	0
																								0	0	0	0				0	0	0	0	0	0		0	0	0	0	0	0		0	0	0	0	0
																								7.6e-08	0	7.6e-08	0				7.6e-08	0	7.6e-08	0	7.6e-08	0		7.6e-08	0	7.6e-08	0	1000	0		7.6e-08	0	7.6e-08	0	7.6e-08
																								0.00933258	0	0.00933258	0				0.00933258	0	0.00933258	0	0.00933258	0		0.00933258	0	0.00933258	0	0.00933258	0		0.00933258	0	0.00933258	0	0.00933258
																								31.4563	0	0	0				31.4563	0	0	0	0	0		31.4563	0	0	0	0	0		31.4563	0	0	0	0
																								0	0	0	0				0	0	0	0	0	0		0	0	0	0	0	0		0	0	0	0	0
																								7.6e-06	0	7.6e-06	0				7.6e-06	0	7.6e-06	0	7.6e-06	0		7.6e-06	0	7.6e-06	0	7.6e-06	0		7.6e-06	0	7.6e-06	0	7.6e-06
																								0	0	0	0				0	0	0	0	0	0		0	0	0	0	0	0		0	0	0	0	0
																								0	0	0	0				0	0	0	0	0	0		0	0	0	0	0	0		0	0	0	0	0
																								7.6e-08	0	7.6e-08	0				7.6e-08	0	7.6e-08	0	7.6e-08	0		7.6e-08	0	7.6e-08	0	1000	0		7.6e-08	0	7.6e-08	0	7.6e-08
																								0.00933258	0	0.00933258	0				0.00933258	0	0.00933258	0	0.00933258	0		0.00933258	0	0.00933258	0	0.00933258	0		0.00933258	0	0.00933258	0	0.00933258
																								0	0	0	0				0	0	0	0	0	0		0	0	0	0	0	0		0	0	0	0	0
																								0	0	0	0				0	0	0	0	0	0		0	0	0	0	0	0		0	0	0	0	0
																								7.6e-06	0	7.6e-06	0				7.6e-06	0	7.6e-06	0	7.6e-06	0		7.6e-06	0	7.6e-06	0	7.6e-06	0		7.6e-06	0	7.6e-06	0	7.6e-06
																								0	0	0	0				0	0	0	0	0	0		0	0	0	0	0	0		0	0	0	0	0
																								0	0	0	0				0	0	0	0	0	0		0	0	0	0	0	0		0	0	0	0	0
																								7.6e-08	0	7.6e-08	0				7.6e-08	0	7.6e-08	0	7.6e-08	0		7.6e-08	0	7.6e-08	0	1000	0		7.6e-08	0	7.6e-08	0	7.6e-08
																								0.00933258	0	0.00933258	0				0.00933258	0	0.00933258	0	0.00933258	0		0.00933258	0	0.00933258	0	0.00933258	0		0.00933258	0	0.00933258	0	0.00933258
																								0	0	0	0				0	0	0	0	0	0		0	0	0	0	0	0		0	0	0	0	0
																								0	0	0	0				0	0	0	0	0	0		0	0	0	0	0	0		0	0	0	0	0
																								7.6e-06	0	7.6e-06	0				7.6e-06	0	7.6e-06	0	7.6e-06	0		7.6e-06	0	7.6e-06	0	7.6e-06	0		7.6e-06	0	7.6e-06	0	7.6e-06
																								0.72828	80	80	1				0.72828	80	80	1				0.72828	80	80	1				0.72828	80	80	1
																								100	1e-15	1e-25	1e-40	1	5		100	1e-15	1e-25	1e-40	1	5		100	1e-15	1e-25	1e-40	1	5		100	1e-15	1e-25	1e-40	1
																								1							1							1							1
																								2	1						3	1						3	1						4	1
																								1							1							1							1
																								N							N							N							N
																								3							3							3							3
																								0	0.72828	26.6667					0	0.72828	26.6667					0	0.72828	26.6667					0	0.72828	26.6667
																								30.4563	0	0	0				30.4563	0	0	0	0	0		30.4563	0	0	0	0	0		30.4563	0	0	0	0
																								0	0	0	0				0	0	0	0	0	0		0	0	0	0	0	0		0	0	0	0	0
																								7.6e-08	0	7.6e-08	0				7.6e-08	0	7.6e-08	0	7.6e-08	0		7.6e-08	0	7.6e-08	0	1000	0		7.6e-08	0	7.6e-08	0	7.6e-08
																								0.00933258	0	0.00933258	0				0.00933258	0	0.00933258	0	0.00933258	0		0.00933258	0	0.00933258	0	0.00933258	0		0.00933258	0	0.00933258	0	0.00933258
																								31.4563	0	0	0				31.4563	0	0	0	0	0		31.4563	0	0	0	0	0		31.4563	0	0	0	0
																								0	0	0	0				0	0	0	0	0	0		0	0	0	0	0	0		0	0	0	0	0
																								7.6e-06	0	7.6e-06	0				7.6e-06	0	7.6e-06	0	7.6e-06	0		7.6e-06	0	7.6e-06	0	7.6e-06	0		7.6e-06	0	7.6e-06	0	7.6e-06
																								0	0	0	0				0	0	0	0	0	0		0	0	0	0	0	0		0	0	0	0	0
																								0	0	0	0				0	0	0	0	0	0		0	0	0	0	0	0		0	0	0	0	0
																								7.6e-08	0	7.6e-08	0				7.6e-08	0	7.6e-08	0	7.6e-08	0		7.6e-08	0	7.6e-08	0	1000	0		7.6e-08	0	7.6e-08	0	7.6e-08
																								0.00933258	0	0.00933258	0				0.00933258	0	0.00933258	0	0.00933258	0		0.00933258	0	0.00933258	0	0.00933258	0		0.00933258	0	0.00933258	0	0.00933258
																								0	0	0	0				0	0	0	0	0	0		0	0	0	0	0	0		0	0	0	0	0
																								0	0	0	0				0	0	0	0	0	0		0	0	0	0	0	0		0	0	0	0	0
																								7.6e-06	0	7.6e-06	0				7.6e-06	0	7.6e-06	0	7.6e-06	0		7.6e-06	0	7.6e-06	0	7.6e-06	0		7.6e-06	0	7.6e-06	0	7.6e-06
																								0	0	0	0				0	0	0	0	0	0		0	0	0	0	0	0		0	0	0	0	0
																								0	0	0	0				0	0	0	0	0	0		0	0	0	0	0	0		0	0	0	0	0
																								9.12e-08	0	9.12e-08	0				9.12e-08	0	9.12e-08	0	9.12e-08	0		9.12e-08	0	9.12e-08	0	1000	0		9.12e-08	0	9.12e-08	0	9.12e-08
																								0.00933258	0	0.00933258	0				0.00933258	0	0.00933258	0	0.00933258	0		0.00933258	0	0.00933258	0	0.00933258	0		0.00933258	0	0.00933258	0	0.00933258
																								0	0	0	0				0	0	0	0	0	0		0	0	0	0	0	0		0	0	0	0	0
																								0	0	0	0				0	0	0	0	0	0		0	0	0	0	0	0		0	0	0	0	0
																								9.12001e-06	0	9.12001e-06	0				9.12001e-06	0	9.12001e-06	0	9.12001e-06	0		9.12001e-06	0	9.12001e-06	0	9.12001e-06	0		9.12001e-06	0	9.12001e-06	0	9.12001e-06
																								0.72828	80	80	1				0.72828	80	80	1				0.72828	80	80	1				0.72828	80	80	1
																								100	1e-15	1e-25	1e-40	1	5		100	1e-15	1e-25	1e-40	1	5		100	1e-15	1e-25	1e-40	1	5		100	1e-15	1e-25	1e-40	1
																								1							1							1							1
																								2	1						3	1						3	1						4	1
																								1							1							1							1
																								N							N							N							N
																								3							3							3							3
																								0	0.72828	26.6667					0	0.72828	26.6667					0	0.72828	26.6667					0	0.72828	26.6667
																								30.4563	0	0	0				30.4563	0	0	0	0	0		30.4563	0	0	0	0	0		30.4563	0	0	0	0
																								0	0	0	0				0	0	0	0	0	0		0	0	0	0	0	0		0	0	0	0	0
																								7.6e-08	0	7.6e-08	0				7.6e-08	0	7.6e-08	0	7.6e-08	0		7.6e-08	0	7.6e-08	0	1000	0		7.6e-08	0	7.6e-08	0	7.6e-08
																								0.00933258	0	0.00933258	0				0.00933258	0	0.00933258	0	0.00933258	0		0.00933258	0	0.00933258	0	0.00933258	0		0.00933258	0	0.00933258	0	0.00933258
																								31.4563	0	0	0				31.4563	0	0	0	0	0		31.4563	0	0	0	0	0		31.4563	0	0	0	0
																								0	0	0	0				0	0	0	0	0	0		0	0	0	0	0	0		0	0	0	0	0
																								7.6e-06	0	7.6e-06	0				7.6e-06	0	7.6e-06	0	7.6e-06	0		7.6e-06	0	7.6e-06	0	7.6e-06	0		7.6e-06	0	7.6e-06	0	7.6e-06
																								0	0	0	0				0	0	0	0	0	0		0	0	0	0	0	0		0	0	0	0	0
																								0	0	0	0				0	0	0	0	0	0		0	0	0	0	0	0		0	0	0	0	0
																								7.6e-08	0	7.6e-08	0				7.6e-08	0	7.6e-08	0	7.6e-08	0		7.6e-08	0	7.6e-08	0	1000	0		7.6e-08	0	7.6e-08	0	7.6e-08
																								0.00933258	0	0.00933258	0				0.00933258	0	0.00933258	0	0.00933258	0		0.00933258	0	0.00933258	0	0.00933258	0		0.00933258	0	0.00933258	0	0.00933258
																								0	0	0	0				0	0	0	0	0	0		0	0	0	0	0	0		0	0	0	0	0
																								0	0	0	0				0	0	0	0	0	0		0	0	0	0	0	0		0	0	0	0	0
																								7.6e-06	0	7.6e-06	0				7.6e-06	0	7.6e-06	0	7.6e-06	0		7.6e-06	0	7.6e-06	0	7.6e-06	0		7.6e-06	0	7.6e-06	0	7.6e-06
																								0	0	0	0				0	0	0	0	0	0		0	0	0	0	0	0		0	0	0	0	0
																								0	0	0	0				0	0	0	0	0	0		0	0	0	0	0	0		0	0	0	0	0
																								1.14e-07	0	1.14e-07	0				1.14e-07	0	1.14e-07	0	1.14e-07	0		1.14e-07	0	1.14e-07	0	1000	0		1.14e-07	0	1.14e-07	0	1.14e-07
																								0.00933258	0	0.00933258	0				0.00933258	0	0.00933258	0	0.00933258	0		0.00933258	0	0.00933258	0	0.00933258	0		0.00933258	0	0.00933258	0	0.00933258
																								0	0	0	0				0	0	0	0	0	0		0	0	0	0	0	0		0	0	0	0	0
																								0	0	0	0				0	0	0	0	0	0		0	0	0	0	0	0		0	0	0	0	0
																								1.14e-05	0	1.14e-05	0				1.14e-05	0	1.14e-05	0	1.14e-05	0		1.14e-05	0	1.14e-05	0	1.14e-05	0		1.14e-05	0	1.14e-05	0	1.14e-05
																								0.72828	80	80	1				0.72828	80	80	1				0.72828	80	80	1				0.72828	80	80	1
																								100	1e-15	1e-25	1e-40	1	5		100	1e-15	1e-25	1e-40	1	5		100	1e-15	1e-25	1e-40	1	5		100	1e-15	1e-25	1e-40	1
																								1							1							1							1
																								2	1						3	1						3	1						4	1
																								1							1							1							1
																								N							N							N							N
																								3							3							3							3
																								0	0.72828	26.6667					0	0.72828	26.6667					0	0.72828	26.6667					0	0.72828	26.6667
																								30.4563	0	0	0				30.4563	0	0	0	0	0		30.4563	0	0	0	0	0		30.4563	0	0	0	0
																								0	0	0	0				0	0	0	0	0	0		0	0	0	0	0	0		0	0	0	0	0
																								7.6e-08	0	7.6e-08	0				7.6e-08	0	7.6e-08	0	7.6e-08	0		7.6e-08	0	7.6e-08	0	1000	0		7.6e-08	0	7.6e-08	0	7.6e-08
																								0.00933258	0	0.00933258	0				0.00933258	0	0.00933258	0	0.00933258	0		0.00933258	0	0.00933258	0	0.00933258	0		0.00933258	0	0.00933258	0	0.00933258
																								31.4563	0	0	0				31.4563	0	0	0	0	0		31.4563	0	0	0	0	0		31.4563	0	0	0	0
																								0	0	0	0				0	0	0	0	0	0		0	0	0	0	0	0		0	0	0	0	0
																								7.6e-06	0	7.6e-06	0				7.6e-06	0	7.6e-06	0	7.6e-06	0		7.6e-06	0	7.6e-06	0	7.6e-06	0		7.6e-06	0	7.6e-06	0	7.6e-06
																								0	0	0	0				0	0	0	0	0	0		0	0	0	0	0	0		0	0	0	0	0
																								0	0	0	0				0	0	0	0	0	0		0	0	0	0	0	0		0	0	0	0	0
																								7.6e-08	0	7.6e-08	0				7.6e-08	0	7.6e-08	0	7.6e-08	0		7.6e-08	0	7.6e-08	0	1000	0		7.6e-08	0	7.6e-08	0	7.6e-08
																								0.00933258	0	0.00933258	0				0.00933258	0	0.00933258	0	0.00933258	0		0.00933258	0	0.00933258	0	0.00933258	0		0.00933258	0	0.00933258	0	0.00933258
																								0	0	0	0				0	0	0	0	0	0		0	0	0	0	0	0		0	0	0	0	0
																								0	0	0	0				0	0	0	0	0	0		0	0	0	0	0	0		0	0	0	0	0
																								7.6e-06	0	7.6e-06	0				7.6e-06	0	7.6e-06	0	7.6e-06	0		7.6e-06	0	7.6e-06	0	7.6e-06	0		7.6e-06	0	7.6e-06	0	7.6e-06
																								0	0	0	0				0	0	0	0	0	0		0	0	0	0	0	0		0	0	0	0	0
																								0	0	0	0				0	0	0	0	0	0		0	0	0	0	0	0		0	0	0	0	0
																								1.52e-07	0	1.52e-07	0				1.52e-07	0	1.52e-07	0	1.52e-07	0		1.52e-07	0	1.52e-07	0	1000	0		1.52e-07	0	1.52e-07	0	1.52e-07
																								0.00933258	0	0.00933258	0				0.00933258	0	0.00933258	0	0.00933258	0		0.00933258	0	0.00933258	0	0.00933258	0		0.00933258	0	0.00933258	0	0.00933258
																								0	0	0	0				0	0	0	0	0	0		0	0	0	0	0	0		0	0	0	0	0
																								0	0	0	0				0	0	0	0	0	0		0	0	0	0	0	0		0	0	0	0	0
																								1.52e-05	0	1.52e-05	0				1.52e-05	0	1.52e-05	0	1.52e-05	0		1.52e-05	0	1.52e-05	0	1.52e-05	0		1.52e-05	0	1.52e-05	0	1.52e-05
																								0.72828	80	80	1				0.72828	80	80	1				0.72828	80	80	1				0.72828	80	80	1
																								100	1e-15	1e-25	1e-40	1	5		100	1e-15	1e-25	1e-40	1	5		100	1e-15	1e-25	1e-40	1	5		100	1e-15	1e-25	1e-40	1
																								1							1							1							1
																								2	1						3	1						3	1						4	1
																								1							1							1							1
																								N							N							N							N
																								3							3							3							3
																								0	0.72828	26.6667					0	0.72828	26.6667					0	0.72828	26.6667					0	0.72828	26.6667
																								30.4563	0	0	0				30.4563	0	0	0	0	0		30.4563	0	0	0	0	0		30.4563	0	0	0	0
																								0	0	0	0				0	0	0	0	0	0		0	0	0	0	0	0		0	0	0	0	0
																								7.6e-08	0	7.6e-08	0				7.6e-08	0	7.6e-08	0	7.6e-08	0		7.6e-08	0	7.6e-08	0	1000	0		7.6e-08	0	7.6e-08	0	7.6e-08
																								0.00933258	0	0.00933258	0				0.00933258	0	0.00933258	0	0.00933258	0		0.00933258	0	0.00933258	0	0.00933258	0		0.00933258	0	0.00933258	0	0.00933258
																								31.4563	0	0	0				31.4563	0	0	0	0	0		31.4563	0	0	0	0	0		31.4563	0	0	0	0
																								0	0	0	0				0	0	0	0	0	0		0	0	0	0	0	0		0	0	0	0	0
																								7.6e-06	0	7.6e-06	0				7.6e-06	0	7.6e-06	0	7.6e-06	0		7.6e-06	0	7.6e-06	0	7.6e-06	0		7.6e-06	0	7.6e-06	0	7.6e-06
																								0	0	0	0				0	0	0	0	0	0		0	0	0	0	0	0		0	0	0	0	0
																								0	0	0	0				0	0	0	0	0	0		0	0	0	0	0	0		0	0	0	0	0
																								7.6e-08	0	7.6e-08	0				7.6e-08	0	7.6e-08	0	7.6e-08	0		7.6e-08	0	7.6e-08	0	1000	0		7.6e-08	0	7.6e-08	0	7.6e-08
																								0.00933258	0	0.00933258	0				0.00933258	0	0.00933258	0	0.00933258	0		0.00933258	0	0.00933258	0	0.00933258	0		0.00933258	0	0.00933258	0	0.00933258
																								0	0	0	0				0	0	0	0	0	0		0	0	0	0	0	0		0	0	0	0	0
																								0	0	0	0				0	0	0	0	0	0		0	0	0	0	0	0		0	0	0	0	0
																								7.6e-06	0	7.6e-06	0				7.6e-06	0	7.6e-06	0	7.6e-06	0		7.6e-06	0	7.6e-06	0	7.6e-06	0		7.6e-06	0	7.6e-06	0	7.6e-06
																								0	0	0	0				0	0	0	0	0	0		0	0	0	0	0	0		0	0	0	0	0
																								0	0	0	0				0	0	0	0	0	0		0	0	0	0	0	0		0	0	0	0	0
																								3.8e-07	0	3.8e-07	0				3.8e-07	0	3.8e-07	0	3.8e-07	0		3.8e-07	0	3.8e-07	0	1000	0		3.8e-07	0	3.8e-07	0	3.8e-07
																								0.00933258	0	0.00933258	0				0.00933258	0	0.00933258	0	0.00933258	0		0.00933258	0	0.00933258	0	0.00933258	0		0.00933258	0	0.00933258	0	0.00933258
																								0	0	0	0				0	0	0	0	0	0		0	0	0	0	0	0		0	0	0	0	0
																								0	0	0	0				0	0	0	0	0	0		0	0	0	0	0	0		0	0	0	0	0
																								3.80001e-05	0	3.80001e-05	0				3.80001e-05	0	3.80001e-05	0	3.80001e-05	0		3.80001e-05	0	3.80001e-05	0	3.80001e-05	0		3.80001e-05	0	3.80001e-05	0	3.80001e-05
																								0.72828	80	80	1				0.72828	80	80	1				0.72828	80	80	1				0.72828	80	80	1
																								100	1e-15	1e-25	1e-40	1	5		100	1e-15	1e-25	1e-40	1	5		100	1e-15	1e-25	1e-40	1	5		100	1e-15	1e-25	1e-40	1
																								1							1							1							1
																								2	1						3	1						3	1						4	1
																								1							1							1							1
																								N							N							N							N
																								3							3							3							3
																								0	0.72828	26.6667					0	0.72828	26.6667					0	0.72828	26.6667					0	0.72828	26.6667
																								30.4563	0	0	0				30.4563	0	0	0	0	0		30.4563	0	0	0	0	0		30.4563	0	0	0	0
																								0	0	0	0				0	0	0	0	0	0		0	0	0	0	0	0		0	0	0	0	0
																								7.6e-08	0	7.6e-08	0				7.6e-08	0	7.6e-08	0	7.6e-08	0		7.6e-08	0	7.6e-08	0	1000	0		7.6e-08	0	7.6e-08	0	7.6e-08
																								0.00933258	0	0.00933258	0				0.00933258	0	0.00933258	0	0.00933258	0		0.00933258	0	0.00933258	0	0.00933258	0		0.00933258	0	0.00933258	0	0.00933258
																								31.4563	0	0	0				31.4563	0	0	0	0	0		31.4563	0	0	0	0	0		31.4563	0	0	0	0
																								0	0	0	0				0	0	0	0	0	0		0	0	0	0	0	0		0	0	0	0	0
																								7.6e-06	0	7.6e-06	0				7.6e-06	0	7.6e-06	0	7.6e-06	0		7.6e-06	0	7.6e-06	0	7.6e-06	0		7.6e-06	0	7.6e-06	0	7.6e-06
																								0	0	0	0				0	0	0	0	0	0		0	0	0	0	0	0		0	0	0	0	0
																								0	0	0	0				0	0	0	0	0	0		0	0	0	0	0	0		0	0	0	0	0
																								7.6e-08	0	7.6e-08	0				7.6e-08	0	7.6e-08	0	7.6e-08	0		7.6e-08	0	7.6e-08	0	1000	0		7.6e-08	0	7.6e-08	0	7.6e-08
																								0.00933258	0	0.00933258	0				0.00933258	0	0.00933258	0	0.00933258	0		0.00933258	0	0.00933258	0	0.00933258	0		0.00933258	0	0.00933258	0	0.00933258
																								0	0	0	0				0	0	0	0	0	0		0	0	0	0	0	0		0	0	0	0	0
																								0	0	0	0				0	0	0	0	0	0		0	0	0	0	0	0		0	0	0	0	0
																								7.6e-06	0	7.6e-06	0				7.6e-06	0	7.6e-06	0	7.6e-06	0		7.6e-06	0	7.6e-06	0	7.6e-06	0		7.6e-06	0	7.6e-06	0	7.6e-06
																								0	0	0	0				0	0	0	0	0	0		0	0	0	0	0	0		0	0	0	0	0
																								0	0	0	0				0	0	0	0	0	0		0	0	0	0	0	0		0	0	0	0	0
																								7.6e-07	0	7.6e-07	0				7.6e-07	0	7.6e-07	0	7.6e-07	0		7.6e-07	0	7.6e-07	0	1000	0		7.6e-07	0	7.6e-07	0	7.6e-07
																								0.00933258	0	0.00933258	0				0.00933258	0	0.00933258	0	0.00933258	0		0.00933258	0	0.00933258	0	0.00933258	0		0.00933258	0	0.00933258	0	0.00933258
																								0	0	0	0				0	0	0	0	0	0		0	0	0	0	0	0		0	0	0	0	0
																								0	0	0	0				0	0	0	0	0	0		0	0	0	0	0	0		0	0	0	0	0
																								7.60004e-05	0	7.60004e-05	0				7.60004e-05	0	7.60004e-05	0	7.60004e-05	0		7.60004e-05	0	7.60004e-05	0	7.60004e-05	0		7.60004e-05	0	7.60004e-05	0	7.60004e-05
																								0.72828	80	80	1				0.72828	80	80	1				0.72828	80	80	1				0.72828	80	80	1
																								100	1e-15	1e-25	1e-40	1	5		100	1e-15	1e-25	1e-40	1	5		100	1e-15	1e-25	1e-40	1	5		100	1e-15	1e-25	1e-40	1
																								1							1							1							1
																								2	1						3	1						3	1						4	1
																								1							1							1							1
																								N							N							N							N
																								3							3							3							3
																								0	0.72828	26.6667					0	0.72828	26.6667					0	0.72828	26.6667					0	0.72828	26.6667
																								26.6493	0	0	0				26.6493	0	0	0	0	0		26.6493	0	0	0	0	0		26.6493	0	0	0	0
																								0	0	0	0				0	0	0	0	0	0		0	0	0	0	0	0		0	0	0	0	0
																								7.3e-07	0	7.3e-07	0				7.3e-07	0	7.3e-07	0	7.3e-07	0		7.3e-07	0	7.3e-07	0	1000	0		7.3e-07	0	7.3e-07	0	7.3e-07
																								0.00933258	0	0.00933258	0				0.00933258	0	0.00933258	0	0.00933258	0		0.00933258	0	0.00933258	0	0.00933258	0		0.00933258	0	0.00933258	0	0.00933258
																								27.6493	0	0	0				27.6493	0	0	0	0	0		27.6493	0	0	0	0	0		27.6493	0	0	0	0
																								0	0	0	0				0	0	0	0	0	0		0	0	0	0	0	0		0	0	0	0	0
																								7.3e-05	0	7.3e-05	0				7.3e-05	0	7.3e-05	0	7.3e-05	0		7.3e-05	0	7.3e-05	0	7.3e-05	0		7.3e-05	0	7.3e-05	0	7.3e-05
																								0	0	0	0				0	0	0	0	0	0		0	0	0	0	0	0		0	0	0	0	0
																								0	0	0	0				0	0	0	0	0	0		0	0	0	0	0	0		0	0	0	0	0
																								7.3e-07	0	7.3e-07	0				7.3e-07	0	7.3e-07	0	7.3e-07	0		7.3e-07	0	7.3e-07	0	1000	0		7.3e-07	0	7.3e-07	0	7.3e-07
																								0.00933258	0	0.00933258	0				0.00933258	0	0.00933258	0	0.00933258	0		0.00933258	0	0.00933258	0	0.00933258	0		0.00933258	0	0.00933258	0	0.00933258
																								0	0	0	0				0	0	0	0	0	0		0	0	0	0	0	0		0	0	0	0	0
																								0	0	0	0				0	0	0	0	0	0		0	0	0	0	0	0		0	0	0	0	0
																								7.3e-05	0	7.3e-05	0				7.3e-05	0	7.3e-05	0	7.3e-05	0		7.3e-05	0	7.3e-05	0	7.3e-05	0		7.3e-05	0	7.3e-05	0	7.3e-05
																								0	0	0	0				0	0	0	0	0	0		0	0	0	0	0	0		0	0	0	0	0
																								0	0	0	0				0	0	0	0	0	0		0	0	0	0	0	0		0	0	0	0	0
																								7.3e-07	0	7.3e-07	0				7.3e-07	0	7.3e-07	0	7.3e-07	0		7.3e-07	0	7.3e-07	0	1000	0		7.3e-07	0	7.3e-07	0	7.3e-07
																								0.00933258	0	0.00933258	0				0.00933258	0	0.00933258	0	0.00933258	0		0.00933258	0	0.00933258	0	0.00933258	0		0.00933258	0	0.00933258	0	0.00933258
																								0	0	0	0				0	0	0	0	0	0		0	0	0	0	0	0		0	0	0	0	0
																								0	0	0	0				0	0	0	0	0	0		0	0	0	0	0	0		0	0	0	0	0
																								7.3e-05	0	7.3e-05	0				7.3e-05	0	7.3e-05	0	7.3e-05	0		7.3e-05	0	7.3e-05	0	7.3e-05	0		7.3e-05	0	7.3e-05	0	7.3e-05
																								0.72828	80	80	1				0.72828	80	80	1				0.72828	80	80	1				0.72828	80	80	1
																								100	1e-15	1e-25	1e-40	1	5		100	1e-15	1e-25	1e-40	1	5		100	1e-15	1e-25	1e-40	1	5		100	1e-15	1e-25	1e-40	1
																								1							1							1							1
																								2	1						3	1						3	1						4	1
																								1							1							1							1
																								N							N							N							N
																								3							3							3							3
																								0	0.72828	26.6667					0	0.72828	26.6667					0	0.72828	26.6667					0	0.72828	26.6667
																								26.6493	0	0	0				26.6493	0	0	0	0	0		26.6493	0	0	0	0	0		26.6493	0	0	0	0
																								0	0	0	0				0	0	0	0	0	0		0	0	0	0	0	0		0	0	0	0	0
																								7.3e-07	0	7.3e-07	0				7.3e-07	0	7.3e-07	0	7.3e-07	0		7.3e-07	0	7.3e-07	0	1000	0		7.3e-07	0	7.3e-07	0	7.3e-07
																								0.00933258	0	0.00933258	0				0.00933258	0	0.00933258	0	0.00933258	0		0.00933258	0	0.00933258	0	0.00933258	0		0.00933258	0	0.00933258	0	0.00933258
																								27.6493	0	0	0				27.6493	0	0	0	0	0		27.6493	0	0	0	0	0		27.6493	0	0	0	0
																								0	0	0	0				0	0	0	0	0	0		0	0	0	0	0	0		0	0	0	0	0
																								7.3e-05	0	7.3e-05	0				7.3e-05	0	7.3e-05	0	7.3e-05	0		7.3e-05	0	7.3e-05	0	7.3e-05	0		7.3e-05	0	7.3e-05	0	7.3e-05
																								0	0	0	0				0	0	0	0	0	0		0	0	0	0	0	0		0	0	0	0	0
																								0	0	0	0				0	0	0	0	0	0		0	0	0	0	0	0		0	0	0	0	0
																								7.3e-07	0	7.3e-07	0				7.3e-07	0	7.3e-07	0	7.3e-07	0		7.3e-07	0	7.3e-07	0	1000	0		7.3e-07	0	7.3e-07	0	7.3e-07
																								0.00933258	0	0.00933258	0				0.00933258	0	0.00933258	0	0.00933258	0		0.00933258	0	0.00933258	0	0.00933258	0		0.00933258	0	0.00933258	0	0.00933258
																								0	0	0	0				0	0	0	0	0	0		0	0	0	0	0	0		0	0	0	0	0
																								0	0	0	0				0	0	0	0	0	0		0	0	0	0	0	0		0	0	0	0	0
																								7.3e-05	0	7.3e-05	0				7.3e-05	0	7.3e-05	0	7.3e-05	0		7.3e-05	0	7.3e-05	0	7.3e-05	0		7.3e-05	0	7.3e-05	0	7.3e-05
																								0	0	0	0				0	0	0	0	0	0		0	0	0	0	0	0		0	0	0	0	0
																								0	0	0	0				0	0	0	0	0	0		0	0	0	0	0	0		0	0	0	0	0
																								8.76e-07	0	8.76e-07	0				8.76e-07	0	8.76e-07	0	8.76e-07	0		8.76e-07	0	8.76e-07	0	1000	0		8.76e-07	0	8.76e-07	0	8.76e-07
																								0.00933258	0	0.00933258	0				0.00933258	0	0.00933258	0	0.00933258	0		0.00933258	0	0.00933258	0	0.00933258	0		0.00933258	0	0.00933258	0	0.00933258
																								0	0	0	0				0	0	0	0	0	0		0	0	0	0	0	0		0	0	0	0	0
																								0	0	0	0				0	0	0	0	0	0		0	0	0	0	0	0		0	0	0	0	0
																								8.76001e-05	0	8.76001e-05	0				8.76001e-05	0	8.76001e-05	0	8.76001e-05	0		8.76001e-05	0	8.76001e-05	0	8.76001e-05	0		8.76001e-05	0	8.76001e-05	0	8.76001e-05
																								0.72828	80	80	1				0.72828	80	80	1				0.72828	80	80	1				0.72828	80	80	1
																								100	1e-15	1e-25	1e-40	1	5		100	1e-15	1e-25	1e-40	1	5		100	1e-15	1e-25	1e-40	1	5		100	1e-15	1e-25	1e-40	1
																								1							1							1							1
																								2	1						3	1						3	1						4	1
																								1							1							1							1
																								N							N							N							N
																								3							3							3							3
																								0	0.72828	26.6667					0	0.72828	26.6667					0	0.72828	26.6667					0	0.72828	26.6667
																								26.6493	0	0	0				26.6493	0	0	0	0	0		26.6493	0	0	0	0	0		26.6493	0	0	0	0
																								0	0	0	0				0	0	0	0	0	0		0	0	0	0	0	0		0	0	0	0	0
																								7.3e-07	0	7.3e-07	0				7.3e-07	0	7.3e-07	0	7.3e-07	0		7.3e-07	0	7.3e-07	0	1000	0		7.3e-07	0	7.3e-07	0	7.3e-07
																								0.00933258	0	0.00933258	0				0.00933258	0	0.00933258	0	0.00933258	0		0.00933258	0	0.00933258	0	0.00933258	0		0.00933258	0	0.00933258	0	0.00933258
																								27.6493	0	0	0				27.6493	0	0	0	0	0		27.6493	0	0	0	0	0		27.6493	0	0	0	0
																								0	0	0	0				0	0	0	0	0	0		0	0	0	0	0	0		0	0	0	0	0
																								7.3e-05	0	7.3e-05	0				7.3e-05	0	7.3e-05	0	7.3e-05	0		7.3e-05	0	7.3e-05	0	7.3e-05	0		7.3e-05	0	7.3e-05	0	7.3e-05
																								0	0	0	0				0	0	0	0	0	0		0	0	0	0	0	0		0	0	0	0	0
																								0	0	0	0				0	0	0	0	0	0		0	0	0	0	0	0		0	0	0	0	0
																								7.3e-07	0	7.3e-07	0				7.3e-07	0	7.3e-07	0	7.3e-07	0		7.3e-07	0	7.3e-07	0	1000	0		7.3e-07	0	7.3e-07	0	7.3e-07
																								0.00933258	0	0.00933258	0				0.00933258	0	0.00933258	0	0.00933258	0		0.00933258	0	0.00933258	0	0.00933258	0		0.00933258	0	0.00933258	0	0.00933258
																								0	0	0	0				0	0	0	0	0	0		0	0	0	0	0	0		0	0	0	0	0
																								0	0	0	0				0	0	0	0	0	0		0	0	0	0	0	0		0	0	0	0	0
																								7.3e-05	0	7.3e-05	0				7.3e-05	0	7.3e-05	0	7.3e-05	0		7.3e-05	0	7.3e-05	0	7.3e-05	0		7.3e-05	0	7.3e-05	0	7.3e-05
																								0	0	0	0				0	0	0	0	0	0		0	0	0	0	0	0		0	0	0	0	0
																								0	0	0	0				0	0	0	0	0	0		0	0	0	0	0	0		0	0	0	0	0
																								1.095e-06	0	1.095e-06	0				1.095e-06	0	1.095e-06	0	1.095e-06	0		1.095e-06	0	1.095e-06	0	1000	0		1.095e-06	0	1.095e-06	0	1.095e-06
																								0.00933258	0	0.00933258	0				0.00933258	0	0.00933258	0	0.00933258	0		0.00933258	0	0.00933258	0	0.00933258	0		0.00933258	0	0.00933258	0	0.00933258
																								0	0	0	0				0	0	0	0	0	0		0	0	0	0	0	0		0	0	0	0	0
																								0	0	0	0				0	0	0	0	0	0		0	0	0	0	0	0		0	0	0	0	0
																								0.0001095	0	0.0001095	0				0.0001095	0	0.0001095	0	0.0001095	0		0.0001095	0	0.0001095	0	0.0001095	0		0.0001095	0	0.0001095	0	0.0001095
																								0.72828	80	80	1				0.72828	80	80	1				0.72828	80	80	1				0.72828	80	80	1
																								100	1e-15	1e-25	1e-40	1	5		100	1e-15	1e-25	1e-40	1	5		100	1e-15	1e-25	1e-40	1	5		100	1e-15	1e-25	1e-40	1
																								1							1							1							1
																								2	1						3	1						3	1						4	1
																								1							1							1							1
																								N							N							N							N
																								3							3							3							3
																								0	0.72828	26.6667					0	0.72828	26.6667					0	0.72828	26.6667					0	0.72828	26.6667
																								26.6493	0	0	0				26.6493	0	0	0	0	0		26.6493	0	0	0	0	0		26.6493	0	0	0	0
																								0	0	0	0				0	0	0	0	0	0		0	0	0	0	0	0		0	0	0	0	0
																								7.3e-07	0	7.3e-07	0				7.3e-07	0	7.3e-07	0	7.3e-07	0		7.3e-07	0	7.3e-07	0	1000	0		7.3e-07	0	7.3e-07	0	7.3e-07
																								0.00933258	0	0.00933258	0				0.00933258	0	0.00933258	0	0.00933258	0		0.00933258	0	0.00933258	0	0.00933258	0		0.00933258	0	0.00933258	0	0.00933258
																								27.6493	0	0	0				27.6493	0	0	0	0	0		27.6493	0	0	0	0	0		27.6493	0	0	0	0
																								0	0	0	0				0	0	0	0	0	0		0	0	0	0	0	0		0	0	0	0	0
																								7.3e-05	0	7.3e-05	0				7.3e-05	0	7.3e-05	0	7.3e-05	0		7.3e-05	0	7.3e-05	0	7.3e-05	0		7.3e-05	0	7.3e-05	0	7.3e-05
																								0	0	0	0				0	0	0	0	0	0		0	0	0	0	0	0		0	0	0	0	0
																								0	0	0	0				0	0	0	0	0	0		0	0	0	0	0	0		0	0	0	0	0
																								7.3e-07	0	7.3e-07	0				7.3e-07	0	7.3e-07	0	7.3e-07	0		7.3e-07	0	7.3e-07	0	1000	0		7.3e-07	0	7.3e-07	0	7.3e-07
																								0.00933258	0	0.00933258	0				0.00933258	0	0.00933258	0	0.00933258	0		0.00933258	0	0.00933258	0	0.00933258	0		0.00933258	0	0.00933258	0	0.00933258
																								0	0	0	0				0	0	0	0	0	0		0	0	0	0	0	0		0	0	0	0	0
																								0	0	0	0				0	0	0	0	0	0		0	0	0	0	0	0		0	0	0	0	0
																								7.3e-05	0	7.3e-05	0				7.3e-05	0	7.3e-05	0	7.3e-05	0		7.3e-05	0	7.3e-05	0	7.3e-05	0		7.3e-05	0	7.3e-05	0	7.3e-05
																								0	0	0	0				0	0	0	0	0	0		0	0	0	0	0	0		0	0	0	0	0
																								0	0	0	0				0	0	0	0	0	0		0	0	0	0	0	0		0	0	0	0	0
																								1.46e-06	0	1.46e-06	0				1.46e-06	0	1.46e-06	0	1.46e-06	0		1.46e-06	0	1.46e-06	0	1000	0		1.46e-06	0	1.46e-06	0	1.46e-06
																								0.00933258	0	0.00933258	0				0.00933258	0	0.00933258	0	0.00933258	0		0.00933258	0	0.00933258	0	0.00933258	0		0.00933258	0	0.00933258	0	0.00933258
																								0	0	0	0				0	0	0	0	0	0		0	0	0	0	0	0		0	0	0	0	0
																								0	0	0	0				0	0	0	0	0	0		0	0	0	0	0	0		0	0	0	0	0
																								0.000146	0	0.000146	0				0.000146	0	0.000146	0	0.000146	0		0.000146	0	0.000146	0	0.000146	0		0.000146	0	0.000146	0	0.000146
																								0.72828	80	80	1				0.72828	80	80	1				0.72828	80	80	1				0.72828	80	80	1
																								100	1e-15	1e-25	1e-40	1	5		100	1e-15	1e-25	1e-40	1	5		100	1e-15	1e-25	1e-40	1	5		100	1e-15	1e-25	1e-40	1
																								1							1							1							1
																								2	1						3	1						3	1						4	1
																								1							1							1							1
																								N							N							N							N
																								3							3							3							3
																								0	0.72828	26.6667					0	0.72828	26.6667					0	0.72828	26.6667					0	0.72828	26.6667
																								26.6493	0	0	0				26.6493	0	0	0	0	0		26.6493	0	0	0	0	0		26.6493	0	0	0	0
																								0	0	0	0				0	0	0	0	0	0		0	0	0	0	0	0		0	0	0	0	0
																								7.3e-07	0	7.3e-07	0				7.3e-07	0	7.3e-07	0	7.3e-07	0		7.3e-07	0	7.3e-07	0	1000	0		7.3e-07	0	7.3e-07	0	7.3e-07
																								0.00933258	0	0.00933258	0				0.00933258	0	0.00933258	0	0.00933258	0		0.00933258	0	0.00933258	0	0.00933258	0		0.00933258	0	0.00933258	0	0.00933258
																								27.6493	0	0	0				27.6493	0	0	0	0	0		27.6493	0	0	0	0	0		27.6493	0	0	0	0
																								0	0	0	0				0	0	0	0	0	0		0	0	0	0	0	0		0	0	0	0	0
																								7.3e-05	0	7.3e-05	0				7.3e-05	0	7.3e-05	0	7.3e-05	0		7.3e-05	0	7.3e-05	0	7.3e-05	0		7.3e-05	0	7.3e-05	0	7.3e-05
																								0	0	0	0				0	0	0	0	0	0		0	0	0	0	0	0		0	0	0	0	0
																								0	0	0	0				0	0	0	0	0	0		0	0	0	0	0	0		0	0	0	0	0
																								7.3e-07	0	7.3e-07	0				7.3e-07	0	7.3e-07	0	7.3e-07	0		7.3e-07	0	7.3e-07	0	1000	0		7.3e-07	0	7.3e-07	0	7.3e-07
																								0.00933258	0	0.00933258	0				0.00933258	0	0.00933258	0	0.00933258	0		0.00933258	0	0.00933258	0	0.00933258	0		0.00933258	0	0.00933258	0	0.00933258
																								0	0	0	0				0	0	0	0	0	0		0	0	0	0	0	0		0	0	0	0	0
																								0	0	0	0				0	0	0	0	0	0		0	0	0	0	0	0		0	0	0	0	0
																								7.3e-05	0	7.3e-05	0				7.3e-05	0	7.3e-05	0	7.3e-05	0		7.3e-05	0	7.3e-05	0	7.3e-05	0		7.3e-05	0	7.3e-05	0	7.3e-05
																								0	0	0	0				0	0	0	0	0	0		0	0	0	0	0	0		0	0	0	0	0
																								0	0	0	0				0	0	0	0	0	0		0	0	0	0	0	0		0	0	0	0	0
																								3.65e-06	0	3.65e-06	0				3.65e-06	0	3.65e-06	0	3.65e-06	0		3.65e-06	0	3.65e-06	0	1000	0		3.65e-06	0	3.65e-06	0	3.65e-06
																								0.00933258	0	0.00933258	0				0.00933258	0	0.00933258	0	0.00933258	0		0.00933258	0	0.00933258	0	0.00933258	0		0.00933258	0	0.00933258	0	0.00933258
																								0	0	0	0				0	0	0	0	0	0		0	0	0	0	0	0		0	0	0	0	0
																								0	0	0	0				0	0	0	0	0	0		0	0	0	0	0	0		0	0	0	0	0
																								0.000365001	0	0.000365001	0				0.000365001	0	0.000365001	0	0.000365001	0		0.000365001	0	0.000365001	0	0.000365001	0		0.000365001	0	0.000365001	0	0.000365001
																								0.72828	80	80	1				0.72828	80	80	1				0.72828	80	80	1				0.72828	80	80	1
																								100	1e-15	1e-25	1e-40	1	5		100	1e-15	1e-25	1e-40	1	5		100	1e-15	1e-25	1e-40	1	5		100	1e-15	1e-25	1e-40	1
																								1							1							1							1
																								2	1						3	1						3	1						4	1
																								1							1							1							1
																								N							N							N							N
																								3							3							3							3
																								0	0.72828	26.6667					0	0.72828	26.6667					0	0.72828	26.6667					0	0.72828	26.6667
																								26.6493	0	0	0				26.6493	0	0	0	0	0		26.6493	0	0	0	0	0		26.6493	0	0	0	0
																								0	0	0	0				0	0	0	0	0	0		0	0	0	0	0	0		0	0	0	0	0
																								7.3e-07	0	7.3e-07	0				7.3e-07	0	7.3e-07	0	7.3e-07	0		7.3e-07	0	7.3e-07	0	1000	0		7.3e-07	0	7.3e-07	0	7.3e-07
																								0.00933258	0	0.00933258	0				0.00933258	0	0.00933258	0	0.00933258	0		0.00933258	0	0.00933258	0	0.00933258	0		0.00933258	0	0.00933258	0	0.00933258
																								27.6493	0	0	0				27.6493	0	0	0	0	0		27.6493	0	0	0	0	0		27.6493	0	0	0	0
																								0	0	0	0				0	0	0	0	0	0		0	0	0	0	0	0		0	0	0	0	0
																								7.3e-05	0	7.3e-05	0				7.3e-05	0	7.3e-05	0	7.3e-05	0		7.3e-05	0	7.3e-05	0	7.3e-05	0		7.3e-05	0	7.3e-05	0	7.3e-05
																								0	0	0	0				0	0	0	0	0	0		0	0	0	0	0	0		0	0	0	0	0
																								0	0	0	0				0	0	0	0	0	0		0	0	0	0	0	0		0	0	0	0	0
																								7.3e-07	0	7.3e-07	0				7.3e-07	0	7.3e-07	0	7.3e-07	0		7.3e-07	0	7.3e-07	0	1000	0		7.3e-07	0	7.3e-07	0	7.3e-07
																								0.00933258	0	0.00933258	0				0.00933258	0	0.00933258	0	0.00933258	0		0.00933258	0	0.00933258	0	0.00933258	0		0.00933258	0	0.00933258	0	0.00933258
																								0	0	0	0				0	0	0	0	0	0		0	0	0	0	0	0		0	0	0	0	0
																								0	0	0	0				0	0	0	0	0	0		0	0	0	0	0	0		0	0	0	0	0
																								7.3e-05	0	7.3e-05	0				7.3e-05	0	7.3e-05	0	7.3e-05	0		7.3e-05	0	7.3e-05	0	7.3e-05	0		7.3e-05	0	7.3e-05	0	7.3e-05
																								0	0	0	0				0	0	0	0	0	0		0	0	0	0	0	0		0	0	0	0	0
																								0	0	0	0				0	0	0	0	0	0		0	0	0	0	0	0		0	0	0	0	0
																								7.3e-06	0	7.3e-06	0				7.3e-06	0	7.3e-06	0	7.3e-06	0		7.3e-06	0	7.3e-06	0	1000	0		7.3e-06	0	7.3e-06	0	7.3e-06
																								0.00933258	0	0.00933258	0				0.00933258	0	0.00933258	0	0.00933258	0		0.00933258	0	0.00933258	0	0.00933258	0		0.00933258	0	0.00933258	0	0.00933258
																								0	0	0	0				0	0	0	0	0	0		0	0	0	0	0	0		0	0	0	0	0
																								0	0	0	0				0	0	0	0	0	0		0	0	0	0	0	0		0	0	0	0	0
																								0.000730004	0	0.000730004	0				0.000730004	0	0.000730004	0	0.000730004	0		0.000730004	0	0.000730004	0	0.000730004	0		0.000730004	0	0.000730004	0	0.000730004
																								0.72828	80	80	1				0.72828	80	80	1				0.72828	80	80	1				0.72828	80	80	1
																								100	1e-15	1e-25	1e-40	1	5		100	1e-15	1e-25	1e-40	1	5		100	1e-15	1e-25	1e-40	1	5		100	1e-15	1e-25	1e-40	1
																								1							1							1							1
																								2	1						3	1						3	1						4	1
																								1							1							1							1
																								N							N							N							N
																								3							3							3							3
																								0	0.72828	26.6667					0	0.72828	26.6667					0	0.72828	26.6667					0	0.72828	26.6667
																								19.0352	0	0	0				19.0352	0	0	0	0	0		19.0352	0	0	0	0	0		19.0352	0	0	0	0
																								0	0	0	0				0	0	0	0	0	0		0	0	0	0	0	0		0	0	0	0	0
																								1.7375e-07	0	1.7375e-07	0				1.7375e-07	0	1.7375e-07	0	1.7375e-07	0		1.7375e-07	0	1.7375e-07	0	1000	0		1.7375e-07	0	1.7375e-07	0	1.7375e-07
																								0.00933258	0	0.00933258	0				0.00933258	0	0.00933258	0	0.00933258	0		0.00933258	0	0.00933258	0	0.00933258	0		0.00933258	0	0.00933258	0	0.00933258
																								20.0352	0	0	0				20.0352	0	0	0	0	0		20.0352	0	0	0	0	0		20.0352	0	0	0	0
																								0	0	0	0				0	0	0	0	0	0		0	0	0	0	0	0		0	0	0	0	0
																								1.7375e-05	0	1.7375e-05	0				1.7375e-05	0	1.7375e-05	0	1.7375e-05	0		1.7375e-05	0	1.7375e-05	0	1.7375e-05	0		1.7375e-05	0	1.7375e-05	0	1.7375e-05
																								0	0	0	0				0	0	0	0	0	0		0	0	0	0	0	0		0	0	0	0	0
																								0	0	0	0				0	0	0	0	0	0		0	0	0	0	0	0		0	0	0	0	0
																								1.7375e-07	0	1.7375e-07	0				1.7375e-07	0	1.7375e-07	0	1.7375e-07	0		1.7375e-07	0	1.7375e-07	0	1000	0		1.7375e-07	0	1.7375e-07	0	1.7375e-07
																								0.00933258	0	0.00933258	0				0.00933258	0	0.00933258	0	0.00933258	0		0.00933258	0	0.00933258	0	0.00933258	0		0.00933258	0	0.00933258	0	0.00933258
																								0	0	0	0				0	0	0	0	0	0		0	0	0	0	0	0		0	0	0	0	0
																								0	0	0	0				0	0	0	0	0	0		0	0	0	0	0	0		0	0	0	0	0
																								1.7375e-05	0	1.7375e-05	0				1.7375e-05	0	1.7375e-05	0	1.7375e-05	0		1.7375e-05	0	1.7375e-05	0	1.7375e-05	0		1.7375e-05	0	1.7375e-05	0	1.7375e-05
																								0	0	0	0				0	0	0	0	0	0		0	0	0	0	0	0		0	0	0	0	0
																								0	0	0	0				0	0	0	0	0	0		0	0	0	0	0	0		0	0	0	0	0
																								1.7375e-07	0	1.7375e-07	0				1.7375e-07	0	1.7375e-07	0	1.7375e-07	0		1.7375e-07	0	1.7375e-07	0	1000	0		1.7375e-07	0	1.7375e-07	0	1.7375e-07
																								0.00933258	0	0.00933258	0				0.00933258	0	0.00933258	0	0.00933258	0		0.00933258	0	0.00933258	0	0.00933258	0		0.00933258	0	0.00933258	0	0.00933258
																								0	0	0	0				0	0	0	0	0	0		0	0	0	0	0	0		0	0	0	0	0
																								0	0	0	0				0	0	0	0	0	0		0	0	0	0	0	0		0	0	0	0	0
																								1.7375e-05	0	1.7375e-05	0				1.7375e-05	0	1.7375e-05	0	1.7375e-05	0		1.7375e-05	0	1.7375e-05	0	1.7375e-05	0		1.7375e-05	0	1.7375e-05	0	1.7375e-05
																								0.72828	80	80	1				0.72828	80	80	1				0.72828	80	80	1				0.72828	80	80	1
																								100	1e-15	1e-25	1e-40	1	5		100	1e-15	1e-25	1e-40	1	5		100	1e-15	1e-25	1e-40	1	5		100	1e-15	1e-25	1e-40	1
																								1							1							1							1
																								2	1						3	1						3	1						4	1
																								1							1							1							1
																								N							N							N							N
																								3							3							3							3
																								0	0.72828	26.6667					0	0.72828	26.6667					0	0.72828	26.6667					0	0.72828	26.6667
																								19.0352	0	0	0				19.0352	0	0	0	0	0		19.0352	0	0	0	0	0		19.0352	0	0	0	0
																								0	0	0	0				0	0	0	0	0	0		0	0	0	0	0	0		0	0	0	0	0
																								1.7375e-07	0	1.7375e-07	0				1.7375e-07	0	1.7375e-07	0	1.7375e-07	0		1.7375e-07	0	1.7375e-07	0	1000	0		1.7375e-07	0	1.7375e-07	0	1.7375e-07
																								0.00933258	0	0.00933258	0				0.00933258	0	0.00933258	0	0.00933258	0		0.00933258	0	0.00933258	0	0.00933258	0		0.00933258	0	0.00933258	0	0.00933258
																								20.0352	0	0	0				20.0352	0	0	0	0	0		20.0352	0	0	0	0	0		20.0352	0	0	0	0
																								0	0	0	0				0	0	0	0	0	0		0	0	0	0	0	0		0	0	0	0	0
																								1.7375e-05	0	1.7375e-05	0				1.7375e-05	0	1.7375e-05	0	1.7375e-05	0		1.7375e-05	0	1.7375e-05	0	1.7375e-05	0		1.7375e-05	0	1.7375e-05	0	1.7375e-05
																								0	0	0	0				0	0	0	0	0	0		0	0	0	0	0	0		0	0	0	0	0
																								0	0	0	0				0	0	0	0	0	0		0	0	0	0	0	0		0	0	0	0	0
																								1.7375e-07	0	1.7375e-07	0				1.7375e-07	0	1.7375e-07	0	1.7375e-07	0		1.7375e-07	0	1.7375e-07	0	1000	0		1.7375e-07	0	1.7375e-07	0	1.7375e-07
																								0.00933258	0	0.00933258	0				0.00933258	0	0.00933258	0	0.00933258	0		0.00933258	0	0.00933258	0	0.00933258	0		0.00933258	0	0.00933258	0	0.00933258
																								0	0	0	0				0	0	0	0	0	0		0	0	0	0	0	0		0	0	0	0	0
																								0	0	0	0				0	0	0	0	0	0		0	0	0	0	0	0		0	0	0	0	0
																								1.7375e-05	0	1.7375e-05	0				1.7375e-05	0	1.7375e-05	0	1.7375e-05	0		1.7375e-05	0	1.7375e-05	0	1.7375e-05	0		1.7375e-05	0	1.7375e-05	0	1.7375e-05
																								0	0	0	0				0	0	0	0	0	0		0	0	0	0	0	0		0	0	0	0	0
																								0	0	0	0				0	0	0	0	0	0		0	0	0	0	0	0		0	0	0	0	0
																								2.085e-07	0	2.085e-07	0				2.085e-07	0	2.085e-07	0	2.085e-07	0		2.085e-07	0	2.085e-07	0	1000	0		2.085e-07	0	2.085e-07	0	2.085e-07
																								0.00933258	0	0.00933258	0				0.00933258	0	0.00933258	0	0.00933258	0		0.00933258	0	0.00933258	0	0.00933258	0		0.00933258	0	0.00933258	0	0.00933258
																								0	0	0	0				0	0	0	0	0	0		0	0	0	0	0	0		0	0	0	0	0
																								0	0	0	0				0	0	0	0	0	0		0	0	0	0	0	0		0	0	0	0	0
																								2.085e-05	0	2.085e-05	0				2.085e-05	0	2.085e-05	0	2.085e-05	0		2.085e-05	0	2.085e-05	0	2.085e-05	0		2.085e-05	0	2.085e-05	0	2.085e-05
																								0.72828	80	80	1				0.72828	80	80	1				0.72828	80	80	1				0.72828	80	80	1
																								100	1e-15	1e-25	1e-40	1	5		100	1e-15	1e-25	1e-40	1	5		100	1e-15	1e-25	1e-40	1	5		100	1e-15	1e-25	1e-40	1
																								1							1							1							1
																								2	1						3	1						3	1						4	1
																								1							1							1							1
																								N							N							N							N
																								3							3							3							3
																								0	0.72828	26.6667					0	0.72828	26.6667					0	0.72828	26.6667					0	0.72828	26.6667
																								19.0352	0	0	0				19.0352	0	0	0	0	0		19.0352	0	0	0	0	0		19.0352	0	0	0	0
																								0	0	0	0				0	0	0	0	0	0		0	0	0	0	0	0		0	0	0	0	0
																								1.7375e-07	0	1.7375e-07	0				1.7375e-07	0	1.7375e-07	0	1.7375e-07	0		1.7375e-07	0	1.7375e-07	0	1000	0		1.7375e-07	0	1.7375e-07	0	1.7375e-07
																								0.00933258	0	0.00933258	0				0.00933258	0	0.00933258	0	0.00933258	0		0.00933258	0	0.00933258	0	0.00933258	0		0.00933258	0	0.00933258	0	0.00933258
																								20.0352	0	0	0				20.0352	0	0	0	0	0		20.0352	0	0	0	0	0		20.0352	0	0	0	0
																								0	0	0	0				0	0	0	0	0	0		0	0	0	0	0	0		0	0	0	0	0
																								1.7375e-05	0	1.7375e-05	0				1.7375e-05	0	1.7375e-05	0	1.7375e-05	0		1.7375e-05	0	1.7375e-05	0	1.7375e-05	0		1.7375e-05	0	1.7375e-05	0	1.7375e-05
																								0	0	0	0				0	0	0	0	0	0		0	0	0	0	0	0		0	0	0	0	0
																								0	0	0	0				0	0	0	0	0	0		0	0	0	0	0	0		0	0	0	0	0
																								1.7375e-07	0	1.7375e-07	0				1.7375e-07	0	1.7375e-07	0	1.7375e-07	0		1.7375e-07	0	1.7375e-07	0	1000	0		1.7375e-07	0	1.7375e-07	0	1.7375e-07
																								0.00933258	0	0.00933258	0				0.00933258	0	0.00933258	0	0.00933258	0		0.00933258	0	0.00933258	0	0.00933258	0		0.00933258	0	0.00933258	0	0.00933258
																								0	0	0	0				0	0	0	0	0	0		0	0	0	0	0	0		0	0	0	0	0
																								0	0	0	0				0	0	0	0	0	0		0	0	0	0	0	0		0	0	0	0	0
																								1.7375e-05	0	1.7375e-05	0				1.7375e-05	0	1.7375e-05	0	1.7375e-05	0		1.7375e-05	0	1.7375e-05	0	1.7375e-05	0		1.7375e-05	0	1.7375e-05	0	1.7375e-05
																								0	0	0	0				0	0	0	0	0	0		0	0	0	0	0	0		0	0	0	0	0
																								0	0	0	0				0	0	0	0	0	0		0	0	0	0	0	0		0	0	0	0	0
																								2.60625e-07	0	2.60625e-07	0				2.60625e-07	0	2.60625e-07	0	2.60625e-07	0		2.60625e-07	0	2.60625e-07	0	1000	0		2.60625e-07	0	2.60625e-07	0	2.60625e-07
																								0.00933258	0	0.00933258	0				0.00933258	0	0.00933258	0	0.00933258	0		0.00933258	0	0.00933258	0	0.00933258	0		0.00933258	0	0.00933258	0	0.00933258
																								0	0	0	0				0	0	0	0	0	0		0	0	0	0	0	0		0	0	0	0	0
																								0	0	0	0				0	0	0	0	0	0		0	0	0	0	0	0		0	0	0	0	0
																								2.60625e-05	0	2.60625e-05	0				2.60625e-05	0	2.60625e-05	0	2.60625e-05	0		2.60625e-05	0	2.60625e-05	0	2.60625e-05	0		2.60625e-05	0	2.60625e-05	0	2.60625e-05
																								0.72828	80	80	1				0.72828	80	80	1				0.72828	80	80	1				0.72828	80	80	1
																								100	1e-15	1e-25	1e-40	1	5		100	1e-15	1e-25	1e-40	1	5		100	1e-15	1e-25	1e-40	1	5		100	1e-15	1e-25	1e-40	1
																								1							1							1							1
																								2	1						3	1						3	1						4	1
																								1							1							1							1
																								N							N							N							N
																								3							3							3							3
																								0	0.72828	26.6667					0	0.72828	26.6667					0	0.72828	26.6667					0	0.72828	26.6667
																								19.0352	0	0	0				19.0352	0	0	0	0	0		19.0352	0	0	0	0	0		19.0352	0	0	0	0
																								0	0	0	0				0	0	0	0	0	0		0	0	0	0	0	0		0	0	0	0	0
																								1.7375e-07	0	1.7375e-07	0				1.7375e-07	0	1.7375e-07	0	1.7375e-07	0		1.7375e-07	0	1.7375e-07	0	1000	0		1.7375e-07	0	1.7375e-07	0	1.7375e-07
																								0.00933258	0	0.00933258	0				0.00933258	0	0.00933258	0	0.00933258	0		0.00933258	0	0.00933258	0	0.00933258	0		0.00933258	0	0.00933258	0	0.00933258
																								20.0352	0	0	0				20.0352	0	0	0	0	0		20.0352	0	0	0	0	0		20.0352	0	0	0	0
																								0	0	0	0				0	0	0	0	0	0		0	0	0	0	0	0		0	0	0	0	0
																								1.7375e-05	0	1.7375e-05	0				1.7375e-05	0	1.7375e-05	0	1.7375e-05	0		1.7375e-05	0	1.7375e-05	0	1.7375e-05	0		1.7375e-05	0	1.7375e-05	0	1.7375e-05
																								0	0	0	0				0	0	0	0	0	0		0	0	0	0	0	0		0	0	0	0	0
																								0	0	0	0				0	0	0	0	0	0		0	0	0	0	0	0		0	0	0	0	0
																								1.7375e-07	0	1.7375e-07	0				1.7375e-07	0	1.7375e-07	0	1.7375e-07	0		1.7375e-07	0	1.7375e-07	0	1000	0		1.7375e-07	0	1.7375e-07	0	1.7375e-07
																								0.00933258	0	0.00933258	0				0.00933258	0	0.00933258	0	0.00933258	0		0.00933258	0	0.00933258	0	0.00933258	0		0.00933258	0	0.00933258	0	0.00933258
																								0	0	0	0				0	0	0	0	0	0		0	0	0	0	0	0		0	0	0	0	0
																								0	0	0	0				0	0	0	0	0	0		0	0	0	0	0	0		0	0	0	0	0
																								1.7375e-05	0	1.7375e-05	0				1.7375e-05	0	1.7375e-05	0	1.7375e-05	0		1.7375e-05	0	1.7375e-05	0	1.7375e-05	0		1.7375e-05	0	1.7375e-05	0	1.7375e-05
																								0	0	0	0				0	0	0	0	0	0		0	0	0	0	0	0		0	0	0	0	0
																								0	0	0	0				0	0	0	0	0	0		0	0	0	0	0	0		0	0	0	0	0
																								3.475e-07	0	3.475e-07	0				3.475e-07	0	3.475e-07	0	3.475e-07	0		3.475e-07	0	3.475e-07	0	1000	0		3.475e-07	0	3.475e-07	0	3.475e-07
																								0.00933258	0	0.00933258	0				0.00933258	0	0.00933258	0	0.00933258	0		0.00933258	0	0.00933258	0	0.00933258	0		0.00933258	0	0.00933258	0	0.00933258
																								0	0	0	0				0	0	0	0	0	0		0	0	0	0	0	0		0	0	0	0	0
																								0	0	0	0				0	0	0	0	0	0		0	0	0	0	0	0		0	0	0	0	0
																								3.475e-05	0	3.475e-05	0				3.475e-05	0	3.475e-05	0	3.475e-05	0		3.475e-05	0	3.475e-05	0	3.475e-05	0		3.475e-05	0	3.475e-05	0	3.475e-05
																								0.72828	80	80	1				0.72828	80	80	1				0.72828	80	80	1				0.72828	80	80	1
																								100	1e-15	1e-25	1e-40	1	5		100	1e-15	1e-25	1e-40	1	5		100	1e-15	1e-25	1e-40	1	5		100	1e-15	1e-25	1e-40	1
																								1							1							1							1
																								2	1						3	1						3	1						4	1
																								1							1							1							1
																								N							N							N							N
																								3							3							3							3
																								0	0.72828	26.6667					0	0.72828	26.6667					0	0.72828	26.6667					0	0.72828	26.6667
																								19.0352	0	0	0				19.0352	0	0	0	0	0		19.0352	0	0	0	0	0		19.0352	0	0	0	0
																								0	0	0	0				0	0	0	0	0	0		0	0	0	0	0	0		0	0	0	0	0
																								1.7375e-07	0	1.7375e-07	0				1.7375e-07	0	1.7375e-07	0	1.7375e-07	0		1.7375e-07	0	1.7375e-07	0	1000	0		1.7375e-07	0	1.7375e-07	0	1.7375e-07
																								0.00933258	0	0.00933258	0				0.00933258	0	0.00933258	0	0.00933258	0		0.00933258	0	0.00933258	0	0.00933258	0		0.00933258	0	0.00933258	0	0.00933258
																								20.0352	0	0	0				20.0352	0	0	0	0	0		20.0352	0	0	0	0	0		20.0352	0	0	0	0
																								0	0	0	0				0	0	0	0	0	0		0	0	0	0	0	0		0	0	0	0	0
																								1.7375e-05	0	1.7375e-05	0				1.7375e-05	0	1.7375e-05	0	1.7375e-05	0		1.7375e-05	0	1.7375e-05	0	1.7375e-05	0		1.7375e-05	0	1.7375e-05	0	1.7375e-05
																								0	0	0	0				0	0	0	0	0	0		0	0	0	0	0	0		0	0	0	0	0
																								0	0	0	0				0	0	0	0	0	0		0	0	0	0	0	0		0	0	0	0	0
																								1.7375e-07	0	1.7375e-07	0				1.7375e-07	0	1.7375e-07	0	1.7375e-07	0		1.7375e-07	0	1.7375e-07	0	1000	0		1.7375e-07	0	1.7375e-07	0	1.7375e-07
																								0.00933258	0	0.00933258	0				0.00933258	0	0.00933258	0	0.00933258	0		0.00933258	0	0.00933258	0	0.00933258	0		0.00933258	0	0.00933258	0	0.00933258
																								0	0	0	0				0	0	0	0	0	0		0	0	0	0	0	0		0	0	0	0	0
																								0	0	0	0				0	0	0	0	0	0		0	0	0	0	0	0		0	0	0	0	0
																								1.7375e-05	0	1.7375e-05	0				1.7375e-05	0	1.7375e-05	0	1.7375e-05	0		1.7375e-05	0	1.7375e-05	0	1.7375e-05	0		1.7375e-05	0	1.7375e-05	0	1.7375e-05
																								0	0	0	0				0	0	0	0	0	0		0	0	0	0	0	0		0	0	0	0	0
																								0	0	0	0				0	0	0	0	0	0		0	0	0	0	0	0		0	0	0	0	0
																								8.6875e-07	0	8.6875e-07	0				8.6875e-07	0	8.6875e-07	0	8.6875e-07	0		8.6875e-07	0	8.6875e-07	0	1000	0		8.6875e-07	0	8.6875e-07	0	8.6875e-07
																								0.00933258	0	0.00933258	0				0.00933258	0	0.00933258	0	0.00933258	0		0.00933258	0	0.00933258	0	0.00933258	0		0.00933258	0	0.00933258	0	0.00933258
																								0	0	0	0				0	0	0	0	0	0		0	0	0	0	0	0		0	0	0	0	0
																								0	0	0	0				0	0	0	0	0	0		0	0	0	0	0	0		0	0	0	0	0
																								8.68752e-05	0	8.68752e-05	0				8.68752e-05	0	8.68752e-05	0	8.68752e-05	0		8.68752e-05	0	8.68752e-05	0	8.68752e-05	0		8.68752e-05	0	8.68752e-05	0	8.68752e-05
																								0.72828	80	80	1				0.72828	80	80	1				0.72828	80	80	1				0.72828	80	80	1
																								100	1e-15	1e-25	1e-40	1	5		100	1e-15	1e-25	1e-40	1	5		100	1e-15	1e-25	1e-40	1	5		100	1e-15	1e-25	1e-40	1
																								1							1							1							1
																								2	1						3	1						3	1						4	1
																								1							1							1							1
																								N							N							N							N
																								3							3							3							3
																								0	0.72828	26.6667					0	0.72828	26.6667					0	0.72828	26.6667					0	0.72828	26.6667
																								19.0352	0	0	0				19.0352	0	0	0	0	0		19.0352	0	0	0	0	0		19.0352	0	0	0	0
																								0	0	0	0				0	0	0	0	0	0		0	0	0	0	0	0		0	0	0	0	0
																								1.7375e-07	0	1.7375e-07	0				1.7375e-07	0	1.7375e-07	0	1.7375e-07	0		1.7375e-07	0	1.7375e-07	0	1000	0		1.7375e-07	0	1.7375e-07	0	1.7375e-07
																								0.00933258	0	0.00933258	0				0.00933258	0	0.00933258	0	0.00933258	0		0.00933258	0	0.00933258	0	0.00933258	0		0.00933258	0	0.00933258	0	0.00933258
																								20.0352	0	0	0				20.0352	0	0	0	0	0		20.0352	0	0	0	0	0		20.0352	0	0	0	0
																								0	0	0	0				0	0	0	0	0	0		0	0	0	0	0	0		0	0	0	0	0
																								1.7375e-05	0	1.7375e-05	0				1.7375e-05	0	1.7375e-05	0	1.7375e-05	0		1.7375e-05	0	1.7375e-05	0	1.7375e-05	0		1.7375e-05	0	1.7375e-05	0	1.7375e-05
																								0	0	0	0				0	0	0	0	0	0		0	0	0	0	0	0		0	0	0	0	0
																								0	0	0	0				0	0	0	0	0	0		0	0	0	0	0	0		0	0	0	0	0
																								1.7375e-07	0	1.7375e-07	0				1.7375e-07	0	1.7375e-07	0	1.7375e-07	0		1.7375e-07	0	1.7375e-07	0	1000	0		1.7375e-07	0	1.7375e-07	0	1.7375e-07
																								0.00933258	0	0.00933258	0				0.00933258	0	0.00933258	0	0.00933258	0		0.00933258	0	0.00933258	0	0.00933258	0		0.00933258	0	0.00933258	0	0.00933258
																								0	0	0	0				0	0	0	0	0	0		0	0	0	0	0	0		0	0	0	0	0
																								0	0	0	0				0	0	0	0	0	0		0	0	0	0	0	0		0	0	0	0	0
																								1.7375e-05	0	1.7375e-05	0				1.7375e-05	0	1.7375e-05	0	1.7375e-05	0		1.7375e-05	0	1.7375e-05	0	1.7375e-05	0		1.7375e-05	0	1.7375e-05	0	1.7375e-05
																								0	0	0	0				0	0	0	0	0	0		0	0	0	0	0	0		0	0	0	0	0
																								0	0	0	0				0	0	0	0	0	0		0	0	0	0	0	0		0	0	0	0	0
																								1.7375e-06	0	1.7375e-06	0				1.7375e-06	0	1.7375e-06	0	1.7375e-06	0		1.7375e-06	0	1.7375e-06	0	1000	0		1.7375e-06	0	1.7375e-06	0	1.7375e-06
																								0.00933258	0	0.00933258	0				0.00933258	0	0.00933258	0	0.00933258	0		0.00933258	0	0.00933258	0	0.00933258	0		0.00933258	0	0.00933258	0	0.00933258
																								0	0	0	0				0	0	0	0	0	0		0	0	0	0	0	0		0	0	0	0	0
																								0	0	0	0				0	0	0	0	0	0		0	0	0	0	0	0		0	0	0	0	0
																								0.000173751	0	0.000173751	0				0.000173751	0	0.000173751	0	0.000173751	0		0.000173751	0	0.000173751	0	0.000173751	0		0.000173751	0	0.000173751	0	0.000173751
																								0.72828	80	80	1				0.72828	80	80	1				0.72828	80	80	1				0.72828	80	80	1
																								100	1e-15	1e-25	1e-40	1	5		100	1e-15	1e-25	1e-40	1	5		100	1e-15	1e-25	1e-40	1	5		100	1e-15	1e-25	1e-40	1
																								1							1							1							1
																								2	1						3	1						3	1						4	1
																								1							1							1							1
																								N							N							N							N
																								3							3							3							3
																								0	0.72828	26.6667					0	0.72828	26.6667					0	0.72828	26.6667					0	0.72828	26.6667
																								28.5528	0	0	0				28.5528	0	0	0	0	0		28.5528	0	0	0	0	0		28.5528	0	0	0	0
																								0	0	0	0				0	0	0	0	0	0		0	0	0	0	0	0		0	0	0	0	0
																								7.5e-10	0	7.5e-10	0				7.5e-10	0	7.5e-10	0	7.5e-10	0		7.5e-10	0	7.5e-10	0	1000	0		7.5e-10	0	7.5e-10	0	7.5e-10
																								0.00933258	0	0.00933258	0				0.00933258	0	0.00933258	0	0.00933258	0		0.00933258	0	0.00933258	0	0.00933258	0		0.00933258	0	0.00933258	0	0.00933258
																								29.5528	0	0	0				29.5528	0	0	0	0	0		29.5528	0	0	0	0	0		29.5528	0	0	0	0
																								0	0	0	0				0	0	0	0	0	0		0	0	0	0	0	0		0	0	0	0	0
																								7.5e-08	0	7.5e-08	0				7.5e-08	0	7.5e-08	0	7.5e-08	0		7.5e-08	0	7.5e-08	0	7.5e-08	0		7.5e-08	0	7.5e-08	0	7.5e-08
																								0	0	0	0				0	0	0	0	0	0		0	0	0	0	0	0		0	0	0	0	0
																								0	0	0	0				0	0	0	0	0	0		0	0	0	0	0	0		0	0	0	0	0
																								7.5e-10	0	7.5e-10	0				7.5e-10	0	7.5e-10	0	7.5e-10	0		7.5e-10	0	7.5e-10	0	1000	0		7.5e-10	0	7.5e-10	0	7.5e-10
																								0.00933258	0	0.00933258	0				0.00933258	0	0.00933258	0	0.00933258	0		0.00933258	0	0.00933258	0	0.00933258	0		0.00933258	0	0.00933258	0	0.00933258
																								0	0	0	0				0	0	0	0	0	0		0	0	0	0	0	0		0	0	0	0	0
																								0	0	0	0				0	0	0	0	0	0		0	0	0	0	0	0		0	0	0	0	0
																								7.5e-08	0	7.5e-08	0				7.5e-08	0	7.5e-08	0	7.5e-08	0		7.5e-08	0	7.5e-08	0	7.5e-08	0		7.5e-08	0	7.5e-08	0	7.5e-08
																								0	0	0	0				0	0	0	0	0	0		0	0	0	0	0	0		0	0	0	0	0
																								0	0	0	0				0	0	0	0	0	0		0	0	0	0	0	0		0	0	0	0	0
																								7.5e-10	0	7.5e-10	0				7.5e-10	0	7.5e-10	0	7.5e-10	0		7.5e-10	0	7.5e-10	0	1000	0		7.5e-10	0	7.5e-10	0	7.5e-10
																								0.00933258	0	0.00933258	0				0.00933258	0	0.00933258	0	0.00933258	0		0.00933258	0	0.00933258	0	0.00933258	0		0.00933258	0	0.00933258	0	0.00933258
																								0	0	0	0				0	0	0	0	0	0		0	0	0	0	0	0		0	0	0	0	0
																								0	0	0	0				0	0	0	0	0	0		0	0	0	0	0	0		0	0	0	0	0
																								7.5e-08	0	7.5e-08	0				7.5e-08	0	7.5e-08	0	7.5e-08	0		7.5e-08	0	7.5e-08	0	7.5e-08	0		7.5e-08	0	7.5e-08	0	7.5e-08
																								0.72828	80	80	1				0.72828	80	80	1				0.72828	80	80	1				0.72828	80	80	1
																								100	1e-15	1e-25	1e-40	1	4		100	1e-15	1e-25	1e-40	1	4		100	1e-15	1e-25	1e-40	1	4		100	1e-15	1e-25	1e-40	1
																								1							1							1							1
																								2	1						3	1						3	1						4	1
																								1							1							1							1
																								N							N							N							N
																								3							3							3							3
																								0	0.72828	26.6667					0	0.72828	26.6667					0	0.72828	26.6667					0	0.72828	26.6667
																								28.5528	0	0	0				28.5528	0	0	0	0	0		28.5528	0	0	0	0	0		28.5528	0	0	0	0
																								0	0	0	0				0	0	0	0	0	0		0	0	0	0	0	0		0	0	0	0	0
																								7.5e-10	0	7.5e-10	0				7.5e-10	0	7.5e-10	0	7.5e-10	0		7.5e-10	0	7.5e-10	0	1000	0		7.5e-10	0	7.5e-10	0	7.5e-10
																								0.00933258	0	0.00933258	0				0.00933258	0	0.00933258	0	0.00933258	0		0.00933258	0	0.00933258	0	0.00933258	0		0.00933258	0	0.00933258	0	0.00933258
																								29.5528	0	0	0				29.5528	0	0	0	0	0		29.5528	0	0	0	0	0		29.5528	0	0	0	0
																								0	0	0	0				0	0	0	0	0	0		0	0	0	0	0	0		0	0	0	0	0
																								7.5e-08	0	7.5e-08	0				7.5e-08	0	7.5e-08	0	7.5e-08	0		7.5e-08	0	7.5e-08	0	7.5e-08	0		7.5e-08	0	7.5e-08	0	7.5e-08
																								0	0	0	0				0	0	0	0	0	0		0	0	0	0	0	0		0	0	0	0	0
																								0	0	0	0				0	0	0	0	0	0		0	0	0	0	0	0		0	0	0	0	0
																								7.5e-10	0	7.5e-10	0				7.5e-10	0	7.5e-10	0	7.5e-10	0		7.5e-10	0	7.5e-10	0	1000	0		7.5e-10	0	7.5e-10	0	7.5e-10
																								0.00933258	0	0.00933258	0				0.00933258	0	0.00933258	0	0.00933258	0		0.00933258	0	0.00933258	0	0.00933258	0		0.00933258	0	0.00933258	0	0.00933258
																								0	0	0	0				0	0	0	0	0	0		0	0	0	0	0	0		0	0	0	0	0
																								0	0	0	0				0	0	0	0	0	0		0	0	0	0	0	0		0	0	0	0	0
																								7.5e-08	0	7.5e-08	0				7.5e-08	0	7.5e-08	0	7.5e-08	0		7.5e-08	0	7.5e-08	0	7.5e-08	0		7.5e-08	0	7.5e-08	0	7.5e-08
																								0	0	0	0				0	0	0	0	0	0		0	0	0	0	0	0		0	0	0	0	0
																								0	0	0	0				0	0	0	0	0	0		0	0	0	0	0	0		0	0	0	0	0
																								9e-10	0	9e-10	0				9e-10	0	9e-10	0	9e-10	0		9e-10	0	9e-10	0	1000	0		9e-10	0	9e-10	0	9e-10
																								0.00933258	0	0.00933258	0				0.00933258	0	0.00933258	0	0.00933258	0		0.00933258	0	0.00933258	0	0.00933258	0		0.00933258	0	0.00933258	0	0.00933258
																								0	0	0	0				0	0	0	0	0	0		0	0	0	0	0	0		0	0	0	0	0
																								0	0	0	0				0	0	0	0	0	0		0	0	0	0	0	0		0	0	0	0	0
																								9.00001e-08	0	9.00001e-08	0				9.00001e-08	0	9.00001e-08	0	9.00001e-08	0		9.00001e-08	0	9.00001e-08	0	9.00001e-08	0		9.00001e-08	0	9.00001e-08	0	9.00001e-08
																								0.72828	80	80	1				0.72828	80	80	1				0.72828	80	80	1				0.72828	80	80	1
																								100	1e-15	1e-25	1e-40	1	4		100	1e-15	1e-25	1e-40	1	4		100	1e-15	1e-25	1e-40	1	4		100	1e-15	1e-25	1e-40	1
																								1							1							1							1
																								2	1						3	1						3	1						4	1
																								1							1							1							1
																								N							N							N							N
																								3							3							3							3
																								0	0.72828	26.6667					0	0.72828	26.6667					0	0.72828	26.6667					0	0.72828	26.6667
																								28.5528	0	0	0				28.5528	0	0	0	0	0		28.5528	0	0	0	0	0		28.5528	0	0	0	0
																								0	0	0	0				0	0	0	0	0	0		0	0	0	0	0	0		0	0	0	0	0
																								7.5e-10	0	7.5e-10	0				7.5e-10	0	7.5e-10	0	7.5e-10	0		7.5e-10	0	7.5e-10	0	1000	0		7.5e-10	0	7.5e-10	0	7.5e-10
																								0.00933258	0	0.00933258	0				0.00933258	0	0.00933258	0	0.00933258	0		0.00933258	0	0.00933258	0	0.00933258	0		0.00933258	0	0.00933258	0	0.00933258
																								29.5528	0	0	0				29.5528	0	0	0	0	0		29.5528	0	0	0	0	0		29.5528	0	0	0	0
																								0	0	0	0				0	0	0	0	0	0		0	0	0	0	0	0		0	0	0	0	0
																								7.5e-08	0	7.5e-08	0				7.5e-08	0	7.5e-08	0	7.5e-08	0		7.5e-08	0	7.5e-08	0	7.5e-08	0		7.5e-08	0	7.5e-08	0	7.5e-08
																								0	0	0	0				0	0	0	0	0	0		0	0	0	0	0	0		0	0	0	0	0
																								0	0	0	0				0	0	0	0	0	0		0	0	0	0	0	0		0	0	0	0	0
																								7.5e-10	0	7.5e-10	0				7.5e-10	0	7.5e-10	0	7.5e-10	0		7.5e-10	0	7.5e-10	0	1000	0		7.5e-10	0	7.5e-10	0	7.5e-10
																								0.00933258	0	0.00933258	0				0.00933258	0	0.00933258	0	0.00933258	0		0.00933258	0	0.00933258	0	0.00933258	0		0.00933258	0	0.00933258	0	0.00933258
																								0	0	0	0				0	0	0	0	0	0		0	0	0	0	0	0		0	0	0	0	0
																								0	0	0	0				0	0	0	0	0	0		0	0	0	0	0	0		0	0	0	0	0
																								7.5e-08	0	7.5e-08	0				7.5e-08	0	7.5e-08	0	7.5e-08	0		7.5e-08	0	7.5e-08	0	7.5e-08	0		7.5e-08	0	7.5e-08	0	7.5e-08
																								0	0	0	0				0	0	0	0	0	0		0	0	0	0	0	0		0	0	0	0	0
																								0	0	0	0				0	0	0	0	0	0		0	0	0	0	0	0		0	0	0	0	0
																								1.125e-09	0	1.125e-09	0				1.125e-09	0	1.125e-09	0	1.125e-09	0		1.125e-09	0	1.125e-09	0	1000	0		1.125e-09	0	1.125e-09	0	1.125e-09
																								0.00933258	0	0.00933258	0				0.00933258	0	0.00933258	0	0.00933258	0		0.00933258	0	0.00933258	0	0.00933258	0		0.00933258	0	0.00933258	0	0.00933258
																								0	0	0	0				0	0	0	0	0	0		0	0	0	0	0	0		0	0	0	0	0
																								0	0	0	0				0	0	0	0	0	0		0	0	0	0	0	0		0	0	0	0	0
																								1.125e-07	0	1.125e-07	0				1.125e-07	0	1.125e-07	0	1.125e-07	0		1.125e-07	0	1.125e-07	0	1.125e-07	0		1.125e-07	0	1.125e-07	0	1.125e-07
																								0.72828	80	80	1				0.72828	80	80	1				0.72828	80	80	1				0.72828	80	80	1
																								100	1e-15	1e-25	1e-40	1	4		100	1e-15	1e-25	1e-40	1	4		100	1e-15	1e-25	1e-40	1	4		100	1e-15	1e-25	1e-40	1
																								1							1							1							1
																								2	1						3	1						3	1						4	1
																								1							1							1							1
																								N							N							N							N
																								3							3							3							3
																								0	0.72828	26.6667					0	0.72828	26.6667					0	0.72828	26.6667					0	0.72828	26.6667
																								28.5528	0	0	0				28.5528	0	0	0	0	0		28.5528	0	0	0	0	0		28.5528	0	0	0	0
																								0	0	0	0				0	0	0	0	0	0		0	0	0	0	0	0		0	0	0	0	0
																								7.5e-10	0	7.5e-10	0				7.5e-10	0	7.5e-10	0	7.5e-10	0		7.5e-10	0	7.5e-10	0	1000	0		7.5e-10	0	7.5e-10	0	7.5e-10
																								0.00933258	0	0.00933258	0				0.00933258	0	0.00933258	0	0.00933258	0		0.00933258	0	0.00933258	0	0.00933258	0		0.00933258	0	0.00933258	0	0.00933258
																								29.5528	0	0	0				29.5528	0	0	0	0	0		29.5528	0	0	0	0	0		29.5528	0	0	0	0
																								0	0	0	0				0	0	0	0	0	0		0	0	0	0	0	0		0	0	0	0	0
																								7.5e-08	0	7.5e-08	0				7.5e-08	0	7.5e-08	0	7.5e-08	0		7.5e-08	0	7.5e-08	0	7.5e-08	0		7.5e-08	0	7.5e-08	0	7.5e-08
																								0	0	0	0				0	0	0	0	0	0		0	0	0	0	0	0		0	0	0	0	0
																								0	0	0	0				0	0	0	0	0	0		0	0	0	0	0	0		0	0	0	0	0
																								7.5e-10	0	7.5e-10	0				7.5e-10	0	7.5e-10	0	7.5e-10	0		7.5e-10	0	7.5e-10	0	1000	0		7.5e-10	0	7.5e-10	0	7.5e-10
																								0.00933258	0	0.00933258	0				0.00933258	0	0.00933258	0	0.00933258	0		0.00933258	0	0.00933258	0	0.00933258	0		0.00933258	0	0.00933258	0	0.00933258
																								0	0	0	0				0	0	0	0	0	0		0	0	0	0	0	0		0	0	0	0	0
																								0	0	0	0				0	0	0	0	0	0		0	0	0	0	0	0		0	0	0	0	0
																								7.5e-08	0	7.5e-08	0				7.5e-08	0	7.5e-08	0	7.5e-08	0		7.5e-08	0	7.5e-08	0	7.5e-08	0		7.5e-08	0	7.5e-08	0	7.5e-08
																								0	0	0	0				0	0	0	0	0	0		0	0	0	0	0	0		0	0	0	0	0
																								0	0	0	0				0	0	0	0	0	0		0	0	0	0	0	0		0	0	0	0	0
																								1.5e-09	0	1.5e-09	0				1.5e-09	0	1.5e-09	0	1.5e-09	0		1.5e-09	0	1.5e-09	0	1000	0		1.5e-09	0	1.5e-09	0	1.5e-09
																								0.00933258	0	0.00933258	0				0.00933258	0	0.00933258	0	0.00933258	0		0.00933258	0	0.00933258	0	0.00933258	0		0.00933258	0	0.00933258	0	0.00933258
																								0	0	0	0				0	0	0	0	0	0		0	0	0	0	0	0		0	0	0	0	0
																								0	0	0	0				0	0	0	0	0	0		0	0	0	0	0	0		0	0	0	0	0
																								1.5e-07	0	1.5e-07	0				1.5e-07	0	1.5e-07	0	1.5e-07	0		1.5e-07	0	1.5e-07	0	1.5e-07	0		1.5e-07	0	1.5e-07	0	1.5e-07
																								0.72828	80	80	1				0.72828	80	80	1				0.72828	80	80	1				0.72828	80	80	1
																								100	1e-15	1e-25	1e-40	1	4		100	1e-15	1e-25	1e-40	1	4		100	1e-15	1e-25	1e-40	1	4		100	1e-15	1e-25	1e-40	1
																								1							1							1							1
																								2	1						3	1						3	1						4	1
																								1							1							1							1
																								N							N							N							N
																								3							3							3							3
																								0	0.72828	26.6667					0	0.72828	26.6667					0	0.72828	26.6667					0	0.72828	26.6667
																								28.5528	0	0	0				28.5528	0	0	0	0	0		28.5528	0	0	0	0	0		28.5528	0	0	0	0
																								0	0	0	0				0	0	0	0	0	0		0	0	0	0	0	0		0	0	0	0	0
																								7.5e-10	0	7.5e-10	0				7.5e-10	0	7.5e-10	0	7.5e-10	0		7.5e-10	0	7.5e-10	0	1000	0		7.5e-10	0	7.5e-10	0	7.5e-10
																								0.00933258	0	0.00933258	0				0.00933258	0	0.00933258	0	0.00933258	0		0.00933258	0	0.00933258	0	0.00933258	0		0.00933258	0	0.00933258	0	0.00933258
																								29.5528	0	0	0				29.5528	0	0	0	0	0		29.5528	0	0	0	0	0		29.5528	0	0	0	0
																								0	0	0	0				0	0	0	0	0	0		0	0	0	0	0	0		0	0	0	0	0
																								7.5e-08	0	7.5e-08	0				7.5e-08	0	7.5e-08	0	7.5e-08	0		7.5e-08	0	7.5e-08	0	7.5e-08	0		7.5e-08	0	7.5e-08	0	7.5e-08
																								0	0	0	0				0	0	0	0	0	0		0	0	0	0	0	0		0	0	0	0	0
																								0	0	0	0				0	0	0	0	0	0		0	0	0	0	0	0		0	0	0	0	0
																								7.5e-10	0	7.5e-10	0				7.5e-10	0	7.5e-10	0	7.5e-10	0		7.5e-10	0	7.5e-10	0	1000	0		7.5e-10	0	7.5e-10	0	7.5e-10
																								0.00933258	0	0.00933258	0				0.00933258	0	0.00933258	0	0.00933258	0		0.00933258	0	0.00933258	0	0.00933258	0		0.00933258	0	0.00933258	0	0.00933258
																								0	0	0	0				0	0	0	0	0	0		0	0	0	0	0	0		0	0	0	0	0
																								0	0	0	0				0	0	0	0	0	0		0	0	0	0	0	0		0	0	0	0	0
																								7.5e-08	0	7.5e-08	0				7.5e-08	0	7.5e-08	0	7.5e-08	0		7.5e-08	0	7.5e-08	0	7.5e-08	0		7.5e-08	0	7.5e-08	0	7.5e-08
																								0	0	0	0				0	0	0	0	0	0		0	0	0	0	0	0		0	0	0	0	0
																								0	0	0	0				0	0	0	0	0	0		0	0	0	0	0	0		0	0	0	0	0
																								3.75e-09	0	3.75e-09	0				3.75e-09	0	3.75e-09	0	3.75e-09	0		3.75e-09	0	3.75e-09	0	1000	0		3.75e-09	0	3.75e-09	0	3.75e-09
																								0.00933258	0	0.00933258	0				0.00933258	0	0.00933258	0	0.00933258	0		0.00933258	0	0.00933258	0	0.00933258	0		0.00933258	0	0.00933258	0	0.00933258
																								0	0	0	0				0	0	0	0	0	0		0	0	0	0	0	0		0	0	0	0	0
																								0	0	0	0				0	0	0	0	0	0		0	0	0	0	0	0		0	0	0	0	0
																								3.75001e-07	0	3.75001e-07	0				3.75001e-07	0	3.75001e-07	0	3.75001e-07	0		3.75001e-07	0	3.75001e-07	0	3.75001e-07	0		3.75001e-07	0	3.75001e-07	0	3.75001e-07
																								0.72828	80	80	1				0.72828	80	80	1				0.72828	80	80	1				0.72828	80	80	1
																								100	1e-15	1e-25	1e-40	1	4		100	1e-15	1e-25	1e-40	1	4		100	1e-15	1e-25	1e-40	1	4		100	1e-15	1e-25	1e-40	1
																								1							1							1							1
																								2	1						3	1						3	1						4	1
																								1							1							1							1
																								N							N							N							N
																								3							3							3							3
																								0	0.72828	26.6667					0	0.72828	26.6667					0	0.72828	26.6667					0	0.72828	26.6667
																								28.5528	0	0	0				28.5528	0	0	0	0	0		28.5528	0	0	0	0	0		28.5528	0	0	0	0
																								0	0	0	0				0	0	0	0	0	0		0	0	0	0	0	0		0	0	0	0	0
																								7.5e-10	0	7.5e-10	0				7.5e-10	0	7.5e-10	0	7.5e-10	0		7.5e-10	0	7.5e-10	0	1000	0		7.5e-10	0	7.5e-10	0	7.5e-10
																								0.00933258	0	0.00933258	0				0.00933258	0	0.00933258	0	0.00933258	0		0.00933258	0	0.00933258	0	0.00933258	0		0.00933258	0	0.00933258	0	0.00933258
																								29.5528	0	0	0				29.5528	0	0	0	0	0		29.5528	0	0	0	0	0		29.5528	0	0	0	0
																								0	0	0	0				0	0	0	0	0	0		0	0	0	0	0	0		0	0	0	0	0
																								7.5e-08	0	7.5e-08	0				7.5e-08	0	7.5e-08	0	7.5e-08	0		7.5e-08	0	7.5e-08	0	7.5e-08	0		7.5e-08	0	7.5e-08	0	7.5e-08
																								0	0	0	0				0	0	0	0	0	0		0	0	0	0	0	0		0	0	0	0	0
																								0	0	0	0				0	0	0	0	0	0		0	0	0	0	0	0		0	0	0	0	0
																								7.5e-10	0	7.5e-10	0				7.5e-10	0	7.5e-10	0	7.5e-10	0		7.5e-10	0	7.5e-10	0	1000	0		7.5e-10	0	7.5e-10	0	7.5e-10
																								0.00933258	0	0.00933258	0				0.00933258	0	0.00933258	0	0.00933258	0		0.00933258	0	0.00933258	0	0.00933258	0		0.00933258	0	0.00933258	0	0.00933258
																								0	0	0	0				0	0	0	0	0	0		0	0	0	0	0	0		0	0	0	0	0
																								0	0	0	0				0	0	0	0	0	0		0	0	0	0	0	0		0	0	0	0	0
																								7.5e-08	0	7.5e-08	0				7.5e-08	0	7.5e-08	0	7.5e-08	0		7.5e-08	0	7.5e-08	0	7.5e-08	0		7.5e-08	0	7.5e-08	0	7.5e-08
																								0	0	0	0				0	0	0	0	0	0		0	0	0	0	0	0		0	0	0	0	0
																								0	0	0	0				0	0	0	0	0	0		0	0	0	0	0	0		0	0	0	0	0
																								7.5e-09	0	7.5e-09	0				7.5e-09	0	7.5e-09	0	7.5e-09	0		7.5e-09	0	7.5e-09	0	1000	0		7.5e-09	0	7.5e-09	0	7.5e-09
																								0.00933258	0	0.00933258	0				0.00933258	0	0.00933258	0	0.00933258	0		0.00933258	0	0.00933258	0	0.00933258	0		0.00933258	0	0.00933258	0	0.00933258
																								0	0	0	0				0	0	0	0	0	0		0	0	0	0	0	0		0	0	0	0	0
																								0	0	0	0				0	0	0	0	0	0		0	0	0	0	0	0		0	0	0	0	0
[truncated: 351 more rows]
[truncated: 64 more columns]

## Sheet: Genlzed model of Frank  etal MC
k	n1	n2	uS,s	uM,s	uS,t	uM,t	Total cancer probability	Total mutagen-associated cancer probability	Probability[cancer mutagen associated|cancer develops]	Probability of all mutations in stem cells giving cancer	Probability[all cancer mutations in stem-cell|cancer develops]	Probability of some mutations in stem cells giving cancer	Probability[some mutations in stem cells|cancer develops]		k	n1	n2	uS,s	uM,s	uS,t	uM,t	Total cancer probability	Total mutagen-associated cancer probability	Pr[cancer mutagen associated|cancer develops]	Probability of all mutations in stem cells giving cancer	Probability[all cancer mutations in stem-cell|cancer develops]	Probability of some mutations in stem cells giving cancer	Probability[some mutations in stem cells|cancer develops]	Relative risk
[truncated: 73 more rows]

[truncated: 5 more sheets: Generalized model of Frank etal, Fortran output input, Correlation analysis Wu model, Summary data for Wu regress, Sum{1 div N}, p-value adj  ]
