# Supplementary material for: Mathematical models of tissue stem and transit target cell divisions and the risk of radiation- or smoking-associated cancer
Source: PLoS Comput Biol. 2017 Feb 14;13(2):e1005391. doi: 10.1371/journal.pcbi.1005391 (PMC5347390; doi:10.1371/journal.pcbi.1005391)
Supplement: S1 Supporting Information — (ZIP) [file pcbi.1005391.s002.zip › Tomasetti & Vogelstein Science augmented full updated (analysis of Wu et al).csv]

Cancer_type	Lifetime_cancer_incidence	Ln_lifetime_cancer_incidence	Number_cells	Number_stem_cells	Divisions_stem_cell_per_yr	Divisions_per_stem_cell_lifetime	Divisions_all_stem_cell_lifetime	Ln_divisions_all_stem_cell_lifetime	ln_divisions_per_stem_cell_lifetime	Ln_number_stem_cells	ERS	REIC_Japan_ERR	REIC_Japan_EAR	REIC_US_ERR	REIC_US_EAR	REIC_Japan_BEIR_VII	REIC_Japan_ICRP	Mortality_smoking_former	Mortality_smoking_current	Mortality_smoking_current_min_former	Num_stem_cell_symmetric	Num_norm_cell_symmetric	Cancer_model_Wu_k_eq_1	Cancer_model_Wu_k_eq_2	Cancer_model_Wu_k_eq_3	Cancer_model_Wu_k_eq_4	Cond_prob_mut_cancer_model_Wu_k_eq_1_mut_2_E_minus_9	Cond_prob_mut_cancer_model_Wu_k_eq_2_mut_2_E_minus_9	Cond_prob_mut_cancer_model_Wu_k_eq_3_mut_2_E_minus_9	Cond_prob_mut_cancer_model_Wu_k_eq_4_mut_2_E_minus_9	Cond_prob_mut_cancer_model_Wu_k_eq_1_mut_5_E_minus_9	Cond_prob_mut_cancer_model_Wu_k_eq_2_mut_5_E_minus_9	Cond_prob_mut_cancer_model_Wu_k_eq_3_mut_5_E_minus_9	Cond_prob_mut_cancer_model_Wu_k_eq_4_mut_5_E_minus_9	Cond_prob_mut_cancer_model_Wu_k_eq_1_mut_1_E_minus_8	Cond_prob_mut_cancer_model_Wu_k_eq_2_mut_1_E_minus_8	Cond_prob_mut_cancer_model_Wu_k_eq_3_mut_1_E_minus_8	Cond_prob_mut_cancer_model_Wu_k_eq_4_mut_1_E_minus_8
Acute_myeloid_leukemia	4.10000000000000E-03	-2.39000000000000E+00	3.10000000000000E+12	1.35000000000000E+08	1.20000000000000E+01	9.60000000000000E+02	1.30000000000000E+11	1.11100000000000E+01	2.98000000000000E+00	8.13000000000000E+00	-2.65300000000000E+01	6.90000000000000E-01	8.60000000000000E-01	1.01000000000000E+00	8.50000000000000E-01	7.41000000000000E-01	8.60000000000000E-01	1.26000000000000E+01	1.13000000000000E+01	-1.30000000000000E+00	2.70000000000000E+01	4.10000000000000E+01	1.00000000000000E+00	1.29898402816170E-02	1.29049073094301E-07	1.27375887615244E-12	1.00000000000000E+00	2.23183086029118E-01	3.13414926828394E-01	3.94294947293547E-01	1.00000000000000E+00	4.40790845949841E-01	5.78604841036162E-01	6.84061243597511E-01	1.00000000000000E+00	6.44616089259522E-01	7.84392785273532E-01	8.70719091247169E-01
Basal_cell_carcinoma	3.00000000000000E-01	-5.20000000000000E-01	1.80000000000000E+11	5.82000000000000E+09	7.60000000000000E+00	6.08000000000000E+02	3.55000000000000E+12	1.25500000000000E+01	2.79000000000000E+00	9.76000000000000E+00	-6.56000000000000E+00	2.30000000000000E-01	5.50000000000000E-01	1.67500000000000E+01	4.10000000000000E-01	3.26000000000000E-01	3.90000000000000E-01	8.00000000000000E-01	8.00000000000000E-01	0.00000000000000E+00	3.20000000000000E+01	3.70000000000000E+01	1.00000000000000E+00	1.61315542070622E-01	1.12588848133477E-06	7.20568049672465E-12	1.00000000000000E+00	2.41948923389671E-01	3.13804014951954E-01	3.94753529664099E-01	1.00000000000000E+00	4.77107230245429E-01	5.79112105325808E-01	6.84578598991087E-01	1.00000000000000E+00	6.95724953908358E-01	7.84807963813486E-01	8.71046576779562E-01
Chronic_lymphocytic_leukemia	5.20000000000000E-03	-2.28000000000000E+00	3.10000000000000E+12	1.35000000000000E+08	1.20000000000000E+01	9.60000000000000E+02	1.30000000000000E+11	1.11100000000000E+01	2.98000000000000E+00	8.13000000000000E+00	-2.53800000000000E+01	0.00000000000000E+00	0.00000000000000E+00	0.00000000000000E+00	0.00000000000000E+00	0.00000000000000E+00	0.00000000000000E+00	4.50000000000000E+00	6.30000000000000E+00	1.80000000000000E+00	2.70000000000000E+01	4.10000000000000E+01	1.00000000000000E+00	1.29898402816170E-02	1.29049073094301E-07	1.27375887615244E-12	1.00000000000000E+00	2.23183086029118E-01	3.13414926828394E-01	3.94294947293547E-01	1.00000000000000E+00	4.40790845949841E-01	5.78604841036162E-01	6.84061243597511E-01	1.00000000000000E+00	6.44616089259522E-01	7.84392785273532E-01	8.70719091247169E-01
Colorectal_adenocarcinoma	4.80000000000000E-02	-1.32000000000000E+00	3.10000000000000E+10	2.00000000000000E+08	7.30000000000000E+01	5.84000000000000E+03	1.17000000000000E+12	1.20700000000000E+01	3.77000000000000E+00	8.30000000000000E+00	-1.59100000000000E+01	1.30000000000000E+00	1.36000000000000E+00	1.64000000000000E+00	1.24000000000000E+00	1.31800000000000E+00	1.33000000000000E+00	5.86000000000000E+01	5.45000000000000E+01	-4.10000000000000E+00	2.80000000000000E+01	3.50000000000000E+01	1.00000000000000E+00	6.03175419867510E-01	5.42325714986136E-05	3.18236026419783E-09	1.00000000000000E+00	3.32741951005086E-01	3.13114795500231E-01	3.93934774961504E-01	1.00000000000000E+00	6.35694519009777E-01	5.78217425488150E-01	6.83670492143622E-01	1.00000000000000E+00	8.73730680645784E-01	7.84083281989063E-01	8.70449619341358E-01
Colorectal_adenocarcinoma_with_FAP	1.00000000000000E+00	0.00000000000000E+00	3.10000000000000E+10	2.00000000000000E+08	7.30000000000000E+01	5.84000000000000E+03	1.17000000000000E+12	1.20700000000000E+01	3.77000000000000E+00	8.30000000000000E+00	0.00000000000000E+00	-9.99999000000000E+05	-9.99999000000000E+05	-9.99999000000000E+05	-9.99999000000000E+05	-9.99999000000000E+05	-9.99999000000000E+05	-9.99999000000000E+05	-9.99999000000000E+05	-9.99999000000000E+05	2.80000000000000E+01	3.50000000000000E+01	1.00000000000000E+00	6.03175419867510E-01	5.42325714986136E-05	3.18236026419783E-09	1.00000000000000E+00	3.32741951005086E-01	3.13114795500231E-01	3.93934774961504E-01	1.00000000000000E+00	6.35694519009777E-01	5.78217425488150E-01	6.83670492143622E-01	1.00000000000000E+00	8.73730680645784E-01	7.84083281989063E-01	8.70449619341358E-01
Colorectal_adenocarcinoma_with_Lynch_syndrome	5.00000000000000E-01	-3.00000000000000E-01	3.10000000000000E+10	2.00000000000000E+08	7.30000000000000E+01	5.84000000000000E+03	1.17000000000000E+12	1.20700000000000E+01	3.77000000000000E+00	8.30000000000000E+00	-3.63000000000000E+00	-9.99999000000000E+05	-9.99999000000000E+05	-9.99999000000000E+05	-9.99999000000000E+05	-9.99999000000000E+05	-9.99999000000000E+05	-9.99999000000000E+05	-9.99999000000000E+05	-9.99999000000000E+05	2.80000000000000E+01	3.50000000000000E+01	1.00000000000000E+00	6.03175419867510E-01	5.42325714986136E-05	3.18236026419783E-09	1.00000000000000E+00	3.32741951005086E-01	3.13114795500231E-01	3.93934774961504E-01	1.00000000000000E+00	6.35694519009777E-01	5.78217425488150E-01	6.83670492143622E-01	1.00000000000000E+00	8.73730680645784E-01	7.84083281989063E-01	8.70449619341358E-01
Duodenum_adenocarcinoma	3.00000000000000E-04	-3.52000000000000E+00	6.80000000000000E+08	4.00000000000000E+06	2.40000000000000E+01	1.94700000000000E+03	7.80000000000000E+09	9.89000000000000E+00	3.29000000000000E+00	6.60000000000000E+00	-3.48500000000000E+01	-9.99999000000000E+05	-9.99999000000000E+05	-9.99999000000000E+05	-9.99999000000000E+05	-9.99999000000000E+05	-9.99999000000000E+05	-9.99999000000000E+05	-9.99999000000000E+05	-9.99999000000000E+05	2.20000000000000E+01	2.90000000000000E+01	1.00000000000000E+00	1.62476194429007E-03	3.20172646173233E-08	6.30413747596056E-13	9.99983669432159E-01	2.21818881074904E-01	3.13292334611641E-01	3.94170947556225E-01	9.99999999998922E-01	4.38140297344367E-01	5.78444851546806E-01	6.83923402360276E-01	1.00000000000000E+00	6.40811252509912E-01	7.84261665088898E-01	8.70613435420655E-01
Duodenum_adenocarcinoma_with_FAP	3.50000000000000E-02	-1.46000000000000E+00	6.80000000000000E+08	4.00000000000000E+06	2.40000000000000E+01	1.94700000000000E+03	7.80000000000000E+09	9.89000000000000E+00	3.29000000000000E+00	6.60000000000000E+00	-1.44000000000000E+01	-9.99999000000000E+05	-9.99999000000000E+05	-9.99999000000000E+05	-9.99999000000000E+05	-9.99999000000000E+05	-9.99999000000000E+05	-9.99999000000000E+05	-9.99999000000000E+05	-9.99999000000000E+05	2.20000000000000E+01	2.90000000000000E+01	1.00000000000000E+00	1.62476194429007E-03	3.20172646173233E-08	6.30413747596056E-13	9.99983669432159E-01	2.21818881074904E-01	3.13292334611641E-01	3.94170947556225E-01	9.99999999998922E-01	4.38140297344367E-01	5.78444851546806E-01	6.83923402360276E-01	1.00000000000000E+00	6.40811252509912E-01	7.84261665088898E-01	8.70613435420655E-01
Esophageal_squamous_cell_carcinoma	1.93800000000000E-03	-2.71000000000000E+00	3.24000000000000E+09	8.64000000000000E+05	1.74000000000000E+01	1.39000000000000E+03	1.20000000000000E+09	9.08000000000000E+00	3.14000000000000E+00	5.94000000000000E+00	-2.46300000000000E+01	4.10000000000000E-01	5.00000000000000E-02	2.10000000000000E-01	5.00000000000000E-02	3.02000000000000E-01	2.30000000000000E-01	2.01000000000000E+01	3.44000000000000E+01	1.43000000000000E+01	2.00000000000000E+01	3.20000000000000E+01	9.99999620654122E-01	2.08442730073366E-04	2.93932811423758E-09	4.14442347988428E-14	8.61016488239120E-01	2.21670747082259E-01	3.13304241020162E-01	3.94167609456700E-01	9.92798691527108E-01	4.37843836086996E-01	5.78460429591895E-01	6.83929139671685E-01	9.99948139934406E-01	6.40371800357889E-01	7.84274497910899E-01	8.70619551693911E-01
Gallbladder_non_papillary_adenocarcinoma	2.80000000000000E-03	-2.55000000000000E+00	1.60000000000000E+08	1.60000000000000E+06	5.84000000000000E-01	4.70000000000000E+01	7.84000000000000E+07	7.89000000000000E+00	1.69000000000000E+00	6.20000000000000E+00	-2.01500000000000E+01	-9.99999000000000E+05	-9.99999000000000E+05	-9.99999000000000E+05	-9.99999000000000E+05	-9.99999000000000E+05	-9.99999000000000E+05	3.10000000000000E+00	3.50000000000000E+00	4.00000000000000E-01	2.10000000000000E+01	2.70000000000000E+01	7.59747033167380E-01	9.69721964949599E-07	6.59411034955609E-13	4.48399353556012E-19	2.18812895485840E-01	2.24140331012585E-01	3.16600185701302E-01	3.98041605412948E-01	4.49305074666434E-01	4.41613504536666E-01	5.82724929341312E-01	6.88204282543179E-01	6.81276641369086E-01	6.44198474702176E-01	7.87751018366326E-01	8.73405052323557E-01
Glioblastoma	2.19000000000000E-03	-2.66000000000000E+00	8.46000000000000E+10	1.35000000000000E+08	2.50000000000000E-02	2.00000000000000E+00	2.70000000000000E+08	8.43000000000000E+00	3.00000000000000E-01	8.13000000000000E+00	-2.24200000000000E+01	1.60000000000000E-01	1.70000000000000E-01	2.80000000000000E-01	1.60000000000000E-01	1.63000000000000E-01	1.65000000000000E-01	1.59000000000000E+01	9.70000000000000E+00	-6.20000000000000E+00	2.70000000000000E+01	3.60000000000000E+01	1.00000000000000E+00	1.12876440583332E-05	3.27338156580481E-12	9.49295957169804E-19	9.95339851781398E-01	2.27733139855930E-01	3.21348831856370E-01	4.03601911549204E-01	9.99998517483653E-01	4.47076799508269E-01	5.88855421686747E-01	6.94273144057973E-01	9.99999999997802E-01	6.49732925140079E-01	7.92693473201668E-01	8.77310407417608E-01
Head_&_neck_squamous_cell_carcinoma	1.38000000000000E-02	-1.86000000000000E+00	1.67000000000000E+10	1.85000000000000E+07	2.15000000000000E+01	1.72000000000000E+03	3.19000000000000E+10	1.05000000000000E+01	3.24000000000000E+00	7.27000000000000E+00	-1.95400000000000E+01	-9.99999000000000E+05	-9.99999000000000E+05	-9.99999000000000E+05	-9.99999000000000E+05	-9.99999000000000E+05	-9.99999000000000E+05	-9.99999000000000E+05	-9.99999000000000E+05	-9.99999000000000E+05	2.40000000000000E+01	3.40000000000000E+01	1.00000000000000E+00	5.08976473031253E-03	8.89913845947277E-08	1.55198076612351E-12	1.00000000000000E+00	2.22228608297927E-01	3.13324202867739E-01	3.94192849404117E-01	1.00000000000000E+00	4.38938560683363E-01	5.78486445298946E-01	6.83954692410300E-01	1.00000000000000E+00	6.41961275388893E-01	7.84295758186436E-01	8.70635486169593E-01
Head_&_neck_squamous_cell_carcinoma_with_HPV16	7.93500000000000E-02	-1.10000000000000E+00	1.67000000000000E+10	1.85000000000000E+07	2.15000000000000E+01	1.72000000000000E+03	3.19000000000000E+10	1.05000000000000E+01	3.24000000000000E+00	7.27000000000000E+00	-1.15600000000000E+01	-9.99999000000000E+05	-9.99999000000000E+05	-9.99999000000000E+05	-9.99999000000000E+05	-9.99999000000000E+05	-9.99999000000000E+05	-9.99999000000000E+05	-9.99999000000000E+05	-9.99999000000000E+05	2.40000000000000E+01	3.40000000000000E+01	1.00000000000000E+00	5.08976473031253E-03	8.89913845947277E-08	1.55198076612351E-12	1.00000000000000E+00	2.22228608297927E-01	3.13324202867739E-01	3.94192849404117E-01	1.00000000000000E+00	4.38938560683363E-01	5.78486445298946E-01	6.83954692410300E-01	1.00000000000000E+00	6.41961275388893E-01	7.84295758186436E-01	8.70635486169593E-01
Hepatocellular_carcinoma	7.10000000000000E-03	-2.15000000000000E+00	2.41000000000000E+11	3.01000000000000E+09	9.12500000000000E-01	8.80000000000000E+01	2.71000000000000E+11	1.14300000000000E+01	1.95000000000000E+00	9.48000000000000E+00	-2.45700000000000E+01	-9.99999000000000E+05	-9.99999000000000E+05	-9.99999000000000E+05	-9.99999000000000E+05	-9.99999000000000E+05	-9.99999000000000E+05	5.70000000000000E+00	1.36000000000000E+01	7.90000000000000E+00	3.10000000000000E+01	3.80000000000000E+01	1.00000000000000E+00	3.03642870270204E-03	3.61884500144072E-09	4.30642299899888E-15	1.00000000000000E+00	2.23329541732944E-01	3.15080382256299E-01	3.96256014873882E-01	1.00000000000000E+00	4.40524828888409E-01	5.80772661017539E-01	6.86238637820643E-01	1.00000000000000E+00	6.43384327194284E-01	7.86163504683535E-01	8.72127909124016E-01
Hepatocellular_carcinoma_with_HCV	7.10000000000000E-02	-1.15000000000000E+00	2.41000000000000E+11	3.01000000000000E+09	9.12500000000000E-01	8.80000000000000E+01	2.71000000000000E+11	1.14300000000000E+01	1.95000000000000E+00	9.48000000000000E+00	-1.31300000000000E+01	-9.99999000000000E+05	-9.99999000000000E+05	-9.99999000000000E+05	-9.99999000000000E+05	-9.99999000000000E+05	-9.99999000000000E+05	-9.99999000000000E+05	-9.99999000000000E+05	-9.99999000000000E+05	3.10000000000000E+01	3.80000000000000E+01	1.00000000000000E+00	3.03642870270204E-03	3.61884500144072E-09	4.30642299899888E-15	1.00000000000000E+00	2.23329541732944E-01	3.15080382256299E-01	3.96256014873882E-01	1.00000000000000E+00	4.40524828888409E-01	5.80772661017539E-01	6.86238637820643E-01	1.00000000000000E+00	6.43384327194284E-01	7.86163504683535E-01	8.72127909124016E-01
Lung_adenocarcinoma_nonsmokers	4.50000000000000E-03	-2.35000000000000E+00	4.34000000000000E+11	1.22000000000000E+09	7.00000000000000E-02	5.60000000000000E+00	9.27000000000000E+09	9.97000000000000E+00	8.80000000000000E-01	9.09000000000000E+00	-2.33900000000000E+01	-9.99999000000000E+05	-9.99999000000000E+05	-9.99999000000000E+05	-9.99999000000000E+05	-9.99999000000000E+05	-9.99999000000000E+05	-9.99999000000000E+05	-9.99999000000000E+05	-9.99999000000000E+05	3.00000000000000E+01	3.90000000000000E+01	1.00000000000000E+00	1.39147209814339E-04	5.00964825178585E-11	1.80347268502829E-17	1.00000000000000E+00	2.29046263196409E-01	3.23051234466960E-01	4.05605763873430E-01	1.00000000000000E+00	4.49069377638142E-01	5.91038407472495E-01	6.96441022358460E-01	1.00000000000000E+00	6.51751848135001E-01	7.94449678028301E-01	8.78691640876033E-01
Lung_adenocarcinoma_smokers	8.10000000000000E-02	-1.09000000000000E+00	4.34000000000000E+11	1.22000000000000E+09	7.00000000000000E-02	5.60000000000000E+00	9.27000000000000E+09	9.97000000000000E+00	8.80000000000000E-01	9.09000000000000E+00	-1.08800000000000E+01	2.95000000000000E+00	2.02000000000000E+00	3.94000000000000E+00	1.76000000000000E+00	2.29900000000000E+00	2.29900000000000E+00	6.88000000000000E+01	2.49000000000000E+02	1.80200000000000E+02	3.00000000000000E+01	3.90000000000000E+01	1.00000000000000E+00	1.39147209814339E-04	5.00964825178585E-11	1.80347268502829E-17	1.00000000000000E+00	2.29046263196409E-01	3.23051234466960E-01	4.05605763873430E-01	1.00000000000000E+00	4.49069377638142E-01	5.91038407472495E-01	6.96441022358460E-01	1.00000000000000E+00	6.51751848135001E-01	7.94449678028301E-01	8.78691640876033E-01
Medulloblastoma	1.10000000000000E-04	-3.96000000000000E+00	8.50000000000000E+10	1.36000000000000E+08	2.50000000000000E-02	2.00000000000000E+00	2.72000000000000E+08	8.43000000000000E+00	3.00000000000000E-01	8.13000000000000E+00	-3.33900000000000E+01	-9.99999000000000E+05	-9.99999000000000E+05	-9.99999000000000E+05	-9.99999000000000E+05	-9.99999000000000E+05	-9.99999000000000E+05	-9.99999000000000E+05	-9.99999000000000E+05	-9.99999000000000E+05	2.70000000000000E+01	3.60000000000000E+01	1.00000000000000E+00	1.12876440583332E-05	3.27338156580481E-12	9.49295957169804E-19	9.95339851781398E-01	2.27733139855930E-01	3.21348831856370E-01	4.03601911549204E-01	9.99998517483653E-01	4.47076799508269E-01	5.88855421686747E-01	6.94273144057973E-01	9.99999999997802E-01	6.49732925140079E-01	7.92693473201668E-01	8.77310407417608E-01
Melanoma	2.03000000000000E-02	-1.69000000000000E+00	3.80000000000000E+09	3.80000000000000E+09	2.48000000000000E+00	1.99000000000000E+02	7.64000000000000E+11	1.18800000000000E+01	2.30000000000000E+00	9.58000000000000E+00	-2.01100000000000E+01	0.00000000000000E+00	0.00000000000000E+00	0.00000000000000E+00	0.00000000000000E+00	0.00000000000000E+00	0.00000000000000E+00	2.80000000000000E+00	6.20000000000000E+00	3.40000000000000E+00	3.20000000000000E+01	3.20000000000000E+01	1.00000000000000E+00	2.26576923914211E-02	5.29412621519398E-08	1.22294178220047E-13	1.00000000000000E+00	2.25199580059502E-01	3.14618895565300E-01	3.95713568507135E-01	1.00000000000000E+00	4.44359963466425E-01	5.80172788218715E-01	6.85639864567436E-01	1.00000000000000E+00	6.49195055235706E-01	7.85674268592309E-01	8.71737664779613E-01
Osteosarcoma	3.50000000000000E-04	-3.46000000000000E+00	1.90000000000000E+09	4.18000000000000E+06	6.70000000000000E-02	5.00000000000000E+00	2.93000000000000E+07	7.47000000000000E+00	8.50000000000000E-01	6.62000000000000E+00	-2.58000000000000E+01	1.17000000000000E+00	3.00000000000000E-02	1.80000000000000E+00	3.00000000000000E-02	8.28000000000000E-01	6.00000000000000E-01	-9.99999000000000E+05	-9.99999000000000E+05	-9.99999000000000E+05	2.20000000000000E+01	3.10000000000000E+01	6.77761051573099E-01	3.05764635388783E-07	8.25564534349774E-14	2.22902395297126E-20	2.03148450989209E-01	2.31531482229145E-01	3.26342498438454E-01	4.09456082990494E-01	4.19371341161068E-01	4.52805458496744E-01	5.95225898720608E-01	7.00578057910939E-01	6.42616378834919E-01	6.55482122803908E-01	7.97782920748879E-01	8.81307363258168E-01
Osteosarcoma_arms	4.00000000000000E-05	-4.40000000000000E+00	3.00000000000000E+08	6.50000000000000E+05	6.70000000000000E-02	5.00000000000000E+00	4.55000000000000E+06	6.66000000000000E+00	8.50000000000000E-01	5.81000000000000E+00	-2.92800000000000E+01	-9.99999000000000E+05	-9.99999000000000E+05	-9.99999000000000E+05	-9.99999000000000E+05	-9.99999000000000E+05	-9.99999000000000E+05	-9.99999000000000E+05	-9.99999000000000E+05	-9.99999000000000E+05	1.90000000000000E+01	2.80000000000000E+01	6.77761051573099E-01	3.05764635388783E-07	8.25564534349774E-14	2.22902395297126E-20	2.03148450989209E-01	2.31531482229145E-01	3.26342498438454E-01	4.09456082990494E-01	4.19371341161068E-01	4.52805458496744E-01	5.95225898720608E-01	7.00578057910939E-01	6.42616378834919E-01	6.55482122803908E-01	7.97782920748879E-01	8.81307363258168E-01
Osteosarcoma_head	3.02000000000000E-05	-4.52000000000000E+00	3.90000000000000E+08	8.60000000000000E+05	6.70000000000000E-02	5.00000000000000E+00	6.02000000000000E+06	6.78000000000000E+00	8.50000000000000E-01	5.93000000000000E+00	-3.06400000000000E+01	-9.99999000000000E+05	-9.99999000000000E+05	-9.99999000000000E+05	-9.99999000000000E+05	-9.99999000000000E+05	-9.99999000000000E+05	-9.99999000000000E+05	-9.99999000000000E+05	-9.99999000000000E+05	2.00000000000000E+01	2.90000000000000E+01	6.77761051573099E-01	3.05764635388783E-07	8.25564534349774E-14	2.22902395297126E-20	2.03148450989209E-01	2.31531482229145E-01	3.26342498438454E-01	4.09456082990494E-01	4.19371341161068E-01	4.52805458496744E-01	5.95225898720608E-01	7.00578057910939E-01	6.42616378834919E-01	6.55482122803908E-01	7.97782920748879E-01	8.81307363258168E-01
Osteosarcoma_legs	2.20000000000000E-04	-3.66000000000000E+00	7.20000000000000E+08	1.59000000000000E+06	6.70000000000000E-02	5.00000000000000E+00	1.11000000000000E+07	7.05000000000000E+00	8.50000000000000E-01	6.20000000000000E+00	-2.57700000000000E+01	-9.99999000000000E+05	-9.99999000000000E+05	-9.99999000000000E+05	-9.99999000000000E+05	-9.99999000000000E+05	-9.99999000000000E+05	-9.99999000000000E+05	-9.99999000000000E+05	-9.99999000000000E+05	2.10000000000000E+01	2.90000000000000E+01	6.77761051573099E-01	3.05764635388783E-07	8.25564534349774E-14	2.22902395297126E-20	2.03148450989209E-01	2.31531482229145E-01	3.26342498438454E-01	4.09456082990494E-01	4.19371341161068E-01	4.52805458496744E-01	5.95225898720608E-01	7.00578057910939E-01	6.42616378834919E-01	6.55482122803908E-01	7.97782920748879E-01	8.81307363258168E-01
Osteosarcoma_pelvis	3.00000000000000E-05	-4.52000000000000E+00	2.00000000000000E+08	4.50000000000000E+05	6.70000000000000E-02	5.00000000000000E+00	3.15000000000000E+06	6.50000000000000E+00	8.50000000000000E-01	5.65000000000000E+00	-2.93900000000000E+01	-9.99999000000000E+05	-9.99999000000000E+05	-9.99999000000000E+05	-9.99999000000000E+05	-9.99999000000000E+05	-9.99999000000000E+05	-9.99999000000000E+05	-9.99999000000000E+05	-9.99999000000000E+05	1.90000000000000E+01	2.80000000000000E+01	6.77761051573099E-01	3.05764635388783E-07	8.25564534349774E-14	2.22902395297126E-20	2.03148450989209E-01	2.31531482229145E-01	3.26342498438454E-01	4.09456082990494E-01	4.19371341161068E-01	4.52805458496744E-01	5.95225898720608E-01	7.00578057910939E-01	6.42616378834919E-01	6.55482122803908E-01	7.97782920748879E-01	8.81307363258168E-01
Ovarian_germ_cell	4.11000000000000E-04	-3.39000000000000E+00	1.10000000000000E+07	1.10000000000000E+07	2.50000000000000E-02	2.00000000000000E+00	2.20000000000000E+07	7.34000000000000E+00	3.00000000000000E-01	7.04000000000000E+00	-2.48600000000000E+01	-9.99999000000000E+05	-9.99999000000000E+05	-9.99999000000000E+05	-9.99999000000000E+05	-9.99999000000000E+05	-9.99999000000000E+05	-9.99999000000000E+05	-9.99999000000000E+05	-9.99999000000000E+05	2.30000000000000E+01	2.30000000000000E+01	8.77194287834076E-01	5.24287736780593E-07	1.31071952814089E-13	3.27679842713640E-20	2.86684155743200E-01	2.35904010360565E-01	3.32083867754663E-01	4.16157224136282E-01	5.62442431333534E-01	4.59342667548727E-01	6.02457750306855E-01	7.07689518655503E-01	8.00804924124936E-01	6.61979605238512E-01	8.03476408947902E-01	8.85742095413185E-01
Pancreatic_ductal_adenocarcinoma	1.35890000000000E-02	-1.87000000000000E+00	1.67000000000000E+11	4.18000000000000E+09	1.00000000000000E+00	8.00000000000000E+01	3.43000000000000E+11	1.15400000000000E+01	1.91000000000000E+00	9.62000000000000E+00	-2.15300000000000E+01	-9.99999000000000E+05	-9.99999000000000E+05	-9.99999000000000E+05	-9.99999000000000E+05	-9.99999000000000E+05	-9.99999000000000E+05	3.05000000000000E+01	3.94000000000000E+01	8.90000000000000E+00	3.20000000000000E+01	3.70000000000000E+01	1.00000000000000E+00	5.37311390218709E-03	6.03410976740548E-09	6.75819918760526E-15	1.00000000000000E+00	2.25319895108222E-01	3.17358378454947E-01	3.98931888678874E-01	1.00000000000000E+00	4.43681015854982E-01	5.83724961464595E-01	6.89181285312179E-01	1.00000000000000E+00	6.46824643605061E-01	7.88563153710625E-01	8.74037606411952E-01
Pancreatic_endocrine_islet_cell_carcinoma	1.94000000000000E-04	-3.71000000000000E+00	2.95000000000000E+09	7.40000000000000E+07	1.00000000000000E+00	8.00000000000000E+01	6.07000000000000E+09	9.78000000000000E+00	1.91000000000000E+00	7.87000000000000E+00	-3.63200000000000E+01	-9.99999000000000E+05	-9.99999000000000E+05	-9.99999000000000E+05	-9.99999000000000E+05	-9.99999000000000E+05	-9.99999000000000E+05	-9.99999000000000E+05	-9.99999000000000E+05	-9.99999000000000E+05	2.60000000000000E+01	3.10000000000000E+01	1.00000000000000E+00	7.54005976487671E-05	7.99276200780241E-11	8.47232166928457E-17	9.99936449075550E-01	2.24906623311860E-01	3.17601114702509E-01	3.99217113120399E-01	9.99999999967804E-01	4.42785920890230E-01	5.84038808653831E-01	6.89493866390087E-01	1.00000000000000E+00	6.45397308927503E-01	7.88817698500328E-01	8.74239674925932E-01
Small_intestine_adenocarcinoma	7.00000000000000E-04	-3.15000000000000E+00	1.70000000000000E+10	1.00000000000000E+08	3.60000000000000E+01	2.92000000000000E+03	2.92000000000000E+11	1.14700000000000E+01	3.47000000000000E+00	8.00000000000000E+00	-3.61700000000000E+01	-9.99999000000000E+05	-9.99999000000000E+05	-9.99999000000000E+05	-9.99999000000000E+05	-9.99999000000000E+05	-9.99999000000000E+05	1.30000000000000E+00	3.20000000000000E+00	1.90000000000000E+00	2.70000000000000E+01	3.40000000000000E+01	1.00000000000000E+00	1.10025171506756E-01	3.43502856681166E-06	1.01229025162297E-10	1.00000000000000E+00	2.34665457812254E-01	3.13210724394644E-01	3.94056901637961E-01	1.00000000000000E+00	4.63285024432902E-01	5.78338582145943E-01	6.83806207854404E-01	1.00000000000000E+00	6.76865514540070E-01	7.84175040788628E-01	8.70538888129246E-01
Testicular_germ_cell_cancer	3.70000000000000E-03	-2.43000000000000E+00	2.16000000000000E+10	7.20000000000000E+06	5.80000000000000E+00	4.63000000000000E+02	3.35000000000000E+09	9.52000000000000E+00	2.67000000000000E+00	6.86000000000000E+00	-2.31600000000000E+01	-9.99999000000000E+05	-9.99999000000000E+05	-9.99999000000000E+05	-9.99999000000000E+05	-9.99999000000000E+05	-9.99999000000000E+05	1.50000000000000E+00	1.40000000000000E+00	-1.00000000000000E-01	2.30000000000000E+01	3.40000000000000E+01	1.00000000000000E+00	1.98114977197572E-04	9.62931845371884E-10	4.67983740865555E-15	9.95714747582849E-01	2.22040200591312E-01	3.13794525096623E-01	3.94744327173038E-01	9.99998797890862E-01	4.38410177866194E-01	5.79099708806251E-01	6.84568092255412E-01	9.99999999998555E-01	6.40950348492008E-01	7.84797678145839E-01	8.71037752207299E-01
Thyroid_papillary_follicular_carcinoma	1.02600000000000E-02	-1.99000000000000E+00	1.00000000000000E+10	6.50000000000000E+07	8.70000000000000E-02	7.00000000000000E+00	5.85000000000000E+08	8.77000000000000E+00	9.50000000000000E-01	7.81000000000000E+00	-1.74400000000000E+01	3.60000000000000E-01	8.00000000000000E-01	1.11000000000000E+00	7.80000000000000E-01	3.60000000000000E-01	3.60000000000000E-01	1.30000000000000E+00	7.00000000000000E-01	-6.00000000000000E-01	2.60000000000000E+01	3.30000000000000E+01	9.99999999758927E-01	7.30812624649690E-06	2.41173747639323E-12	7.95857601688422E-19	9.54361655517894E-01	2.29714500060249E-01	3.23944976969999E-01	4.06658955432789E-01	9.99555036061028E-01	4.50071061322502E-01	5.92178875830736E-01	6.97576353582551E-01	9.99999802006925E-01	6.52744708336325E-01	7.95370832666057E-01	8.79412105881353E-01
Thyroid_medullary_carcinoma	3.24000000000000E-04	-3.49000000000000E+00	1.00000000000000E+09	6.50000000000000E+06	8.70000000000000E-02	7.00000000000000E+00	5.85000000000000E+07	7.77000000000000E+00	9.50000000000000E-01	6.81000000000000E+00	-2.71000000000000E+01	-9.99999000000000E+05	-9.99999000000000E+05	-9.99999000000000E+05	-9.99999000000000E+05	-9.99999000000000E+05	-9.99999000000000E+05	-9.99999000000000E+05	-9.99999000000000E+05	-9.99999000000000E+05	2.30000000000000E+01	3.00000000000000E+01	9.19264914618416E-01	7.54974216032878E-07	2.26492317475822E-13	6.79476853903317E-20	3.14815186258234E-01	2.30532548975574E-01	3.25028471115624E-01	4.07919707796640E-01	6.05821457091539E-01	4.51303308335392E-01	5.93557873630374E-01	6.98931753561437E-01	8.39878649351010E-01	6.53979464254834E-01	7.96443957202533E-01	8.80269617996740E-01
