# Supplementary material for: Mathematical models of tissue stem and transit target cell divisions and the risk of radiation- or smoking-associated cancer
Source: PLoS Comput Biol. 2017 Feb 14;13(2):e1005391. doi: 10.1371/journal.pcbi.1005391 (PMC5347390; doi:10.1371/journal.pcbi.1005391)
Supplement: S1 Supporting Information — (ZIP) [file pcbi.1005391.s002.zip › Tomasetti & Vogelstein Science augmented full updated (analysis of Wu et al).R]

#Read in Tomasetti & Vogelstein original data table (unmodified cancer risk), and fit linear model for radiation and smoking excess risk, with extra Wu et al cancer model numbers

#Remove old R objects
rm(list = ls())
ls()

#Set output to 20 digits
options(digits=20)

#Read Tomasetti & Vogelstein table
Tomasetti_and_Vogelstein <- read.csv("Tomasetti & Vogelstein Science augmented full updated (analysis of Wu et al).csv",header=TRUE)

#Convert to data frame
Tomasetti_and_Vogelstein<-data.frame(Tomasetti_and_Vogelstein)

#load car package (only need do this once) 
#install.packages("car")

#load Hmisc package (only need do this once) 
#install.packages("Hmisc")

#Attach to mass library
library(MASS)

#Attach to Davison & Hinkley boot library
library(boot)

#Attach to survival library (for coxph)(NOT NEEDED HERE)
#library(survival)

#load car library
library(car)

#load Hmisc library
library(Hmisc)

attach(Tomasetti_and_Vogelstein)  # This means you can call columns directly without
		   # having to keep typing Tomasetti_and_Vogelstein[,"Cancer"] etc

#Specify treatment contrasts (not needed in R)
#options(contrasts=c("contr.treatment","contr.poly"))

#Column names of Tomasetti_and_Vogelstein
names(Tomasetti_and_Vogelstein)

numrow<-nrow(Tomasetti_and_Vogelstein)

numrow

Tomasetti_and_Vogelstein[1:3,]

Tomasetti_and_Vogelstein[,1]

#####################################################################################################
#Regress Wu et al probabilities of mutagen-associated cancer vs ln[cumulative stem-cell divisions]  #
#####################################################################################################

# Proportion of cancers that are mutagen-associated predicted by model of Wu et al (Nature 2016), cancer mutations k=1, spontaneous mutation rate = 10**-8, mutagen-associated rate = 2 x 10**-9 vs ln10[cumulative stem cell divisions]
lm_k_1_mut_2_E_minus_9_vs_ln_cum_stem_cell_divisions <- lm(Cond_prob_mut_cancer_model_Wu_k_eq_1_mut_2_E_minus_9 ~ Ln_divisions_all_stem_cell_lifetime,data=Tomasetti_and_Vogelstein)

summary(lm_k_1_mut_2_E_minus_9_vs_ln_cum_stem_cell_divisions)

anova(lm_k_1_mut_2_E_minus_9_vs_ln_cum_stem_cell_divisions)

confint(lm_k_1_mut_2_E_minus_9_vs_ln_cum_stem_cell_divisions)

#Correlation coeffients (Pearson, Spearman)
cor(Cond_prob_mut_cancer_model_Wu_k_eq_1_mut_2_E_minus_9,Ln_divisions_all_stem_cell_lifetime,method="pearson")
cor(Cond_prob_mut_cancer_model_Wu_k_eq_1_mut_2_E_minus_9,Ln_divisions_all_stem_cell_lifetime,method="spearman")

# Proportion of cancers that are mutagen-associated predicted by model of Wu et al (Nature 2016), cancer mutations k=2, spontaneous mutation rate = 10**-8, mutagen-associated rate = 2 x 10**-9 vs ln10[cumulative stem cell divisions]
lm_k_2_mut_2_E_minus_9_vs_ln_cum_stem_cell_divisions <- lm(Cond_prob_mut_cancer_model_Wu_k_eq_2_mut_2_E_minus_9 ~ Ln_divisions_all_stem_cell_lifetime,data=Tomasetti_and_Vogelstein)

summary(lm_k_2_mut_2_E_minus_9_vs_ln_cum_stem_cell_divisions)

anova(lm_k_2_mut_2_E_minus_9_vs_ln_cum_stem_cell_divisions)

confint(lm_k_2_mut_2_E_minus_9_vs_ln_cum_stem_cell_divisions)

#Correlation coeffients (Pearson, Spearman)
cor(Cond_prob_mut_cancer_model_Wu_k_eq_2_mut_2_E_minus_9,Ln_divisions_all_stem_cell_lifetime,method="pearson")
cor(Cond_prob_mut_cancer_model_Wu_k_eq_2_mut_2_E_minus_9,Ln_divisions_all_stem_cell_lifetime,method="spearman")

# Proportion of cancers that are mutagen-associated predicted by model of Wu et al (Nature 2016), cancer mutations k=3, spontaneous mutation rate = 10**-8, mutagen-associated rate = 2 x 10**-9 vs ln10[cumulative stem cell divisions]
lm_k_3_mut_2_E_minus_9_vs_ln_cum_stem_cell_divisions <- lm(Cond_prob_mut_cancer_model_Wu_k_eq_3_mut_2_E_minus_9 ~ Ln_divisions_all_stem_cell_lifetime,data=Tomasetti_and_Vogelstein)

summary(lm_k_3_mut_2_E_minus_9_vs_ln_cum_stem_cell_divisions)

anova(lm_k_3_mut_2_E_minus_9_vs_ln_cum_stem_cell_divisions)

confint(lm_k_3_mut_2_E_minus_9_vs_ln_cum_stem_cell_divisions)

#Correlation coeffients (Pearson, Spearman)
cor(Cond_prob_mut_cancer_model_Wu_k_eq_3_mut_2_E_minus_9,Ln_divisions_all_stem_cell_lifetime,method="pearson")
cor(Cond_prob_mut_cancer_model_Wu_k_eq_3_mut_2_E_minus_9,Ln_divisions_all_stem_cell_lifetime,method="spearman")

# Proportion of cancers that are mutagen-associated predicted by model of Wu et al (Nature 2016), cancer mutations k=4, spontaneous mutation rate = 10**-8, mutagen-associated rate = 2 x 10**-9 vs ln10[cumulative stem cell divisions]
lm_k_4_mut_2_E_minus_9_vs_ln_cum_stem_cell_divisions <- lm(Cond_prob_mut_cancer_model_Wu_k_eq_4_mut_2_E_minus_9 ~ Ln_divisions_all_stem_cell_lifetime,data=Tomasetti_and_Vogelstein)

summary(lm_k_4_mut_2_E_minus_9_vs_ln_cum_stem_cell_divisions)

anova(lm_k_4_mut_2_E_minus_9_vs_ln_cum_stem_cell_divisions)

confint(lm_k_4_mut_2_E_minus_9_vs_ln_cum_stem_cell_divisions)

#Correlation coeffients (Pearson, Spearman)
cor(Cond_prob_mut_cancer_model_Wu_k_eq_4_mut_2_E_minus_9,Ln_divisions_all_stem_cell_lifetime,method="pearson")
cor(Cond_prob_mut_cancer_model_Wu_k_eq_4_mut_2_E_minus_9,Ln_divisions_all_stem_cell_lifetime,method="spearman")

# Proportion of cancers that are mutagen-associated predicted by model of Wu et al (Nature 2016), cancer mutations k=1, spontaneous mutation rate = 10**-8, mutagen-associated rate = 5 x 10**-9 vs ln10[cumulative stem cell divisions]
lm_k_1_mut_5_E_minus_9_vs_ln_cum_stem_cell_divisions <- lm(Cond_prob_mut_cancer_model_Wu_k_eq_1_mut_5_E_minus_9 ~ Ln_divisions_all_stem_cell_lifetime,data=Tomasetti_and_Vogelstein)

summary(lm_k_1_mut_5_E_minus_9_vs_ln_cum_stem_cell_divisions)

anova(lm_k_1_mut_5_E_minus_9_vs_ln_cum_stem_cell_divisions)

confint(lm_k_1_mut_5_E_minus_9_vs_ln_cum_stem_cell_divisions)

#Correlation coeffients (Pearson, Spearman)
cor(Cond_prob_mut_cancer_model_Wu_k_eq_1_mut_5_E_minus_9,Ln_divisions_all_stem_cell_lifetime,method="pearson")
cor(Cond_prob_mut_cancer_model_Wu_k_eq_1_mut_5_E_minus_9,Ln_divisions_all_stem_cell_lifetime,method="spearman")

# Proportion of cancers that are mutagen-associated predicted by model of Wu et al (Nature 2016), cancer mutations k=2, spontaneous mutation rate = 10**-8, mutagen-associated rate = 5 x 10**-9 vs ln10[cumulative stem cell divisions]
lm_k_2_mut_5_E_minus_9_vs_ln_cum_stem_cell_divisions <- lm(Cond_prob_mut_cancer_model_Wu_k_eq_2_mut_5_E_minus_9 ~ Ln_divisions_all_stem_cell_lifetime,data=Tomasetti_and_Vogelstein)

summary(lm_k_2_mut_5_E_minus_9_vs_ln_cum_stem_cell_divisions)

anova(lm_k_2_mut_5_E_minus_9_vs_ln_cum_stem_cell_divisions)

confint(lm_k_2_mut_5_E_minus_9_vs_ln_cum_stem_cell_divisions)

#Correlation coeffients (Pearson, Spearman)
cor(Cond_prob_mut_cancer_model_Wu_k_eq_2_mut_5_E_minus_9,Ln_divisions_all_stem_cell_lifetime,method="pearson")
cor(Cond_prob_mut_cancer_model_Wu_k_eq_2_mut_5_E_minus_9,Ln_divisions_all_stem_cell_lifetime,method="spearman")

# Proportion of cancers that are mutagen-associated predicted by model of Wu et al (Nature 2016), cancer mutations k=3, spontaneous mutation rate = 10**-8, mutagen-associated rate = 5 x 10**-9 vs ln10[cumulative stem cell divisions]
lm_k_3_mut_5_E_minus_9_vs_ln_cum_stem_cell_divisions <- lm(Cond_prob_mut_cancer_model_Wu_k_eq_3_mut_5_E_minus_9 ~ Ln_divisions_all_stem_cell_lifetime,data=Tomasetti_and_Vogelstein)

summary(lm_k_3_mut_5_E_minus_9_vs_ln_cum_stem_cell_divisions)

anova(lm_k_3_mut_5_E_minus_9_vs_ln_cum_stem_cell_divisions)

confint(lm_k_3_mut_5_E_minus_9_vs_ln_cum_stem_cell_divisions)

#Correlation coeffients (Pearson, Spearman)
cor(Cond_prob_mut_cancer_model_Wu_k_eq_3_mut_5_E_minus_9,Ln_divisions_all_stem_cell_lifetime,method="pearson")
cor(Cond_prob_mut_cancer_model_Wu_k_eq_3_mut_5_E_minus_9,Ln_divisions_all_stem_cell_lifetime,method="spearman")

# Proportion of cancers that are mutagen-associated predicted by model of Wu et al (Nature 2016), cancer mutations k=4, spontaneous mutation rate = 10**-8, mutagen-associated rate = 5 x 10**-9 vs ln10[cumulative stem cell divisions]
lm_k_4_mut_5_E_minus_9_vs_ln_cum_stem_cell_divisions <- lm(Cond_prob_mut_cancer_model_Wu_k_eq_4_mut_5_E_minus_9 ~ Ln_divisions_all_stem_cell_lifetime,data=Tomasetti_and_Vogelstein)

summary(lm_k_4_mut_5_E_minus_9_vs_ln_cum_stem_cell_divisions)

anova(lm_k_4_mut_5_E_minus_9_vs_ln_cum_stem_cell_divisions)

confint(lm_k_4_mut_5_E_minus_9_vs_ln_cum_stem_cell_divisions)

#Correlation coeffients (Pearson, Spearman)
cor(Cond_prob_mut_cancer_model_Wu_k_eq_4_mut_5_E_minus_9,Ln_divisions_all_stem_cell_lifetime,method="pearson")
cor(Cond_prob_mut_cancer_model_Wu_k_eq_4_mut_5_E_minus_9,Ln_divisions_all_stem_cell_lifetime,method="spearman")

# Proportion of cancers that are mutagen-associated predicted by model of Wu et al (Nature 2016), cancer mutations k=1, spontaneous mutation rate = 10**-8, mutagen-associated rate = 1 x 10**-8 vs ln10[cumulative stem cell divisions]
lm_k_1_mut_1_E_minus_8_vs_ln_cum_stem_cell_divisions <- lm(Cond_prob_mut_cancer_model_Wu_k_eq_1_mut_1_E_minus_8 ~ Ln_divisions_all_stem_cell_lifetime,data=Tomasetti_and_Vogelstein)

summary(lm_k_1_mut_1_E_minus_8_vs_ln_cum_stem_cell_divisions)

anova(lm_k_1_mut_1_E_minus_8_vs_ln_cum_stem_cell_divisions)

confint(lm_k_1_mut_1_E_minus_8_vs_ln_cum_stem_cell_divisions)

#Correlation coeffients (Pearson, Spearman)
cor(Cond_prob_mut_cancer_model_Wu_k_eq_1_mut_1_E_minus_8,Ln_divisions_all_stem_cell_lifetime,method="pearson")
cor(Cond_prob_mut_cancer_model_Wu_k_eq_1_mut_1_E_minus_8,Ln_divisions_all_stem_cell_lifetime,method="spearman")

# Proportion of cancers that are mutagen-associated predicted by model of Wu et al (Nature 2016), cancer mutations k=2, spontaneous mutation rate = 10**-8, mutagen-associated rate = 1 x 10**-8 vs ln10[cumulative stem cell divisions]
lm_k_2_mut_1_E_minus_8_vs_ln_cum_stem_cell_divisions <- lm(Cond_prob_mut_cancer_model_Wu_k_eq_2_mut_1_E_minus_8 ~ Ln_divisions_all_stem_cell_lifetime,data=Tomasetti_and_Vogelstein)

summary(lm_k_2_mut_1_E_minus_8_vs_ln_cum_stem_cell_divisions)

anova(lm_k_2_mut_1_E_minus_8_vs_ln_cum_stem_cell_divisions)

confint(lm_k_2_mut_1_E_minus_8_vs_ln_cum_stem_cell_divisions)

#Correlation coeffients (Pearson, Spearman)
cor(Cond_prob_mut_cancer_model_Wu_k_eq_2_mut_1_E_minus_8,Ln_divisions_all_stem_cell_lifetime,method="pearson")
cor(Cond_prob_mut_cancer_model_Wu_k_eq_2_mut_1_E_minus_8,Ln_divisions_all_stem_cell_lifetime,method="spearman")

# Proportion of cancers that are mutagen-associated predicted by model of Wu et al (Nature 2016), cancer mutations k=3, spontaneous mutation rate = 10**-8, mutagen-associated rate = 1 x 10**-8 vs ln10[cumulative stem cell divisions]
lm_k_3_mut_1_E_minus_8_vs_ln_cum_stem_cell_divisions <- lm(Cond_prob_mut_cancer_model_Wu_k_eq_3_mut_1_E_minus_8 ~ Ln_divisions_all_stem_cell_lifetime,data=Tomasetti_and_Vogelstein)

summary(lm_k_3_mut_1_E_minus_8_vs_ln_cum_stem_cell_divisions)

anova(lm_k_3_mut_1_E_minus_8_vs_ln_cum_stem_cell_divisions)

confint(lm_k_3_mut_1_E_minus_8_vs_ln_cum_stem_cell_divisions)

#Correlation coeffients (Pearson, Spearman)
cor(Cond_prob_mut_cancer_model_Wu_k_eq_3_mut_1_E_minus_8,Ln_divisions_all_stem_cell_lifetime,method="pearson")
cor(Cond_prob_mut_cancer_model_Wu_k_eq_3_mut_1_E_minus_8,Ln_divisions_all_stem_cell_lifetime,method="spearman")

# Proportion of cancers that are mutagen-associated predicted by model of Wu et al (Nature 2016), cancer mutations k=4, spontaneous mutation rate = 10**-8, mutagen-associated rate = 1 x 10**-8 vs ln10[cumulative stem cell divisions]
lm_k_4_mut_1_E_minus_8_vs_ln_cum_stem_cell_divisions <- lm(Cond_prob_mut_cancer_model_Wu_k_eq_4_mut_1_E_minus_8 ~ Ln_divisions_all_stem_cell_lifetime,data=Tomasetti_and_Vogelstein)

summary(lm_k_4_mut_1_E_minus_8_vs_ln_cum_stem_cell_divisions)

anova(lm_k_4_mut_1_E_minus_8_vs_ln_cum_stem_cell_divisions)

confint(lm_k_4_mut_1_E_minus_8_vs_ln_cum_stem_cell_divisions)

#Correlation coeffients (Pearson, Spearman)
cor(Cond_prob_mut_cancer_model_Wu_k_eq_4_mut_1_E_minus_8,Ln_divisions_all_stem_cell_lifetime,method="pearson")
cor(Cond_prob_mut_cancer_model_Wu_k_eq_4_mut_1_E_minus_8,Ln_divisions_all_stem_cell_lifetime,method="spearman")

#######################################################################################################
#Regress Wu et al probabilities of mutagen-associated cancer vs REIC (Japan ICRP EAR vs ERR weights)  #
#######################################################################################################

Tomasetti_and_Vogelstein_rad<-subset(Tomasetti_and_Vogelstein,Tomasetti_and_Vogelstein$REIC_Japan_ICRP > -999999)

Tomasetti_and_Vogelstein_rad[,1]

# Proportion of cancers that are mutagen-associated predicted by model of Wu et al (Nature 2016), cancer mutations k=1, spontaneous mutation rate = 10**-8, mutagen-associated rate = 2 x 10**-9 vs Japan REIC using ICRP EAR vs ERR weights
lm_k_1_mut_2_E_minus_9_vs_REIC_Japan_ICRP <- lm(Cond_prob_mut_cancer_model_Wu_k_eq_1_mut_2_E_minus_9 ~ REIC_Japan_ICRP,data=Tomasetti_and_Vogelstein_rad)

summary(lm_k_1_mut_2_E_minus_9_vs_REIC_Japan_ICRP)

anova(lm_k_1_mut_2_E_minus_9_vs_REIC_Japan_ICRP)

confint(lm_k_1_mut_2_E_minus_9_vs_REIC_Japan_ICRP)

#Correlation coeffients (Pearson, Spearman)
cor(Cond_prob_mut_cancer_model_Wu_k_eq_1_mut_2_E_minus_9,REIC_Japan_ICRP,method="pearson")
cor(Cond_prob_mut_cancer_model_Wu_k_eq_1_mut_2_E_minus_9,REIC_Japan_ICRP,method="spearman")

# Proportion of cancers that are mutagen-associated predicted by model of Wu et al (Nature 2016), cancer mutations k=2, spontaneous mutation rate = 10**-8, mutagen-associated rate = 2 x 10**-9 vs Japan REIC using ICRP EAR vs ERR weights
lm_k_2_mut_2_E_minus_9_vs_REIC_Japan_ICRP <- lm(Cond_prob_mut_cancer_model_Wu_k_eq_2_mut_2_E_minus_9 ~ REIC_Japan_ICRP,data=Tomasetti_and_Vogelstein_rad)

summary(lm_k_2_mut_2_E_minus_9_vs_REIC_Japan_ICRP)

anova(lm_k_2_mut_2_E_minus_9_vs_REIC_Japan_ICRP)

confint(lm_k_2_mut_2_E_minus_9_vs_REIC_Japan_ICRP)

#Correlation coeffients (Pearson, Spearman)
cor(Cond_prob_mut_cancer_model_Wu_k_eq_2_mut_2_E_minus_9,REIC_Japan_ICRP,method="pearson")
cor(Cond_prob_mut_cancer_model_Wu_k_eq_2_mut_2_E_minus_9,REIC_Japan_ICRP,method="spearman")

# Proportion of cancers that are mutagen-associated predicted by model of Wu et al (Nature 2016), cancer mutations k=3, spontaneous mutation rate = 10**-8, mutagen-associated rate = 2 x 10**-9 vs Japan REIC using ICRP EAR vs ERR weights
lm_k_3_mut_2_E_minus_9_vs_REIC_Japan_ICRP <- lm(Cond_prob_mut_cancer_model_Wu_k_eq_3_mut_2_E_minus_9 ~ REIC_Japan_ICRP,data=Tomasetti_and_Vogelstein_rad)

summary(lm_k_3_mut_2_E_minus_9_vs_REIC_Japan_ICRP)

anova(lm_k_3_mut_2_E_minus_9_vs_REIC_Japan_ICRP)

confint(lm_k_3_mut_2_E_minus_9_vs_REIC_Japan_ICRP)

#Correlation coeffients (Pearson, Spearman)
cor(Cond_prob_mut_cancer_model_Wu_k_eq_3_mut_2_E_minus_9,REIC_Japan_ICRP,method="pearson")
cor(Cond_prob_mut_cancer_model_Wu_k_eq_3_mut_2_E_minus_9,REIC_Japan_ICRP,method="spearman")

# Proportion of cancers that are mutagen-associated predicted by model of Wu et al (Nature 2016), cancer mutations k=4, spontaneous mutation rate = 10**-8, mutagen-associated rate = 2 x 10**-9 vs Japan REIC using ICRP EAR vs ERR weights
lm_k_4_mut_2_E_minus_9_vs_REIC_Japan_ICRP <- lm(Cond_prob_mut_cancer_model_Wu_k_eq_4_mut_2_E_minus_9 ~ REIC_Japan_ICRP,data=Tomasetti_and_Vogelstein_rad)

summary(lm_k_4_mut_2_E_minus_9_vs_REIC_Japan_ICRP)

anova(lm_k_4_mut_2_E_minus_9_vs_REIC_Japan_ICRP)

confint(lm_k_4_mut_2_E_minus_9_vs_REIC_Japan_ICRP)

#Correlation coeffients (Pearson, Spearman)
cor(Cond_prob_mut_cancer_model_Wu_k_eq_4_mut_2_E_minus_9,REIC_Japan_ICRP,method="pearson")
cor(Cond_prob_mut_cancer_model_Wu_k_eq_4_mut_2_E_minus_9,REIC_Japan_ICRP,method="spearman")

# Proportion of cancers that are mutagen-associated predicted by model of Wu et al (Nature 2016), cancer mutations k=1, spontaneous mutation rate = 10**-8, mutagen-associated rate = 5 x 10**-9 vs Japan REIC using ICRP EAR vs ERR weights
lm_k_1_mut_5_E_minus_9_vs_REIC_Japan_ICRP <- lm(Cond_prob_mut_cancer_model_Wu_k_eq_1_mut_5_E_minus_9 ~ REIC_Japan_ICRP,data=Tomasetti_and_Vogelstein_rad)

summary(lm_k_1_mut_5_E_minus_9_vs_REIC_Japan_ICRP)

anova(lm_k_1_mut_5_E_minus_9_vs_REIC_Japan_ICRP)

confint(lm_k_1_mut_5_E_minus_9_vs_REIC_Japan_ICRP)

#Correlation coeffients (Pearson, Spearman)
cor(Cond_prob_mut_cancer_model_Wu_k_eq_1_mut_5_E_minus_9,REIC_Japan_ICRP,method="pearson")
cor(Cond_prob_mut_cancer_model_Wu_k_eq_1_mut_5_E_minus_9,REIC_Japan_ICRP,method="spearman")

# Proportion of cancers that are mutagen-associated predicted by model of Wu et al (Nature 2016), cancer mutations k=2, spontaneous mutation rate = 10**-8, mutagen-associated rate = 5 x 10**-9 vs Japan REIC using ICRP EAR vs ERR weights
lm_k_2_mut_5_E_minus_9_vs_REIC_Japan_ICRP <- lm(Cond_prob_mut_cancer_model_Wu_k_eq_2_mut_5_E_minus_9 ~ REIC_Japan_ICRP,data=Tomasetti_and_Vogelstein_rad)

summary(lm_k_2_mut_5_E_minus_9_vs_REIC_Japan_ICRP)

anova(lm_k_2_mut_5_E_minus_9_vs_REIC_Japan_ICRP)

confint(lm_k_2_mut_5_E_minus_9_vs_REIC_Japan_ICRP)

#Correlation coeffients (Pearson, Spearman)
cor(Cond_prob_mut_cancer_model_Wu_k_eq_2_mut_5_E_minus_9,REIC_Japan_ICRP,method="pearson")
cor(Cond_prob_mut_cancer_model_Wu_k_eq_2_mut_5_E_minus_9,REIC_Japan_ICRP,method="spearman")

# Proportion of cancers that are mutagen-associated predicted by model of Wu et al (Nature 2016), cancer mutations k=3, spontaneous mutation rate = 10**-8, mutagen-associated rate = 5 x 10**-9 vs Japan REIC using ICRP EAR vs ERR weights
lm_k_3_mut_5_E_minus_9_vs_REIC_Japan_ICRP <- lm(Cond_prob_mut_cancer_model_Wu_k_eq_3_mut_5_E_minus_9 ~ REIC_Japan_ICRP,data=Tomasetti_and_Vogelstein_rad)

summary(lm_k_3_mut_5_E_minus_9_vs_REIC_Japan_ICRP)

anova(lm_k_3_mut_5_E_minus_9_vs_REIC_Japan_ICRP)

confint(lm_k_3_mut_5_E_minus_9_vs_REIC_Japan_ICRP)

#Correlation coeffients (Pearson, Spearman)
cor(Cond_prob_mut_cancer_model_Wu_k_eq_3_mut_5_E_minus_9,REIC_Japan_ICRP,method="pearson")
cor(Cond_prob_mut_cancer_model_Wu_k_eq_3_mut_5_E_minus_9,REIC_Japan_ICRP,method="spearman")

# Proportion of cancers that are mutagen-associated predicted by model of Wu et al (Nature 2016), cancer mutations k=4, spontaneous mutation rate = 10**-8, mutagen-associated rate = 5 x 10**-9 vs Japan REIC using ICRP EAR vs ERR weights
lm_k_4_mut_5_E_minus_9_vs_REIC_Japan_ICRP <- lm(Cond_prob_mut_cancer_model_Wu_k_eq_4_mut_5_E_minus_9 ~ REIC_Japan_ICRP,data=Tomasetti_and_Vogelstein_rad)

summary(lm_k_4_mut_5_E_minus_9_vs_REIC_Japan_ICRP)

anova(lm_k_4_mut_5_E_minus_9_vs_REIC_Japan_ICRP)

confint(lm_k_4_mut_5_E_minus_9_vs_REIC_Japan_ICRP)

#Correlation coeffients (Pearson, Spearman)
cor(Cond_prob_mut_cancer_model_Wu_k_eq_4_mut_5_E_minus_9,REIC_Japan_ICRP,method="pearson")
cor(Cond_prob_mut_cancer_model_Wu_k_eq_4_mut_5_E_minus_9,REIC_Japan_ICRP,method="spearman")

# Proportion of cancers that are mutagen-associated predicted by model of Wu et al (Nature 2016), cancer mutations k=1, spontaneous mutation rate = 10**-8, mutagen-associated rate = 1 x 10**-8 vs Japan REIC using ICRP EAR vs ERR weights
lm_k_1_mut_1_E_minus_8_vs_REIC_Japan_ICRP <- lm(Cond_prob_mut_cancer_model_Wu_k_eq_1_mut_1_E_minus_8 ~ REIC_Japan_ICRP,data=Tomasetti_and_Vogelstein_rad)

summary(lm_k_1_mut_1_E_minus_8_vs_REIC_Japan_ICRP)

anova(lm_k_1_mut_1_E_minus_8_vs_REIC_Japan_ICRP)

confint(lm_k_1_mut_1_E_minus_8_vs_REIC_Japan_ICRP)

#Correlation coeffients (Pearson, Spearman)
cor(Cond_prob_mut_cancer_model_Wu_k_eq_1_mut_1_E_minus_8,REIC_Japan_ICRP,method="pearson")
cor(Cond_prob_mut_cancer_model_Wu_k_eq_1_mut_1_E_minus_8,REIC_Japan_ICRP,method="spearman")

# Proportion of cancers that are mutagen-associated predicted by model of Wu et al (Nature 2016), cancer mutations k=2, spontaneous mutation rate = 10**-8, mutagen-associated rate = 1 x 10**-8 vs Japan REIC using ICRP EAR vs ERR weights
lm_k_2_mut_1_E_minus_8_vs_REIC_Japan_ICRP <- lm(Cond_prob_mut_cancer_model_Wu_k_eq_2_mut_1_E_minus_8 ~ REIC_Japan_ICRP,data=Tomasetti_and_Vogelstein_rad)

summary(lm_k_2_mut_1_E_minus_8_vs_REIC_Japan_ICRP)

anova(lm_k_2_mut_1_E_minus_8_vs_REIC_Japan_ICRP)

confint(lm_k_2_mut_1_E_minus_8_vs_REIC_Japan_ICRP)

#Correlation coeffients (Pearson, Spearman)
cor(Cond_prob_mut_cancer_model_Wu_k_eq_2_mut_1_E_minus_8,REIC_Japan_ICRP,method="pearson")
cor(Cond_prob_mut_cancer_model_Wu_k_eq_2_mut_1_E_minus_8,REIC_Japan_ICRP,method="spearman")

# Proportion of cancers that are mutagen-associated predicted by model of Wu et al (Nature 2016), cancer mutations k=3, spontaneous mutation rate = 10**-8, mutagen-associated rate = 1 x 10**-8 vs Japan REIC using ICRP EAR vs ERR weights
lm_k_3_mut_1_E_minus_8_vs_REIC_Japan_ICRP <- lm(Cond_prob_mut_cancer_model_Wu_k_eq_3_mut_1_E_minus_8 ~ REIC_Japan_ICRP,data=Tomasetti_and_Vogelstein_rad)

summary(lm_k_3_mut_1_E_minus_8_vs_REIC_Japan_ICRP)

anova(lm_k_3_mut_1_E_minus_8_vs_REIC_Japan_ICRP)

confint(lm_k_3_mut_1_E_minus_8_vs_REIC_Japan_ICRP)

#Correlation coeffients (Pearson, Spearman)
cor(Cond_prob_mut_cancer_model_Wu_k_eq_3_mut_1_E_minus_8,REIC_Japan_ICRP,method="pearson")
cor(Cond_prob_mut_cancer_model_Wu_k_eq_3_mut_1_E_minus_8,REIC_Japan_ICRP,method="spearman")

# Proportion of cancers that are mutagen-associated predicted by model of Wu et al (Nature 2016), cancer mutations k=4, spontaneous mutation rate = 10**-8, mutagen-associated rate = 1 x 10**-8 vs Japan REIC using ICRP EAR vs ERR weights
lm_k_4_mut_1_E_minus_8_vs_REIC_Japan_ICRP <- lm(Cond_prob_mut_cancer_model_Wu_k_eq_4_mut_1_E_minus_8 ~ REIC_Japan_ICRP,data=Tomasetti_and_Vogelstein_rad)

summary(lm_k_4_mut_1_E_minus_8_vs_REIC_Japan_ICRP)

anova(lm_k_4_mut_1_E_minus_8_vs_REIC_Japan_ICRP)

confint(lm_k_4_mut_1_E_minus_8_vs_REIC_Japan_ICRP)

#Correlation coeffients (Pearson, Spearman)
cor(Cond_prob_mut_cancer_model_Wu_k_eq_4_mut_1_E_minus_8,REIC_Japan_ICRP,method="pearson")
cor(Cond_prob_mut_cancer_model_Wu_k_eq_4_mut_1_E_minus_8,REIC_Japan_ICRP,method="spearman")

###########################################################################################################
#Regress Wu et al probabilities of mutagen-associated cancer vs REIC (Japan BEIR VII EAR vs ERR weights)  #
###########################################################################################################

# Proportion of cancers that are mutagen-associated predicted by model of Wu et al (Nature 2016), cancer mutations k=1, spontaneous mutation rate = 10**-8, mutagen-associated rate = 2 x 10**-9 vs Japan REIC using BEIR VII EAR vs ERR weights
lm_k_1_mut_2_E_minus_9_vs_REIC_Japan_BEIR_VII <- lm(Cond_prob_mut_cancer_model_Wu_k_eq_1_mut_2_E_minus_9 ~ REIC_Japan_BEIR_VII,data=Tomasetti_and_Vogelstein_rad)

summary(lm_k_1_mut_2_E_minus_9_vs_REIC_Japan_BEIR_VII)

anova(lm_k_1_mut_2_E_minus_9_vs_REIC_Japan_BEIR_VII)

confint(lm_k_1_mut_2_E_minus_9_vs_REIC_Japan_BEIR_VII)

#Correlation coeffients (Pearson, Spearman)
cor(Cond_prob_mut_cancer_model_Wu_k_eq_1_mut_2_E_minus_9,REIC_Japan_BEIR_VII,method="pearson")
cor(Cond_prob_mut_cancer_model_Wu_k_eq_1_mut_2_E_minus_9,REIC_Japan_BEIR_VII,method="spearman")

# Proportion of cancers that are mutagen-associated predicted by model of Wu et al (Nature 2016), cancer mutations k=2, spontaneous mutation rate = 10**-8, mutagen-associated rate = 2 x 10**-9 vs Japan REIC using BEIR VII EAR vs ERR weights
lm_k_2_mut_2_E_minus_9_vs_REIC_Japan_BEIR_VII <- lm(Cond_prob_mut_cancer_model_Wu_k_eq_2_mut_2_E_minus_9 ~ REIC_Japan_BEIR_VII,data=Tomasetti_and_Vogelstein_rad)

summary(lm_k_2_mut_2_E_minus_9_vs_REIC_Japan_BEIR_VII)

anova(lm_k_2_mut_2_E_minus_9_vs_REIC_Japan_BEIR_VII)

confint(lm_k_2_mut_2_E_minus_9_vs_REIC_Japan_BEIR_VII)

#Correlation coeffients (Pearson, Spearman)
cor(Cond_prob_mut_cancer_model_Wu_k_eq_2_mut_2_E_minus_9,REIC_Japan_BEIR_VII,method="pearson")
cor(Cond_prob_mut_cancer_model_Wu_k_eq_2_mut_2_E_minus_9,REIC_Japan_BEIR_VII,method="spearman")

# Proportion of cancers that are mutagen-associated predicted by model of Wu et al (Nature 2016), cancer mutations k=3, spontaneous mutation rate = 10**-8, mutagen-associated rate = 2 x 10**-9 vs Japan REIC using BEIR VII EAR vs ERR weights
lm_k_3_mut_2_E_minus_9_vs_REIC_Japan_BEIR_VII <- lm(Cond_prob_mut_cancer_model_Wu_k_eq_3_mut_2_E_minus_9 ~ REIC_Japan_BEIR_VII,data=Tomasetti_and_Vogelstein_rad)

summary(lm_k_3_mut_2_E_minus_9_vs_REIC_Japan_BEIR_VII)

anova(lm_k_3_mut_2_E_minus_9_vs_REIC_Japan_BEIR_VII)

confint(lm_k_3_mut_2_E_minus_9_vs_REIC_Japan_BEIR_VII)

#Correlation coeffients (Pearson, Spearman)
cor(Cond_prob_mut_cancer_model_Wu_k_eq_3_mut_2_E_minus_9,REIC_Japan_BEIR_VII,method="pearson")
cor(Cond_prob_mut_cancer_model_Wu_k_eq_3_mut_2_E_minus_9,REIC_Japan_BEIR_VII,method="spearman")

# Proportion of cancers that are mutagen-associated predicted by model of Wu et al (Nature 2016), cancer mutations k=4, spontaneous mutation rate = 10**-8, mutagen-associated rate = 2 x 10**-9 vs Japan REIC using BEIR VII EAR vs ERR weights
lm_k_4_mut_2_E_minus_9_vs_REIC_Japan_BEIR_VII <- lm(Cond_prob_mut_cancer_model_Wu_k_eq_4_mut_2_E_minus_9 ~ REIC_Japan_BEIR_VII,data=Tomasetti_and_Vogelstein_rad)

summary(lm_k_4_mut_2_E_minus_9_vs_REIC_Japan_BEIR_VII)

anova(lm_k_4_mut_2_E_minus_9_vs_REIC_Japan_BEIR_VII)

confint(lm_k_4_mut_2_E_minus_9_vs_REIC_Japan_BEIR_VII)

#Correlation coeffients (Pearson, Spearman)
cor(Cond_prob_mut_cancer_model_Wu_k_eq_4_mut_2_E_minus_9,REIC_Japan_BEIR_VII,method="pearson")
cor(Cond_prob_mut_cancer_model_Wu_k_eq_4_mut_2_E_minus_9,REIC_Japan_BEIR_VII,method="spearman")

# Proportion of cancers that are mutagen-associated predicted by model of Wu et al (Nature 2016), cancer mutations k=1, spontaneous mutation rate = 10**-8, mutagen-associated rate = 5 x 10**-9 vs Japan REIC using BEIR VII EAR vs ERR weights
lm_k_1_mut_5_E_minus_9_vs_REIC_Japan_BEIR_VII <- lm(Cond_prob_mut_cancer_model_Wu_k_eq_1_mut_5_E_minus_9 ~ REIC_Japan_BEIR_VII,data=Tomasetti_and_Vogelstein_rad)

summary(lm_k_1_mut_5_E_minus_9_vs_REIC_Japan_BEIR_VII)

anova(lm_k_1_mut_5_E_minus_9_vs_REIC_Japan_BEIR_VII)

confint(lm_k_1_mut_5_E_minus_9_vs_REIC_Japan_BEIR_VII)

#Correlation coeffients (Pearson, Spearman)
cor(Cond_prob_mut_cancer_model_Wu_k_eq_1_mut_5_E_minus_9,REIC_Japan_BEIR_VII,method="pearson")
cor(Cond_prob_mut_cancer_model_Wu_k_eq_1_mut_5_E_minus_9,REIC_Japan_BEIR_VII,method="spearman")

# Proportion of cancers that are mutagen-associated predicted by model of Wu et al (Nature 2016), cancer mutations k=2, spontaneous mutation rate = 10**-8, mutagen-associated rate = 5 x 10**-9 vs Japan REIC using BEIR VII EAR vs ERR weights
lm_k_2_mut_5_E_minus_9_vs_REIC_Japan_BEIR_VII <- lm(Cond_prob_mut_cancer_model_Wu_k_eq_2_mut_5_E_minus_9 ~ REIC_Japan_BEIR_VII,data=Tomasetti_and_Vogelstein_rad)

summary(lm_k_2_mut_5_E_minus_9_vs_REIC_Japan_BEIR_VII)

anova(lm_k_2_mut_5_E_minus_9_vs_REIC_Japan_BEIR_VII)

confint(lm_k_2_mut_5_E_minus_9_vs_REIC_Japan_BEIR_VII)

#Correlation coeffients (Pearson, Spearman)
cor(Cond_prob_mut_cancer_model_Wu_k_eq_2_mut_5_E_minus_9,REIC_Japan_BEIR_VII,method="pearson")
cor(Cond_prob_mut_cancer_model_Wu_k_eq_2_mut_5_E_minus_9,REIC_Japan_BEIR_VII,method="spearman")

# Proportion of cancers that are mutagen-associated predicted by model of Wu et al (Nature 2016), cancer mutations k=3, spontaneous mutation rate = 10**-8, mutagen-associated rate = 5 x 10**-9 vs Japan REIC using BEIR VII EAR vs ERR weights
lm_k_3_mut_5_E_minus_9_vs_REIC_Japan_BEIR_VII <- lm(Cond_prob_mut_cancer_model_Wu_k_eq_3_mut_5_E_minus_9 ~ REIC_Japan_BEIR_VII,data=Tomasetti_and_Vogelstein_rad)

summary(lm_k_3_mut_5_E_minus_9_vs_REIC_Japan_BEIR_VII)

anova(lm_k_3_mut_5_E_minus_9_vs_REIC_Japan_BEIR_VII)

confint(lm_k_3_mut_5_E_minus_9_vs_REIC_Japan_BEIR_VII)

#Correlation coeffients (Pearson, Spearman)
cor(Cond_prob_mut_cancer_model_Wu_k_eq_3_mut_5_E_minus_9,REIC_Japan_BEIR_VII,method="pearson")
cor(Cond_prob_mut_cancer_model_Wu_k_eq_3_mut_5_E_minus_9,REIC_Japan_BEIR_VII,method="spearman")

# Proportion of cancers that are mutagen-associated predicted by model of Wu et al (Nature 2016), cancer mutations k=4, spontaneous mutation rate = 10**-8, mutagen-associated rate = 5 x 10**-9 vs Japan REIC using BEIR VII EAR vs ERR weights
lm_k_4_mut_5_E_minus_9_vs_REIC_Japan_BEIR_VII <- lm(Cond_prob_mut_cancer_model_Wu_k_eq_4_mut_5_E_minus_9 ~ REIC_Japan_BEIR_VII,data=Tomasetti_and_Vogelstein_rad)

summary(lm_k_4_mut_5_E_minus_9_vs_REIC_Japan_BEIR_VII)

anova(lm_k_4_mut_5_E_minus_9_vs_REIC_Japan_BEIR_VII)

confint(lm_k_4_mut_5_E_minus_9_vs_REIC_Japan_BEIR_VII)

#Correlation coeffients (Pearson, Spearman)
cor(Cond_prob_mut_cancer_model_Wu_k_eq_4_mut_5_E_minus_9,REIC_Japan_BEIR_VII,method="pearson")
cor(Cond_prob_mut_cancer_model_Wu_k_eq_4_mut_5_E_minus_9,REIC_Japan_BEIR_VII,method="spearman")

# Proportion of cancers that are mutagen-associated predicted by model of Wu et al (Nature 2016), cancer mutations k=1, spontaneous mutation rate = 10**-8, mutagen-associated rate = 1 x 10**-8 vs Japan REIC using BEIR VII EAR vs ERR weights
lm_k_1_mut_1_E_minus_8_vs_REIC_Japan_BEIR_VII <- lm(Cond_prob_mut_cancer_model_Wu_k_eq_1_mut_1_E_minus_8 ~ REIC_Japan_BEIR_VII,data=Tomasetti_and_Vogelstein_rad)

summary(lm_k_1_mut_1_E_minus_8_vs_REIC_Japan_BEIR_VII)

anova(lm_k_1_mut_1_E_minus_8_vs_REIC_Japan_BEIR_VII)

confint(lm_k_1_mut_1_E_minus_8_vs_REIC_Japan_BEIR_VII)

#Correlation coeffients (Pearson, Spearman)
cor(Cond_prob_mut_cancer_model_Wu_k_eq_1_mut_1_E_minus_8,REIC_Japan_BEIR_VII,method="pearson")
cor(Cond_prob_mut_cancer_model_Wu_k_eq_1_mut_1_E_minus_8,REIC_Japan_BEIR_VII,method="spearman")

# Proportion of cancers that are mutagen-associated predicted by model of Wu et al (Nature 2016), cancer mutations k=2, spontaneous mutation rate = 10**-8, mutagen-associated rate = 1 x 10**-8 vs Japan REIC using BEIR VII EAR vs ERR weights
lm_k_2_mut_1_E_minus_8_vs_REIC_Japan_BEIR_VII <- lm(Cond_prob_mut_cancer_model_Wu_k_eq_2_mut_1_E_minus_8 ~ REIC_Japan_BEIR_VII,data=Tomasetti_and_Vogelstein_rad)

summary(lm_k_2_mut_1_E_minus_8_vs_REIC_Japan_BEIR_VII)

anova(lm_k_2_mut_1_E_minus_8_vs_REIC_Japan_BEIR_VII)

confint(lm_k_2_mut_1_E_minus_8_vs_REIC_Japan_BEIR_VII)

#Correlation coeffients (Pearson, Spearman)
cor(Cond_prob_mut_cancer_model_Wu_k_eq_2_mut_1_E_minus_8,REIC_Japan_BEIR_VII,method="pearson")
cor(Cond_prob_mut_cancer_model_Wu_k_eq_2_mut_1_E_minus_8,REIC_Japan_BEIR_VII,method="spearman")

# Proportion of cancers that are mutagen-associated predicted by model of Wu et al (Nature 2016), cancer mutations k=3, spontaneous mutation rate = 10**-8, mutagen-associated rate = 1 x 10**-8 vs Japan REIC using BEIR VII EAR vs ERR weights
lm_k_3_mut_1_E_minus_8_vs_REIC_Japan_BEIR_VII <- lm(Cond_prob_mut_cancer_model_Wu_k_eq_3_mut_1_E_minus_8 ~ REIC_Japan_BEIR_VII,data=Tomasetti_and_Vogelstein_rad)

summary(lm_k_3_mut_1_E_minus_8_vs_REIC_Japan_BEIR_VII)

anova(lm_k_3_mut_1_E_minus_8_vs_REIC_Japan_BEIR_VII)

confint(lm_k_3_mut_1_E_minus_8_vs_REIC_Japan_BEIR_VII)

#Correlation coeffients (Pearson, Spearman)
cor(Cond_prob_mut_cancer_model_Wu_k_eq_3_mut_1_E_minus_8,REIC_Japan_BEIR_VII,method="pearson")
cor(Cond_prob_mut_cancer_model_Wu_k_eq_3_mut_1_E_minus_8,REIC_Japan_BEIR_VII,method="spearman")

# Proportion of cancers that are mutagen-associated predicted by model of Wu et al (Nature 2016), cancer mutations k=4, spontaneous mutation rate = 10**-8, mutagen-associated rate = 1 x 10**-8 vs Japan REIC using BEIR VII EAR vs ERR weights
lm_k_4_mut_1_E_minus_8_vs_REIC_Japan_BEIR_VII <- lm(Cond_prob_mut_cancer_model_Wu_k_eq_4_mut_1_E_minus_8 ~ REIC_Japan_BEIR_VII,data=Tomasetti_and_Vogelstein_rad)

summary(lm_k_4_mut_1_E_minus_8_vs_REIC_Japan_BEIR_VII)

anova(lm_k_4_mut_1_E_minus_8_vs_REIC_Japan_BEIR_VII)

confint(lm_k_4_mut_1_E_minus_8_vs_REIC_Japan_BEIR_VII)

#Correlation coeffients (Pearson, Spearman)
cor(Cond_prob_mut_cancer_model_Wu_k_eq_4_mut_1_E_minus_8,REIC_Japan_BEIR_VII,method="pearson")
cor(Cond_prob_mut_cancer_model_Wu_k_eq_4_mut_1_E_minus_8,REIC_Japan_BEIR_VII,method="spearman")

####################################################################################################################################
#Regress Wu et al probabilities of mutagen-associated cancer vs smoking associated mortality (current - former smoking mortality)  #
####################################################################################################################################

Tomasetti_and_Vogelstein_smoke<-subset(Tomasetti_and_Vogelstein,Tomasetti_and_Vogelstein$Mortality_smoking_current_min_former > -999999)

Tomasetti_and_Vogelstein_smoke[,1]

# Proportion of cancers that are mutagen-associated predicted by model of Wu et al (Nature 2016), cancer mutations k=1, spontaneous mutation rate = 10**-8, mutagen-associated rate = 2 x 10**-9 vs smoking associated mortality (current - former smoking mortality)
lm_k_1_mut_2_E_minus_9_vs_Mortality_smoking_current_min_former <- lm(Cond_prob_mut_cancer_model_Wu_k_eq_1_mut_2_E_minus_9 ~ Mortality_smoking_current_min_former,data=Tomasetti_and_Vogelstein_smoke)

summary(lm_k_1_mut_2_E_minus_9_vs_Mortality_smoking_current_min_former)

anova(lm_k_1_mut_2_E_minus_9_vs_Mortality_smoking_current_min_former)

confint(lm_k_1_mut_2_E_minus_9_vs_Mortality_smoking_current_min_former)

#Correlation coeffients (Pearson, Spearman)
cor(Cond_prob_mut_cancer_model_Wu_k_eq_1_mut_2_E_minus_9,Mortality_smoking_current_min_former,method="pearson")
cor(Cond_prob_mut_cancer_model_Wu_k_eq_1_mut_2_E_minus_9,Mortality_smoking_current_min_former,method="spearman")

# Proportion of cancers that are mutagen-associated predicted by model of Wu et al (Nature 2016), cancer mutations k=2, spontaneous mutation rate = 10**-8, mutagen-associated rate = 2 x 10**-9 vs smoking associated mortality (current - former smoking mortality)
lm_k_2_mut_2_E_minus_9_vs_Mortality_smoking_current_min_former <- lm(Cond_prob_mut_cancer_model_Wu_k_eq_2_mut_2_E_minus_9 ~ Mortality_smoking_current_min_former,data=Tomasetti_and_Vogelstein_smoke)

summary(lm_k_2_mut_2_E_minus_9_vs_Mortality_smoking_current_min_former)

anova(lm_k_2_mut_2_E_minus_9_vs_Mortality_smoking_current_min_former)

confint(lm_k_2_mut_2_E_minus_9_vs_Mortality_smoking_current_min_former)

#Correlation coeffients (Pearson, Spearman)
cor(Cond_prob_mut_cancer_model_Wu_k_eq_2_mut_2_E_minus_9,Mortality_smoking_current_min_former,method="pearson")
cor(Cond_prob_mut_cancer_model_Wu_k_eq_2_mut_2_E_minus_9,Mortality_smoking_current_min_former,method="spearman")

# Proportion of cancers that are mutagen-associated predicted by model of Wu et al (Nature 2016), cancer mutations k=3, spontaneous mutation rate = 10**-8, mutagen-associated rate = 2 x 10**-9 vs smoking associated mortality (current - former smoking mortality)
lm_k_3_mut_2_E_minus_9_vs_Mortality_smoking_current_min_former <- lm(Cond_prob_mut_cancer_model_Wu_k_eq_3_mut_2_E_minus_9 ~ Mortality_smoking_current_min_former,data=Tomasetti_and_Vogelstein_smoke)

summary(lm_k_3_mut_2_E_minus_9_vs_Mortality_smoking_current_min_former)

anova(lm_k_3_mut_2_E_minus_9_vs_Mortality_smoking_current_min_former)

confint(lm_k_3_mut_2_E_minus_9_vs_Mortality_smoking_current_min_former)

#Correlation coeffients (Pearson, Spearman)
cor(Cond_prob_mut_cancer_model_Wu_k_eq_3_mut_2_E_minus_9,Mortality_smoking_current_min_former,method="pearson")
cor(Cond_prob_mut_cancer_model_Wu_k_eq_3_mut_2_E_minus_9,Mortality_smoking_current_min_former,method="spearman")

# Proportion of cancers that are mutagen-associated predicted by model of Wu et al (Nature 2016), cancer mutations k=4, spontaneous mutation rate = 10**-8, mutagen-associated rate = 2 x 10**-9 vs smoking associated mortality (current - former smoking mortality)
lm_k_4_mut_2_E_minus_9_vs_Mortality_smoking_current_min_former <- lm(Cond_prob_mut_cancer_model_Wu_k_eq_4_mut_2_E_minus_9 ~ Mortality_smoking_current_min_former,data=Tomasetti_and_Vogelstein_smoke)

summary(lm_k_4_mut_2_E_minus_9_vs_Mortality_smoking_current_min_former)

anova(lm_k_4_mut_2_E_minus_9_vs_Mortality_smoking_current_min_former)

confint(lm_k_4_mut_2_E_minus_9_vs_Mortality_smoking_current_min_former)

#Correlation coeffients (Pearson, Spearman)
cor(Cond_prob_mut_cancer_model_Wu_k_eq_4_mut_2_E_minus_9,Mortality_smoking_current_min_former,method="pearson")
cor(Cond_prob_mut_cancer_model_Wu_k_eq_4_mut_2_E_minus_9,Mortality_smoking_current_min_former,method="spearman")

# Proportion of cancers that are mutagen-associated predicted by model of Wu et al (Nature 2016), cancer mutations k=1, spontaneous mutation rate = 10**-8, mutagen-associated rate = 5 x 10**-9 vs smoking associated mortality (current - former smoking mortality)
lm_k_1_mut_5_E_minus_9_vs_Mortality_smoking_current_min_former <- lm(Cond_prob_mut_cancer_model_Wu_k_eq_1_mut_5_E_minus_9 ~ Mortality_smoking_current_min_former,data=Tomasetti_and_Vogelstein_smoke)

summary(lm_k_1_mut_5_E_minus_9_vs_Mortality_smoking_current_min_former)

anova(lm_k_1_mut_5_E_minus_9_vs_Mortality_smoking_current_min_former)

confint(lm_k_1_mut_5_E_minus_9_vs_Mortality_smoking_current_min_former)

#Correlation coeffients (Pearson, Spearman)
cor(Cond_prob_mut_cancer_model_Wu_k_eq_1_mut_5_E_minus_9,Mortality_smoking_current_min_former,method="pearson")
cor(Cond_prob_mut_cancer_model_Wu_k_eq_1_mut_5_E_minus_9,Mortality_smoking_current_min_former,method="spearman")

# Proportion of cancers that are mutagen-associated predicted by model of Wu et al (Nature 2016), cancer mutations k=2, spontaneous mutation rate = 10**-8, mutagen-associated rate = 5 x 10**-9 vs smoking associated mortality (current - former smoking mortality)
lm_k_2_mut_5_E_minus_9_vs_Mortality_smoking_current_min_former <- lm(Cond_prob_mut_cancer_model_Wu_k_eq_2_mut_5_E_minus_9 ~ Mortality_smoking_current_min_former,data=Tomasetti_and_Vogelstein_smoke)

summary(lm_k_2_mut_5_E_minus_9_vs_Mortality_smoking_current_min_former)

anova(lm_k_2_mut_5_E_minus_9_vs_Mortality_smoking_current_min_former)

confint(lm_k_2_mut_5_E_minus_9_vs_Mortality_smoking_current_min_former)

#Correlation coeffients (Pearson, Spearman)
cor(Cond_prob_mut_cancer_model_Wu_k_eq_2_mut_5_E_minus_9,Mortality_smoking_current_min_former,method="pearson")
cor(Cond_prob_mut_cancer_model_Wu_k_eq_2_mut_5_E_minus_9,Mortality_smoking_current_min_former,method="spearman")

# Proportion of cancers that are mutagen-associated predicted by model of Wu et al (Nature 2016), cancer mutations k=3, spontaneous mutation rate = 10**-8, mutagen-associated rate = 5 x 10**-9 vs smoking associated mortality (current - former smoking mortality)
lm_k_3_mut_5_E_minus_9_vs_Mortality_smoking_current_min_former <- lm(Cond_prob_mut_cancer_model_Wu_k_eq_3_mut_5_E_minus_9 ~ Mortality_smoking_current_min_former,data=Tomasetti_and_Vogelstein_smoke)

summary(lm_k_3_mut_5_E_minus_9_vs_Mortality_smoking_current_min_former)

anova(lm_k_3_mut_5_E_minus_9_vs_Mortality_smoking_current_min_former)

confint(lm_k_3_mut_5_E_minus_9_vs_Mortality_smoking_current_min_former)

#Correlation coeffients (Pearson, Spearman)
cor(Cond_prob_mut_cancer_model_Wu_k_eq_3_mut_5_E_minus_9,Mortality_smoking_current_min_former,method="pearson")
cor(Cond_prob_mut_cancer_model_Wu_k_eq_3_mut_5_E_minus_9,Mortality_smoking_current_min_former,method="spearman")

# Proportion of cancers that are mutagen-associated predicted by model of Wu et al (Nature 2016), cancer mutations k=4, spontaneous mutation rate = 10**-8, mutagen-associated rate = 5 x 10**-9 vs smoking associated mortality (current - former smoking mortality)
lm_k_4_mut_5_E_minus_9_vs_Mortality_smoking_current_min_former <- lm(Cond_prob_mut_cancer_model_Wu_k_eq_4_mut_5_E_minus_9 ~ Mortality_smoking_current_min_former,data=Tomasetti_and_Vogelstein_smoke)

summary(lm_k_4_mut_5_E_minus_9_vs_Mortality_smoking_current_min_former)

anova(lm_k_4_mut_5_E_minus_9_vs_Mortality_smoking_current_min_former)

confint(lm_k_4_mut_5_E_minus_9_vs_Mortality_smoking_current_min_former)

#Correlation coeffients (Pearson, Spearman)
cor(Cond_prob_mut_cancer_model_Wu_k_eq_4_mut_5_E_minus_9,Mortality_smoking_current_min_former,method="pearson")
cor(Cond_prob_mut_cancer_model_Wu_k_eq_4_mut_5_E_minus_9,Mortality_smoking_current_min_former,method="spearman")

# Proportion of cancers that are mutagen-associated predicted by model of Wu et al (Nature 2016), cancer mutations k=1, spontaneous mutation rate = 10**-8, mutagen-associated rate = 1 x 10**-8 vs smoking associated mortality (current - former smoking mortality)
lm_k_1_mut_1_E_minus_8_vs_Mortality_smoking_current_min_former <- lm(Cond_prob_mut_cancer_model_Wu_k_eq_1_mut_1_E_minus_8 ~ Mortality_smoking_current_min_former,data=Tomasetti_and_Vogelstein_smoke)

summary(lm_k_1_mut_1_E_minus_8_vs_Mortality_smoking_current_min_former)

anova(lm_k_1_mut_1_E_minus_8_vs_Mortality_smoking_current_min_former)

confint(lm_k_1_mut_1_E_minus_8_vs_Mortality_smoking_current_min_former)

#Correlation coeffients (Pearson, Spearman)
cor(Cond_prob_mut_cancer_model_Wu_k_eq_1_mut_1_E_minus_8,Mortality_smoking_current_min_former,method="pearson")
cor(Cond_prob_mut_cancer_model_Wu_k_eq_1_mut_1_E_minus_8,Mortality_smoking_current_min_former,method="spearman")

# Proportion of cancers that are mutagen-associated predicted by model of Wu et al (Nature 2016), cancer mutations k=2, spontaneous mutation rate = 10**-8, mutagen-associated rate = 1 x 10**-8 vs smoking associated mortality (current - former smoking mortality)
lm_k_2_mut_1_E_minus_8_vs_Mortality_smoking_current_min_former <- lm(Cond_prob_mut_cancer_model_Wu_k_eq_2_mut_1_E_minus_8 ~ Mortality_smoking_current_min_former,data=Tomasetti_and_Vogelstein_smoke)

summary(lm_k_2_mut_1_E_minus_8_vs_Mortality_smoking_current_min_former)

anova(lm_k_2_mut_1_E_minus_8_vs_Mortality_smoking_current_min_former)

confint(lm_k_2_mut_1_E_minus_8_vs_Mortality_smoking_current_min_former)

#Correlation coeffients (Pearson, Spearman)
cor(Cond_prob_mut_cancer_model_Wu_k_eq_2_mut_1_E_minus_8,Mortality_smoking_current_min_former,method="pearson")
cor(Cond_prob_mut_cancer_model_Wu_k_eq_2_mut_1_E_minus_8,Mortality_smoking_current_min_former,method="spearman")

# Proportion of cancers that are mutagen-associated predicted by model of Wu et al (Nature 2016), cancer mutations k=3, spontaneous mutation rate = 10**-8, mutagen-associated rate = 1 x 10**-8 vs smoking associated mortality (current - former smoking mortality)
lm_k_3_mut_1_E_minus_8_vs_Mortality_smoking_current_min_former <- lm(Cond_prob_mut_cancer_model_Wu_k_eq_3_mut_1_E_minus_8 ~ Mortality_smoking_current_min_former,data=Tomasetti_and_Vogelstein_smoke)

summary(lm_k_3_mut_1_E_minus_8_vs_Mortality_smoking_current_min_former)

anova(lm_k_3_mut_1_E_minus_8_vs_Mortality_smoking_current_min_former)

confint(lm_k_3_mut_1_E_minus_8_vs_Mortality_smoking_current_min_former)

#Correlation coeffients (Pearson, Spearman)
cor(Cond_prob_mut_cancer_model_Wu_k_eq_3_mut_1_E_minus_8,Mortality_smoking_current_min_former,method="pearson")
cor(Cond_prob_mut_cancer_model_Wu_k_eq_3_mut_1_E_minus_8,Mortality_smoking_current_min_former,method="spearman")

# Proportion of cancers that are mutagen-associated predicted by model of Wu et al (Nature 2016), cancer mutations k=4, spontaneous mutation rate = 10**-8, mutagen-associated rate = 1 x 10**-8 vs smoking associated mortality (current - former smoking mortality)
lm_k_4_mut_1_E_minus_8_vs_Mortality_smoking_current_min_former <- lm(Cond_prob_mut_cancer_model_Wu_k_eq_4_mut_1_E_minus_8 ~ Mortality_smoking_current_min_former,data=Tomasetti_and_Vogelstein_smoke)

summary(lm_k_4_mut_1_E_minus_8_vs_Mortality_smoking_current_min_former)

anova(lm_k_4_mut_1_E_minus_8_vs_Mortality_smoking_current_min_former)

confint(lm_k_4_mut_1_E_minus_8_vs_Mortality_smoking_current_min_former)

#Correlation coeffients (Pearson, Spearman)
cor(Cond_prob_mut_cancer_model_Wu_k_eq_4_mut_1_E_minus_8,Mortality_smoking_current_min_former,method="pearson")
cor(Cond_prob_mut_cancer_model_Wu_k_eq_4_mut_1_E_minus_8,Mortality_smoking_current_min_former,method="spearman")

#######################################################################################################
#Regress REIC (Japan ICRP EAR vs ERR weights) vs Wu et al probabilities of mutagen-associated cancer  #
#######################################################################################################

# Proportion of cancers that are mutagen-associated predicted by model of Wu et al (Nature 2016), cancer mutations k=1, spontaneous mutation rate = 10**-8, mutagen-associated rate = 2 x 10**-9 vs Japan REIC using ICRP EAR vs ERR weights
lm_REIC_Japan_ICRP_vs_k_1_mut_2_E_minus_9 <- lm(REIC_Japan_ICRP ~ Cond_prob_mut_cancer_model_Wu_k_eq_1_mut_2_E_minus_9,data=Tomasetti_and_Vogelstein_rad)

summary(lm_REIC_Japan_ICRP_vs_k_1_mut_2_E_minus_9)

anova(lm_REIC_Japan_ICRP_vs_k_1_mut_2_E_minus_9)

confint(lm_REIC_Japan_ICRP_vs_k_1_mut_2_E_minus_9)

#Correlation coeffients (Pearson, Spearman)
cor(Cond_prob_mut_cancer_model_Wu_k_eq_1_mut_2_E_minus_9,REIC_Japan_ICRP,method="pearson")
cor(Cond_prob_mut_cancer_model_Wu_k_eq_1_mut_2_E_minus_9,REIC_Japan_ICRP,method="spearman")

# Proportion of cancers that are mutagen-associated predicted by model of Wu et al (Nature 2016), cancer mutations k=2, spontaneous mutation rate = 10**-8, mutagen-associated rate = 2 x 10**-9 vs Japan REIC using ICRP EAR vs ERR weights
lm_REIC_Japan_ICRP_vs_k_2_mut_2_E_minus_9 <- lm(REIC_Japan_ICRP ~ Cond_prob_mut_cancer_model_Wu_k_eq_2_mut_2_E_minus_9,data=Tomasetti_and_Vogelstein_rad)

summary(lm_REIC_Japan_ICRP_vs_k_2_mut_2_E_minus_9)

anova(lm_REIC_Japan_ICRP_vs_k_2_mut_2_E_minus_9)

confint(lm_REIC_Japan_ICRP_vs_k_2_mut_2_E_minus_9)

#Correlation coeffients (Pearson, Spearman)
cor(Cond_prob_mut_cancer_model_Wu_k_eq_2_mut_2_E_minus_9,REIC_Japan_ICRP,method="pearson")
cor(Cond_prob_mut_cancer_model_Wu_k_eq_2_mut_2_E_minus_9,REIC_Japan_ICRP,method="spearman")

# Proportion of cancers that are mutagen-associated predicted by model of Wu et al (Nature 2016), cancer mutations k=3, spontaneous mutation rate = 10**-8, mutagen-associated rate = 2 x 10**-9 vs Japan REIC using ICRP EAR vs ERR weights
lm_REIC_Japan_ICRP_vs_k_3_mut_2_E_minus_9 <- lm(REIC_Japan_ICRP ~ Cond_prob_mut_cancer_model_Wu_k_eq_3_mut_2_E_minus_9,data=Tomasetti_and_Vogelstein_rad)

summary(lm_REIC_Japan_ICRP_vs_k_3_mut_2_E_minus_9)

anova(lm_REIC_Japan_ICRP_vs_k_3_mut_2_E_minus_9)

confint(lm_REIC_Japan_ICRP_vs_k_3_mut_2_E_minus_9)

#Correlation coeffients (Pearson, Spearman)
cor(Cond_prob_mut_cancer_model_Wu_k_eq_3_mut_2_E_minus_9,REIC_Japan_ICRP,method="pearson")
cor(Cond_prob_mut_cancer_model_Wu_k_eq_3_mut_2_E_minus_9,REIC_Japan_ICRP,method="spearman")

# Proportion of cancers that are mutagen-associated predicted by model of Wu et al (Nature 2016), cancer mutations k=4, spontaneous mutation rate = 10**-8, mutagen-associated rate = 2 x 10**-9 vs Japan REIC using ICRP EAR vs ERR weights
lm_REIC_Japan_ICRP_vs_k_4_mut_2_E_minus_9 <- lm(REIC_Japan_ICRP ~ Cond_prob_mut_cancer_model_Wu_k_eq_4_mut_2_E_minus_9,data=Tomasetti_and_Vogelstein_rad)

summary(lm_REIC_Japan_ICRP_vs_k_4_mut_2_E_minus_9)

anova(lm_REIC_Japan_ICRP_vs_k_4_mut_2_E_minus_9)

confint(lm_REIC_Japan_ICRP_vs_k_4_mut_2_E_minus_9)

#Correlation coeffients (Pearson, Spearman)
cor(Cond_prob_mut_cancer_model_Wu_k_eq_4_mut_2_E_minus_9,REIC_Japan_ICRP,method="pearson")
cor(Cond_prob_mut_cancer_model_Wu_k_eq_4_mut_2_E_minus_9,REIC_Japan_ICRP,method="spearman")

# Proportion of cancers that are mutagen-associated predicted by model of Wu et al (Nature 2016), cancer mutations k=1, spontaneous mutation rate = 10**-8, mutagen-associated rate = 5 x 10**-9 vs Japan REIC using ICRP EAR vs ERR weights
lm_REIC_Japan_ICRP_vs_k_1_mut_5_E_minus_9 <- lm(REIC_Japan_ICRP ~ Cond_prob_mut_cancer_model_Wu_k_eq_1_mut_5_E_minus_9,data=Tomasetti_and_Vogelstein_rad)

summary(lm_REIC_Japan_ICRP_vs_k_1_mut_5_E_minus_9)

anova(lm_REIC_Japan_ICRP_vs_k_1_mut_5_E_minus_9)

confint(lm_REIC_Japan_ICRP_vs_k_1_mut_5_E_minus_9)

#Correlation coeffients (Pearson, Spearman)
cor(Cond_prob_mut_cancer_model_Wu_k_eq_1_mut_5_E_minus_9,REIC_Japan_ICRP,method="pearson")
cor(Cond_prob_mut_cancer_model_Wu_k_eq_1_mut_5_E_minus_9,REIC_Japan_ICRP,method="spearman")

# Proportion of cancers that are mutagen-associated predicted by model of Wu et al (Nature 2016), cancer mutations k=2, spontaneous mutation rate = 10**-8, mutagen-associated rate = 5 x 10**-9 vs Japan REIC using ICRP EAR vs ERR weights
lm_REIC_Japan_ICRP_vs_k_2_mut_5_E_minus_9 <- lm(REIC_Japan_ICRP ~ Cond_prob_mut_cancer_model_Wu_k_eq_2_mut_5_E_minus_9,data=Tomasetti_and_Vogelstein_rad)

summary(lm_REIC_Japan_ICRP_vs_k_2_mut_5_E_minus_9)

anova(lm_REIC_Japan_ICRP_vs_k_2_mut_5_E_minus_9)

confint(lm_REIC_Japan_ICRP_vs_k_2_mut_5_E_minus_9)

#Correlation coeffients (Pearson, Spearman)
cor(Cond_prob_mut_cancer_model_Wu_k_eq_2_mut_5_E_minus_9,REIC_Japan_ICRP,method="pearson")
cor(Cond_prob_mut_cancer_model_Wu_k_eq_2_mut_5_E_minus_9,REIC_Japan_ICRP,method="spearman")

# Proportion of cancers that are mutagen-associated predicted by model of Wu et al (Nature 2016), cancer mutations k=3, spontaneous mutation rate = 10**-8, mutagen-associated rate = 5 x 10**-9 vs Japan REIC using ICRP EAR vs ERR weights
lm_REIC_Japan_ICRP_vs_k_3_mut_5_E_minus_9 <- lm(REIC_Japan_ICRP ~ Cond_prob_mut_cancer_model_Wu_k_eq_3_mut_5_E_minus_9,data=Tomasetti_and_Vogelstein_rad)

summary(lm_REIC_Japan_ICRP_vs_k_3_mut_5_E_minus_9)

anova(lm_REIC_Japan_ICRP_vs_k_3_mut_5_E_minus_9)

confint(lm_REIC_Japan_ICRP_vs_k_3_mut_5_E_minus_9)

#Correlation coeffients (Pearson, Spearman)
cor(Cond_prob_mut_cancer_model_Wu_k_eq_3_mut_5_E_minus_9,REIC_Japan_ICRP,method="pearson")
cor(Cond_prob_mut_cancer_model_Wu_k_eq_3_mut_5_E_minus_9,REIC_Japan_ICRP,method="spearman")

# Proportion of cancers that are mutagen-associated predicted by model of Wu et al (Nature 2016), cancer mutations k=4, spontaneous mutation rate = 10**-8, mutagen-associated rate = 5 x 10**-9 vs Japan REIC using ICRP EAR vs ERR weights
lm_REIC_Japan_ICRP_vs_k_4_mut_5_E_minus_9 <- lm(REIC_Japan_ICRP ~ Cond_prob_mut_cancer_model_Wu_k_eq_4_mut_5_E_minus_9,data=Tomasetti_and_Vogelstein_rad)

summary(lm_REIC_Japan_ICRP_vs_k_4_mut_5_E_minus_9)

anova(lm_REIC_Japan_ICRP_vs_k_4_mut_5_E_minus_9)

confint(lm_REIC_Japan_ICRP_vs_k_4_mut_5_E_minus_9)

#Correlation coeffients (Pearson, Spearman)
cor(Cond_prob_mut_cancer_model_Wu_k_eq_4_mut_5_E_minus_9,REIC_Japan_ICRP,method="pearson")
cor(Cond_prob_mut_cancer_model_Wu_k_eq_4_mut_5_E_minus_9,REIC_Japan_ICRP,method="spearman")

# Proportion of cancers that are mutagen-associated predicted by model of Wu et al (Nature 2016), cancer mutations k=1, spontaneous mutation rate = 10**-8, mutagen-associated rate = 1 x 10**-8 vs Japan REIC using ICRP EAR vs ERR weights
lm_REIC_Japan_ICRP_vs_k_1_mut_1_E_minus_8 <- lm(REIC_Japan_ICRP ~ Cond_prob_mut_cancer_model_Wu_k_eq_1_mut_1_E_minus_8,data=Tomasetti_and_Vogelstein_rad)

summary(lm_REIC_Japan_ICRP_vs_k_1_mut_1_E_minus_8)

anova(lm_REIC_Japan_ICRP_vs_k_1_mut_1_E_minus_8)

confint(lm_REIC_Japan_ICRP_vs_k_1_mut_1_E_minus_8)

#Correlation coeffients (Pearson, Spearman)
cor(Cond_prob_mut_cancer_model_Wu_k_eq_1_mut_1_E_minus_8,REIC_Japan_ICRP,method="pearson")
cor(Cond_prob_mut_cancer_model_Wu_k_eq_1_mut_1_E_minus_8,REIC_Japan_ICRP,method="spearman")

# Proportion of cancers that are mutagen-associated predicted by model of Wu et al (Nature 2016), cancer mutations k=2, spontaneous mutation rate = 10**-8, mutagen-associated rate = 1 x 10**-8 vs Japan REIC using ICRP EAR vs ERR weights
lm_REIC_Japan_ICRP_vs_k_2_mut_1_E_minus_8 <- lm(REIC_Japan_ICRP ~ Cond_prob_mut_cancer_model_Wu_k_eq_2_mut_1_E_minus_8,data=Tomasetti_and_Vogelstein_rad)

summary(lm_REIC_Japan_ICRP_vs_k_2_mut_1_E_minus_8)

anova(lm_REIC_Japan_ICRP_vs_k_2_mut_1_E_minus_8)

confint(lm_REIC_Japan_ICRP_vs_k_2_mut_1_E_minus_8)

#Correlation coeffients (Pearson, Spearman)
cor(Cond_prob_mut_cancer_model_Wu_k_eq_2_mut_1_E_minus_8,REIC_Japan_ICRP,method="pearson")
cor(Cond_prob_mut_cancer_model_Wu_k_eq_2_mut_1_E_minus_8,REIC_Japan_ICRP,method="spearman")

# Proportion of cancers that are mutagen-associated predicted by model of Wu et al (Nature 2016), cancer mutations k=3, spontaneous mutation rate = 10**-8, mutagen-associated rate = 1 x 10**-8 vs Japan REIC using ICRP EAR vs ERR weights
lm_REIC_Japan_ICRP_vs_k_3_mut_1_E_minus_8 <- lm(REIC_Japan_ICRP ~ Cond_prob_mut_cancer_model_Wu_k_eq_3_mut_1_E_minus_8,data=Tomasetti_and_Vogelstein_rad)

summary(lm_REIC_Japan_ICRP_vs_k_3_mut_1_E_minus_8)

anova(lm_REIC_Japan_ICRP_vs_k_3_mut_1_E_minus_8)

confint(lm_REIC_Japan_ICRP_vs_k_3_mut_1_E_minus_8)

#Correlation coeffients (Pearson, Spearman)
cor(Cond_prob_mut_cancer_model_Wu_k_eq_3_mut_1_E_minus_8,REIC_Japan_ICRP,method="pearson")
cor(Cond_prob_mut_cancer_model_Wu_k_eq_3_mut_1_E_minus_8,REIC_Japan_ICRP,method="spearman")

# Proportion of cancers that are mutagen-associated predicted by model of Wu et al (Nature 2016), cancer mutations k=4, spontaneous mutation rate = 10**-8, mutagen-associated rate = 1 x 10**-8 vs Japan REIC using ICRP EAR vs ERR weights
lm_REIC_Japan_ICRP_vs_k_4_mut_1_E_minus_8 <- lm(REIC_Japan_ICRP ~ Cond_prob_mut_cancer_model_Wu_k_eq_4_mut_1_E_minus_8,data=Tomasetti_and_Vogelstein_rad)

summary(lm_REIC_Japan_ICRP_vs_k_4_mut_1_E_minus_8)

anova(lm_REIC_Japan_ICRP_vs_k_4_mut_1_E_minus_8)

confint(lm_REIC_Japan_ICRP_vs_k_4_mut_1_E_minus_8)

#Correlation coeffients (Pearson, Spearman)
cor(Cond_prob_mut_cancer_model_Wu_k_eq_4_mut_1_E_minus_8,REIC_Japan_ICRP,method="pearson")
cor(Cond_prob_mut_cancer_model_Wu_k_eq_4_mut_1_E_minus_8,REIC_Japan_ICRP,method="spearman")

###########################################################################################################
#Regress REIC (Japan BEIR VII EAR vs ERR weights) vs Wu et al probabilities of mutagen-associated cancer  #
###########################################################################################################

# Proportion of cancers that are mutagen-associated predicted by model of Wu et al (Nature 2016), cancer mutations k=1, spontaneous mutation rate = 10**-8, mutagen-associated rate = 2 x 10**-9 vs Japan REIC using BEIR VII EAR vs ERR weights
lm_REIC_Japan_BEIR_VII_vs_k_1_mut_2_E_minus_9 <- lm(REIC_Japan_BEIR_VII ~ Cond_prob_mut_cancer_model_Wu_k_eq_1_mut_2_E_minus_9,data=Tomasetti_and_Vogelstein_rad)

summary(lm_REIC_Japan_BEIR_VII_vs_k_1_mut_2_E_minus_9)

anova(lm_REIC_Japan_BEIR_VII_vs_k_1_mut_2_E_minus_9)

confint(lm_REIC_Japan_BEIR_VII_vs_k_1_mut_2_E_minus_9)

#Correlation coeffients (Pearson, Spearman)
cor(Cond_prob_mut_cancer_model_Wu_k_eq_1_mut_2_E_minus_9,REIC_Japan_BEIR_VII,method="pearson")
cor(Cond_prob_mut_cancer_model_Wu_k_eq_1_mut_2_E_minus_9,REIC_Japan_BEIR_VII,method="spearman")

# Proportion of cancers that are mutagen-associated predicted by model of Wu et al (Nature 2016), cancer mutations k=2, spontaneous mutation rate = 10**-8, mutagen-associated rate = 2 x 10**-9 vs Japan REIC using BEIR VII EAR vs ERR weights
lm_REIC_Japan_BEIR_VII_vs_k_2_mut_2_E_minus_9 <- lm(REIC_Japan_BEIR_VII ~ Cond_prob_mut_cancer_model_Wu_k_eq_2_mut_2_E_minus_9,data=Tomasetti_and_Vogelstein_rad)

summary(lm_REIC_Japan_BEIR_VII_vs_k_2_mut_2_E_minus_9)

anova(lm_REIC_Japan_BEIR_VII_vs_k_2_mut_2_E_minus_9)

confint(lm_REIC_Japan_BEIR_VII_vs_k_2_mut_2_E_minus_9)

#Correlation coeffients (Pearson, Spearman)
cor(Cond_prob_mut_cancer_model_Wu_k_eq_2_mut_2_E_minus_9,REIC_Japan_BEIR_VII,method="pearson")
cor(Cond_prob_mut_cancer_model_Wu_k_eq_2_mut_2_E_minus_9,REIC_Japan_BEIR_VII,method="spearman")

# Proportion of cancers that are mutagen-associated predicted by model of Wu et al (Nature 2016), cancer mutations k=3, spontaneous mutation rate = 10**-8, mutagen-associated rate = 2 x 10**-9 vs Japan REIC using BEIR VII EAR vs ERR weights
lm_REIC_Japan_BEIR_VII_vs_k_3_mut_2_E_minus_9 <- lm(REIC_Japan_BEIR_VII ~ Cond_prob_mut_cancer_model_Wu_k_eq_3_mut_2_E_minus_9,data=Tomasetti_and_Vogelstein_rad)

summary(lm_REIC_Japan_BEIR_VII_vs_k_3_mut_2_E_minus_9)

anova(lm_REIC_Japan_BEIR_VII_vs_k_3_mut_2_E_minus_9)

confint(lm_REIC_Japan_BEIR_VII_vs_k_3_mut_2_E_minus_9)

#Correlation coeffients (Pearson, Spearman)
cor(Cond_prob_mut_cancer_model_Wu_k_eq_3_mut_2_E_minus_9,REIC_Japan_BEIR_VII,method="pearson")
cor(Cond_prob_mut_cancer_model_Wu_k_eq_3_mut_2_E_minus_9,REIC_Japan_BEIR_VII,method="spearman")

# Proportion of cancers that are mutagen-associated predicted by model of Wu et al (Nature 2016), cancer mutations k=4, spontaneous mutation rate = 10**-8, mutagen-associated rate = 2 x 10**-9 vs Japan REIC using BEIR VII EAR vs ERR weights
lm_REIC_Japan_BEIR_VII_vs_k_4_mut_2_E_minus_9 <- lm(REIC_Japan_BEIR_VII ~ Cond_prob_mut_cancer_model_Wu_k_eq_4_mut_2_E_minus_9,data=Tomasetti_and_Vogelstein_rad)

summary(lm_REIC_Japan_BEIR_VII_vs_k_4_mut_2_E_minus_9)

anova(lm_REIC_Japan_BEIR_VII_vs_k_4_mut_2_E_minus_9)

confint(lm_REIC_Japan_BEIR_VII_vs_k_4_mut_2_E_minus_9)

#Correlation coeffients (Pearson, Spearman)
cor(Cond_prob_mut_cancer_model_Wu_k_eq_4_mut_2_E_minus_9,REIC_Japan_BEIR_VII,method="pearson")
cor(Cond_prob_mut_cancer_model_Wu_k_eq_4_mut_2_E_minus_9,REIC_Japan_BEIR_VII,method="spearman")

# Proportion of cancers that are mutagen-associated predicted by model of Wu et al (Nature 2016), cancer mutations k=1, spontaneous mutation rate = 10**-8, mutagen-associated rate = 5 x 10**-9 vs Japan REIC using BEIR VII EAR vs ERR weights
lm_REIC_Japan_BEIR_VII_vs_k_1_mut_5_E_minus_9 <- lm(REIC_Japan_BEIR_VII ~ Cond_prob_mut_cancer_model_Wu_k_eq_1_mut_5_E_minus_9,data=Tomasetti_and_Vogelstein_rad)

summary(lm_REIC_Japan_BEIR_VII_vs_k_1_mut_5_E_minus_9)

anova(lm_REIC_Japan_BEIR_VII_vs_k_1_mut_5_E_minus_9)

confint(lm_REIC_Japan_BEIR_VII_vs_k_1_mut_5_E_minus_9)

#Correlation coeffients (Pearson, Spearman)
cor(Cond_prob_mut_cancer_model_Wu_k_eq_1_mut_5_E_minus_9,REIC_Japan_BEIR_VII,method="pearson")
cor(Cond_prob_mut_cancer_model_Wu_k_eq_1_mut_5_E_minus_9,REIC_Japan_BEIR_VII,method="spearman")

# Proportion of cancers that are mutagen-associated predicted by model of Wu et al (Nature 2016), cancer mutations k=2, spontaneous mutation rate = 10**-8, mutagen-associated rate = 5 x 10**-9 vs Japan REIC using BEIR VII EAR vs ERR weights
lm_REIC_Japan_BEIR_VII_vs_k_2_mut_5_E_minus_9 <- lm(REIC_Japan_BEIR_VII ~ Cond_prob_mut_cancer_model_Wu_k_eq_2_mut_5_E_minus_9,data=Tomasetti_and_Vogelstein_rad)

summary(lm_REIC_Japan_BEIR_VII_vs_k_2_mut_5_E_minus_9)

anova(lm_REIC_Japan_BEIR_VII_vs_k_2_mut_5_E_minus_9)

confint(lm_REIC_Japan_BEIR_VII_vs_k_2_mut_5_E_minus_9)

#Correlation coeffients (Pearson, Spearman)
cor(Cond_prob_mut_cancer_model_Wu_k_eq_2_mut_5_E_minus_9,REIC_Japan_BEIR_VII,method="pearson")
cor(Cond_prob_mut_cancer_model_Wu_k_eq_2_mut_5_E_minus_9,REIC_Japan_BEIR_VII,method="spearman")

# Proportion of cancers that are mutagen-associated predicted by model of Wu et al (Nature 2016), cancer mutations k=3, spontaneous mutation rate = 10**-8, mutagen-associated rate = 5 x 10**-9 vs Japan REIC using BEIR VII EAR vs ERR weights
lm_REIC_Japan_BEIR_VII_vs_k_3_mut_5_E_minus_9 <- lm(REIC_Japan_BEIR_VII ~ Cond_prob_mut_cancer_model_Wu_k_eq_3_mut_5_E_minus_9,data=Tomasetti_and_Vogelstein_rad)

summary(lm_REIC_Japan_BEIR_VII_vs_k_3_mut_5_E_minus_9)

anova(lm_REIC_Japan_BEIR_VII_vs_k_3_mut_5_E_minus_9)

confint(lm_REIC_Japan_BEIR_VII_vs_k_3_mut_5_E_minus_9)

#Correlation coeffients (Pearson, Spearman)
cor(Cond_prob_mut_cancer_model_Wu_k_eq_3_mut_5_E_minus_9,REIC_Japan_BEIR_VII,method="pearson")
cor(Cond_prob_mut_cancer_model_Wu_k_eq_3_mut_5_E_minus_9,REIC_Japan_BEIR_VII,method="spearman")

# Proportion of cancers that are mutagen-associated predicted by model of Wu et al (Nature 2016), cancer mutations k=4, spontaneous mutation rate = 10**-8, mutagen-associated rate = 5 x 10**-9 vs Japan REIC using BEIR VII EAR vs ERR weights
lm_REIC_Japan_BEIR_VII_vs_k_4_mut_5_E_minus_9 <- lm(REIC_Japan_BEIR_VII ~ Cond_prob_mut_cancer_model_Wu_k_eq_4_mut_5_E_minus_9,data=Tomasetti_and_Vogelstein_rad)

summary(lm_REIC_Japan_BEIR_VII_vs_k_4_mut_5_E_minus_9)

anova(lm_REIC_Japan_BEIR_VII_vs_k_4_mut_5_E_minus_9)

confint(lm_REIC_Japan_BEIR_VII_vs_k_4_mut_5_E_minus_9)

#Correlation coeffients (Pearson, Spearman)
cor(Cond_prob_mut_cancer_model_Wu_k_eq_4_mut_5_E_minus_9,REIC_Japan_BEIR_VII,method="pearson")
cor(Cond_prob_mut_cancer_model_Wu_k_eq_4_mut_5_E_minus_9,REIC_Japan_BEIR_VII,method="spearman")

# Proportion of cancers that are mutagen-associated predicted by model of Wu et al (Nature 2016), cancer mutations k=1, spontaneous mutation rate = 10**-8, mutagen-associated rate = 1 x 10**-8 vs Japan REIC using BEIR VII EAR vs ERR weights
lm_REIC_Japan_BEIR_VII_vs_k_1_mut_1_E_minus_8 <- lm(REIC_Japan_BEIR_VII ~ Cond_prob_mut_cancer_model_Wu_k_eq_1_mut_1_E_minus_8,data=Tomasetti_and_Vogelstein_rad)

summary(lm_REIC_Japan_BEIR_VII_vs_k_1_mut_1_E_minus_8)

anova(lm_REIC_Japan_BEIR_VII_vs_k_1_mut_1_E_minus_8)

confint(lm_REIC_Japan_BEIR_VII_vs_k_1_mut_1_E_minus_8)

#Correlation coeffients (Pearson, Spearman)
cor(Cond_prob_mut_cancer_model_Wu_k_eq_1_mut_1_E_minus_8,REIC_Japan_BEIR_VII,method="pearson")
cor(Cond_prob_mut_cancer_model_Wu_k_eq_1_mut_1_E_minus_8,REIC_Japan_BEIR_VII,method="spearman")

# Proportion of cancers that are mutagen-associated predicted by model of Wu et al (Nature 2016), cancer mutations k=2, spontaneous mutation rate = 10**-8, mutagen-associated rate = 1 x 10**-8 vs Japan REIC using BEIR VII EAR vs ERR weights
lm_REIC_Japan_BEIR_VII_vs_k_2_mut_1_E_minus_8 <- lm(REIC_Japan_BEIR_VII ~ Cond_prob_mut_cancer_model_Wu_k_eq_2_mut_1_E_minus_8,data=Tomasetti_and_Vogelstein_rad)

summary(lm_REIC_Japan_BEIR_VII_vs_k_2_mut_1_E_minus_8)

anova(lm_REIC_Japan_BEIR_VII_vs_k_2_mut_1_E_minus_8)

confint(lm_REIC_Japan_BEIR_VII_vs_k_2_mut_1_E_minus_8)

#Correlation coeffients (Pearson, Spearman)
cor(Cond_prob_mut_cancer_model_Wu_k_eq_2_mut_1_E_minus_8,REIC_Japan_BEIR_VII,method="pearson")
cor(Cond_prob_mut_cancer_model_Wu_k_eq_2_mut_1_E_minus_8,REIC_Japan_BEIR_VII,method="spearman")

# Proportion of cancers that are mutagen-associated predicted by model of Wu et al (Nature 2016), cancer mutations k=3, spontaneous mutation rate = 10**-8, mutagen-associated rate = 1 x 10**-8 vs Japan REIC using BEIR VII EAR vs ERR weights
lm_REIC_Japan_BEIR_VII_vs_k_3_mut_1_E_minus_8 <- lm(REIC_Japan_BEIR_VII ~ Cond_prob_mut_cancer_model_Wu_k_eq_3_mut_1_E_minus_8,data=Tomasetti_and_Vogelstein_rad)

summary(lm_REIC_Japan_BEIR_VII_vs_k_3_mut_1_E_minus_8)

anova(lm_REIC_Japan_BEIR_VII_vs_k_3_mut_1_E_minus_8)

confint(lm_REIC_Japan_BEIR_VII_vs_k_3_mut_1_E_minus_8)

#Correlation coeffients (Pearson, Spearman)
cor(Cond_prob_mut_cancer_model_Wu_k_eq_3_mut_1_E_minus_8,REIC_Japan_BEIR_VII,method="pearson")
cor(Cond_prob_mut_cancer_model_Wu_k_eq_3_mut_1_E_minus_8,REIC_Japan_BEIR_VII,method="spearman")

# Proportion of cancers that are mutagen-associated predicted by model of Wu et al (Nature 2016), cancer mutations k=4, spontaneous mutation rate = 10**-8, mutagen-associated rate = 1 x 10**-8 vs Japan REIC using BEIR VII EAR vs ERR weights
lm_REIC_Japan_BEIR_VII_vs_k_4_mut_1_E_minus_8 <- lm(REIC_Japan_BEIR_VII ~ Cond_prob_mut_cancer_model_Wu_k_eq_4_mut_1_E_minus_8,data=Tomasetti_and_Vogelstein_rad)

summary(lm_REIC_Japan_BEIR_VII_vs_k_4_mut_1_E_minus_8)

anova(lm_REIC_Japan_BEIR_VII_vs_k_4_mut_1_E_minus_8)

confint(lm_REIC_Japan_BEIR_VII_vs_k_4_mut_1_E_minus_8)

#Correlation coeffients (Pearson, Spearman)
cor(Cond_prob_mut_cancer_model_Wu_k_eq_4_mut_1_E_minus_8,REIC_Japan_BEIR_VII,method="pearson")
cor(Cond_prob_mut_cancer_model_Wu_k_eq_4_mut_1_E_minus_8,REIC_Japan_BEIR_VII,method="spearman")

####################################################################################################################################
#Regress smoking associated mortality (current - former smoking mortality) vs Wu et al probabilities of mutagen-associated cancer  #
####################################################################################################################################

# Proportion of cancers that are mutagen-associated predicted by model of Wu et al (Nature 2016), cancer mutations k=1, spontaneous mutation rate = 10**-8, mutagen-associated rate = 2 x 10**-9 vs smoking associated mortality (current - former smoking mortality)
lm_Mortality_smoking_current_min_former_vs_k_1_mut_2_E_minus_9 <- lm(Mortality_smoking_current_min_former ~ Cond_prob_mut_cancer_model_Wu_k_eq_1_mut_2_E_minus_9,data=Tomasetti_and_Vogelstein_smoke)

summary(lm_Mortality_smoking_current_min_former_vs_k_1_mut_2_E_minus_9)

anova(lm_Mortality_smoking_current_min_former_vs_k_1_mut_2_E_minus_9)

confint(lm_Mortality_smoking_current_min_former_vs_k_1_mut_2_E_minus_9)

#Correlation coeffients (Pearson, Spearman)
cor(Cond_prob_mut_cancer_model_Wu_k_eq_1_mut_2_E_minus_9,Mortality_smoking_current_min_former,method="pearson")
cor(Cond_prob_mut_cancer_model_Wu_k_eq_1_mut_2_E_minus_9,Mortality_smoking_current_min_former,method="spearman")

# Proportion of cancers that are mutagen-associated predicted by model of Wu et al (Nature 2016), cancer mutations k=2, spontaneous mutation rate = 10**-8, mutagen-associated rate = 2 x 10**-9 vs smoking associated mortality (current - former smoking mortality)
lm_Mortality_smoking_current_min_former_vs_k_2_mut_2_E_minus_9 <- lm(Mortality_smoking_current_min_former ~ Cond_prob_mut_cancer_model_Wu_k_eq_2_mut_2_E_minus_9,data=Tomasetti_and_Vogelstein_smoke)

summary(lm_Mortality_smoking_current_min_former_vs_k_2_mut_2_E_minus_9)

anova(lm_Mortality_smoking_current_min_former_vs_k_2_mut_2_E_minus_9)

confint(lm_Mortality_smoking_current_min_former_vs_k_2_mut_2_E_minus_9)

#Correlation coeffients (Pearson, Spearman)
cor(Cond_prob_mut_cancer_model_Wu_k_eq_2_mut_2_E_minus_9,Mortality_smoking_current_min_former,method="pearson")
cor(Cond_prob_mut_cancer_model_Wu_k_eq_2_mut_2_E_minus_9,Mortality_smoking_current_min_former,method="spearman")

# Proportion of cancers that are mutagen-associated predicted by model of Wu et al (Nature 2016), cancer mutations k=3, spontaneous mutation rate = 10**-8, mutagen-associated rate = 2 x 10**-9 vs smoking associated mortality (current - former smoking mortality)
lm_Mortality_smoking_current_min_former_vs_k_3_mut_2_E_minus_9 <- lm(Mortality_smoking_current_min_former ~ Cond_prob_mut_cancer_model_Wu_k_eq_3_mut_2_E_minus_9,data=Tomasetti_and_Vogelstein_smoke)

summary(lm_Mortality_smoking_current_min_former_vs_k_3_mut_2_E_minus_9)

anova(lm_Mortality_smoking_current_min_former_vs_k_3_mut_2_E_minus_9)

confint(lm_Mortality_smoking_current_min_former_vs_k_3_mut_2_E_minus_9)

#Correlation coeffients (Pearson, Spearman)
cor(Cond_prob_mut_cancer_model_Wu_k_eq_3_mut_2_E_minus_9,Mortality_smoking_current_min_former,method="pearson")
cor(Cond_prob_mut_cancer_model_Wu_k_eq_3_mut_2_E_minus_9,Mortality_smoking_current_min_former,method="spearman")

# Proportion of cancers that are mutagen-associated predicted by model of Wu et al (Nature 2016), cancer mutations k=4, spontaneous mutation rate = 10**-8, mutagen-associated rate = 2 x 10**-9 vs smoking associated mortality (current - former smoking mortality)
lm_Mortality_smoking_current_min_former_vs_k_4_mut_2_E_minus_9 <- lm(Mortality_smoking_current_min_former ~ Cond_prob_mut_cancer_model_Wu_k_eq_4_mut_2_E_minus_9,data=Tomasetti_and_Vogelstein_smoke)

summary(lm_Mortality_smoking_current_min_former_vs_k_4_mut_2_E_minus_9)

anova(lm_Mortality_smoking_current_min_former_vs_k_4_mut_2_E_minus_9)

confint(lm_Mortality_smoking_current_min_former_vs_k_4_mut_2_E_minus_9)

#Correlation coeffients (Pearson, Spearman)
cor(Cond_prob_mut_cancer_model_Wu_k_eq_4_mut_2_E_minus_9,Mortality_smoking_current_min_former,method="pearson")
cor(Cond_prob_mut_cancer_model_Wu_k_eq_4_mut_2_E_minus_9,Mortality_smoking_current_min_former,method="spearman")

# Proportion of cancers that are mutagen-associated predicted by model of Wu et al (Nature 2016), cancer mutations k=1, spontaneous mutation rate = 10**-8, mutagen-associated rate = 5 x 10**-9 vs smoking associated mortality (current - former smoking mortality)
lm_Mortality_smoking_current_min_former_vs_k_1_mut_5_E_minus_9 <- lm(Mortality_smoking_current_min_former ~ Cond_prob_mut_cancer_model_Wu_k_eq_1_mut_5_E_minus_9,data=Tomasetti_and_Vogelstein_smoke)

summary(lm_Mortality_smoking_current_min_former_vs_k_1_mut_5_E_minus_9)

anova(lm_Mortality_smoking_current_min_former_vs_k_1_mut_5_E_minus_9)

confint(lm_Mortality_smoking_current_min_former_vs_k_1_mut_5_E_minus_9)

#Correlation coeffients (Pearson, Spearman)
cor(Cond_prob_mut_cancer_model_Wu_k_eq_1_mut_5_E_minus_9,Mortality_smoking_current_min_former,method="pearson")
cor(Cond_prob_mut_cancer_model_Wu_k_eq_1_mut_5_E_minus_9,Mortality_smoking_current_min_former,method="spearman")

# Proportion of cancers that are mutagen-associated predicted by model of Wu et al (Nature 2016), cancer mutations k=2, spontaneous mutation rate = 10**-8, mutagen-associated rate = 5 x 10**-9 vs smoking associated mortality (current - former smoking mortality)
lm_Mortality_smoking_current_min_former_vs_k_2_mut_5_E_minus_9 <- lm(Mortality_smoking_current_min_former ~ Cond_prob_mut_cancer_model_Wu_k_eq_2_mut_5_E_minus_9,data=Tomasetti_and_Vogelstein_smoke)

summary(lm_Mortality_smoking_current_min_former_vs_k_2_mut_5_E_minus_9)

anova(lm_Mortality_smoking_current_min_former_vs_k_2_mut_5_E_minus_9)

confint(lm_Mortality_smoking_current_min_former_vs_k_2_mut_5_E_minus_9)

#Correlation coeffients (Pearson, Spearman)
cor(Cond_prob_mut_cancer_model_Wu_k_eq_2_mut_5_E_minus_9,Mortality_smoking_current_min_former,method="pearson")
cor(Cond_prob_mut_cancer_model_Wu_k_eq_2_mut_5_E_minus_9,Mortality_smoking_current_min_former,method="spearman")

# Proportion of cancers that are mutagen-associated predicted by model of Wu et al (Nature 2016), cancer mutations k=3, spontaneous mutation rate = 10**-8, mutagen-associated rate = 5 x 10**-9 vs smoking associated mortality (current - former smoking mortality)
lm_Mortality_smoking_current_min_former_vs_k_3_mut_5_E_minus_9 <- lm(Mortality_smoking_current_min_former ~ Cond_prob_mut_cancer_model_Wu_k_eq_3_mut_5_E_minus_9,data=Tomasetti_and_Vogelstein_smoke)

summary(lm_Mortality_smoking_current_min_former_vs_k_3_mut_5_E_minus_9)

anova(lm_Mortality_smoking_current_min_former_vs_k_3_mut_5_E_minus_9)

confint(lm_Mortality_smoking_current_min_former_vs_k_3_mut_5_E_minus_9)

#Correlation coeffients (Pearson, Spearman)
cor(Cond_prob_mut_cancer_model_Wu_k_eq_3_mut_5_E_minus_9,Mortality_smoking_current_min_former,method="pearson")
cor(Cond_prob_mut_cancer_model_Wu_k_eq_3_mut_5_E_minus_9,Mortality_smoking_current_min_former,method="spearman")

# Proportion of cancers that are mutagen-associated predicted by model of Wu et al (Nature 2016), cancer mutations k=4, spontaneous mutation rate = 10**-8, mutagen-associated rate = 5 x 10**-9 vs smoking associated mortality (current - former smoking mortality)
lm_Mortality_smoking_current_min_former_vs_k_4_mut_5_E_minus_9 <- lm(Mortality_smoking_current_min_former ~ Cond_prob_mut_cancer_model_Wu_k_eq_4_mut_5_E_minus_9,data=Tomasetti_and_Vogelstein_smoke)

summary(lm_Mortality_smoking_current_min_former_vs_k_4_mut_5_E_minus_9)

anova(lm_Mortality_smoking_current_min_former_vs_k_4_mut_5_E_minus_9)

confint(lm_Mortality_smoking_current_min_former_vs_k_4_mut_5_E_minus_9)

#Correlation coeffients (Pearson, Spearman)
cor(Cond_prob_mut_cancer_model_Wu_k_eq_4_mut_5_E_minus_9,Mortality_smoking_current_min_former,method="pearson")
cor(Cond_prob_mut_cancer_model_Wu_k_eq_4_mut_5_E_minus_9,Mortality_smoking_current_min_former,method="spearman")

# Proportion of cancers that are mutagen-associated predicted by model of Wu et al (Nature 2016), cancer mutations k=1, spontaneous mutation rate = 10**-8, mutagen-associated rate = 1 x 10**-8 vs smoking associated mortality (current - former smoking mortality)
lm_Mortality_smoking_current_min_former_vs_k_1_mut_1_E_minus_8 <- lm(Mortality_smoking_current_min_former ~ Cond_prob_mut_cancer_model_Wu_k_eq_1_mut_1_E_minus_8,data=Tomasetti_and_Vogelstein_smoke)

summary(lm_Mortality_smoking_current_min_former_vs_k_1_mut_1_E_minus_8)

anova(lm_Mortality_smoking_current_min_former_vs_k_1_mut_1_E_minus_8)

confint(lm_Mortality_smoking_current_min_former_vs_k_1_mut_1_E_minus_8)

#Correlation coeffients (Pearson, Spearman)
cor(Cond_prob_mut_cancer_model_Wu_k_eq_1_mut_1_E_minus_8,Mortality_smoking_current_min_former,method="pearson")
cor(Cond_prob_mut_cancer_model_Wu_k_eq_1_mut_1_E_minus_8,Mortality_smoking_current_min_former,method="spearman")

# Proportion of cancers that are mutagen-associated predicted by model of Wu et al (Nature 2016), cancer mutations k=2, spontaneous mutation rate = 10**-8, mutagen-associated rate = 1 x 10**-8 vs smoking associated mortality (current - former smoking mortality)
lm_Mortality_smoking_current_min_former_vs_k_2_mut_1_E_minus_8 <- lm(Mortality_smoking_current_min_former ~ Cond_prob_mut_cancer_model_Wu_k_eq_2_mut_1_E_minus_8,data=Tomasetti_and_Vogelstein_smoke)

summary(lm_Mortality_smoking_current_min_former_vs_k_2_mut_1_E_minus_8)

anova(lm_Mortality_smoking_current_min_former_vs_k_2_mut_1_E_minus_8)

confint(lm_Mortality_smoking_current_min_former_vs_k_2_mut_1_E_minus_8)

#Correlation coeffients (Pearson, Spearman)
cor(Cond_prob_mut_cancer_model_Wu_k_eq_2_mut_1_E_minus_8,Mortality_smoking_current_min_former,method="pearson")
cor(Cond_prob_mut_cancer_model_Wu_k_eq_2_mut_1_E_minus_8,Mortality_smoking_current_min_former,method="spearman")

# Proportion of cancers that are mutagen-associated predicted by model of Wu et al (Nature 2016), cancer mutations k=3, spontaneous mutation rate = 10**-8, mutagen-associated rate = 1 x 10**-8 vs smoking associated mortality (current - former smoking mortality)
lm_Mortality_smoking_current_min_former_vs_k_3_mut_1_E_minus_8 <- lm(Mortality_smoking_current_min_former ~ Cond_prob_mut_cancer_model_Wu_k_eq_3_mut_1_E_minus_8,data=Tomasetti_and_Vogelstein_smoke)

summary(lm_Mortality_smoking_current_min_former_vs_k_3_mut_1_E_minus_8)

anova(lm_Mortality_smoking_current_min_former_vs_k_3_mut_1_E_minus_8)

confint(lm_Mortality_smoking_current_min_former_vs_k_3_mut_1_E_minus_8)

#Correlation coeffients (Pearson, Spearman)
cor(Cond_prob_mut_cancer_model_Wu_k_eq_3_mut_1_E_minus_8,Mortality_smoking_current_min_former,method="pearson")
cor(Cond_prob_mut_cancer_model_Wu_k_eq_3_mut_1_E_minus_8,Mortality_smoking_current_min_former,method="spearman")

# Proportion of cancers that are mutagen-associated predicted by model of Wu et al (Nature 2016), cancer mutations k=4, spontaneous mutation rate = 10**-8, mutagen-associated rate = 1 x 10**-8 vs smoking associated mortality (current - former smoking mortality)
lm_Mortality_smoking_current_min_former_vs_k_4_mut_1_E_minus_8 <- lm(Mortality_smoking_current_min_former ~ Cond_prob_mut_cancer_model_Wu_k_eq_4_mut_1_E_minus_8,data=Tomasetti_and_Vogelstein_smoke)

summary(lm_Mortality_smoking_current_min_former_vs_k_4_mut_1_E_minus_8)

anova(lm_Mortality_smoking_current_min_former_vs_k_4_mut_1_E_minus_8)

confint(lm_Mortality_smoking_current_min_former_vs_k_4_mut_1_E_minus_8)

#Correlation coeffients (Pearson, Spearman)
cor(Cond_prob_mut_cancer_model_Wu_k_eq_4_mut_1_E_minus_8,Mortality_smoking_current_min_former,method="pearson")
cor(Cond_prob_mut_cancer_model_Wu_k_eq_4_mut_1_E_minus_8,Mortality_smoking_current_min_former,method="spearman")

save.image("Tomasetti & Vogelstein Science augmented full updated (analysis of Wu et al).RData")

#Quit
q()
