# Supplementary material for: Mathematical models of tissue stem and transit target cell divisions and the risk of radiation- or smoking-associated cancer
Source: PLoS Comput Biol. 2017 Feb 14;13(2):e1005391. doi: 10.1371/journal.pcbi.1005391 (PMC5347390; doi:10.1371/journal.pcbi.1005391)
Supplement: S1 Supporting Information — (ZIP) [file pcbi.1005391.s002.zip › Tomasetti & Vogelstein Science augmented full updated (analysis of Wu et al).txt]

R version 3.2.2 (2015-08-14) -- "Fire Safety"
Copyright (C) 2015 The R Foundation for Statistical Computing
Platform: x86_64-w64-mingw32/x64 (64-bit)

R is free software and comes with ABSOLUTELY NO WARRANTY.
You are welcome to redistribute it under certain conditions.
Type 'license()' or 'licence()' for distribution details.

  Natural language support but running in an English locale

R is a collaborative project with many contributors.
Type 'contributors()' for more information and
'citation()' on how to cite R or R packages in publications.

Type 'demo()' for some demos, 'help()' for on-line help, or
'help.start()' for an HTML browser interface to help.
Type 'q()' to quit R.

[Previously saved workspace restored]

> #Read in Tomasetti & Vogelstein original data table (unmodified cancer risk), and fit linear model for radiation and smoking excess risk, with extra Wu et al cancer model numbers
> 
> #Remove old R objects
> 
> ls()
character(0)
> 
> #Set output to 20 digits
> options(digits=20)
> 
> #Read Tomasetti & Vogelstein table
> Tomasetti_and_Vogelstein <- read.csv("Tomasetti & Vogelstein Science augmented full updated (analysis of Wu et al).csv",header=TRUE)
> 
> #Convert to data frame
> Tomasetti_and_Vogelstein<-data.frame(Tomasetti_and_Vogelstein)
> 
> #load car package (only need do this once) 
> #install.packages("car")
> 
> #load Hmisc package (only need do this once) 
> #install.packages("Hmisc")
> 
> #Attach to mass library
> library(MASS)
> 
> #Attach to Davison & Hinkley boot library
> library(boot)
> 
> #Attach to survival library (for coxph)(NOT NEEDED HERE)
> #library(survival)
> 
> #load car library
> library(car)

Attaching package: ‘car’

The following object is masked from ‘package:boot’:

    logit

Warning message:
package ‘car’ was built under R version 3.2.3 
> 
> #load Hmisc library
> library(Hmisc)
Loading required package: lattice

Attaching package: ‘lattice’

The following object is masked from ‘package:boot’:

    melanoma

Loading required package: survival

Attaching package: ‘survival’

The following object is masked from ‘package:boot’:

    aml

Loading required package: Formula
Loading required package: ggplot2

Attaching package: ‘Hmisc’

The following objects are masked from ‘package:base’:

    format.pval, round.POSIXt, trunc.POSIXt, units

Warning messages:
1: package ‘Hmisc’ was built under R version 3.2.3 
2: package ‘Formula’ was built under R version 3.2.3 
3: package ‘ggplot2’ was built under R version 3.2.3 
> 
> attach(Tomasetti_and_Vogelstein)  # This means you can call columns directly without
>    # having to keep typing Tomasetti_and_Vogelstein[,"Cancer"] etc
> 
> #Specify treatment contrasts (not needed in R)
> #options(contrasts=c("contr.treatment","contr.poly"))
> 
> #Column names of Tomasetti_and_Vogelstein
> names(Tomasetti_and_Vogelstein)
 [1] "Cancer_type"                                          "Lifetime_cancer_incidence"                           
 [3] "Ln_lifetime_cancer_incidence"                         "Number_cells"                                        
 [5] "Number_stem_cells"                                    "Divisions_stem_cell_per_yr"                          
 [7] "Divisions_per_stem_cell_lifetime"                     "Divisions_all_stem_cell_lifetime"                    
 [9] "Ln_divisions_all_stem_cell_lifetime"                  "ln_divisions_per_stem_cell_lifetime"                 
[11] "Ln_number_stem_cells"                                 "ERS"                                                 
[13] "REIC_Japan_ERR"                                       "REIC_Japan_EAR"                                      
[15] "REIC_US_ERR"                                          "REIC_US_EAR"                                         
[17] "REIC_Japan_BEIR_VII"                                  "REIC_Japan_ICRP"                                     
[19] "Mortality_smoking_former"                             "Mortality_smoking_current"                           
[21] "Mortality_smoking_current_min_former"                 "Num_stem_cell_symmetric"                             
[23] "Num_norm_cell_symmetric"                              "Cancer_model_Wu_k_eq_1"                              
[25] "Cancer_model_Wu_k_eq_2"                               "Cancer_model_Wu_k_eq_3"                              
[27] "Cancer_model_Wu_k_eq_4"                               "Cond_prob_mut_cancer_model_Wu_k_eq_1_mut_2_E_minus_9"
[29] "Cond_prob_mut_cancer_model_Wu_k_eq_2_mut_2_E_minus_9" "Cond_prob_mut_cancer_model_Wu_k_eq_3_mut_2_E_minus_9"
[31] "Cond_prob_mut_cancer_model_Wu_k_eq_4_mut_2_E_minus_9" "Cond_prob_mut_cancer_model_Wu_k_eq_1_mut_5_E_minus_9"
[33] "Cond_prob_mut_cancer_model_Wu_k_eq_2_mut_5_E_minus_9" "Cond_prob_mut_cancer_model_Wu_k_eq_3_mut_5_E_minus_9"
[35] "Cond_prob_mut_cancer_model_Wu_k_eq_4_mut_5_E_minus_9" "Cond_prob_mut_cancer_model_Wu_k_eq_1_mut_1_E_minus_8"
[37] "Cond_prob_mut_cancer_model_Wu_k_eq_2_mut_1_E_minus_8" "Cond_prob_mut_cancer_model_Wu_k_eq_3_mut_1_E_minus_8"
[39] "Cond_prob_mut_cancer_model_Wu_k_eq_4_mut_1_E_minus_8"
> 
> numrow<-nrow(Tomasetti_and_Vogelstein)
> 
> numrow
[1] 31
> 
> Tomasetti_and_Vogelstein[1:3,]
                   Cancer_type Lifetime_cancer_incidence Ln_lifetime_cancer_incidence Number_cells Number_stem_cells
1       Acute_myeloid_leukemia     0.0041000000000000003         -2.39000000000000012      3.1e+12          1.35e+08
2         Basal_cell_carcinoma     0.2999999999999999889         -0.52000000000000002      1.8e+11          5.82e+09
3 Chronic_lymphocytic_leukemia     0.0051999999999999998         -2.27999999999999980      3.1e+12          1.35e+08
  Divisions_stem_cell_per_yr Divisions_per_stem_cell_lifetime Divisions_all_stem_cell_lifetime
1        12.0000000000000000                              960                         1.30e+11
2         7.5999999999999996                              608                         3.55e+12
3        12.0000000000000000                              960                         1.30e+11
  Ln_divisions_all_stem_cell_lifetime ln_divisions_per_stem_cell_lifetime Ln_number_stem_cells                  ERS
1                  11.109999999999999                                2.98   8.1300000000000008 -26.5300000000000011
2                  12.550000000000001                                2.79   9.7599999999999998  -6.5599999999999996
3                  11.109999999999999                                2.98   8.1300000000000008 -25.3799999999999990
       REIC_Japan_ERR      REIC_Japan_EAR REIC_US_ERR         REIC_US_EAR REIC_Japan_BEIR_VII     REIC_Japan_ICRP
1 0.68999999999999995 0.85999999999999999        1.01 0.84999999999999998 0.74099999999999999 0.85999999999999999
2 0.23000000000000001 0.55000000000000004       16.75 0.40999999999999998 0.32600000000000001 0.39000000000000001
3 0.00000000000000000 0.00000000000000000        0.00 0.00000000000000000 0.00000000000000000 0.00000000000000000
  Mortality_smoking_former Mortality_smoking_current Mortality_smoking_current_min_former Num_stem_cell_symmetric
1     12.59999999999999964      11.30000000000000071                                 -1.3                      27
2      0.80000000000000004       0.80000000000000004                                  0.0                      32
3      4.50000000000000000       6.29999999999999982                                  1.8                      27
  Num_norm_cell_symmetric Cancer_model_Wu_k_eq_1 Cancer_model_Wu_k_eq_2 Cancer_model_Wu_k_eq_3 Cancer_model_Wu_k_eq_4
1                      41                      1    0.01298984028161700 1.2904907309430100e-07 1.2737588761524401e-12
2                      37                      1    0.16131554207062199 1.1258884813347700e-06 7.2056804967246503e-12
3                      41                      1    0.01298984028161700 1.2904907309430100e-07 1.2737588761524401e-12
  Cond_prob_mut_cancer_model_Wu_k_eq_1_mut_2_E_minus_9 Cond_prob_mut_cancer_model_Wu_k_eq_2_mut_2_E_minus_9
1                                                    1                                  0.22318308602911799
2                                                    1                                  0.24194892338967100
3                                                    1                                  0.22318308602911799
  Cond_prob_mut_cancer_model_Wu_k_eq_3_mut_2_E_minus_9 Cond_prob_mut_cancer_model_Wu_k_eq_4_mut_2_E_minus_9
1                                  0.31341492682839400                                  0.39429494729354703
2                                  0.31380401495195398                                  0.39475352966409899
3                                  0.31341492682839400                                  0.39429494729354703
  Cond_prob_mut_cancer_model_Wu_k_eq_1_mut_5_E_minus_9 Cond_prob_mut_cancer_model_Wu_k_eq_2_mut_5_E_minus_9
1                                                    1                                  0.44079084594984103
2                                                    1                                  0.47710723024542900
3                                                    1                                  0.44079084594984103
  Cond_prob_mut_cancer_model_Wu_k_eq_3_mut_5_E_minus_9 Cond_prob_mut_cancer_model_Wu_k_eq_4_mut_5_E_minus_9
1                                  0.57860484103616205                                  0.68406124359751097
2                                  0.57911210532580804                                  0.68457859899108697
3                                  0.57860484103616205                                  0.68406124359751097
  Cond_prob_mut_cancer_model_Wu_k_eq_1_mut_1_E_minus_8 Cond_prob_mut_cancer_model_Wu_k_eq_2_mut_1_E_minus_8
1                                                    1                                  0.64461608925952196
2                                                    1                                  0.69572495390835798
3                                                    1                                  0.64461608925952196
  Cond_prob_mut_cancer_model_Wu_k_eq_3_mut_1_E_minus_8 Cond_prob_mut_cancer_model_Wu_k_eq_4_mut_1_E_minus_8
1                                  0.78439278527353196                                  0.87071909124716895
2                                  0.78480796381348605                                  0.87104657677956199
3                                  0.78439278527353196                                  0.87071909124716895
> 
> Tomasetti_and_Vogelstein[,1]
 [1] Acute_myeloid_leukemia                         Basal_cell_carcinoma                          
 [3] Chronic_lymphocytic_leukemia                   Colorectal_adenocarcinoma                     
 [5] Colorectal_adenocarcinoma_with_FAP             Colorectal_adenocarcinoma_with_Lynch_syndrome 
 [7] Duodenum_adenocarcinoma                        Duodenum_adenocarcinoma_with_FAP              
 [9] Esophageal_squamous_cell_carcinoma             Gallbladder_non_papillary_adenocarcinoma      
[11] Glioblastoma                                   Head_&_neck_squamous_cell_carcinoma           
[13] Head_&_neck_squamous_cell_carcinoma_with_HPV16 Hepatocellular_carcinoma                      
[15] Hepatocellular_carcinoma_with_HCV              Lung_adenocarcinoma_nonsmokers                
[17] Lung_adenocarcinoma_smokers                    Medulloblastoma                               
[19] Melanoma                                       Osteosarcoma                                  
[21] Osteosarcoma_arms                              Osteosarcoma_head                             
[23] Osteosarcoma_legs                              Osteosarcoma_pelvis                           
[25] Ovarian_germ_cell                              Pancreatic_ductal_adenocarcinoma              
[27] Pancreatic_endocrine_islet_cell_carcinoma      Small_intestine_adenocarcinoma                
[29] Testicular_germ_cell_cancer                    Thyroid_papillary_follicular_carcinoma        
[31] Thyroid_medullary_carcinoma                   
31 Levels: Acute_myeloid_leukemia Basal_cell_carcinoma Chronic_lymphocytic_leukemia ... Thyroid_papillary_follicular_carcinoma
> 
> #####################################################################################################
> #Regress Wu et al probabilities of mutagen-associated cancer vs ln[cumulative stem-cell divisions]  #
> #####################################################################################################
> 
> # Proportion of cancers that are mutagen-associated predicted by model of Wu et al (Nature 2016), cancer mutations k=1, spontaneous mutation rate = 10**-8, mutagen-associated rate = 2 x 10**-9 vs ln10[cumulative stem cell divisions]
> lm_k_1_mut_2_E_minus_9_vs_ln_cum_stem_cell_divisions <- lm(Cond_prob_mut_cancer_model_Wu_k_eq_1_mut_2_E_minus_9 ~ Ln_divisions_all_stem_cell_lifetime,data=Tomasetti_and_Vogelstein)
> 
> summary(lm_k_1_mut_2_E_minus_9_vs_ln_cum_stem_cell_divisions)

Call:
lm(formula = Cond_prob_mut_cancer_model_Wu_k_eq_1_mut_2_E_minus_9 ~ 
    Ln_divisions_all_stem_cell_lifetime, data = Tomasetti_and_Vogelstein)

Residuals:
                  Min                    1Q                Median                    3Q                   Max 
-0.302081118643708846 -0.150900559624774944 -0.054440227300146971  0.165609905815410324  0.393057432252944372 

Coefficients:
                                                 Estimate            Std. Error             t value   Pr(>|t|)    
(Intercept)                         -0.668281020310004359  0.187852031264708397 -3.5574900000000000  0.0013102 ** 
Ln_divisions_all_stem_cell_lifetime  0.150719269257231059  0.019013980532136081  7.9267599999999998 9.6472e-09 ***
---
Signif. codes:  0 ‘***’ 0.001 ‘**’ 0.01 ‘*’ 0.050000000000000003 ‘.’ 0.10000000000000001 ‘ ’ 1

Residual standard error: 0.19464079697659353 on 29 degrees of freedom
Multiple R-squared:  0.68421120791595047,       Adjusted R-squared:   0.673321939223397 
F-statistic: 62.833531546874667 on 1 and 29 DF,  p-value: 9.6471536492601172e-09

> 
> anova(lm_k_1_mut_2_E_minus_9_vs_ln_cum_stem_cell_divisions)
Analysis of Variance Table

Response: Cond_prob_mut_cancer_model_Wu_k_eq_1_mut_2_E_minus_9
                                    Df             Sum Sq              Mean Sq            F value     Pr(>F)    
Ln_divisions_all_stem_cell_lifetime  1 2.3804508464240217 2.380450846424021716 62.833530000000003 9.6472e-09 ***
Residuals                           29 1.0986661555828212 0.037885039847683488                                  
---
Signif. codes:  0 ‘***’ 0.001 ‘**’ 0.01 ‘*’ 0.050000000000000003 ‘.’ 0.10000000000000001 ‘ ’ 1
> 
> confint(lm_k_1_mut_2_E_minus_9_vs_ln_cum_stem_cell_divisions)
                                                   2.5 %               97.5 %
(Intercept)                         -1.05248156298742535 -0.28408047763258343
Ln_divisions_all_stem_cell_lifetime  0.11183131265797219  0.18960722585648992
> 
> #Correlation coeffients (Pearson, Spearman)
> cor(Cond_prob_mut_cancer_model_Wu_k_eq_1_mut_2_E_minus_9,Ln_divisions_all_stem_cell_lifetime,method="pearson")
[1] 0.8271706038756157
> cor(Cond_prob_mut_cancer_model_Wu_k_eq_1_mut_2_E_minus_9,Ln_divisions_all_stem_cell_lifetime,method="spearman")
[1] 0.93357506574734184
> 
> # Proportion of cancers that are mutagen-associated predicted by model of Wu et al (Nature 2016), cancer mutations k=2, spontaneous mutation rate = 10**-8, mutagen-associated rate = 2 x 10**-9 vs ln10[cumulative stem cell divisions]
> lm_k_2_mut_2_E_minus_9_vs_ln_cum_stem_cell_divisions <- lm(Cond_prob_mut_cancer_model_Wu_k_eq_2_mut_2_E_minus_9 ~ Ln_divisions_all_stem_cell_lifetime,data=Tomasetti_and_Vogelstein)
> 
> summary(lm_k_2_mut_2_E_minus_9_vs_ln_cum_stem_cell_divisions)

Call:
lm(formula = Cond_prob_mut_cancer_model_Wu_k_eq_2_mut_2_E_minus_9 ~ 
    Ln_divisions_all_stem_cell_lifetime, data = Tomasetti_and_Vogelstein)

Residuals:
                   Min                     1Q                 Median                     3Q                    Max 
-0.0265340748516107658 -0.0187749661450161837 -0.0102922918973798131  0.0097796917976325712  0.0797752756932970652 

Coefficients:
                                                 Estimate            Std. Error            t value   Pr(>|t|)    
(Intercept)                         0.1746374319635691230 0.0290902015540363025 6.0033099999999999 1.5784e-06 ***
Ln_divisions_all_stem_cell_lifetime 0.0064895810561905456 0.0029444479375628418 2.2040099999999998   0.035615 *  
---
Signif. codes:  0 ‘***’ 0.001 ‘**’ 0.01 ‘*’ 0.050000000000000003 ‘.’ 0.10000000000000001 ‘ ’ 1

Residual standard error: 0.030141489429564162 on 29 degrees of freedom
Multiple R-squared:  0.14347255951872162,       Adjusted R-squared:  0.11393713053660848 
F-statistic: 4.8576426503102441 on 1 and 29 DF,  p-value: 0.035615063163396285

> 
> anova(lm_k_2_mut_2_E_minus_9_vs_ln_cum_stem_cell_divisions)
Analysis of Variance Table

Response: Cond_prob_mut_cancer_model_Wu_k_eq_2_mut_2_E_minus_9
                                    Df                Sum Sq                Mean Sq F value   Pr(>F)  
Ln_divisions_all_stem_cell_lifetime  1 0.0044132139369411384 0.00441321393694113842 4.85764 0.035615 *
Residuals                           29 0.0263467721659433225 0.00090850938503252837                   
---
Signif. codes:  0 ‘***’ 0.001 ‘**’ 0.01 ‘*’ 0.050000000000000003 ‘.’ 0.10000000000000001 ‘ ’ 1
> 
> confint(lm_k_2_mut_2_E_minus_9_vs_ln_cum_stem_cell_divisions)
                                                     2.5 %               97.5 %
(Intercept)                         0.11514128944963925028 0.234133574477498996
Ln_divisions_all_stem_cell_lifetime 0.00046750885457051781 0.012511653257810573
> 
> #Correlation coeffients (Pearson, Spearman)
> cor(Cond_prob_mut_cancer_model_Wu_k_eq_2_mut_2_E_minus_9,Ln_divisions_all_stem_cell_lifetime,method="pearson")
[1] 0.37877771782236824
> cor(Cond_prob_mut_cancer_model_Wu_k_eq_2_mut_2_E_minus_9,Ln_divisions_all_stem_cell_lifetime,method="spearman")
[1] 0.019028379067839499
> 
> # Proportion of cancers that are mutagen-associated predicted by model of Wu et al (Nature 2016), cancer mutations k=3, spontaneous mutation rate = 10**-8, mutagen-associated rate = 2 x 10**-9 vs ln10[cumulative stem cell divisions]
> lm_k_3_mut_2_E_minus_9_vs_ln_cum_stem_cell_divisions <- lm(Cond_prob_mut_cancer_model_Wu_k_eq_3_mut_2_E_minus_9 ~ Ln_divisions_all_stem_cell_lifetime,data=Tomasetti_and_Vogelstein)
> 
> summary(lm_k_3_mut_2_E_minus_9_vs_ln_cum_stem_cell_divisions)

Call:
lm(formula = Cond_prob_mut_cancer_model_Wu_k_eq_3_mut_2_E_minus_9 ~ 
    Ln_divisions_all_stem_cell_lifetime, data = Tomasetti_and_Vogelstein)

Residuals:
                    Min                      1Q                  Median                      3Q                     Max 
-0.00671594311043919104 -0.00146806162618448805  0.00050184630053667055  0.00168882471657838106  0.00766037304461393564 

Coefficients:
                                                  Estimate             Std. Error              t value   Pr(>|t|)    
(Intercept)                          0.3429983795681796344  0.0033076156860507742 103.6995900000000006 < 2.22e-16 ***
Ln_divisions_all_stem_cell_lifetime -0.0025306382640504746  0.0003347897802272668  -7.5588899999999999 2.4764e-08 ***
---
Signif. codes:  0 ‘***’ 0.001 ‘**’ 0.01 ‘*’ 0.050000000000000003 ‘.’ 0.10000000000000001 ‘ ’ 1

Residual standard error: 0.0034271492774970839 on 29 degrees of freedom
Multiple R-squared:  0.66332616291470992,       Adjusted R-squared:  0.65171672025659644 
F-statistic: 57.136779296733387 on 1 and 29 DF,  p-value: 2.4763502799323068e-08

> 
> anova(lm_k_3_mut_2_E_minus_9_vs_ln_cum_stem_cell_divisions)
Analysis of Variance Table

Response: Cond_prob_mut_cancer_model_Wu_k_eq_3_mut_2_E_minus_9
                                    Df                 Sum Sq                Mean Sq            F value     Pr(>F)    
Ln_divisions_all_stem_cell_lifetime  1 0.00067109159471390862 6.7109159471390862e-04 57.136780000000002 2.4764e-08 ***
Residuals                           29 0.00034061521293721474 1.1745352170248784e-05                                  
---
Signif. codes:  0 ‘***’ 0.001 ‘**’ 0.01 ‘*’ 0.050000000000000003 ‘.’ 0.10000000000000001 ‘ ’ 1
> 
> confint(lm_k_3_mut_2_E_minus_9_vs_ln_cum_stem_cell_divisions)
                                                     2.5 %                 97.5 %
(Intercept)                          0.3362335459222854928  0.3497632132140737760
Ln_divisions_all_stem_cell_lifetime -0.0032153602464543738 -0.0018459162816465754
> 
> #Correlation coeffients (Pearson, Spearman)
> cor(Cond_prob_mut_cancer_model_Wu_k_eq_3_mut_2_E_minus_9,Ln_divisions_all_stem_cell_lifetime,method="pearson")
[1] -0.81444837952733906
> cor(Cond_prob_mut_cancer_model_Wu_k_eq_3_mut_2_E_minus_9,Ln_divisions_all_stem_cell_lifetime,method="spearman")
[1] -0.75708657142255031
> 
> # Proportion of cancers that are mutagen-associated predicted by model of Wu et al (Nature 2016), cancer mutations k=4, spontaneous mutation rate = 10**-8, mutagen-associated rate = 2 x 10**-9 vs ln10[cumulative stem cell divisions]
> lm_k_4_mut_2_E_minus_9_vs_ln_cum_stem_cell_divisions <- lm(Cond_prob_mut_cancer_model_Wu_k_eq_4_mut_2_E_minus_9 ~ Ln_divisions_all_stem_cell_lifetime,data=Tomasetti_and_Vogelstein)
> 
> summary(lm_k_4_mut_2_E_minus_9_vs_ln_cum_stem_cell_divisions)

Call:
lm(formula = Cond_prob_mut_cancer_model_Wu_k_eq_4_mut_2_E_minus_9 ~ 
    Ln_divisions_all_stem_cell_lifetime, data = Tomasetti_and_Vogelstein)

Residuals:
                   Min                     1Q                 Median                     3Q                    Max 
-0.0078767875545291896 -0.0017258353756706623  0.0005869012567891375  0.0019828779311993746  0.0089497291176146576 

Coefficients:
                                                   Estimate              Std. Error              t value   Pr(>|t|)    
(Intercept)                          0.42898746017648126116  0.00387557322581687106 110.6900700000000057 < 2.22e-16 ***
Ln_divisions_all_stem_cell_lifetime -0.00296729770542421972  0.00039227722676424373  -7.5642899999999997  2.442e-08 ***
---
Signif. codes:  0 ‘***’ 0.001 ‘**’ 0.01 ‘*’ 0.050000000000000003 ‘.’ 0.10000000000000001 ‘ ’ 1

Residual standard error: 0.0040156321778132475 on 29 degrees of freedom
Multiple R-squared:  0.66364505763702286,       Adjusted R-squared:  0.65204661134864428 
F-statistic: 57.218444706855749 on 1 and 29 DF,  p-value: 2.442022204159906e-08

> 
> anova(lm_k_4_mut_2_E_minus_9_vs_ln_cum_stem_cell_divisions)
Analysis of Variance Table

Response: Cond_prob_mut_cancer_model_Wu_k_eq_4_mut_2_E_minus_9
                                    Df                 Sum Sq                Mean Sq            F value    Pr(>F)    
Ln_divisions_all_stem_cell_lifetime  1 0.00092266468870880571 9.2266468870880571e-04 57.218440000000001 2.442e-08 ***
Residuals                           29 0.00046763375183718578 1.6125301787489166e-05                                 
---
Signif. codes:  0 ‘***’ 0.001 ‘**’ 0.01 ‘*’ 0.050000000000000003 ‘.’ 0.10000000000000001 ‘ ’ 1
> 
> confint(lm_k_4_mut_2_E_minus_9_vs_ln_cum_stem_cell_divisions)
                                                     2.5 %                 97.5 %
(Intercept)                          0.4210610229347847566  0.4369138974181777657
Ln_divisions_all_stem_cell_lifetime -0.0037695947175360634 -0.0021650006933123761
> 
> #Correlation coeffients (Pearson, Spearman)
> cor(Cond_prob_mut_cancer_model_Wu_k_eq_4_mut_2_E_minus_9,Ln_divisions_all_stem_cell_lifetime,method="pearson")
[1] -0.81464412944366205
> cor(Cond_prob_mut_cancer_model_Wu_k_eq_4_mut_2_E_minus_9,Ln_divisions_all_stem_cell_lifetime,method="spearman")
[1] -0.75425255751882958
> 
> # Proportion of cancers that are mutagen-associated predicted by model of Wu et al (Nature 2016), cancer mutations k=1, spontaneous mutation rate = 10**-8, mutagen-associated rate = 5 x 10**-9 vs ln10[cumulative stem cell divisions]
> lm_k_1_mut_5_E_minus_9_vs_ln_cum_stem_cell_divisions <- lm(Cond_prob_mut_cancer_model_Wu_k_eq_1_mut_5_E_minus_9 ~ Ln_divisions_all_stem_cell_lifetime,data=Tomasetti_and_Vogelstein)
> 
> summary(lm_k_1_mut_5_E_minus_9_vs_ln_cum_stem_cell_divisions)

Call:
lm(formula = Cond_prob_mut_cancer_model_Wu_k_eq_1_mut_5_E_minus_9 ~ 
    Ln_divisions_all_stem_cell_lifetime, data = Tomasetti_and_Vogelstein)

Residuals:
                  Min                    1Q                Median                    3Q                   Max 
-0.221850139643063771 -0.109039606077402262 -0.041995105902412046  0.115140441382182018  0.272274506151507278 

Coefficients:
                                                 Estimate            Std. Error  t value   Pr(>|t|)    
(Intercept)                         -0.155377764410302571  0.137806264079526175 -1.12751    0.26877    
Ln_divisions_all_stem_cell_lifetime  0.104757031523422112  0.013948455094010895  7.51030 2.8082e-08 ***
---
Signif. codes:  0 ‘***’ 0.001 ‘**’ 0.01 ‘*’ 0.050000000000000003 ‘.’ 0.10000000000000001 ‘ ’ 1

Residual standard error: 0.14278643083187706 on 29 degrees of freedom
Multiple R-squared:  0.66043964263819355,       Adjusted R-squared:  0.64873066479813124 
F-statistic: 56.404551418527589 on 1 and 29 DF,  p-value: 2.8082356200665034e-08

> 
> anova(lm_k_1_mut_5_E_minus_9_vs_ln_cum_stem_cell_divisions)
Analysis of Variance Table

Response: Cond_prob_mut_cancer_model_Wu_k_eq_1_mut_5_E_minus_9
                                    Df              Sum Sq              Mean Sq  F value     Pr(>F)    
Ln_divisions_all_stem_cell_lifetime  1 1.14997401055630721 1.149974010556307213 56.40455 2.8082e-08 ***
Residuals                           29 0.59125098006148591 0.020387964829706409                        
---
Signif. codes:  0 ‘***’ 0.001 ‘**’ 0.01 ‘*’ 0.050000000000000003 ‘.’ 0.10000000000000001 ‘ ’ 1
> 
> confint(lm_k_1_mut_5_E_minus_9_vs_ln_cum_stem_cell_divisions)
                                                    2.5 %             97.5 %
(Intercept)                         -0.437223220577316773 0.1264676917567116
Ln_divisions_all_stem_cell_lifetime  0.076229237703194133 0.1332848253436501
> 
> #Correlation coeffients (Pearson, Spearman)
> cor(Cond_prob_mut_cancer_model_Wu_k_eq_1_mut_5_E_minus_9,Ln_divisions_all_stem_cell_lifetime,method="pearson")
[1] 0.81267437675750154
> cor(Cond_prob_mut_cancer_model_Wu_k_eq_1_mut_5_E_minus_9,Ln_divisions_all_stem_cell_lifetime,method="spearman")
[1] 0.93357506574734184
> 
> # Proportion of cancers that are mutagen-associated predicted by model of Wu et al (Nature 2016), cancer mutations k=2, spontaneous mutation rate = 10**-8, mutagen-associated rate = 5 x 10**-9 vs ln10[cumulative stem cell divisions]
> lm_k_2_mut_5_E_minus_9_vs_ln_cum_stem_cell_divisions <- lm(Cond_prob_mut_cancer_model_Wu_k_eq_2_mut_5_E_minus_9 ~ Ln_divisions_all_stem_cell_lifetime,data=Tomasetti_and_Vogelstein)
> 
> summary(lm_k_2_mut_5_E_minus_9_vs_ln_cum_stem_cell_divisions)

Call:
lm(formula = Cond_prob_mut_cancer_model_Wu_k_eq_2_mut_5_E_minus_9 ~ 
    Ln_divisions_all_stem_cell_lifetime, data = Tomasetti_and_Vogelstein)

Residuals:
                  Min                    1Q                Median                    3Q                   Max 
-0.047663393668428491 -0.032903511947745261 -0.019625436534756291  0.017210304756776918  0.141350521475566759 

Coefficients:
                                                 Estimate            Std. Error            t value   Pr(>|t|)    
(Intercept)                         0.3469222626908597951 0.0515677991306815048 6.7275000000000000 2.2122e-07 ***
Ln_divisions_all_stem_cell_lifetime 0.0122138968387200016 0.0052195822539401505 2.3400099999999999   0.026374 *  
---
Signif. codes:  0 ‘***’ 0.001 ‘**’ 0.01 ‘*’ 0.050000000000000003 ‘.’ 0.10000000000000001 ‘ ’ 1

Residual standard error: 0.053431402649998461 on 29 degrees of freedom
Multiple R-squared:  0.15882699900876429,       Adjusted R-squared:  0.12982103345734231 
F-statistic: 5.4756666771597375 on 1 and 29 DF,  p-value: 0.026374406225496305

> 
> anova(lm_k_2_mut_5_E_minus_9_vs_ln_cum_stem_cell_divisions)
Analysis of Variance Table

Response: Cond_prob_mut_cancer_model_Wu_k_eq_2_mut_5_E_minus_9
                                    Df               Sum Sq               Mean Sq F value   Pr(>F)  
Ln_divisions_all_stem_cell_lifetime  1 0.015632561777058716 0.0156325617770587157 5.47567 0.026374 *
Residuals                           29 0.082792528885241634 0.0028549147891462632                   
---
Signif. codes:  0 ‘***’ 0.001 ‘**’ 0.01 ‘*’ 0.050000000000000003 ‘.’ 0.10000000000000001 ‘ ’ 1
> 
> confint(lm_k_2_mut_5_E_minus_9_vs_ln_cum_stem_cell_divisions)
                                                    2.5 %               97.5 %
(Intercept)                         0.2414542713292449072 0.452390254052474683
Ln_divisions_all_stem_cell_lifetime 0.0015386524934117782 0.022889141184028225
> 
> #Correlation coeffients (Pearson, Spearman)
> cor(Cond_prob_mut_cancer_model_Wu_k_eq_2_mut_5_E_minus_9,Ln_divisions_all_stem_cell_lifetime,method="pearson")
[1] 0.39853105149883145
> cor(Cond_prob_mut_cancer_model_Wu_k_eq_2_mut_5_E_minus_9,Ln_divisions_all_stem_cell_lifetime,method="spearman")
[1] 0.024291547746178085
> 
> # Proportion of cancers that are mutagen-associated predicted by model of Wu et al (Nature 2016), cancer mutations k=3, spontaneous mutation rate = 10**-8, mutagen-associated rate = 5 x 10**-9 vs ln10[cumulative stem cell divisions]
> lm_k_3_mut_5_E_minus_9_vs_ln_cum_stem_cell_divisions <- lm(Cond_prob_mut_cancer_model_Wu_k_eq_3_mut_5_E_minus_9 ~ Ln_divisions_all_stem_cell_lifetime,data=Tomasetti_and_Vogelstein)
> 
> summary(lm_k_3_mut_5_E_minus_9_vs_ln_cum_stem_cell_divisions)

Call:
lm(formula = Cond_prob_mut_cancer_model_Wu_k_eq_3_mut_5_E_minus_9 ~ 
    Ln_divisions_all_stem_cell_lifetime, data = Tomasetti_and_Vogelstein)

Residuals:
                    Min                      1Q                  Median                      3Q                     Max 
-0.00864402762540689845 -0.00190166358353771017  0.00064592870799352084  0.00218228980833297219  0.00969790514875136511 

Coefficients:
                                                   Estimate              Std. Error              t value   Pr(>|t|)    
(Intercept)                          0.61661648164401439143  0.00424825978620707936 145.1456599999999924 < 2.22e-16 ***
Ln_divisions_all_stem_cell_lifetime -0.00325022295448373823  0.00042999976272055037  -7.5586599999999997 2.4778e-08 ***
---
Signif. codes:  0 ‘***’ 0.001 ‘**’ 0.01 ‘*’ 0.050000000000000003 ‘.’ 0.10000000000000001 ‘ ’ 1

Residual standard error: 0.0044017872204201447 on 29 degrees of freedom
Multiple R-squared:  0.66331285372707793,       Adjusted R-squared:  0.6517029521314599 
F-statistic: 57.133374323985322 on 1 and 29 DF,  p-value: 2.4777927221247691e-08

> 
> anova(lm_k_3_mut_5_E_minus_9_vs_ln_cum_stem_cell_divisions)
Analysis of Variance Table

Response: Cond_prob_mut_cancer_model_Wu_k_eq_3_mut_5_E_minus_9
                                    Df                 Sum Sq                Mean Sq            F value     Pr(>F)    
Ln_divisions_all_stem_cell_lifetime  1 0.00110700087681802543 1.1070008768180254e-03 57.133369999999999 2.4778e-08 ***
Residuals                           29 0.00056189619128176895 1.9375730733854103e-05                                  
---
Signif. codes:  0 ‘***’ 0.001 ‘**’ 0.01 ‘*’ 0.050000000000000003 ‘.’ 0.10000000000000001 ‘ ’ 1
> 
> confint(lm_k_3_mut_5_E_minus_9_vs_ln_cum_stem_cell_divisions)
                                                     2.5 %                 97.5 %
(Intercept)                          0.6079278148017833727  0.6253051484862454101
Ln_divisions_all_stem_cell_lifetime -0.0041296712153098374 -0.0023707746936576395
> 
> #Correlation coeffients (Pearson, Spearman)
> cor(Cond_prob_mut_cancer_model_Wu_k_eq_3_mut_5_E_minus_9,Ln_divisions_all_stem_cell_lifetime,method="pearson")
[1] -0.81444020881036838
> cor(Cond_prob_mut_cancer_model_Wu_k_eq_3_mut_5_E_minus_9,Ln_divisions_all_stem_cell_lifetime,method="spearman")
[1] -0.75708657142255031
> 
> # Proportion of cancers that are mutagen-associated predicted by model of Wu et al (Nature 2016), cancer mutations k=4, spontaneous mutation rate = 10**-8, mutagen-associated rate = 5 x 10**-9 vs ln10[cumulative stem cell divisions]
> lm_k_4_mut_5_E_minus_9_vs_ln_cum_stem_cell_divisions <- lm(Cond_prob_mut_cancer_model_Wu_k_eq_4_mut_5_E_minus_9 ~ Ln_divisions_all_stem_cell_lifetime,data=Tomasetti_and_Vogelstein)
> 
> summary(lm_k_4_mut_5_E_minus_9_vs_ln_cum_stem_cell_divisions)

Call:
lm(formula = Cond_prob_mut_cancer_model_Wu_k_eq_4_mut_5_E_minus_9 ~ 
    Ln_divisions_all_stem_cell_lifetime, data = Tomasetti_and_Vogelstein)

Residuals:
                    Min                      1Q                  Median                      3Q                     Max 
-0.00858812290239814938 -0.00190340816443569302  0.00063665500783414053  0.00217332237953643710  0.00955573252815997490 

Coefficients:
                                                   Estimate              Std. Error              t value   Pr(>|t|)    
(Intercept)                          0.72182647743822103692  0.00421423475976756209 171.2829299999999932 < 2.22e-16 ***
Ln_divisions_all_stem_cell_lifetime -0.00322788709957463980  0.00042655582237042042  -7.5673300000000001 2.4229e-08 ***
---
Signif. codes:  0 ‘***’ 0.001 ‘**’ 0.01 ‘*’ 0.050000000000000003 ‘.’ 0.10000000000000001 ‘ ’ 1

Residual standard error: 0.0043665325669636421 on 29 degrees of freedom
Multiple R-squared:  0.66382435008913332,       Adjusted R-squared:  0.65223208629910334 
F-statistic: 57.264427562463347 on 1 and 29 DF,  p-value: 2.4229175493709685e-08

> 
> anova(lm_k_4_mut_5_E_minus_9_vs_ln_cum_stem_cell_divisions)
Analysis of Variance Table

Response: Cond_prob_mut_cancer_model_Wu_k_eq_4_mut_5_E_minus_9
                                    Df                 Sum Sq                Mean Sq            F value     Pr(>F)    
Ln_divisions_all_stem_cell_lifetime  1 0.00109183831584929976 1.0918383158492998e-03 57.264429999999997 2.4229e-08 ***
Residuals                           29 0.00055293159309226865 1.9066606658354093e-05                                  
---
Signif. codes:  0 ‘***’ 0.001 ‘**’ 0.01 ‘*’ 0.050000000000000003 ‘.’ 0.10000000000000001 ‘ ’ 1
> 
> confint(lm_k_4_mut_5_E_minus_9_vs_ln_cum_stem_cell_divisions)
                                                    2.5 %                 97.5 %
(Intercept)                          0.713207399588638435  0.7304455552878036384
Ln_divisions_all_stem_cell_lifetime -0.004100291711510916 -0.0023554824876383636
> 
> #Correlation coeffients (Pearson, Spearman)
> cor(Cond_prob_mut_cancer_model_Wu_k_eq_4_mut_5_E_minus_9,Ln_divisions_all_stem_cell_lifetime,method="pearson")
[1] -0.8147541654322078
> cor(Cond_prob_mut_cancer_model_Wu_k_eq_4_mut_5_E_minus_9,Ln_divisions_all_stem_cell_lifetime,method="spearman")
[1] -0.75708657142255031
> 
> # Proportion of cancers that are mutagen-associated predicted by model of Wu et al (Nature 2016), cancer mutations k=1, spontaneous mutation rate = 10**-8, mutagen-associated rate = 1 x 10**-8 vs ln10[cumulative stem cell divisions]
> lm_k_1_mut_1_E_minus_8_vs_ln_cum_stem_cell_divisions <- lm(Cond_prob_mut_cancer_model_Wu_k_eq_1_mut_1_E_minus_8 ~ Ln_divisions_all_stem_cell_lifetime,data=Tomasetti_and_Vogelstein)
> 
> summary(lm_k_1_mut_1_E_minus_8_vs_ln_cum_stem_cell_divisions)

Call:
lm(formula = Cond_prob_mut_cancer_model_Wu_k_eq_1_mut_1_E_minus_8 ~ 
    Ln_divisions_all_stem_cell_lifetime, data = Tomasetti_and_Vogelstein)

Residuals:
                   Min                     1Q                 Median                     3Q                    Max 
-0.1414256354492963719 -0.0645980776939402007 -0.0060472470693039623  0.0659214822401491540  0.1574071550889484250 

Coefficients:
                                                 Estimate            Std. Error            t value   Pr(>|t|)    
(Intercept)                         0.3284433634862487517 0.0840046633829446415 3.9098199999999999 0.00051078 ***
Ln_divisions_all_stem_cell_lifetime 0.0609904485673314969 0.0085027722267277447 7.1730099999999997 6.7758e-08 ***
---
Signif. codes:  0 ‘***’ 0.001 ‘**’ 0.01 ‘*’ 0.050000000000000003 ‘.’ 0.10000000000000001 ‘ ’ 1

Residual standard error: 0.087040499485291467 on 29 degrees of freedom
Multiple R-squared:  0.63953677915464435,       Adjusted R-squared:  0.62710701291859761 
F-statistic: 51.452035944164876 on 1 and 29 DF,  p-value: 6.7758228063863687e-08

> 
> anova(lm_k_1_mut_1_E_minus_8_vs_ln_cum_stem_cell_divisions)
Analysis of Variance Table

Response: Cond_prob_mut_cancer_model_Wu_k_eq_1_mut_1_E_minus_8
                                    Df              Sum Sq               Mean Sq            F value     Pr(>F)    
Ln_divisions_all_stem_cell_lifetime  1 0.38980312234273146 0.3898031223427314562 51.452039999999997 6.7758e-08 ***
Residuals                           29 0.21970540796882171 0.0075760485506490248                                  
---
Signif. codes:  0 ‘***’ 0.001 ‘**’ 0.01 ‘*’ 0.050000000000000003 ‘.’ 0.10000000000000001 ‘ ’ 1
> 
> confint(lm_k_1_mut_1_E_minus_8_vs_ln_cum_stem_cell_divisions)
                                                   2.5 %              97.5 %
(Intercept)                         0.156634535858070661 0.50025219111442687
Ln_divisions_all_stem_cell_lifetime 0.043600326768925224 0.07838057036573777
> 
> #Correlation coeffients (Pearson, Spearman)
> cor(Cond_prob_mut_cancer_model_Wu_k_eq_1_mut_1_E_minus_8,Ln_divisions_all_stem_cell_lifetime,method="pearson")
[1] 0.7997104345665651
> cor(Cond_prob_mut_cancer_model_Wu_k_eq_1_mut_1_E_minus_8,Ln_divisions_all_stem_cell_lifetime,method="spearman")
[1] 0.8883372203574994
> 
> # Proportion of cancers that are mutagen-associated predicted by model of Wu et al (Nature 2016), cancer mutations k=2, spontaneous mutation rate = 10**-8, mutagen-associated rate = 1 x 10**-8 vs ln10[cumulative stem cell divisions]
> lm_k_2_mut_1_E_minus_8_vs_ln_cum_stem_cell_divisions <- lm(Cond_prob_mut_cancer_model_Wu_k_eq_2_mut_1_E_minus_8 ~ Ln_divisions_all_stem_cell_lifetime,data=Tomasetti_and_Vogelstein)
> 
> summary(lm_k_2_mut_1_E_minus_8_vs_ln_cum_stem_cell_divisions)

Call:
lm(formula = Cond_prob_mut_cancer_model_Wu_k_eq_2_mut_1_E_minus_8 ~ 
    Ln_divisions_all_stem_cell_lifetime, data = Tomasetti_and_Vogelstein)

Residuals:
                  Min                    1Q                Median                    3Q                   Max 
-0.056719754820303774 -0.038712996732652161 -0.022644767414990670  0.020349412515062951  0.164904918434847531 

Coefficients:
                                                 Estimate            Std. Error            t value   Pr(>|t|)    
(Intercept)                         0.5239036963690147930 0.0603839967428400001 8.6761999999999997 1.4914e-09 ***
Ln_divisions_all_stem_cell_lifetime 0.0153208008154036030 0.0061119389063355248 2.5066999999999999   0.018044 *  
---
Signif. codes:  0 ‘***’ 0.001 ‘**’ 0.01 ‘*’ 0.050000000000000003 ‘.’ 0.10000000000000001 ‘ ’ 1

Residual standard error: 0.062566207943190164 on 29 degrees of freedom
Multiple R-squared:  0.17808718792121941,       Adjusted R-squared:  0.14974536681505446 
F-statistic: 6.2835478092296002 on 1 and 29 DF,  p-value: 0.018043636645876309

> 
> anova(lm_k_2_mut_1_E_minus_8_vs_ln_cum_stem_cell_divisions)
Analysis of Variance Table

Response: Cond_prob_mut_cancer_model_Wu_k_eq_2_mut_1_E_minus_8
                                    Df               Sum Sq               Mean Sq F value   Pr(>F)  
Ln_divisions_all_stem_cell_lifetime  1 0.024597138770731317 0.0245971387707313166 6.28355 0.018044 *
Residuals                           29 0.113521380915324835 0.0039145303763905119                   
---
Signif. codes:  0 ‘***’ 0.001 ‘**’ 0.01 ‘*’ 0.050000000000000003 ‘.’ 0.10000000000000001 ‘ ’ 1
> 
> confint(lm_k_2_mut_1_E_minus_8_vs_ln_cum_stem_cell_divisions)
                                                    2.5 %               97.5 %
(Intercept)                         0.4004045563201137914 0.647402836417915739
Ln_divisions_all_stem_cell_lifetime 0.0028204821932620531 0.027821119437545158
> 
> #Correlation coeffients (Pearson, Spearman)
> cor(Cond_prob_mut_cancer_model_Wu_k_eq_2_mut_1_E_minus_8,Ln_divisions_all_stem_cell_lifetime,method="pearson")
[1] 0.42200377714093906
> cor(Cond_prob_mut_cancer_model_Wu_k_eq_2_mut_1_E_minus_8,Ln_divisions_all_stem_cell_lifetime,method="spearman")
[1] 0.035222744231958224
> 
> # Proportion of cancers that are mutagen-associated predicted by model of Wu et al (Nature 2016), cancer mutations k=3, spontaneous mutation rate = 10**-8, mutagen-associated rate = 1 x 10**-8 vs ln10[cumulative stem cell divisions]
> lm_k_3_mut_1_E_minus_8_vs_ln_cum_stem_cell_divisions <- lm(Cond_prob_mut_cancer_model_Wu_k_eq_3_mut_1_E_minus_8 ~ Ln_divisions_all_stem_cell_lifetime,data=Tomasetti_and_Vogelstein)
> 
> summary(lm_k_3_mut_1_E_minus_8_vs_ln_cum_stem_cell_divisions)

Call:
lm(formula = Cond_prob_mut_cancer_model_Wu_k_eq_3_mut_1_E_minus_8 ~ 
    Ln_divisions_all_stem_cell_lifetime, data = Tomasetti_and_Vogelstein)

Residuals:
                    Min                      1Q                  Median                      3Q                     Max 
-0.00697288811089655410 -0.00154587199977353380  0.00052071890367139974  0.00176000417494810886  0.00767868399882944922 

Coefficients:
                                                   Estimate              Std. Error              t value   Pr(>|t|)    
(Intercept)                          0.81499283283770085351  0.00341819109173200015 238.4281100000000038 < 2.22e-16 ***
Ln_divisions_all_stem_cell_lifetime -0.00261513731452699388  0.00034598198611825978  -7.5585899999999997 2.4782e-08 ***
---
Signif. codes:  0 ‘***’ 0.001 ‘**’ 0.01 ‘*’ 0.050000000000000003 ‘.’ 0.10000000000000001 ‘ ’ 1

Residual standard error: 0.0035417207566709008 on 29 degrees of freedom
Multiple R-squared:  0.66330881482060677,       Adjusted R-squared:  0.65169877395235187 
F-statistic: 57.132341078512155 on 1 and 29 DF,  p-value: 2.4782306116428373e-08

> 
> anova(lm_k_3_mut_1_E_minus_8_vs_ln_cum_stem_cell_divisions)
Analysis of Variance Table

Response: Cond_prob_mut_cancer_model_Wu_k_eq_3_mut_1_E_minus_8
                                    Df                 Sum Sq                Mean Sq            F value     Pr(>F)    
Ln_divisions_all_stem_cell_lifetime  1 0.00071665585549635200 7.1665585549635200e-04 57.132339999999999 2.4782e-08 ***
Residuals                           29 0.00036376979162877149 1.2543785918233501e-05                                  
---
Signif. codes:  0 ‘***’ 0.001 ‘**’ 0.01 ‘*’ 0.050000000000000003 ‘.’ 0.10000000000000001 ‘ ’ 1
> 
> confint(lm_k_3_mut_1_E_minus_8_vs_ln_cum_stem_cell_divisions)
                                                     2.5 %                 97.5 %
(Intercept)                          0.8080018470944164699  0.8219838185809850151
Ln_divisions_all_stem_cell_lifetime -0.0033227499281800041 -0.0019075247008739837
> 
> #Correlation coeffients (Pearson, Spearman)
> cor(Cond_prob_mut_cancer_model_Wu_k_eq_3_mut_1_E_minus_8,Ln_divisions_all_stem_cell_lifetime,method="pearson")
[1] -0.81443772924675228
> cor(Cond_prob_mut_cancer_model_Wu_k_eq_3_mut_1_E_minus_8,Ln_divisions_all_stem_cell_lifetime,method="spearman")
[1] -0.75708657142255031
> 
> # Proportion of cancers that are mutagen-associated predicted by model of Wu et al (Nature 2016), cancer mutations k=4, spontaneous mutation rate = 10**-8, mutagen-associated rate = 1 x 10**-8 vs ln10[cumulative stem cell divisions]
> lm_k_4_mut_1_E_minus_8_vs_ln_cum_stem_cell_divisions <- lm(Cond_prob_mut_cancer_model_Wu_k_eq_4_mut_1_E_minus_8 ~ Ln_divisions_all_stem_cell_lifetime,data=Tomasetti_and_Vogelstein)
> 
> summary(lm_k_4_mut_1_E_minus_8_vs_ln_cum_stem_cell_divisions)

Call:
lm(formula = Cond_prob_mut_cancer_model_Wu_k_eq_4_mut_1_E_minus_8 ~ 
    Ln_divisions_all_stem_cell_lifetime, data = Tomasetti_and_Vogelstein)

Residuals:
                    Min                      1Q                  Median                      3Q                     Max 
-0.00552212793768716396 -0.00122225657163973675  0.00040668699138966601  0.00140346284058231541  0.00600013137062444836 

Coefficients:
                                                   Estimate              Std. Error            t value   Pr(>|t|)    
(Intercept)                          0.89492937069570077657  0.00270045331029019611 331.39967999999999 < 2.22e-16 ***
Ln_divisions_all_stem_cell_lifetime -0.00206912897181747496  0.00027333410410370495  -7.56996000000000 2.4065e-08 ***
---
Signif. codes:  0 ‘***’ 0.001 ‘**’ 0.01 ‘*’ 0.050000000000000003 ‘.’ 0.10000000000000001 ‘ ’ 1

Residual standard error: 0.0027980447215516032 on 29 degrees of freedom
Multiple R-squared:  0.6639797998258179,        Adjusted R-squared:  0.65239289637153575 
F-statistic: 57.304335230344286 on 1 and 29 DF,  p-value: 2.4064665127827214e-08

> 
> anova(lm_k_4_mut_1_E_minus_8_vs_ln_cum_stem_cell_divisions)
Analysis of Variance Table

Response: Cond_prob_mut_cancer_model_Wu_k_eq_4_mut_1_E_minus_8
                                    Df                 Sum Sq                Mean Sq            F value     Pr(>F)    
Ln_divisions_all_stem_cell_lifetime  1 0.00044863875006951096 4.4863875006951096e-04 57.304340000000003 2.4065e-08 ***
Residuals                           29 0.00022704257365028084 7.8290542638027873e-06                                  
---
Signif. codes:  0 ‘***’ 0.001 ‘**’ 0.01 ‘*’ 0.050000000000000003 ‘.’ 0.10000000000000001 ‘ ’ 1
> 
> confint(lm_k_4_mut_1_E_minus_8_vs_ln_cum_stem_cell_divisions)
                                                     2.5 %                 97.5 %
(Intercept)                          0.8894063235382998478  0.9004524178531017053
Ln_divisions_all_stem_cell_lifetime -0.0026281599837361586 -0.0015100979598987913
> 
> #Correlation coeffients (Pearson, Spearman)
> cor(Cond_prob_mut_cancer_model_Wu_k_eq_4_mut_1_E_minus_8,Ln_divisions_all_stem_cell_lifetime,method="pearson")
[1] -0.81484955655987068
> cor(Cond_prob_mut_cancer_model_Wu_k_eq_4_mut_1_E_minus_8,Ln_divisions_all_stem_cell_lifetime,method="spearman")
[1] -0.75708657142255031
> 
> #######################################################################################################
> #Regress Wu et al probabilities of mutagen-associated cancer vs REIC (Japan ICRP EAR vs ERR weights)  #
> #######################################################################################################
> 
> Tomasetti_and_Vogelstein_rad<-subset(Tomasetti_and_Vogelstein,Tomasetti_and_Vogelstein$REIC_Japan_ICRP > -999999)
> 
> Tomasetti_and_Vogelstein_rad[,1]
 [1] Acute_myeloid_leukemia                 Basal_cell_carcinoma                   Chronic_lymphocytic_leukemia          
 [4] Colorectal_adenocarcinoma              Esophageal_squamous_cell_carcinoma     Glioblastoma                          
 [7] Lung_adenocarcinoma_smokers            Melanoma                               Osteosarcoma                          
[10] Thyroid_papillary_follicular_carcinoma
31 Levels: Acute_myeloid_leukemia Basal_cell_carcinoma Chronic_lymphocytic_leukemia ... Thyroid_papillary_follicular_carcinoma
> 
> # Proportion of cancers that are mutagen-associated predicted by model of Wu et al (Nature 2016), cancer mutations k=1, spontaneous mutation rate = 10**-8, mutagen-associated rate = 2 x 10**-9 vs Japan REIC using ICRP EAR vs ERR weights
> lm_k_1_mut_2_E_minus_9_vs_REIC_Japan_ICRP <- lm(Cond_prob_mut_cancer_model_Wu_k_eq_1_mut_2_E_minus_9 ~ REIC_Japan_ICRP,data=Tomasetti_and_Vogelstein_rad)
> 
> summary(lm_k_1_mut_2_E_minus_9_vs_REIC_Japan_ICRP)

Call:
lm(formula = Cond_prob_mut_cancer_model_Wu_k_eq_1_mut_2_E_minus_9 ~ 
    REIC_Japan_ICRP, data = Tomasetti_and_Vogelstein_rad)

Residuals:
                  Min                    1Q                Median                    3Q                   Max 
-0.697796018686434039  0.060201886251243952  0.089701828885300483  0.102921650861926187  0.110393350250485939 

Coefficients:
                            Estimate           Std. Error             t value   Pr(>|t|)    
(Intercept)     0.889606649749513978 0.113219538651143328 7.85735999999999990 4.9694e-05 ***
REIC_Japan_ICRP 0.018896366543548367 0.122690388388359661 0.15401999999999999    0.88141    
---
Signif. codes:  0 ‘***’ 0.001 ‘**’ 0.01 ‘*’ 0.050000000000000003 ‘.’ 0.10000000000000001 ‘ ’ 1

Residual standard error: 0.26398257386476409 on 8 degrees of freedom
Multiple R-squared:  0.0029563762189712441,     Adjusted R-squared:  -0.12167407675365727 
F-statistic: 0.02372113836110766 on 1 and 8 DF,  p-value: 0.88141101420661672

> 
> anova(lm_k_1_mut_2_E_minus_9_vs_REIC_Japan_ICRP)
Analysis of Variance Table

Response: Cond_prob_mut_cancer_model_Wu_k_eq_1_mut_2_E_minus_9
                Df               Sum Sq               Mean Sq              F value  Pr(>F)
REIC_Japan_ICRP  1 0.001653050208239227 0.0016530502082392267 0.023720000000000001 0.88141
Residuals        8 0.557494394434125073 0.0696867993042656342                             
> 
> confint(lm_k_1_mut_2_E_minus_9_vs_REIC_Japan_ICRP)
                               2.5 %              97.5 %
(Intercept)      0.62852192543406948 1.15069137406495847
REIC_Japan_ICRP -0.26402817642981424 0.30182090951691098
> 
> #Correlation coeffients (Pearson, Spearman)
> cor(Cond_prob_mut_cancer_model_Wu_k_eq_1_mut_2_E_minus_9,REIC_Japan_ICRP,method="pearson")
[1] 0.21962410739413654
> cor(Cond_prob_mut_cancer_model_Wu_k_eq_1_mut_2_E_minus_9,REIC_Japan_ICRP,method="spearman")
[1] 0.15534133851847504
> 
> # Proportion of cancers that are mutagen-associated predicted by model of Wu et al (Nature 2016), cancer mutations k=2, spontaneous mutation rate = 10**-8, mutagen-associated rate = 2 x 10**-9 vs Japan REIC using ICRP EAR vs ERR weights
> lm_k_2_mut_2_E_minus_9_vs_REIC_Japan_ICRP <- lm(Cond_prob_mut_cancer_model_Wu_k_eq_2_mut_2_E_minus_9 ~ REIC_Japan_ICRP,data=Tomasetti_and_Vogelstein_rad)
> 
> summary(lm_k_2_mut_2_E_minus_9_vs_REIC_Japan_ICRP)

Call:
lm(formula = Cond_prob_mut_cancer_model_Wu_k_eq_2_mut_2_E_minus_9 ~ 
    REIC_Japan_ICRP, data = Tomasetti_and_Vogelstein_rad)

Residuals:
                   Min                     1Q                 Median                     3Q                    Max 
-0.0378512250735993858 -0.0093769054782092392 -0.0046571053318502174 -0.0029293308701806740  0.0822116409355386768 

Coefficients:
                            Estimate           Std. Error            t value   Pr(>|t|)    
(Intercept)     0.228065555676757653 0.014251290216881027 16.003150000000002 2.3306e-07 ***
REIC_Japan_ICRP 0.016890792776533596 0.015443415090498664  1.093720000000000    0.30591    
---
Signif. codes:  0 ‘***’ 0.001 ‘**’ 0.01 ‘*’ 0.050000000000000003 ‘.’ 0.10000000000000001 ‘ ’ 1

Residual standard error: 0.033228295373450498 on 8 degrees of freedom
Multiple R-squared:  0.13007796214061323,       Adjusted R-squared:  0.021337707408189854 
F-statistic: 1.1962263879250188 on 1 and 8 DF,  p-value: 0.30591281176442414

> 
> anova(lm_k_2_mut_2_E_minus_9_vs_REIC_Japan_ICRP)
Analysis of Variance Table

Response: Cond_prob_mut_cancer_model_Wu_k_eq_2_mut_2_E_minus_9
                Df                Sum Sq               Mean Sq            F value  Pr(>F)
REIC_Japan_ICRP  1 0.0013207770170048829 0.0013207770170048829 1.1962299999999999 0.30591
Residuals        8 0.0088329569074021754 0.0011041196134252719                           
> 
> confint(lm_k_2_mut_2_E_minus_9_vs_REIC_Japan_ICRP)
                                2.5 %               97.5 %
(Intercept)      0.195202021504635337 0.260929089848879969
REIC_Japan_ICRP -0.018721786283830741 0.052503371836897933
> 
> #Correlation coeffients (Pearson, Spearman)
> cor(Cond_prob_mut_cancer_model_Wu_k_eq_2_mut_2_E_minus_9,REIC_Japan_ICRP,method="pearson")
[1] 0.021093151098094301
> cor(Cond_prob_mut_cancer_model_Wu_k_eq_2_mut_2_E_minus_9,REIC_Japan_ICRP,method="spearman")
[1] 0.073193323267852994
> 
> # Proportion of cancers that are mutagen-associated predicted by model of Wu et al (Nature 2016), cancer mutations k=3, spontaneous mutation rate = 10**-8, mutagen-associated rate = 2 x 10**-9 vs Japan REIC using ICRP EAR vs ERR weights
> lm_k_3_mut_2_E_minus_9_vs_REIC_Japan_ICRP <- lm(Cond_prob_mut_cancer_model_Wu_k_eq_3_mut_2_E_minus_9 ~ REIC_Japan_ICRP,data=Tomasetti_and_Vogelstein_rad)
> 
> summary(lm_k_3_mut_2_E_minus_9_vs_REIC_Japan_ICRP)

Call:
lm(formula = Cond_prob_mut_cancer_model_Wu_k_eq_3_mut_2_E_minus_9 ~ 
    REIC_Japan_ICRP, data = Tomasetti_and_Vogelstein_rad)

Residuals:
                   Min                     1Q                 Median                     3Q                    Max 
-0.0058068574800612636 -0.0035637084121798741 -0.0024846937773573751  0.0040018474353752075  0.0087491424840595682 

Coefficients:
                             Estimate            Std. Error               t value   Pr(>|t|)    
(Intercept)     0.3165016049742044313 0.0023589738964162740 134.16918000000001143 1.0649e-14 ***
REIC_Japan_ICRP 0.0018195849669833996 0.0025563027989461964   0.71179999999999999    0.49682    
---
Signif. codes:  0 ‘***’ 0.001 ‘**’ 0.01 ‘*’ 0.050000000000000003 ‘.’ 0.10000000000000001 ‘ ’ 1

Residual standard error: 0.0055001814022095112 on 8 degrees of freedom
Multiple R-squared:  0.059560839097121406,      Adjusted R-squared:  -0.057994056015738371 
F-statistic: 0.50666404865522086 on 1 and 8 DF,  p-value: 0.49681568977076873

> 
> anova(lm_k_3_mut_2_E_minus_9_vs_REIC_Japan_ICRP)
Analysis of Variance Table

Response: Cond_prob_mut_cancer_model_Wu_k_eq_3_mut_2_E_minus_9
                Df                 Sum Sq                Mean Sq F value  Pr(>F)
REIC_Japan_ICRP  1 1.5327598498250404e-05 1.5327598498250404e-05 0.50666 0.49682
Residuals        8 2.4201596365769104e-04 3.0251995457211381e-05                
> 
> confint(lm_k_3_mut_2_E_minus_9_vs_REIC_Japan_ICRP)
                                2.5 %                97.5 %
(Intercept)      0.311061801414229844 0.3219414085341790188
REIC_Japan_ICRP -0.004075259858220515 0.0077144297921873141
> 
> #Correlation coeffients (Pearson, Spearman)
> cor(Cond_prob_mut_cancer_model_Wu_k_eq_3_mut_2_E_minus_9,REIC_Japan_ICRP,method="pearson")
[1] -0.09630799331554929
> cor(Cond_prob_mut_cancer_model_Wu_k_eq_3_mut_2_E_minus_9,REIC_Japan_ICRP,method="spearman")
[1] -0.054925438924794838
> 
> # Proportion of cancers that are mutagen-associated predicted by model of Wu et al (Nature 2016), cancer mutations k=4, spontaneous mutation rate = 10**-8, mutagen-associated rate = 2 x 10**-9 vs Japan REIC using ICRP EAR vs ERR weights
> lm_k_4_mut_2_E_minus_9_vs_REIC_Japan_ICRP <- lm(Cond_prob_mut_cancer_model_Wu_k_eq_4_mut_2_E_minus_9 ~ REIC_Japan_ICRP,data=Tomasetti_and_Vogelstein_rad)
> 
> summary(lm_k_4_mut_2_E_minus_9_vs_REIC_Japan_ICRP)

Call:
lm(formula = Cond_prob_mut_cancer_model_Wu_k_eq_4_mut_2_E_minus_9 ~ 
    REIC_Japan_ICRP, data = Tomasetti_and_Vogelstein_rad)

Residuals:
                   Min                     1Q                 Median                     3Q                    Max 
-0.0068212559189374626 -0.0041799953134593363 -0.0029136708501805611  0.0046944087836870204  0.0102578074144446824 

Coefficients:
                             Estimate            Std. Error               t value   Pr(>|t|)    
(Intercept)     0.3979179287505215656 0.0027680162071593889 143.75563999999999965 6.1322e-15 ***
REIC_Japan_ICRP 0.0021339113758795910 0.0029995616266206200   0.71140999999999999    0.49705    
---
Signif. codes:  0 ‘***’ 0.001 ‘**’ 0.01 ‘*’ 0.050000000000000003 ‘.’ 0.10000000000000001 ‘ ’ 1

Residual standard error: 0.0064539040837889748 on 8 degrees of freedom
Multiple R-squared:  0.059498586042958768,      Adjusted R-squared:  -0.0580640907016714 
F-statistic: 0.50610098111496471 on 1 and 8 DF,  p-value: 0.49704782822764271

> 
> anova(lm_k_4_mut_2_E_minus_9_vs_REIC_Japan_ICRP)
Analysis of Variance Table

Response: Cond_prob_mut_cancer_model_Wu_k_eq_4_mut_2_E_minus_9
                Df                 Sum Sq                Mean Sq             F value  Pr(>F)
REIC_Japan_ICRP  1 2.1080562382964607e-05 2.1080562382964607e-05 0.50609999999999999 0.49705
Residuals        8 3.3322302338198402e-04 4.1652877922748002e-05                            
> 
> confint(lm_k_4_mut_2_E_minus_9_vs_REIC_Japan_ICRP)
                                 2.5 %                97.5 %
(Intercept)      0.3915348719304998504 0.4043009855705432809
REIC_Japan_ICRP -0.0047830901389072948 0.0090509128906664758
> 
> #Correlation coeffients (Pearson, Spearman)
> cor(Cond_prob_mut_cancer_model_Wu_k_eq_4_mut_2_E_minus_9,REIC_Japan_ICRP,method="pearson")
[1] -0.096386553574849584
> cor(Cond_prob_mut_cancer_model_Wu_k_eq_4_mut_2_E_minus_9,REIC_Japan_ICRP,method="spearman")
[1] -0.068565459234278259
> 
> # Proportion of cancers that are mutagen-associated predicted by model of Wu et al (Nature 2016), cancer mutations k=1, spontaneous mutation rate = 10**-8, mutagen-associated rate = 5 x 10**-9 vs Japan REIC using ICRP EAR vs ERR weights
> lm_k_1_mut_5_E_minus_9_vs_REIC_Japan_ICRP <- lm(Cond_prob_mut_cancer_model_Wu_k_eq_1_mut_5_E_minus_9 ~ REIC_Japan_ICRP,data=Tomasetti_and_Vogelstein_rad)
> 
> summary(lm_k_1_mut_5_E_minus_9_vs_REIC_Japan_ICRP)

Call:
lm(formula = Cond_prob_mut_cancer_model_Wu_k_eq_1_mut_5_E_minus_9 ~ 
    REIC_Japan_ICRP, data = Tomasetti_and_Vogelstein_rad)

Residuals:
                  Min                    1Q                Median                    3Q                   Max 
-0.521717426639018544  0.053849615298403555  0.058653027656410749  0.060263112803537480  0.061054586640918250 

Coefficients:
                             Estimate            Std. Error               t value   Pr(>|t|)    
(Intercept)     0.9389454133590816598 0.0834017362729277817 11.258100000000000662 3.4814e-06 ***
REIC_Japan_ICRP 0.0035722574016746039 0.0903783175368531727  0.039530000000000003    0.96944    
---
Signif. codes:  0 ‘***’ 0.001 ‘**’ 0.01 ‘*’ 0.050000000000000003 ‘.’ 0.10000000000000001 ‘ ’ 1

Residual standard error: 0.19445941282234153 on 8 degrees of freedom
Multiple R-squared:  0.00019524602249471339,    Adjusted R-squared:  -0.12478034822469342 
F-statistic: 0.0015622732075875386 on 1 and 8 DF,  p-value: 0.96943992844902305

> 
> anova(lm_k_1_mut_5_E_minus_9_vs_REIC_Japan_ICRP)
Analysis of Variance Table

Response: Cond_prob_mut_cancer_model_Wu_k_eq_1_mut_5_E_minus_9
                Df                 Sum Sq                Mean Sq F value  Pr(>F)
REIC_Japan_ICRP  1 5.9076522771672002e-05 5.9076522771672002e-05 0.00156 0.96944
Residuals        8 3.0251570588167875e-01 3.7814463235209844e-02                
> 
> confint(lm_k_1_mut_5_E_minus_9_vs_REIC_Japan_ICRP)
                               2.5 %              97.5 %
(Intercept)      0.74662066463050292 1.13127016208766040
REIC_Japan_ICRP -0.20484051657110403 0.21198503137445324
> 
> #Correlation coeffients (Pearson, Spearman)
> cor(Cond_prob_mut_cancer_model_Wu_k_eq_1_mut_5_E_minus_9,REIC_Japan_ICRP,method="pearson")
[1] 0.23195462596132854
> cor(Cond_prob_mut_cancer_model_Wu_k_eq_1_mut_5_E_minus_9,REIC_Japan_ICRP,method="spearman")
[1] 0.15534133851847504
> 
> # Proportion of cancers that are mutagen-associated predicted by model of Wu et al (Nature 2016), cancer mutations k=2, spontaneous mutation rate = 10**-8, mutagen-associated rate = 5 x 10**-9 vs Japan REIC using ICRP EAR vs ERR weights
> lm_k_2_mut_5_E_minus_9_vs_REIC_Japan_ICRP <- lm(Cond_prob_mut_cancer_model_Wu_k_eq_2_mut_5_E_minus_9 ~ REIC_Japan_ICRP,data=Tomasetti_and_Vogelstein_rad)
> 
> summary(lm_k_2_mut_5_E_minus_9_vs_REIC_Japan_ICRP)

Call:
lm(formula = Cond_prob_mut_cancer_model_Wu_k_eq_2_mut_5_E_minus_9 ~ 
    REIC_Japan_ICRP, data = Tomasetti_and_Vogelstein_rad)

Residuals:
                   Min                     1Q                 Median                     3Q                    Max 
-0.0678757574410749909 -0.0171084731804183668 -0.0090619282562780755 -0.0053643983586197843  0.1473082481768920871 

Coefficients:
                            Estimate           Std. Error            t value   Pr(>|t|)    
(Intercept)     0.449187829710468334 0.025589412470374863 17.553660000000001 1.1329e-07 ***
REIC_Japan_ICRP 0.029472512122117680 0.027729974808447265  1.062840000000000    0.31888    
---
Signif. codes:  0 ‘***’ 0.001 ‘**’ 0.01 ‘*’ 0.050000000000000003 ‘.’ 0.10000000000000001 ‘ ’ 1

Residual standard error: 0.059664250959641514 on 8 degrees of freedom
Multiple R-squared:  0.12373207295231788,       Adjusted R-squared:  0.014198582071357713 
F-statistic: 1.1296277691613834 on 1 and 8 DF,  p-value: 0.31888206719237927

> 
> anova(lm_k_2_mut_5_E_minus_9_vs_REIC_Japan_ICRP)
Analysis of Variance Table

Response: Cond_prob_mut_cancer_model_Wu_k_eq_2_mut_5_E_minus_9
                Df                Sum Sq               Mean Sq            F value  Pr(>F)
REIC_Japan_ICRP  1 0.0040212747362678245 0.0040212747362678245 1.1296299999999999 0.31888
Residuals        8 0.0284785827406006699 0.0035598228425750837                           
> 
> confint(lm_k_2_mut_5_E_minus_9_vs_REIC_Japan_ICRP)
                                2.5 %               97.5 %
(Intercept)      0.390178538736338842 0.508197120684597881
REIC_Japan_ICRP -0.034472924455269074 0.093417948699504441
> 
> #Correlation coeffients (Pearson, Spearman)
> cor(Cond_prob_mut_cancer_model_Wu_k_eq_2_mut_5_E_minus_9,REIC_Japan_ICRP,method="pearson")
[1] 0.02543960859265466
> cor(Cond_prob_mut_cancer_model_Wu_k_eq_2_mut_5_E_minus_9,REIC_Japan_ICRP,method="spearman")
[1] 0.10753694583280231
> 
> # Proportion of cancers that are mutagen-associated predicted by model of Wu et al (Nature 2016), cancer mutations k=3, spontaneous mutation rate = 10**-8, mutagen-associated rate = 5 x 10**-9 vs Japan REIC using ICRP EAR vs ERR weights
> lm_k_3_mut_5_E_minus_9_vs_REIC_Japan_ICRP <- lm(Cond_prob_mut_cancer_model_Wu_k_eq_3_mut_5_E_minus_9 ~ REIC_Japan_ICRP,data=Tomasetti_and_Vogelstein_rad)
> 
> summary(lm_k_3_mut_5_E_minus_9_vs_REIC_Japan_ICRP)

Call:
lm(formula = Cond_prob_mut_cancer_model_Wu_k_eq_3_mut_5_E_minus_9 ~ 
    REIC_Japan_ICRP, data = Tomasetti_and_Vogelstein_rad)

Residuals:
                   Min                     1Q                 Median                     3Q                    Max 
-0.0074869041883933859 -0.0045949072622042345 -0.0031961959242703250  0.0051779287027556419  0.0112336765336354897 

Coefficients:
                             Estimate            Std. Error               t value   Pr(>|t|)    
(Intercept)     0.5825850105517088595 0.0030380951022574254 191.75997000000000980 6.1209e-16 ***
REIC_Japan_ICRP 0.0023453527254395255 0.0032922327055690814   0.71238999999999997    0.49647    
---
Signif. codes:  0 ‘***’ 0.001 ‘**’ 0.01 ‘*’ 0.050000000000000003 ‘.’ 0.10000000000000001 ‘ ’ 1

Residual standard error: 0.0070836197912006764 on 8 degrees of freedom
Multiple R-squared:  0.059653148639855651,      Adjusted R-squared:  -0.057890207780162406 
F-statistic: 0.50749910889643879 on 1 and 8 DF,  p-value: 0.49647178019435478

> 
> anova(lm_k_3_mut_5_E_minus_9_vs_REIC_Japan_ICRP)
Analysis of Variance Table

Response: Cond_prob_mut_cancer_model_Wu_k_eq_3_mut_5_E_minus_9
                Df                 Sum Sq                Mean Sq             F value  Pr(>F)
REIC_Japan_ICRP  1 2.5465122479742268e-05 2.5465122479742268e-05 0.50749999999999995 0.49647
Residuals        8 4.0142135477031935e-04 5.0177669346289919e-05                            
> 
> confint(lm_k_3_mut_5_E_minus_9_vs_REIC_Japan_ICRP)
                                 2.5 %                97.5 %
(Intercept)      0.5755791506827596660 0.5895908704206580531
REIC_Japan_ICRP -0.0052465495076571755 0.0099372549585362256
> 
> #Correlation coeffients (Pearson, Spearman)
> cor(Cond_prob_mut_cancer_model_Wu_k_eq_3_mut_5_E_minus_9,REIC_Japan_ICRP,method="pearson")
[1] -0.095850378881939174
> cor(Cond_prob_mut_cancer_model_Wu_k_eq_3_mut_5_E_minus_9,REIC_Japan_ICRP,method="spearman")
[1] -0.054925438924794838
> 
> # Proportion of cancers that are mutagen-associated predicted by model of Wu et al (Nature 2016), cancer mutations k=4, spontaneous mutation rate = 10**-8, mutagen-associated rate = 5 x 10**-9 vs Japan REIC using ICRP EAR vs ERR weights
> lm_k_4_mut_5_E_minus_9_vs_REIC_Japan_ICRP <- lm(Cond_prob_mut_cancer_model_Wu_k_eq_4_mut_5_E_minus_9 ~ REIC_Japan_ICRP,data=Tomasetti_and_Vogelstein_rad)
> 
> summary(lm_k_4_mut_5_E_minus_9_vs_REIC_Japan_ICRP)

Call:
lm(formula = Cond_prob_mut_cancer_model_Wu_k_eq_4_mut_5_E_minus_9 ~ 
    REIC_Japan_ICRP, data = Tomasetti_and_Vogelstein_rad)

Residuals:
                   Min                     1Q                 Median                     3Q                    Max 
-0.0074568676746023183 -0.0045659566518605459 -0.0031777819393153765  0.0051592075949072960  0.0111516660411341336 

Coefficients:
                             Estimate            Std. Error               t value Pr(>|t|)    
(Intercept)     0.6880283360217889221 0.0030215904242454285 227.70403999999999201  < 2e-16 ***
REIC_Japan_ICRP 0.0023300930800266430 0.0032743474060912582   0.71162000000000003  0.49692    
---
Signif. codes:  0 ‘***’ 0.001 ‘**’ 0.01 ‘*’ 0.050000000000000003 ‘.’ 0.10000000000000001 ‘ ’ 1

Residual standard error: 0.0070451374988832628 on 8 degrees of freedom
Multiple R-squared:  0.059532076236988189,      Adjusted R-squared:  -0.05802641423338839 
F-statistic: 0.5064038845581269 on 1 and 8 DF,  p-value: 0.49692292419241579

> 
> anova(lm_k_4_mut_5_E_minus_9_vs_REIC_Japan_ICRP)
Analysis of Variance Table

Response: Cond_prob_mut_cancer_model_Wu_k_eq_4_mut_5_E_minus_9
                Df                 Sum Sq                Mean Sq             F value  Pr(>F)
REIC_Japan_ICRP  1 0.00002513483135431729 2.5134831354317290e-05 0.50639999999999996 0.49692
Residuals        8 0.00039707169902536887 4.9633962378171116e-05                            
> 
> confint(lm_k_4_mut_5_E_minus_9_vs_REIC_Japan_ICRP)
                                 2.5 %              97.5 %
(Intercept)      0.6810605360085856264 0.69499613603499222
REIC_Japan_ICRP -0.0052205655785148332 0.00988075173856812
> 
> #Correlation coeffients (Pearson, Spearman)
> cor(Cond_prob_mut_cancer_model_Wu_k_eq_4_mut_5_E_minus_9,REIC_Japan_ICRP,method="pearson")
[1] -0.095887630039587529
> cor(Cond_prob_mut_cancer_model_Wu_k_eq_4_mut_5_E_minus_9,REIC_Japan_ICRP,method="spearman")
[1] -0.054925438924794838
> 
> # Proportion of cancers that are mutagen-associated predicted by model of Wu et al (Nature 2016), cancer mutations k=1, spontaneous mutation rate = 10**-8, mutagen-associated rate = 1 x 10**-8 vs Japan REIC using ICRP EAR vs ERR weights
> lm_k_1_mut_1_E_minus_8_vs_REIC_Japan_ICRP <- lm(Cond_prob_mut_cancer_model_Wu_k_eq_1_mut_1_E_minus_8 ~ REIC_Japan_ICRP,data=Tomasetti_and_Vogelstein_rad)
> 
> summary(lm_k_1_mut_1_E_minus_8_vs_REIC_Japan_ICRP)

Call:
lm(formula = Cond_prob_mut_cancer_model_Wu_k_eq_1_mut_1_E_minus_8 ~ 
    REIC_Japan_ICRP, data = Tomasetti_and_Vogelstein_rad)

Residuals:
                  Min                    1Q                Median                    3Q                   Max 
-0.321597679401108505  0.034676797411667210  0.036193283549914697  0.036531269313318203  0.036872450517251569 

Coefficients:
                             Estimate            Std. Error               t value   Pr(>|t|)    
(Intercept)     0.9631275494827484795 0.0514068891404519043 18.735379999999999256 6.8027e-08 ***
REIC_Japan_ICRP 0.0018108479221316009 0.0557070914580670012  0.032509999999999997    0.97486    
---
Signif. codes:  0 ‘***’ 0.001 ‘**’ 0.01 ‘*’ 0.050000000000000003 ‘.’ 0.10000000000000001 ‘ ’ 1

Residual standard error: 0.11986025620092954 on 8 degrees of freedom
Multiple R-squared:  0.00013206740467683597,    Adjusted R-squared:  -0.12485142416973849 
F-statistic: 0.0010566787902400918 on 1 and 8 DF,  p-value: 0.97486444216478318

> 
> anova(lm_k_1_mut_1_E_minus_8_vs_REIC_Japan_ICRP)
Analysis of Variance Table

Response: Cond_prob_mut_cancer_model_Wu_k_eq_1_mut_1_E_minus_8
                Df                Sum Sq                Mean Sq F value  Pr(>F)
REIC_Japan_ICRP  1 0.0000151807557805787 0.00001518075578057868 0.00106 0.97486
Residuals        8 0.1149318481324197588 0.01436648101655247159                
> 
> confint(lm_k_1_mut_1_E_minus_8_vs_REIC_Japan_ICRP)
                               2.5 %              97.5 %
(Intercept)      0.84458305054688432 1.08167204841861286
REIC_Japan_ICRP -0.12664993534036759 0.13027163118463078
> 
> #Correlation coeffients (Pearson, Spearman)
> cor(Cond_prob_mut_cancer_model_Wu_k_eq_1_mut_1_E_minus_8,REIC_Japan_ICRP,method="pearson")
[1] 0.21542021535043282
> cor(Cond_prob_mut_cancer_model_Wu_k_eq_1_mut_1_E_minus_8,REIC_Japan_ICRP,method="spearman")
[1] 0.084957071510570928
> 
> # Proportion of cancers that are mutagen-associated predicted by model of Wu et al (Nature 2016), cancer mutations k=2, spontaneous mutation rate = 10**-8, mutagen-associated rate = 1 x 10**-8 vs Japan REIC using ICRP EAR vs ERR weights
> lm_k_2_mut_1_E_minus_8_vs_REIC_Japan_ICRP <- lm(Cond_prob_mut_cancer_model_Wu_k_eq_2_mut_1_E_minus_8 ~ REIC_Japan_ICRP,data=Tomasetti_and_Vogelstein_rad)
> 
> summary(lm_k_2_mut_1_E_minus_8_vs_REIC_Japan_ICRP)

Call:
lm(formula = Cond_prob_mut_cancer_model_Wu_k_eq_2_mut_1_E_minus_8 ~ 
    REIC_Japan_ICRP, data = Tomasetti_and_Vogelstein_rad)

Residuals:
                   Min                     1Q                 Median                     3Q                    Max 
-0.0805059969297562544 -0.0215080839952102483 -0.0123968810591825775 -0.0067401526991396187  0.1741243753316204235 

Coefficients:
                            Estimate           Std. Error  t value  Pr(>|t|)    
(Intercept)     0.654790466440799523 0.030488622143761468 21.47655 2.326e-08 ***
REIC_Japan_ICRP 0.033696119453657095 0.033039004899763059  1.01989   0.33763    
---
Signif. codes:  0 ‘***’ 0.001 ‘**’ 0.01 ‘*’ 0.050000000000000003 ‘.’ 0.10000000000000001 ‘ ’ 1

Residual standard error: 0.071087243800733488 on 8 degrees of freedom
Multiple R-squared:  0.11506124982522882,       Adjusted R-squared:  0.0044439060533824071 
F-statistic: 1.0401736825515191 on 1 and 8 DF,  p-value: 0.3376296056702387

> 
> anova(lm_k_2_mut_1_E_minus_8_vs_REIC_Japan_ICRP)
Analysis of Variance Table

Response: Cond_prob_mut_cancer_model_Wu_k_eq_2_mut_1_E_minus_8
                Df                Sum Sq               Mean Sq F value  Pr(>F)
REIC_Japan_ICRP  1 0.0052564097671835988 0.0052564097671835988 1.04017 0.33763
Residuals        8 0.0404271698494793746 0.0050533962311849218                
> 
> confint(lm_k_2_mut_1_E_minus_8_vs_REIC_Japan_ICRP)
                                2.5 %              97.5 %
(Intercept)      0.584483577700608326 0.72509735518099072
REIC_Japan_ICRP -0.042491962468227229 0.10988420137554142
> 
> #Correlation coeffients (Pearson, Spearman)
> cor(Cond_prob_mut_cancer_model_Wu_k_eq_2_mut_1_E_minus_8,REIC_Japan_ICRP,method="pearson")
[1] 0.032797449956803545
> cor(Cond_prob_mut_cancer_model_Wu_k_eq_2_mut_1_E_minus_8,REIC_Japan_ICRP,method="spearman")
[1] 0.12190768151600806
> 
> # Proportion of cancers that are mutagen-associated predicted by model of Wu et al (Nature 2016), cancer mutations k=3, spontaneous mutation rate = 10**-8, mutagen-associated rate = 1 x 10**-8 vs Japan REIC using ICRP EAR vs ERR weights
> lm_k_3_mut_1_E_minus_8_vs_REIC_Japan_ICRP <- lm(Cond_prob_mut_cancer_model_Wu_k_eq_3_mut_1_E_minus_8 ~ REIC_Japan_ICRP,data=Tomasetti_and_Vogelstein_rad)
> 
> summary(lm_k_3_mut_1_E_minus_8_vs_REIC_Japan_ICRP)

Call:
lm(formula = Cond_prob_mut_cancer_model_Wu_k_eq_3_mut_1_E_minus_8 ~ 
    REIC_Japan_ICRP, data = Tomasetti_and_Vogelstein_rad)

Residuals:
                   Min                     1Q                 Median                     3Q                    Max 
-0.0060480651332300607 -0.0037146456640353384 -0.0025772982031679252  0.0041979514471522207  0.0090350180250291217 

Coefficients:
                             Estimate            Std. Error               t value Pr(>|t|)    
(Intercept)     0.7876108251360883772 0.0024525647913550262 321.13762000000002672  < 2e-16 ***
REIC_Japan_ICRP 0.0018951293129357883 0.0026577226014506974   0.71306999999999998  0.49608    
---
Signif. codes:  0 ‘***’ 0.001 ‘**’ 0.01 ‘*’ 0.050000000000000003 ‘.’ 0.10000000000000001 ‘ ’ 1

Residual standard error: 0.0057183978481567498 on 8 degrees of freedom
Multiple R-squared:  0.059759553152228584,      Adjusted R-squared:  -0.057770502703742732 
F-statistic: 0.50846187995912817 on 1 and 8 DF,  p-value: 0.49607581372497034

> 
> anova(lm_k_3_mut_1_E_minus_8_vs_REIC_Japan_ICRP)
Analysis of Variance Table

Response: Cond_prob_mut_cancer_model_Wu_k_eq_3_mut_1_E_minus_8
                Df                 Sum Sq                Mean Sq             F value  Pr(>F)
REIC_Japan_ICRP  1 1.6626741075319461e-05 1.6626741075319461e-05 0.50846000000000002 0.49608
Residuals        8 2.6160059159842998e-04 3.2700073949803748e-05                            
> 
> confint(lm_k_3_mut_1_E_minus_8_vs_REIC_Japan_ICRP)
                                 2.5 %                97.5 %
(Intercept)      0.7819552005853674936 0.7932664496868092607
REIC_Japan_ICRP -0.0042335899962350938 0.0080238486221066701
> 
> #Correlation coeffients (Pearson, Spearman)
> cor(Cond_prob_mut_cancer_model_Wu_k_eq_3_mut_1_E_minus_8,REIC_Japan_ICRP,method="pearson")
[1] -0.095287028469536628
> cor(Cond_prob_mut_cancer_model_Wu_k_eq_3_mut_1_E_minus_8,REIC_Japan_ICRP,method="spearman")
[1] -0.054925438924794838
> 
> # Proportion of cancers that are mutagen-associated predicted by model of Wu et al (Nature 2016), cancer mutations k=4, spontaneous mutation rate = 10**-8, mutagen-associated rate = 1 x 10**-8 vs Japan REIC using ICRP EAR vs ERR weights
> lm_k_4_mut_1_E_minus_8_vs_REIC_Japan_ICRP <- lm(Cond_prob_mut_cancer_model_Wu_k_eq_4_mut_1_E_minus_8 ~ REIC_Japan_ICRP,data=Tomasetti_and_Vogelstein_rad)
> 
> summary(lm_k_4_mut_1_E_minus_8_vs_REIC_Japan_ICRP)

Call:
lm(formula = Cond_prob_mut_cancer_model_Wu_k_eq_4_mut_1_E_minus_8 ~ 
    REIC_Japan_ICRP, data = Tomasetti_and_Vogelstein_rad)

Residuals:
                   Min                     1Q                 Median                     3Q                    Max 
-0.0048105234527439523 -0.0029454376671280251 -0.0020387758892065270  0.0033418680896048370  0.0071411166225610187 

Coefficients:
                             Estimate            Std. Error               t value Pr(>|t|)    
(Intercept)     0.8732671539025973484 0.0019434242060049913 449.34458999999998241  < 2e-16 ***
REIC_Japan_ICRP 0.0014984878883492114 0.0021059922472637985   0.71153999999999995  0.49697    
---
Signif. codes:  0 ‘***’ 0.001 ‘**’ 0.01 ‘*’ 0.050000000000000003 ‘.’ 0.10000000000000001 ‘ ’ 1

Residual standard error: 0.0045312861200843832 on 8 degrees of freedom
Multiple R-squared:  0.059518658605469538,      Adjusted R-squared:  -0.058041509068846642 
F-statistic: 0.50628252564556986 on 1 and 8 DF,  p-value: 0.49697296037203675

> 
> anova(lm_k_4_mut_1_E_minus_8_vs_REIC_Japan_ICRP)
Analysis of Variance Table

Response: Cond_prob_mut_cancer_model_Wu_k_eq_4_mut_1_E_minus_8
                Df                 Sum Sq                Mean Sq             F value  Pr(>F)
REIC_Japan_ICRP  1 1.0395273247493599e-05 1.0395273247493599e-05 0.50627999999999995 0.49697
Residuals        8 1.6426043121655506e-04 2.0532553902069383e-05                            
> 
> confint(lm_k_4_mut_1_E_minus_8_vs_REIC_Japan_ICRP)
                                 2.5 %               97.5 %
(Intercept)      0.8687856096470939482 0.877748698158100749
REIC_Japan_ICRP -0.0033579389425490228 0.006354914719247446
> 
> #Correlation coeffients (Pearson, Spearman)
> cor(Cond_prob_mut_cancer_model_Wu_k_eq_4_mut_1_E_minus_8,REIC_Japan_ICRP,method="pearson")
[1] -0.095014971546397223
> cor(Cond_prob_mut_cancer_model_Wu_k_eq_4_mut_1_E_minus_8,REIC_Japan_ICRP,method="spearman")
[1] -0.054925438924794838
> 
> ###########################################################################################################
> #Regress Wu et al probabilities of mutagen-associated cancer vs REIC (Japan BEIR VII EAR vs ERR weights)  #
> ###########################################################################################################
> 
> # Proportion of cancers that are mutagen-associated predicted by model of Wu et al (Nature 2016), cancer mutations k=1, spontaneous mutation rate = 10**-8, mutagen-associated rate = 2 x 10**-9 vs Japan REIC using BEIR VII EAR vs ERR weights
> lm_k_1_mut_2_E_minus_9_vs_REIC_Japan_BEIR_VII <- lm(Cond_prob_mut_cancer_model_Wu_k_eq_1_mut_2_E_minus_9 ~ REIC_Japan_BEIR_VII,data=Tomasetti_and_Vogelstein_rad)
> 
> summary(lm_k_1_mut_2_E_minus_9_vs_REIC_Japan_BEIR_VII)

Call:
lm(formula = Cond_prob_mut_cancer_model_Wu_k_eq_1_mut_2_E_minus_9 ~ 
    REIC_Japan_BEIR_VII, data = Tomasetti_and_Vogelstein_rad)

Residuals:
                  Min                    1Q                Median                    3Q                   Max 
-0.694261661355934256  0.056610084332729370  0.085644088629079962  0.098686009437263855  0.132695286648718741 

Coefficients:
                                 Estimate            Std. Error              t value   Pr(>|t|)    
(Intercept)          0.914355911370920094  0.114247191279889915  8.00331000000000081 4.3538e-05 ***
REIC_Japan_BEIR_VII -0.020465940852387489  0.123118353058558325 -0.16622999999999999     0.8721    
---
Signif. codes:  0 ‘***’ 0.001 ‘**’ 0.01 ‘*’ 0.050000000000000003 ‘.’ 0.10000000000000001 ‘ ’ 1

Residual standard error: 0.26391825740823327 on 8 degrees of freedom
Multiple R-squared:  0.0034421545043591441,     Adjusted R-squared:  -0.12112757618259606 
F-statistic: 0.027632350855837606 on 1 and 8 DF,  p-value: 0.87210049907523102

> 
> anova(lm_k_1_mut_2_E_minus_9_vs_REIC_Japan_BEIR_VII)
Analysis of Variance Table

Response: Cond_prob_mut_cancer_model_Wu_k_eq_1_mut_2_E_minus_9
                    Df                Sum Sq               Mean Sq              F value Pr(>F)
REIC_Japan_BEIR_VII  1 0.0019246718951766201 0.0019246718951766197 0.027629999999999998 0.8721
Residuals            8 0.5572227727471877889 0.0696528465933984736                            
> 
> confint(lm_k_1_mut_2_E_minus_9_vs_REIC_Japan_BEIR_VII)
                                   2.5 %              97.5 %
(Intercept)          0.65090141584403260 1.17781040689780747
REIC_Japan_BEIR_VII -0.30437737212494953 0.26344549042017451
> 
> #Correlation coeffients (Pearson, Spearman)
> cor(Cond_prob_mut_cancer_model_Wu_k_eq_1_mut_2_E_minus_9,REIC_Japan_BEIR_VII,method="pearson")
[1] 0.21962407000312367
> cor(Cond_prob_mut_cancer_model_Wu_k_eq_1_mut_2_E_minus_9,REIC_Japan_BEIR_VII,method="spearman")
[1] 0.13724833735991721
> 
> # Proportion of cancers that are mutagen-associated predicted by model of Wu et al (Nature 2016), cancer mutations k=2, spontaneous mutation rate = 10**-8, mutagen-associated rate = 2 x 10**-9 vs Japan REIC using BEIR VII EAR vs ERR weights
> lm_k_2_mut_2_E_minus_9_vs_REIC_Japan_BEIR_VII <- lm(Cond_prob_mut_cancer_model_Wu_k_eq_2_mut_2_E_minus_9 ~ REIC_Japan_BEIR_VII,data=Tomasetti_and_Vogelstein_rad)
> 
> summary(lm_k_2_mut_2_E_minus_9_vs_REIC_Japan_BEIR_VII)

Call:
lm(formula = Cond_prob_mut_cancer_model_Wu_k_eq_2_mut_2_E_minus_9 ~ 
    REIC_Japan_BEIR_VII, data = Tomasetti_and_Vogelstein_rad)

Residuals:
                   Min                     1Q                 Median                     3Q                    Max 
-0.0370476647297738187 -0.0111534961464400516 -0.0046546564950585706 -0.0029710816475502994  0.0828470128368543057 

Coefficients:
                                Estimate           Std. Error             t value  Pr(>|t|)    
(Intercept)         0.228131157841035437 0.014439275967111217 15.7993500000000004 2.575e-07 ***
REIC_Japan_BEIR_VII 0.016512731659481247 0.015560468984078014  1.0611999999999999   0.31958    
---
Signif. codes:  0 ‘***’ 0.001 ‘**’ 0.01 ‘*’ 0.050000000000000003 ‘.’ 0.10000000000000001 ‘ ’ 1

Residual standard error: 0.033355643222253636 on 8 degrees of freedom
Multiple R-squared:  0.12339721087560671,       Adjusted R-squared:  0.013821862235057547 
F-statistic: 1.1261402533191909 on 1 and 8 DF,  p-value: 0.31958351726835216

> 
> anova(lm_k_2_mut_2_E_minus_9_vs_REIC_Japan_BEIR_VII)
Analysis of Variance Table

Response: Cond_prob_mut_cancer_model_Wu_k_eq_2_mut_2_E_minus_9
                    Df                Sum Sq               Mean Sq            F value  Pr(>F)
REIC_Japan_BEIR_VII  1 0.0012529424462448602 0.0012529424462448602 1.1261399999999999 0.31958
Residuals            8 0.0089007914781622007 0.0011125989347702751                           
> 
> confint(lm_k_2_mut_2_E_minus_9_vs_REIC_Japan_BEIR_VII)
                                    2.5 %               97.5 %
(Intercept)          0.194834127751522840 0.261428187930548062
REIC_Japan_BEIR_VII -0.019369774163518819 0.052395237482481316
> 
> #Correlation coeffients (Pearson, Spearman)
> cor(Cond_prob_mut_cancer_model_Wu_k_eq_2_mut_2_E_minus_9,REIC_Japan_BEIR_VII,method="pearson")
[1] 0.021093146020696105
> cor(Cond_prob_mut_cancer_model_Wu_k_eq_2_mut_2_E_minus_9,REIC_Japan_BEIR_VII,method="spearman")
[1] 0.076359756553983069
> 
> # Proportion of cancers that are mutagen-associated predicted by model of Wu et al (Nature 2016), cancer mutations k=3, spontaneous mutation rate = 10**-8, mutagen-associated rate = 2 x 10**-9 vs Japan REIC using BEIR VII EAR vs ERR weights
> lm_k_3_mut_2_E_minus_9_vs_REIC_Japan_BEIR_VII <- lm(Cond_prob_mut_cancer_model_Wu_k_eq_3_mut_2_E_minus_9 ~ REIC_Japan_BEIR_VII,data=Tomasetti_and_Vogelstein_rad)
> 
> summary(lm_k_3_mut_2_E_minus_9_vs_REIC_Japan_BEIR_VII)

Call:
lm(formula = Cond_prob_mut_cancer_model_Wu_k_eq_3_mut_2_E_minus_9 ~ 
    REIC_Japan_BEIR_VII, data = Tomasetti_and_Vogelstein_rad)

Residuals:
                   Min                     1Q                 Median                     3Q                    Max 
-0.0061430666129678327 -0.0034347755944775515 -0.0021170272959798982  0.0039884646054172508  0.0082460343328289148 

Coefficients:
                                 Estimate            Std. Error               t value   Pr(>|t|)    
(Intercept)         0.3161339384928269491 0.0023288090747330924 135.74918999999999869 9.6971e-15 ***
REIC_Japan_BEIR_VII 0.0023702000154567264 0.0025096383959807025   0.94443999999999995    0.37259    
---
Signif. codes:  0 ‘***’ 0.001 ‘**’ 0.01 ‘*’ 0.050000000000000003 ‘.’ 0.10000000000000001 ‘ ’ 1

Residual standard error: 0.0053796966555993047 on 8 degrees of freedom
Multiple R-squared:  0.10031132346791592,       Adjusted R-squared:  -0.012149761098594558 
F-statistic: 0.89196475255928109 on 1 and 8 DF,  p-value: 0.3725909562526335

> 
> anova(lm_k_3_mut_2_E_minus_9_vs_REIC_Japan_BEIR_VII)
Analysis of Variance Table

Response: Cond_prob_mut_cancer_model_Wu_k_eq_3_mut_2_E_minus_9
                    Df                 Sum Sq                Mean Sq             F value  Pr(>F)
REIC_Japan_BEIR_VII  1 2.5814473305810642e-05 2.5814473305810645e-05 0.89195999999999998 0.37259
Residuals            8 2.3152908885013074e-04 2.8941136106266346e-05                            
> 
> confint(lm_k_3_mut_2_E_minus_9_vs_REIC_Japan_BEIR_VII)
                                     2.5 %                97.5 %
(Intercept)          0.3107636951363914601 0.3215041818492624381
REIC_Japan_BEIR_VII -0.0034170365035419243 0.0081574365344553763
> 
> #Correlation coeffients (Pearson, Spearman)
> cor(Cond_prob_mut_cancer_model_Wu_k_eq_3_mut_2_E_minus_9,REIC_Japan_BEIR_VII,method="pearson")
[1] -0.096307963508692557
> cor(Cond_prob_mut_cancer_model_Wu_k_eq_3_mut_2_E_minus_9,REIC_Japan_BEIR_VII,method="spearman")
[1] -0.041041846824070638
> 
> # Proportion of cancers that are mutagen-associated predicted by model of Wu et al (Nature 2016), cancer mutations k=4, spontaneous mutation rate = 10**-8, mutagen-associated rate = 2 x 10**-9 vs Japan REIC using BEIR VII EAR vs ERR weights
> lm_k_4_mut_2_E_minus_9_vs_REIC_Japan_BEIR_VII <- lm(Cond_prob_mut_cancer_model_Wu_k_eq_4_mut_2_E_minus_9 ~ REIC_Japan_BEIR_VII,data=Tomasetti_and_Vogelstein_rad)
> 
> summary(lm_k_4_mut_2_E_minus_9_vs_REIC_Japan_BEIR_VII)

Call:
lm(formula = Cond_prob_mut_cancer_model_Wu_k_eq_4_mut_2_E_minus_9 ~ 
    REIC_Japan_BEIR_VII, data = Tomasetti_and_Vogelstein_rad)

Residuals:
                   Min                     1Q                 Median                     3Q                    Max 
-0.0072155278508874909 -0.0040287974814714068 -0.0024825062448384774  0.0046787156056828641  0.0096677937948960770 

Coefficients:
                                 Estimate            Std. Error               t value   Pr(>|t|)    
(Intercept)         0.3974867641451794720 0.0027326921962875128 145.45610999999999535 5.5818e-15 ***
REIC_Japan_BEIR_VII 0.0027796196261092323 0.0029448825730748183   0.94388000000000005    0.37286    
---
Signif. codes:  0 ‘***’ 0.001 ‘**’ 0.01 ‘*’ 0.050000000000000003 ‘.’ 0.10000000000000001 ‘ ’ 1

Residual standard error: 0.0063126922806392601 on 8 degrees of freedom
Multiple R-squared:  0.10020478637820528,       Adjusted R-squared:  -0.012269615324518979 
F-statistic: 0.89091193072581709 on 1 and 8 DF,  p-value: 0.37285900463042404

> 
> anova(lm_k_4_mut_2_E_minus_9_vs_REIC_Japan_BEIR_VII)
Analysis of Variance Table

Response: Cond_prob_mut_cancer_model_Wu_k_eq_4_mut_2_E_minus_9
                    Df                 Sum Sq                Mean Sq             F value  Pr(>F)
REIC_Japan_BEIR_VII  1 3.5502915124608551e-05 3.5502915124608551e-05 0.89090999999999998 0.37286
Residuals            8 3.1880067064034002e-04 3.9850083830042503e-05                            
> 
> confint(lm_k_4_mut_2_E_minus_9_vs_REIC_Japan_BEIR_VII)
                                     2.5 %                97.5 %
(Intercept)          0.3911851646403002869 0.4037883636500586571
REIC_Japan_BEIR_VII -0.0040112917650919847 0.0095705310173104484
> 
> #Correlation coeffients (Pearson, Spearman)
> cor(Cond_prob_mut_cancer_model_Wu_k_eq_4_mut_2_E_minus_9,REIC_Japan_BEIR_VII,method="pearson")
[1] -0.096386523756928744
> cor(Cond_prob_mut_cancer_model_Wu_k_eq_4_mut_2_E_minus_9,REIC_Japan_BEIR_VII,method="spearman")
[1] -0.054681867133554066
> 
> # Proportion of cancers that are mutagen-associated predicted by model of Wu et al (Nature 2016), cancer mutations k=1, spontaneous mutation rate = 10**-8, mutagen-associated rate = 5 x 10**-9 vs Japan REIC using BEIR VII EAR vs ERR weights
> lm_k_1_mut_5_E_minus_9_vs_REIC_Japan_BEIR_VII <- lm(Cond_prob_mut_cancer_model_Wu_k_eq_1_mut_5_E_minus_9 ~ REIC_Japan_BEIR_VII,data=Tomasetti_and_Vogelstein_rad)
> 
> summary(lm_k_1_mut_5_E_minus_9_vs_REIC_Japan_BEIR_VII)

Call:
lm(formula = Cond_prob_mut_cancer_model_Wu_k_eq_1_mut_5_E_minus_9 ~ 
    REIC_Japan_BEIR_VII, data = Tomasetti_and_Vogelstein_rad)

Residuals:
                  Min                    1Q                Median                    3Q                   Max 
-0.517136844096171666  0.043627717897570507  0.049484150380686313  0.059005660757698794  0.098803183870160016 

Coefficients:
                                 Estimate            Std. Error            t value   Pr(>|t|)    
(Intercept)          0.956384333209304160  0.083818294564826604 11.410209999999999 3.1448e-06 ***
REIC_Japan_BEIR_VII -0.024005009603942674  0.090326687837051806 -0.265760000000000    0.79715    
---
Signif. codes:  0 ‘***’ 0.001 ‘**’ 0.01 ‘*’ 0.050000000000000003 ‘.’ 0.10000000000000001 ‘ ’ 1

Residual standard error: 0.19362557619718793 on 8 degrees of freedom
Multiple R-squared:  0.0087511335937005569,     Adjusted R-squared:  -0.1151549747070868 
F-statistic: 0.070627136254306375 on 1 and 8 DF,  p-value: 0.7971462635428932

> 
> anova(lm_k_1_mut_5_E_minus_9_vs_REIC_Japan_BEIR_VII)
Analysis of Variance Table

Response: Cond_prob_mut_cancer_model_Wu_k_eq_1_mut_5_E_minus_9
                    Df                Sum Sq               Mean Sq              F value  Pr(>F)
REIC_Japan_BEIR_VII  1 0.0026478723429062281 0.0026478723429062281 0.070629999999999998 0.79715
Residuals            8 0.2999269100615442052 0.0374908637576930256                             
> 
> confint(lm_k_1_mut_5_E_minus_9_vs_REIC_Japan_BEIR_VII)
                                   2.5 %              97.5 %
(Intercept)          0.76309899933705316 1.14966966708155516
REIC_Japan_BEIR_VII -0.23229872527548001 0.18428870606759468
> 
> #Correlation coeffients (Pearson, Spearman)
> cor(Cond_prob_mut_cancer_model_Wu_k_eq_1_mut_5_E_minus_9,REIC_Japan_BEIR_VII,method="pearson")
[1] 0.23195458902880631
> cor(Cond_prob_mut_cancer_model_Wu_k_eq_1_mut_5_E_minus_9,REIC_Japan_BEIR_VII,method="spearman")
[1] 0.13724833735991721
> 
> # Proportion of cancers that are mutagen-associated predicted by model of Wu et al (Nature 2016), cancer mutations k=2, spontaneous mutation rate = 10**-8, mutagen-associated rate = 5 x 10**-9 vs Japan REIC using BEIR VII EAR vs ERR weights
> lm_k_2_mut_5_E_minus_9_vs_REIC_Japan_BEIR_VII <- lm(Cond_prob_mut_cancer_model_Wu_k_eq_2_mut_5_E_minus_9 ~ REIC_Japan_BEIR_VII,data=Tomasetti_and_Vogelstein_rad)
> 
> summary(lm_k_2_mut_5_E_minus_9_vs_REIC_Japan_BEIR_VII)

Call:
lm(formula = Cond_prob_mut_cancer_model_Wu_k_eq_2_mut_5_E_minus_9 ~ 
    REIC_Japan_BEIR_VII, data = Tomasetti_and_Vogelstein_rad)

Residuals:
                   Min                     1Q                 Median                     3Q                    Max 
-0.0661613595829506768 -0.0202936108958435175 -0.0091427329763929428 -0.0055484384880911527  0.1485452195645060591 

Coefficients:
                                Estimate           Std. Error            t value   Pr(>|t|)    
(Intercept)         0.449421129222505433 0.025943808488218957 17.322870000000002 1.2564e-07 ***
REIC_Japan_BEIR_VII 0.028625318833661255 0.027958315100376635  1.023860000000000    0.33586    
---
Signif. codes:  0 ‘***’ 0.001 ‘**’ 0.01 ‘*’ 0.050000000000000003 ‘.’ 0.10000000000000001 ‘ ’ 1

Residual standard error: 0.059931842962943037 on 8 degrees of freedom
Multiple R-squared:  0.11585438711752696,       Adjusted R-squared:  0.0053361855072178166 
F-statistic:  1.048283318308358 on 1 and 8 DF,  p-value: 0.33586270771097487

> 
> anova(lm_k_2_mut_5_E_minus_9_vs_REIC_Japan_BEIR_VII)
Analysis of Variance Table

Response: Cond_prob_mut_cancer_model_Wu_k_eq_2_mut_5_E_minus_9
                    Df                Sum Sq               Mean Sq            F value  Pr(>F)
REIC_Japan_BEIR_VII  1 0.0037652510693895699 0.0037652510693895699 1.0482800000000001 0.33586
Residuals            8 0.0287346064074789215 0.0035918258009348652                           
> 
> confint(lm_k_2_mut_5_E_minus_9_vs_REIC_Japan_BEIR_VII)
                                   2.5 %               97.5 %
(Intercept)          0.38959459956572751 0.509247658879283249
REIC_Japan_BEIR_VII -0.03584667140114834 0.093097309068470857
> 
> #Correlation coeffients (Pearson, Spearman)
> cor(Cond_prob_mut_cancer_model_Wu_k_eq_2_mut_5_E_minus_9,REIC_Japan_BEIR_VII,method="pearson")
[1] 0.025439602584623185
> cor(Cond_prob_mut_cancer_model_Wu_k_eq_2_mut_5_E_minus_9,REIC_Japan_BEIR_VII,method="spearman")
[1] 0.10972909195396929
> 
> # Proportion of cancers that are mutagen-associated predicted by model of Wu et al (Nature 2016), cancer mutations k=3, spontaneous mutation rate = 10**-8, mutagen-associated rate = 5 x 10**-9 vs Japan REIC using BEIR VII EAR vs ERR weights
> lm_k_3_mut_5_E_minus_9_vs_REIC_Japan_BEIR_VII <- lm(Cond_prob_mut_cancer_model_Wu_k_eq_3_mut_5_E_minus_9 ~ REIC_Japan_BEIR_VII,data=Tomasetti_and_Vogelstein_rad)
> 
> summary(lm_k_3_mut_5_E_minus_9_vs_REIC_Japan_BEIR_VII)

Call:
lm(formula = Cond_prob_mut_cancer_model_Wu_k_eq_3_mut_5_E_minus_9 ~ 
    REIC_Japan_BEIR_VII, data = Tomasetti_and_Vogelstein_rad)

Residuals:
                   Min                     1Q                 Median                     3Q                    Max 
-0.0079187329522274127 -0.0044294465515292330 -0.0027237072653548090  0.0051608202360916323  0.0105856294367679508 

Coefficients:
                                 Estimate            Std. Error               t value   Pr(>|t|)    
(Intercept)         0.5821125218927933886 0.0029993789144548409 194.07768999999998982 5.5601e-16 ***
REIC_Japan_BEIR_VII 0.0030528350133415122 0.0032322772053237155   0.94447999999999999    0.37257    
---
Signif. codes:  0 ‘***’ 0.001 ‘**’ 0.01 ‘*’ 0.050000000000000003 ‘.’ 0.10000000000000001 ‘ ’ 1

Residual standard error: 0.0069287555128653552 on 8 degrees of freedom
Multiple R-squared:  0.10032000514384767,       Adjusted R-squared:  -0.012139994213171468 
F-statistic: 0.89205055768645924 on 1 and 8 DF,  p-value: 0.3725691235380536

> 
> anova(lm_k_3_mut_5_E_minus_9_vs_REIC_Japan_BEIR_VII)
Analysis of Variance Table

Response: Cond_prob_mut_cancer_model_Wu_k_eq_3_mut_5_E_minus_9
                    Df                 Sum Sq                Mean Sq             F value  Pr(>F)
REIC_Japan_BEIR_VII  1 4.2825253593565273e-05 4.2825253593565273e-05 0.89205000000000001 0.37257
Residuals            8 3.8406122365649647e-04 4.8007652957062053e-05                            
> 
> confint(lm_k_3_mut_5_E_minus_9_vs_REIC_Japan_BEIR_VII)
                                     2.5 %               97.5 %
(Intercept)          0.5751959417130163565 0.589029102072570421
REIC_Japan_BEIR_VII -0.0044008095882611415 0.010506479614944166
> 
> #Correlation coeffients (Pearson, Spearman)
> cor(Cond_prob_mut_cancer_model_Wu_k_eq_3_mut_5_E_minus_9,REIC_Japan_BEIR_VII,method="pearson")
[1] -0.095850349065106949
> cor(Cond_prob_mut_cancer_model_Wu_k_eq_3_mut_5_E_minus_9,REIC_Japan_BEIR_VII,method="spearman")
[1] -0.041041846824070638
> 
> # Proportion of cancers that are mutagen-associated predicted by model of Wu et al (Nature 2016), cancer mutations k=4, spontaneous mutation rate = 10**-8, mutagen-associated rate = 5 x 10**-9 vs Japan REIC using BEIR VII EAR vs ERR weights
> lm_k_4_mut_5_E_minus_9_vs_REIC_Japan_BEIR_VII <- lm(Cond_prob_mut_cancer_model_Wu_k_eq_4_mut_5_E_minus_9 ~ REIC_Japan_BEIR_VII,data=Tomasetti_and_Vogelstein_rad)
> 
> summary(lm_k_4_mut_5_E_minus_9_vs_REIC_Japan_BEIR_VII)

Call:
lm(formula = Cond_prob_mut_cancer_model_Wu_k_eq_4_mut_5_E_minus_9 ~ 
    REIC_Japan_BEIR_VII, data = Tomasetti_and_Vogelstein_rad)

Residuals:
                   Min                     1Q                 Median                     3Q                    Max 
-0.0078858189424211717 -0.0044016047891732310 -0.0027084303043114931  0.0051422167202225776  0.0105078546265927209 

Coefficients:
                                 Estimate            Std. Error   t value Pr(>|t|)    
(Intercept)         0.6875589843867850881 0.0029832409130632490 230.47384   <2e-16 ***
REIC_Japan_BEIR_VII 0.0030328730646875385 0.0032148861068579163   0.94338   0.3731    
---
Signif. codes:  0 ‘***’ 0.001 ‘**’ 0.01 ‘*’ 0.050000000000000003 ‘.’ 0.10000000000000001 ‘ ’ 1

Residual standard error: 0.0068914757061794615 on 8 degrees of freedom
Multiple R-squared:  0.10010984688176566,       Adjusted R-squared:  -0.012376422258013609 
F-statistic: 0.88997392879450676 on 1 and 8 DF,  p-value: 0.37309807372553033

> 
> anova(lm_k_4_mut_5_E_minus_9_vs_REIC_Japan_BEIR_VII)
Analysis of Variance Table

Response: Cond_prob_mut_cancer_model_Wu_k_eq_4_mut_5_E_minus_9
                    Df                 Sum Sq                Mean Sq             F value Pr(>F)
REIC_Japan_BEIR_VII  1 4.2267031108792565e-05 4.2267031108792565e-05 0.88997000000000004 0.3731
Residuals            8 3.7993949927089365e-04 4.7492437408861707e-05                           
> 
> confint(lm_k_4_mut_5_E_minus_9_vs_REIC_Japan_BEIR_VII)
                                     2.5 %               97.5 %
(Intercept)          0.6806796185049509562 0.694438350268619220
REIC_Japan_BEIR_VII -0.0043806675919372392 0.010446413721312317
> 
> #Correlation coeffients (Pearson, Spearman)
> cor(Cond_prob_mut_cancer_model_Wu_k_eq_4_mut_5_E_minus_9,REIC_Japan_BEIR_VII,method="pearson")
[1] -0.095887600204593471
> cor(Cond_prob_mut_cancer_model_Wu_k_eq_4_mut_5_E_minus_9,REIC_Japan_BEIR_VII,method="spearman")
[1] -0.041041846824070638
> 
> # Proportion of cancers that are mutagen-associated predicted by model of Wu et al (Nature 2016), cancer mutations k=1, spontaneous mutation rate = 10**-8, mutagen-associated rate = 1 x 10**-8 vs Japan REIC using BEIR VII EAR vs ERR weights
> lm_k_1_mut_1_E_minus_8_vs_REIC_Japan_BEIR_VII <- lm(Cond_prob_mut_cancer_model_Wu_k_eq_1_mut_1_E_minus_8 ~ REIC_Japan_BEIR_VII,data=Tomasetti_and_Vogelstein_rad)
> 
> summary(lm_k_1_mut_1_E_minus_8_vs_REIC_Japan_BEIR_VII)

Call:
lm(formula = Cond_prob_mut_cancer_model_Wu_k_eq_1_mut_1_E_minus_8 ~ 
    REIC_Japan_BEIR_VII, data = Tomasetti_and_Vogelstein_rad)

Residuals:
                  Min                    1Q                Median                    3Q                   Max 
-0.318704573872204855  0.026785294671358786  0.030887618565665083  0.035925569512396019  0.060902877214049515 

Coefficients:
                                 Estimate            Std. Error              t value   Pr(>|t|)    
(Intercept)          0.973830355273222925  0.051652283819896998 18.85358000000000089 6.4754e-08 ***
REIC_Japan_BEIR_VII -0.015107974113646064  0.055663023697794189 -0.27141999999999999    0.79294    
---
Signif. codes:  0 ‘***’ 0.001 ‘**’ 0.01 ‘*’ 0.050000000000000003 ‘.’ 0.10000000000000001 ‘ ’ 1

Residual standard error: 0.11932005140945844 on 8 degrees of freedom
Multiple R-squared:  0.0091244771743859455,     Adjusted R-squared:  -0.11473496317881593 
F-statistic: 0.073667999373856999 on 1 and 8 DF,  p-value: 0.79294152892278269

> 
> anova(lm_k_1_mut_1_E_minus_8_vs_REIC_Japan_BEIR_VII)
Analysis of Variance Table

Response: Cond_prob_mut_cancer_model_Wu_k_eq_1_mut_1_E_minus_8
                    Df               Sum Sq              Mean Sq              F value  Pr(>F)
REIC_Japan_BEIR_VII  1 0.001048831541353862 0.001048831541353862 0.073669999999999999 0.79294
Residuals            8 0.113898197346846461 0.014237274668355806                             
> 
> confint(lm_k_1_mut_1_E_minus_8_vs_REIC_Japan_BEIR_VII)
                                   2.5 %              97.5 %
(Intercept)          0.85471997519180121 1.09294073535464475
REIC_Japan_BEIR_VII -0.14346713693872695 0.11325118871143483
> 
> #Correlation coeffients (Pearson, Spearman)
> cor(Cond_prob_mut_cancer_model_Wu_k_eq_1_mut_1_E_minus_8,REIC_Japan_BEIR_VII,method="pearson")
[1] 0.21542017705981426
> cor(Cond_prob_mut_cancer_model_Wu_k_eq_1_mut_1_E_minus_8,REIC_Japan_BEIR_VII,method="spearman")
[1] 0.067585657527578794
> 
> # Proportion of cancers that are mutagen-associated predicted by model of Wu et al (Nature 2016), cancer mutations k=2, spontaneous mutation rate = 10**-8, mutagen-associated rate = 1 x 10**-8 vs Japan REIC using BEIR VII EAR vs ERR weights
> lm_k_2_mut_1_E_minus_8_vs_REIC_Japan_BEIR_VII <- lm(Cond_prob_mut_cancer_model_Wu_k_eq_2_mut_1_E_minus_8 ~ REIC_Japan_BEIR_VII,data=Tomasetti_and_Vogelstein_rad)
> 
> summary(lm_k_2_mut_1_E_minus_8_vs_REIC_Japan_BEIR_VII)

Call:
lm(formula = Cond_prob_mut_cancer_model_Wu_k_eq_2_mut_1_E_minus_8 ~ 
    REIC_Japan_BEIR_VII, data = Tomasetti_and_Vogelstein_rad)

Residuals:
                   Min                     1Q                 Median                     3Q                    Max 
-0.0780162817186732804 -0.0261274002901622227 -0.0124950031194447538 -0.0072084278023861938  0.1757562480220989098 

Coefficients:
                                Estimate           Std. Error            t value   Pr(>|t|)    
(Intercept)         0.655258741544046175 0.030936021967960352 21.181090000000001 2.5941e-08 ***
REIC_Japan_BEIR_VII 0.032409477298663808 0.033338168161593067  0.972140000000000    0.35945    
---
Signif. codes:  0 ‘***’ 0.001 ‘**’ 0.01 ‘*’ 0.050000000000000003 ‘.’ 0.10000000000000001 ‘ ’ 1

Residual standard error: 0.071464172707098053 on 8 degrees of freedom
Multiple R-squared:  0.10565187341893412,       Adjusted R-squared:  -0.0061416424036990769 
F-statistic: 0.9450626240841804 on 1 and 8 DF,  p-value: 0.35945125741727457

> 
> anova(lm_k_2_mut_1_E_minus_8_vs_REIC_Japan_BEIR_VII)
Analysis of Variance Table

Response: Cond_prob_mut_cancer_model_Wu_k_eq_2_mut_1_E_minus_8
                    Df                Sum Sq               Mean Sq             F value  Pr(>F)
REIC_Japan_BEIR_VII  1 0.0048265557709834782 0.0048265557709834782 0.94506000000000001 0.35945
Residuals            8 0.0408570238456795048 0.0051071279807099381                            
> 
> confint(lm_k_2_mut_1_E_minus_8_vs_REIC_Japan_BEIR_VII)
                                    2.5 %              97.5 %
(Intercept)          0.583920146959162722 0.72659733612892963
REIC_Japan_BEIR_VII -0.044468476342101687 0.10928743093942930
> 
> #Correlation coeffients (Pearson, Spearman)
> cor(Cond_prob_mut_cancer_model_Wu_k_eq_2_mut_1_E_minus_8,REIC_Japan_BEIR_VII,method="pearson")
[1] 0.032797442647371652
> cor(Cond_prob_mut_cancer_model_Wu_k_eq_2_mut_1_E_minus_8,REIC_Japan_BEIR_VII,method="spearman")
[1] 0.12361268405469349
> 
> # Proportion of cancers that are mutagen-associated predicted by model of Wu et al (Nature 2016), cancer mutations k=3, spontaneous mutation rate = 10**-8, mutagen-associated rate = 1 x 10**-8 vs Japan REIC using BEIR VII EAR vs ERR weights
> lm_k_3_mut_1_E_minus_8_vs_REIC_Japan_BEIR_VII <- lm(Cond_prob_mut_cancer_model_Wu_k_eq_3_mut_1_E_minus_8 ~ REIC_Japan_BEIR_VII,data=Tomasetti_and_Vogelstein_rad)
> 
> summary(lm_k_3_mut_1_E_minus_8_vs_REIC_Japan_BEIR_VII)

Call:
lm(formula = Cond_prob_mut_cancer_model_Wu_k_eq_3_mut_1_E_minus_8 ~ 
    REIC_Japan_BEIR_VII, data = Tomasetti_and_Vogelstein_rad)

Residuals:
                   Min                     1Q                 Median                     3Q                    Max 
-0.0063955221027425539 -0.0035816500728569458 -0.0021968774207593552  0.0041842637439684534  0.0085117918252689308 

Coefficients:
                                 Estimate            Std. Error               t value Pr(>|t|)    
(Intercept)         0.7872304043536797469 0.0024214429870419085 325.10797000000002299  < 2e-16 ***
REIC_Japan_BEIR_VII 0.0024646432003988319 0.0026094652240459264   0.94450000000000001  0.37256    
---
Signif. codes:  0 ‘***’ 0.001 ‘**’ 0.01 ‘*’ 0.050000000000000003 ‘.’ 0.10000000000000001 ‘ ’ 1

Residual standard error: 0.005593686867871186 on 8 degrees of freedom
Multiple R-squared:  0.10032325077178261,       Adjusted R-squared:  -0.012136342881744477 
F-statistic: 0.89208263619433836 on 1 and 8 DF,  p-value: 0.3725609618243948

> 
> anova(lm_k_3_mut_1_E_minus_8_vs_REIC_Japan_BEIR_VII)
Analysis of Variance Table

Response: Cond_prob_mut_cancer_model_Wu_k_eq_3_mut_1_E_minus_8
                    Df                 Sum Sq                Mean Sq             F value  Pr(>F)
REIC_Japan_BEIR_VII  1 2.7912670467392973e-05 2.7912670467392976e-05 0.89207999999999998 0.37256
Residuals            8 2.5031466220635644e-04 3.1289332775794555e-05                            
> 
> confint(lm_k_3_mut_1_E_minus_8_vs_REIC_Japan_BEIR_VII)
                                     2.5 %                97.5 %
(Intercept)          0.7816465468123999782 0.7928142618949595155
REIC_Japan_BEIR_VII -0.0035527943969225415 0.0084820807977202053
> 
> #Correlation coeffients (Pearson, Spearman)
> cor(Cond_prob_mut_cancer_model_Wu_k_eq_3_mut_1_E_minus_8,REIC_Japan_BEIR_VII,method="pearson")
[1] -0.095286998641425355
> cor(Cond_prob_mut_cancer_model_Wu_k_eq_3_mut_1_E_minus_8,REIC_Japan_BEIR_VII,method="spearman")
[1] -0.041041846824070638
> 
> # Proportion of cancers that are mutagen-associated predicted by model of Wu et al (Nature 2016), cancer mutations k=4, spontaneous mutation rate = 10**-8, mutagen-associated rate = 1 x 10**-8 vs Japan REIC using BEIR VII EAR vs ERR weights
> lm_k_4_mut_1_E_minus_8_vs_REIC_Japan_BEIR_VII <- lm(Cond_prob_mut_cancer_model_Wu_k_eq_4_mut_1_E_minus_8 ~ REIC_Japan_BEIR_VII,data=Tomasetti_and_Vogelstein_rad)
> 
> summary(lm_k_4_mut_1_E_minus_8_vs_REIC_Japan_BEIR_VII)

Call:
lm(formula = Cond_prob_mut_cancer_model_Wu_k_eq_4_mut_1_E_minus_8 ~ 
    REIC_Japan_BEIR_VII, data = Tomasetti_and_Vogelstein_rad)

Residuals:
                   Min                     1Q                 Median                     3Q                    Max 
-0.0050852053896754219 -0.0028403030968109119 -0.0017380253160498259  0.0033310501485928437  0.0067274144655112451 

Coefficients:
                                 Estimate            Std. Error               t value Pr(>|t|)    
(Intercept)         0.8729664033294407544 0.0019189571497909307 454.91708999999997332   <2e-16 ***
REIC_Japan_BEIR_VII 0.0019487264048502441 0.0020679619448446913   0.94233999999999996   0.3736    
---
Signif. codes:  0 ‘***’ 0.001 ‘**’ 0.01 ‘*’ 0.050000000000000003 ‘.’ 0.10000000000000001 ‘ ’ 1

Residual standard error: 0.0044329127161924272 on 8 degrees of freedom
Multiple R-squared:  0.099910754833641813,      Adjusted R-squared:  -0.012600400812152968 
F-statistic: 0.88800754254252545 on 1 and 8 DF,  p-value: 0.37360002586852992

> 
> anova(lm_k_4_mut_1_E_minus_8_vs_REIC_Japan_BEIR_VII)
Analysis of Variance Table

Response: Cond_prob_mut_cancer_model_Wu_k_eq_4_mut_1_E_minus_8
                    Df                 Sum Sq                Mean Sq             F value Pr(>F)
REIC_Japan_BEIR_VII  1 1.7449983269004495e-05 1.7449983269004495e-05 0.88800999999999997 0.3736
Residuals            8 1.5720572119504416e-04 1.9650715149380521e-05                           
> 
> confint(lm_k_4_mut_1_E_minus_8_vs_REIC_Japan_BEIR_VII)
                                     2.5 %                97.5 %
(Intercept)          0.8685412802067432603 0.8773915264521382484
REIC_Japan_BEIR_VII -0.0028200023914064648 0.0067174552011069529
> 
> #Correlation coeffients (Pearson, Spearman)
> cor(Cond_prob_mut_cancer_model_Wu_k_eq_4_mut_1_E_minus_8,REIC_Japan_BEIR_VII,method="pearson")
[1] -0.095014941727702806
> cor(Cond_prob_mut_cancer_model_Wu_k_eq_4_mut_1_E_minus_8,REIC_Japan_BEIR_VII,method="spearman")
[1] -0.041041846824070638
> 
> ####################################################################################################################################
> #Regress Wu et al probabilities of mutagen-associated cancer vs smoking associated mortality (current - former smoking mortality)  #
> ####################################################################################################################################
> 
> Tomasetti_and_Vogelstein_smoke<-subset(Tomasetti_and_Vogelstein,Tomasetti_and_Vogelstein$Mortality_smoking_current_min_former > -999999)
> 
> Tomasetti_and_Vogelstein_smoke[,1]
 [1] Acute_myeloid_leukemia                   Basal_cell_carcinoma                    
 [3] Chronic_lymphocytic_leukemia             Colorectal_adenocarcinoma               
 [5] Esophageal_squamous_cell_carcinoma       Gallbladder_non_papillary_adenocarcinoma
 [7] Glioblastoma                             Hepatocellular_carcinoma                
 [9] Lung_adenocarcinoma_smokers              Melanoma                                
[11] Pancreatic_ductal_adenocarcinoma         Small_intestine_adenocarcinoma          
[13] Testicular_germ_cell_cancer              Thyroid_papillary_follicular_carcinoma  
31 Levels: Acute_myeloid_leukemia Basal_cell_carcinoma Chronic_lymphocytic_leukemia ... Thyroid_papillary_follicular_carcinoma
> 
> # Proportion of cancers that are mutagen-associated predicted by model of Wu et al (Nature 2016), cancer mutations k=1, spontaneous mutation rate = 10**-8, mutagen-associated rate = 2 x 10**-9 vs smoking associated mortality (current - former smoking mortality)
> lm_k_1_mut_2_E_minus_9_vs_Mortality_smoking_current_min_former <- lm(Cond_prob_mut_cancer_model_Wu_k_eq_1_mut_2_E_minus_9 ~ Mortality_smoking_current_min_former,data=Tomasetti_and_Vogelstein_smoke)
> 
> summary(lm_k_1_mut_2_E_minus_9_vs_Mortality_smoking_current_min_former)

Call:
lm(formula = Cond_prob_mut_cancer_model_Wu_k_eq_1_mut_2_E_minus_9 ~ 
    Mortality_smoking_current_min_former, data = Tomasetti_and_Vogelstein_smoke)

Residuals:
                  Min                    1Q                Median                    3Q                   Max 
-0.705727980866795890  0.040514772432673658  0.072946107694600762  0.074879807809733301  0.077288542081987766 

Coefficients:
                                                   Estimate             Std. Error              t value   Pr(>|t|)    
(Intercept)                          0.92437826138066914172 0.06054929586928944896 15.26654000000000089 3.1769e-09 ***
Mortality_smoking_current_min_former 0.00040653742991636607 0.00124914994398272593  0.32545000000000002    0.75044    
---
Signif. codes:  0 ‘***’ 0.001 ‘**’ 0.01 ‘*’ 0.050000000000000003 ‘.’ 0.10000000000000001 ‘ ’ 1

Residual standard error: 0.21581087147367903 on 12 degrees of freedom
Multiple R-squared:  0.0087493176092039819,     Adjusted R-squared:  -0.073854905923362413 
F-statistic: 0.10591852613631317 on 1 and 12 DF,  p-value: 0.75044411577910752

> 
> anova(lm_k_1_mut_2_E_minus_9_vs_Mortality_smoking_current_min_former)
Analysis of Variance Table

Response: Cond_prob_mut_cancer_model_Wu_k_eq_1_mut_2_E_minus_9
                                     Df                Sum Sq               Mean Sq F value  Pr(>F)
Mortality_smoking_current_min_former  1 0.0049330846273035302 0.0049330846273035302 0.10592 0.75044
Residuals                            12 0.5588919869547457342 0.0465743322462288112                
> 
> confint(lm_k_1_mut_2_E_minus_9_vs_Mortality_smoking_current_min_former)
                                                      2.5 %                97.5 %
(Intercept)                           0.7924526787133442385 1.0563038440479937119
Mortality_smoking_current_min_former -0.0023151264942112967 0.0031282013540440291
> 
> #Correlation coeffients (Pearson, Spearman)
> cor(Cond_prob_mut_cancer_model_Wu_k_eq_1_mut_2_E_minus_9,Mortality_smoking_current_min_former,method="pearson")
[1] 0.36734805108222895
> cor(Cond_prob_mut_cancer_model_Wu_k_eq_1_mut_2_E_minus_9,Mortality_smoking_current_min_former,method="spearman")
[1] 0.3415979386764445
> 
> # Proportion of cancers that are mutagen-associated predicted by model of Wu et al (Nature 2016), cancer mutations k=2, spontaneous mutation rate = 10**-8, mutagen-associated rate = 2 x 10**-9 vs smoking associated mortality (current - former smoking mortality)
> lm_k_2_mut_2_E_minus_9_vs_Mortality_smoking_current_min_former <- lm(Cond_prob_mut_cancer_model_Wu_k_eq_2_mut_2_E_minus_9 ~ Mortality_smoking_current_min_former,data=Tomasetti_and_Vogelstein_smoke)
> 
> summary(lm_k_2_mut_2_E_minus_9_vs_Mortality_smoking_current_min_former)

Call:
lm(formula = Cond_prob_mut_cancer_model_Wu_k_eq_2_mut_2_E_minus_9 ~ 
    Mortality_smoking_current_min_former, data = Tomasetti_and_Vogelstein_smoke)

Residuals:
                   Min                     1Q                 Median                     3Q                    Max 
-0.0133947022609848185 -0.0120146791641118113 -0.0098092460474302357 -0.0019266822494230515  0.0970728598513462826 

Coefficients:
                                                    Estimate              Std. Error              t value   Pr(>|t|)    
(Intercept)                           2.3542904814476076e-01  8.3708520101972283e-03 28.12486000000000175 2.5286e-12 ***
Mortality_smoking_current_min_former -5.8547075360731768e-05  1.7269316132426007e-04 -0.33901999999999999    0.74045    
---
Signif. codes:  0 ‘***’ 0.001 ‘**’ 0.01 ‘*’ 0.050000000000000003 ‘.’ 0.10000000000000001 ‘ ’ 1

Residual standard error: 0.029835538817787104 on 12 degrees of freedom
Multiple R-squared:  0.0094872199325061399,     Adjusted R-squared:  -0.073055511739784862 
F-statistic: 0.1149370724750428 on 1 and 12 DF,  p-value: 0.74045079899031485

> 
> anova(lm_k_2_mut_2_E_minus_9_vs_Mortality_smoking_current_min_former)
Analysis of Variance Table

Response: Cond_prob_mut_cancer_model_Wu_k_eq_2_mut_2_E_minus_9
                                     Df                 Sum Sq                Mean Sq F value  Pr(>F)
Mortality_smoking_current_min_former  1 0.00010231231277660042 0.00010231231277660043 0.11494 0.74045
Residuals                            12 0.01068191251857217305 0.00089015937654768112                
> 
> confint(lm_k_2_mut_2_E_minus_9_vs_Mortality_smoking_current_min_former)
                                                       2.5 %                 97.5 %
(Intercept)                           0.21719052838969732377 0.25366756789982419784
Mortality_smoking_current_min_former -0.00043481315084982204 0.00031771900012835853
> 
> #Correlation coeffients (Pearson, Spearman)
> cor(Cond_prob_mut_cancer_model_Wu_k_eq_2_mut_2_E_minus_9,Mortality_smoking_current_min_former,method="pearson")
[1] -0.088359028068384082
> cor(Cond_prob_mut_cancer_model_Wu_k_eq_2_mut_2_E_minus_9,Mortality_smoking_current_min_former,method="spearman")
[1] -0.19933862487033896
> 
> # Proportion of cancers that are mutagen-associated predicted by model of Wu et al (Nature 2016), cancer mutations k=3, spontaneous mutation rate = 10**-8, mutagen-associated rate = 2 x 10**-9 vs smoking associated mortality (current - former smoking mortality)
> lm_k_3_mut_2_E_minus_9_vs_Mortality_smoking_current_min_former <- lm(Cond_prob_mut_cancer_model_Wu_k_eq_3_mut_2_E_minus_9 ~ Mortality_smoking_current_min_former,data=Tomasetti_and_Vogelstein_smoke)
> 
> summary(lm_k_3_mut_2_E_minus_9_vs_Mortality_smoking_current_min_former)

Call:
lm(formula = Cond_prob_mut_cancer_model_Wu_k_eq_3_mut_2_E_minus_9 ~ 
    Mortality_smoking_current_min_former, data = Tomasetti_and_Vogelstein_smoke)

Residuals:
                    Min                      1Q                  Median                      3Q                     Max 
-0.00282534317107899832 -0.00219448551863088469 -0.00142440650420541833  0.00086669057432566356  0.00839923914251104915 

Coefficients:
                                                   Estimate             Std. Error              t value Pr(>|t|)    
(Intercept)                          3.1556924841931688e-01 9.8098609559276709e-04 321.6857499999999845  < 2e-16 ***
Mortality_smoking_current_min_former 3.9184319714969725e-05 2.0238034295276737e-05   1.9361699999999999 0.076753 .  
---
Signif. codes:  0 ‘***’ 0.001 ‘**’ 0.01 ‘*’ 0.050000000000000003 ‘.’ 0.10000000000000001 ‘ ’ 1

Residual standard error: 0.0034964479958686802 on 12 degrees of freedom
Multiple R-squared:  0.23803538643561442,       Adjusted R-squared:  0.17453833530524898 
F-statistic: 3.7487628511583195 on 1 and 12 DF,  p-value: 0.07675348332281122

> 
> anova(lm_k_3_mut_2_E_minus_9_vs_Mortality_smoking_current_min_former)
Analysis of Variance Table

Response: Cond_prob_mut_cancer_model_Wu_k_eq_3_mut_2_E_minus_9
                                     Df                 Sum Sq                Mean Sq            F value   Pr(>F)  
Mortality_smoking_current_min_former  1 4.5829182875888455e-05 4.5829182875888455e-05 3.7487599999999999 0.076753 .
Residuals                            12 1.4670178305376935e-04 1.2225148587814112e-05                              
---
Signif. codes:  0 ‘***’ 0.001 ‘**’ 0.01 ‘*’ 0.050000000000000003 ‘.’ 0.10000000000000001 ‘ ’ 1
> 
> confint(lm_k_3_mut_2_E_minus_9_vs_Mortality_smoking_current_min_former)
                                                       2.5 %                 97.5 %
(Intercept)                           3.1343186332851419e-01 3.1770663351011957e-01
Mortality_smoking_current_min_former -4.9105690548245889e-06 8.3279208484764053e-05
> 
> #Correlation coeffients (Pearson, Spearman)
> cor(Cond_prob_mut_cancer_model_Wu_k_eq_3_mut_2_E_minus_9,Mortality_smoking_current_min_former,method="pearson")
[1] -0.36312461003867513
> cor(Cond_prob_mut_cancer_model_Wu_k_eq_3_mut_2_E_minus_9,Mortality_smoking_current_min_former,method="spearman")
[1] -0.21526801553700306
> 
> # Proportion of cancers that are mutagen-associated predicted by model of Wu et al (Nature 2016), cancer mutations k=4, spontaneous mutation rate = 10**-8, mutagen-associated rate = 2 x 10**-9 vs smoking associated mortality (current - former smoking mortality)
> lm_k_4_mut_2_E_minus_9_vs_Mortality_smoking_current_min_former <- lm(Cond_prob_mut_cancer_model_Wu_k_eq_4_mut_2_E_minus_9 ~ Mortality_smoking_current_min_former,data=Tomasetti_and_Vogelstein_smoke)
> 
> summary(lm_k_4_mut_2_E_minus_9_vs_Mortality_smoking_current_min_former)

Call:
lm(formula = Cond_prob_mut_cancer_model_Wu_k_eq_4_mut_2_E_minus_9 ~ 
    Mortality_smoking_current_min_former, data = Tomasetti_and_Vogelstein_smoke)

Residuals:
                   Min                     1Q                 Median                     3Q                    Max 
-0.0033157493364689384 -0.0025779243727189916 -0.0016703642989660745  0.0010213671923130128  0.0098608138291382732 

Coefficients:
                                                   Estimate             Std. Error              t value Pr(>|t|)    
(Intercept)                          3.9682573424215473e-01 1.1514983277204850e-03 344.6168599999999742  < 2e-16 ***
Mortality_smoking_current_min_former 4.5987730840146368e-05 2.3755752249759830e-05   1.9358599999999999 0.076796 .  
---
Signif. codes:  0 ‘***’ 0.001 ‘**’ 0.01 ‘*’ 0.050000000000000003 ‘.’ 0.10000000000000001 ‘ ’ 1

Residual standard error: 0.0041041907100340677 on 12 degrees of freedom
Multiple R-squared:  0.23797626313268605,       Adjusted R-squared:  0.17447428506040996 
F-statistic: 3.7475409484383015 on 1 and 12 DF,  p-value: 0.076795622536860869

> 
> anova(lm_k_4_mut_2_E_minus_9_vs_Mortality_smoking_current_min_former)
Analysis of Variance Table

Response: Cond_prob_mut_cancer_model_Wu_k_eq_4_mut_2_E_minus_9
                                     Df                 Sum Sq                Mean Sq            F value   Pr(>F)  
Mortality_smoking_current_min_former  1 6.3125008988888087e-05 6.3125008988888087e-05 3.7475399999999999 0.076796 .
Residuals                            12 2.0213257661195935e-04 1.6844381384329947e-05                              
---
Signif. codes:  0 ‘***’ 0.001 ‘**’ 0.01 ‘*’ 0.050000000000000003 ‘.’ 0.10000000000000001 ‘ ’ 1
> 
> confint(lm_k_4_mut_2_E_minus_9_vs_Mortality_smoking_current_min_former)
                                                       2.5 %                 97.5 %
(Intercept)                           3.9431683491237696e-01 3.9933463357193250e-01
Mortality_smoking_current_min_former -5.7716069400264792e-06 9.7747068620319223e-05
> 
> #Correlation coeffients (Pearson, Spearman)
> cor(Cond_prob_mut_cancer_model_Wu_k_eq_4_mut_2_E_minus_9,Mortality_smoking_current_min_former,method="pearson")
[1] -0.36308986749437594
> cor(Cond_prob_mut_cancer_model_Wu_k_eq_4_mut_2_E_minus_9,Mortality_smoking_current_min_former,method="spearman")
[1] -0.23385230464811127
> 
> # Proportion of cancers that are mutagen-associated predicted by model of Wu et al (Nature 2016), cancer mutations k=1, spontaneous mutation rate = 10**-8, mutagen-associated rate = 5 x 10**-9 vs smoking associated mortality (current - former smoking mortality)
> lm_k_1_mut_5_E_minus_9_vs_Mortality_smoking_current_min_former <- lm(Cond_prob_mut_cancer_model_Wu_k_eq_1_mut_5_E_minus_9 ~ Mortality_smoking_current_min_former,data=Tomasetti_and_Vogelstein_smoke)
> 
> summary(lm_k_1_mut_5_E_minus_9_vs_Mortality_smoking_current_min_former)

Call:
lm(formula = Cond_prob_mut_cancer_model_Wu_k_eq_1_mut_5_E_minus_9 ~ 
    Mortality_smoking_current_min_former, data = Tomasetti_and_Vogelstein_smoke)

Residuals:
                  Min                    1Q                Median                    3Q                   Max 
-0.507009108496010552  0.041498784407602171  0.043301429319563586  0.043810835304699161  0.045433960265170902 

Coefficients:
                                                   Estimate             Std. Error              t value   Pr(>|t|)    
(Intercept)                          0.95620814522644681510 0.04277693202894697344 22.35335999999999856 3.7919e-11 ***
Mortality_smoking_current_min_former 0.00026509483999432665 0.00088250080336300116  0.30038999999999999    0.76902    
---
Signif. codes:  0 ‘***’ 0.001 ‘**’ 0.01 ‘*’ 0.050000000000000003 ‘.’ 0.10000000000000001 ‘ ’ 1

Residual standard error: 0.15246629787514512 on 12 degrees of freedom
Multiple R-squared:  0.0074634152850682617,     Adjusted R-squared:  -0.075247966774509401 
F-statistic: 0.090234440523461537 on 1 and 12 DF,  p-value: 0.76901981673702946

> 
> anova(lm_k_1_mut_5_E_minus_9_vs_Mortality_smoking_current_min_former)
Analysis of Variance Table

Response: Cond_prob_mut_cancer_model_Wu_k_eq_1_mut_5_E_minus_9
                                     Df                Sum Sq               Mean Sq              F value  Pr(>F)
Mortality_smoking_current_min_former  1 0.0020975872767389036 0.0020975872767389036 0.090230000000000005 0.76902
Residuals                            12 0.2789516638530297743 0.0232459719877524777                             
> 
> confint(lm_k_1_mut_5_E_minus_9_vs_Mortality_smoking_current_min_former)
                                                      2.5 %                97.5 %
(Intercept)                           0.8630052169079740487 1.0494110735449193594
Mortality_smoking_current_min_former -0.0016577092325646163 0.0021878989125532697
> 
> #Correlation coeffients (Pearson, Spearman)
> cor(Cond_prob_mut_cancer_model_Wu_k_eq_1_mut_5_E_minus_9,Mortality_smoking_current_min_former,method="pearson")
[1] 0.37758421672266301
> cor(Cond_prob_mut_cancer_model_Wu_k_eq_1_mut_5_E_minus_9,Mortality_smoking_current_min_former,method="spearman")
[1] 0.3415979386764445
> 
> # Proportion of cancers that are mutagen-associated predicted by model of Wu et al (Nature 2016), cancer mutations k=2, spontaneous mutation rate = 10**-8, mutagen-associated rate = 5 x 10**-9 vs smoking associated mortality (current - former smoking mortality)
> lm_k_2_mut_5_E_minus_9_vs_Mortality_smoking_current_min_former <- lm(Cond_prob_mut_cancer_model_Wu_k_eq_2_mut_5_E_minus_9 ~ Mortality_smoking_current_min_former,data=Tomasetti_and_Vogelstein_smoke)
> 
> summary(lm_k_2_mut_5_E_minus_9_vs_Mortality_smoking_current_min_former)

Call:
lm(formula = Cond_prob_mut_cancer_model_Wu_k_eq_2_mut_5_E_minus_9 ~ 
    Mortality_smoking_current_min_former, data = Tomasetti_and_Vogelstein_smoke)

Residuals:
                   Min                     1Q                 Median                     3Q                    Max 
-0.0240352890877743586 -0.0213271018923704148 -0.0177059565321062359 -0.0023057487312114827  0.1727888787686671090 

Coefficients:
                                                    Estimate              Std. Error              t value   Pr(>|t|)    
(Intercept)                           0.46243396262178998457  0.01495134685045138370 30.92924999999999969 8.1998e-13 ***
Mortality_smoking_current_min_former -0.00011504332178538573  0.00030845072287917957 -0.37297000000000002    0.71567    
---
Signif. codes:  0 ‘***’ 0.001 ‘**’ 0.01 ‘*’ 0.050000000000000003 ‘.’ 0.10000000000000001 ‘ ’ 1

Residual standard error: 0.053289854938473699 on 12 degrees of freedom
Multiple R-squared:  0.01145946852539202,       Adjusted R-squared:  -0.070918909097491989 
F-statistic: 0.13910772287664813 on 1 and 12 DF,  p-value: 0.71567440628917578

> 
> anova(lm_k_2_mut_5_E_minus_9_vs_Mortality_smoking_current_min_former)
Analysis of Variance Table

Response: Cond_prob_mut_cancer_model_Wu_k_eq_2_mut_5_E_minus_9
                                     Df                 Sum Sq                Mean Sq             F value  Pr(>F)
Mortality_smoking_current_min_former  1 0.00039503931322729959 0.00039503931322729964 0.13911000000000001 0.71567
Residuals                            12 0.03407770367236283293 0.00283980863936356956                            
> 
> confint(lm_k_2_mut_5_E_minus_9_vs_Mortality_smoking_current_min_former)
                                                       2.5 %                 97.5 %
(Intercept)                           0.42985777628322174859 0.49501014896035810953
Mortality_smoking_current_min_former -0.00078709971411467319 0.00055701307054390164
> 
> #Correlation coeffients (Pearson, Spearman)
> cor(Cond_prob_mut_cancer_model_Wu_k_eq_2_mut_5_E_minus_9,Mortality_smoking_current_min_former,method="pearson")
[1] -0.076450223267173614
> cor(Cond_prob_mut_cancer_model_Wu_k_eq_2_mut_5_E_minus_9,Mortality_smoking_current_min_former,method="spearman")
[1] -0.18562164957404478
> 
> # Proportion of cancers that are mutagen-associated predicted by model of Wu et al (Nature 2016), cancer mutations k=3, spontaneous mutation rate = 10**-8, mutagen-associated rate = 5 x 10**-9 vs smoking associated mortality (current - former smoking mortality)
> lm_k_3_mut_5_E_minus_9_vs_Mortality_smoking_current_min_former <- lm(Cond_prob_mut_cancer_model_Wu_k_eq_3_mut_5_E_minus_9 ~ Mortality_smoking_current_min_former,data=Tomasetti_and_Vogelstein_smoke)
> 
> summary(lm_k_3_mut_5_E_minus_9_vs_Mortality_smoking_current_min_former)

Call:
lm(formula = Cond_prob_mut_cancer_model_Wu_k_eq_3_mut_5_E_minus_9 ~ 
    Mortality_smoking_current_min_former, data = Tomasetti_and_Vogelstein_smoke)

Residuals:
                   Min                     1Q                 Median                     3Q                    Max 
-0.0036529727486767200 -0.0028377614481291794 -0.0018342641792982921  0.0011209070391851631  0.0108183863232022177 

Coefficients:
                                                   Estimate             Std. Error            t value Pr(>|t|)    
(Intercept)                          5.8139080814510580e-01 1.2657146399459747e-03 459.33798000000002  < 2e-16 ***
Mortality_smoking_current_min_former 5.0531062619995846e-05 2.6112068668804231e-05   1.93516000000000 0.076889 .  
---
Signif. codes:  0 ‘***’ 0.001 ‘**’ 0.01 ‘*’ 0.050000000000000003 ‘.’ 0.10000000000000001 ‘ ’ 1

Residual standard error: 0.0045112825105911546 on 12 degrees of freedom
Multiple R-squared:  0.23784597458996046,       Adjusted R-squared:  0.17433313913912396 
F-statistic: 3.7448489411887436 on 1 and 12 DF,  p-value: 0.076888559885852331

> 
> anova(lm_k_3_mut_5_E_minus_9_vs_Mortality_smoking_current_min_former)
Analysis of Variance Table

Response: Cond_prob_mut_cancer_model_Wu_k_eq_3_mut_5_E_minus_9
                                     Df                 Sum Sq                Mean Sq F value   Pr(>F)  
Mortality_smoking_current_min_former  1 7.6213929440358224e-05 7.6213929440358224e-05 3.74485 0.076889 .
Residuals                            12 2.4422003868438752e-04 2.0351669890365627e-05                   
---
Signif. codes:  0 ‘***’ 0.001 ‘**’ 0.01 ‘*’ 0.050000000000000003 ‘.’ 0.10000000000000001 ‘ ’ 1
> 
> confint(lm_k_3_mut_5_E_minus_9_vs_Mortality_smoking_current_min_former)
                                                       2.5 %                 97.5 %
(Intercept)                           5.7863305284889388e-01 0.58414856344131771415
Mortality_smoking_current_min_former -6.3622476047464844e-06 0.00010742437284473818
> 
> #Correlation coeffients (Pearson, Spearman)
> cor(Cond_prob_mut_cancer_model_Wu_k_eq_3_mut_5_E_minus_9,Mortality_smoking_current_min_former,method="pearson")
[1] -0.36238800694109058
> cor(Cond_prob_mut_cancer_model_Wu_k_eq_3_mut_5_E_minus_9,Mortality_smoking_current_min_former,method="spearman")
[1] -0.21526801553700306
> 
> # Proportion of cancers that are mutagen-associated predicted by model of Wu et al (Nature 2016), cancer mutations k=4, spontaneous mutation rate = 10**-8, mutagen-associated rate = 5 x 10**-9 vs smoking associated mortality (current - former smoking mortality)
> lm_k_4_mut_5_E_minus_9_vs_Mortality_smoking_current_min_former <- lm(Cond_prob_mut_cancer_model_Wu_k_eq_4_mut_5_E_minus_9 ~ Mortality_smoking_current_min_former,data=Tomasetti_and_Vogelstein_smoke)
> 
> summary(lm_k_4_mut_5_E_minus_9_vs_Mortality_smoking_current_min_former)

Call:
lm(formula = Cond_prob_mut_cancer_model_Wu_k_eq_4_mut_5_E_minus_9 ~ 
    Mortality_smoking_current_min_former, data = Tomasetti_and_Vogelstein_smoke)

Residuals:
                   Min                     1Q                 Median                     3Q                    Max 
-0.0036360728409600830 -0.0028367775786796697 -0.0018227143801388718  0.0011377057567153251  0.0107600036622350018 

Coefficients:
                                                   Estimate             Std. Error              t value Pr(>|t|)    
(Intercept)                          6.8684650546094683e-01 1.2601074463666792e-03 545.0697900000000118  < 2e-16 ***
Mortality_smoking_current_min_former 5.0259234384503235e-05 2.5996390601125330e-05   1.9333199999999999 0.077136 .  
---
Signif. codes:  0 ‘***’ 0.001 ‘**’ 0.01 ‘*’ 0.050000000000000003 ‘.’ 0.10000000000000001 ‘ ’ 1

Residual standard error: 0.0044912972520427859 on 12 degrees of freedom
Multiple R-squared:  0.23750025757335916,       Adjusted R-squared:  0.17395861237113908 
F-statistic: 3.7377102342490369 on 1 and 12 DF,  p-value: 0.077135675587632638

> 
> anova(lm_k_4_mut_5_E_minus_9_vs_Mortality_smoking_current_min_former)
Analysis of Variance Table

Response: Cond_prob_mut_cancer_model_Wu_k_eq_4_mut_5_E_minus_9
                                     Df                 Sum Sq                Mean Sq            F value   Pr(>F)  
Mortality_smoking_current_min_former  1 7.5396160178623018e-05 7.5396160178623018e-05 3.7377099999999999 0.077136 .
Residuals                            12 2.4206101207448495e-04 2.0171751006207079e-05                              
---
Signif. codes:  0 ‘***’ 0.001 ‘**’ 0.01 ‘*’ 0.050000000000000003 ‘.’ 0.10000000000000001 ‘ ’ 1
> 
> confint(lm_k_4_mut_5_E_minus_9_vs_Mortality_smoking_current_min_former)
                                                       2.5 %                 97.5 %
(Intercept)                           6.8410096719004387e-01 0.68959204373184979087
Mortality_smoking_current_min_former -6.3820349822691982e-06 0.00010690050375127566
> 
> #Correlation coeffients (Pearson, Spearman)
> cor(Cond_prob_mut_cancer_model_Wu_k_eq_4_mut_5_E_minus_9,Mortality_smoking_current_min_former,method="pearson")
[1] -0.36193718062878089
> cor(Cond_prob_mut_cancer_model_Wu_k_eq_4_mut_5_E_minus_9,Mortality_smoking_current_min_former,method="spearman")
[1] -0.21526801553700306
> 
> # Proportion of cancers that are mutagen-associated predicted by model of Wu et al (Nature 2016), cancer mutations k=1, spontaneous mutation rate = 10**-8, mutagen-associated rate = 1 x 10**-8 vs smoking associated mortality (current - former smoking mortality)
> lm_k_1_mut_1_E_minus_8_vs_Mortality_smoking_current_min_former <- lm(Cond_prob_mut_cancer_model_Wu_k_eq_1_mut_1_E_minus_8 ~ Mortality_smoking_current_min_former,data=Tomasetti_and_Vogelstein_smoke)
> 
> summary(lm_k_1_mut_1_E_minus_8_vs_Mortality_smoking_current_min_former)

Call:
lm(formula = Cond_prob_mut_cancer_model_Wu_k_eq_1_mut_1_E_minus_8 ~ 
    Mortality_smoking_current_min_former, data = Tomasetti_and_Vogelstein_smoke)

Residuals:
                  Min                    1Q                Median                    3Q                   Max 
-0.293754800038040942  0.023704390699604141  0.024746371508601598  0.025102488510628060  0.025979892905290274 

Coefficients:
                                                   Estimate             Std. Error              t value   Pr(>|t|)    
(Intercept)                          0.97497014841836238119 0.02478231288561608125 39.34136999999999773 4.6937e-14 ***
Mortality_smoking_current_min_former 0.00015323247191139047 0.00051126646988030450  0.29970999999999998    0.76953    
---
Signif. codes:  0 ‘***’ 0.001 ‘**’ 0.01 ‘*’ 0.050000000000000003 ‘.’ 0.10000000000000001 ‘ ’ 1

Residual standard error: 0.088329557993932703 on 12 degrees of freedom
Multiple R-squared:  0.0074299673443578348,     Adjusted R-squared:  -0.075284202043612192 
F-statistic: 0.089827019957217119 on 1 and 12 DF,  p-value: 0.76952519956076448

> 
> anova(lm_k_1_mut_1_E_minus_8_vs_Mortality_smoking_current_min_former)
Analysis of Variance Table

Response: Cond_prob_mut_cancer_model_Wu_k_eq_1_mut_1_E_minus_8
                                     Df                Sum Sq               Mean Sq              F value  Pr(>F)
Mortality_smoking_current_min_former  1 0.0007008403639236642 0.0007008403639236642 0.089829999999999993 0.76953
Residuals                            12 0.0936253297848422400 0.0078021108154035200                             
> 
> confint(lm_k_1_mut_1_E_minus_8_vs_Mortality_smoking_current_min_former)
                                                       2.5 %                97.5 %
(Intercept)                           0.92097412715435456043 1.0289661696823702020
Mortality_smoking_current_min_former -0.00096072147204249048 0.0012671864158652715
> 
> #Correlation coeffients (Pearson, Spearman)
> cor(Cond_prob_mut_cancer_model_Wu_k_eq_1_mut_1_E_minus_8,Mortality_smoking_current_min_former,method="pearson")
[1] 0.36726049255029303
> cor(Cond_prob_mut_cancer_model_Wu_k_eq_1_mut_1_E_minus_8,Mortality_smoking_current_min_former,method="spearman")
[1] 0.24999586664935494
> 
> # Proportion of cancers that are mutagen-associated predicted by model of Wu et al (Nature 2016), cancer mutations k=2, spontaneous mutation rate = 10**-8, mutagen-associated rate = 1 x 10**-8 vs smoking associated mortality (current - former smoking mortality)
> lm_k_2_mut_1_E_minus_8_vs_Mortality_smoking_current_min_former <- lm(Cond_prob_mut_cancer_model_Wu_k_eq_2_mut_1_E_minus_8 ~ Mortality_smoking_current_min_former,data=Tomasetti_and_Vogelstein_smoke)
> 
> summary(lm_k_2_mut_1_E_minus_8_vs_Mortality_smoking_current_min_former)

Call:
lm(formula = Cond_prob_mut_cancer_model_Wu_k_eq_2_mut_1_E_minus_8 ~ 
    Mortality_smoking_current_min_former, data = Tomasetti_and_Vogelstein_smoke)

Residuals:
                    Min                      1Q                  Median                      3Q                     Max 
-0.02949806570241842590 -0.02597322661571025218 -0.02194944226596536041  0.00059569733908685068  0.20267485250407155095 

Coefficients:
                                                    Estimate              Std. Error            t value   Pr(>|t|)    
(Intercept)                           0.67043322884574418907  0.01772184524386209714 37.830889999999997 7.4823e-14 ***
Mortality_smoking_current_min_former -0.00015185348682147996  0.00036560692698110904 -0.415350000000000    0.68522    
---
Signif. codes:  0 ‘***’ 0.001 ‘**’ 0.01 ‘*’ 0.050000000000000003 ‘.’ 0.10000000000000001 ‘ ’ 1

Residual standard error: 0.063164514323268459 on 12 degrees of freedom
Multiple R-squared:  0.014172304502295282,      Adjusted R-squared:  -0.067980003455846871 
F-statistic: 0.17251255448010422 on 1 and 12 DF,  p-value: 0.68521864445613012

> 
> anova(lm_k_2_mut_1_E_minus_8_vs_Mortality_smoking_current_min_former)
Analysis of Variance Table

Response: Cond_prob_mut_cancer_model_Wu_k_eq_2_mut_1_E_minus_8
                                     Df                 Sum Sq                Mean Sq F value  Pr(>F)
Mortality_smoking_current_min_former  1 0.00068828297683297217 0.00068828297683297217 0.17251 0.68522
Residuals                            12 0.04787707043633263049 0.00398975586969438616                
> 
> confint(lm_k_2_mut_1_E_minus_8_vs_Mortality_smoking_current_min_former)
                                                       2.5 %                 97.5 %
(Intercept)                           0.63182064506304025375 0.70904581262844812439
Mortality_smoking_current_min_former -0.00094844254994312996 0.00064473557630016992
> 
> #Correlation coeffients (Pearson, Spearman)
> cor(Cond_prob_mut_cancer_model_Wu_k_eq_2_mut_1_E_minus_8,Mortality_smoking_current_min_former,method="pearson")
[1] -0.060243276201257162
> cor(Cond_prob_mut_cancer_model_Wu_k_eq_2_mut_1_E_minus_8,Mortality_smoking_current_min_former,method="spearman")
[1] -0.18694909879626684
> 
> # Proportion of cancers that are mutagen-associated predicted by model of Wu et al (Nature 2016), cancer mutations k=3, spontaneous mutation rate = 10**-8, mutagen-associated rate = 1 x 10**-8 vs smoking associated mortality (current - former smoking mortality)
> lm_k_3_mut_1_E_minus_8_vs_Mortality_smoking_current_min_former <- lm(Cond_prob_mut_cancer_model_Wu_k_eq_3_mut_1_E_minus_8 ~ Mortality_smoking_current_min_former,data=Tomasetti_and_Vogelstein_smoke)
> 
> summary(lm_k_3_mut_1_E_minus_8_vs_Mortality_smoking_current_min_former)

Call:
lm(formula = Cond_prob_mut_cancer_model_Wu_k_eq_3_mut_1_E_minus_8 ~ 
    Mortality_smoking_current_min_former, data = Tomasetti_and_Vogelstein_smoke)

Residuals:
                    Min                      1Q                  Median                      3Q                     Max 
-0.00296355315764477555 -0.00230320859618693592 -0.00148243989727019423  0.00091976961263510017  0.00874119231408489357 

Coefficients:
                                                   Estimate             Std. Error              t value Pr(>|t|)    
(Intercept)                          7.8665414011237100e-01 1.0242536699712835e-03 768.0266699999999673  < 2e-16 ***
Mortality_smoking_current_min_former 4.0832933998096405e-05 2.1130657195927269e-05   1.9323999999999999 0.077258 .  
---
Signif. codes:  0 ‘***’ 0.001 ‘**’ 0.01 ‘*’ 0.050000000000000003 ‘.’ 0.10000000000000001 ‘ ’ 1

Residual standard error: 0.003650663049885781 on 12 degrees of freedom
Multiple R-squared:  0.23732914256922807,       Adjusted R-squared:  0.17377323778333054 
F-statistic: 3.7341792767914259 on 1 and 12 DF,  p-value: 0.077258261270085365

> 
> anova(lm_k_3_mut_1_E_minus_8_vs_Mortality_smoking_current_min_former)
Analysis of Variance Table

Response: Cond_prob_mut_cancer_model_Wu_k_eq_3_mut_1_E_minus_8
                                     Df                 Sum Sq                Mean Sq            F value   Pr(>F)  
Mortality_smoking_current_min_former  1 4.9766679470872536e-05 4.9766679470872536e-05 3.7341799999999998 0.077258 .
Residuals                            12 1.5992808844561622e-04 1.3327340703801351e-05                              
---
Signif. codes:  0 ‘***’ 0.001 ‘**’ 0.01 ‘*’ 0.050000000000000003 ‘.’ 0.10000000000000001 ‘ ’ 1
> 
> confint(lm_k_3_mut_1_E_minus_8_vs_Mortality_smoking_current_min_former)
                                                       2.5 %                 97.5 %
(Intercept)                           7.8442248307540385e-01 7.8888579714933815e-01
Mortality_smoking_current_min_former -5.2068129996900685e-06 8.6872680995882885e-05
> 
> #Correlation coeffients (Pearson, Spearman)
> cor(Cond_prob_mut_cancer_model_Wu_k_eq_3_mut_1_E_minus_8,Mortality_smoking_current_min_former,method="pearson")
[1] -0.36137862096996576
> cor(Cond_prob_mut_cancer_model_Wu_k_eq_3_mut_1_E_minus_8,Mortality_smoking_current_min_former,method="spearman")
[1] -0.21526801553700306
> 
> # Proportion of cancers that are mutagen-associated predicted by model of Wu et al (Nature 2016), cancer mutations k=4, spontaneous mutation rate = 10**-8, mutagen-associated rate = 1 x 10**-8 vs smoking associated mortality (current - former smoking mortality)
> lm_k_4_mut_1_E_minus_8_vs_Mortality_smoking_current_min_former <- lm(Cond_prob_mut_cancer_model_Wu_k_eq_4_mut_1_E_minus_8 ~ Mortality_smoking_current_min_former,data=Tomasetti_and_Vogelstein_smoke)
> 
> summary(lm_k_4_mut_1_E_minus_8_vs_Mortality_smoking_current_min_former)

Call:
lm(formula = Cond_prob_mut_cancer_model_Wu_k_eq_4_mut_1_E_minus_8 ~ 
    Mortality_smoking_current_min_former, data = Tomasetti_and_Vogelstein_smoke)

Residuals:
                    Min                      1Q                  Median                      3Q                     Max 
-0.00235537790718365640 -0.00182610122440010647 -0.00117492273246596907  0.00074662199830118818  0.00691951776650545896 

Coefficients:
                                                   Estimate             Std. Error    t value Pr(>|t|)    
(Intercept)                          8.7251201126194478e-01 8.1276752625881749e-04 1073.50747  < 2e-16 ***
Mortality_smoking_current_min_former 3.2371911828668315e-05 1.6767635284956697e-05    1.93062 0.077498 .  
---
Signif. codes:  0 ‘***’ 0.001 ‘**’ 0.01 ‘*’ 0.050000000000000003 ‘.’ 0.10000000000000001 ‘ ’ 1

Residual standard error: 0.0028968803952084685 on 12 degrees of freedom
Multiple R-squared:  0.23699500580076846,       Adjusted R-squared:  0.17341125628416587 
F-statistic: 3.7272889315671085 on 1 and 12 DF,  p-value: 0.077498159176026218

> 
> anova(lm_k_4_mut_1_E_minus_8_vs_Mortality_smoking_current_min_former)
Analysis of Variance Table

Response: Cond_prob_mut_cancer_model_Wu_k_eq_4_mut_1_E_minus_8
                                     Df                 Sum Sq                Mean Sq F value   Pr(>F)  
Mortality_smoking_current_min_former  1 3.1279095711429623e-05 3.1279095711429623e-05 3.72729 0.077498 .
Residuals                            12 1.0070299228971807e-04 8.3919160241431720e-06                   
---
Signif. codes:  0 ‘***’ 0.001 ‘**’ 0.01 ‘*’ 0.050000000000000003 ‘.’ 0.10000000000000001 ‘ ’ 1
> 
> confint(lm_k_4_mut_1_E_minus_8_vs_Mortality_smoking_current_min_former)
                                                       2.5 %                 97.5 %
(Intercept)                           8.7074114294819516e-01 8.7428287957569439e-01
Mortality_smoking_current_min_former -4.1616270533762536e-06 6.8905450710712884e-05
> 
> #Correlation coeffients (Pearson, Spearman)
> cor(Cond_prob_mut_cancer_model_Wu_k_eq_4_mut_1_E_minus_8,Mortality_smoking_current_min_former,method="pearson")
[1] -0.36048945947295108
> cor(Cond_prob_mut_cancer_model_Wu_k_eq_4_mut_1_E_minus_8,Mortality_smoking_current_min_former,method="spearman")
[1] -0.21526801553700306
> 
> #######################################################################################################
> #Regress REIC (Japan ICRP EAR vs ERR weights) vs Wu et al probabilities of mutagen-associated cancer  #
> #######################################################################################################
> 
> # Proportion of cancers that are mutagen-associated predicted by model of Wu et al (Nature 2016), cancer mutations k=1, spontaneous mutation rate = 10**-8, mutagen-associated rate = 2 x 10**-9 vs Japan REIC using ICRP EAR vs ERR weights
> lm_REIC_Japan_ICRP_vs_k_1_mut_2_E_minus_9 <- lm(REIC_Japan_ICRP ~ Cond_prob_mut_cancer_model_Wu_k_eq_1_mut_2_E_minus_9,data=Tomasetti_and_Vogelstein_rad)
> 
> summary(lm_REIC_Japan_ICRP_vs_k_1_mut_2_E_minus_9)

Call:
lm(formula = REIC_Japan_ICRP ~ Cond_prob_mut_cancer_model_Wu_k_eq_1_mut_2_E_minus_9, 
    data = Tomasetti_and_Vogelstein_rad)

Residuals:
                 Min                   1Q               Median                   3Q                  Max 
-0.63882826648444080 -0.45159538345150591 -0.26025815907809968  0.18733900797698502  1.66017173351555924 

Coefficients:
                                                                Estimate          Std. Error             t value
(Intercept)                                          0.48237616696795382 0.94662222601178592 0.50958000000000003
Cond_prob_mut_cancer_model_Wu_k_eq_1_mut_2_E_minus_9 0.15645209951648692 1.01581268597934438 0.15401999999999999
                                                     Pr(>|t|)
(Intercept)                                           0.62410
Cond_prob_mut_cancer_model_Wu_k_eq_1_mut_2_E_minus_9  0.88141

Residual standard error: 0.7595857426033723 on 8 degrees of freedom
Multiple R-squared:  0.0029563762189712432,     Adjusted R-squared:  -0.12167407675365727 
F-statistic: 0.02372113836110765 on 1 and 8 DF,  p-value: 0.88141101420661672

> 
> anova(lm_REIC_Japan_ICRP_vs_k_1_mut_2_E_minus_9)
Analysis of Variance Table

Response: REIC_Japan_ICRP
                                                     Df             Sum Sq             Mean Sq              F value
Cond_prob_mut_cancer_model_Wu_k_eq_1_mut_2_E_minus_9  1 0.0136863970694669 0.01368639706946690 0.023720000000000001
Residuals                                             8 4.6157640029305327 0.57697050036631659                     
                                                      Pr(>F)
Cond_prob_mut_cancer_model_Wu_k_eq_1_mut_2_E_minus_9 0.88141
Residuals                                                   
> 
> confint(lm_REIC_Japan_ICRP_vs_k_1_mut_2_E_minus_9)
                                                                   2.5 %             97.5 %
(Intercept)                                          -1.7005386006913972 2.6652909346273050
Cond_prob_mut_cancer_model_Wu_k_eq_1_mut_2_E_minus_9 -2.1860161549447326 2.4989203539777063
> 
> #Correlation coeffients (Pearson, Spearman)
> cor(Cond_prob_mut_cancer_model_Wu_k_eq_1_mut_2_E_minus_9,REIC_Japan_ICRP,method="pearson")
[1] 0.21962410739413654
> cor(Cond_prob_mut_cancer_model_Wu_k_eq_1_mut_2_E_minus_9,REIC_Japan_ICRP,method="spearman")
[1] 0.15534133851847504
> 
> # Proportion of cancers that are mutagen-associated predicted by model of Wu et al (Nature 2016), cancer mutations k=2, spontaneous mutation rate = 10**-8, mutagen-associated rate = 2 x 10**-9 vs Japan REIC using ICRP EAR vs ERR weights
> lm_REIC_Japan_ICRP_vs_k_2_mut_2_E_minus_9 <- lm(REIC_Japan_ICRP ~ Cond_prob_mut_cancer_model_Wu_k_eq_2_mut_2_E_minus_9,data=Tomasetti_and_Vogelstein_rad)
> 
> summary(lm_REIC_Japan_ICRP_vs_k_2_mut_2_E_minus_9)

Call:
lm(formula = REIC_Japan_ICRP ~ Cond_prob_mut_cancer_model_Wu_k_eq_2_mut_2_E_minus_9, 
    data = Tomasetti_and_Vogelstein_rad)

Residuals:
                 Min                   1Q               Median                   3Q                  Max 
-0.52023818642413611 -0.34682762727269878 -0.22711747051403836  0.01864069604990343  1.74913805878415940 

Coefficients:
                                                                Estimate          Std. Error              t value
(Intercept)                                          -1.2140500045812870  1.6949144654862121 -0.71628999999999998
Cond_prob_mut_cancer_model_Wu_k_eq_2_mut_2_E_minus_9  7.7011164521141255  7.0412052059213375  1.09372000000000003
                                                     Pr(>|t|)
(Intercept)                                           0.49419
Cond_prob_mut_cancer_model_Wu_k_eq_2_mut_2_E_minus_9  0.30591

Residual standard error: 0.70951223792625251 on 8 degrees of freedom
Multiple R-squared:  0.13007796214061332,       Adjusted R-squared:  0.021337707408189965 
F-statistic: 1.1962263879250199 on 1 and 8 DF,  p-value: 0.30591281176442409

> 
> anova(lm_REIC_Japan_ICRP_vs_k_2_mut_2_E_minus_9)
Analysis of Variance Table

Response: REIC_Japan_ICRP
                                                     Df              Sum Sq             Mean Sq            F value
Cond_prob_mut_cancer_model_Wu_k_eq_2_mut_2_E_minus_9  1 0.60218947386304689 0.60218947386304689 1.1962299999999999
Residuals                                             8 4.02726092613695297 0.50340761576711912                   
                                                      Pr(>F)
Cond_prob_mut_cancer_model_Wu_k_eq_2_mut_2_E_minus_9 0.30591
Residuals                                                   
> 
> confint(lm_REIC_Japan_ICRP_vs_k_2_mut_2_E_minus_9)
                                                                   2.5 %              97.5 %
(Intercept)                                          -5.1225297708098507  2.6944297616472772
Cond_prob_mut_cancer_model_Wu_k_eq_2_mut_2_E_minus_9 -8.5359318695615833 23.9381647737898327
> 
> #Correlation coeffients (Pearson, Spearman)
> cor(Cond_prob_mut_cancer_model_Wu_k_eq_2_mut_2_E_minus_9,REIC_Japan_ICRP,method="pearson")
[1] 0.021093151098094301
> cor(Cond_prob_mut_cancer_model_Wu_k_eq_2_mut_2_E_minus_9,REIC_Japan_ICRP,method="spearman")
[1] 0.073193323267852994
> 
> # Proportion of cancers that are mutagen-associated predicted by model of Wu et al (Nature 2016), cancer mutations k=3, spontaneous mutation rate = 10**-8, mutagen-associated rate = 2 x 10**-9 vs Japan REIC using ICRP EAR vs ERR weights
> lm_REIC_Japan_ICRP_vs_k_3_mut_2_E_minus_9 <- lm(REIC_Japan_ICRP ~ Cond_prob_mut_cancer_model_Wu_k_eq_3_mut_2_E_minus_9,data=Tomasetti_and_Vogelstein_rad)
> 
> summary(lm_REIC_Japan_ICRP_vs_k_3_mut_2_E_minus_9)

Call:
lm(formula = REIC_Japan_ICRP ~ Cond_prob_mut_cancer_model_Wu_k_eq_3_mut_2_E_minus_9, 
    data = Tomasetti_and_Vogelstein_rad)

Residuals:
                 Min                   1Q               Median                   3Q                  Max 
-0.57993502110053530 -0.48140347903442793 -0.28000176382081543  0.25408305608299003  1.49833989333999562 

Coefficients:
                                                                Estimate          Std. Error              t value
(Intercept)                                          -9.7738406423280946 14.6087625850463390 -0.66903999999999997
Cond_prob_mut_cancer_model_Wu_k_eq_3_mut_2_E_minus_9 32.7332002505305439 45.9862951921502443  0.71179999999999999
                                                     Pr(>|t|)
(Intercept)                                           0.52230
Cond_prob_mut_cancer_model_Wu_k_eq_3_mut_2_E_minus_9  0.49682

Residual standard error: 0.73770899154218417 on 8 degrees of freedom
Multiple R-squared:  0.059560839097122557,      Adjusted R-squared:  -0.057994056015737261 
F-statistic: 0.50666404865523129 on 1 and 8 DF,  p-value: 0.4968156897707644

> 
> anova(lm_REIC_Japan_ICRP_vs_k_3_mut_2_E_minus_9)
Analysis of Variance Table

Response: REIC_Japan_ICRP
                                                     Df              Sum Sq             Mean Sq F value  Pr(>F)
Cond_prob_mut_cancer_model_Wu_k_eq_3_mut_2_E_minus_9  1 0.27573395038250986 0.27573395038250986 0.50666 0.49682
Residuals                                             8 4.35371644961749027 0.54421455620218628                
> 
> confint(lm_REIC_Japan_ICRP_vs_k_3_mut_2_E_minus_9)
                                                                   2.5 %              97.5 %
(Intercept)                                          -43.461707573660860  23.914026289004667
Cond_prob_mut_cancer_model_Wu_k_eq_3_mut_2_E_minus_9 -73.311386625287412 138.777787126348500
> 
> #Correlation coeffients (Pearson, Spearman)
> cor(Cond_prob_mut_cancer_model_Wu_k_eq_3_mut_2_E_minus_9,REIC_Japan_ICRP,method="pearson")
[1] -0.09630799331554929
> cor(Cond_prob_mut_cancer_model_Wu_k_eq_3_mut_2_E_minus_9,REIC_Japan_ICRP,method="spearman")
[1] -0.054925438924794838
> 
> # Proportion of cancers that are mutagen-associated predicted by model of Wu et al (Nature 2016), cancer mutations k=4, spontaneous mutation rate = 10**-8, mutagen-associated rate = 2 x 10**-9 vs Japan REIC using ICRP EAR vs ERR weights
> lm_REIC_Japan_ICRP_vs_k_4_mut_2_E_minus_9 <- lm(REIC_Japan_ICRP ~ Cond_prob_mut_cancer_model_Wu_k_eq_4_mut_2_E_minus_9,data=Tomasetti_and_Vogelstein_rad)
> 
> summary(lm_REIC_Japan_ICRP_vs_k_4_mut_2_E_minus_9)

Call:
lm(formula = REIC_Japan_ICRP ~ Cond_prob_mut_cancer_model_Wu_k_eq_4_mut_2_E_minus_9, 
    data = Tomasetti_and_Vogelstein_rad)

Residuals:
                 Min                   1Q               Median                   3Q                  Max 
-0.57979170472300412 -0.48147571455712029 -0.27988037428912271  0.25401226791994658  1.49833606868033176 

Coefficients:
                                                                Estimate          Std. Error              t value
(Intercept)                                          -10.508601164751033  15.649588211488238 -0.67149000000000003
Cond_prob_mut_cancer_model_Wu_k_eq_4_mut_2_E_minus_9  27.882407261844971  39.193286012622835  0.71140999999999999
                                                     Pr(>|t|)
(Intercept)                                           0.52082
Cond_prob_mut_cancer_model_Wu_k_eq_4_mut_2_E_minus_9  0.49705

Residual standard error: 0.73773340772971563 on 8 degrees of freedom
Multiple R-squared:  0.059498586042958698,      Adjusted R-squared:  -0.0580640907016714 
F-statistic: 0.50610098111496415 on 1 and 8 DF,  p-value: 0.49704782822764271

> 
> anova(lm_REIC_Japan_ICRP_vs_k_4_mut_2_E_minus_9)
Analysis of Variance Table

Response: REIC_Japan_ICRP
                                                     Df              Sum Sq             Mean Sq             F value
Cond_prob_mut_cancer_model_Wu_k_eq_4_mut_2_E_minus_9  1 0.27544575295600948 0.27544575295600948 0.50609999999999999
Residuals                                             8 4.35400464704399059 0.54425058088049882                    
                                                      Pr(>F)
Cond_prob_mut_cancer_model_Wu_k_eq_4_mut_2_E_minus_9 0.49705
Residuals                                                   
> 
> confint(lm_REIC_Japan_ICRP_vs_k_4_mut_2_E_minus_9)
                                                                   2.5 %              97.5 %
(Intercept)                                          -46.596616294685283  25.579413965183214
Cond_prob_mut_cancer_model_Wu_k_eq_4_mut_2_E_minus_9 -62.497472355502893 118.262286879192843
> 
> #Correlation coeffients (Pearson, Spearman)
> cor(Cond_prob_mut_cancer_model_Wu_k_eq_4_mut_2_E_minus_9,REIC_Japan_ICRP,method="pearson")
[1] -0.096386553574849584
> cor(Cond_prob_mut_cancer_model_Wu_k_eq_4_mut_2_E_minus_9,REIC_Japan_ICRP,method="spearman")
[1] -0.068565459234278259
> 
> # Proportion of cancers that are mutagen-associated predicted by model of Wu et al (Nature 2016), cancer mutations k=1, spontaneous mutation rate = 10**-8, mutagen-associated rate = 5 x 10**-9 vs Japan REIC using ICRP EAR vs ERR weights
> lm_REIC_Japan_ICRP_vs_k_1_mut_5_E_minus_9 <- lm(REIC_Japan_ICRP ~ Cond_prob_mut_cancer_model_Wu_k_eq_1_mut_5_E_minus_9,data=Tomasetti_and_Vogelstein_rad)
> 
> summary(lm_REIC_Japan_ICRP_vs_k_1_mut_5_E_minus_9)

Call:
lm(formula = REIC_Japan_ICRP ~ Cond_prob_mut_cancer_model_Wu_k_eq_1_mut_5_E_minus_9, 
    data = Tomasetti_and_Vogelstein_rad)

Residuals:
                 Min                   1Q               Median                   3Q                  Max 
-0.62661529545607897 -0.44526683564172670 -0.25160313543659141  0.17631844387437887  1.67238470454392107 

Coefficients:
                                                                 Estimate           Std. Error              t value
(Intercept)                                          0.571959093357320758 1.323498954070145173 0.432159999999999989
Cond_prob_mut_cancer_model_Wu_k_eq_1_mut_5_E_minus_9 0.054656202098758259 1.382805053836363429 0.039530000000000003
                                                     Pr(>|t|)
(Intercept)                                           0.67704
Cond_prob_mut_cancer_model_Wu_k_eq_1_mut_5_E_minus_9  0.96944

Residual standard error: 0.76063678242501709 on 8 degrees of freedom
Multiple R-squared:  0.00019524602249471201,    Adjusted R-squared:  -0.12478034822469342 
F-statistic: 0.0015622732075875278 on 1 and 8 DF,  p-value: 0.96943992844902316

> 
> anova(lm_REIC_Japan_ICRP_vs_k_1_mut_5_E_minus_9)
Analysis of Variance Table

Response: REIC_Japan_ICRP
                                                     Df                 Sum Sq                Mean Sq F value  Pr(>F)
Cond_prob_mut_cancer_model_Wu_k_eq_1_mut_5_E_minus_9  1 0.00090388177693654997 0.00090388177693655398 0.00156 0.96944
Residuals                                             8 4.62854651822306362163 0.57856831477788295270                
> 
> confint(lm_REIC_Japan_ICRP_vs_k_1_mut_5_E_minus_9)
                                                                   2.5 %             97.5 %
(Intercept)                                          -2.4800349676668230 3.6239531543814643
Cond_prob_mut_cancer_model_Wu_k_eq_1_mut_5_E_minus_9 -3.1340979702291154 3.2434103744266318
> 
> #Correlation coeffients (Pearson, Spearman)
> cor(Cond_prob_mut_cancer_model_Wu_k_eq_1_mut_5_E_minus_9,REIC_Japan_ICRP,method="pearson")
[1] 0.23195462596132854
> cor(Cond_prob_mut_cancer_model_Wu_k_eq_1_mut_5_E_minus_9,REIC_Japan_ICRP,method="spearman")
[1] 0.15534133851847504
> 
> # Proportion of cancers that are mutagen-associated predicted by model of Wu et al (Nature 2016), cancer mutations k=2, spontaneous mutation rate = 10**-8, mutagen-associated rate = 5 x 10**-9 vs Japan REIC using ICRP EAR vs ERR weights
> lm_REIC_Japan_ICRP_vs_k_2_mut_5_E_minus_9 <- lm(REIC_Japan_ICRP ~ Cond_prob_mut_cancer_model_Wu_k_eq_2_mut_5_E_minus_9,data=Tomasetti_and_Vogelstein_rad)
> 
> summary(lm_REIC_Japan_ICRP_vs_k_2_mut_5_E_minus_9)

Call:
lm(formula = REIC_Japan_ICRP ~ Cond_prob_mut_cancer_model_Wu_k_eq_2_mut_5_E_minus_9, 
    data = Tomasetti_and_Vogelstein_rad)

Residuals:
                  Min                    1Q                Median                    3Q                   Max 
-0.525996983865029133 -0.347671442145919662 -0.229307138572923813  0.029094873122451927  1.753231862069679181 

Coefficients:
                                                                Estimate          Std. Error              t value
(Intercept)                                          -1.3395236473218857  1.8605449099834015 -0.71996000000000004
Cond_prob_mut_cancer_model_Wu_k_eq_2_mut_5_E_minus_9  4.1982194269576016  3.9500032595627736  1.06284000000000001
                                                     Pr(>|t|)
(Intercept)                                           0.49204
Cond_prob_mut_cancer_model_Wu_k_eq_2_mut_5_E_minus_9  0.31888

Residual standard error: 0.71209540313939534 on 8 degrees of freedom
Multiple R-squared:  0.12373207295231786,       Adjusted R-squared:  0.014198582071357713 
F-statistic: 1.1296277691613832 on 1 and 8 DF,  p-value: 0.31888206719237916

> 
> anova(lm_REIC_Japan_ICRP_vs_k_2_mut_5_E_minus_9)
Analysis of Variance Table

Response: REIC_Japan_ICRP
                                                     Df              Sum Sq             Mean Sq            F value
Cond_prob_mut_cancer_model_Wu_k_eq_2_mut_5_E_minus_9  1 0.57281149462193703 0.57281149462193703 1.1296299999999999
Residuals                                             8 4.05663890537806360 0.50707986317225795                   
                                                      Pr(>F)
Cond_prob_mut_cancer_model_Wu_k_eq_2_mut_5_E_minus_9 0.31888
Residuals                                                   
> 
> confint(lm_REIC_Japan_ICRP_vs_k_2_mut_5_E_minus_9)
                                                                   2.5 %              97.5 %
(Intercept)                                          -5.6299479034766726  2.9509006088329013
Cond_prob_mut_cancer_model_Wu_k_eq_2_mut_5_E_minus_9 -4.9105044236640900 13.3069432775792933
> 
> #Correlation coeffients (Pearson, Spearman)
> cor(Cond_prob_mut_cancer_model_Wu_k_eq_2_mut_5_E_minus_9,REIC_Japan_ICRP,method="pearson")
[1] 0.02543960859265466
> cor(Cond_prob_mut_cancer_model_Wu_k_eq_2_mut_5_E_minus_9,REIC_Japan_ICRP,method="spearman")
[1] 0.10753694583280231
> 
> # Proportion of cancers that are mutagen-associated predicted by model of Wu et al (Nature 2016), cancer mutations k=3, spontaneous mutation rate = 10**-8, mutagen-associated rate = 5 x 10**-9 vs Japan REIC using ICRP EAR vs ERR weights
> lm_REIC_Japan_ICRP_vs_k_3_mut_5_E_minus_9 <- lm(REIC_Japan_ICRP ~ Cond_prob_mut_cancer_model_Wu_k_eq_3_mut_5_E_minus_9,data=Tomasetti_and_Vogelstein_rad)
> 
> summary(lm_REIC_Japan_ICRP_vs_k_3_mut_5_E_minus_9)

Call:
lm(formula = REIC_Japan_ICRP ~ Cond_prob_mut_cancer_model_Wu_k_eq_3_mut_5_E_minus_9, 
    data = Tomasetti_and_Vogelstein_rad)

Residuals:
                 Min                   1Q               Median                   3Q                  Max 
-0.58069773369485966 -0.48129073386642618 -0.27951673381100728  0.25429634240983467  1.49777885861322635 

Coefficients:
                                                                Estimate          Std. Error              t value
(Intercept)                                          -14.231614470243022  20.853675465330785 -0.68245000000000000
Cond_prob_mut_cancer_model_Wu_k_eq_3_mut_5_E_minus_9  25.434617144283251  35.703234531746141  0.71238999999999997
                                                     Pr(>|t|)
(Intercept)                                           0.51423
Cond_prob_mut_cancer_model_Wu_k_eq_3_mut_5_E_minus_9  0.49647

Residual standard error: 0.73767278545164949 on 8 degrees of freedom
Multiple R-squared:  0.059653148639855609,      Adjusted R-squared:  -0.057890207780162406 
F-statistic: 0.50749910889643834 on 1 and 8 DF,  p-value: 0.49647178019435489

> 
> anova(lm_REIC_Japan_ICRP_vs_k_3_mut_5_E_minus_9)
Analysis of Variance Table

Response: REIC_Japan_ICRP
                                                     Df              Sum Sq             Mean Sq             F value
Cond_prob_mut_cancer_model_Wu_k_eq_3_mut_5_E_minus_9  1 0.27616129283203888 0.27616129283203888 0.50749999999999995
Residuals                                             8 4.35328910716796091 0.54416113839599511                    
                                                      Pr(>F)
Cond_prob_mut_cancer_model_Wu_k_eq_3_mut_5_E_minus_9 0.49647
Residuals                                                   
> 
> confint(lm_REIC_Japan_ICRP_vs_k_3_mut_5_E_minus_9)
                                                                   2.5 %              97.5 %
(Intercept)                                          -62.320276327501482  33.857047387015434
Cond_prob_mut_cancer_model_Wu_k_eq_3_mut_5_E_minus_9 -56.897189326087528 107.766423614654030
> 
> #Correlation coeffients (Pearson, Spearman)
> cor(Cond_prob_mut_cancer_model_Wu_k_eq_3_mut_5_E_minus_9,REIC_Japan_ICRP,method="pearson")
[1] -0.095850378881939174
> cor(Cond_prob_mut_cancer_model_Wu_k_eq_3_mut_5_E_minus_9,REIC_Japan_ICRP,method="spearman")
[1] -0.054925438924794838
> 
> # Proportion of cancers that are mutagen-associated predicted by model of Wu et al (Nature 2016), cancer mutations k=4, spontaneous mutation rate = 10**-8, mutagen-associated rate = 5 x 10**-9 vs Japan REIC using ICRP EAR vs ERR weights
> lm_REIC_Japan_ICRP_vs_k_4_mut_5_E_minus_9 <- lm(REIC_Japan_ICRP ~ Cond_prob_mut_cancer_model_Wu_k_eq_4_mut_5_E_minus_9,data=Tomasetti_and_Vogelstein_rad)
> 
> summary(lm_REIC_Japan_ICRP_vs_k_4_mut_5_E_minus_9)

Call:
lm(formula = REIC_Japan_ICRP ~ Cond_prob_mut_cancer_model_Wu_k_eq_4_mut_5_E_minus_9, 
    data = Tomasetti_and_Vogelstein_rad)

Residuals:
                 Min                   1Q               Median                   3Q                  Max 
-0.58083771962911113 -0.48125671223135846 -0.27923989986410136  0.25426393229584149  1.49777466630371925 

Coefficients:
                                                                Estimate          Std. Error              t value
(Intercept)                                          -16.992304200812711  24.755447402968336 -0.68640999999999996
Cond_prob_mut_cancer_model_Wu_k_eq_4_mut_5_E_minus_9  25.549226658493151  35.902876479045240  0.71162000000000003
                                                     Pr(>|t|)
(Intercept)                                           0.51186
Cond_prob_mut_cancer_model_Wu_k_eq_4_mut_5_E_minus_9  0.49692

Residual standard error: 0.73772027268571205 on 8 degrees of freedom
Multiple R-squared:  0.059532076236987107,      Adjusted R-squared:  -0.058026414233389501 
F-statistic: 0.50640388455811713 on 1 and 8 DF,  p-value: 0.49692292419241968

> 
> anova(lm_REIC_Japan_ICRP_vs_k_4_mut_5_E_minus_9)
Analysis of Variance Table

Response: REIC_Japan_ICRP
                                                     Df              Sum Sq             Mean Sq             F value
Cond_prob_mut_cancer_model_Wu_k_eq_4_mut_5_E_minus_9  1 0.27560079414815053 0.27560079414815053 0.50639999999999996
Residuals                                             8 4.35384960585184899 0.54423120073148112                    
                                                      Pr(>F)
Cond_prob_mut_cancer_model_Wu_k_eq_4_mut_5_E_minus_9 0.49692
Residuals                                                   
> 
> confint(lm_REIC_Japan_ICRP_vs_k_4_mut_5_E_minus_9)
                                                                   2.5 %              97.5 %
(Intercept)                                          -74.078468280886938  40.093859879261515
Cond_prob_mut_cancer_model_Wu_k_eq_4_mut_5_E_minus_9 -57.242954967909583 108.341408284895891
> 
> #Correlation coeffients (Pearson, Spearman)
> cor(Cond_prob_mut_cancer_model_Wu_k_eq_4_mut_5_E_minus_9,REIC_Japan_ICRP,method="pearson")
[1] -0.095887630039587529
> cor(Cond_prob_mut_cancer_model_Wu_k_eq_4_mut_5_E_minus_9,REIC_Japan_ICRP,method="spearman")
[1] -0.054925438924794838
> 
> # Proportion of cancers that are mutagen-associated predicted by model of Wu et al (Nature 2016), cancer mutations k=1, spontaneous mutation rate = 10**-8, mutagen-associated rate = 1 x 10**-8 vs Japan REIC using ICRP EAR vs ERR weights
> lm_REIC_Japan_ICRP_vs_k_1_mut_1_E_minus_8 <- lm(REIC_Japan_ICRP ~ Cond_prob_mut_cancer_model_Wu_k_eq_1_mut_1_E_minus_8,data=Tomasetti_and_Vogelstein_rad)
> 
> summary(lm_REIC_Japan_ICRP_vs_k_1_mut_1_E_minus_8)

Call:
lm(formula = REIC_Japan_ICRP ~ Cond_prob_mut_cancer_model_Wu_k_eq_1_mut_1_E_minus_8, 
    data = Tomasetti_and_Vogelstein_rad)

Residuals:
                 Min                   1Q               Median                   3Q                  Max 
-0.62600682313060885 -0.44475587757562085 -0.25100681591066748  0.17550928553103479  1.67299317686939109 

Coefficients:
                                                                 Estimate           Std. Error              t value
(Intercept)                                          0.553075571940071509 2.176721050615571418 0.254089999999999983
Cond_prob_mut_cancer_model_Wu_k_eq_1_mut_1_E_minus_8 0.072931251190537283 2.243583147192230953 0.032509999999999997
                                                     Pr(>|t|)
(Intercept)                                           0.80584
Cond_prob_mut_cancer_model_Wu_k_eq_1_mut_1_E_minus_8  0.97486

Residual standard error: 0.76066081472794034 on 8 degrees of freedom
Multiple R-squared:  0.00013206740467684296,    Adjusted R-squared:  -0.12485142416973849 
F-statistic: 0.0010566787902401478 on 1 and 8 DF,  p-value: 0.97486444216478252

> 
> anova(lm_REIC_Japan_ICRP_vs_k_1_mut_1_E_minus_8)
Analysis of Variance Table

Response: REIC_Japan_ICRP
                                                     Df                 Sum Sq                Mean Sq F value  Pr(>F)
Cond_prob_mut_cancer_model_Wu_k_eq_1_mut_1_E_minus_8  1 0.00061139949940816998 0.00061139949940816802 0.00106 0.97486
Residuals                                             8 4.62883900050059171605 0.57860487506257396451                
> 
> confint(lm_REIC_Japan_ICRP_vs_k_1_mut_1_E_minus_8)
                                                                   2.5 %             97.5 %
(Intercept)                                          -4.4664521719653933 5.5726033158455373
Cond_prob_mut_cancer_model_Wu_k_eq_1_mut_1_E_minus_8 -5.1007807639091247 5.2466432662901994
> 
> #Correlation coeffients (Pearson, Spearman)
> cor(Cond_prob_mut_cancer_model_Wu_k_eq_1_mut_1_E_minus_8,REIC_Japan_ICRP,method="pearson")
[1] 0.21542021535043282
> cor(Cond_prob_mut_cancer_model_Wu_k_eq_1_mut_1_E_minus_8,REIC_Japan_ICRP,method="spearman")
[1] 0.084957071510570928
> 
> # Proportion of cancers that are mutagen-associated predicted by model of Wu et al (Nature 2016), cancer mutations k=2, spontaneous mutation rate = 10**-8, mutagen-associated rate = 1 x 10**-8 vs Japan REIC using ICRP EAR vs ERR weights
> lm_REIC_Japan_ICRP_vs_k_2_mut_1_E_minus_8 <- lm(REIC_Japan_ICRP ~ Cond_prob_mut_cancer_model_Wu_k_eq_2_mut_1_E_minus_8,data=Tomasetti_and_Vogelstein_rad)
> 
> summary(lm_REIC_Japan_ICRP_vs_k_2_mut_1_E_minus_8)

Call:
lm(formula = REIC_Japan_ICRP ~ Cond_prob_mut_cancer_model_Wu_k_eq_2_mut_1_E_minus_8, 
    data = Tomasetti_and_Vogelstein_rad)

Residuals:
                  Min                    1Q                Median                    3Q                   Max 
-0.532564313885231067 -0.352412905768019813 -0.228560499478657309  0.042155504743375746  1.757705072877782992 

Coefficients:
                                                                Estimate          Std. Error              t value
(Intercept)                                          -1.6842249083429048  2.2739117635042208 -0.74067000000000005
Cond_prob_mut_cancer_model_Wu_k_eq_2_mut_1_E_minus_8  3.4146736090330774  3.3480833974100617  1.01988999999999996
                                                     Pr(>|t|)
(Intercept)                                           0.48006
Cond_prob_mut_cancer_model_Wu_k_eq_2_mut_1_E_minus_8  0.33763

Residual standard error: 0.71560988420473326 on 8 degrees of freedom
Multiple R-squared:  0.11506124982522892,       Adjusted R-squared:  0.0044439060533825181 
F-statistic:   1.04017368255152 on 1 and 8 DF,  p-value: 0.33762960567023842

> 
> anova(lm_REIC_Japan_ICRP_vs_k_2_mut_1_E_minus_8)
Analysis of Variance Table

Response: REIC_Japan_ICRP
                                                     Df              Sum Sq             Mean Sq F value  Pr(>F)
Cond_prob_mut_cancer_model_Wu_k_eq_2_mut_1_E_minus_8  1 0.53267034902790589 0.53267034902790589 1.04017 0.33763
Residuals                                             8 4.09678005097209397 0.51209750637151175                
> 
> confint(lm_REIC_Japan_ICRP_vs_k_2_mut_1_E_minus_8)
                                                                   2.5 %              97.5 %
(Intercept)                                          -6.9278748380730359  3.5594250213872267
Cond_prob_mut_cancer_model_Wu_k_eq_2_mut_1_E_minus_8 -4.3060205504029394 11.1353677684690933
> 
> #Correlation coeffients (Pearson, Spearman)
> cor(Cond_prob_mut_cancer_model_Wu_k_eq_2_mut_1_E_minus_8,REIC_Japan_ICRP,method="pearson")
[1] 0.032797449956803545
> cor(Cond_prob_mut_cancer_model_Wu_k_eq_2_mut_1_E_minus_8,REIC_Japan_ICRP,method="spearman")
[1] 0.12190768151600806
> 
> # Proportion of cancers that are mutagen-associated predicted by model of Wu et al (Nature 2016), cancer mutations k=3, spontaneous mutation rate = 10**-8, mutagen-associated rate = 1 x 10**-8 vs Japan REIC using ICRP EAR vs ERR weights
> lm_REIC_Japan_ICRP_vs_k_3_mut_1_E_minus_8 <- lm(REIC_Japan_ICRP ~ Cond_prob_mut_cancer_model_Wu_k_eq_3_mut_1_E_minus_8,data=Tomasetti_and_Vogelstein_rad)
> 
> summary(lm_REIC_Japan_ICRP_vs_k_3_mut_1_E_minus_8)

Call:
lm(formula = REIC_Japan_ICRP ~ Cond_prob_mut_cancer_model_Wu_k_eq_3_mut_1_E_minus_8, 
    data = Tomasetti_and_Vogelstein_rad)

Residuals:
                 Min                   1Q               Median                   3Q                  Max 
-0.58141821749074274 -0.48121402561329124 -0.27892283134351831  0.25455632410988766  1.49720296747695136 

Coefficients:
                                                                Estimate          Std. Error              t value
(Intercept)                                          -24.249769336505516  34.882824029249939 -0.69518000000000002
Cond_prob_mut_cancer_model_Wu_k_eq_3_mut_1_E_minus_8  31.533232452435008  44.222092927162024  0.71306999999999998
                                                     Pr(>|t|)
(Intercept)                                           0.50663
Cond_prob_mut_cancer_model_Wu_k_eq_3_mut_1_E_minus_8  0.49608

Residual standard error: 0.73763104875977781 on 8 degrees of freedom
Multiple R-squared:  0.059759553152227654,      Adjusted R-squared:  -0.057770502703743842 
F-statistic: 0.50846187995911984 on 1 and 8 DF,  p-value: 0.49607581372497378

> 
> anova(lm_REIC_Japan_ICRP_vs_k_3_mut_1_E_minus_8)
Analysis of Variance Table

Response: REIC_Japan_ICRP
                                                     Df              Sum Sq             Mean Sq             F value
Cond_prob_mut_cancer_model_Wu_k_eq_3_mut_1_E_minus_8  1 0.27665388724440149 0.27665388724440149 0.50846000000000002
Residuals                                             8 4.35279651275559765 0.54409956409444971                    
                                                      Pr(>F)
Cond_prob_mut_cancer_model_Wu_k_eq_3_mut_1_E_minus_8 0.49608
Residuals                                                   
> 
> confint(lm_REIC_Japan_ICRP_vs_k_3_mut_1_E_minus_8)
                                                                    2.5 %              97.5 %
(Intercept)                                          -104.689705795555142  56.190167122544104
Cond_prob_mut_cancer_model_Wu_k_eq_3_mut_1_E_minus_8  -70.443096704983532 133.509561609853534
> 
> #Correlation coeffients (Pearson, Spearman)
> cor(Cond_prob_mut_cancer_model_Wu_k_eq_3_mut_1_E_minus_8,REIC_Japan_ICRP,method="pearson")
[1] -0.095287028469536628
> cor(Cond_prob_mut_cancer_model_Wu_k_eq_3_mut_1_E_minus_8,REIC_Japan_ICRP,method="spearman")
[1] -0.054925438924794838
> 
> # Proportion of cancers that are mutagen-associated predicted by model of Wu et al (Nature 2016), cancer mutations k=4, spontaneous mutation rate = 10**-8, mutagen-associated rate = 1 x 10**-8 vs Japan REIC using ICRP EAR vs ERR weights
> lm_REIC_Japan_ICRP_vs_k_4_mut_1_E_minus_8 <- lm(REIC_Japan_ICRP ~ Cond_prob_mut_cancer_model_Wu_k_eq_4_mut_1_E_minus_8,data=Tomasetti_and_Vogelstein_rad)
> 
> summary(lm_REIC_Japan_ICRP_vs_k_4_mut_1_E_minus_8)

Call:
lm(formula = REIC_Japan_ICRP ~ Cond_prob_mut_cancer_model_Wu_k_eq_4_mut_1_E_minus_8, 
    data = Tomasetti_and_Vogelstein_rad)

Residuals:
                 Min                   1Q               Median                   3Q                  Max 
-0.58189064325417128 -0.48140897510891073 -0.27839094241962625  0.25415894197851513  1.49724794391384686 

Coefficients:
                                                                Estimate          Std. Error              t value
(Intercept)                                          -34.099129158506081  48.800002573356061 -0.69874999999999998
Cond_prob_mut_cancer_model_Wu_k_eq_4_mut_1_E_minus_8  39.719145592186301  55.821747599999853  0.71153999999999995
                                                     Pr(>|t|)
(Intercept)                                           0.50451
Cond_prob_mut_cancer_model_Wu_k_eq_4_mut_1_E_minus_8  0.49697

Residual standard error: 0.73772553518495643 on 8 degrees of freedom
Multiple R-squared:  0.059518658605470121,      Adjusted R-squared:  -0.058041509068846198 
F-statistic: 0.50628252564557508 on 1 and 8 DF,  p-value: 0.49697296037203464

> 
> anova(lm_REIC_Japan_ICRP_vs_k_4_mut_1_E_minus_8)
Analysis of Variance Table

Response: REIC_Japan_ICRP
                                                     Df              Sum Sq             Mean Sq             F value
Cond_prob_mut_cancer_model_Wu_k_eq_4_mut_1_E_minus_8  1 0.27553867788855713 0.27553867788855713 0.50627999999999995
Residuals                                             8 4.35391172211144273 0.54423896526393034                    
                                                      Pr(>F)
Cond_prob_mut_cancer_model_Wu_k_eq_4_mut_1_E_minus_8 0.49697
Residuals                                                   
> 
> confint(lm_REIC_Japan_ICRP_vs_k_4_mut_1_E_minus_8)
                                                                    2.5 %              97.5 %
(Intercept)                                          -146.632136890639117  78.433878573626941
Cond_prob_mut_cancer_model_Wu_k_eq_4_mut_1_E_minus_8  -89.006035207736602 168.444326392109190
> 
> #Correlation coeffients (Pearson, Spearman)
> cor(Cond_prob_mut_cancer_model_Wu_k_eq_4_mut_1_E_minus_8,REIC_Japan_ICRP,method="pearson")
[1] -0.095014971546397223
> cor(Cond_prob_mut_cancer_model_Wu_k_eq_4_mut_1_E_minus_8,REIC_Japan_ICRP,method="spearman")
[1] -0.054925438924794838
> 
> ###########################################################################################################
> #Regress REIC (Japan BEIR VII EAR vs ERR weights) vs Wu et al probabilities of mutagen-associated cancer  #
> ###########################################################################################################
> 
> # Proportion of cancers that are mutagen-associated predicted by model of Wu et al (Nature 2016), cancer mutations k=1, spontaneous mutation rate = 10**-8, mutagen-associated rate = 2 x 10**-9 vs Japan REIC using BEIR VII EAR vs ERR weights
> lm_REIC_Japan_BEIR_VII_vs_k_1_mut_2_E_minus_9 <- lm(REIC_Japan_BEIR_VII ~ Cond_prob_mut_cancer_model_Wu_k_eq_1_mut_2_E_minus_9,data=Tomasetti_and_Vogelstein_rad)
> 
> summary(lm_REIC_Japan_BEIR_VII_vs_k_1_mut_2_E_minus_9)

Call:
lm(formula = REIC_Japan_BEIR_VII ~ Cond_prob_mut_cancer_model_Wu_k_eq_1_mut_2_E_minus_9, 
    data = Tomasetti_and_Vogelstein_rad)

Residuals:
                 Min                   1Q               Median                   3Q                  Max 
-0.61711427800721586 -0.42579600737873480 -0.27795222110896795  0.11213022414496500  1.68188572199278408 

Coefficients:
                                                                 Estimate           Std. Error              t value
(Intercept)                                           0.78530368738673084  0.94287211775107915  0.83287999999999995
Cond_prob_mut_cancer_model_Wu_k_eq_1_mut_2_E_minus_9 -0.16818940937951524  1.01178847501076064 -0.16622999999999999
                                                     Pr(>|t|)
(Intercept)                                           0.42907
Cond_prob_mut_cancer_model_Wu_k_eq_1_mut_2_E_minus_9  0.87210

Residual standard error: 0.75657659207871886 on 8 degrees of freedom
Multiple R-squared:  0.0034421545043591384,     Adjusted R-squared:  -0.12112757618259606 
F-statistic: 0.027632350855837564 on 1 and 8 DF,  p-value: 0.87210049907523124

> 
> anova(lm_REIC_Japan_BEIR_VII_vs_k_1_mut_2_E_minus_9)
Analysis of Variance Table

Response: REIC_Japan_BEIR_VII
                                                     Df               Sum Sq              Mean Sq              F value
Cond_prob_mut_cancer_model_Wu_k_eq_1_mut_2_E_minus_9  1 0.015816982548415071 0.015816982548415067 0.027629999999999998
Residuals                                             8 4.579265117451584821 0.572408139681448103                     
                                                     Pr(>F)
Cond_prob_mut_cancer_model_Wu_k_eq_1_mut_2_E_minus_9 0.8721
Residuals                                                  
> 
> confint(lm_REIC_Japan_BEIR_VII_vs_k_1_mut_2_E_minus_9)
                                                                   2.5 %             97.5 %
(Intercept)                                          -1.3889633151159670 2.9595706898894290
Cond_prob_mut_cancer_model_Wu_k_eq_1_mut_2_E_minus_9 -2.5013778167062464 2.1649989979472162
> 
> #Correlation coeffients (Pearson, Spearman)
> cor(Cond_prob_mut_cancer_model_Wu_k_eq_1_mut_2_E_minus_9,REIC_Japan_BEIR_VII,method="pearson")
[1] 0.21962407000312367
> cor(Cond_prob_mut_cancer_model_Wu_k_eq_1_mut_2_E_minus_9,REIC_Japan_BEIR_VII,method="spearman")
[1] 0.13724833735991721
> 
> # Proportion of cancers that are mutagen-associated predicted by model of Wu et al (Nature 2016), cancer mutations k=2, spontaneous mutation rate = 10**-8, mutagen-associated rate = 2 x 10**-9 vs Japan REIC using BEIR VII EAR vs ERR weights
> lm_REIC_Japan_BEIR_VII_vs_k_2_mut_2_E_minus_9 <- lm(REIC_Japan_BEIR_VII ~ Cond_prob_mut_cancer_model_Wu_k_eq_2_mut_2_E_minus_9,data=Tomasetti_and_Vogelstein_rad)
> 
> summary(lm_REIC_Japan_BEIR_VII_vs_k_2_mut_2_E_minus_9)

Call:
lm(formula = REIC_Japan_BEIR_VII ~ Cond_prob_mut_cancer_model_Wu_k_eq_2_mut_2_E_minus_9, 
    data = Tomasetti_and_Vogelstein_rad)

Residuals:
                 Min                   1Q               Median                   3Q                  Max 
-0.53359593861518495 -0.37533697169045621 -0.20628038013855821  0.16204371001157761  1.73665836503335691 

Coefficients:
                                                                Estimate          Std. Error             t value
(Intercept)                                          -1.1492873445843352  1.6950829820061177 -0.6780100000000000
Cond_prob_mut_cancer_model_Wu_k_eq_2_mut_2_E_minus_9  7.4728526703063585  7.0419052762914980  1.0611999999999999
                                                     Pr(>|t|)
(Intercept)                                           0.51689
Cond_prob_mut_cancer_model_Wu_k_eq_2_mut_2_E_minus_9  0.31958

Residual standard error: 0.70958278103364847 on 8 degrees of freedom
Multiple R-squared:  0.12339721087560679,       Adjusted R-squared:  0.013821862235057547 
F-statistic: 1.1261402533191918 on 1 and 8 DF,  p-value: 0.3195835172683521

> 
> anova(lm_REIC_Japan_BEIR_VII_vs_k_2_mut_2_E_minus_9)
Analysis of Variance Table

Response: REIC_Japan_BEIR_VII
                                                     Df              Sum Sq             Mean Sq            F value
Cond_prob_mut_cancer_model_Wu_k_eq_2_mut_2_E_minus_9  1 0.56702031488442595 0.56702031488442595 1.1261399999999999
Residuals                                             8 4.02806178511557356 0.50350772313944669                   
                                                      Pr(>F)
Cond_prob_mut_cancer_model_Wu_k_eq_2_mut_2_E_minus_9 0.31958
Residuals                                                   
> 
> confint(lm_REIC_Japan_BEIR_VII_vs_k_2_mut_2_E_minus_9)
                                                                   2.5 %              97.5 %
(Intercept)                                          -5.0581557106046517  2.7595810214359817
Cond_prob_mut_cancer_model_Wu_k_eq_2_mut_2_E_minus_9 -8.7658100165378734 23.7115153571505921
> 
> #Correlation coeffients (Pearson, Spearman)
> cor(Cond_prob_mut_cancer_model_Wu_k_eq_2_mut_2_E_minus_9,REIC_Japan_BEIR_VII,method="pearson")
[1] 0.021093146020696105
> cor(Cond_prob_mut_cancer_model_Wu_k_eq_2_mut_2_E_minus_9,REIC_Japan_BEIR_VII,method="spearman")
[1] 0.076359756553983069
> 
> # Proportion of cancers that are mutagen-associated predicted by model of Wu et al (Nature 2016), cancer mutations k=3, spontaneous mutation rate = 10**-8, mutagen-associated rate = 2 x 10**-9 vs Japan REIC using BEIR VII EAR vs ERR weights
> lm_REIC_Japan_BEIR_VII_vs_k_3_mut_2_E_minus_9 <- lm(REIC_Japan_BEIR_VII ~ Cond_prob_mut_cancer_model_Wu_k_eq_3_mut_2_E_minus_9,data=Tomasetti_and_Vogelstein_rad)
> 
> summary(lm_REIC_Japan_BEIR_VII_vs_k_3_mut_2_E_minus_9)

Call:
lm(formula = REIC_Japan_BEIR_VII ~ Cond_prob_mut_cancer_model_Wu_k_eq_3_mut_2_E_minus_9, 
    data = Tomasetti_and_Vogelstein_rad)

Residuals:
                 Min                   1Q               Median                   3Q                  Max 
-0.62783681170666117 -0.49327469206869018 -0.16127638479421572  0.17807423898257779  1.43611430725803313 

Coefficients:
                                                                Estimate          Std. Error              t value
(Intercept)                                          -12.809250272998758  14.235611448137234 -0.89980000000000004
Cond_prob_mut_cancer_model_Wu_k_eq_3_mut_2_E_minus_9  42.321881197265746  44.811668783288390  0.94443999999999995
                                                     Pr(>|t|)
(Intercept)                                           0.39450
Cond_prob_mut_cancer_model_Wu_k_eq_3_mut_2_E_minus_9  0.37259

Residual standard error: 0.71886571530304466 on 8 degrees of freedom
Multiple R-squared:  0.10031132346791706,       Adjusted R-squared:  -0.012149761098593226 
F-statistic: 0.89196475255929231 on 1 and 8 DF,  p-value: 0.37259095625263083

> 
> anova(lm_REIC_Japan_BEIR_VII_vs_k_3_mut_2_E_minus_9)
Analysis of Variance Table

Response: REIC_Japan_BEIR_VII
                                                     Df              Sum Sq             Mean Sq             F value
Cond_prob_mut_cancer_model_Wu_k_eq_3_mut_2_E_minus_9  1 0.46093876689473534 0.46093876689473540 0.89195999999999998
Residuals                                             8 4.13414333310526416 0.51676791663815802                    
                                                      Pr(>F)
Cond_prob_mut_cancer_model_Wu_k_eq_3_mut_2_E_minus_9 0.37259
Residuals                                                   
> 
> confint(lm_REIC_Japan_BEIR_VII_vs_k_3_mut_2_E_minus_9)
                                                                   2.5 %              97.5 %
(Intercept)                                          -45.636629139562991  20.018128593565471
Cond_prob_mut_cancer_model_Wu_k_eq_3_mut_2_E_minus_9 -61.014012322396731 145.657774716928230
> 
> #Correlation coeffients (Pearson, Spearman)
> cor(Cond_prob_mut_cancer_model_Wu_k_eq_3_mut_2_E_minus_9,REIC_Japan_BEIR_VII,method="pearson")
[1] -0.096307963508692557
> cor(Cond_prob_mut_cancer_model_Wu_k_eq_3_mut_2_E_minus_9,REIC_Japan_BEIR_VII,method="spearman")
[1] -0.041041846824070638
> 
> # Proportion of cancers that are mutagen-associated predicted by model of Wu et al (Nature 2016), cancer mutations k=4, spontaneous mutation rate = 10**-8, mutagen-associated rate = 2 x 10**-9 vs Japan REIC using BEIR VII EAR vs ERR weights
> lm_REIC_Japan_BEIR_VII_vs_k_4_mut_2_E_minus_9 <- lm(REIC_Japan_BEIR_VII ~ Cond_prob_mut_cancer_model_Wu_k_eq_4_mut_2_E_minus_9,data=Tomasetti_and_Vogelstein_rad)
> 
> summary(lm_REIC_Japan_BEIR_VII_vs_k_4_mut_2_E_minus_9)

Call:
lm(formula = REIC_Japan_BEIR_VII ~ Cond_prob_mut_cancer_model_Wu_k_eq_4_mut_2_E_minus_9, 
    data = Tomasetti_and_Vogelstein_rad)

Residuals:
                 Min                   1Q               Median                   3Q                  Max 
-0.62765018827538543 -0.49349158406755478 -0.16111865602161562  0.17798124222541908  1.43611129671470295 

Coefficients:
                                                                Estimate          Std. Error              t value
(Intercept)                                          -13.759125956899121  15.250249440591068 -0.90222000000000002
Cond_prob_mut_cancer_model_Wu_k_eq_4_mut_2_E_minus_9  36.049819708053370  38.193170325731309  0.94388000000000005
                                                     Pr(>|t|)
(Intercept)                                           0.39329
Cond_prob_mut_cancer_model_Wu_k_eq_4_mut_2_E_minus_9  0.37286

Residual standard error: 0.71890827646675382 on 8 degrees of freedom
Multiple R-squared:  0.10020478637820458,       Adjusted R-squared:  -0.012269615324519867 
F-statistic: 0.89091193072581032 on 1 and 8 DF,  p-value: 0.37285900463042598

> 
> anova(lm_REIC_Japan_BEIR_VII_vs_k_4_mut_2_E_minus_9)
Analysis of Variance Table

Response: REIC_Japan_BEIR_VII
                                                     Df              Sum Sq             Mean Sq             F value
Cond_prob_mut_cancer_model_Wu_k_eq_4_mut_2_E_minus_9  1 0.46044922022081142 0.46044922022081147 0.89090999999999998
Residuals                                             8 4.13463287977918803 0.51682910997239850                    
                                                      Pr(>F)
Cond_prob_mut_cancer_model_Wu_k_eq_4_mut_2_E_minus_9 0.37286
Residuals                                                   
> 
> confint(lm_REIC_Japan_BEIR_VII_vs_k_4_mut_2_E_minus_9)
                                                                   2.5 %              97.5 %
(Intercept)                                          -48.926264229797141  21.408012315998903
Cond_prob_mut_cancer_model_Wu_k_eq_4_mut_2_E_minus_9 -52.023788999640082 124.123428415746815
> 
> #Correlation coeffients (Pearson, Spearman)
> cor(Cond_prob_mut_cancer_model_Wu_k_eq_4_mut_2_E_minus_9,REIC_Japan_BEIR_VII,method="pearson")
[1] -0.096386523756928744
> cor(Cond_prob_mut_cancer_model_Wu_k_eq_4_mut_2_E_minus_9,REIC_Japan_BEIR_VII,method="spearman")
[1] -0.054681867133554066
> 
> # Proportion of cancers that are mutagen-associated predicted by model of Wu et al (Nature 2016), cancer mutations k=1, spontaneous mutation rate = 10**-8, mutagen-associated rate = 5 x 10**-9 vs Japan REIC using BEIR VII EAR vs ERR weights
> lm_REIC_Japan_BEIR_VII_vs_k_1_mut_5_E_minus_9 <- lm(REIC_Japan_BEIR_VII ~ Cond_prob_mut_cancer_model_Wu_k_eq_1_mut_5_E_minus_9,data=Tomasetti_and_Vogelstein_rad)
> 
> summary(lm_REIC_Japan_BEIR_VII_vs_k_1_mut_5_E_minus_9)

Call:
lm(formula = REIC_Japan_BEIR_VII ~ Cond_prob_mut_cancer_model_Wu_k_eq_1_mut_5_E_minus_9, 
    data = Tomasetti_and_Vogelstein_rad)

Residuals:
                  Min                    1Q                Median                    3Q                   Max 
-0.612254120278069580 -0.415160842922967122 -0.269335227074912864  0.097578186231441738  1.686745879721930130 

Coefficients:
                                                                 Estimate           Std. Error              t value
(Intercept)                                           0.97680859195231795  1.31292305754934491  0.74399999999999999
Cond_prob_mut_cancer_model_Wu_k_eq_1_mut_5_E_minus_9 -0.36455447167424848  1.37175525050041158 -0.26576000000000000
                                                     Pr(>|t|)
(Intercept)                                           0.47816
Cond_prob_mut_cancer_model_Wu_k_eq_1_mut_5_E_minus_9  0.79715

Residual standard error: 0.75455863942679091 on 8 degrees of freedom
Multiple R-squared:  0.0087511335937005708,     Adjusted R-squared:  -0.1151549747070868 
F-statistic: 0.0706271362543065 on 1 and 8 DF,  p-value: 0.79714626354289309

> 
> anova(lm_REIC_Japan_BEIR_VII_vs_k_1_mut_5_E_minus_9)
Analysis of Variance Table

Response: REIC_Japan_BEIR_VII
                                                     Df               Sum Sq              Mean Sq              F value
Cond_prob_mut_cancer_model_Wu_k_eq_1_mut_5_E_minus_9  1 0.040212177331122229 0.040212177331122229 0.070629999999999998
Residuals                                             8 4.554869922668877358 0.569358740333609670                     
                                                      Pr(>F)
Cond_prob_mut_cancer_model_Wu_k_eq_1_mut_5_E_minus_9 0.79715
Residuals                                                   
> 
> confint(lm_REIC_Japan_BEIR_VII_vs_k_1_mut_5_E_minus_9)
                                                                   2.5 %             97.5 %
(Intercept)                                          -2.0507974079613689 4.0044145918660048
Cond_prob_mut_cancer_model_Wu_k_eq_1_mut_5_E_minus_9 -3.5278277518162247 2.7987188084677275
> 
> #Correlation coeffients (Pearson, Spearman)
> cor(Cond_prob_mut_cancer_model_Wu_k_eq_1_mut_5_E_minus_9,REIC_Japan_BEIR_VII,method="pearson")
[1] 0.23195458902880631
> cor(Cond_prob_mut_cancer_model_Wu_k_eq_1_mut_5_E_minus_9,REIC_Japan_BEIR_VII,method="spearman")
[1] 0.13724833735991721
> 
> # Proportion of cancers that are mutagen-associated predicted by model of Wu et al (Nature 2016), cancer mutations k=2, spontaneous mutation rate = 10**-8, mutagen-associated rate = 5 x 10**-9 vs Japan REIC using BEIR VII EAR vs ERR weights
> lm_REIC_Japan_BEIR_VII_vs_k_2_mut_5_E_minus_9 <- lm(REIC_Japan_BEIR_VII ~ Cond_prob_mut_cancer_model_Wu_k_eq_2_mut_5_E_minus_9,data=Tomasetti_and_Vogelstein_rad)
> 
> summary(lm_REIC_Japan_BEIR_VII_vs_k_2_mut_5_E_minus_9)

Call:
lm(formula = REIC_Japan_BEIR_VII ~ Cond_prob_mut_cancer_model_Wu_k_eq_2_mut_5_E_minus_9, 
    data = Tomasetti_and_Vogelstein_rad)

Residuals:
                 Min                   1Q               Median                   3Q                  Max 
-0.53979917179844950 -0.37743025364393645 -0.20717008597793146  0.16268907433971583  1.74014055866473472 

Coefficients:
                                                                Estimate          Std. Error              t value
(Intercept)                                          -1.2586454682812049  1.8619392952751159 -0.67598999999999998
Cond_prob_mut_cancer_model_Wu_k_eq_2_mut_5_E_minus_9  4.0472697541202809  3.9529635893123030  1.02385999999999999
                                                     Pr(>|t|)
(Intercept)                                           0.51811
Cond_prob_mut_cancer_model_Wu_k_eq_2_mut_5_E_minus_9  0.33586

Residual standard error: 0.71262908300442152 on 8 degrees of freedom
Multiple R-squared:  0.11585438711752678,       Adjusted R-squared:  0.0053361855072177056 
F-statistic:  1.048283318308356 on 1 and 8 DF,  p-value: 0.33586270771097537

> 
> anova(lm_REIC_Japan_BEIR_VII_vs_k_2_mut_5_E_minus_9)
Analysis of Variance Table

Response: REIC_Japan_BEIR_VII
                                                     Df              Sum Sq             Mean Sq            F value
Cond_prob_mut_cancer_model_Wu_k_eq_2_mut_5_E_minus_9  1 0.53236042045021803 0.53236042045021803 1.0482800000000001
Residuals                                             8 4.06272167954978158 0.50784020994372270                   
                                                      Pr(>F)
Cond_prob_mut_cancer_model_Wu_k_eq_2_mut_5_E_minus_9 0.33586
Residuals                                                   
> 
> confint(lm_REIC_Japan_BEIR_VII_vs_k_2_mut_5_E_minus_9)
                                                                   2.5 %              97.5 %
(Intercept)                                          -5.5522851826847539  3.0349942461223436
Cond_prob_mut_cancer_model_Wu_k_eq_2_mut_5_E_minus_9 -5.0682806291453932 13.1628201373859550
> 
> #Correlation coeffients (Pearson, Spearman)
> cor(Cond_prob_mut_cancer_model_Wu_k_eq_2_mut_5_E_minus_9,REIC_Japan_BEIR_VII,method="pearson")
[1] 0.025439602584623185
> cor(Cond_prob_mut_cancer_model_Wu_k_eq_2_mut_5_E_minus_9,REIC_Japan_BEIR_VII,method="spearman")
[1] 0.10972909195396929
> 
> # Proportion of cancers that are mutagen-associated predicted by model of Wu et al (Nature 2016), cancer mutations k=3, spontaneous mutation rate = 10**-8, mutagen-associated rate = 5 x 10**-9 vs Japan REIC using BEIR VII EAR vs ERR weights
> lm_REIC_Japan_BEIR_VII_vs_k_3_mut_5_E_minus_9 <- lm(REIC_Japan_BEIR_VII ~ Cond_prob_mut_cancer_model_Wu_k_eq_3_mut_5_E_minus_9,data=Tomasetti_and_Vogelstein_rad)
> 
> summary(lm_REIC_Japan_BEIR_VII_vs_k_3_mut_5_E_minus_9)

Call:
lm(formula = REIC_Japan_BEIR_VII ~ Cond_prob_mut_cancer_model_Wu_k_eq_3_mut_5_E_minus_9, 
    data = Tomasetti_and_Vogelstein_rad)

Residuals:
                 Min                   1Q               Median                   3Q                  Max 
-0.62870739609701576 -0.49350394011220877 -0.16058207817847864  0.17822226399565244  1.43555694039738047 

Coefficients:
                                                                Estimate          Std. Error              t value
(Intercept)                                          -18.558823724789569  20.321910061865722 -0.91324000000000005
Cond_prob_mut_cancer_model_Wu_k_eq_3_mut_5_E_minus_9  32.861260010917370  34.792807736846342  0.94447999999999999
                                                     Pr(>|t|)
(Intercept)                                           0.38781
Cond_prob_mut_cancer_model_Wu_k_eq_3_mut_5_E_minus_9  0.37257

Residual standard error: 0.71886224689536271 on 8 degrees of freedom
Multiple R-squared:  0.10032000514384787,       Adjusted R-squared:  -0.012139994213171246 
F-statistic: 0.89205055768646113 on 1 and 8 DF,  p-value: 0.37256912353805305

> 
> anova(lm_REIC_Japan_BEIR_VII_vs_k_3_mut_5_E_minus_9)
Analysis of Variance Table

Response: REIC_Japan_BEIR_VII
                                                     Df              Sum Sq             Mean Sq             F value
Cond_prob_mut_cancer_model_Wu_k_eq_3_mut_5_E_minus_9  1 0.46097865990840281 0.46097865990840281 0.89205000000000001
Residuals                                             8 4.13410344009159569 0.51676293001144946                    
                                                      Pr(>F)
Cond_prob_mut_cancer_model_Wu_k_eq_3_mut_5_E_minus_9 0.37257
Residuals                                                   
> 
> confint(lm_REIC_Japan_BEIR_VII_vs_k_3_mut_5_E_minus_9)
                                                                   2.5 %              97.5 %
(Intercept)                                          -65.421232362699072  28.303584913119941
Cond_prob_mut_cancer_model_Wu_k_eq_3_mut_5_E_minus_9 -47.371098505613809 113.093618527448541
> 
> #Correlation coeffients (Pearson, Spearman)
> cor(Cond_prob_mut_cancer_model_Wu_k_eq_3_mut_5_E_minus_9,REIC_Japan_BEIR_VII,method="pearson")
[1] -0.095850349065106949
> cor(Cond_prob_mut_cancer_model_Wu_k_eq_3_mut_5_E_minus_9,REIC_Japan_BEIR_VII,method="spearman")
[1] -0.041041846824070638
> 
> # Proportion of cancers that are mutagen-associated predicted by model of Wu et al (Nature 2016), cancer mutations k=4, spontaneous mutation rate = 10**-8, mutagen-associated rate = 5 x 10**-9 vs Japan REIC using BEIR VII EAR vs ERR weights
> lm_REIC_Japan_BEIR_VII_vs_k_4_mut_5_E_minus_9 <- lm(REIC_Japan_BEIR_VII ~ Cond_prob_mut_cancer_model_Wu_k_eq_4_mut_5_E_minus_9,data=Tomasetti_and_Vogelstein_rad)
> 
> summary(lm_REIC_Japan_BEIR_VII_vs_k_4_mut_5_E_minus_9)

Call:
lm(formula = REIC_Japan_BEIR_VII ~ Cond_prob_mut_cancer_model_Wu_k_eq_4_mut_5_E_minus_9, 
    data = Tomasetti_and_Vogelstein_rad)

Residuals:
                 Min                   1Q               Median                   3Q                  Max 
-0.62888308319560626 -0.49388671325054179 -0.16022141846251176  0.17817467948737337  1.43555903749617686 

Coefficients:
                                                                Estimate          Std. Error              t value
(Intercept)                                          -22.124861753577633  24.125451822171105 -0.91708000000000001
Cond_prob_mut_cancer_model_Wu_k_eq_4_mut_5_E_minus_9  33.008254795550108  34.989192587515369  0.94338000000000000
                                                     Pr(>|t|)
(Intercept)                                           0.38591
Cond_prob_mut_cancer_model_Wu_k_eq_4_mut_5_E_minus_9  0.37310

Residual standard error: 0.71894620231278872 on 8 degrees of freedom
Multiple R-squared:  0.10010984688176709,       Adjusted R-squared:  -0.012376422258012054 
F-statistic: 0.88997392879452097 on 1 and 8 DF,  p-value: 0.37309807372552634

> 
> anova(lm_REIC_Japan_BEIR_VII_vs_k_4_mut_5_E_minus_9)
Analysis of Variance Table

Response: REIC_Japan_BEIR_VII
                                                     Df              Sum Sq             Mean Sq             F value
Cond_prob_mut_cancer_model_Wu_k_eq_4_mut_5_E_minus_9  1 0.46001296544014902 0.46001296544014908 0.88997000000000004
Residuals                                             8 4.13506913455985092 0.51688364181998137                    
                                                     Pr(>F)
Cond_prob_mut_cancer_model_Wu_k_eq_4_mut_5_E_minus_9 0.3731
Residuals                                                  
> 
> confint(lm_REIC_Japan_BEIR_VII_vs_k_4_mut_5_E_minus_9)
                                                                   2.5 %              97.5 %
(Intercept)                                          -77.758253419173087  33.508529912017821
Cond_prob_mut_cancer_model_Wu_k_eq_4_mut_5_E_minus_9 -47.676967998715291 113.693477589815501
> 
> #Correlation coeffients (Pearson, Spearman)
> cor(Cond_prob_mut_cancer_model_Wu_k_eq_4_mut_5_E_minus_9,REIC_Japan_BEIR_VII,method="pearson")
[1] -0.095887600204593471
> cor(Cond_prob_mut_cancer_model_Wu_k_eq_4_mut_5_E_minus_9,REIC_Japan_BEIR_VII,method="spearman")
[1] -0.041041846824070638
> 
> # Proportion of cancers that are mutagen-associated predicted by model of Wu et al (Nature 2016), cancer mutations k=1, spontaneous mutation rate = 10**-8, mutagen-associated rate = 1 x 10**-8 vs Japan REIC using BEIR VII EAR vs ERR weights
> lm_REIC_Japan_BEIR_VII_vs_k_1_mut_1_E_minus_8 <- lm(REIC_Japan_BEIR_VII ~ Cond_prob_mut_cancer_model_Wu_k_eq_1_mut_1_E_minus_8,data=Tomasetti_and_Vogelstein_rad)
> 
> summary(lm_REIC_Japan_BEIR_VII_vs_k_1_mut_1_E_minus_8)

Call:
lm(formula = REIC_Japan_BEIR_VII ~ Cond_prob_mut_cancer_model_Wu_k_eq_1_mut_1_E_minus_8, 
    data = Tomasetti_and_Vogelstein_rad)

Residuals:
                  Min                    1Q                Median                    3Q                   Max 
-0.612112633805994788 -0.414370464042553677 -0.269112693595059960  0.096676810839420119  1.686887366194004922 

Coefficients:
                                                                 Estimate           Std. Error              t value
(Intercept)                                           1.21606370664668506  2.15885228344179181  0.56328999999999996
Cond_prob_mut_cancer_model_Wu_k_eq_1_mut_1_E_minus_8 -0.60395107284069016  2.22516550709964500 -0.27141999999999999
                                                     Pr(>|t|)
(Intercept)                                           0.58867
Cond_prob_mut_cancer_model_Wu_k_eq_1_mut_1_E_minus_8  0.79294

Residual standard error: 0.75441652771066403 on 8 degrees of freedom
Multiple R-squared:  0.0091244771743859074,     Adjusted R-squared:  -0.11473496317881593 
F-statistic: 0.073667999373856694 on 1 and 8 DF,  p-value: 0.79294152892278302

> 
> anova(lm_REIC_Japan_BEIR_VII_vs_k_1_mut_1_E_minus_8)
Analysis of Variance Table

Response: REIC_Japan_BEIR_VII
                                                     Df               Sum Sq              Mean Sq              F value
Cond_prob_mut_cancer_model_Wu_k_eq_1_mut_1_E_minus_8  1 0.041927721735879303 0.041927721735879296 0.073669999999999999
Residuals                                             8 4.553154378264119728 0.569144297283014966                     
                                                      Pr(>F)
Cond_prob_mut_cancer_model_Wu_k_eq_1_mut_1_E_minus_8 0.79294
Residuals                                                   
> 
> confint(lm_REIC_Japan_BEIR_VII_vs_k_1_mut_1_E_minus_8)
                                                                   2.5 %             97.5 %
(Intercept)                                          -3.7622585862650437 6.1943859995584143
Cond_prob_mut_cancer_model_Wu_k_eq_1_mut_1_E_minus_8 -5.7351919337261474 4.5272897880447669
> 
> #Correlation coeffients (Pearson, Spearman)
> cor(Cond_prob_mut_cancer_model_Wu_k_eq_1_mut_1_E_minus_8,REIC_Japan_BEIR_VII,method="pearson")
[1] 0.21542017705981426
> cor(Cond_prob_mut_cancer_model_Wu_k_eq_1_mut_1_E_minus_8,REIC_Japan_BEIR_VII,method="spearman")
[1] 0.067585657527578794
> 
> # Proportion of cancers that are mutagen-associated predicted by model of Wu et al (Nature 2016), cancer mutations k=2, spontaneous mutation rate = 10**-8, mutagen-associated rate = 1 x 10**-8 vs Japan REIC using BEIR VII EAR vs ERR weights
> lm_REIC_Japan_BEIR_VII_vs_k_2_mut_1_E_minus_8 <- lm(REIC_Japan_BEIR_VII ~ Cond_prob_mut_cancer_model_Wu_k_eq_2_mut_1_E_minus_8,data=Tomasetti_and_Vogelstein_rad)
> 
> summary(lm_REIC_Japan_BEIR_VII_vs_k_2_mut_1_E_minus_8)

Call:
lm(formula = REIC_Japan_BEIR_VII ~ Cond_prob_mut_cancer_model_Wu_k_eq_2_mut_1_E_minus_8, 
    data = Tomasetti_and_Vogelstein_rad)

Residuals:
                 Min                   1Q               Median                   3Q                  Max 
-0.54698135596112629 -0.38246719280480290 -0.20738563097778384  0.16647259602247377  1.74368373763895224 

Coefficients:
                                                                Estimate          Std. Error              t value
(Intercept)                                          -1.5693339788372103  2.2774676814512782 -0.68906999999999996
Cond_prob_mut_cancer_model_Wu_k_eq_2_mut_1_E_minus_8  3.2599067379371167  3.3533190930215522  0.97214000000000000
                                                     Pr(>|t|)
(Intercept)                                           0.51027
Cond_prob_mut_cancer_model_Wu_k_eq_2_mut_1_E_minus_8  0.35945

Residual standard error: 0.71672894698947998 on 8 degrees of freedom
Multiple R-squared:  0.10565187341893412,       Adjusted R-squared:  -0.0061416424036990769 
F-statistic: 0.94506262408418062 on 1 and 8 DF,  p-value: 0.35945125741727457

> 
> anova(lm_REIC_Japan_BEIR_VII_vs_k_2_mut_1_E_minus_8)
Analysis of Variance Table

Response: REIC_Japan_BEIR_VII
                                                     Df              Sum Sq             Mean Sq             F value
Cond_prob_mut_cancer_model_Wu_k_eq_2_mut_1_E_minus_8  1 0.48547903237881007 0.48547903237881007 0.94506000000000001
Residuals                                             8 4.10960306762119032 0.51370038345264879                    
                                                      Pr(>F)
Cond_prob_mut_cancer_model_Wu_k_eq_2_mut_1_E_minus_8 0.35945
Residuals                                                   
> 
> confint(lm_REIC_Japan_BEIR_VII_vs_k_2_mut_1_E_minus_8)
                                                                   2.5 %              97.5 %
(Intercept)                                          -6.8211838700577019  3.6825159123832818
Cond_prob_mut_cancer_model_Wu_k_eq_2_mut_1_E_minus_8 -4.4728609572296669 10.9926744331039004
> 
> #Correlation coeffients (Pearson, Spearman)
> cor(Cond_prob_mut_cancer_model_Wu_k_eq_2_mut_1_E_minus_8,REIC_Japan_BEIR_VII,method="pearson")
[1] 0.032797442647371652
> cor(Cond_prob_mut_cancer_model_Wu_k_eq_2_mut_1_E_minus_8,REIC_Japan_BEIR_VII,method="spearman")
[1] 0.12361268405469349
> 
> # Proportion of cancers that are mutagen-associated predicted by model of Wu et al (Nature 2016), cancer mutations k=3, spontaneous mutation rate = 10**-8, mutagen-associated rate = 1 x 10**-8 vs Japan REIC using BEIR VII EAR vs ERR weights
> lm_REIC_Japan_BEIR_VII_vs_k_3_mut_1_E_minus_8 <- lm(REIC_Japan_BEIR_VII ~ Cond_prob_mut_cancer_model_Wu_k_eq_3_mut_1_E_minus_8,data=Tomasetti_and_Vogelstein_rad)
> 
> summary(lm_REIC_Japan_BEIR_VII_vs_k_3_mut_1_E_minus_8)

Call:
lm(formula = REIC_Japan_BEIR_VII ~ Cond_prob_mut_cancer_model_Wu_k_eq_3_mut_1_E_minus_8, 
    data = Tomasetti_and_Vogelstein_rad)

Residuals:
                 Min                   1Q               Median                   3Q                  Max 
-0.62949926106187981 -0.49374199379844358 -0.15973508190715752  0.17840511181648641  1.43501445759711088 

Coefficients:
                                                                Estimate          Std. Error              t value
(Intercept)                                          -31.474072259025903  33.995179664218035 -0.92584000000000000
Cond_prob_mut_cancer_model_Wu_k_eq_3_mut_1_E_minus_8  40.704979428888137  43.096797235396991  0.94450000000000001
                                                     Pr(>|t|)
(Intercept)                                           0.38161
Cond_prob_mut_cancer_model_Wu_k_eq_3_mut_1_E_minus_8  0.37256

Residual standard error: 0.71886095023348973 on 8 degrees of freedom
Multiple R-squared:  0.10032325077178347,       Adjusted R-squared:  -0.012136342881743589 
F-statistic: 0.8920826361943468 on 1 and 8 DF,  p-value: 0.37256096182439263

> 
> anova(lm_REIC_Japan_BEIR_VII_vs_k_3_mut_1_E_minus_8)
Analysis of Variance Table

Response: REIC_Japan_BEIR_VII
                                                     Df              Sum Sq             Mean Sq             F value
Cond_prob_mut_cancer_model_Wu_k_eq_3_mut_1_E_minus_8  1 0.46099357383523354 0.46099357383523354 0.89207999999999998
Residuals                                             8 4.13408852616476619 0.51676106577059577                    
                                                      Pr(>F)
Cond_prob_mut_cancer_model_Wu_k_eq_3_mut_1_E_minus_8 0.37256
Residuals                                                   
> 
> confint(lm_REIC_Japan_BEIR_VII_vs_k_3_mut_1_E_minus_8)
                                                                    2.5 %              97.5 %
(Intercept)                                          -109.867097141721274  46.918952623669469
Cond_prob_mut_cancer_model_Wu_k_eq_3_mut_1_E_minus_8  -58.676413209992802 140.086372067769076
> 
> #Correlation coeffients (Pearson, Spearman)
> cor(Cond_prob_mut_cancer_model_Wu_k_eq_3_mut_1_E_minus_8,REIC_Japan_BEIR_VII,method="pearson")
[1] -0.095286998641425355
> cor(Cond_prob_mut_cancer_model_Wu_k_eq_3_mut_1_E_minus_8,REIC_Japan_BEIR_VII,method="spearman")
[1] -0.041041846824070638
> 
> # Proportion of cancers that are mutagen-associated predicted by model of Wu et al (Nature 2016), cancer mutations k=4, spontaneous mutation rate = 10**-8, mutagen-associated rate = 1 x 10**-8 vs Japan REIC using BEIR VII EAR vs ERR weights
> lm_REIC_Japan_BEIR_VII_vs_k_4_mut_1_E_minus_8 <- lm(REIC_Japan_BEIR_VII ~ Cond_prob_mut_cancer_model_Wu_k_eq_4_mut_1_E_minus_8,data=Tomasetti_and_Vogelstein_rad)
> 
> summary(lm_REIC_Japan_BEIR_VII_vs_k_4_mut_1_E_minus_8)

Call:
lm(formula = REIC_Japan_BEIR_VII ~ Cond_prob_mut_cancer_model_Wu_k_eq_4_mut_1_E_minus_8, 
    data = Tomasetti_and_Vogelstein_rad)

Residuals:
                 Min                   1Q               Median                   3Q                  Max 
-0.63010264572990438 -0.49433390393700233 -0.15904483184167051  0.17788509222675256  1.43508183235319087 

Coefficients:
                                                                Estimate          Std. Error              t value
(Intercept)                                          -44.186400280048261  47.563024048264552 -0.92901000000000000
Cond_prob_mut_cancer_model_Wu_k_eq_4_mut_1_E_minus_8  51.269770135494923  54.406782448912367  0.94233999999999996
                                                     Pr(>|t|)
(Intercept)                                           0.38006
Cond_prob_mut_cancer_model_Wu_k_eq_4_mut_1_E_minus_8  0.37360

Residual standard error: 0.71902572788343644 on 8 degrees of freedom
Multiple R-squared:  0.099910754833641369,      Adjusted R-squared:  -0.012600400812153634 
F-statistic: 0.88800754254252123 on 1 and 8 DF,  p-value: 0.37360002586853114

> 
> anova(lm_REIC_Japan_BEIR_VII_vs_k_4_mut_1_E_minus_8)
Analysis of Variance Table

Response: REIC_Japan_BEIR_VII
                                                     Df              Sum Sq             Mean Sq             F value
Cond_prob_mut_cancer_model_Wu_k_eq_4_mut_1_E_minus_8  1 0.45909812113355414 0.45909812113355414 0.88800999999999997
Residuals                                             8 4.13598397886644520 0.51699799735830565                    
                                                     Pr(>F)
Cond_prob_mut_cancer_model_Wu_k_eq_4_mut_1_E_minus_8 0.3736
Residuals                                                  
> 
> confint(lm_REIC_Japan_BEIR_VII_vs_k_4_mut_1_E_minus_8)
                                                                    2.5 %             97.5 %
(Intercept)                                          -153.866930418161502  65.49412985806498
Cond_prob_mut_cancer_model_Wu_k_eq_4_mut_1_E_minus_8  -74.192495174850436 176.73203544584027
> 
> #Correlation coeffients (Pearson, Spearman)
> cor(Cond_prob_mut_cancer_model_Wu_k_eq_4_mut_1_E_minus_8,REIC_Japan_BEIR_VII,method="pearson")
[1] -0.095014941727702806
> cor(Cond_prob_mut_cancer_model_Wu_k_eq_4_mut_1_E_minus_8,REIC_Japan_BEIR_VII,method="spearman")
[1] -0.041041846824070638
> 
> 
> 
> ####################################################################################################################################
> #Regress smoking associated mortality (current - former smoking mortality) vs Wu et al probabilities of mutagen-associated cancer  #
> ####################################################################################################################################
> 
> # Proportion of cancers that are mutagen-associated predicted by model of Wu et al (Nature 2016), cancer mutations k=1, spontaneous mutation rate = 10**-8, mutagen-associated rate = 2 x 10**-9 vs smoking associated mortality (current - former smoking mortality)
> lm_Mortality_smoking_current_min_former_vs_k_1_mut_2_E_minus_9 <- lm(Mortality_smoking_current_min_former ~ Cond_prob_mut_cancer_model_Wu_k_eq_1_mut_2_E_minus_9,data=Tomasetti_and_Vogelstein_smoke)
> 
> summary(lm_Mortality_smoking_current_min_former_vs_k_1_mut_2_E_minus_9)

Call:
lm(formula = Mortality_smoking_current_min_former ~ Cond_prob_mut_cancer_model_Wu_k_eq_1_mut_2_E_minus_9, 
    data = Tomasetti_and_Vogelstein_smoke)

Residuals:
                 Min                   1Q               Median                   3Q                  Max 
-22.3481513275302284 -16.2542759918647448 -14.3984449631713574  -7.5984449631713566 163.9515550368286370 

Coefficients:
                                                               Estimate         Std. Error               t value
(Intercept)                                          -5.273109918021083 62.939122872190389 -0.083779999999999993
Cond_prob_mut_cancer_model_Wu_k_eq_1_mut_2_E_minus_9 21.521554881192447 66.128349066882407  0.325450000000000017
                                                     Pr(>|t|)
(Intercept)                                           0.93461
Cond_prob_mut_cancer_model_Wu_k_eq_1_mut_2_E_minus_9  0.75044

Residual standard error: 49.654643968663066 on 12 degrees of freedom
Multiple R-squared:  0.0087493176092039975,     Adjusted R-squared:  -0.073854905923362413 
F-statistic: 0.10591852613631333 on 1 and 12 DF,  p-value: 0.75044411577910752

> 
> anova(lm_Mortality_smoking_current_min_former_vs_k_1_mut_2_E_minus_9)
Analysis of Variance Table

Response: Mortality_smoking_current_min_former
                                                     Df               Sum Sq             Mean Sq F value  Pr(>F)
Cond_prob_mut_cancer_model_Wu_k_eq_1_mut_2_E_minus_9  1   261.15098814375051  261.15098814375051 0.10592 0.75044
Residuals                                            12 29587.00401185624651 2465.58366765468736                
> 
> confint(lm_Mortality_smoking_current_min_former_vs_k_1_mut_2_E_minus_9)
                                                                   2.5 %             97.5 %
(Intercept)                                          -142.40567831995159 131.85945848390944
Cond_prob_mut_cancer_model_Wu_k_eq_1_mut_2_E_minus_9 -122.55974047044383 165.60285023282873
> 
> #Correlation coeffients (Pearson, Spearman)
> cor(Cond_prob_mut_cancer_model_Wu_k_eq_1_mut_2_E_minus_9,Mortality_smoking_current_min_former,method="pearson")
[1] 0.36734805108222895
> cor(Cond_prob_mut_cancer_model_Wu_k_eq_1_mut_2_E_minus_9,Mortality_smoking_current_min_former,method="spearman")
[1] 0.3415979386764445
> 
> # Proportion of cancers that are mutagen-associated predicted by model of Wu et al (Nature 2016), cancer mutations k=2, spontaneous mutation rate = 10**-8, mutagen-associated rate = 2 x 10**-9 vs smoking associated mortality (current - former smoking mortality)
> lm_Mortality_smoking_current_min_former_vs_k_2_mut_2_E_minus_9 <- lm(Mortality_smoking_current_min_former ~ Cond_prob_mut_cancer_model_Wu_k_eq_2_mut_2_E_minus_9,data=Tomasetti_and_Vogelstein_smoke)
> 
> summary(lm_Mortality_smoking_current_min_former_vs_k_2_mut_2_E_minus_9)

Call:
lm(formula = Mortality_smoking_current_min_former ~ Cond_prob_mut_cancer_model_Wu_k_eq_2_mut_2_E_minus_9, 
    data = Tomasetti_and_Vogelstein_smoke)

Residuals:
                 Min                   1Q               Median                   3Q                  Max 
-22.0571415891734581 -16.1118890412794791 -13.2106226963529885  -7.6788255043133136 164.5556425653359440 

Coefficients:
                                                                 Estimate           Std. Error              t value
(Intercept)                                            52.759999168674547  112.898144491411998  0.46732000000000001
Cond_prob_mut_cancer_model_Wu_k_eq_2_mut_2_E_minus_9 -162.044301513810439  477.973366399283520 -0.33901999999999999
                                                     Pr(>|t|)
(Intercept)                                           0.64864
Cond_prob_mut_cancer_model_Wu_k_eq_2_mut_2_E_minus_9  0.74045

Residual standard error: 49.636158685760073 on 12 degrees of freedom
Multiple R-squared:  0.0094872199325061884,     Adjusted R-squared:  -0.073055511739784862 
F-statistic: 0.11493707247504341 on 1 and 12 DF,  p-value: 0.74045079899031419

> 
> anova(lm_Mortality_smoking_current_min_former_vs_k_2_mut_2_E_minus_9)
Analysis of Variance Table

Response: Mortality_smoking_current_min_former
                                                     Df               Sum Sq             Mean Sq F value  Pr(>F)
Cond_prob_mut_cancer_model_Wu_k_eq_2_mut_2_E_minus_9  1   283.17601106453452  283.17601106453452 0.11494 0.74045
Residuals                                            12 29564.97898893546517 2463.74824907795528                
> 
> confint(lm_Mortality_smoking_current_min_former_vs_k_2_mut_2_E_minus_9)
                                                                    2.5 %             97.5 %
(Intercept)                                           -193.22392649483845 298.74392483218753
Cond_prob_mut_cancer_model_Wu_k_eq_2_mut_2_E_minus_9 -1203.45880446380443 879.37020143618349
> 
> #Correlation coeffients (Pearson, Spearman)
> cor(Cond_prob_mut_cancer_model_Wu_k_eq_2_mut_2_E_minus_9,Mortality_smoking_current_min_former,method="pearson")
[1] -0.088359028068384082
> cor(Cond_prob_mut_cancer_model_Wu_k_eq_2_mut_2_E_minus_9,Mortality_smoking_current_min_former,method="spearman")
[1] -0.19933862487033896
> 
> # Proportion of cancers that are mutagen-associated predicted by model of Wu et al (Nature 2016), cancer mutations k=3, spontaneous mutation rate = 10**-8, mutagen-associated rate = 2 x 10**-9 vs smoking associated mortality (current - former smoking mortality)
> lm_Mortality_smoking_current_min_former_vs_k_3_mut_2_E_minus_9 <- lm(Mortality_smoking_current_min_former ~ Cond_prob_mut_cancer_model_Wu_k_eq_3_mut_2_E_minus_9,data=Tomasetti_and_Vogelstein_smoke)
> 
> summary(lm_Mortality_smoking_current_min_former_vs_k_3_mut_2_E_minus_9)

Call:
lm(formula = Mortality_smoking_current_min_former ~ Cond_prob_mut_cancer_model_Wu_k_eq_3_mut_2_E_minus_9, 
    data = Tomasetti_and_Vogelstein_smoke)

Residuals:
                  Min                    1Q                Median                    3Q                   Max 
-62.71952916705008363 -10.42208971971861153  -0.47218440733927192   2.87301123880783482 123.50974314474036930 

Coefficients:
                                                                 Estimate           Std. Error             t value
(Intercept)                                          -1905.76885929644982   991.98354505733562 -1.9211700000000000
Cond_prob_mut_cancer_model_Wu_k_eq_3_mut_2_E_minus_9  6074.76123528764947  3137.51079793281315  1.9361699999999999
                                                     Pr(>|t|)  
(Intercept)                                          0.078780 .
Cond_prob_mut_cancer_model_Wu_k_eq_3_mut_2_E_minus_9 0.076753 .
---
Signif. codes:  0 ‘***’ 0.001 ‘**’ 0.01 ‘*’ 0.050000000000000003 ‘.’ 0.10000000000000001 ‘ ’ 1

Residual standard error: 43.534696785231787 on 12 degrees of freedom
Multiple R-squared:  0.23803538643561559,       Adjusted R-squared:  0.17453833530525031 
F-statistic: 3.7487628511583435 on 1 and 12 DF,  p-value: 0.076753483322810359

> 
> anova(lm_Mortality_smoking_current_min_former_vs_k_3_mut_2_E_minus_9)
Analysis of Variance Table

Response: Mortality_smoking_current_min_former
                                                     Df              Sum Sq            Mean Sq            F value
Cond_prob_mut_cancer_model_Wu_k_eq_3_mut_2_E_minus_9  1  7104.9171098151546 7104.9171098151546 3.7487599999999999
Residuals                                            12 22743.2378901848460 1895.2698241820706                   
                                                       Pr(>F)  
Cond_prob_mut_cancer_model_Wu_k_eq_3_mut_2_E_minus_9 0.076753 .
Residuals                                                      
---
Signif. codes:  0 ‘***’ 0.001 ‘**’ 0.01 ‘*’ 0.050000000000000003 ‘.’ 0.10000000000000001 ‘ ’ 1
> 
> confint(lm_Mortality_smoking_current_min_former_vs_k_3_mut_2_E_minus_9)
                                                                    2.5 %              97.5 %
(Intercept)                                          -4067.11533408615196   255.5776154932521
Cond_prob_mut_cancer_model_Wu_k_eq_3_mut_2_E_minus_9  -761.28754446782659 12910.8100150431255
> 
> #Correlation coeffients (Pearson, Spearman)
> cor(Cond_prob_mut_cancer_model_Wu_k_eq_3_mut_2_E_minus_9,Mortality_smoking_current_min_former,method="pearson")
[1] -0.36312461003867513
> cor(Cond_prob_mut_cancer_model_Wu_k_eq_3_mut_2_E_minus_9,Mortality_smoking_current_min_former,method="spearman")
[1] -0.21526801553700306
> 
> # Proportion of cancers that are mutagen-associated predicted by model of Wu et al (Nature 2016), cancer mutations k=4, spontaneous mutation rate = 10**-8, mutagen-associated rate = 2 x 10**-9 vs smoking associated mortality (current - former smoking mortality)
> lm_Mortality_smoking_current_min_former_vs_k_4_mut_2_E_minus_9 <- lm(Mortality_smoking_current_min_former ~ Cond_prob_mut_cancer_model_Wu_k_eq_4_mut_2_E_minus_9,data=Tomasetti_and_Vogelstein_smoke)
> 
> summary(lm_Mortality_smoking_current_min_former_vs_k_4_mut_2_E_minus_9)

Call:
lm(formula = Mortality_smoking_current_min_former ~ Cond_prob_mut_cancer_model_Wu_k_eq_4_mut_2_E_minus_9, 
    data = Tomasetti_and_Vogelstein_smoke)

Residuals:
                 Min                   1Q               Median                   3Q                  Max 
-62.7245793879618248 -10.4502076753264657  -0.4541661576351807   2.8814085965620828 123.5254523287660788 

Coefficients:
                                                                Estimate          Std. Error             t value
(Intercept)                                          -2042.2449299432860  1062.6397669847759 -1.9218599999999999
Cond_prob_mut_cancer_model_Wu_k_eq_4_mut_2_E_minus_9  5174.7772456939056  2673.1200681265818  1.9358599999999999
                                                     Pr(>|t|)  
(Intercept)                                          0.078686 .
Cond_prob_mut_cancer_model_Wu_k_eq_4_mut_2_E_minus_9 0.076796 .
---
Signif. codes:  0 ‘***’ 0.001 ‘**’ 0.01 ‘*’ 0.050000000000000003 ‘.’ 0.10000000000000001 ‘ ’ 1

Residual standard error: 43.536385751551563 on 12 degrees of freedom
Multiple R-squared:  0.23797626313268541,       Adjusted R-squared:  0.17447428506040918 
F-statistic: 3.7475409484382887 on 1 and 12 DF,  p-value: 0.076795622536861313

> 
> anova(lm_Mortality_smoking_current_min_former_vs_k_4_mut_2_E_minus_9)
Analysis of Variance Table

Response: Mortality_smoking_current_min_former
                                                     Df              Sum Sq            Mean Sq            F value
Cond_prob_mut_cancer_model_Wu_k_eq_4_mut_2_E_minus_9  1  7103.1523883051777 7103.1523883051777 3.7475399999999999
Residuals                                            12 22745.0026116948211 1895.4168843079017                   
                                                       Pr(>F)  
Cond_prob_mut_cancer_model_Wu_k_eq_4_mut_2_E_minus_9 0.076796 .
Residuals                                                      
---
Signif. codes:  0 ‘***’ 0.001 ‘**’ 0.01 ‘*’ 0.050000000000000003 ‘.’ 0.10000000000000001 ‘ ’ 1
> 
> confint(lm_Mortality_smoking_current_min_former_vs_k_4_mut_2_E_minus_9)
                                                                    2.5 %               97.5 %
(Intercept)                                          -4357.53808756430954   273.04822767773794
Cond_prob_mut_cancer_model_Wu_k_eq_4_mut_2_E_minus_9  -649.45105398122723 10999.00554536903837
> 
> #Correlation coeffients (Pearson, Spearman)
> cor(Cond_prob_mut_cancer_model_Wu_k_eq_4_mut_2_E_minus_9,Mortality_smoking_current_min_former,method="pearson")
[1] -0.36308986749437594
> cor(Cond_prob_mut_cancer_model_Wu_k_eq_4_mut_2_E_minus_9,Mortality_smoking_current_min_former,method="spearman")
[1] -0.23385230464811127
> 
> # Proportion of cancers that are mutagen-associated predicted by model of Wu et al (Nature 2016), cancer mutations k=1, spontaneous mutation rate = 10**-8, mutagen-associated rate = 5 x 10**-9 vs smoking associated mortality (current - former smoking mortality)
> lm_Mortality_smoking_current_min_former_vs_k_1_mut_5_E_minus_9 <- lm(Mortality_smoking_current_min_former ~ Cond_prob_mut_cancer_model_Wu_k_eq_1_mut_5_E_minus_9,data=Tomasetti_and_Vogelstein_smoke)
> 
> summary(lm_Mortality_smoking_current_min_former_vs_k_1_mut_5_E_minus_9)

Call:
lm(formula = Mortality_smoking_current_min_former ~ Cond_prob_mut_cancer_model_Wu_k_eq_1_mut_5_E_minus_9, 
    data = Tomasetti_and_Vogelstein_smoke)

Residuals:
                 Min                   1Q               Median                   3Q                  Max 
-22.0727780542908256 -16.3384157772944540 -14.0228197926934435  -7.2228197926934445 164.3271802073065544 

Coefficients:
                                                                Estimate          Std. Error              t value
(Intercept)                                          -12.280935615099422  90.960543670557342 -0.13500999999999999
Cond_prob_mut_cancer_model_Wu_k_eq_1_mut_5_E_minus_9  28.153755407792872  93.723860357275811  0.30038999999999999
                                                     Pr(>|t|)
(Intercept)                                           0.89484
Cond_prob_mut_cancer_model_Wu_k_eq_1_mut_5_E_minus_9  0.76902

Residual standard error: 49.686840833147087 on 12 degrees of freedom
Multiple R-squared:  0.0074634152850682643,     Adjusted R-squared:  -0.075247966774509401 
F-statistic: 0.090234440523461565 on 1 and 12 DF,  p-value: 0.76901981673702946

> 
> anova(lm_Mortality_smoking_current_min_former_vs_k_1_mut_5_E_minus_9)
Analysis of Variance Table

Response: Mortality_smoking_current_min_former
                                                     Df               Sum Sq             Mean Sq              F value
Cond_prob_mut_cancer_model_Wu_k_eq_1_mut_5_E_minus_9  1   222.76917625808662  222.76917625808662 0.090230000000000005
Residuals                                            12 29625.38582374191174 2468.78215197849249                     
                                                      Pr(>F)
Cond_prob_mut_cancer_model_Wu_k_eq_1_mut_5_E_minus_9 0.76902
Residuals                                                   
> 
> confint(lm_Mortality_smoking_current_min_former_vs_k_1_mut_5_E_minus_9)
                                                                   2.5 %             97.5 %
(Intercept)                                          -210.46693515801601 185.90506392781717
Cond_prob_mut_cancer_model_Wu_k_eq_1_mut_5_E_minus_9 -176.05299398457947 232.36050480016519
> 
> #Correlation coeffients (Pearson, Spearman)
> cor(Cond_prob_mut_cancer_model_Wu_k_eq_1_mut_5_E_minus_9,Mortality_smoking_current_min_former,method="pearson")
[1] 0.37758421672266301
> cor(Cond_prob_mut_cancer_model_Wu_k_eq_1_mut_5_E_minus_9,Mortality_smoking_current_min_former,method="spearman")
[1] 0.3415979386764445
> 
> # Proportion of cancers that are mutagen-associated predicted by model of Wu et al (Nature 2016), cancer mutations k=2, spontaneous mutation rate = 10**-8, mutagen-associated rate = 5 x 10**-9 vs smoking associated mortality (current - former smoking mortality)
> lm_Mortality_smoking_current_min_former_vs_k_2_mut_5_E_minus_9 <- lm(Mortality_smoking_current_min_former ~ Cond_prob_mut_cancer_model_Wu_k_eq_2_mut_5_E_minus_9,data=Tomasetti_and_Vogelstein_smoke)
> 
> summary(lm_Mortality_smoking_current_min_former_vs_k_2_mut_5_E_minus_9)

Call:
lm(formula = Mortality_smoking_current_min_former ~ Cond_prob_mut_cancer_model_Wu_k_eq_2_mut_5_E_minus_9, 
    data = Tomasetti_and_Vogelstein_smoke)

Residuals:
                 Min                   1Q               Median                   3Q                  Max 
-22.3107002898103985 -16.3730561535558365 -13.0503463211107071  -7.8775513633935255 164.2877804738645011 

Coefficients:
                                                                Estimate          Std. Error              t value
(Intercept)                                           60.644032889120332 123.761315652281965  0.49001000000000000
Cond_prob_mut_cancer_model_Wu_k_eq_2_mut_5_E_minus_9 -99.610028183728744 267.071436415960875 -0.37297000000000002
                                                     Pr(>|t|)
(Intercept)                                           0.63296
Cond_prob_mut_cancer_model_Wu_k_eq_2_mut_5_E_minus_9  0.71567

Residual standard error: 49.586717817742006 on 12 degrees of freedom
Multiple R-squared:  0.011459468525392067,      Adjusted R-squared:  -0.070918909097491989 
F-statistic: 0.13910772287664872 on 1 and 12 DF,  p-value: 0.71567440628917522

> 
> anova(lm_Mortality_smoking_current_min_former_vs_k_2_mut_5_E_minus_9)
Analysis of Variance Table

Response: Mortality_smoking_current_min_former
                                                     Df               Sum Sq             Mean Sq             F value
Cond_prob_mut_cancer_model_Wu_k_eq_2_mut_5_E_minus_9  1   342.04399276352336  342.04399276352336 0.13911000000000001
Residuals                                            12 29506.11100723646450 2458.84258393637219                    
                                                      Pr(>F)
Cond_prob_mut_cancer_model_Wu_k_eq_2_mut_5_E_minus_9 0.71567
Residuals                                                   
> 
> confint(lm_Mortality_smoking_current_min_former_vs_k_2_mut_5_E_minus_9)
                                                                  2.5 %             97.5 %
(Intercept)                                          -209.0087094705672 330.29677524880788
Cond_prob_mut_cancer_model_Wu_k_eq_2_mut_5_E_minus_9 -681.5087002844798 482.28864391702228
> 
> #Correlation coeffients (Pearson, Spearman)
> cor(Cond_prob_mut_cancer_model_Wu_k_eq_2_mut_5_E_minus_9,Mortality_smoking_current_min_former,method="pearson")
[1] -0.076450223267173614
> cor(Cond_prob_mut_cancer_model_Wu_k_eq_2_mut_5_E_minus_9,Mortality_smoking_current_min_former,method="spearman")
[1] -0.18562164957404478
> 
> # Proportion of cancers that are mutagen-associated predicted by model of Wu et al (Nature 2016), cancer mutations k=3, spontaneous mutation rate = 10**-8, mutagen-associated rate = 5 x 10**-9 vs smoking associated mortality (current - former smoking mortality)
> lm_Mortality_smoking_current_min_former_vs_k_3_mut_5_E_minus_9 <- lm(Mortality_smoking_current_min_former ~ Cond_prob_mut_cancer_model_Wu_k_eq_3_mut_5_E_minus_9,data=Tomasetti_and_Vogelstein_smoke)
> 
> summary(lm_Mortality_smoking_current_min_former_vs_k_3_mut_5_E_minus_9)

Call:
lm(formula = Mortality_smoking_current_min_former ~ Cond_prob_mut_cancer_model_Wu_k_eq_3_mut_5_E_minus_9, 
    data = Tomasetti_and_Vogelstein_smoke)

Residuals:
                  Min                    1Q                Median                    3Q                   Max 
-62.62040861013181825 -10.52350473154004540  -0.47414264706605241   2.89656926321451191 123.54769160566496566 

Coefficients:
                                                                Estimate          Std. Error             t value
(Intercept)                                          -2725.3217637235412  1415.9876026889854 -1.9246799999999999
Cond_prob_mut_cancer_model_Wu_k_eq_3_mut_5_E_minus_9  4706.9260422764319  2432.3172651087079  1.9351600000000000
                                                     Pr(>|t|)  
(Intercept)                                          0.078302 .
Cond_prob_mut_cancer_model_Wu_k_eq_3_mut_5_E_minus_9 0.076889 .
---
Signif. codes:  0 ‘***’ 0.001 ‘**’ 0.01 ‘*’ 0.050000000000000003 ‘.’ 0.10000000000000001 ‘ ’ 1

Residual standard error: 43.540107453083621 on 12 degrees of freedom
Multiple R-squared:  0.23784597458995971,       Adjusted R-squared:  0.17433313913912307 
F-statistic:  3.744848941188728 on 1 and 12 DF,  p-value: 0.076888559885852817

> 
> anova(lm_Mortality_smoking_current_min_former_vs_k_3_mut_5_E_minus_9)
Analysis of Variance Table

Response: Mortality_smoking_current_min_former
                                                     Df              Sum Sq            Mean Sq F value   Pr(>F)  
Cond_prob_mut_cancer_model_Wu_k_eq_3_mut_5_E_minus_9  1  7099.2635156871738 7099.2635156871738 3.74485 0.076889 .
Residuals                                            12 22748.8914843128186 1895.7409570260681                   
---
Signif. codes:  0 ‘***’ 0.001 ‘**’ 0.01 ‘*’ 0.050000000000000003 ‘.’ 0.10000000000000001 ‘ ’ 1
> 
> confint(lm_Mortality_smoking_current_min_former_vs_k_3_mut_5_E_minus_9)
                                                                    2.5 %               97.5 %
(Intercept)                                          -5810.49371911204435   359.85019166496204
Cond_prob_mut_cancer_model_Wu_k_eq_3_mut_5_E_minus_9  -592.63802076352567 10006.49010531638851
> 
> #Correlation coeffients (Pearson, Spearman)
> cor(Cond_prob_mut_cancer_model_Wu_k_eq_3_mut_5_E_minus_9,Mortality_smoking_current_min_former,method="pearson")
[1] -0.36238800694109058
> cor(Cond_prob_mut_cancer_model_Wu_k_eq_3_mut_5_E_minus_9,Mortality_smoking_current_min_former,method="spearman")
[1] -0.21526801553700306
> 
> # Proportion of cancers that are mutagen-associated predicted by model of Wu et al (Nature 2016), cancer mutations k=4, spontaneous mutation rate = 10**-8, mutagen-associated rate = 5 x 10**-9 vs smoking associated mortality (current - former smoking mortality)
> lm_Mortality_smoking_current_min_former_vs_k_4_mut_5_E_minus_9 <- lm(Mortality_smoking_current_min_former ~ Cond_prob_mut_cancer_model_Wu_k_eq_4_mut_5_E_minus_9,data=Tomasetti_and_Vogelstein_smoke)
> 
> summary(lm_Mortality_smoking_current_min_former_vs_k_4_mut_5_E_minus_9)

Call:
lm(formula = Mortality_smoking_current_min_former ~ Cond_prob_mut_cancer_model_Wu_k_eq_4_mut_5_E_minus_9, 
    data = Tomasetti_and_Vogelstein_smoke)

Residuals:
                  Min                    1Q                Median                    3Q                   Max 
-62.55082090898390135 -10.57113453513222723  -0.50212889869771371   2.93989733938121267 123.61419233594205025 

Coefficients:
                                                                Estimate          Std. Error             t value
(Intercept)                                          -3234.4496452314888  1680.6759943524148 -1.9244900000000000
Cond_prob_mut_cancer_model_Wu_k_eq_4_mut_5_E_minus_9  4725.5048844633420  2444.2487488809147  1.9333199999999999
                                                     Pr(>|t|)  
(Intercept)                                          0.078327 .
Cond_prob_mut_cancer_model_Wu_k_eq_4_mut_5_E_minus_9 0.077136 .
---
Signif. codes:  0 ‘***’ 0.001 ‘**’ 0.01 ‘*’ 0.050000000000000003 ‘.’ 0.10000000000000001 ‘ ’ 1

Residual standard error: 43.549981342715562 on 12 degrees of freedom
Multiple R-squared:  0.23750025757335805,       Adjusted R-squared:  0.17395861237113797 
F-statistic: 3.7377102342490138 on 1 and 12 DF,  p-value: 0.077135675587633429

> 
> anova(lm_Mortality_smoking_current_min_former_vs_k_4_mut_5_E_minus_9)
Analysis of Variance Table

Response: Mortality_smoking_current_min_former
                                                     Df              Sum Sq            Mean Sq            F value
Cond_prob_mut_cancer_model_Wu_k_eq_4_mut_5_E_minus_9  1  7088.9445005895141 7088.9445005895141 3.7377099999999999
Residuals                                            12 22759.2104994104811 1896.6008749508735                   
                                                       Pr(>F)  
Cond_prob_mut_cancer_model_Wu_k_eq_4_mut_5_E_minus_9 0.077136 .
Residuals                                                      
---
Signif. codes:  0 ‘***’ 0.001 ‘**’ 0.01 ‘*’ 0.050000000000000003 ‘.’ 0.10000000000000001 ‘ ’ 1
> 
> confint(lm_Mortality_smoking_current_min_former_vs_k_4_mut_5_E_minus_9)
                                                                    2.5 %               97.5 %
(Intercept)                                          -6896.32806424025694   427.42877377727882
Cond_prob_mut_cancer_model_Wu_k_eq_4_mut_5_E_minus_9  -600.05564849646635 10051.06541742314948
> 
> #Correlation coeffients (Pearson, Spearman)
> cor(Cond_prob_mut_cancer_model_Wu_k_eq_4_mut_5_E_minus_9,Mortality_smoking_current_min_former,method="pearson")
[1] -0.36193718062878089
> cor(Cond_prob_mut_cancer_model_Wu_k_eq_4_mut_5_E_minus_9,Mortality_smoking_current_min_former,method="spearman")
[1] -0.21526801553700306
> 
> # Proportion of cancers that are mutagen-associated predicted by model of Wu et al (Nature 2016), cancer mutations k=1, spontaneous mutation rate = 10**-8, mutagen-associated rate = 1 x 10**-8 vs smoking associated mortality (current - former smoking mortality)
> lm_Mortality_smoking_current_min_former_vs_k_1_mut_1_E_minus_8 <- lm(Mortality_smoking_current_min_former ~ Cond_prob_mut_cancer_model_Wu_k_eq_1_mut_1_E_minus_8,data=Tomasetti_and_Vogelstein_smoke)
> 
> summary(lm_Mortality_smoking_current_min_former_vs_k_1_mut_1_E_minus_8)

Call:
lm(formula = Mortality_smoking_current_min_former ~ Cond_prob_mut_cancer_model_Wu_k_eq_1_mut_1_E_minus_8, 
    data = Tomasetti_and_Vogelstein_smoke)

Residuals:
                 Min                   1Q               Median                   3Q                  Max 
-22.0540605290035039 -16.3290533288461219 -14.0040605291100828  -7.2040605291100839 164.3459394708899026 

Coefficients:
                                                                Estimate          Std. Error              t value
(Intercept)                                          -32.634143385359678 158.655882576662890 -0.20569000000000001
Cond_prob_mut_cancer_model_Wu_k_eq_1_mut_1_E_minus_8  48.488203914469764 161.782894558555540  0.29970999999999998
                                                     Pr(>|t|)
(Intercept)                                           0.84048
Cond_prob_mut_cancer_model_Wu_k_eq_1_mut_1_E_minus_8  0.76953

Residual standard error: 49.687678035790611 on 12 degrees of freedom
Multiple R-squared:  0.0074299673443577663,     Adjusted R-squared:  -0.075284202043612414 
F-statistic: 0.089827019957216286 on 1 and 12 DF,  p-value: 0.76952519956076548

> 
> anova(lm_Mortality_smoking_current_min_former_vs_k_1_mut_1_E_minus_8)
Analysis of Variance Table

Response: Mortality_smoking_current_min_former
                                                     Df               Sum Sq             Mean Sq              F value
Cond_prob_mut_cancer_model_Wu_k_eq_1_mut_1_E_minus_8  1   221.77081693932882  221.77081693932882 0.089829999999999993
Residuals                                            12 29626.38418306066524 2468.86534858838877                     
                                                      Pr(>F)
Cond_prob_mut_cancer_model_Wu_k_eq_1_mut_1_E_minus_8 0.76953
Residuals                                                   
> 
> confint(lm_Mortality_smoking_current_min_former_vs_k_1_mut_1_E_minus_8)
                                                                   2.5 %             97.5 %
(Intercept)                                          -378.31561584557005 313.04732907485072
Cond_prob_mut_cancer_model_Wu_k_eq_1_mut_1_E_minus_8 -304.00644237041149 400.98285019935099
> 
> #Correlation coeffients (Pearson, Spearman)
> cor(Cond_prob_mut_cancer_model_Wu_k_eq_1_mut_1_E_minus_8,Mortality_smoking_current_min_former,method="pearson")
[1] 0.36726049255029303
> cor(Cond_prob_mut_cancer_model_Wu_k_eq_1_mut_1_E_minus_8,Mortality_smoking_current_min_former,method="spearman")
[1] 0.24999586664935494
> 
> # Proportion of cancers that are mutagen-associated predicted by model of Wu et al (Nature 2016), cancer mutations k=2, spontaneous mutation rate = 10**-8, mutagen-associated rate = 1 x 10**-8 vs smoking associated mortality (current - former smoking mortality)
> lm_Mortality_smoking_current_min_former_vs_k_2_mut_1_E_minus_8 <- lm(Mortality_smoking_current_min_former ~ Cond_prob_mut_cancer_model_Wu_k_eq_2_mut_1_E_minus_8,data=Tomasetti_and_Vogelstein_smoke)
> 
> summary(lm_Mortality_smoking_current_min_former_vs_k_2_mut_1_E_minus_8)

Call:
lm(formula = Mortality_smoking_current_min_former ~ Cond_prob_mut_cancer_model_Wu_k_eq_2_mut_1_E_minus_8, 
    data = Tomasetti_and_Vogelstein_smoke)

Residuals:
                 Min                   1Q               Median                   3Q                  Max 
-22.6728931223255756 -16.7412094385393182 -12.6518019514909561  -8.1745897184986092 163.9155305487380758 

Coefficients:
                                                                Estimate          Std. Error              t value
(Intercept)                                           77.111690775207308 150.725987482828117  0.51160000000000005
Cond_prob_mut_cancer_model_Wu_k_eq_2_mut_1_E_minus_8 -93.328805277658248 224.701180134879820 -0.41535000000000000
                                                     Pr(>|t|)
(Intercept)                                           0.61821
Cond_prob_mut_cancer_model_Wu_k_eq_2_mut_1_E_minus_8  0.68522

Residual standard error: 49.518631054809639 on 12 degrees of freedom
Multiple R-squared:  0.014172304502295337,      Adjusted R-squared:  -0.067980003455846649 
F-statistic: 0.17251255448010491 on 1 and 12 DF,  p-value: 0.68521864445612968

> 
> anova(lm_Mortality_smoking_current_min_former_vs_k_2_mut_1_E_minus_8)
Analysis of Variance Table

Response: Mortality_smoking_current_min_former
                                                     Df               Sum Sq             Mean Sq F value  Pr(>F)
Cond_prob_mut_cancer_model_Wu_k_eq_2_mut_1_E_minus_8  1   423.01714149170903  423.01714149170903 0.17251 0.68522
Residuals                                            12 29425.13785850828572 2452.09482154235729                
> 
> confint(lm_Mortality_smoking_current_min_former_vs_k_2_mut_1_E_minus_8)
                                                                   2.5 %             97.5 %
(Intercept)                                          -251.29202451664077 405.51540606705538
Cond_prob_mut_cancer_model_Wu_k_eq_2_mut_1_E_minus_8 -582.91061939690144 396.25300884158491
> 
> #Correlation coeffients (Pearson, Spearman)
> cor(Cond_prob_mut_cancer_model_Wu_k_eq_2_mut_1_E_minus_8,Mortality_smoking_current_min_former,method="pearson")
[1] -0.060243276201257162
> cor(Cond_prob_mut_cancer_model_Wu_k_eq_2_mut_1_E_minus_8,Mortality_smoking_current_min_former,method="spearman")
[1] -0.18694909879626684
> 
> # Proportion of cancers that are mutagen-associated predicted by model of Wu et al (Nature 2016), cancer mutations k=3, spontaneous mutation rate = 10**-8, mutagen-associated rate = 1 x 10**-8 vs smoking associated mortality (current - former smoking mortality)
> lm_Mortality_smoking_current_min_former_vs_k_3_mut_1_E_minus_8 <- lm(Mortality_smoking_current_min_former ~ Cond_prob_mut_cancer_model_Wu_k_eq_3_mut_1_E_minus_8,data=Tomasetti_and_Vogelstein_smoke)
> 
> summary(lm_Mortality_smoking_current_min_former_vs_k_3_mut_1_E_minus_8)

Call:
lm(formula = Mortality_smoking_current_min_former ~ Cond_prob_mut_cancer_model_Wu_k_eq_3_mut_1_E_minus_8, 
    data = Tomasetti_and_Vogelstein_smoke)

Residuals:
                 Min                   1Q               Median                   3Q                  Max 
-62.5125478341550860 -10.6222684033343331  -0.5083876271501131   2.9190494305356651 123.6413863299313078 

Coefficients:
                                                                Estimate          Std. Error             t value
(Intercept)                                          -4560.9410964815925  2367.9054834800236 -1.9261500000000000
Cond_prob_mut_cancer_model_Wu_k_eq_3_mut_1_E_minus_8  5812.1991082072909  3007.7580738069923  1.9323999999999999
                                                     Pr(>|t|)  
(Intercept)                                          0.078102 .
Cond_prob_mut_cancer_model_Wu_k_eq_3_mut_1_E_minus_8 0.077258 .
---
Signif. codes:  0 ‘***’ 0.001 ‘**’ 0.01 ‘*’ 0.050000000000000003 ‘.’ 0.10000000000000001 ‘ ’ 1

Residual standard error: 43.554867663841286 on 12 degrees of freedom
Multiple R-squared:  0.23732914256922313,       Adjusted R-squared:  0.1737732377833251 
F-statistic: 3.7341792767913251 on 1 and 12 DF,  p-value: 0.077258261270088877

> 
> anova(lm_Mortality_smoking_current_min_former_vs_k_3_mut_1_E_minus_8)
Analysis of Variance Table

Response: Mortality_smoking_current_min_former
                                                     Df              Sum Sq            Mean Sq            F value
Cond_prob_mut_cancer_model_Wu_k_eq_3_mut_1_E_minus_8  1  7083.8370334232668 7083.8370334232668 3.7341799999999998
Residuals                                            12 22764.3179665767275 1897.0264972147272                   
                                                       Pr(>F)  
Cond_prob_mut_cancer_model_Wu_k_eq_3_mut_1_E_minus_8 0.077258 .
Residuals                                                      
---
Signif. codes:  0 ‘***’ 0.001 ‘**’ 0.01 ‘*’ 0.050000000000000003 ‘.’ 0.10000000000000001 ‘ ’ 1
> 
> confint(lm_Mortality_smoking_current_min_former_vs_k_3_mut_1_E_minus_8)
                                                                    2.5 %               97.5 %
(Intercept)                                          -9720.16394332725031   598.28175036406446
Cond_prob_mut_cancer_model_Wu_k_eq_3_mut_1_E_minus_8  -741.14277153857438 12365.54098795315622
> 
> #Correlation coeffients (Pearson, Spearman)
> cor(Cond_prob_mut_cancer_model_Wu_k_eq_3_mut_1_E_minus_8,Mortality_smoking_current_min_former,method="pearson")
[1] -0.36137862096996576
> cor(Cond_prob_mut_cancer_model_Wu_k_eq_3_mut_1_E_minus_8,Mortality_smoking_current_min_former,method="spearman")
[1] -0.21526801553700306
> 
> # Proportion of cancers that are mutagen-associated predicted by model of Wu et al (Nature 2016), cancer mutations k=4, spontaneous mutation rate = 10**-8, mutagen-associated rate = 1 x 10**-8 vs smoking associated mortality (current - former smoking mortality)
> lm_Mortality_smoking_current_min_former_vs_k_4_mut_1_E_minus_8 <- lm(Mortality_smoking_current_min_former ~ Cond_prob_mut_cancer_model_Wu_k_eq_4_mut_1_E_minus_8,data=Tomasetti_and_Vogelstein_smoke)
> 
> summary(lm_Mortality_smoking_current_min_former_vs_k_4_mut_1_E_minus_8)

Call:
lm(formula = Mortality_smoking_current_min_former ~ Cond_prob_mut_cancer_model_Wu_k_eq_4_mut_1_E_minus_8, 
    data = Tomasetti_and_Vogelstein_smoke)

Residuals:
                 Min                   1Q               Median                   3Q                  Max 
-62.3699673807395669 -10.6887446122521137  -0.5340880296180780   2.8966570175483541 123.7045622491059333 

Coefficients:
                                                                Estimate          Std. Error  t value Pr(>|t|)  
(Intercept)                                          -6376.4125606603129  3310.4422822331976 -1.92615 0.078102 .
Cond_prob_mut_cancer_model_Wu_k_eq_4_mut_1_E_minus_8  7321.0073923063192  3792.0522742791018  1.93062 0.077498 .
---
Signif. codes:  0 ‘***’ 0.001 ‘**’ 0.01 ‘*’ 0.050000000000000003 ‘.’ 0.10000000000000001 ‘ ’ 1

Residual standard error: 43.564407617374179 on 12 degrees of freedom
Multiple R-squared:  0.23699500580076902,       Adjusted R-squared:  0.17341125628416654 
F-statistic:   3.72728893156712 on 1 and 12 DF,  p-value: 0.07749815917602576

> 
> anova(lm_Mortality_smoking_current_min_former_vs_k_4_mut_1_E_minus_8)
Analysis of Variance Table

Response: Mortality_smoking_current_min_former
                                                     Df              Sum Sq            Mean Sq F value   Pr(>F)  
Cond_prob_mut_cancer_model_Wu_k_eq_4_mut_1_E_minus_8  1  7073.8636673672554 7073.8636673672554 3.72729 0.077498 .
Residuals                                            12 22774.2913326327434 1897.8576110527285                   
---
Signif. codes:  0 ‘***’ 0.001 ‘**’ 0.01 ‘*’ 0.050000000000000003 ‘.’ 0.10000000000000001 ‘ ’ 1
> 
> confint(lm_Mortality_smoking_current_min_former_vs_k_4_mut_1_E_minus_8)
                                                                    2.5 %               97.5 %
(Intercept)                                          -13589.2466770628635   836.42155574223762
Cond_prob_mut_cancer_model_Wu_k_eq_4_mut_1_E_minus_8   -941.1647536617802 15583.17953827441852
> 
> #Correlation coeffients (Pearson, Spearman)
> cor(Cond_prob_mut_cancer_model_Wu_k_eq_4_mut_1_E_minus_8,Mortality_smoking_current_min_former,method="pearson")
[1] -0.36048945947295108
> cor(Cond_prob_mut_cancer_model_Wu_k_eq_4_mut_1_E_minus_8,Mortality_smoking_current_min_former,method="spearman")
[1] -0.21526801553700306
> 
> save.image("Tomasetti & Vogelstein Science augmented full updated (analysis of Wu et al).RData")
> 
> 
