# Supplementary material for: Mathematical models of tissue stem and transit target cell divisions and the risk of radiation- or smoking-associated cancer
Source: PLoS Comput Biol. 2017 Feb 14;13(2):e1005391. doi: 10.1371/journal.pcbi.1005391 (PMC5347390; doi:10.1371/journal.pcbi.1005391)
Supplement: S1 Supporting Information — (ZIP) [file pcbi.1005391.s002.zip › abbmvkmultgatestochhaz_4_stage_stem_transit_ratio_100_G_D_eq_0_trans_mut.lis]

 A 8.00000000000000E+01 IHZ 7.13293854598837E-07 HZ 4.71475136939080E-08 OK      12BAD       4FL       0
 A 8.00000000000000E+01 IHZ 1.29544471982231E-06 HZ 8.94082309037772E-08 OK      17BAD       7FL       0
 A 8.00000000000000E+01 IHZ 2.95394069527827E-06 HZ 1.99585792681716E-07 OK      16BAD       5FL       0
 A 8.00000000000000E+01 IHZ 8.08040039569013E-06 HZ 5.76811369751111E-07 OK      16BAD       6FL       0
 A 8.00000000000000E+01 IHZ 2.53242611752671E-04 HZ 1.92010731313150E-05 OK      14BAD       6FL       0
 A 8.00000000000000E+01 IHZ 3.75197798342339E-03 HZ 2.90321194626046E-04 OK      17BAD       7FL       0
 A 8.00000000000000E+01 IHZ 1.74655788117476E-06 HZ 2.43616940598938E-07 OK      17BAD       8FL       0
 A 8.00000000000000E+01 IHZ 4.10125899800781E-06 HZ 4.62209620150706E-07 OK      21BAD       8FL       0
 A 8.00000000000000E+01 IHZ 1.43627002790114E-05 HZ 1.03186201364686E-06 OK      17BAD       6FL       0
 A 8.00000000000000E+01 IHZ 3.71700460338279E-05 HZ 2.97204997552917E-06 OK      17BAD       5FL       0
 A 8.00000000000000E+01 IHZ 1.30597879234033E-03 HZ 9.87772396065597E-05 OK      16BAD       7FL       0
 A 8.00000000000000E+01 IHZ 1.91672202390213E-02 HZ 1.47231632633589E-03 OK      18BAD       8FL       0
 A 8.00000000000000E+01 IHZ 2.08795368380403E-03 HZ 1.28716989296942E-04 OK      17BAD       8FL       0
 A 8.00000000000000E+01 IHZ 3.78499150143109E-03 HZ 2.43619537452307E-04 OK      18BAD       8FL       0
 A 8.00000000000000E+01 IHZ 8.06741047571711E-03 HZ 5.41286148029072E-04 OK      20BAD       4FL       0
 A 8.00000000000000E+01 IHZ 2.21615588163774E-02 HZ 1.54123949798897E-03 OK      21BAD       8FL       0
 A 8.00000000000000E+01 IHZ 5.24483522162131E-01 HZ 3.08668295411704E-02 OK      21BAD       3FL       0
 A 8.00000000000000E+01 IHZ 2.41203245294637E+00 HZ 7.04218842142220E-02 OK      22BAD       6FL       0
 A 8.00000000000000E+01 IHZ 2.54823856664815E-08 HZ 1.61873304868626E-09 OK      12BAD       2FL       0
 A 8.00000000000000E+01 IHZ 4.85971294687187E-08 HZ 3.06958346956235E-09 OK      12BAD       2FL       0
 A 8.00000000000000E+01 IHZ 1.01412153038891E-07 HZ 6.85196116997402E-09 OK      12BAD       4FL       0
 A 8.00000000000000E+01 IHZ 2.80598589125321E-07 HZ 1.98021758049186E-08 OK      13BAD       3FL       0
 A 8.00000000000000E+01 IHZ 8.70062014010016E-06 HZ 6.59244723079449E-07 OK      13BAD       4FL       0
 A 8.00000000000000E+01 IHZ 1.29006738995484E-04 HZ 9.99880372356609E-06 OK      15BAD       5FL       0
 A 8.00000000000000E+01 IHZ 4.44961689677458E-25 HZ 1.91874863196270E-21 OK      10BAD       0FL       0
 A 8.00000000000000E+01 IHZ 5.72830233606701E-25 HZ 3.65901060366539E-21 OK      10BAD       0FL       0
 A 8.00000000000000E+01 IHZ 7.94944066595152E-25 HZ 8.21527420748572E-21 OK      10BAD       0FL       0
 A 8.00000000000000E+01 IHZ 1.24569882642108E-24 HZ 2.38846144636869E-20 OK      10BAD       0FL       0
 A 8.00000000000000E+01 IHZ 2.35632023537665E-20 HZ 8.04252209195742E-19 OK      10BAD       0FL       0
 A 8.00000000000000E+01 IHZ 2.73742674123850E-20 HZ 1.22568124463571E-17 OK      10BAD       0FL       0
 A 8.00000000000000E+01 IHZ 6.45101877415700E-22 HZ 3.11165757286541E-20 OK      10BAD       0FL       0
 A 8.00000000000000E+01 IHZ 8.30702619315442E-22 HZ 5.93734266604286E-20 OK      10BAD       0FL       0
 A 8.00000000000000E+01 IHZ 1.15305931823294E-21 HZ 1.33386280381285E-19 OK      10BAD       0FL       0
 A 8.00000000000000E+01 IHZ 1.80741884231111E-21 HZ 3.88036112481388E-19 OK      10BAD       0FL       0
 A 8.00000000000000E+01 IHZ 1.70525514560350E-17 HZ 1.30805470973269E-17 OK      10BAD       0FL       0
 A 8.00000000000000E+01 IHZ 7.67488973178646E-17 HZ 1.99420511715903E-16 OK      10BAD       0FL       0
 A 8.00000000000000E+01 IHZ 1.71560352309685E-23 HZ 1.11029901809425E-20 OK      10BAD       0FL       0
 A 8.00000000000000E+01 IHZ 2.20920212165006E-23 HZ 2.11623335898603E-20 OK      10BAD       0FL       0
 A 8.00000000000000E+01 IHZ 3.06589037523742E-23 HZ 4.74891564942325E-20 OK      10BAD       0FL       0
 A 8.00000000000000E+01 IHZ 4.80535078937131E-23 HZ 1.37993657562677E-19 OK      10BAD       0FL       0
 A 8.00000000000000E+01 IHZ 3.71495826911491E-19 HZ 4.64208130300771E-18 OK      10BAD       0FL       0
 A 8.00000000000000E+01 IHZ 1.49762683377091E-18 HZ 7.07226731130513E-17 OK      10BAD       0FL       0
