# Supplementary material for: Mathematical models of tissue stem and transit target cell divisions and the risk of radiation- or smoking-associated cancer
Source: PLoS Comput Biol. 2017 Feb 14;13(2):e1005391. doi: 10.1371/journal.pcbi.1005391 (PMC5347390; doi:10.1371/journal.pcbi.1005391)
Supplement: S1 Supporting Information — (ZIP) [file pcbi.1005391.s002.zip › fitmvkmultgatestochhaz_3_stage_stem_transit_ratio_100_G_D_eq_0_osteosarcoma.inp]

6
1
3	1
1
N
3
0.00000000000000D+00	7.28280000000000D-01	2.66666666666667D+01
2.09387021095167D+01	0	0.00000000000000D+00	0	0.00000000000000D+00	0
0.00000000000000D+00	0	0.00000000000000D+00	0	0.00000000000000D+00	0
6.19361647507391D-10	0	6.19361647507391D-10	0	6.19361647507391D-10	0
9.33258454012766D-03	0	9.33258454012766D-03	0	9.33258454012766D-03	0
2.19387021095167D+01	0	0.00000000000000D+00	0	0.00000000000000D+00	0
0.00000000000000D+00	0	0.00000000000000D+00	0	0.00000000000000D+00	0
6.19361950997277D-08	0	6.19361950997277D-08	0	6.19361950997277D-08	0
0.00000000000000D+00	0	0.00000000000000D+00	0	0.00000000000000D+00	0
0.00000000000000D+00	0	0.00000000000000D+00	0	0.00000000000000D+00	0
6.19361647507391D-10	0	6.19361647507391D-10	0	6.19361647507391D-10	0
9.33258454012766D-03	0	9.33258454012766D-03	0	9.33258454012766D-03	0
0.00000000000000D+00	0	0.00000000000000D+00	0	0.00000000000000D+00	0
0.00000000000000D+00	0	0.00000000000000D+00	0	0.00000000000000D+00	0
6.19361950997277D-08	0	6.19361950997277D-08	0	6.19361950997277D-08	0
0.00000000000000D+00	0	0.00000000000000D+00	0	0.00000000000000D+00	0
0.00000000000000D+00	0	0.00000000000000D+00	0	0.00000000000000D+00	0
6.19361647507391D-10	0	6.19361647507391D-10	0	6.19361647507391D-10	0
9.33258454012766D-03	0	9.33258454012766D-03	0	9.33258454012766D-03	0
0.00000000000000D+00	0	0.00000000000000D+00	0	0.00000000000000D+00	0
0.00000000000000D+00	0	0.00000000000000D+00	0	0.00000000000000D+00	0
6.19361950997277D-08	0	6.19361950997277D-08	0	6.19361950997277D-08	0
7.28280000000000D-01	8.00000000000000D+01	8.00000000000000D+01	1.00000000000000D+00
100	1.00000000000000D-15	1.00000000000000D-25	1.00000000000000D-40	1.00000000000000D+00	4
1
3	1
1
N
3
0.00000000000000D+00	7.28280000000000D-01	2.66666666666667D+01
2.09387021095167D+01	0	0.00000000000000D+00	0	0.00000000000000D+00	0
0.00000000000000D+00	0	0.00000000000000D+00	0	0.00000000000000D+00	0
6.19361647507391D-10	0	6.19361647507391D-10	0	6.19361647507391D-10	0
9.33258454012766D-03	0	9.33258454012766D-03	0	9.33258454012766D-03	0
2.19387021095167D+01	0	0.00000000000000D+00	0	0.00000000000000D+00	0
0.00000000000000D+00	0	0.00000000000000D+00	0	0.00000000000000D+00	0
6.19361950997277D-08	0	6.19361950997277D-08	0	6.19361950997277D-08	0
0.00000000000000D+00	0	0.00000000000000D+00	0	0.00000000000000D+00	0
0.00000000000000D+00	0	0.00000000000000D+00	0	0.00000000000000D+00	0
6.19361647507391D-10	0	6.19361647507391D-10	0	6.19361647507391D-10	0
9.33258454012766D-03	0	9.33258454012766D-03	0	9.33258454012766D-03	0
0.00000000000000D+00	0	0.00000000000000D+00	0	0.00000000000000D+00	0
0.00000000000000D+00	0	0.00000000000000D+00	0	0.00000000000000D+00	0
6.19361950997277D-08	0	6.19361950997277D-08	0	6.19361950997277D-08	0
0.00000000000000D+00	0	0.00000000000000D+00	0	0.00000000000000D+00	0
0.00000000000000D+00	0	0.00000000000000D+00	0	0.00000000000000D+00	0
7.43233973626326D-10	0	7.43233973626326D-10	0	7.43233973626326D-10	0
9.33258454012766D-03	0	9.33258454012766D-03	0	9.33258454012766D-03	0
0.00000000000000D+00	0	0.00000000000000D+00	0	0.00000000000000D+00	0
0.00000000000000D+00	0	0.00000000000000D+00	0	0.00000000000000D+00	0
7.43234415520238D-08	0	7.43234415520238D-08	0	7.43234415520238D-08	0
7.28280000000000D-01	8.00000000000000D+01	8.00000000000000D+01	1.00000000000000D+00
100	1.00000000000000D-15	1.00000000000000D-25	1.00000000000000D-40	1.00000000000000D+00	4
1
3	1
1
N
3
0.00000000000000D+00	7.28280000000000D-01	2.66666666666667D+01
2.09387021095167D+01	0	0.00000000000000D+00	0	0.00000000000000D+00	0
0.00000000000000D+00	0	0.00000000000000D+00	0	0.00000000000000D+00	0
6.19361647507391D-10	0	6.19361647507391D-10	0	6.19361647507391D-10	0
9.33258454012766D-03	0	9.33258454012766D-03	0	9.33258454012766D-03	0
2.19387021095167D+01	0	0.00000000000000D+00	0	0.00000000000000D+00	0
0.00000000000000D+00	0	0.00000000000000D+00	0	0.00000000000000D+00	0
6.19361950997277D-08	0	6.19361950997277D-08	0	6.19361950997277D-08	0
0.00000000000000D+00	0	0.00000000000000D+00	0	0.00000000000000D+00	0
0.00000000000000D+00	0	0.00000000000000D+00	0	0.00000000000000D+00	0
6.19361647507391D-10	0	6.19361647507391D-10	0	6.19361647507391D-10	0
9.33258454012766D-03	0	9.33258454012766D-03	0	9.33258454012766D-03	0
0.00000000000000D+00	0	0.00000000000000D+00	0	0.00000000000000D+00	0
0.00000000000000D+00	0	0.00000000000000D+00	0	0.00000000000000D+00	0
6.19361950997277D-08	0	6.19361950997277D-08	0	6.19361950997277D-08	0
0.00000000000000D+00	0	0.00000000000000D+00	0	0.00000000000000D+00	0
0.00000000000000D+00	0	0.00000000000000D+00	0	0.00000000000000D+00	0
9.29042470145545D-10	0	9.29042470145545D-10	0	9.29042470145545D-10	0
9.33258454012766D-03	0	9.33258454012766D-03	0	9.33258454012766D-03	0
0.00000000000000D+00	0	0.00000000000000D+00	0	0.00000000000000D+00	0
0.00000000000000D+00	0	0.00000000000000D+00	0	0.00000000000000D+00	0
9.29043158722537D-08	0	9.29043158722537D-08	0	9.29043158722537D-08	0
7.28280000000000D-01	8.00000000000000D+01	8.00000000000000D+01	1.00000000000000D+00
100	1.00000000000000D-15	1.00000000000000D-25	1.00000000000000D-40	1.00000000000000D+00	4
1
3	1
1
N
3
0.00000000000000D+00	7.28280000000000D-01	2.66666666666667D+01
2.09387021095167D+01	0	0.00000000000000D+00	0	0.00000000000000D+00	0
0.00000000000000D+00	0	0.00000000000000D+00	0	0.00000000000000D+00	0
6.19361647507391D-10	0	6.19361647507391D-10	0	6.19361647507391D-10	0
9.33258454012766D-03	0	9.33258454012766D-03	0	9.33258454012766D-03	0
2.19387021095167D+01	0	0.00000000000000D+00	0	0.00000000000000D+00	0
0.00000000000000D+00	0	0.00000000000000D+00	0	0.00000000000000D+00	0
6.19361950997277D-08	0	6.19361950997277D-08	0	6.19361950997277D-08	0
0.00000000000000D+00	0	0.00000000000000D+00	0	0.00000000000000D+00	0
0.00000000000000D+00	0	0.00000000000000D+00	0	0.00000000000000D+00	0
6.19361647507391D-10	0	6.19361647507391D-10	0	6.19361647507391D-10	0
9.33258454012766D-03	0	9.33258454012766D-03	0	9.33258454012766D-03	0
0.00000000000000D+00	0	0.00000000000000D+00	0	0.00000000000000D+00	0
0.00000000000000D+00	0	0.00000000000000D+00	0	0.00000000000000D+00	0
6.19361950997277D-08	0	6.19361950997277D-08	0	6.19361950997277D-08	0
0.00000000000000D+00	0	0.00000000000000D+00	0	0.00000000000000D+00	0
0.00000000000000D+00	0	0.00000000000000D+00	0	0.00000000000000D+00	0
1.23872329433210D-09	0	1.23872329433210D-09	0	1.23872329433210D-09	0
9.33258454012766D-03	0	9.33258454012766D-03	0	9.33258454012766D-03	0
0.00000000000000D+00	0	0.00000000000000D+00	0	0.00000000000000D+00	0
0.00000000000000D+00	0	0.00000000000000D+00	0	0.00000000000000D+00	0
1.23872452128867D-07	0	1.23872452128867D-07	0	1.23872452128867D-07	0
7.28280000000000D-01	8.00000000000000D+01	8.00000000000000D+01	1.00000000000000D+00
100	1.00000000000000D-15	1.00000000000000D-25	1.00000000000000D-40	1.00000000000000D+00	4
1
3	1
1
N
3
0.00000000000000D+00	7.28280000000000D-01	2.66666666666667D+01
2.09387021095167D+01	0	0.00000000000000D+00	0	0.00000000000000D+00	0
0.00000000000000D+00	0	0.00000000000000D+00	0	0.00000000000000D+00	0
6.19361647507391D-10	0	6.19361647507391D-10	0	6.19361647507391D-10	0
9.33258454012766D-03	0	9.33258454012766D-03	0	9.33258454012766D-03	0
2.19387021095167D+01	0	0.00000000000000D+00	0	0.00000000000000D+00	0
0.00000000000000D+00	0	0.00000000000000D+00	0	0.00000000000000D+00	0
6.19361950997277D-08	0	6.19361950997277D-08	0	6.19361950997277D-08	0
0.00000000000000D+00	0	0.00000000000000D+00	0	0.00000000000000D+00	0
0.00000000000000D+00	0	0.00000000000000D+00	0	0.00000000000000D+00	0
6.19361647507391D-10	0	6.19361647507391D-10	0	6.19361647507391D-10	0
9.33258454012766D-03	0	9.33258454012766D-03	0	9.33258454012766D-03	0
0.00000000000000D+00	0	0.00000000000000D+00	0	0.00000000000000D+00	0
0.00000000000000D+00	0	0.00000000000000D+00	0	0.00000000000000D+00	0
6.19361950997277D-08	0	6.19361950997277D-08	0	6.19361950997277D-08	0
0.00000000000000D+00	0	0.00000000000000D+00	0	0.00000000000000D+00	0
0.00000000000000D+00	0	0.00000000000000D+00	0	0.00000000000000D+00	0
3.09680828572053D-09	0	3.09680828572053D-09	0	3.09680828572053D-09	0
9.33258454012766D-03	0	9.33258454012766D-03	0	9.33258454012766D-03	0
0.00000000000000D+00	0	0.00000000000000D+00	0	0.00000000000000D+00	0
0.00000000000000D+00	0	0.00000000000000D+00	0	0.00000000000000D+00	0
3.09681594855881D-07	0	3.09681594855881D-07	0	3.09681594855881D-07	0
7.28280000000000D-01	8.00000000000000D+01	8.00000000000000D+01	1.00000000000000D+00
100	1.00000000000000D-15	1.00000000000000D-25	1.00000000000000D-40	1.00000000000000D+00	4
1
3	1
1
N
3
0.00000000000000D+00	7.28280000000000D-01	2.66666666666667D+01
2.09387021095167D+01	0	0.00000000000000D+00	0	0.00000000000000D+00	0
0.00000000000000D+00	0	0.00000000000000D+00	0	0.00000000000000D+00	0
6.19361647507391D-10	0	6.19361647507391D-10	0	6.19361647507391D-10	0
9.33258454012766D-03	0	9.33258454012766D-03	0	9.33258454012766D-03	0
2.19387021095167D+01	0	0.00000000000000D+00	0	0.00000000000000D+00	0
0.00000000000000D+00	0	0.00000000000000D+00	0	0.00000000000000D+00	0
6.19361950997277D-08	0	6.19361950997277D-08	0	6.19361950997277D-08	0
0.00000000000000D+00	0	0.00000000000000D+00	0	0.00000000000000D+00	0
0.00000000000000D+00	0	0.00000000000000D+00	0	0.00000000000000D+00	0
6.19361647507391D-10	0	6.19361647507391D-10	0	6.19361647507391D-10	0
9.33258454012766D-03	0	9.33258454012766D-03	0	9.33258454012766D-03	0
0.00000000000000D+00	0	0.00000000000000D+00	0	0.00000000000000D+00	0
0.00000000000000D+00	0	0.00000000000000D+00	0	0.00000000000000D+00	0
6.19361950997277D-08	0	6.19361950997277D-08	0	6.19361950997277D-08	0
0.00000000000000D+00	0	0.00000000000000D+00	0	0.00000000000000D+00	0
0.00000000000000D+00	0	0.00000000000000D+00	0	0.00000000000000D+00	0
6.19361671940519D-09	0	6.19361671940519D-09	0	6.19361671940519D-09	0
9.33258454012766D-03	0	9.33258454012766D-03	0	9.33258454012766D-03	0
0.00000000000000D+00	0	0.00000000000000D+00	0	0.00000000000000D+00	0
0.00000000000000D+00	0	0.00000000000000D+00	0	0.00000000000000D+00	0
6.19364738124473D-07	0	6.19364738124473D-07	0	6.19364738124473D-07	0
7.28280000000000D-01	8.00000000000000D+01	8.00000000000000D+01	1.00000000000000D+00
100	1.00000000000000D-15	1.00000000000000D-25	1.00000000000000D-40	1.00000000000000D+00	4
