# Supplementary material for: Mathematical models of tissue stem and transit target cell divisions and the risk of radiation- or smoking-associated cancer
Source: PLoS Comput Biol. 2017 Feb 14;13(2):e1005391. doi: 10.1371/journal.pcbi.1005391 (PMC5347390; doi:10.1371/journal.pcbi.1005391)
Supplement: S1 Supporting Information — (ZIP) [file pcbi.1005391.s002.zip › fitmvkmultgatestochhaz_3_stage_stem_transit_ratio_100_G_D_eq_0_trans_mut.inp]

42
1
3	1
1
N
3
0.00000000000000E+00	7.28280000000000E-01	2.66666666666667E+01
2.56974980434977E+01	0	0.00000000000000E+00	0	0.00000000000000E+00	0
0.00000000000000E+00	0	0.00000000000000E+00	0	0.00000000000000E+00	0
1.20000001202971E-07	0	1.20000001202971E-07	0	1.20000001202971E-07	0
9.33258454012772E-03	0	9.33258454012772E-03	0	9.33258454012772E-03	0
2.66974980434977E+01	0	0.00000000000000E+00	0	0.00000000000000E+00	0
0.00000000000000E+00	0	0.00000000000000E+00	0	0.00000000000000E+00	0
1.20000060003491E-05	0	1.20000060003491E-05	0	1.20000060003491E-05	0
0.00000000000000E+00	0	0.00000000000000E+00	0	0.00000000000000E+00	0
0.00000000000000E+00	0	0.00000000000000E+00	0	0.00000000000000E+00	0
1.20000001202971E-07	0	1.20000001202971E-07	0	1.20000001202971E-07	0
9.33258454012772E-03	0	9.33258454012772E-03	0	9.33258454012772E-03	0
0.00000000000000E+00	0	0.00000000000000E+00	0	0.00000000000000E+00	0
0.00000000000000E+00	0	0.00000000000000E+00	0	0.00000000000000E+00	0
1.20000060003491E-05	0	1.20000060003491E-05	0	1.20000060003491E-05	0
0.00000000000000E+00	0	0.00000000000000E+00	0	0.00000000000000E+00	0
0.00000000000000E+00	0	0.00000000000000E+00	0	0.00000000000000E+00	0
1.20000001202971E-07	0	1.20000001202971E-07	0	1.20000001202971E-07	0
9.33258454012772E-03	0	9.33258454012772E-03	0	9.33258454012772E-03	0
0.00000000000000E+00	0	0.00000000000000E+00	0	0.00000000000000E+00	0
0.00000000000000E+00	0	0.00000000000000E+00	0	0.00000000000000E+00	0
1.20000060003491E-05	0	1.20000060003491E-05	0	1.20000060003491E-05	0
7.28280000000000E-01	8.00000000000000E+01	8.00000000000000E+01	1.00000000000000E+00
100	1.00000000000000E-15	1.00000000000000E-25	1.00000000000000E-40	1.00000000000000E+00	5
1
3	1
1
N
3
0.00000000000000E+00	7.28280000000000E-01	2.66666666666667E+01
2.56974980434977E+01	0	0.00000000000000E+00	0	0.00000000000000E+00	0
0.00000000000000E+00	0	0.00000000000000E+00	0	0.00000000000000E+00	0
1.20000001202971E-07	0	1.20000001202971E-07	0	1.20000001202971E-07	0
9.33258454012772E-03	0	9.33258454012772E-03	0	9.33258454012772E-03	0
2.66974980434977E+01	0	0.00000000000000E+00	0	0.00000000000000E+00	0
0.00000000000000E+00	0	0.00000000000000E+00	0	0.00000000000000E+00	0
1.20000060003491E-05	0	1.20000060003491E-05	0	1.20000060003491E-05	0
0.00000000000000E+00	0	0.00000000000000E+00	0	0.00000000000000E+00	0
0.00000000000000E+00	0	0.00000000000000E+00	0	0.00000000000000E+00	0
1.20000001202971E-07	0	1.20000001202971E-07	0	1.20000001202971E-07	0
9.33258454012772E-03	0	9.33258454012772E-03	0	9.33258454012772E-03	0
0.00000000000000E+00	0	0.00000000000000E+00	0	0.00000000000000E+00	0
0.00000000000000E+00	0	0.00000000000000E+00	0	0.00000000000000E+00	0
1.20000060003491E-05	0	1.20000060003491E-05	0	1.20000060003491E-05	0
0.00000000000000E+00	0	0.00000000000000E+00	0	0.00000000000000E+00	0
0.00000000000000E+00	0	0.00000000000000E+00	0	0.00000000000000E+00	0
1.20000001202971E-07	0	1.20000001202971E-07	0	1.20000001202971E-07	0
9.33258454012772E-03	0	9.33258454012772E-03	0	9.33258454012772E-03	0
0.00000000000000E+00	0	0.00000000000000E+00	0	0.00000000000000E+00	0
0.00000000000000E+00	0	0.00000000000000E+00	0	0.00000000000000E+00	0
1.44000086404210E-05	0	1.44000086404210E-05	0	1.44000086404210E-05	0
7.28280000000000E-01	8.00000000000000E+01	8.00000000000000E+01	1.00000000000000E+00
100	1.00000000000000E-15	1.00000000000000E-25	1.00000000000000E-40	1.00000000000000E+00	5
1
3	1
1
N
3
0.00000000000000E+00	7.28280000000000E-01	2.66666666666667E+01
2.56974980434977E+01	0	0.00000000000000E+00	0	0.00000000000000E+00	0
0.00000000000000E+00	0	0.00000000000000E+00	0	0.00000000000000E+00	0
1.20000001202971E-07	0	1.20000001202971E-07	0	1.20000001202971E-07	0
9.33258454012772E-03	0	9.33258454012772E-03	0	9.33258454012772E-03	0
2.66974980434977E+01	0	0.00000000000000E+00	0	0.00000000000000E+00	0
0.00000000000000E+00	0	0.00000000000000E+00	0	0.00000000000000E+00	0
1.20000060003491E-05	0	1.20000060003491E-05	0	1.20000060003491E-05	0
0.00000000000000E+00	0	0.00000000000000E+00	0	0.00000000000000E+00	0
0.00000000000000E+00	0	0.00000000000000E+00	0	0.00000000000000E+00	0
1.20000001202971E-07	0	1.20000001202971E-07	0	1.20000001202971E-07	0
9.33258454012772E-03	0	9.33258454012772E-03	0	9.33258454012772E-03	0
0.00000000000000E+00	0	0.00000000000000E+00	0	0.00000000000000E+00	0
0.00000000000000E+00	0	0.00000000000000E+00	0	0.00000000000000E+00	0
1.20000060003491E-05	0	1.20000060003491E-05	0	1.20000060003491E-05	0
0.00000000000000E+00	0	0.00000000000000E+00	0	0.00000000000000E+00	0
0.00000000000000E+00	0	0.00000000000000E+00	0	0.00000000000000E+00	0
1.20000001202971E-07	0	1.20000001202971E-07	0	1.20000001202971E-07	0
9.33258454012772E-03	0	9.33258454012772E-03	0	9.33258454012772E-03	0
0.00000000000000E+00	0	0.00000000000000E+00	0	0.00000000000000E+00	0
0.00000000000000E+00	0	0.00000000000000E+00	0	0.00000000000000E+00	0
1.80000134998650E-05	0	1.80000134998650E-05	0	1.80000134998650E-05	0
7.28280000000000E-01	8.00000000000000E+01	8.00000000000000E+01	1.00000000000000E+00
100	1.00000000000000E-15	1.00000000000000E-25	1.00000000000000E-40	1.00000000000000E+00	5
1
3	1
1
N
3
0.00000000000000E+00	7.28280000000000E-01	2.66666666666667E+01
2.56974980434977E+01	0	0.00000000000000E+00	0	0.00000000000000E+00	0
0.00000000000000E+00	0	0.00000000000000E+00	0	0.00000000000000E+00	0
1.20000001202971E-07	0	1.20000001202971E-07	0	1.20000001202971E-07	0
9.33258454012772E-03	0	9.33258454012772E-03	0	9.33258454012772E-03	0
2.66974980434977E+01	0	0.00000000000000E+00	0	0.00000000000000E+00	0
0.00000000000000E+00	0	0.00000000000000E+00	0	0.00000000000000E+00	0
1.20000060003491E-05	0	1.20000060003491E-05	0	1.20000060003491E-05	0
0.00000000000000E+00	0	0.00000000000000E+00	0	0.00000000000000E+00	0
0.00000000000000E+00	0	0.00000000000000E+00	0	0.00000000000000E+00	0
1.20000001202971E-07	0	1.20000001202971E-07	0	1.20000001202971E-07	0
9.33258454012772E-03	0	9.33258454012772E-03	0	9.33258454012772E-03	0
0.00000000000000E+00	0	0.00000000000000E+00	0	0.00000000000000E+00	0
0.00000000000000E+00	0	0.00000000000000E+00	0	0.00000000000000E+00	0
1.20000060003491E-05	0	1.20000060003491E-05	0	1.20000060003491E-05	0
0.00000000000000E+00	0	0.00000000000000E+00	0	0.00000000000000E+00	0
0.00000000000000E+00	0	0.00000000000000E+00	0	0.00000000000000E+00	0
1.20000001202971E-07	0	1.20000001202971E-07	0	1.20000001202971E-07	0
9.33258454012772E-03	0	9.33258454012772E-03	0	9.33258454012772E-03	0
0.00000000000000E+00	0	0.00000000000000E+00	0	0.00000000000000E+00	0
0.00000000000000E+00	0	0.00000000000000E+00	0	0.00000000000000E+00	0
2.40000239993899E-05	0	2.40000239993899E-05	0	2.40000239993899E-05	0
7.28280000000000E-01	8.00000000000000E+01	8.00000000000000E+01	1.00000000000000E+00
100	1.00000000000000E-15	1.00000000000000E-25	1.00000000000000E-40	1.00000000000000E+00	5
1
3	1
1
N
3
0.00000000000000E+00	7.28280000000000E-01	2.66666666666667E+01
2.56974980434977E+01	0	0.00000000000000E+00	0	0.00000000000000E+00	0
0.00000000000000E+00	0	0.00000000000000E+00	0	0.00000000000000E+00	0
1.20000001202971E-07	0	1.20000001202971E-07	0	1.20000001202971E-07	0
9.33258454012772E-03	0	9.33258454012772E-03	0	9.33258454012772E-03	0
2.66974980434977E+01	0	0.00000000000000E+00	0	0.00000000000000E+00	0
0.00000000000000E+00	0	0.00000000000000E+00	0	0.00000000000000E+00	0
1.20000060003491E-05	0	1.20000060003491E-05	0	1.20000060003491E-05	0
0.00000000000000E+00	0	0.00000000000000E+00	0	0.00000000000000E+00	0
0.00000000000000E+00	0	0.00000000000000E+00	0	0.00000000000000E+00	0
1.20000001202971E-07	0	1.20000001202971E-07	0	1.20000001202971E-07	0
9.33258454012772E-03	0	9.33258454012772E-03	0	9.33258454012772E-03	0
0.00000000000000E+00	0	0.00000000000000E+00	0	0.00000000000000E+00	0
0.00000000000000E+00	0	0.00000000000000E+00	0	0.00000000000000E+00	0
1.20000060003491E-05	0	1.20000060003491E-05	0	1.20000060003491E-05	0
0.00000000000000E+00	0	0.00000000000000E+00	0	0.00000000000000E+00	0
0.00000000000000E+00	0	0.00000000000000E+00	0	0.00000000000000E+00	0
1.20000001202971E-07	0	1.20000001202971E-07	0	1.20000001202971E-07	0
9.33258454012772E-03	0	9.33258454012772E-03	0	9.33258454012772E-03	0
0.00000000000000E+00	0	0.00000000000000E+00	0	0.00000000000000E+00	0
0.00000000000000E+00	0	0.00000000000000E+00	0	0.00000000000000E+00	0
6.00001500008931E-05	0	6.00001500008931E-05	0	6.00001500008931E-05	0
7.28280000000000E-01	8.00000000000000E+01	8.00000000000000E+01	1.00000000000000E+00
100	1.00000000000000E-15	1.00000000000000E-25	1.00000000000000E-40	1.00000000000000E+00	5
1
3	1
1
N
3
0.00000000000000E+00	7.28280000000000E-01	2.66666666666667E+01
2.56974980434977E+01	0	0.00000000000000E+00	0	0.00000000000000E+00	0
0.00000000000000E+00	0	0.00000000000000E+00	0	0.00000000000000E+00	0
1.20000001202971E-07	0	1.20000001202971E-07	0	1.20000001202971E-07	0
9.33258454012772E-03	0	9.33258454012772E-03	0	9.33258454012772E-03	0
2.66974980434977E+01	0	0.00000000000000E+00	0	0.00000000000000E+00	0
0.00000000000000E+00	0	0.00000000000000E+00	0	0.00000000000000E+00	0
1.20000060003491E-05	0	1.20000060003491E-05	0	1.20000060003491E-05	0
0.00000000000000E+00	0	0.00000000000000E+00	0	0.00000000000000E+00	0
0.00000000000000E+00	0	0.00000000000000E+00	0	0.00000000000000E+00	0
1.20000001202971E-07	0	1.20000001202971E-07	0	1.20000001202971E-07	0
9.33258454012772E-03	0	9.33258454012772E-03	0	9.33258454012772E-03	0
0.00000000000000E+00	0	0.00000000000000E+00	0	0.00000000000000E+00	0
0.00000000000000E+00	0	0.00000000000000E+00	0	0.00000000000000E+00	0
1.20000060003491E-05	0	1.20000060003491E-05	0	1.20000060003491E-05	0
0.00000000000000E+00	0	0.00000000000000E+00	0	0.00000000000000E+00	0
0.00000000000000E+00	0	0.00000000000000E+00	0	0.00000000000000E+00	0
1.20000001202971E-07	0	1.20000001202971E-07	0	1.20000001202971E-07	0
9.33258454012772E-03	0	9.33258454012772E-03	0	9.33258454012772E-03	0
0.00000000000000E+00	0	0.00000000000000E+00	0	0.00000000000000E+00	0
0.00000000000000E+00	0	0.00000000000000E+00	0	0.00000000000000E+00	0
1.20000600003454E-04	0	1.20000600003454E-04	0	1.20000600003454E-04	0
7.28280000000000E-01	8.00000000000000E+01	8.00000000000000E+01	1.00000000000000E+00
100	1.00000000000000E-15	1.00000000000000E-25	1.00000000000000E-40	1.00000000000000E+00	5
1
3	1
1
N
3
0.00000000000000E+00	7.28280000000000E-01	2.66666666666667E+01
3.04562939774788E+01	0	0.00000000000000E+00	0	0.00000000000000E+00	0
0.00000000000000E+00	0	0.00000000000000E+00	0	0.00000000000000E+00	0
7.60000007618817E-08	0	7.60000007618817E-08	0	7.60000007618817E-08	0
9.33258454012767E-03	0	9.33258454012767E-03	0	9.33258454012767E-03	0
3.14562939774788E+01	0	0.00000000000000E+00	0	0.00000000000000E+00	0
0.00000000000000E+00	0	0.00000000000000E+00	0	0.00000000000000E+00	0
7.60000380022108E-06	0	7.60000380022108E-06	0	7.60000380022108E-06	0
0.00000000000000E+00	0	0.00000000000000E+00	0	0.00000000000000E+00	0
0.00000000000000E+00	0	0.00000000000000E+00	0	0.00000000000000E+00	0
7.60000007618817E-08	0	7.60000007618817E-08	0	7.60000007618817E-08	0
9.33258454012767E-03	0	9.33258454012767E-03	0	9.33258454012767E-03	0
0.00000000000000E+00	0	0.00000000000000E+00	0	0.00000000000000E+00	0
0.00000000000000E+00	0	0.00000000000000E+00	0	0.00000000000000E+00	0
7.60000380022108E-06	0	7.60000380022108E-06	0	7.60000380022108E-06	0
0.00000000000000E+00	0	0.00000000000000E+00	0	0.00000000000000E+00	0
0.00000000000000E+00	0	0.00000000000000E+00	0	0.00000000000000E+00	0
7.60000007618817E-08	0	7.60000007618817E-08	0	7.60000007618817E-08	0
9.33258454012767E-03	0	9.33258454012767E-03	0	9.33258454012767E-03	0
0.00000000000000E+00	0	0.00000000000000E+00	0	0.00000000000000E+00	0
0.00000000000000E+00	0	0.00000000000000E+00	0	0.00000000000000E+00	0
7.60000380022108E-06	0	7.60000380022108E-06	0	7.60000380022108E-06	0
7.28280000000000E-01	8.00000000000000E+01	8.00000000000000E+01	1.00000000000000E+00
100	1.00000000000000E-15	1.00000000000000E-25	1.00000000000000E-40	1.00000000000000E+00	5
1
3	1
1
N
3
0.00000000000000E+00	7.28280000000000E-01	2.66666666666667E+01
3.04562939774788E+01	0	0.00000000000000E+00	0	0.00000000000000E+00	0
0.00000000000000E+00	0	0.00000000000000E+00	0	0.00000000000000E+00	0
7.60000007618817E-08	0	7.60000007618817E-08	0	7.60000007618817E-08	0
9.33258454012767E-03	0	9.33258454012767E-03	0	9.33258454012767E-03	0
3.14562939774788E+01	0	0.00000000000000E+00	0	0.00000000000000E+00	0
0.00000000000000E+00	0	0.00000000000000E+00	0	0.00000000000000E+00	0
7.60000380022108E-06	0	7.60000380022108E-06	0	7.60000380022108E-06	0
0.00000000000000E+00	0	0.00000000000000E+00	0	0.00000000000000E+00	0
0.00000000000000E+00	0	0.00000000000000E+00	0	0.00000000000000E+00	0
7.60000007618817E-08	0	7.60000007618817E-08	0	7.60000007618817E-08	0
9.33258454012767E-03	0	9.33258454012767E-03	0	9.33258454012767E-03	0
0.00000000000000E+00	0	0.00000000000000E+00	0	0.00000000000000E+00	0
0.00000000000000E+00	0	0.00000000000000E+00	0	0.00000000000000E+00	0
7.60000380022108E-06	0	7.60000380022108E-06	0	7.60000380022108E-06	0
0.00000000000000E+00	0	0.00000000000000E+00	0	0.00000000000000E+00	0
0.00000000000000E+00	0	0.00000000000000E+00	0	0.00000000000000E+00	0
7.60000007618817E-08	0	7.60000007618817E-08	0	7.60000007618817E-08	0
9.33258454012767E-03	0	9.33258454012767E-03	0	9.33258454012767E-03	0
0.00000000000000E+00	0	0.00000000000000E+00	0	0.00000000000000E+00	0
0.00000000000000E+00	0	0.00000000000000E+00	0	0.00000000000000E+00	0
9.12000547226663E-06	0	9.12000547226663E-06	0	9.12000547226663E-06	0
7.28280000000000E-01	8.00000000000000E+01	8.00000000000000E+01	1.00000000000000E+00
100	1.00000000000000E-15	1.00000000000000E-25	1.00000000000000E-40	1.00000000000000E+00	5
1
3	1
1
N
3
0.00000000000000E+00	7.28280000000000E-01	2.66666666666667E+01
3.04562939774788E+01	0	0.00000000000000E+00	0	0.00000000000000E+00	0
0.00000000000000E+00	0	0.00000000000000E+00	0	0.00000000000000E+00	0
7.60000007618817E-08	0	7.60000007618817E-08	0	7.60000007618817E-08	0
9.33258454012767E-03	0	9.33258454012767E-03	0	9.33258454012767E-03	0
3.14562939774788E+01	0	0.00000000000000E+00	0	0.00000000000000E+00	0
0.00000000000000E+00	0	0.00000000000000E+00	0	0.00000000000000E+00	0
7.60000380022108E-06	0	7.60000380022108E-06	0	7.60000380022108E-06	0
0.00000000000000E+00	0	0.00000000000000E+00	0	0.00000000000000E+00	0
0.00000000000000E+00	0	0.00000000000000E+00	0	0.00000000000000E+00	0
7.60000007618817E-08	0	7.60000007618817E-08	0	7.60000007618817E-08	0
9.33258454012767E-03	0	9.33258454012767E-03	0	9.33258454012767E-03	0
0.00000000000000E+00	0	0.00000000000000E+00	0	0.00000000000000E+00	0
0.00000000000000E+00	0	0.00000000000000E+00	0	0.00000000000000E+00	0
7.60000380022108E-06	0	7.60000380022108E-06	0	7.60000380022108E-06	0
0.00000000000000E+00	0	0.00000000000000E+00	0	0.00000000000000E+00	0
0.00000000000000E+00	0	0.00000000000000E+00	0	0.00000000000000E+00	0
7.60000007618817E-08	0	7.60000007618817E-08	0	7.60000007618817E-08	0
9.33258454012767E-03	0	9.33258454012767E-03	0	9.33258454012767E-03	0
0.00000000000000E+00	0	0.00000000000000E+00	0	0.00000000000000E+00	0
0.00000000000000E+00	0	0.00000000000000E+00	0	0.00000000000000E+00	0
1.14000085499145E-05	0	1.14000085499145E-05	0	1.14000085499145E-05	0
7.28280000000000E-01	8.00000000000000E+01	8.00000000000000E+01	1.00000000000000E+00
100	1.00000000000000E-15	1.00000000000000E-25	1.00000000000000E-40	1.00000000000000E+00	5
1
3	1
1
N
3
0.00000000000000E+00	7.28280000000000E-01	2.66666666666667E+01
3.04562939774788E+01	0	0.00000000000000E+00	0	0.00000000000000E+00	0
0.00000000000000E+00	0	0.00000000000000E+00	0	0.00000000000000E+00	0
7.60000007618817E-08	0	7.60000007618817E-08	0	7.60000007618817E-08	0
9.33258454012767E-03	0	9.33258454012767E-03	0	9.33258454012767E-03	0
3.14562939774788E+01	0	0.00000000000000E+00	0	0.00000000000000E+00	0
0.00000000000000E+00	0	0.00000000000000E+00	0	0.00000000000000E+00	0
7.60000380022108E-06	0	7.60000380022108E-06	0	7.60000380022108E-06	0
0.00000000000000E+00	0	0.00000000000000E+00	0	0.00000000000000E+00	0
0.00000000000000E+00	0	0.00000000000000E+00	0	0.00000000000000E+00	0
7.60000007618817E-08	0	7.60000007618817E-08	0	7.60000007618817E-08	0
9.33258454012767E-03	0	9.33258454012767E-03	0	9.33258454012767E-03	0
0.00000000000000E+00	0	0.00000000000000E+00	0	0.00000000000000E+00	0
0.00000000000000E+00	0	0.00000000000000E+00	0	0.00000000000000E+00	0
7.60000380022108E-06	0	7.60000380022108E-06	0	7.60000380022108E-06	0
0.00000000000000E+00	0	0.00000000000000E+00	0	0.00000000000000E+00	0
0.00000000000000E+00	0	0.00000000000000E+00	0	0.00000000000000E+00	0
7.60000007618817E-08	0	7.60000007618817E-08	0	7.60000007618817E-08	0
9.33258454012767E-03	0	9.33258454012767E-03	0	9.33258454012767E-03	0
0.00000000000000E+00	0	0.00000000000000E+00	0	0.00000000000000E+00	0
0.00000000000000E+00	0	0.00000000000000E+00	0	0.00000000000000E+00	0
1.52000151996136E-05	0	1.52000151996136E-05	0	1.52000151996136E-05	0
7.28280000000000E-01	8.00000000000000E+01	8.00000000000000E+01	1.00000000000000E+00
100	1.00000000000000E-15	1.00000000000000E-25	1.00000000000000E-40	1.00000000000000E+00	5
1
3	1
1
N
3
0.00000000000000E+00	7.28280000000000E-01	2.66666666666667E+01
3.04562939774788E+01	0	0.00000000000000E+00	0	0.00000000000000E+00	0
0.00000000000000E+00	0	0.00000000000000E+00	0	0.00000000000000E+00	0
7.60000007618817E-08	0	7.60000007618817E-08	0	7.60000007618817E-08	0
9.33258454012767E-03	0	9.33258454012767E-03	0	9.33258454012767E-03	0
3.14562939774788E+01	0	0.00000000000000E+00	0	0.00000000000000E+00	0
0.00000000000000E+00	0	0.00000000000000E+00	0	0.00000000000000E+00	0
7.60000380022108E-06	0	7.60000380022108E-06	0	7.60000380022108E-06	0
0.00000000000000E+00	0	0.00000000000000E+00	0	0.00000000000000E+00	0
0.00000000000000E+00	0	0.00000000000000E+00	0	0.00000000000000E+00	0
7.60000007618817E-08	0	7.60000007618817E-08	0	7.60000007618817E-08	0
9.33258454012767E-03	0	9.33258454012767E-03	0	9.33258454012767E-03	0
0.00000000000000E+00	0	0.00000000000000E+00	0	0.00000000000000E+00	0
0.00000000000000E+00	0	0.00000000000000E+00	0	0.00000000000000E+00	0
7.60000380022108E-06	0	7.60000380022108E-06	0	7.60000380022108E-06	0
0.00000000000000E+00	0	0.00000000000000E+00	0	0.00000000000000E+00	0
0.00000000000000E+00	0	0.00000000000000E+00	0	0.00000000000000E+00	0
7.60000007618817E-08	0	7.60000007618817E-08	0	7.60000007618817E-08	0
9.33258454012767E-03	0	9.33258454012767E-03	0	9.33258454012767E-03	0
0.00000000000000E+00	0	0.00000000000000E+00	0	0.00000000000000E+00	0
0.00000000000000E+00	0	0.00000000000000E+00	0	0.00000000000000E+00	0
3.80000950005656E-05	0	3.80000950005656E-05	0	3.80000950005656E-05	0
7.28280000000000E-01	8.00000000000000E+01	8.00000000000000E+01	1.00000000000000E+00
100	1.00000000000000E-15	1.00000000000000E-25	1.00000000000000E-40	1.00000000000000E+00	5
1
3	1
1
N
3
0.00000000000000E+00	7.28280000000000E-01	2.66666666666667E+01
3.04562939774788E+01	0	0.00000000000000E+00	0	0.00000000000000E+00	0
0.00000000000000E+00	0	0.00000000000000E+00	0	0.00000000000000E+00	0
7.60000007618817E-08	0	7.60000007618817E-08	0	7.60000007618817E-08	0
9.33258454012767E-03	0	9.33258454012767E-03	0	9.33258454012767E-03	0
3.14562939774788E+01	0	0.00000000000000E+00	0	0.00000000000000E+00	0
0.00000000000000E+00	0	0.00000000000000E+00	0	0.00000000000000E+00	0
7.60000380022108E-06	0	7.60000380022108E-06	0	7.60000380022108E-06	0
0.00000000000000E+00	0	0.00000000000000E+00	0	0.00000000000000E+00	0
0.00000000000000E+00	0	0.00000000000000E+00	0	0.00000000000000E+00	0
7.60000007618817E-08	0	7.60000007618817E-08	0	7.60000007618817E-08	0
9.33258454012767E-03	0	9.33258454012767E-03	0	9.33258454012767E-03	0
0.00000000000000E+00	0	0.00000000000000E+00	0	0.00000000000000E+00	0
0.00000000000000E+00	0	0.00000000000000E+00	0	0.00000000000000E+00	0
7.60000380022108E-06	0	7.60000380022108E-06	0	7.60000380022108E-06	0
0.00000000000000E+00	0	0.00000000000000E+00	0	0.00000000000000E+00	0
0.00000000000000E+00	0	0.00000000000000E+00	0	0.00000000000000E+00	0
7.60000007618817E-08	0	7.60000007618817E-08	0	7.60000007618817E-08	0
9.33258454012767E-03	0	9.33258454012767E-03	0	9.33258454012767E-03	0
0.00000000000000E+00	0	0.00000000000000E+00	0	0.00000000000000E+00	0
0.00000000000000E+00	0	0.00000000000000E+00	0	0.00000000000000E+00	0
7.60003800021875E-05	0	7.60003800021875E-05	0	7.60003800021875E-05	0
7.28280000000000E-01	8.00000000000000E+01	8.00000000000000E+01	1.00000000000000E+00
100	1.00000000000000E-15	1.00000000000000E-25	1.00000000000000E-40	1.00000000000000E+00	5
1
3	1
1
N
3
0.00000000000000E+00	7.28280000000000E-01	2.66666666666667E+01
2.66492572302939E+01	0	0.00000000000000E+00	0	0.00000000000000E+00	0
0.00000000000000E+00	0	0.00000000000000E+00	0	0.00000000000000E+00	0
7.30000007318074E-07	0	7.30000007318074E-07	0	7.30000007318074E-07	0
9.33258454012774E-03	0	9.33258454012774E-03	0	9.33258454012774E-03	0
2.76492572302939E+01	0	0.00000000000000E+00	0	0.00000000000000E+00	0
0.00000000000000E+00	0	0.00000000000000E+00	0	0.00000000000000E+00	0
7.30000365021235E-05	0	7.30000365021235E-05	0	7.30000365021235E-05	0
0.00000000000000E+00	0	0.00000000000000E+00	0	0.00000000000000E+00	0
0.00000000000000E+00	0	0.00000000000000E+00	0	0.00000000000000E+00	0
7.30000007318074E-07	0	7.30000007318074E-07	0	7.30000007318074E-07	0
9.33258454012774E-03	0	9.33258454012774E-03	0	9.33258454012774E-03	0
0.00000000000000E+00	0	0.00000000000000E+00	0	0.00000000000000E+00	0
0.00000000000000E+00	0	0.00000000000000E+00	0	0.00000000000000E+00	0
7.30000365021235E-05	0	7.30000365021235E-05	0	7.30000365021235E-05	0
0.00000000000000E+00	0	0.00000000000000E+00	0	0.00000000000000E+00	0
0.00000000000000E+00	0	0.00000000000000E+00	0	0.00000000000000E+00	0
7.30000007318074E-07	0	7.30000007318074E-07	0	7.30000007318074E-07	0
9.33258454012774E-03	0	9.33258454012774E-03	0	9.33258454012774E-03	0
0.00000000000000E+00	0	0.00000000000000E+00	0	0.00000000000000E+00	0
0.00000000000000E+00	0	0.00000000000000E+00	0	0.00000000000000E+00	0
7.30000365021235E-05	0	7.30000365021235E-05	0	7.30000365021235E-05	0
7.28280000000000E-01	8.00000000000000E+01	8.00000000000000E+01	1.00000000000000E+00
100	1.00000000000000E-15	1.00000000000000E-25	1.00000000000000E-40	1.00000000000000E+00	5
1
3	1
1
N
3
0.00000000000000E+00	7.28280000000000E-01	2.66666666666667E+01
2.66492572302939E+01	0	0.00000000000000E+00	0	0.00000000000000E+00	0
0.00000000000000E+00	0	0.00000000000000E+00	0	0.00000000000000E+00	0
7.30000007318074E-07	0	7.30000007318074E-07	0	7.30000007318074E-07	0
9.33258454012774E-03	0	9.33258454012774E-03	0	9.33258454012774E-03	0
2.76492572302939E+01	0	0.00000000000000E+00	0	0.00000000000000E+00	0
0.00000000000000E+00	0	0.00000000000000E+00	0	0.00000000000000E+00	0
7.30000365021235E-05	0	7.30000365021235E-05	0	7.30000365021235E-05	0
0.00000000000000E+00	0	0.00000000000000E+00	0	0.00000000000000E+00	0
0.00000000000000E+00	0	0.00000000000000E+00	0	0.00000000000000E+00	0
7.30000007318074E-07	0	7.30000007318074E-07	0	7.30000007318074E-07	0
9.33258454012774E-03	0	9.33258454012774E-03	0	9.33258454012774E-03	0
0.00000000000000E+00	0	0.00000000000000E+00	0	0.00000000000000E+00	0
0.00000000000000E+00	0	0.00000000000000E+00	0	0.00000000000000E+00	0
7.30000365021235E-05	0	7.30000365021235E-05	0	7.30000365021235E-05	0
0.00000000000000E+00	0	0.00000000000000E+00	0	0.00000000000000E+00	0
0.00000000000000E+00	0	0.00000000000000E+00	0	0.00000000000000E+00	0
7.30000007318074E-07	0	7.30000007318074E-07	0	7.30000007318074E-07	0
9.33258454012774E-03	0	9.33258454012774E-03	0	9.33258454012774E-03	0
0.00000000000000E+00	0	0.00000000000000E+00	0	0.00000000000000E+00	0
0.00000000000000E+00	0	0.00000000000000E+00	0	0.00000000000000E+00	0
8.76000525625610E-05	0	8.76000525625610E-05	0	8.76000525625610E-05	0
7.28280000000000E-01	8.00000000000000E+01	8.00000000000000E+01	1.00000000000000E+00
100	1.00000000000000E-15	1.00000000000000E-25	1.00000000000000E-40	1.00000000000000E+00	5
1
3	1
1
N
3
0.00000000000000E+00	7.28280000000000E-01	2.66666666666667E+01
2.66492572302939E+01	0	0.00000000000000E+00	0	0.00000000000000E+00	0
0.00000000000000E+00	0	0.00000000000000E+00	0	0.00000000000000E+00	0
7.30000007318074E-07	0	7.30000007318074E-07	0	7.30000007318074E-07	0
9.33258454012774E-03	0	9.33258454012774E-03	0	9.33258454012774E-03	0
2.76492572302939E+01	0	0.00000000000000E+00	0	0.00000000000000E+00	0
0.00000000000000E+00	0	0.00000000000000E+00	0	0.00000000000000E+00	0
7.30000365021235E-05	0	7.30000365021235E-05	0	7.30000365021235E-05	0
0.00000000000000E+00	0	0.00000000000000E+00	0	0.00000000000000E+00	0
0.00000000000000E+00	0	0.00000000000000E+00	0	0.00000000000000E+00	0
7.30000007318074E-07	0	7.30000007318074E-07	0	7.30000007318074E-07	0
9.33258454012774E-03	0	9.33258454012774E-03	0	9.33258454012774E-03	0
0.00000000000000E+00	0	0.00000000000000E+00	0	0.00000000000000E+00	0
0.00000000000000E+00	0	0.00000000000000E+00	0	0.00000000000000E+00	0
7.30000365021235E-05	0	7.30000365021235E-05	0	7.30000365021235E-05	0
0.00000000000000E+00	0	0.00000000000000E+00	0	0.00000000000000E+00	0
0.00000000000000E+00	0	0.00000000000000E+00	0	0.00000000000000E+00	0
7.30000007318074E-07	0	7.30000007318074E-07	0	7.30000007318074E-07	0
9.33258454012774E-03	0	9.33258454012774E-03	0	9.33258454012774E-03	0
0.00000000000000E+00	0	0.00000000000000E+00	0	0.00000000000000E+00	0
0.00000000000000E+00	0	0.00000000000000E+00	0	0.00000000000000E+00	0
1.09500082124179E-04	0	1.09500082124179E-04	0	1.09500082124179E-04	0
7.28280000000000E-01	8.00000000000000E+01	8.00000000000000E+01	1.00000000000000E+00
100	1.00000000000000E-15	1.00000000000000E-25	1.00000000000000E-40	1.00000000000000E+00	5
1
3	1
1
N
3
0.00000000000000E+00	7.28280000000000E-01	2.66666666666667E+01
2.66492572302939E+01	0	0.00000000000000E+00	0	0.00000000000000E+00	0
0.00000000000000E+00	0	0.00000000000000E+00	0	0.00000000000000E+00	0
7.30000007318074E-07	0	7.30000007318074E-07	0	7.30000007318074E-07	0
9.33258454012774E-03	0	9.33258454012774E-03	0	9.33258454012774E-03	0
2.76492572302939E+01	0	0.00000000000000E+00	0	0.00000000000000E+00	0
0.00000000000000E+00	0	0.00000000000000E+00	0	0.00000000000000E+00	0
7.30000365021235E-05	0	7.30000365021235E-05	0	7.30000365021235E-05	0
0.00000000000000E+00	0	0.00000000000000E+00	0	0.00000000000000E+00	0
0.00000000000000E+00	0	0.00000000000000E+00	0	0.00000000000000E+00	0
7.30000007318074E-07	0	7.30000007318074E-07	0	7.30000007318074E-07	0
9.33258454012774E-03	0	9.33258454012774E-03	0	9.33258454012774E-03	0
0.00000000000000E+00	0	0.00000000000000E+00	0	0.00000000000000E+00	0
0.00000000000000E+00	0	0.00000000000000E+00	0	0.00000000000000E+00	0
7.30000365021235E-05	0	7.30000365021235E-05	0	7.30000365021235E-05	0
0.00000000000000E+00	0	0.00000000000000E+00	0	0.00000000000000E+00	0
0.00000000000000E+00	0	0.00000000000000E+00	0	0.00000000000000E+00	0
7.30000007318074E-07	0	7.30000007318074E-07	0	7.30000007318074E-07	0
9.33258454012774E-03	0	9.33258454012774E-03	0	9.33258454012774E-03	0
0.00000000000000E+00	0	0.00000000000000E+00	0	0.00000000000000E+00	0
0.00000000000000E+00	0	0.00000000000000E+00	0	0.00000000000000E+00	0
1.46000145996288E-04	0	1.46000145996288E-04	0	1.46000145996288E-04	0
7.28280000000000E-01	8.00000000000000E+01	8.00000000000000E+01	1.00000000000000E+00
100	1.00000000000000E-15	1.00000000000000E-25	1.00000000000000E-40	1.00000000000000E+00	5
1
3	1
1
N
3
0.00000000000000E+00	7.28280000000000E-01	2.66666666666667E+01
2.66492572302939E+01	0	0.00000000000000E+00	0	0.00000000000000E+00	0
0.00000000000000E+00	0	0.00000000000000E+00	0	0.00000000000000E+00	0
7.30000007318074E-07	0	7.30000007318074E-07	0	7.30000007318074E-07	0
9.33258454012774E-03	0	9.33258454012774E-03	0	9.33258454012774E-03	0
2.76492572302939E+01	0	0.00000000000000E+00	0	0.00000000000000E+00	0
0.00000000000000E+00	0	0.00000000000000E+00	0	0.00000000000000E+00	0
7.30000365021235E-05	0	7.30000365021235E-05	0	7.30000365021235E-05	0
0.00000000000000E+00	0	0.00000000000000E+00	0	0.00000000000000E+00	0
0.00000000000000E+00	0	0.00000000000000E+00	0	0.00000000000000E+00	0
7.30000007318074E-07	0	7.30000007318074E-07	0	7.30000007318074E-07	0
9.33258454012774E-03	0	9.33258454012774E-03	0	9.33258454012774E-03	0
0.00000000000000E+00	0	0.00000000000000E+00	0	0.00000000000000E+00	0
0.00000000000000E+00	0	0.00000000000000E+00	0	0.00000000000000E+00	0
7.30000365021235E-05	0	7.30000365021235E-05	0	7.30000365021235E-05	0
0.00000000000000E+00	0	0.00000000000000E+00	0	0.00000000000000E+00	0
0.00000000000000E+00	0	0.00000000000000E+00	0	0.00000000000000E+00	0
7.30000007318074E-07	0	7.30000007318074E-07	0	7.30000007318074E-07	0
9.33258454012774E-03	0	9.33258454012774E-03	0	9.33258454012774E-03	0
0.00000000000000E+00	0	0.00000000000000E+00	0	0.00000000000000E+00	0
0.00000000000000E+00	0	0.00000000000000E+00	0	0.00000000000000E+00	0
3.65000912505433E-04	0	3.65000912505433E-04	0	3.65000912505433E-04	0
7.28280000000000E-01	8.00000000000000E+01	8.00000000000000E+01	1.00000000000000E+00
100	1.00000000000000E-15	1.00000000000000E-25	1.00000000000000E-40	1.00000000000000E+00	5
1
3	1
1
N
3
0.00000000000000E+00	7.28280000000000E-01	2.66666666666667E+01
2.66492572302939E+01	0	0.00000000000000E+00	0	0.00000000000000E+00	0
0.00000000000000E+00	0	0.00000000000000E+00	0	0.00000000000000E+00	0
7.30000007318074E-07	0	7.30000007318074E-07	0	7.30000007318074E-07	0
9.33258454012774E-03	0	9.33258454012774E-03	0	9.33258454012774E-03	0
2.76492572302939E+01	0	0.00000000000000E+00	0	0.00000000000000E+00	0
0.00000000000000E+00	0	0.00000000000000E+00	0	0.00000000000000E+00	0
7.30000365021235E-05	0	7.30000365021235E-05	0	7.30000365021235E-05	0
0.00000000000000E+00	0	0.00000000000000E+00	0	0.00000000000000E+00	0
0.00000000000000E+00	0	0.00000000000000E+00	0	0.00000000000000E+00	0
7.30000007318074E-07	0	7.30000007318074E-07	0	7.30000007318074E-07	0
9.33258454012774E-03	0	9.33258454012774E-03	0	9.33258454012774E-03	0
0.00000000000000E+00	0	0.00000000000000E+00	0	0.00000000000000E+00	0
0.00000000000000E+00	0	0.00000000000000E+00	0	0.00000000000000E+00	0
7.30000365021235E-05	0	7.30000365021235E-05	0	7.30000365021235E-05	0
0.00000000000000E+00	0	0.00000000000000E+00	0	0.00000000000000E+00	0
0.00000000000000E+00	0	0.00000000000000E+00	0	0.00000000000000E+00	0
7.30000007318074E-07	0	7.30000007318074E-07	0	7.30000007318074E-07	0
9.33258454012774E-03	0	9.33258454012774E-03	0	9.33258454012774E-03	0
0.00000000000000E+00	0	0.00000000000000E+00	0	0.00000000000000E+00	0
0.00000000000000E+00	0	0.00000000000000E+00	0	0.00000000000000E+00	0
7.30003650021011E-04	0	7.30003650021011E-04	0	7.30003650021011E-04	0
7.28280000000000E-01	8.00000000000000E+01	8.00000000000000E+01	1.00000000000000E+00
100	1.00000000000000E-15	1.00000000000000E-25	1.00000000000000E-40	1.00000000000000E+00	5
1
3	1
1
N
3
0.00000000000000E+00	7.28280000000000E-01	2.66666666666667E+01
1.90351837359242E+01	0	0.00000000000000E+00	0	0.00000000000000E+00	0
0.00000000000000E+00	0	0.00000000000000E+00	0	0.00000000000000E+00	0
1.73750001741802E-07	0	1.73750001741802E-07	0	1.73750001741802E-07	0
9.33258454012770E-03	0	9.33258454012770E-03	0	9.33258454012770E-03	0
2.00351837359242E+01	0	0.00000000000000E+00	0	0.00000000000000E+00	0
0.00000000000000E+00	0	0.00000000000000E+00	0	0.00000000000000E+00	0
1.73750086880054E-05	0	1.73750086880054E-05	0	1.73750086880054E-05	0
0.00000000000000E+00	0	0.00000000000000E+00	0	0.00000000000000E+00	0
0.00000000000000E+00	0	0.00000000000000E+00	0	0.00000000000000E+00	0
1.73750001741802E-07	0	1.73750001741802E-07	0	1.73750001741802E-07	0
9.33258454012770E-03	0	9.33258454012770E-03	0	9.33258454012770E-03	0
0.00000000000000E+00	0	0.00000000000000E+00	0	0.00000000000000E+00	0
0.00000000000000E+00	0	0.00000000000000E+00	0	0.00000000000000E+00	0
1.73750086880054E-05	0	1.73750086880054E-05	0	1.73750086880054E-05	0
0.00000000000000E+00	0	0.00000000000000E+00	0	0.00000000000000E+00	0
0.00000000000000E+00	0	0.00000000000000E+00	0	0.00000000000000E+00	0
1.73750001741802E-07	0	1.73750001741802E-07	0	1.73750001741802E-07	0
9.33258454012770E-03	0	9.33258454012770E-03	0	9.33258454012770E-03	0
0.00000000000000E+00	0	0.00000000000000E+00	0	0.00000000000000E+00	0
0.00000000000000E+00	0	0.00000000000000E+00	0	0.00000000000000E+00	0
1.73750086880054E-05	0	1.73750086880054E-05	0	1.73750086880054E-05	0
7.28280000000000E-01	8.00000000000000E+01	8.00000000000000E+01	1.00000000000000E+00
100	1.00000000000000E-15	1.00000000000000E-25	1.00000000000000E-40	1.00000000000000E+00	5
1
3	1
1
N
3
0.00000000000000E+00	7.28280000000000E-01	2.66666666666667E+01
1.90351837359242E+01	0	0.00000000000000E+00	0	0.00000000000000E+00	0
0.00000000000000E+00	0	0.00000000000000E+00	0	0.00000000000000E+00	0
1.73750001741802E-07	0	1.73750001741802E-07	0	1.73750001741802E-07	0
9.33258454012770E-03	0	9.33258454012770E-03	0	9.33258454012770E-03	0
2.00351837359242E+01	0	0.00000000000000E+00	0	0.00000000000000E+00	0
0.00000000000000E+00	0	0.00000000000000E+00	0	0.00000000000000E+00	0
1.73750086880054E-05	0	1.73750086880054E-05	0	1.73750086880054E-05	0
0.00000000000000E+00	0	0.00000000000000E+00	0	0.00000000000000E+00	0
0.00000000000000E+00	0	0.00000000000000E+00	0	0.00000000000000E+00	0
1.73750001741802E-07	0	1.73750001741802E-07	0	1.73750001741802E-07	0
9.33258454012770E-03	0	9.33258454012770E-03	0	9.33258454012770E-03	0
0.00000000000000E+00	0	0.00000000000000E+00	0	0.00000000000000E+00	0
0.00000000000000E+00	0	0.00000000000000E+00	0	0.00000000000000E+00	0
1.73750086880054E-05	0	1.73750086880054E-05	0	1.73750086880054E-05	0
0.00000000000000E+00	0	0.00000000000000E+00	0	0.00000000000000E+00	0
0.00000000000000E+00	0	0.00000000000000E+00	0	0.00000000000000E+00	0
1.73750001741802E-07	0	1.73750001741802E-07	0	1.73750001741802E-07	0
9.33258454012770E-03	0	9.33258454012770E-03	0	9.33258454012770E-03	0
0.00000000000000E+00	0	0.00000000000000E+00	0	0.00000000000000E+00	0
0.00000000000000E+00	0	0.00000000000000E+00	0	0.00000000000000E+00	0
2.08500125106096E-05	0	2.08500125106096E-05	0	2.08500125106096E-05	0
7.28280000000000E-01	8.00000000000000E+01	8.00000000000000E+01	1.00000000000000E+00
100	1.00000000000000E-15	1.00000000000000E-25	1.00000000000000E-40	1.00000000000000E+00	5
1
3	1
1
N
3
0.00000000000000E+00	7.28280000000000E-01	2.66666666666667E+01
1.90351837359242E+01	0	0.00000000000000E+00	0	0.00000000000000E+00	0
0.00000000000000E+00	0	0.00000000000000E+00	0	0.00000000000000E+00	0
1.73750001741802E-07	0	1.73750001741802E-07	0	1.73750001741802E-07	0
9.33258454012770E-03	0	9.33258454012770E-03	0	9.33258454012770E-03	0
2.00351837359242E+01	0	0.00000000000000E+00	0	0.00000000000000E+00	0
0.00000000000000E+00	0	0.00000000000000E+00	0	0.00000000000000E+00	0
1.73750086880054E-05	0	1.73750086880054E-05	0	1.73750086880054E-05	0
0.00000000000000E+00	0	0.00000000000000E+00	0	0.00000000000000E+00	0
0.00000000000000E+00	0	0.00000000000000E+00	0	0.00000000000000E+00	0
1.73750001741802E-07	0	1.73750001741802E-07	0	1.73750001741802E-07	0
9.33258454012770E-03	0	9.33258454012770E-03	0	9.33258454012770E-03	0
0.00000000000000E+00	0	0.00000000000000E+00	0	0.00000000000000E+00	0
0.00000000000000E+00	0	0.00000000000000E+00	0	0.00000000000000E+00	0
1.73750086880054E-05	0	1.73750086880054E-05	0	1.73750086880054E-05	0
0.00000000000000E+00	0	0.00000000000000E+00	0	0.00000000000000E+00	0
0.00000000000000E+00	0	0.00000000000000E+00	0	0.00000000000000E+00	0
1.73750001741802E-07	0	1.73750001741802E-07	0	1.73750001741802E-07	0
9.33258454012770E-03	0	9.33258454012770E-03	0	9.33258454012770E-03	0
0.00000000000000E+00	0	0.00000000000000E+00	0	0.00000000000000E+00	0
0.00000000000000E+00	0	0.00000000000000E+00	0	0.00000000000000E+00	0
2.60625195466795E-05	0	2.60625195466795E-05	0	2.60625195466795E-05	0
7.28280000000000E-01	8.00000000000000E+01	8.00000000000000E+01	1.00000000000000E+00
100	1.00000000000000E-15	1.00000000000000E-25	1.00000000000000E-40	1.00000000000000E+00	5
1
3	1
1
N
3
0.00000000000000E+00	7.28280000000000E-01	2.66666666666667E+01
1.90351837359242E+01	0	0.00000000000000E+00	0	0.00000000000000E+00	0
0.00000000000000E+00	0	0.00000000000000E+00	0	0.00000000000000E+00	0
1.73750001741802E-07	0	1.73750001741802E-07	0	1.73750001741802E-07	0
9.33258454012770E-03	0	9.33258454012770E-03	0	9.33258454012770E-03	0
2.00351837359242E+01	0	0.00000000000000E+00	0	0.00000000000000E+00	0
0.00000000000000E+00	0	0.00000000000000E+00	0	0.00000000000000E+00	0
1.73750086880054E-05	0	1.73750086880054E-05	0	1.73750086880054E-05	0
0.00000000000000E+00	0	0.00000000000000E+00	0	0.00000000000000E+00	0
0.00000000000000E+00	0	0.00000000000000E+00	0	0.00000000000000E+00	0
1.73750001741802E-07	0	1.73750001741802E-07	0	1.73750001741802E-07	0
9.33258454012770E-03	0	9.33258454012770E-03	0	9.33258454012770E-03	0
0.00000000000000E+00	0	0.00000000000000E+00	0	0.00000000000000E+00	0
0.00000000000000E+00	0	0.00000000000000E+00	0	0.00000000000000E+00	0
1.73750086880054E-05	0	1.73750086880054E-05	0	1.73750086880054E-05	0
0.00000000000000E+00	0	0.00000000000000E+00	0	0.00000000000000E+00	0
0.00000000000000E+00	0	0.00000000000000E+00	0	0.00000000000000E+00	0
1.73750001741802E-07	0	1.73750001741802E-07	0	1.73750001741802E-07	0
9.33258454012770E-03	0	9.33258454012770E-03	0	9.33258454012770E-03	0
0.00000000000000E+00	0	0.00000000000000E+00	0	0.00000000000000E+00	0
0.00000000000000E+00	0	0.00000000000000E+00	0	0.00000000000000E+00	0
3.47500347491166E-05	0	3.47500347491166E-05	0	3.47500347491166E-05	0
7.28280000000000E-01	8.00000000000000E+01	8.00000000000000E+01	1.00000000000000E+00
100	1.00000000000000E-15	1.00000000000000E-25	1.00000000000000E-40	1.00000000000000E+00	5
1
3	1
1
N
3
0.00000000000000E+00	7.28280000000000E-01	2.66666666666667E+01
1.90351837359242E+01	0	0.00000000000000E+00	0	0.00000000000000E+00	0
0.00000000000000E+00	0	0.00000000000000E+00	0	0.00000000000000E+00	0
1.73750001741802E-07	0	1.73750001741802E-07	0	1.73750001741802E-07	0
9.33258454012770E-03	0	9.33258454012770E-03	0	9.33258454012770E-03	0
2.00351837359242E+01	0	0.00000000000000E+00	0	0.00000000000000E+00	0
0.00000000000000E+00	0	0.00000000000000E+00	0	0.00000000000000E+00	0
1.73750086880054E-05	0	1.73750086880054E-05	0	1.73750086880054E-05	0
0.00000000000000E+00	0	0.00000000000000E+00	0	0.00000000000000E+00	0
0.00000000000000E+00	0	0.00000000000000E+00	0	0.00000000000000E+00	0
1.73750001741802E-07	0	1.73750001741802E-07	0	1.73750001741802E-07	0
9.33258454012770E-03	0	9.33258454012770E-03	0	9.33258454012770E-03	0
0.00000000000000E+00	0	0.00000000000000E+00	0	0.00000000000000E+00	0
0.00000000000000E+00	0	0.00000000000000E+00	0	0.00000000000000E+00	0
1.73750086880054E-05	0	1.73750086880054E-05	0	1.73750086880054E-05	0
0.00000000000000E+00	0	0.00000000000000E+00	0	0.00000000000000E+00	0
0.00000000000000E+00	0	0.00000000000000E+00	0	0.00000000000000E+00	0
1.73750001741802E-07	0	1.73750001741802E-07	0	1.73750001741802E-07	0
9.33258454012770E-03	0	9.33258454012770E-03	0	9.33258454012770E-03	0
0.00000000000000E+00	0	0.00000000000000E+00	0	0.00000000000000E+00	0
0.00000000000000E+00	0	0.00000000000000E+00	0	0.00000000000000E+00	0
8.68752171887931E-05	0	8.68752171887931E-05	0	8.68752171887931E-05	0
7.28280000000000E-01	8.00000000000000E+01	8.00000000000000E+01	1.00000000000000E+00
100	1.00000000000000E-15	1.00000000000000E-25	1.00000000000000E-40	1.00000000000000E+00	5
1
3	1
1
N
3
0.00000000000000E+00	7.28280000000000E-01	2.66666666666667E+01
1.90351837359242E+01	0	0.00000000000000E+00	0	0.00000000000000E+00	0
0.00000000000000E+00	0	0.00000000000000E+00	0	0.00000000000000E+00	0
1.73750001741802E-07	0	1.73750001741802E-07	0	1.73750001741802E-07	0
9.33258454012770E-03	0	9.33258454012770E-03	0	9.33258454012770E-03	0
2.00351837359242E+01	0	0.00000000000000E+00	0	0.00000000000000E+00	0
0.00000000000000E+00	0	0.00000000000000E+00	0	0.00000000000000E+00	0
1.73750086880054E-05	0	1.73750086880054E-05	0	1.73750086880054E-05	0
0.00000000000000E+00	0	0.00000000000000E+00	0	0.00000000000000E+00	0
0.00000000000000E+00	0	0.00000000000000E+00	0	0.00000000000000E+00	0
1.73750001741802E-07	0	1.73750001741802E-07	0	1.73750001741802E-07	0
9.33258454012770E-03	0	9.33258454012770E-03	0	9.33258454012770E-03	0
0.00000000000000E+00	0	0.00000000000000E+00	0	0.00000000000000E+00	0
0.00000000000000E+00	0	0.00000000000000E+00	0	0.00000000000000E+00	0
1.73750086880054E-05	0	1.73750086880054E-05	0	1.73750086880054E-05	0
0.00000000000000E+00	0	0.00000000000000E+00	0	0.00000000000000E+00	0
0.00000000000000E+00	0	0.00000000000000E+00	0	0.00000000000000E+00	0
1.73750001741802E-07	0	1.73750001741802E-07	0	1.73750001741802E-07	0
9.33258454012770E-03	0	9.33258454012770E-03	0	9.33258454012770E-03	0
0.00000000000000E+00	0	0.00000000000000E+00	0	0.00000000000000E+00	0
0.00000000000000E+00	0	0.00000000000000E+00	0	0.00000000000000E+00	0
1.73750868755001E-04	0	1.73750868755001E-04	0	1.73750868755001E-04	0
7.28280000000000E-01	8.00000000000000E+01	8.00000000000000E+01	1.00000000000000E+00
100	1.00000000000000E-15	1.00000000000000E-25	1.00000000000000E-40	1.00000000000000E+00	5
1
3	1
1
N
3
0.00000000000000E+00	7.28280000000000E-01	2.66666666666667E+01
2.85527756038864E+01	0	0.00000000000000E+00	0	0.00000000000000E+00	0
0.00000000000000E+00	0	0.00000000000000E+00	0	0.00000000000000E+00	0
7.50000007518570E-10	0	7.50000007518570E-10	0	7.50000007518570E-10	0
9.33258454012767E-03	0	9.33258454012767E-03	0	9.33258454012767E-03	0
2.95527756038864E+01	0	0.00000000000000E+00	0	0.00000000000000E+00	0
0.00000000000000E+00	0	0.00000000000000E+00	0	0.00000000000000E+00	0
7.50000375021817E-08	0	7.50000375021817E-08	0	7.50000375021817E-08	0
0.00000000000000E+00	0	0.00000000000000E+00	0	0.00000000000000E+00	0
0.00000000000000E+00	0	0.00000000000000E+00	0	0.00000000000000E+00	0
7.50000007518570E-10	0	7.50000007518570E-10	0	7.50000007518570E-10	0
9.33258454012767E-03	0	9.33258454012767E-03	0	9.33258454012767E-03	0
0.00000000000000E+00	0	0.00000000000000E+00	0	0.00000000000000E+00	0
0.00000000000000E+00	0	0.00000000000000E+00	0	0.00000000000000E+00	0
7.50000375021817E-08	0	7.50000375021817E-08	0	7.50000375021817E-08	0
0.00000000000000E+00	0	0.00000000000000E+00	0	0.00000000000000E+00	0
0.00000000000000E+00	0	0.00000000000000E+00	0	0.00000000000000E+00	0
7.50000007518570E-10	0	7.50000007518570E-10	0	7.50000007518570E-10	0
9.33258454012767E-03	0	9.33258454012767E-03	0	9.33258454012767E-03	0
0.00000000000000E+00	0	0.00000000000000E+00	0	0.00000000000000E+00	0
0.00000000000000E+00	0	0.00000000000000E+00	0	0.00000000000000E+00	0
7.50000375021817E-08	0	7.50000375021817E-08	0	7.50000375021817E-08	0
7.28280000000000E-01	8.00000000000000E+01	8.00000000000000E+01	1.00000000000000E+00
100	1.00000000000000E-15	1.00000000000000E-25	1.00000000000000E-40	1.00000000000000E+00	4
1
3	1
1
N
3
0.00000000000000E+00	7.28280000000000E-01	2.66666666666667E+01
2.85527756038864E+01	0	0.00000000000000E+00	0	0.00000000000000E+00	0
0.00000000000000E+00	0	0.00000000000000E+00	0	0.00000000000000E+00	0
7.50000007518570E-10	0	7.50000007518570E-10	0	7.50000007518570E-10	0
9.33258454012767E-03	0	9.33258454012767E-03	0	9.33258454012767E-03	0
2.95527756038864E+01	0	0.00000000000000E+00	0	0.00000000000000E+00	0
0.00000000000000E+00	0	0.00000000000000E+00	0	0.00000000000000E+00	0
7.50000375021817E-08	0	7.50000375021817E-08	0	7.50000375021817E-08	0
0.00000000000000E+00	0	0.00000000000000E+00	0	0.00000000000000E+00	0
0.00000000000000E+00	0	0.00000000000000E+00	0	0.00000000000000E+00	0
7.50000007518570E-10	0	7.50000007518570E-10	0	7.50000007518570E-10	0
9.33258454012767E-03	0	9.33258454012767E-03	0	9.33258454012767E-03	0
0.00000000000000E+00	0	0.00000000000000E+00	0	0.00000000000000E+00	0
0.00000000000000E+00	0	0.00000000000000E+00	0	0.00000000000000E+00	0
7.50000375021817E-08	0	7.50000375021817E-08	0	7.50000375021817E-08	0
0.00000000000000E+00	0	0.00000000000000E+00	0	0.00000000000000E+00	0
0.00000000000000E+00	0	0.00000000000000E+00	0	0.00000000000000E+00	0
7.50000007518570E-10	0	7.50000007518570E-10	0	7.50000007518570E-10	0
9.33258454012767E-03	0	9.33258454012767E-03	0	9.33258454012767E-03	0
0.00000000000000E+00	0	0.00000000000000E+00	0	0.00000000000000E+00	0
0.00000000000000E+00	0	0.00000000000000E+00	0	0.00000000000000E+00	0
9.00000540026312E-08	0	9.00000540026312E-08	0	9.00000540026312E-08	0
7.28280000000000E-01	8.00000000000000E+01	8.00000000000000E+01	1.00000000000000E+00
100	1.00000000000000E-15	1.00000000000000E-25	1.00000000000000E-40	1.00000000000000E+00	4
1
3	1
1
N
3
0.00000000000000E+00	7.28280000000000E-01	2.66666666666667E+01
2.85527756038864E+01	0	0.00000000000000E+00	0	0.00000000000000E+00	0
0.00000000000000E+00	0	0.00000000000000E+00	0	0.00000000000000E+00	0
7.50000007518570E-10	0	7.50000007518570E-10	0	7.50000007518570E-10	0
9.33258454012767E-03	0	9.33258454012767E-03	0	9.33258454012767E-03	0
2.95527756038864E+01	0	0.00000000000000E+00	0	0.00000000000000E+00	0
0.00000000000000E+00	0	0.00000000000000E+00	0	0.00000000000000E+00	0
7.50000375021817E-08	0	7.50000375021817E-08	0	7.50000375021817E-08	0
0.00000000000000E+00	0	0.00000000000000E+00	0	0.00000000000000E+00	0
0.00000000000000E+00	0	0.00000000000000E+00	0	0.00000000000000E+00	0
7.50000007518570E-10	0	7.50000007518570E-10	0	7.50000007518570E-10	0
9.33258454012767E-03	0	9.33258454012767E-03	0	9.33258454012767E-03	0
0.00000000000000E+00	0	0.00000000000000E+00	0	0.00000000000000E+00	0
0.00000000000000E+00	0	0.00000000000000E+00	0	0.00000000000000E+00	0
7.50000375021817E-08	0	7.50000375021817E-08	0	7.50000375021817E-08	0
0.00000000000000E+00	0	0.00000000000000E+00	0	0.00000000000000E+00	0
0.00000000000000E+00	0	0.00000000000000E+00	0	0.00000000000000E+00	0
7.50000007518570E-10	0	7.50000007518570E-10	0	7.50000007518570E-10	0
9.33258454012767E-03	0	9.33258454012767E-03	0	9.33258454012767E-03	0
0.00000000000000E+00	0	0.00000000000000E+00	0	0.00000000000000E+00	0
0.00000000000000E+00	0	0.00000000000000E+00	0	0.00000000000000E+00	0
1.12500084374156E-07	0	1.12500084374156E-07	0	1.12500084374156E-07	0
7.28280000000000E-01	8.00000000000000E+01	8.00000000000000E+01	1.00000000000000E+00
100	1.00000000000000E-15	1.00000000000000E-25	1.00000000000000E-40	1.00000000000000E+00	4
1
3	1
1
N
3
0.00000000000000E+00	7.28280000000000E-01	2.66666666666667E+01
2.85527756038864E+01	0	0.00000000000000E+00	0	0.00000000000000E+00	0
0.00000000000000E+00	0	0.00000000000000E+00	0	0.00000000000000E+00	0
7.50000007518570E-10	0	7.50000007518570E-10	0	7.50000007518570E-10	0
9.33258454012767E-03	0	9.33258454012767E-03	0	9.33258454012767E-03	0
2.95527756038864E+01	0	0.00000000000000E+00	0	0.00000000000000E+00	0
0.00000000000000E+00	0	0.00000000000000E+00	0	0.00000000000000E+00	0
7.50000375021817E-08	0	7.50000375021817E-08	0	7.50000375021817E-08	0
0.00000000000000E+00	0	0.00000000000000E+00	0	0.00000000000000E+00	0
0.00000000000000E+00	0	0.00000000000000E+00	0	0.00000000000000E+00	0
7.50000007518570E-10	0	7.50000007518570E-10	0	7.50000007518570E-10	0
9.33258454012767E-03	0	9.33258454012767E-03	0	9.33258454012767E-03	0
0.00000000000000E+00	0	0.00000000000000E+00	0	0.00000000000000E+00	0
0.00000000000000E+00	0	0.00000000000000E+00	0	0.00000000000000E+00	0
7.50000375021817E-08	0	7.50000375021817E-08	0	7.50000375021817E-08	0
0.00000000000000E+00	0	0.00000000000000E+00	0	0.00000000000000E+00	0
0.00000000000000E+00	0	0.00000000000000E+00	0	0.00000000000000E+00	0
7.50000007518570E-10	0	7.50000007518570E-10	0	7.50000007518570E-10	0
9.33258454012767E-03	0	9.33258454012767E-03	0	9.33258454012767E-03	0
0.00000000000000E+00	0	0.00000000000000E+00	0	0.00000000000000E+00	0
0.00000000000000E+00	0	0.00000000000000E+00	0	0.00000000000000E+00	0
1.50000149996187E-07	0	1.50000149996187E-07	0	1.50000149996187E-07	0
7.28280000000000E-01	8.00000000000000E+01	8.00000000000000E+01	1.00000000000000E+00
100	1.00000000000000E-15	1.00000000000000E-25	1.00000000000000E-40	1.00000000000000E+00	4
1
3	1
1
N
3
0.00000000000000E+00	7.28280000000000E-01	2.66666666666667E+01
2.85527756038864E+01	0	0.00000000000000E+00	0	0.00000000000000E+00	0
0.00000000000000E+00	0	0.00000000000000E+00	0	0.00000000000000E+00	0
7.50000007518570E-10	0	7.50000007518570E-10	0	7.50000007518570E-10	0
9.33258454012767E-03	0	9.33258454012767E-03	0	9.33258454012767E-03	0
2.95527756038864E+01	0	0.00000000000000E+00	0	0.00000000000000E+00	0
0.00000000000000E+00	0	0.00000000000000E+00	0	0.00000000000000E+00	0
7.50000375021817E-08	0	7.50000375021817E-08	0	7.50000375021817E-08	0
0.00000000000000E+00	0	0.00000000000000E+00	0	0.00000000000000E+00	0
0.00000000000000E+00	0	0.00000000000000E+00	0	0.00000000000000E+00	0
7.50000007518570E-10	0	7.50000007518570E-10	0	7.50000007518570E-10	0
9.33258454012767E-03	0	9.33258454012767E-03	0	9.33258454012767E-03	0
0.00000000000000E+00	0	0.00000000000000E+00	0	0.00000000000000E+00	0
0.00000000000000E+00	0	0.00000000000000E+00	0	0.00000000000000E+00	0
7.50000375021817E-08	0	7.50000375021817E-08	0	7.50000375021817E-08	0
0.00000000000000E+00	0	0.00000000000000E+00	0	0.00000000000000E+00	0
0.00000000000000E+00	0	0.00000000000000E+00	0	0.00000000000000E+00	0
7.50000007518570E-10	0	7.50000007518570E-10	0	7.50000007518570E-10	0
9.33258454012767E-03	0	9.33258454012767E-03	0	9.33258454012767E-03	0
0.00000000000000E+00	0	0.00000000000000E+00	0	0.00000000000000E+00	0
0.00000000000000E+00	0	0.00000000000000E+00	0	0.00000000000000E+00	0
3.75000937505582E-07	0	3.75000937505582E-07	0	3.75000937505582E-07	0
7.28280000000000E-01	8.00000000000000E+01	8.00000000000000E+01	1.00000000000000E+00
100	1.00000000000000E-15	1.00000000000000E-25	1.00000000000000E-40	1.00000000000000E+00	4
1
3	1
1
N
3
0.00000000000000E+00	7.28280000000000E-01	2.66666666666667E+01
2.85527756038864E+01	0	0.00000000000000E+00	0	0.00000000000000E+00	0
0.00000000000000E+00	0	0.00000000000000E+00	0	0.00000000000000E+00	0
7.50000007518570E-10	0	7.50000007518570E-10	0	7.50000007518570E-10	0
9.33258454012767E-03	0	9.33258454012767E-03	0	9.33258454012767E-03	0
2.95527756038864E+01	0	0.00000000000000E+00	0	0.00000000000000E+00	0
0.00000000000000E+00	0	0.00000000000000E+00	0	0.00000000000000E+00	0
7.50000375021817E-08	0	7.50000375021817E-08	0	7.50000375021817E-08	0
0.00000000000000E+00	0	0.00000000000000E+00	0	0.00000000000000E+00	0
0.00000000000000E+00	0	0.00000000000000E+00	0	0.00000000000000E+00	0
7.50000007518570E-10	0	7.50000007518570E-10	0	7.50000007518570E-10	0
9.33258454012767E-03	0	9.33258454012767E-03	0	9.33258454012767E-03	0
0.00000000000000E+00	0	0.00000000000000E+00	0	0.00000000000000E+00	0
0.00000000000000E+00	0	0.00000000000000E+00	0	0.00000000000000E+00	0
7.50000375021817E-08	0	7.50000375021817E-08	0	7.50000375021817E-08	0
0.00000000000000E+00	0	0.00000000000000E+00	0	0.00000000000000E+00	0
0.00000000000000E+00	0	0.00000000000000E+00	0	0.00000000000000E+00	0
7.50000007518570E-10	0	7.50000007518570E-10	0	7.50000007518570E-10	0
9.33258454012767E-03	0	9.33258454012767E-03	0	9.33258454012767E-03	0
0.00000000000000E+00	0	0.00000000000000E+00	0	0.00000000000000E+00	0
0.00000000000000E+00	0	0.00000000000000E+00	0	0.00000000000000E+00	0
7.50003750021587E-07	0	7.50003750021587E-07	0	7.50003750021587E-07	0
7.28280000000000E-01	8.00000000000000E+01	8.00000000000000E+01	1.00000000000000E+00
100	1.00000000000000E-15	1.00000000000000E-25	1.00000000000000E-40	1.00000000000000E+00	4
1
3	1
1
N
3
0.00000000000000E+00	7.28280000000000E-01	2.66666666666667E+01
2.09387021095167E+01	0	0.00000000000000E+00	0	0.00000000000000E+00	0
0.00000000000000E+00	0	0.00000000000000E+00	0	0.00000000000000E+00	0
6.25000006265475E-10	0	6.25000006265475E-10	0	6.25000006265475E-10	0
9.33258454012766E-03	0	9.33258454012766E-03	0	9.33258454012766E-03	0
2.19387021095167E+01	0	0.00000000000000E+00	0	0.00000000000000E+00	0
0.00000000000000E+00	0	0.00000000000000E+00	0	0.00000000000000E+00	0
6.25000312518181E-08	0	6.25000312518181E-08	0	6.25000312518181E-08	0
0.00000000000000E+00	0	0.00000000000000E+00	0	0.00000000000000E+00	0
0.00000000000000E+00	0	0.00000000000000E+00	0	0.00000000000000E+00	0
6.25000006265475E-10	0	6.25000006265475E-10	0	6.25000006265475E-10	0
9.33258454012766E-03	0	9.33258454012766E-03	0	9.33258454012766E-03	0
0.00000000000000E+00	0	0.00000000000000E+00	0	0.00000000000000E+00	0
0.00000000000000E+00	0	0.00000000000000E+00	0	0.00000000000000E+00	0
6.25000312518181E-08	0	6.25000312518181E-08	0	6.25000312518181E-08	0
0.00000000000000E+00	0	0.00000000000000E+00	0	0.00000000000000E+00	0
0.00000000000000E+00	0	0.00000000000000E+00	0	0.00000000000000E+00	0
6.25000006265475E-10	0	6.25000006265475E-10	0	6.25000006265475E-10	0
9.33258454012766E-03	0	9.33258454012766E-03	0	9.33258454012766E-03	0
0.00000000000000E+00	0	0.00000000000000E+00	0	0.00000000000000E+00	0
0.00000000000000E+00	0	0.00000000000000E+00	0	0.00000000000000E+00	0
6.25000312518181E-08	0	6.25000312518181E-08	0	6.25000312518181E-08	0
7.28280000000000E-01	8.00000000000000E+01	8.00000000000000E+01	1.00000000000000E+00
100	1.00000000000000E-15	1.00000000000000E-25	1.00000000000000E-40	1.00000000000000E+00	4
1
3	1
1
N
3
0.00000000000000E+00	7.28280000000000E-01	2.66666666666667E+01
2.09387021095167E+01	0	0.00000000000000E+00	0	0.00000000000000E+00	0
0.00000000000000E+00	0	0.00000000000000E+00	0	0.00000000000000E+00	0
6.25000006265475E-10	0	6.25000006265475E-10	0	6.25000006265475E-10	0
9.33258454012766E-03	0	9.33258454012766E-03	0	9.33258454012766E-03	0
2.19387021095167E+01	0	0.00000000000000E+00	0	0.00000000000000E+00	0
0.00000000000000E+00	0	0.00000000000000E+00	0	0.00000000000000E+00	0
6.25000312518181E-08	0	6.25000312518181E-08	0	6.25000312518181E-08	0
0.00000000000000E+00	0	0.00000000000000E+00	0	0.00000000000000E+00	0
0.00000000000000E+00	0	0.00000000000000E+00	0	0.00000000000000E+00	0
6.25000006265475E-10	0	6.25000006265475E-10	0	6.25000006265475E-10	0
9.33258454012766E-03	0	9.33258454012766E-03	0	9.33258454012766E-03	0
0.00000000000000E+00	0	0.00000000000000E+00	0	0.00000000000000E+00	0
0.00000000000000E+00	0	0.00000000000000E+00	0	0.00000000000000E+00	0
6.25000312518181E-08	0	6.25000312518181E-08	0	6.25000312518181E-08	0
0.00000000000000E+00	0	0.00000000000000E+00	0	0.00000000000000E+00	0
0.00000000000000E+00	0	0.00000000000000E+00	0	0.00000000000000E+00	0
6.25000006265475E-10	0	6.25000006265475E-10	0	6.25000006265475E-10	0
9.33258454012766E-03	0	9.33258454012766E-03	0	9.33258454012766E-03	0
0.00000000000000E+00	0	0.00000000000000E+00	0	0.00000000000000E+00	0
0.00000000000000E+00	0	0.00000000000000E+00	0	0.00000000000000E+00	0
7.50000450021927E-08	0	7.50000450021927E-08	0	7.50000450021927E-08	0
7.28280000000000E-01	8.00000000000000E+01	8.00000000000000E+01	1.00000000000000E+00
100	1.00000000000000E-15	1.00000000000000E-25	1.00000000000000E-40	1.00000000000000E+00	4
1
3	1
1
N
3
0.00000000000000E+00	7.28280000000000E-01	2.66666666666667E+01
2.09387021095167E+01	0	0.00000000000000E+00	0	0.00000000000000E+00	0
0.00000000000000E+00	0	0.00000000000000E+00	0	0.00000000000000E+00	0
6.25000006265475E-10	0	6.25000006265475E-10	0	6.25000006265475E-10	0
9.33258454012766E-03	0	9.33258454012766E-03	0	9.33258454012766E-03	0
2.19387021095167E+01	0	0.00000000000000E+00	0	0.00000000000000E+00	0
0.00000000000000E+00	0	0.00000000000000E+00	0	0.00000000000000E+00	0
6.25000312518181E-08	0	6.25000312518181E-08	0	6.25000312518181E-08	0
0.00000000000000E+00	0	0.00000000000000E+00	0	0.00000000000000E+00	0
0.00000000000000E+00	0	0.00000000000000E+00	0	0.00000000000000E+00	0
6.25000006265475E-10	0	6.25000006265475E-10	0	6.25000006265475E-10	0
9.33258454012766E-03	0	9.33258454012766E-03	0	9.33258454012766E-03	0
0.00000000000000E+00	0	0.00000000000000E+00	0	0.00000000000000E+00	0
0.00000000000000E+00	0	0.00000000000000E+00	0	0.00000000000000E+00	0
6.25000312518181E-08	0	6.25000312518181E-08	0	6.25000312518181E-08	0
0.00000000000000E+00	0	0.00000000000000E+00	0	0.00000000000000E+00	0
0.00000000000000E+00	0	0.00000000000000E+00	0	0.00000000000000E+00	0
6.25000006265475E-10	0	6.25000006265475E-10	0	6.25000006265475E-10	0
9.33258454012766E-03	0	9.33258454012766E-03	0	9.33258454012766E-03	0
0.00000000000000E+00	0	0.00000000000000E+00	0	0.00000000000000E+00	0
0.00000000000000E+00	0	0.00000000000000E+00	0	0.00000000000000E+00	0
9.37500703117967E-08	0	9.37500703117967E-08	0	9.37500703117967E-08	0
7.28280000000000E-01	8.00000000000000E+01	8.00000000000000E+01	1.00000000000000E+00
100	1.00000000000000E-15	1.00000000000000E-25	1.00000000000000E-40	1.00000000000000E+00	4
1
3	1
1
N
3
0.00000000000000E+00	7.28280000000000E-01	2.66666666666667E+01
2.09387021095167E+01	0	0.00000000000000E+00	0	0.00000000000000E+00	0
0.00000000000000E+00	0	0.00000000000000E+00	0	0.00000000000000E+00	0
6.25000006265475E-10	0	6.25000006265475E-10	0	6.25000006265475E-10	0
9.33258454012766E-03	0	9.33258454012766E-03	0	9.33258454012766E-03	0
2.19387021095167E+01	0	0.00000000000000E+00	0	0.00000000000000E+00	0
0.00000000000000E+00	0	0.00000000000000E+00	0	0.00000000000000E+00	0
6.25000312518181E-08	0	6.25000312518181E-08	0	6.25000312518181E-08	0
0.00000000000000E+00	0	0.00000000000000E+00	0	0.00000000000000E+00	0
0.00000000000000E+00	0	0.00000000000000E+00	0	0.00000000000000E+00	0
6.25000006265475E-10	0	6.25000006265475E-10	0	6.25000006265475E-10	0
9.33258454012766E-03	0	9.33258454012766E-03	0	9.33258454012766E-03	0
0.00000000000000E+00	0	0.00000000000000E+00	0	0.00000000000000E+00	0
0.00000000000000E+00	0	0.00000000000000E+00	0	0.00000000000000E+00	0
6.25000312518181E-08	0	6.25000312518181E-08	0	6.25000312518181E-08	0
0.00000000000000E+00	0	0.00000000000000E+00	0	0.00000000000000E+00	0
0.00000000000000E+00	0	0.00000000000000E+00	0	0.00000000000000E+00	0
6.25000006265475E-10	0	6.25000006265475E-10	0	6.25000006265475E-10	0
9.33258454012766E-03	0	9.33258454012766E-03	0	9.33258454012766E-03	0
0.00000000000000E+00	0	0.00000000000000E+00	0	0.00000000000000E+00	0
0.00000000000000E+00	0	0.00000000000000E+00	0	0.00000000000000E+00	0
1.25000124996822E-07	0	1.25000124996822E-07	0	1.25000124996822E-07	0
7.28280000000000E-01	8.00000000000000E+01	8.00000000000000E+01	1.00000000000000E+00
100	1.00000000000000E-15	1.00000000000000E-25	1.00000000000000E-40	1.00000000000000E+00	4
1
3	1
1
N
3
0.00000000000000E+00	7.28280000000000E-01	2.66666666666667E+01
2.09387021095167E+01	0	0.00000000000000E+00	0	0.00000000000000E+00	0
0.00000000000000E+00	0	0.00000000000000E+00	0	0.00000000000000E+00	0
6.25000006265475E-10	0	6.25000006265475E-10	0	6.25000006265475E-10	0
9.33258454012766E-03	0	9.33258454012766E-03	0	9.33258454012766E-03	0
2.19387021095167E+01	0	0.00000000000000E+00	0	0.00000000000000E+00	0
0.00000000000000E+00	0	0.00000000000000E+00	0	0.00000000000000E+00	0
6.25000312518181E-08	0	6.25000312518181E-08	0	6.25000312518181E-08	0
0.00000000000000E+00	0	0.00000000000000E+00	0	0.00000000000000E+00	0
0.00000000000000E+00	0	0.00000000000000E+00	0	0.00000000000000E+00	0
6.25000006265475E-10	0	6.25000006265475E-10	0	6.25000006265475E-10	0
9.33258454012766E-03	0	9.33258454012766E-03	0	9.33258454012766E-03	0
0.00000000000000E+00	0	0.00000000000000E+00	0	0.00000000000000E+00	0
0.00000000000000E+00	0	0.00000000000000E+00	0	0.00000000000000E+00	0
6.25000312518181E-08	0	6.25000312518181E-08	0	6.25000312518181E-08	0
0.00000000000000E+00	0	0.00000000000000E+00	0	0.00000000000000E+00	0
0.00000000000000E+00	0	0.00000000000000E+00	0	0.00000000000000E+00	0
6.25000006265475E-10	0	6.25000006265475E-10	0	6.25000006265475E-10	0
9.33258454012766E-03	0	9.33258454012766E-03	0	9.33258454012766E-03	0
0.00000000000000E+00	0	0.00000000000000E+00	0	0.00000000000000E+00	0
0.00000000000000E+00	0	0.00000000000000E+00	0	0.00000000000000E+00	0
3.12500781254651E-07	0	3.12500781254651E-07	0	3.12500781254651E-07	0
7.28280000000000E-01	8.00000000000000E+01	8.00000000000000E+01	1.00000000000000E+00
100	1.00000000000000E-15	1.00000000000000E-25	1.00000000000000E-40	1.00000000000000E+00	4
1
3	1
1
N
3
0.00000000000000E+00	7.28280000000000E-01	2.66666666666667E+01
2.09387021095167E+01	0	0.00000000000000E+00	0	0.00000000000000E+00	0
0.00000000000000E+00	0	0.00000000000000E+00	0	0.00000000000000E+00	0
6.25000006265475E-10	0	6.25000006265475E-10	0	6.25000006265475E-10	0
9.33258454012766E-03	0	9.33258454012766E-03	0	9.33258454012766E-03	0
2.19387021095167E+01	0	0.00000000000000E+00	0	0.00000000000000E+00	0
0.00000000000000E+00	0	0.00000000000000E+00	0	0.00000000000000E+00	0
6.25000312518181E-08	0	6.25000312518181E-08	0	6.25000312518181E-08	0
0.00000000000000E+00	0	0.00000000000000E+00	0	0.00000000000000E+00	0
0.00000000000000E+00	0	0.00000000000000E+00	0	0.00000000000000E+00	0
6.25000006265475E-10	0	6.25000006265475E-10	0	6.25000006265475E-10	0
9.33258454012766E-03	0	9.33258454012766E-03	0	9.33258454012766E-03	0
0.00000000000000E+00	0	0.00000000000000E+00	0	0.00000000000000E+00	0
0.00000000000000E+00	0	0.00000000000000E+00	0	0.00000000000000E+00	0
6.25000312518181E-08	0	6.25000312518181E-08	0	6.25000312518181E-08	0
0.00000000000000E+00	0	0.00000000000000E+00	0	0.00000000000000E+00	0
0.00000000000000E+00	0	0.00000000000000E+00	0	0.00000000000000E+00	0
6.25000006265475E-10	0	6.25000006265475E-10	0	6.25000006265475E-10	0
9.33258454012766E-03	0	9.33258454012766E-03	0	9.33258454012766E-03	0
0.00000000000000E+00	0	0.00000000000000E+00	0	0.00000000000000E+00	0
0.00000000000000E+00	0	0.00000000000000E+00	0	0.00000000000000E+00	0
6.25003125017989E-07	0	6.25003125017989E-07	0	6.25003125017989E-07	0
7.28280000000000E-01	8.00000000000000E+01	8.00000000000000E+01	1.00000000000000E+00
100	1.00000000000000E-15	1.00000000000000E-25	1.00000000000000E-40	1.00000000000000E+00	4
1
3	1
1
N
3
0.00000000000000E+00	7.28280000000000E-01	2.66666666666667E+01
2.47457388567015E+01	0	0.00000000000000E+00	0	0.00000000000000E+00	0
0.00000000000000E+00	0	0.00000000000000E+00	0	0.00000000000000E+00	0
8.75000008771665E-10	0	8.75000008771665E-10	0	8.75000008771665E-10	0
9.33258454012767E-03	0	9.33258454012767E-03	0	9.33258454012767E-03	0
2.57457388567015E+01	0	0.00000000000000E+00	0	0.00000000000000E+00	0
0.00000000000000E+00	0	0.00000000000000E+00	0	0.00000000000000E+00	0
8.75000437525453E-08	0	8.75000437525453E-08	0	8.75000437525453E-08	0
0.00000000000000E+00	0	0.00000000000000E+00	0	0.00000000000000E+00	0
0.00000000000000E+00	0	0.00000000000000E+00	0	0.00000000000000E+00	0
8.75000008771665E-10	0	8.75000008771665E-10	0	8.75000008771665E-10	0
9.33258454012767E-03	0	9.33258454012767E-03	0	9.33258454012767E-03	0
0.00000000000000E+00	0	0.00000000000000E+00	0	0.00000000000000E+00	0
0.00000000000000E+00	0	0.00000000000000E+00	0	0.00000000000000E+00	0
8.75000437525453E-08	0	8.75000437525453E-08	0	8.75000437525453E-08	0
0.00000000000000E+00	0	0.00000000000000E+00	0	0.00000000000000E+00	0
0.00000000000000E+00	0	0.00000000000000E+00	0	0.00000000000000E+00	0
8.75000008771665E-10	0	8.75000008771665E-10	0	8.75000008771665E-10	0
9.33258454012767E-03	0	9.33258454012767E-03	0	9.33258454012767E-03	0
0.00000000000000E+00	0	0.00000000000000E+00	0	0.00000000000000E+00	0
0.00000000000000E+00	0	0.00000000000000E+00	0	0.00000000000000E+00	0
8.75000437525453E-08	0	8.75000437525453E-08	0	8.75000437525453E-08	0
7.28280000000000E-01	8.00000000000000E+01	8.00000000000000E+01	1.00000000000000E+00
100	1.00000000000000E-15	1.00000000000000E-25	1.00000000000000E-40	1.00000000000000E+00	4
1
3	1
1
N
3
0.00000000000000E+00	7.28280000000000E-01	2.66666666666667E+01
2.47457388567015E+01	0	0.00000000000000E+00	0	0.00000000000000E+00	0
0.00000000000000E+00	0	0.00000000000000E+00	0	0.00000000000000E+00	0
8.75000008771665E-10	0	8.75000008771665E-10	0	8.75000008771665E-10	0
9.33258454012767E-03	0	9.33258454012767E-03	0	9.33258454012767E-03	0
2.57457388567015E+01	0	0.00000000000000E+00	0	0.00000000000000E+00	0
0.00000000000000E+00	0	0.00000000000000E+00	0	0.00000000000000E+00	0
8.75000437525453E-08	0	8.75000437525453E-08	0	8.75000437525453E-08	0
0.00000000000000E+00	0	0.00000000000000E+00	0	0.00000000000000E+00	0
0.00000000000000E+00	0	0.00000000000000E+00	0	0.00000000000000E+00	0
8.75000008771665E-10	0	8.75000008771665E-10	0	8.75000008771665E-10	0
9.33258454012767E-03	0	9.33258454012767E-03	0	9.33258454012767E-03	0
0.00000000000000E+00	0	0.00000000000000E+00	0	0.00000000000000E+00	0
0.00000000000000E+00	0	0.00000000000000E+00	0	0.00000000000000E+00	0
8.75000437525453E-08	0	8.75000437525453E-08	0	8.75000437525453E-08	0
0.00000000000000E+00	0	0.00000000000000E+00	0	0.00000000000000E+00	0
0.00000000000000E+00	0	0.00000000000000E+00	0	0.00000000000000E+00	0
8.75000008771665E-10	0	8.75000008771665E-10	0	8.75000008771665E-10	0
9.33258454012767E-03	0	9.33258454012767E-03	0	9.33258454012767E-03	0
0.00000000000000E+00	0	0.00000000000000E+00	0	0.00000000000000E+00	0
0.00000000000000E+00	0	0.00000000000000E+00	0	0.00000000000000E+00	0
1.05000063003070E-07	0	1.05000063003070E-07	0	1.05000063003070E-07	0
7.28280000000000E-01	8.00000000000000E+01	8.00000000000000E+01	1.00000000000000E+00
100	1.00000000000000E-15	1.00000000000000E-25	1.00000000000000E-40	1.00000000000000E+00	4
1
3	1
1
N
3
0.00000000000000E+00	7.28280000000000E-01	2.66666666666667E+01
2.47457388567015E+01	0	0.00000000000000E+00	0	0.00000000000000E+00	0
0.00000000000000E+00	0	0.00000000000000E+00	0	0.00000000000000E+00	0
8.75000008771665E-10	0	8.75000008771665E-10	0	8.75000008771665E-10	0
9.33258454012767E-03	0	9.33258454012767E-03	0	9.33258454012767E-03	0
2.57457388567015E+01	0	0.00000000000000E+00	0	0.00000000000000E+00	0
0.00000000000000E+00	0	0.00000000000000E+00	0	0.00000000000000E+00	0
8.75000437525453E-08	0	8.75000437525453E-08	0	8.75000437525453E-08	0
0.00000000000000E+00	0	0.00000000000000E+00	0	0.00000000000000E+00	0
0.00000000000000E+00	0	0.00000000000000E+00	0	0.00000000000000E+00	0
8.75000008771665E-10	0	8.75000008771665E-10	0	8.75000008771665E-10	0
9.33258454012767E-03	0	9.33258454012767E-03	0	9.33258454012767E-03	0
0.00000000000000E+00	0	0.00000000000000E+00	0	0.00000000000000E+00	0
0.00000000000000E+00	0	0.00000000000000E+00	0	0.00000000000000E+00	0
8.75000437525453E-08	0	8.75000437525453E-08	0	8.75000437525453E-08	0
0.00000000000000E+00	0	0.00000000000000E+00	0	0.00000000000000E+00	0
0.00000000000000E+00	0	0.00000000000000E+00	0	0.00000000000000E+00	0
8.75000008771665E-10	0	8.75000008771665E-10	0	8.75000008771665E-10	0
9.33258454012767E-03	0	9.33258454012767E-03	0	9.33258454012767E-03	0
0.00000000000000E+00	0	0.00000000000000E+00	0	0.00000000000000E+00	0
0.00000000000000E+00	0	0.00000000000000E+00	0	0.00000000000000E+00	0
1.31250098436515E-07	0	1.31250098436515E-07	0	1.31250098436515E-07	0
7.28280000000000E-01	8.00000000000000E+01	8.00000000000000E+01	1.00000000000000E+00
100	1.00000000000000E-15	1.00000000000000E-25	1.00000000000000E-40	1.00000000000000E+00	4
1
3	1
1
N
3
0.00000000000000E+00	7.28280000000000E-01	2.66666666666667E+01
2.47457388567015E+01	0	0.00000000000000E+00	0	0.00000000000000E+00	0
0.00000000000000E+00	0	0.00000000000000E+00	0	0.00000000000000E+00	0
8.75000008771665E-10	0	8.75000008771665E-10	0	8.75000008771665E-10	0
9.33258454012767E-03	0	9.33258454012767E-03	0	9.33258454012767E-03	0
2.57457388567015E+01	0	0.00000000000000E+00	0	0.00000000000000E+00	0
0.00000000000000E+00	0	0.00000000000000E+00	0	0.00000000000000E+00	0
8.75000437525453E-08	0	8.75000437525453E-08	0	8.75000437525453E-08	0
0.00000000000000E+00	0	0.00000000000000E+00	0	0.00000000000000E+00	0
0.00000000000000E+00	0	0.00000000000000E+00	0	0.00000000000000E+00	0
8.75000008771665E-10	0	8.75000008771665E-10	0	8.75000008771665E-10	0
9.33258454012767E-03	0	9.33258454012767E-03	0	9.33258454012767E-03	0
0.00000000000000E+00	0	0.00000000000000E+00	0	0.00000000000000E+00	0
0.00000000000000E+00	0	0.00000000000000E+00	0	0.00000000000000E+00	0
8.75000437525453E-08	0	8.75000437525453E-08	0	8.75000437525453E-08	0
0.00000000000000E+00	0	0.00000000000000E+00	0	0.00000000000000E+00	0
0.00000000000000E+00	0	0.00000000000000E+00	0	0.00000000000000E+00	0
8.75000008771665E-10	0	8.75000008771665E-10	0	8.75000008771665E-10	0
9.33258454012767E-03	0	9.33258454012767E-03	0	9.33258454012767E-03	0
0.00000000000000E+00	0	0.00000000000000E+00	0	0.00000000000000E+00	0
0.00000000000000E+00	0	0.00000000000000E+00	0	0.00000000000000E+00	0
1.75000174995551E-07	0	1.75000174995551E-07	0	1.75000174995551E-07	0
7.28280000000000E-01	8.00000000000000E+01	8.00000000000000E+01	1.00000000000000E+00
100	1.00000000000000E-15	1.00000000000000E-25	1.00000000000000E-40	1.00000000000000E+00	4
1
3	1
1
N
3
0.00000000000000E+00	7.28280000000000E-01	2.66666666666667E+01
2.47457388567015E+01	0	0.00000000000000E+00	0	0.00000000000000E+00	0
0.00000000000000E+00	0	0.00000000000000E+00	0	0.00000000000000E+00	0
8.75000008771665E-10	0	8.75000008771665E-10	0	8.75000008771665E-10	0
9.33258454012767E-03	0	9.33258454012767E-03	0	9.33258454012767E-03	0
2.57457388567015E+01	0	0.00000000000000E+00	0	0.00000000000000E+00	0
0.00000000000000E+00	0	0.00000000000000E+00	0	0.00000000000000E+00	0
8.75000437525453E-08	0	8.75000437525453E-08	0	8.75000437525453E-08	0
0.00000000000000E+00	0	0.00000000000000E+00	0	0.00000000000000E+00	0
0.00000000000000E+00	0	0.00000000000000E+00	0	0.00000000000000E+00	0
8.75000008771665E-10	0	8.75000008771665E-10	0	8.75000008771665E-10	0
9.33258454012767E-03	0	9.33258454012767E-03	0	9.33258454012767E-03	0
0.00000000000000E+00	0	0.00000000000000E+00	0	0.00000000000000E+00	0
0.00000000000000E+00	0	0.00000000000000E+00	0	0.00000000000000E+00	0
8.75000437525453E-08	0	8.75000437525453E-08	0	8.75000437525453E-08	0
0.00000000000000E+00	0	0.00000000000000E+00	0	0.00000000000000E+00	0
0.00000000000000E+00	0	0.00000000000000E+00	0	0.00000000000000E+00	0
8.75000008771665E-10	0	8.75000008771665E-10	0	8.75000008771665E-10	0
9.33258454012767E-03	0	9.33258454012767E-03	0	9.33258454012767E-03	0
0.00000000000000E+00	0	0.00000000000000E+00	0	0.00000000000000E+00	0
0.00000000000000E+00	0	0.00000000000000E+00	0	0.00000000000000E+00	0
4.37501093756512E-07	0	4.37501093756512E-07	0	4.37501093756512E-07	0
7.28280000000000E-01	8.00000000000000E+01	8.00000000000000E+01	1.00000000000000E+00
100	1.00000000000000E-15	1.00000000000000E-25	1.00000000000000E-40	1.00000000000000E+00	4
1
3	1
1
N
3
0.00000000000000E+00	7.28280000000000E-01	2.66666666666667E+01
2.47457388567015E+01	0	0.00000000000000E+00	0	0.00000000000000E+00	0
0.00000000000000E+00	0	0.00000000000000E+00	0	0.00000000000000E+00	0
8.75000008771665E-10	0	8.75000008771665E-10	0	8.75000008771665E-10	0
9.33258454012767E-03	0	9.33258454012767E-03	0	9.33258454012767E-03	0
2.57457388567015E+01	0	0.00000000000000E+00	0	0.00000000000000E+00	0
0.00000000000000E+00	0	0.00000000000000E+00	0	0.00000000000000E+00	0
8.75000437525453E-08	0	8.75000437525453E-08	0	8.75000437525453E-08	0
0.00000000000000E+00	0	0.00000000000000E+00	0	0.00000000000000E+00	0
0.00000000000000E+00	0	0.00000000000000E+00	0	0.00000000000000E+00	0
8.75000008771665E-10	0	8.75000008771665E-10	0	8.75000008771665E-10	0
9.33258454012767E-03	0	9.33258454012767E-03	0	9.33258454012767E-03	0
0.00000000000000E+00	0	0.00000000000000E+00	0	0.00000000000000E+00	0
0.00000000000000E+00	0	0.00000000000000E+00	0	0.00000000000000E+00	0
8.75000437525453E-08	0	8.75000437525453E-08	0	8.75000437525453E-08	0
0.00000000000000E+00	0	0.00000000000000E+00	0	0.00000000000000E+00	0
0.00000000000000E+00	0	0.00000000000000E+00	0	0.00000000000000E+00	0
8.75000008771665E-10	0	8.75000008771665E-10	0	8.75000008771665E-10	0
9.33258454012767E-03	0	9.33258454012767E-03	0	9.33258454012767E-03	0
0.00000000000000E+00	0	0.00000000000000E+00	0	0.00000000000000E+00	0
0.00000000000000E+00	0	0.00000000000000E+00	0	0.00000000000000E+00	0
8.75004375025185E-07	0	8.75004375025185E-07	0	8.75004375025185E-07	0
7.28280000000000E-01	8.00000000000000E+01	8.00000000000000E+01	1.00000000000000E+00
100	1.00000000000000E-15	1.00000000000000E-25	1.00000000000000E-40	1.00000000000000E+00	4
