# Supplementary material for: Mathematical models of tissue stem and transit target cell divisions and the risk of radiation- or smoking-associated cancer
Source: PLoS Comput Biol. 2017 Feb 14;13(2):e1005391. doi: 10.1371/journal.pcbi.1005391 (PMC5347390; doi:10.1371/journal.pcbi.1005391)
Supplement: S1 Supporting Information — (ZIP) [file pcbi.1005391.s002.zip › Fittermvkmultgatestochhaz.for]

C      PROGRAM TO TEST EVALUATION OF FULLY STOCHASTIC GENERALISED MVK
C      GATE-MODEL (WITH MULTIPLE DESTABILIZATION PATHWAYS) HAZARD
C      FUNCTION
C      FITTERMVKMULTGATESTOCHHAZ LAST REVISED BY M P LITTLE
C      ON 11 MARCH 2009
C      THE FOLLOWING FILES ARE NEEDED ON THE INDICATED LOGICAL UNITS:
C        IOUT:   OUTPUT CONTAINING HAZARD FUNCTION AND ALL PARAMETERS
C        ICONS:  TERMINAL OUTPUT
C        IOUTAB: ABBREVIATED OUTPUT (HAZARD FUNCTION ONLY)
C        IREAD:  CONTROLLING INPUT (PARAMETERS FOR HAZARD FUNCTION ETC)
C
      IMPLICIT DOUBLE PRECISION (A-H,O-Z)
      CHARACTER NAMCOF*9,NAMINT*31,RESP*1
      PARAMETER (IOUT=4,ICONS=6,IOUTAB=7,IREAD=11)
      PARAMETER (NSTMAX=10,NGTMAX=5,NMTMAX=4)
      PARAMETER (NMAX=2*(NGTMAX*NMTMAX+1)*NSTMAX)
      PARAMETER (NPCMAX=60,MODMX=4,NST1=1,MAXSCL=12,MAXHAZ=100)
      PARAMETER (EXPLIM=7.0D+01,DLOGLL=1.0D-30,ZERO=0.0D+00,ONE=1.0D+00)
      DIMENSION ITIME(7)
      COMMON/COMMA/NAMCOF(4)
      COMMON/MVKC1/GM(0:NSTMAX,0:NGTMAX,NMTMAX,NPCMAX,MODMX)
      COMMON/MVKC2/DM(0:NSTMAX,0:NGTMAX,NMTMAX,NPCMAX,MODMX)
      COMMON/MVKC3/FM(0:NSTMAX,0:NGTMAX,NMTMAX,NPCMAX,MODMX)
      COMMON/MVKC4/AM(0:NSTMAX,0:NGTMAX,NMTMAX,NPCMAX,MODMX)
      COMMON/MVKC5/TPC(NPCMAX,MODMX),TATTD,NHZZER(2,MAXHAZ,MODMX)
      COMMON/MVKC6/SCAMOD(MODMX),NSTAGE(MODMX),NGATE(NMTMAX,MODMX)
      COMMON/MVKC7/EPSMVK,GESTL,NPIECE(MODMX),NSTEPS,IMOD,INDINT,NMOD
      COMMON/MVKC8/STPMIN,TINY,THRSCL,NAMINT(6)
      COMMON/MVKC9/NMTGT(MODMX),NGTSUM(NMTMAX,MODMX)
      COMMON/MVKC10/GMPAR(MAXSCL,0:NSTMAX,0:NGTMAX,NMTMAX,NPCMAX,MODMX)
      COMMON/MVKC11/DMPAR(MAXSCL,0:NSTMAX,0:NGTMAX,NMTMAX,NPCMAX,MODMX)
      COMMON/MVKC12/FMPAR(MAXSCL,0:NSTMAX,0:NGTMAX,NMTMAX,NPCMAX,MODMX)
      COMMON/MVKC13/AMPAR(MAXSCL,0:NSTMAX,0:NGTMAX,NMTMAX,NPCMAX,MODMX)
      COMMON/MVKC14/IGM(0:NSTMAX,0:NGTMAX,NMTMAX,NPCMAX,MODMX)
      COMMON/MVKC15/IDM(0:NSTMAX,0:NGTMAX,NMTMAX,NPCMAX,MODMX)
      COMMON/MVKC16/IFM(0:NSTMAX,0:NGTMAX,NMTMAX,NPCMAX,MODMX)
      COMMON/MVKC17/IAM(0:NSTMAX,0:NGTMAX,NMTMAX,NPCMAX,MODMX)
      COMMON/MVKC18/HZSUM(0:NGTMAX,NMTMAX,MODMX),NMHAZZ(MODMX)
C
C      OPEN FILES FOR PC VERSION ONLY (NOT REQUIRED FOR UNIX VERSION)
C
C
C      OPEN FILE FOR STEERING INPUT
C      (FOR PC DOS AND WORKSTATION VERSIONS ONLY)
C
C     OPEN (UNIT=IREAD,
C    & FILE='C:\d_drive\temp\fitmvkmultgatestochhaztest.inp',
C    & STATUS='OLD',SHARED,READONLY)
C
C      OPEN FILES FOR OUTPUT (PC DOS AND WORKSTATION VERSIONS ONLY)
C
C     OPEN (UNIT=IOUT,FILE=
C    & 'C:\d_drive\temp\outmvkmultgatestochhaztest.lis',STATUS='NEW')
C     OPEN (UNIT=IOUTAB,FILE=
C    & 'C:\d_drive\temp\abbmvkmultgatestochhaztest.lis',STATUS='NEW')
      WRITE(ICONS,5000)
      READ(IREAD,*)NUMANL
      DO 10 IANL=1,NUMANL
C
C      DETERMINE CLOCK TIME AT START OF LOOP
C
      CALL X05AAF(ITIME)
      TIMCLO=DFLOAT(ITIME(7))*1.0D-03+DFLOAT(ITIME(6))+
     & DFLOAT(ITIME(5))*6.0D+01+DFLOAT(ITIME(4))*3.6D+03+
     & DFLOAT(ITIME(3))*8.64D+04
      TIMCPU=X05BAF()
C
C      DETERMINE THE NUMBER OF MODELS TO BE COMBINED
C
      WRITE(ICONS,5010)MODMX
      READ(IREAD,*)NMOD
      IF (NMOD.GT.1) THEN
C
C         DETERMINE THE SCALING FACTORS OF THE VARIOUS MODELS
C
         NMOD1=NMOD-1
         WRITE(ICONS,5020)NMOD1
         READ(IREAD,*)(SCAMOD(I),I=1,NMOD1)
      END IF
      DO 20 IMOD=1,NMOD
      DO 30 IPC=1,NPCMAX
      DO 40 IMUT=1,NMTMAX
      DO 50 JGATE=0,NGTMAX
      DO 60 K=0,NSTMAX
      GM(K,JGATE,IMUT,IPC,IMOD)=ZERO
      DM(K,JGATE,IMUT,IPC,IMOD)=ZERO
      FM(K,JGATE,IMUT,IPC,IMOD)=ZERO
      AM(K,JGATE,IMUT,IPC,IMOD)=ZERO
      DO 70 LPAR=1,MAXSCL
      IF (LPAR.EQ.1) THEN
         GMPAR(LPAR,K,JGATE,IMUT,IPC,IMOD)=ONE
         DMPAR(LPAR,K,JGATE,IMUT,IPC,IMOD)=ONE
         FMPAR(LPAR,K,JGATE,IMUT,IPC,IMOD)=ONE
         AMPAR(LPAR,K,JGATE,IMUT,IPC,IMOD)=ONE
      ELSE
         GMPAR(LPAR,K,JGATE,IMUT,IPC,IMOD)=ZERO
         DMPAR(LPAR,K,JGATE,IMUT,IPC,IMOD)=ZERO
         FMPAR(LPAR,K,JGATE,IMUT,IPC,IMOD)=ZERO
         AMPAR(LPAR,K,JGATE,IMUT,IPC,IMOD)=ZERO
      END IF
70    CONTINUE
60    CONTINUE
50    CONTINUE
40    CONTINUE
30    CONTINUE
C
C      DETERMINE THE NUMBER OF STAGES AND TYPES OF DESTABILIZING
C      MUTATION IN THE MODEL
C
      WRITE(ICONS,5030)NSTMAX,NMTMAX,IMOD
      READ(IREAD,*)NSTAGE(IMOD),NMTGT(IMOD)
      NSTAG1=NSTAGE(IMOD)-1
C
C      DETERMINE THE NUMBER OF GATES IN THE MODEL
C
      WRITE(ICONS,5040)NMTGT(IMOD),NGTMAX,IMOD
      READ(IREAD,*)(NGATE(IMUT,IMOD),IMUT=1,NMTGT(IMOD))
      NGTSUM(1,IMOD)=0
      IF (NMTGT(IMOD).GT.1) THEN
         DO 80 IMUT=2,NMTGT(IMOD)
         NGTSUM(IMUT,IMOD)=NGTSUM(IMUT-1,IMOD)+NGATE(IMUT-1,IMOD)
80       CONTINUE
      END IF
C
C      DETERMINE THE ZEROS OF Y(I,J) IN THE HAZARD FUNCTION EVALUATIONS
C
      WRITE(ICONS,5050)IMOD
      READ(IREAD,5060)RESP
      IF (RESP.NE.'N') THEN
         WRITE(ICONS,5070)IMOD
         READ(IREAD,*)NMHAZZ(IMOD)
         WRITE(ICONS,5080)NMHAZZ(IMOD),IMOD
         READ(IREAD,*)((NHZZER(I,NHAZ,IMOD),I=1,2),NHAZ=1,NMHAZZ(IMOD))
      ELSE
C
C         USE DEFAULT ZEROS OF Y(I,J), CORRESPONDING TO FINAL STAGE FOR
C         EACH JGATE, IMUT, AND INCLUDING (AS FIRST ELEMENT) PRINCIPAL
C         (NON-GI) AXIS (JGATE=0, IMUT=1)
C
         NHZZER(1,1,IMOD)=0
         NHZZER(2,1,IMOD)=1
         NMHAZZ(IMOD)=1
         DO 90 IMUT=1,NMTGT(IMOD)
         DO 100 JGATE=1,NGATE(IMUT,IMOD)
         NMHAZZ(IMOD)=NMHAZZ(IMOD)+1
         NHZZER(1,NMHAZZ(IMOD),IMOD)=JGATE
         NHZZER(2,NMHAZZ(IMOD),IMOD)=IMUT
100      CONTINUE
90       CONTINUE
      END IF
C
C      NOW ACCUMULATE TOTALS, AS INITIAL CONDITIONS FOR GOVERNING
C      PARTIAL DIFFERENTIAL EQUATIONS
C
      DO 110 IMUT=1,NMTGT(IMOD)
      IF (IMUT.EQ.1) THEN
         JGTLIM=0
      ELSE
         JGTLIM=1
      END IF
      DO 120 JGATE=JGTLIM,NGATE(IMUT,IMOD)
      HZSUM(JGATE,IMUT,IMOD)=ZERO
      DO 130 IHAZ=1,NMHAZZ(IMOD)
      IF (NHZZER(1,IHAZ,IMOD).EQ.JGATE.AND.NHZZER(2,IHAZ,IMOD).EQ.IMUT)
     & THEN
         HZSUM(JGATE,IMUT,IMOD)=HZSUM(JGATE,IMUT,IMOD)+ONE
      END IF
130   CONTINUE
120   CONTINUE
110   CONTINUE
C
C      DETERMINE THE NUMBER OF AGE INTERVALS ON WHICH THE MODEL
C      COEFFICIENTS ARE ASSUMED TO BE CONSTANT
C
      WRITE(ICONS,5090)IMOD,NPCMAX
      READ(IREAD,*)NPIECE(IMOD)
C
C      DETERMINE THE ENDS OF THE AGE INTERVALS ON WHICH THE MODEL
C      COEFFICIENTS ARE ASSUMED TO BE CONSTANT
C
      WRITE(ICONS,5100)NPIECE(IMOD),IMOD
      READ(IREAD,*)(TPC(I,IMOD),I=1,NPIECE(IMOD))
      DO 140 IPC=1,NPIECE(IMOD)
      DO 150 IMUT=1,NMTGT(IMOD)
      DO 160 JGATE=0,NGATE(IMUT,IMOD)
C
C      ON EACH TIME INTERVAL, DESTABILIZATION TYPE AND GATE OBTAIN THE
C      VALUES FOR GM, DM, FM AND AM, AND INDICATORS FOR USE OF CURVATURE
C      PARAMETERS
C
      IF (NGATE(IMUT,IMOD).EQ.0.AND.IMUT.EQ.1) THEN
         WRITE(ICONS,5110)NAMCOF(1),NSTAG1,IPC,IMUT,JGATE,IMOD
         READ(IREAD,*)(GM(K,JGATE,IMUT,IPC,IMOD),
     &    IGM(K,JGATE,IMUT,IPC,IMOD),K=0,NSTAG1)
         WRITE(ICONS,5110)NAMCOF(2),NSTAG1,IPC,IMUT,JGATE,IMOD
         READ(IREAD,*)(DM(K,JGATE,IMUT,IPC,IMOD),
     &    IDM(K,JGATE,IMUT,IPC,IMOD),K=0,NSTAG1)
         WRITE(ICONS,5110)NAMCOF(3),NSTAG1,IPC,IMUT,JGATE,IMOD
         READ(IREAD,*)(FM(K,JGATE,IMUT,IPC,IMOD),
     &    IFM(K,JGATE,IMUT,IPC,IMOD),K=0,NSTAG1)
      ELSE IF (NGATE(IMUT,IMOD).GT.0) THEN
         IF (JGATE.EQ.0) THEN
            IF (IMUT.EQ.1) THEN
               WRITE(ICONS,5110)NAMCOF(1),NSTAG1,IPC,IMUT,JGATE,
     &          IMOD
               READ(IREAD,*)(GM(K,JGATE,IMUT,IPC,IMOD),
     &          IGM(K,JGATE,IMUT,IPC,IMOD),K=0,NSTAG1)
               WRITE(ICONS,5110)NAMCOF(2),NSTAG1,IPC,IMUT,JGATE,
     &          IMOD
               READ(IREAD,*)(DM(K,JGATE,IMUT,IPC,IMOD),
     &          IDM(K,JGATE,IMUT,IPC,IMOD),K=0,NSTAG1)
               WRITE(ICONS,5110)NAMCOF(3),NSTAG1,IPC,IMUT,JGATE,
     &          IMOD
               READ(IREAD,*)(FM(K,JGATE,IMUT,IPC,IMOD),
     &          IFM(K,JGATE,IMUT,IPC,IMOD),K=0,NSTAG1)
            END IF
            WRITE(ICONS,5110)NAMCOF(4),NSTAG1,IPC,IMUT,JGATE,
     &       IMOD
            READ(IREAD,*)(AM(K,JGATE,IMUT,IPC,IMOD),
     &       IAM(K,JGATE,IMUT,IPC,IMOD),K=0,NSTAG1)
         ELSE IF (JGATE.GT.0.AND.JGATE.LT.NGATE(IMUT,IMOD)) THEN
            WRITE(ICONS,5110)NAMCOF(1),NSTAG1,IPC,IMUT,JGATE,IMOD
            READ(IREAD,*)(GM(K,JGATE,IMUT,IPC,IMOD),
     &       IGM(K,JGATE,IMUT,IPC,IMOD),K=0,NSTAG1)
            WRITE(ICONS,5110)NAMCOF(2),NSTAG1,IPC,IMUT,JGATE,IMOD
            READ(IREAD,*)(DM(K,JGATE,IMUT,IPC,IMOD),
     &       IDM(K,JGATE,IMUT,IPC,IMOD),K=0,NSTAG1)
            WRITE(ICONS,5110)NAMCOF(3),NSTAG1,IPC,IMUT,JGATE,IMOD
            READ(IREAD,*)(FM(K,JGATE,IMUT,IPC,IMOD),
     &       IFM(K,JGATE,IMUT,IPC,IMOD),K=0,NSTAG1)
            WRITE(ICONS,5110)NAMCOF(4),NSTAG1,IPC,IMUT,JGATE,IMOD
            READ(IREAD,*)(AM(K,JGATE,IMUT,IPC,IMOD),
     &       IAM(K,JGATE,IMUT,IPC,IMOD),K=0,NSTAG1)
         ELSE
            WRITE(ICONS,5110)NAMCOF(1),NSTAG1,IPC,IMUT,JGATE,IMOD
            READ(IREAD,*)(GM(K,JGATE,IMUT,IPC,IMOD),
     &       IGM(K,JGATE,IMUT,IPC,IMOD),K=0,NSTAG1)
            WRITE(ICONS,5110)NAMCOF(2),NSTAG1,IPC,IMUT,JGATE,IMOD
            READ(IREAD,*)(DM(K,JGATE,IMUT,IPC,IMOD),
     &       IDM(K,JGATE,IMUT,IPC,IMOD),K=0,NSTAG1)
            WRITE(ICONS,5110)NAMCOF(3),NSTAG1,IPC,IMUT,JGATE,IMOD
            READ(IREAD,*)(FM(K,JGATE,IMUT,IPC,IMOD),
     &       IFM(K,JGATE,IMUT,IPC,IMOD),K=0,NSTAG1)
         END IF
      END IF
160   CONTINUE
150   CONTINUE
140   CONTINUE
C
C      OBTAIN THE PARAMETRIC SCALING VALUES FOR THOSE COEFFICIENTS
C      WHERE THESE ARE REQUIRED
C
      DO 170 IPC=1,NPIECE(IMOD)
      DO 180 IMUT=1,NMTGT(IMOD)
      DO 190 JGATE=0,NGATE(IMUT,IMOD)
C
C      ON EACH TIME INTERVAL, DESTABILIZATION TYPE AND GATE OBTAIN THE
C      PARAMETER VALUES FOR CURVATURE FUNCTION FOR GM, DM, FM AND AM
C
      DO 200 K=0,NSTAG1
      IF (NGATE(IMUT,IMOD).EQ.0.AND.IMUT.EQ.1) THEN
         IF (IGM(K,JGATE,IMUT,IPC,IMOD).NE.0) THEN
            WRITE(ICONS,5120)NAMCOF(1),MAXSCL,K,IPC,IMUT,JGATE,IMOD
            READ(IREAD,*)(GMPAR(LPAR,K,JGATE,IMUT,IPC,IMOD),LPAR=1,
     &       MAXSCL)
         END IF
         IF (IDM(K,JGATE,IMUT,IPC,IMOD).NE.0) THEN
            WRITE(ICONS,5120)NAMCOF(2),MAXSCL,K,IPC,IMUT,JGATE,IMOD
            READ(IREAD,*)(DMPAR(LPAR,K,JGATE,IMUT,IPC,IMOD),LPAR=1,
     &       MAXSCL)
         END IF
         IF (IFM(K,JGATE,IMUT,IPC,IMOD).NE.0) THEN
            WRITE(ICONS,5120)NAMCOF(3),MAXSCL,K,IPC,IMUT,JGATE,IMOD
            READ(IREAD,*)(FMPAR(LPAR,K,JGATE,IMUT,IPC,IMOD),LPAR=1,
     &       MAXSCL)
         END IF
      ELSE IF (NGATE(IMUT,IMOD).GT.0) THEN
         IF (JGATE.EQ.0) THEN
            IF (IMUT.EQ.1) THEN
               IF (IGM(K,JGATE,IMUT,IPC,IMOD).NE.0) THEN
                  WRITE(ICONS,5120)NAMCOF(1),MAXSCL,K,IPC,IMUT,JGATE,
     &             IMOD
                  READ(IREAD,*)(GMPAR(LPAR,K,JGATE,IMUT,IPC,IMOD),
     &             LPAR=1,MAXSCL)
               END IF
               IF (IDM(K,JGATE,IMUT,IPC,IMOD).NE.0) THEN
                  WRITE(ICONS,5120)NAMCOF(2),MAXSCL,K,IPC,IMUT,JGATE,
     &             IMOD
                  READ(IREAD,*)(DMPAR(LPAR,K,JGATE,IMUT,IPC,IMOD),
     &             LPAR=1,MAXSCL)
               END IF
               IF (IFM(K,JGATE,IMUT,IPC,IMOD).NE.0) THEN
                  WRITE(ICONS,5120)NAMCOF(3),MAXSCL,K,IPC,IMUT,JGATE,
     &             IMOD
                  READ(IREAD,*)(FMPAR(LPAR,K,JGATE,IMUT,IPC,IMOD),
     &             LPAR=1,MAXSCL)
               END IF
            END IF
            IF (IAM(K,JGATE,IMUT,IPC,IMOD).NE.0) THEN
               WRITE(ICONS,5120)NAMCOF(4),MAXSCL,K,IPC,IMUT,JGATE,
     &          IMOD
               READ(IREAD,*)(AMPAR(LPAR,K,JGATE,IMUT,IPC,IMOD),
     &          LPAR=1,MAXSCL)
            END IF
         ELSE IF (JGATE.GT.0.AND.JGATE.LT.NGATE(IMUT,IMOD)) THEN
            IF (IGM(K,JGATE,IMUT,IPC,IMOD).NE.0) THEN
               WRITE(ICONS,5120)NAMCOF(1),MAXSCL,K,IPC,IMUT,JGATE,IMOD
               READ(IREAD,*)(GMPAR(LPAR,K,JGATE,IMUT,IPC,IMOD),LPAR=1,
     &          MAXSCL)
            END IF
            IF (IDM(K,JGATE,IMUT,IPC,IMOD).NE.0) THEN
               WRITE(ICONS,5120)NAMCOF(2),MAXSCL,K,IPC,IMUT,JGATE,IMOD
               READ(IREAD,*)(DMPAR(LPAR,K,JGATE,IMUT,IPC,IMOD),LPAR=1,
     &          MAXSCL)
            END IF
            IF (IFM(K,JGATE,IMUT,IPC,IMOD).NE.0) THEN
               WRITE(ICONS,5120)NAMCOF(3),MAXSCL,K,IPC,IMUT,JGATE,IMOD
               READ(IREAD,*)(FMPAR(LPAR,K,JGATE,IMUT,IPC,IMOD),LPAR=1,
     &          MAXSCL)
            END IF
            IF (IAM(K,JGATE,IMUT,IPC,IMOD).NE.0) THEN
               WRITE(ICONS,5120)NAMCOF(4),MAXSCL,K,IPC,IMUT,JGATE,IMOD
               READ(IREAD,*)(AMPAR(LPAR,K,JGATE,IMUT,IPC,IMOD),LPAR=1,
     &          MAXSCL)
            END IF
         ELSE
            IF (IGM(K,JGATE,IMUT,IPC,IMOD).NE.0) THEN
               WRITE(ICONS,5120)NAMCOF(1),MAXSCL,K,IPC,IMUT,JGATE,IMOD
               READ(IREAD,*)(GMPAR(LPAR,K,JGATE,IMUT,IPC,IMOD),LPAR=1,
     &          MAXSCL)
            END IF
            IF (IDM(K,JGATE,IMUT,IPC,IMOD).NE.0) THEN
               WRITE(ICONS,5120)NAMCOF(2),MAXSCL,K,IPC,IMUT,JGATE,IMOD
               READ(IREAD,*)(DMPAR(LPAR,K,JGATE,IMUT,IPC,IMOD),LPAR=1,
     &          MAXSCL)
            END IF
            IF (IFM(K,JGATE,IMUT,IPC,IMOD).NE.0) THEN
               WRITE(ICONS,5120)NAMCOF(3),MAXSCL,K,IPC,IMUT,JGATE,IMOD
               READ(IREAD,*)(FMPAR(LPAR,K,JGATE,IMUT,IPC,IMOD),LPAR=1,
     &          MAXSCL)
            END IF
         END IF
      END IF
200   CONTINUE
190   CONTINUE
180   CONTINUE
170   CONTINUE
20    CONTINUE
      WRITE(ICONS,5130)(I,NAMINT(I),I=1,6)
      READ(IREAD,*)GESTL,TMIN,TMAX,TINC,NSTEPS,EPSMVK,STPMIN,TINY,
     & THRSCL,INTTYP
C
C      SET THE MODEL SCALING COEFFICIENTS
C
      SCAMOD(NMOD)=ONE
      IF (NMOD.GT.1) THEN
         SCATOT=ONE
         DO 210 IMOD=1,NMOD1
         SCAMOD(IMOD)=DEXP(DMAX1(DMIN1(SCAMOD(IMOD),EXPLIM),-EXPLIM))
         SCATOT=SCATOT+SCAMOD(IMOD)
210      CONTINUE
         DO 220 IMOD=1,NMOD
         SCAMOD(IMOD)=SCAMOD(IMOD)/SCATOT
220      CONTINUE
      END IF
      DO 300 ICN=1,2
      IF (ICN.EQ.1) THEN
         ICHAN=ICONS
      ELSE
         ICHAN=IOUT
      END IF
      WRITE (ICHAN,6000)GESTL,EPSMVK,NSTEPS,STPMIN,TINY,THRSCL,
     & NAMINT(INTTYP)
      DO 310 IMOD=1,NMOD
      NSTAG1=NSTAGE(IMOD)-1
      WRITE(ICHAN,6010)IMOD,SCAMOD(IMOD)
      WRITE(ICHAN,6020)((NHZZER(JGTMUT,IHAZ,IMOD),JGTMUT=1,2),IHAZ=1,
     & NMHAZZ(IMOD))
      DO 320 IPC=1,NPIECE(IMOD)
      WRITE(ICHAN,6030)TPC(IPC,IMOD)
      DO 330 IMUT=1,NMTGT(IMOD)
      DO 340 JGATE=0,NGATE(IMUT,IMOD)
C
C      WRITE FOR EACH TIME INTERVAL, DESTABILIZATION TYPE AND GATE THE
C      VALUES FOR GM, DM, FM AND AM
C
      NSTAG1=NSTAGE(IMOD)-1
      IF (NGATE(IMUT,IMOD).EQ.0.AND.IMUT.EQ.1) THEN
         WRITE(ICHAN,6040)(NAMCOF(1),K,JGATE,IMUT,
     &    GM(K,JGATE,IMUT,IPC,IMOD),K=0,NSTAG1)
         WRITE(ICHAN,6040)(NAMCOF(2),K,JGATE,IMUT,
     &    DM(K,JGATE,IMUT,IPC,IMOD),K=0,NSTAG1)
         WRITE(ICHAN,6040)(NAMCOF(3),K,JGATE,IMUT,
     &    FM(K,JGATE,IMUT,IPC,IMOD),K=0,NSTAG1)
      ELSE IF (NGATE(IMUT,IMOD).GT.0) THEN
         IF (JGATE.EQ.0) THEN
            IF (IMUT.EQ.1) THEN
               WRITE(ICHAN,6040)(NAMCOF(1),K,JGATE,IMUT,
     &          GM(K,JGATE,IMUT,IPC,IMOD),K=0,NSTAG1)
               WRITE(ICHAN,6040)(NAMCOF(2),K,JGATE,IMUT,
     &          DM(K,JGATE,IMUT,IPC,IMOD),K=0,NSTAG1)
               WRITE(ICHAN,6040)(NAMCOF(3),K,JGATE,IMUT,
     &          FM(K,JGATE,IMUT,IPC,IMOD),K=0,NSTAG1)
            END IF
            WRITE(ICHAN,6040)(NAMCOF(4),K,JGATE,IMUT,
     &       AM(K,JGATE,IMUT,IPC,IMOD),K=0,NSTAG1)
         ELSE IF (JGATE.GT.0.AND.JGATE.LT.NGATE(IMUT,IMOD)) THEN
            WRITE(ICHAN,6040)(NAMCOF(1),K,JGATE,IMUT,
     &       GM(K,JGATE,IMUT,IPC,IMOD),K=0,NSTAG1)
            WRITE(ICHAN,6040)(NAMCOF(2),K,JGATE,IMUT,
     &       DM(K,JGATE,IMUT,IPC,IMOD),K=0,NSTAG1)
            WRITE(ICHAN,6040)(NAMCOF(3),K,JGATE,IMUT,
     &       FM(K,JGATE,IMUT,IPC,IMOD),K=0,NSTAG1)
            WRITE(ICHAN,6040)(NAMCOF(4),K,JGATE,IMUT,
     &       AM(K,JGATE,IMUT,IPC,IMOD),K=0,NSTAG1)
         ELSE
            WRITE(ICHAN,6040)(NAMCOF(1),K,JGATE,IMUT,
     &       GM(K,JGATE,IMUT,IPC,IMOD),K=0,NSTAG1)
            WRITE(ICHAN,6040)(NAMCOF(2),K,JGATE,IMUT,
     &       DM(K,JGATE,IMUT,IPC,IMOD),K=0,NSTAG1)
            WRITE(ICHAN,6040)(NAMCOF(3),K,JGATE,IMUT,
     &       FM(K,JGATE,IMUT,IPC,IMOD),K=0,NSTAG1)
         END IF
      END IF
340   CONTINUE
330   CONTINUE
320   CONTINUE
C
C      WRITE THE PARAMETRIC SCALING VALUES FOR THOSE COEFFICIENTS
C      WHERE THESE ARE REQUIRED
C
      DO 350 IPC=1,NPIECE(IMOD)
      WRITE(ICHAN,6030)TPC(IPC,IMOD)
      DO 360 IMUT=1,NMTGT(IMOD)
      DO 370 JGATE=0,NGATE(IMUT,IMOD)
C
C      ON EACH TIME INTERVAL, DESTABILIZATION TYPE AND GATE WRITE THE
C      PARAMETER VALUES FOR CURVATURE FUNCTION FOR GM, DM, FM AND AM
C
      NSTAG1=NSTAGE(IMOD)-1
      DO 380 K=0,NSTAG1
      IF (NGATE(IMUT,IMOD).EQ.0.AND.IMUT.EQ.1) THEN
         IF (IGM(K,JGATE,IMUT,IPC,IMOD).NE.0) THEN
            WRITE(ICHAN,6050)(NAMCOF(1),K,JGATE,IMUT,
     &       LPAR,GMPAR(LPAR,K,JGATE,IMUT,IPC,IMOD),LPAR=1,MAXSCL)
         END IF
         IF (IDM(K,JGATE,IMUT,IPC,IMOD).NE.0) THEN
            WRITE(ICHAN,6050)(NAMCOF(2),K,JGATE,IMUT,
     &       LPAR,DMPAR(LPAR,K,JGATE,IMUT,IPC,IMOD),LPAR=1,MAXSCL)
         END IF
         IF (IFM(K,JGATE,IMUT,IPC,IMOD).NE.0) THEN
            WRITE(ICHAN,6050)(NAMCOF(3),K,JGATE,IMUT,
     &       LPAR,FMPAR(LPAR,K,JGATE,IMUT,IPC,IMOD),LPAR=1,MAXSCL)
         END IF
      ELSE IF (NGATE(IMUT,IMOD).GT.0) THEN
         IF (JGATE.EQ.0) THEN
            IF (IMUT.EQ.1) THEN
               IF (IGM(K,JGATE,IMUT,IPC,IMOD).NE.0) THEN
                  WRITE(ICHAN,6050)(NAMCOF(1),K,JGATE,IMUT,
     &             LPAR,GMPAR(LPAR,K,JGATE,IMUT,IPC,IMOD),LPAR=1,MAXSCL)
               END IF
               IF (IDM(K,JGATE,IMUT,IPC,IMOD).NE.0) THEN
                  WRITE(ICHAN,6050)(NAMCOF(2),K,JGATE,IMUT,
     &             LPAR,DMPAR(LPAR,K,JGATE,IMUT,IPC,IMOD),LPAR=1,MAXSCL)
               END IF
               IF (IFM(K,JGATE,IMUT,IPC,IMOD).NE.0) THEN
                  WRITE(ICHAN,6050)(NAMCOF(3),K,JGATE,IMUT,
     &             LPAR,FMPAR(LPAR,K,JGATE,IMUT,IPC,IMOD),LPAR=1,MAXSCL)
               END IF
            END IF
            IF (IAM(K,JGATE,IMUT,IPC,IMOD).NE.0) THEN
               WRITE(ICHAN,6050)(NAMCOF(4),K,JGATE,IMUT,
     &          LPAR,AMPAR(LPAR,K,JGATE,IMUT,IPC,IMOD),LPAR=1,MAXSCL)
            END IF
         ELSE IF (JGATE.GT.0.AND.JGATE.LT.NGATE(IMUT,IMOD)) THEN
            IF (IGM(K,JGATE,IMUT,IPC,IMOD).NE.0) THEN
               WRITE(ICHAN,6050)(NAMCOF(1),K,JGATE,IMUT,
     &          LPAR,GMPAR(LPAR,K,JGATE,IMUT,IPC,IMOD),LPAR=1,MAXSCL)
            END IF
            IF (IDM(K,JGATE,IMUT,IPC,IMOD).NE.0) THEN
               WRITE(ICHAN,6050)(NAMCOF(2),K,JGATE,IMUT,
     &          LPAR,DMPAR(LPAR,K,JGATE,IMUT,IPC,IMOD),LPAR=1,MAXSCL)
            END IF
            IF (IFM(K,JGATE,IMUT,IPC,IMOD).NE.0) THEN
               WRITE(ICHAN,6050)(NAMCOF(3),K,JGATE,IMUT,
     &          LPAR,FMPAR(LPAR,K,JGATE,IMUT,IPC,IMOD),LPAR=1,MAXSCL)
            END IF
            IF (IAM(K,JGATE,IMUT,IPC,IMOD).NE.0) THEN
               WRITE(ICHAN,6050)(NAMCOF(4),K,JGATE,IMUT,
     &          LPAR,AMPAR(LPAR,K,JGATE,IMUT,IPC,IMOD),LPAR=1,MAXSCL)
            END IF
         ELSE
            IF (IGM(K,JGATE,IMUT,IPC,IMOD).NE.0) THEN
               WRITE(ICHAN,6050)(NAMCOF(1),K,JGATE,IMUT,
     &          LPAR,GMPAR(LPAR,K,JGATE,IMUT,IPC,IMOD),LPAR=1,MAXSCL)
            END IF
            IF (IDM(K,JGATE,IMUT,IPC,IMOD).NE.0) THEN
               WRITE(ICHAN,6050)(NAMCOF(2),K,JGATE,IMUT,
     &          LPAR,DMPAR(LPAR,K,JGATE,IMUT,IPC,IMOD),LPAR=1,MAXSCL)
            END IF
            IF (IFM(K,JGATE,IMUT,IPC,IMOD).NE.0) THEN
               WRITE(ICHAN,6050)(NAMCOF(3),K,JGATE,IMUT,
     &          LPAR,FMPAR(LPAR,K,JGATE,IMUT,IPC,IMOD),LPAR=1,MAXSCL)
            END IF
         END IF
      END IF
380   CONTINUE
370   CONTINUE
360   CONTINUE
350   CONTINUE
310   CONTINUE
300   CONTINUE
      NTIME=(TMAX-TMIN)/TINC+1.5D+00
      DO 400 I=1,NTIME
      TCAL=DFLOAT(I-1)*TINC+TMIN
      TATTD=TCAL+GESTL
      IF (INTTYP.LT.6) THEN
         CALL MVKHAZ(CUMINT,HAZARD,NOKSUM,NBDSUM,INTTYP,IFAIL)
      ELSE
         CALL MVKH2S(CUMINT,HAZARD,NOKSUM,NBDSUM,INTTYP,IFAIL)
      END IF
      WRITE(ICONS,6060)TCAL,CUMINT,HAZARD,NOKSUM,NBDSUM,IFAIL
      WRITE(IOUT,6070)TCAL,CUMINT,HAZARD,NOKSUM,NBDSUM,IFAIL
      WRITE(IOUTAB,6060)TCAL,CUMINT,HAZARD,NOKSUM,NBDSUM,IFAIL
400   CONTINUE
C
C      DETERMINE CLOCK TIME AT END OF LOOP TO DETERMINE TOTAL TIME
C      TAKEN
C
      CALL X05AAF(ITIME)
      TIMCLO=DFLOAT(ITIME(7))*1.0D-03+DFLOAT(ITIME(6))+
     & DFLOAT(ITIME(5))*6.0D+01+DFLOAT(ITIME(4))*3.6D+03+
     & DFLOAT(ITIME(3))*8.64D+04-TIMCLO
      TIMCPU=X05BAF()-TIMCPU
      WRITE(ICONS,6080)TIMCLO,TIMCPU
      WRITE(IOUT,6080)TIMCLO,TIMCPU
10    CONTINUE
5000  FORMAT(' HOW MANY ANALYSES ARE REQUIRED')
5010  FORMAT(' HOW MANY MODELS DO YOU WISH TO USE (<=',I3,')')
5020  FORMAT(' PLEASE GIVE THE',I3,' MODEL SCALING COEFFICIENTS')
5030  FORMAT(' PLEASE GIVE THE NUMBER OF STAGES (<=',I3,')'/
     & ' AND THE NUMBER OF DESTABILIZING MUTATION TYPES (<=',I3,')'/
     & ' FOR MODEL',I3)
5040  FORMAT(' PLEASE GIVE FOR EACH OF ',I3,' DESTABILIZING MUTATION'/
     & ' TYPES, THE NUMBER OF GATES (<=',I3,') FOR MODEL',I3)
5050  FORMAT(' DO YOU WISH TO USE OTHER THAN DEFAULT VALUES OF ZERO'/
     & ' ELEMENTS IN HAZARD FUNCTION EVALUATIONS FOR MODEL ',I3,'?')
5060  FORMAT(A1)
5070  FORMAT(' PLEASE GIVE THE NUMBER OF ASSUMED ZERO VALUES OF Y(I,J)'/
     & ' FOR EVALUATION OF HAZARD FOR MODEL ',I3)
5080  FORMAT(' PLEASE GIVE THE ',I4,' DESTABILISATION LEVELS (BETA)',
     & ' AND DESTABILIZATION MUTATION TYPES (D) FOR MODEL ',I3)
5090  FORMAT(' PLEASE GIVE THE NUMBER OF TIME INTERVALS OVER WHICH'/
     & ' THE COEFFICIENTS ARE CONSTANT FOR MODEL',I3,' (<=',I3,')')
5100  FORMAT(' PLEASE GIVE THE STARTING POINT OF EACH OF THE',I3,
     & ' TIME INTERVALS FOR MODEL',I3/' (FIRST MUST BE 0)')
5110  FORMAT(' PLEASE GIVE THE INTERMEDIATE CELL ',A9,' RATE'/
     & ' AND INDICATOR OF CURVATURE (1=YES,0=NO) FOR COMPARTMENTS',
     & ' J=0,..,',I3,' ON AGE INTERVAL',I3/
     & ' FOR DESTABILIZATION TYPE',I3,', GATE',I3,' AND MODEL',I3)
5120  FORMAT(' PLEASE GIVE THE INTERMEDIATE CELL ',A9,' RATE'/
     & ' CURVATURE PARAMETERS (1,...,',I3,') FOR COMPARTMENT',
     & ' J=',I3,' ON AGE INTERVAL',I3/
     & ' FOR DESTABILIZATION TYPE',I3,', GATE',I3,' AND MODEL',I3)
5130  FORMAT(' PLEASE GIVE THE GESTATION LENGTH, THE SMALLEST AND'/
     & ' LARGEST AGES, AGE INCREMENT, THE NUMBER OF INTEGRATION STEPS'/
     & ' AND CONVERGENCE CRITERION THE MINIMUM STEP SIZE IN THE'/
     & ' INTEGRATIONS (USUALLY=1.0E-20), THE SMALL AMOUNT'/
     & ' DETERMINING AT WHICH POINT THE INTEGRATOR SWITCHES TO USING'/
     & ' ABSOLUTE ERRORS (USUALLY 1.0E-30)'/
     & ' THE THRESHOLD QUANTITY ABOVE WHICH RELATIVE ERRORS ARE USED'/
     & ' BY INTEGRATOR AND INTEGRATION TYPE:',10(/1X,I3,2X,A31))
6000  FORMAT(' MINIMISATION ROUTINE FITTERMVKMULTGATESTOCHHAZ REVISED',
     & ' BY M P LITTLE 11 MARCH 2009'/' GESTATION LENGTH',F9.4/
     & ' CONVERGENCE CRITERION',1PE11.4E2,
     & ' NUMBER OF INTEGRATION STEPS',I6/
     & ' MINIMUM STEP LENGTH',1PE11.4E2,
     & ' INTEGRATOR SCALING "SMALL AMOUNT"',1PE11.4E2/
     & ' INTEGRATOR SCALING THRESHOLD',1PE11.4E2/
     & ' INTEGRATOR TYPE: ',A31)
6010  FORMAT(' MODEL',I3,' SCALING COEFFICIENT',1PE21.14E2/
     & ' ================================================='/
     & ' Y(I,J) IN HAZARD THAT ARE SET TO ZERO'/
     & ' -------------------------------------')
6020  FORMAT(' DESTABILIZATION/GATE LEVEL = ',I4,
     & ' DESTABILIZATION TYPE = ',I4)
6030  FORMAT(' AGE INTERVAL:',1PE21.14E2,'-'/
     & ' -----------------------------------')
6040  FORMAT(1X,A9,'(CANCER STAGE ',I3,', DESTABILIZATION/GATE ',I3,
     & ', MUTATION TYPE ',I3,')=',1PE21.14E2)
6050  FORMAT(1X,A9,'(CANCER STAGE ',I3,', DESTABILIZATION/GATE ',I3,
     & ', MUTATION TYPE ',I3,', CURVATURE PARAMETER ',I3,')=',
     & 1PE21.14E2)
6060  FORMAT(' A',1PE21.14E2,' IHZ',1PE21.14E2,' HZ',1PE21.14E2,
     & ' OK',I8,'BAD',I8,'FL',I8)
6070  FORMAT(' AGE',1PE21.14E2,' INTEGRATED HAZARD',1PE21.14E2,
     & ' HAZARD',1PE21.14E2,' OK',I8,' BAD',I8,' FAIL',I8)
6080  FORMAT(' CLOCK TIME USED',1PE21.14E2,' SECONDS'/
     & ' CPU TIME USED',1PE21.14E2,' SECONDS')
      END
      SUBROUTINE MVKH2S(CUMINT,HAZARD,NOKSUM,NBDSUM,INTTYP,IFAIL)
C
C      EVALUATES THE HAZARD AT AGE TATTD (STORED IN COMMON/MVKC5) FOR
C      THE 2-STAGE MVK MODEL AND RETURNS IT IN HAZARD, THE INTEGRATED
C      HAZARD IN CUMINT
C      THE DEFINING COEFFICIENTS (STORED IN GM, DM, FM IN COMMON/MVKC1,
C      COMMON/MVKC2 AND COMMON/MVKC3) ARE PIECEWISE CONSTANT
C      NOKSUM IS THE TOTAL NUMBER OF FUNCTION EVALUATIONS FOR EVALUATION
C      OF DIFFERENTIAL EQUATIONS WHICH COULD USE THE SPECIFIED STEP
C      LENGTH
C      NBDSUM IS THE TOTAL NUMBER OF FUNCTION EVALUATIONS WHICH REQUIRED
C      A SMALLER STEP LENGTH (BOTH ALWAYS=0)
C      IFAIL (ALWAYS=0) ON CORRECT RETURN
C      INTEGRATOR TYPE USED, SET BY INTTYP (SHOULD ALWAYS =6
C      (PIECEWISE 2-STAGE))
C
      IMPLICIT DOUBLE PRECISION (A-H,O-Z)
      PARAMETER (NSTMAX=10,NMTMAX=4,NGTMAX=5,MAXHAZ=100)
      PARAMETER (NMAX=2*(NGTMAX*NMTMAX+1)*NSTMAX)
      PARAMETER (NPCMAX=60,MODMX=4,ZERO=0.0D+00,ONE=1.0D+00)
      PARAMETER (TWO=2.0D+00,FOUR=4.0D+00,EXPLIM=7.0D+01,DLOGLL=1.0D-30)
      PARAMETER (NPCMX1=NPCMAX+1,GLIM=1.0D-07,SMALL=1.0D-15,MAXSCL=12)
      DIMENSION T0(NPCMX1)
      COMMON/MVKC1/GM(0:NSTMAX,0:NGTMAX,NMTMAX,NPCMAX,MODMX)
      COMMON/MVKC2/DM(0:NSTMAX,0:NGTMAX,NMTMAX,NPCMAX,MODMX)
      COMMON/MVKC3/FM(0:NSTMAX,0:NGTMAX,NMTMAX,NPCMAX,MODMX)
      COMMON/MVKC4/AM(0:NSTMAX,0:NGTMAX,NMTMAX,NPCMAX,MODMX)
      COMMON/MVKC5/TPC(NPCMAX,MODMX),TATTD,NHZZER(2,MAXHAZ,MODMX)
      COMMON/MVKC6/SCAMOD(MODMX),NSTAGE(MODMX),NGATE(NMTMAX,MODMX)
      COMMON/MVKC7/EPSMVK,GESTL,NPIECE(MODMX),NSTEPS,IMOD,INDINT,NMOD
      COMMON/MVKC9/NMTGT(MODMX),NGTSUM(NMTMAX,MODMX)
      COMMON/MVKC10/GMPAR(MAXSCL,0:NSTMAX,0:NGTMAX,NMTMAX,NPCMAX,MODMX)
      COMMON/MVKC11/DMPAR(MAXSCL,0:NSTMAX,0:NGTMAX,NMTMAX,NPCMAX,MODMX)
      COMMON/MVKC12/FMPAR(MAXSCL,0:NSTMAX,0:NGTMAX,NMTMAX,NPCMAX,MODMX)
      COMMON/MVKC13/AMPAR(MAXSCL,0:NSTMAX,0:NGTMAX,NMTMAX,NPCMAX,MODMX)
      HAZARD=ZERO
      CUMINT=ZERO
      NOKSUM=0
      NBDSUM=0
      IFAIL=0
      DO 10 IMOD=1,NMOD
      NST=NSTAGE(IMOD)
      NPIEC=NPIECE(IMOD)
      NPC=0
      DO 20 I=1,NPIEC
      T0(I)=TPC(I,IMOD)
      IF (TATTD.LT.TPC(I,IMOD)) GOTO 30
20    NPC=I
30    CONTINUE
      T0(NPC+1)=TATTD
C
C      FIRST COMPUTE HAZARD
C
      IF (NST.GT.1) THEN
C
C         CALCULATE HAZARD FUNCTION FOR 2-STAGE MODEL (USING ALGORITHM
C         OF W HEIDENREICH)
C
         PHI=ONE
         DYTI=-DMAX1(FM(1,0,1,NPC,IMOD),ZERO)
         HAZCOM=ZERO
         CUMCOM=ZERO
         DO 40 IPC=NPC,1,-1
C
C         LOOP OVER INTERVALS ON WHICH GM, DM, FM ARE CONSTANT
C
         G=DMAX1(GM(1,0,1,IPC,IMOD)*GMPAR(1,1,0,1,IPC,IMOD),ZERO)
         D=DMAX1(DM(1,0,1,IPC,IMOD)*DMPAR(1,1,0,1,IPC,IMOD),ZERO)
         FM1=DMAX1(FM(1,0,1,IPC,IMOD)*FMPAR(1,1,0,1,IPC,IMOD),ZERO)
         FM0=DMAX1(FM(0,0,1,IPC,IMOD)*FMPAR(1,0,0,1,IPC,IMOD),ZERO)
         T=T0(IPC)
         X0M0=FM0
         DELT=T0(IPC+1)-T
         IF (G.GT.GLIM) THEN
C
C            CALCULATE HAZARD FUNCTION WHEN G LARGE (>GLIM)
C
            B=G+D+FM1
            DISC=DSQRT(B*B-FOUR*G*D)
            PHIFM1=DABS(FM1)+DABS(ONE-PHI)
C
C            COMPUTE LOWER AND UPPER ROOTS OF KOLMOGOROV BACKWARD
C            EQUATION (AI < 1 < BI)
C
            AI=TWO*D/(B+DISC)
            BI=AI+DISC/G
            HA=DEXP(DMIN1(G*(ONE-AI)*DELT,EXPLIM))
            HB=DEXP(DMAX1(G*(ONE-BI)*DELT,-EXPLIM))
            IF (PHIFM1.GT.SMALL) THEN
               FSI=(PHI-AI)*HB+(BI-PHI)*HA
            ELSE
C
C               IF PHI IS ALREADY NEAR 1 AND FM1 IS NEAR 0 SET
C               FSI=ABS(1-D/G)
C
               FSI=DABS(ONE-D/G)
            END IF
            FSIXG=DMAX1(FSI*G,DLOGLL)
            FSTI=(HB-HA)*DYTI
            HAZCOM=HAZCOM+X0M0*FSTI/FSIXG
            IF (PHIFM1.GT.SMALL) THEN
C
C               ONLY CHANGE CUMULATIVE HAZARD IF PHI IS NOT NEAR 1
C               OR M1 IS NOT NEAR 0 (OTHERWISE DISC=FSIXG)
C
               CUMCOM=CUMCOM+DMAX1(-X0M0*DLOG(DMAX1(DISC/FSIXG,DLOGLL))/
     &          G,ZERO)
            END IF
            IF (IPC.GT.1) THEN
               IF (PHIFM1.GT.SMALL) THEN
                  PHI=(BI*(PHI-AI)*HB+AI*(BI-PHI)*HA)/DMAX1(FSI,DLOGLL)
               ELSE
C
C                  IF PHI IS ALREADY NEAR 1 AND FM1 IS NEAR 0 SET PHI=1
C
                  PHI=ONE
               END IF
               DYTI=((DISC/FSIXG)**2)*HA*HB*DYTI
            END IF
         ELSE
C
C            CALCULATE HAZARD FUNCTION WHEN G SMALL (<GLIM) BY LINEAR
C            EXTRAPOLATION BETWEEN LIMITING CASE (G->0) AND AT GLIM
C
            PROPOR=G/GLIM
            PROPCO=ONE-PROPOR
            BGL=GLIM+D+FM1
            BLI=D+FM1
            DISCGL=DSQRT(BGL*BGL-FOUR*GLIM*D)
            DISCLI=D+FM1
C
C            COMPUTE LOWER AND UPPER ROOTS OF KOLMOGOROV BACKWARD
C            EQUATIONS CORRESPONDING TO GLIM AND LIMIT G->0
C            (AIGL < 1 < BIGL, AILI < 1)
C
            AIGL=TWO*D/(BGL+DISCGL)
            IF (BLI.GT.ZERO) THEN
               AILI=D/BLI
            ELSE
               AILI=ONE
            END IF
            BIGL=AIGL+DISCGL/GLIM
            HAGL=DEXP(DMIN1(GLIM*(ONE-AIGL)*DELT,EXPLIM))
            HBGL=DEXP(DMAX1(GLIM*(ONE-BIGL)*DELT,-EXPLIM))
            HBLI=DEXP(DMAX1(-DISCLI*DELT,-EXPLIM))
            FSIGL=(PHI-AIGL)*HBGL+(BIGL-PHI)*HAGL
            FSIXGG=DMAX1(FSIGL*GLIM,DLOGLL)
            FSIXGL=DMAX1(DISCLI,DLOGLL)
            FSTIGL=(HBGL-HAGL)*DYTI
            FSTILI=(HBLI-ONE)*DYTI
            HAZCOM=HAZCOM+X0M0*(PROPOR*FSTIGL/FSIXGG+PROPCO*FSTILI/
     &       FSIXGL)
            CUMCOM=CUMCOM+DMAX1(-X0M0*(PROPOR*DLOG(DMAX1(DISCGL/FSIXGG,
     &       DLOGLL))/GLIM+PROPCO*((PHI-(PHI-AILI)*HBLI-AILI)/FSIXGL-
     &       (ONE-AILI)*DELT)),ZERO)
            IF (IPC.GT.1) THEN
               PHI=PROPOR*(BIGL*(PHI-AIGL)*HBGL+AIGL*(BIGL-PHI)*HAGL)/
     &          DMAX1(FSIGL,DLOGLL)+PROPCO*(AILI+HBLI*(PHI-AILI))
               DYTI=(PROPOR*((DISCGL/FSIXGG)**2)*HAGL*HBGL+PROPCO*HBLI)
     &          *DYTI
            END IF
         END IF
C
C         MAKE SURE THAT PHI IS BETWEEN 0 AND 1
C
         PHI=DMAX1(DMIN1(PHI,ONE),ZERO)
40       CONTINUE
      ELSE
C
C         CALCULATE THE HAZARD FUNCTION FOR THE 1-STAGE MODEL
C
         HAZCOM=DMAX1(FM(0,0,1,NPC,IMOD)*FMPAR(1,0,0,1,NPC,IMOD),ZERO)
      END IF
      HAZARD=HAZARD+SCAMOD(IMOD)*HAZCOM
10    CUMINT=CUMINT+SCAMOD(IMOD)*CUMCOM
      RETURN
      END
      SUBROUTINE MVKHAZ(CUMINT,HAZARD,NOKSUM,NBDSUM,INTTYP,IFAIL)
C
C      EVALUATES THE HAZARD AT AGE TATTD (STORED IN COMMON/MVKC5) FOR
C      THE GENERALISED MVK MODEL WITH NSTAGE STAGES (STORED IN
C      COMMON/MVKC6) AND RETURNS IT IN HAZARD, THE INTEGRATED HAZARD IN
C      CUMINT
C      NSTEPS ARE USED TO EVALUATE THE INTEGRAL OVER EACH INTERVAL
C      ON WHICH THE DEFINING COEFFICIENTS (STORED IN GM, DM, FM IN
C      COMMON/MVKC1, COMMON/MVKC2 AND COMMON/MVKC3) ARE CONSTANT
C      EPSMVK IS THE RELATIVE ERROR IN EACH EVALUATION OF THE PGF
C      NOKSUM IS THE TOTAL NUMBER OF FUNCTION EVALUATIONS FOR EVALUATION
C      OF DIFFERENTIAL EQUATIONS WHICH COULD USE THE SPECIFIED STEP
C      LENGTH
C      NBDSUM IS THE TOTAL NUMBER OF FUNCTION EVALUATIONS WHICH REQUIRED
C      A SMALLER STEP LENGTH
C      IFAIL = 0 ON CORRECT RETURN (IF EACH EVALUATION OF THE
C      DERIVATIVE OF PHI WAS CORRECT)
C      INTEGRATOR TYPE USED, SET BY INTTYP
C      (1=RUNGE-KUTTA 4TH ORDER,2=BULIRSCH-STOER,3=ROSENBROCK (SHAMPINE
C       PARAMETERS),4=ROSENBROCK (KAPS-RENTROP PARAMETERS),
C       5=BULIRSCH-STOER STIFF)
C
      IMPLICIT DOUBLE PRECISION (A-H,O-Z)
      CHARACTER NAMINT*31
      PARAMETER (NSTMAX=10,NMTMAX=4,NGTMAX=5,DLOGLL=1.0D-30)
      PARAMETER (NMAX=2*(NGTMAX*NMTMAX+1)*NSTMAX,MAXSCL=12,MAXHAZ=100)
      PARAMETER (NPCMAX=60,MODMX=4,ZERO=0.0D+00,ONE=1.0D+00)
      DIMENSION PHI(NMAX)
      COMMON/MVKC1/GM(0:NSTMAX,0:NGTMAX,NMTMAX,NPCMAX,MODMX)
      COMMON/MVKC2/DM(0:NSTMAX,0:NGTMAX,NMTMAX,NPCMAX,MODMX)
      COMMON/MVKC3/FM(0:NSTMAX,0:NGTMAX,NMTMAX,NPCMAX,MODMX)
      COMMON/MVKC4/AM(0:NSTMAX,0:NGTMAX,NMTMAX,NPCMAX,MODMX)
      COMMON/MVKC5/TPC(NPCMAX,MODMX),TATTD,NHZZER(2,MAXHAZ,MODMX)
      COMMON/MVKC6/SCAMOD(MODMX),NSTAGE(MODMX),NGATE(NMTMAX,MODMX)
      COMMON/MVKC7/EPSMVK,GESTL,NPIECE(MODMX),NSTEPS,IMOD,INDINT,NMOD
      COMMON/MVKC8/STPMIN,TINY,THRSCL,NAMINT(6)
      COMMON/MVKC9/NMTGT(MODMX),NGTSUM(NMTMAX,MODMX)
      COMMON/MVKC10/GMPAR(MAXSCL,0:NSTMAX,0:NGTMAX,NMTMAX,NPCMAX,MODMX)
      COMMON/MVKC11/DMPAR(MAXSCL,0:NSTMAX,0:NGTMAX,NMTMAX,NPCMAX,MODMX)
      COMMON/MVKC12/FMPAR(MAXSCL,0:NSTMAX,0:NGTMAX,NMTMAX,NPCMAX,MODMX)
      COMMON/MVKC13/AMPAR(MAXSCL,0:NSTMAX,0:NGTMAX,NMTMAX,NPCMAX,MODMX)
      COMMON/MVKC18/HZSUM(0:NGTMAX,NMTMAX,MODMX),NMHAZZ(MODMX)
      EXTERNAL MVKPGF,RKQC,BSSTEP,STIFSH,STIFKR,STIFBS
      CUMINT=ZERO
      HAZARD=ZERO
      NOKSUM=0
      NBDSUM=0
      DO 10 IMOD=1,NMOD
      NST=NSTAGE(IMOD)
      NPIEC=NPIECE(IMOD)
      NMUT=NMTGT(IMOD)
      NVMVK=2*NST*(1+NGTSUM(NMUT,IMOD)+NGATE(NMUT,IMOD))+1
      NPC=0
      DO 20 I=1,NPIEC
      IF (TATTD.LT.TPC(I,IMOD)) GOTO 30
      NPC=I
20    CONTINUE
30    CONTINUE
C
C      FIRST INITIALISE PHI AND d PHI/dT CORRESPONDING TO MAIN AXIS
C     (WITHOUT GI): IMUT=1, JGATE=0
C
      DO 40 I=1,NST
      PHI(2*I-1)=ONE
      PHI(2*I)=ZERO
40    CONTINUE
      CALL CURVE(TATTD,FMPAR(1,NST-1,0,1,NPC,IMOD),FMOUT,DFMOUT)
      PHI(2*NST)=-FM(NST-1,0,1,NPC,IMOD)*FMOUT*HZSUM(0,1,IMOD)
      NCUM=2*NST
C
C      NOW INITIALISE PHI AND d PHI/dT CORRESPONDING TO EACH GI PLANE:
C      IMUT=1,..,NMUT, JGATE=1,..,NGATE(IMUT)
C
      DO 50 IMUT=1,NMUT
      NGT=NGATE(IMUT,IMOD)
      IF (NGT.GT.0) THEN
         DO 60 I=1,NST*NGT
         PHI(2*I-1+NCUM)=ONE
         PHI(2*I+NCUM)=ZERO
60       CONTINUE
         DO 70 I=1,NGT
         CALL CURVE(TATTD,FMPAR(1,NST-1,I,IMUT,NPC,IMOD),FMOUT,DFMOUT)
         PHI(2*NST*I+NCUM)=-FM(NST-1,I,IMUT,NPC,IMOD)*FMOUT*
     &    HZSUM(I,IMUT,IMOD)
70       CONTINUE
      END IF
      NCUM=NCUM+2*NST*NGT
50    CONTINUE
      PHI(NVMVK)=ZERO
C
C      CALCULATE THE HAZARD FUNCTION BY NUMERICAL INTEGRATION
C
      TSTAR=TATTD
      DO 80 IPC=1,NPC
C
C      LOOP OVER INTERVALS ON WHICH GM, DM, FM, AM ARE CONSTANT
C      (POSSIBLY VARIED BY GMPAR, DMPAR, FMPAR, AMPAR)
C
      INDINT=NPC-IPC+1
C
C      SET STEP SIZE H FOR THE INTEGRAL
C
      TEND=TPC(INDINT,IMOD)
      H=(TSTAR-TEND)/DFLOAT(NSTEPS)
C
C      SET THE MINIMUM STEP LENGTH HMIN TO BE USED IN THE SOLUTION OF
C      THE DEFINING DIFFERENTIAL EQUATIONS
C
      HMIN=DMAX1(H*STPMIN,STPMIN)
      IF (H.GT.HMIN) THEN
         IF (INTTYP.EQ.1) THEN
C
C            PERFORM THE INTEGRATION WITH 4TH ORDER RUNGE-KUTTA
C            INTEGRATOR
C
            CALL ODEINT(PHI,NVMVK,TSTAR,TEND,EPSMVK,H,HMIN,NOK,NBAD,
     &       MVKPGF,RKQC,TINY,THRSCL,IFAIL)
         ELSE IF (INTTYP.EQ.2) THEN
C
C            PERFORM THE INTEGRATION WITH BULIRSCH-STOER
C            INTEGRATOR
C
            CALL ODEINT(PHI,NVMVK,TSTAR,TEND,EPSMVK,H,HMIN,NOK,NBAD,
     &       MVKPGF,BSSTEP,TINY,THRSCL,IFAIL)
         ELSE IF (INTTYP.EQ.3) THEN
C
C         PERFORM THE INTEGRATION WITH ROSENBROCK STIFF
C         INTEGRATOR (SHAMPINE PARAMETERS)
C
            CALL ODEINT(PHI,NVMVK,TSTAR,TEND,EPSMVK,H,HMIN,NOK,NBAD,
     &       MVKPGF,STIFSH,TINY,THRSCL,IFAIL)
         ELSE IF (INTTYP.EQ.4) THEN
C
C         PERFORM THE INTEGRATION WITH ROSENBROCK STIFF
C         INTEGRATOR (KAPS-RENTROP PARAMETERS)
C
            CALL ODEINT(PHI,NVMVK,TSTAR,TEND,EPSMVK,H,HMIN,NOK,NBAD,
     &       MVKPGF,STIFKR,TINY,THRSCL,IFAIL)
         ELSE
C
C            PERFORM THE INTEGRATION WITH BULIRSCH-STOER STIFF
C            INTEGRATOR
C
            CALL ODEINT(PHI,NVMVK,TSTAR,TEND,EPSMVK,H,HMIN,NOK,NBAD,
     &       MVKPGF,STIFBS,TINY,THRSCL,IFAIL)
         END IF
         IF (IFAIL.NE.0) RETURN
         NOKSUM=NOKSUM+NOK
         NBDSUM=NBDSUM+NBAD
      END IF
      TSTAR=TEND
80    CONTINUE
      HAZARD=HAZARD-SCAMOD(IMOD)*PHI(2)/DMAX1(PHI(1),DLOGLL)
C
C      INACCURATE CALCULATION OF CUMULATIVE HAZARD
C
C     CUMINT=CUMINT-SCAMOD(IMOD)*DLOG(DMAX1(PHI(1),DLOGLL))
C
C
C      MORE ACCURATE CALCULATION OF CUMULATIVE HAZARD
C
      CUMINT=CUMINT+SCAMOD(IMOD)*PHI(NVMVK)
C
10    CONTINUE
      RETURN
      END
      SUBROUTINE ODEINT(YSTART,NVAR,X1,X2,EPS,H1,HMIN,NOK,NBAD,DERIVS,
     & RKQS,TINY,THRSCL,IFAIL)
C
C      ADAPTIVE INTEGRATOR DRIVER ROUTINE, CALLING VARIETY OF STEPPER
C      ROUTINES RKQS (E.G. RKQC, BSSTEP, STIFSH, STIFKR, STIFBS)
C      INTEGRATE THE NVAR STARTING VALUES YSTART FROM X1 TO X2 WITH
C      ACCURACY EPS.
C      H1 IS (GUESSED) FIRST STEP SIZE, HMIN MINIMUM ALLOWED STEP SIZE
C      NOK AND NBAD ARE NUMBER OF GOOD AND BAD (BUT RETRIED) STEPS
C      YSTART IS REPLACED BY VALUES AT END OF INTEGRATION INTERVAL
C      DERIVS IS USER SUPPLIED SUBROUTINE FOR CALCULATING RIGHT HAND
C      SIDE DERIVATIVE, RKQS THE INTEGRATOR
C      TINY IS THE AMOUNT BELOW WHICH THE ERROR IS
C      CALCULATED WITHOUT RELATION TO [ABS(Y)+ABS(H*DY/DX)]
C      THRSCL IS THRESHOLD ABOVE WHICH RELATIVE ERRORS ARE USED
C      AND BELOW WHICH ABSOLUTE ERRORS ARE EMPLOYED
C      IFAIL DETERMINES SUCCESS OF INTEGRATION (=0 ON SUCCESSFUL EXIT)
C      ROUTINE DOCUMENTED IN NUMERICAL RECIPES (PRESS, FLANNERY ET AL.)
C      (1ST EDITION) (CUP 1989) PP. 558-560
C
      IMPLICIT DOUBLE PRECISION (A-H,O-Z)
      PARAMETER (MAXSTP=200000,NSTMAX=10,NMTMAX=4,NGTMAX=5)
      PARAMETER (NMAX=2*(NGTMAX*NMTMAX+1)*NSTMAX,ZERO=0.0D+00)
      DIMENSION YSTART(NVAR),YSCAL(NMAX),Y(NMAX),DYDX(NMAX)
      EXTERNAL DERIVS,RKQS
      X=X1
      H=DSIGN(H1,X2-X1)
      NOK=0
      NBAD=0
      DO 10 I=1,NVAR
10    Y(I)=YSTART(I)
      DO 20 NSTP=1,MAXSTP
      CALL DERIVS(X,Y,DYDX)
C
C      SET SCALING USED TO MONITOR ACCURACY
C
      DO 30 I=1,NVAR
30    YSCAL(I)=DMAX1(DABS(Y(I))+DABS(H*DYDX(I))+TINY,THRSCL)
C
C      CHECK THAT X+H LIES WITHIN THE INTERVAL (X1,X2)
C      IF NOT CUT DOWN STEPSIZE
C
      IF ((X+H-X2)*(X+H-X1).GT.ZERO) H=X2-X
      CALL RKQS(Y,DYDX,NVAR,X,H,EPS,YSCAL,HDID,HNEXT,HMIN,DERIVS,IFAIL)
      IF (IFAIL.NE.0) THEN
C
C         STEP SIZE GOT TOO SMALL FOR MACHINE ACCURACY
C
         IFAIL=IFAIL+10
         RETURN
      END IF
      IF (HDID.EQ.H) THEN
C
C         INTEGRATION WAS PERFORMED WITH STEPSIZE HDID = H
C
         NOK=NOK+1
      ELSE
C
C         INTEGRATION WAS PERFORMED WITH STEPSIZE HDID < H
C
         NBAD=NBAD+1
      END IF
      IF ((X-X2)*(X2-X1).GE.ZERO) THEN
C
C         HAVE REACHED END OF INTEGRATION, RETURN FINAL Y VALUES AS
C         YSTART
C
         DO 40 I=1,NVAR
40       YSTART(I)=Y(I)
         IFAIL=0
         RETURN
      END IF
      IF (DABS(HNEXT).LT.HMIN) THEN
C
C         STEP SIZE TOO SMALL
C
         IFAIL=2
         RETURN
      END IF
      H=HNEXT
20    CONTINUE
C
C      TOO MANY STEPS
C
      IFAIL=1
      RETURN
      END
      SUBROUTINE RKQC(Y,DYDX,NV,X,HTRY,EPS,YSCAL,HDID,HNEXT,HMIN,DERIVS,
     & IFAIL)
C
C      FIFTH-ORDER RUNGE-KUTTA STEP WITH MONITORING OF LOCAL TRUNCATION
C      ERROR TO ENSURE ACCURACY AND ADJUST STEPSIZE
C      Y IS DEPENDENT VARIABLE OF LENGTH NV AND ITS DERIVATIVE DYDX AT
C      THE STARTING VALUE OF THE INDEPENDENT VARIABLE X
C      ALSO INPUT ARE THE STEPSIZE TO BE ATTEMPTED HTRY, THE MINIMUM
C      STEP SIZE HMIN, THE REQUIRED ACCURACY EPS, AND THE VECTOR YSCAL
C      AGAINST WHICH THE ERROR IS SCALED
C      ON OUTPUT Y AND X ARE REPLACED BY THEIR NEW VALUES, HDID IS THE
C      STEPSIZE WHICH WAS ACTUALLY ACCOMPLISHED, AND HNEXT IS THE
C      ESTIMATED NEXT STEPSIZE.
C      DERIVS IS THE USER-SUPPLIED SUBROUTINE THAT COMPUTES THE
C      RIGHT-HAND SIDE DERIVATIVES
C      ROUTINE DOCUMENTED IN NUMERICAL RECIPES (PRESS, FLANNERY ET AL.)
C      (1ST EDITION) (CUP 1989) PP. 558-560 AND (2ND EDITION)
C      (CUP 1992) PP. 712-713
C
      IMPLICIT DOUBLE PRECISION (A-H,O-Z)
      PARAMETER (NSTMAX=10,NMTMAX=4,NGTMAX=5)
      PARAMETER (NMAX=2*(NGTMAX*NMTMAX+1)*NSTMAX)
      PARAMETER (PGROW=-0.2D+00,PSHRNK=-0.25D+00,ONE=1.0D+00)
      PARAMETER (FCOR=ONE/1.5D+01,HALF=ONE/2.0D+00,SAFETY=0.9D+00)
      PARAMETER (ZERO=0.0D+00,FIVE=5.0D+00,DLOGUL=1.0D+15,ERRMUL=DLOGUL)
      PARAMETER (TENTH=ONE/1.0D+01)
C
C      ERRCON = (5/SAFETY)**(1/PGROW)
C
      PARAMETER (ERRCON=1.889568D-04)
      EXTERNAL DERIVS
      DIMENSION Y(NV),DYDX(NV),YSCAL(NV),YTEMP(NMAX),YSAV(NMAX)
      DIMENSION DYSAV(NMAX)
      IFAIL=0
C
C      SAVE INITIAL VALUES
C
      XSAV=X
      DO 10 I=1,NV
      YSAV(I)=Y(I)
10    DYSAV(I)=DYDX(I)
      H=HTRY
C
C      TAKE TWO HALF STEPS
C
20    HH=H*HALF
      CALL RK4(YSAV,DYSAV,NV,XSAV,HH,YTEMP,DERIVS)
      X=XSAV+HH
      CALL DERIVS(X,YTEMP,DYDX)
      CALL RK4(YTEMP,DYDX,NV,X,HH,Y,DERIVS)
      X=XSAV+H
      IF (X.EQ.XSAV) THEN
C
C      THE STEP SIZE IS TOO SMALL FOR THE MACHINE ACCURACY: IFAIL=4
C
         IFAIL=4
         RETURN
      END IF
C
C      NOW TAKE ONE LARGE STEP
C
      CALL RK4(YSAV,DYSAV,NV,XSAV,H,YTEMP,DERIVS)
      ERRMAX=ZERO
      DO 30 I=1,NV
      YTEMP(I)=Y(I)-YTEMP(I)
C
C      YTEMP NOW CONTAINS THE ERROR ESTIMATES
C
      ERRMAX=DMAX1(ERRMAX,DABS(YTEMP(I)/YSCAL(I)))
30    CONTINUE
      ERRMAX=DMIN1(ERRMAX,ERRMUL)/EPS
      IF (ERRMAX.GT.ONE) THEN
C
C         THE TRUNCATION ERROR IS TOO LARGE
C
         ABSH=DABS(H)
         IF (ABSH.LE.HMIN) THEN
C
C            THE STEP LENGTH CANNOT BE MADE SMALL ENOUGH TO REDUCE
C            THE TRUNCATION ERROR SUFFICIENTLY: IFAIL=3
C
            IFAIL=3
            RETURN
         ELSE
C
C            REDUCE STEPSIZE (BY NO MORE THAN A FACTOR OF 10) AND
C            TRY AGAIN
C
            H=ABSH*DSIGN(DMAX1(SAFETY*(ERRMAX**PSHRNK),TENTH),H)
            GOTO 20
         END IF
      ELSE
C
C         STEP COMPLETED (ERRMAX < 1). COMPUTE SIZE OF NEXT STEP
C
         HDID=H
         IF (ERRMAX.GT.ERRCON) THEN
            HNEXT=SAFETY*H*(ERRMAX**PGROW)
         ELSE
C
C            INCREASE STEP SIZE BY NO MORE THAN A FACTOR OF 5
C
            HNEXT=FIVE*H
         END IF
      END IF
C
C      MOP UP FIFTH ORDER TRUNCATION ERROR
C
      DO 40 I=1,NV
40    Y(I)=Y(I)+YTEMP(I)*FCOR
      IFAIL=0
      RETURN
      END
      SUBROUTINE RK4(Y,DYDX,NV,X,H,YOUT,DERIVS)
C
C      FOURTH-ORDER RUNGE-KUTTA STEPPER
C      Y IS DEPENDENT VARIABLE OF LENGTH NV AND ITS DERIVATIVE DYDX AT
C      THE STARTING VALUE OF THE INDEPENDENT VARIABLE X
C      ALSO INPUT ARE THE STEPSIZE H OVER WHICH THE SOLUTION IS ADVANCED
C      THE INCREMENTED Y VARIABLES ARE RETURNED IN YOUT
C      DERIVS(X,Y,DYDX) IS THE USER-SUPPLIED SUBROUTINE THAT COMPUTES
C      THE DERIVATIVES DYDX AT X
C      ROUTINE DOCUMENTED IN NUMERICAL RECIPES (PRESS, FLANNERY ET AL.)
C      (1ST EDITION) (CUP 1989) PP. 551-553
C
      IMPLICIT DOUBLE PRECISION (A-H,O-Z)
      PARAMETER (NSTMAX=10,NMTMAX=4,NGTMAX=5)
      PARAMETER (NMAX=2*(NGTMAX*NMTMAX+1)*NSTMAX)
      PARAMETER (TWO=2.0D+00,HALF=1.0D+00/TWO,SIX=6.0D+00)
      DIMENSION Y(NV),DYDX(NV),YOUT(NV),YT(NMAX),DYT(NMAX)
      DIMENSION DYM(NMAX)
      HH=H*HALF
      H6=H/SIX
      XH=X+HH
C
C      FIRST STEP
C
      DO 10 I=1,NV
10    YT(I)=Y(I)+HH*DYDX(I)
C
C      SECOND STEP
C
      CALL DERIVS(XH,YT,DYT)
      DO 20 I=1,NV
20    YT(I)=Y(I)+HH*DYT(I)
C
C      THIRD STEP
C
      CALL DERIVS(XH,YT,DYM)
      DO 30 I=1,NV
      YT(I)=Y(I)+H*DYM(I)
30    DYM(I)=DYT(I)+DYM(I)
C
C      FOURTH STEP
C
      CALL DERIVS(X+H,YT,DYT)
      DO 40 I=1,NV
C
C      ACCUMULATE INCREMENTS WITH PROPER WEIGHTS
C
40    YOUT(I)=Y(I)+H6*(DYDX(I)+DYT(I)+TWO*DYM(I))
      RETURN
      END
      SUBROUTINE BSSTEP(Y,DYDX,NV,X,HTRY,EPS,YSCAL,HDID,HNEXT,HMIN,
     & DERIVS,IFAIL)
C
C      BULIRSCH-STOER EXTRAPOLATION STEP FOR INTEGRATING ODES WITH
C      MONITORING OF LOCAL TRUNCATION ERROR TO ADJUST STEPSIZE
C      Y IS DEPENDENT VARIABLE OF LENGTH NV AND ITS DERIVATIVE DYDX AT
C      THE STARTING VALUE OF THE INDEPENDENT VARIABLE X
C      ALSO INPUT ARE THE STEPSIZE TO BE ATTEMPTED HTRY, THE MINIMUM
C      STEP SIZE HMIN, THE REQUIRED ACCURACY EPS, AND THE VECTOR YSCAL
C      AGAINST WHICH THE ERROR IS SCALED
C      ON OUTPUT Y AND X ARE REPLACED BY THEIR NEW VALUES, HDID IS THE
C      STEPSIZE WHICH WAS ACTUALLY ACCOMPLISHED, AND HNEXT IS THE
C      ESTIMATED NEXT STEPSIZE.
C      DERIVS IS THE USER-SUPPLIED SUBROUTINE THAT COMPUTES THE
C      RIGHT-HAND SIDE DERIVATIVES
C      DOCUMENTED IN NUMERICAL RECIPES (PRESS, FLANNERY ET AL.)
C      (2ND EDITION) (CUP 1992) PP. 722-724
C
      IMPLICIT DOUBLE PRECISION (A-H,O-Z)
      PARAMETER (NSTMAX=10,NMTMAX=4,NGTMAX=5)
      PARAMETER (NMAX=2*(NGTMAX*NMTMAX+1)*NSTMAX)
      PARAMETER (KMAXX=8,IMAX=KMAXX+1,SAFE1=2.5D-01,SAFE2=7.0D-01)
      PARAMETER (REDMAX=1.0D-05,REDMIN=7.0D-01,SCALMX=1.0D-01)
      PARAMETER (ONE=1.0D+00,TWO=2.0D+00,DLOGLL=1.0D-30)
      LOGICAL*1 FIRST,REDUCT
      EXTERNAL DERIVS
      DIMENSION Y(NV),DYDX(NV),YSCAL(NV),A(IMAX),ALF(KMAXX,KMAXX)
      DIMENSION ERR(KMAXX),YERR(NMAX),YSAV(NMAX),YSEQ(NMAX),NSEQ(IMAX)
      SAVE A,ALF,EPSOLD,FIRST,KMAX,KOPT,NSEQ,XNEW
      DATA FIRST,EPSOLD/.TRUE.,-1.0D+00/
      DATA NSEQ/2,4,6,8,10,12,14,16,18/
      IFAIL=0
      IF (EPS.NE.EPSOLD) THEN
C
C         REINITIALISE IF TOLERANCE HAS CHANGED
C
         HNEXT=-1.0D+29
         XNEW=-1.0D+29
         EPS1=SAFE1*EPS
         A(1)=DFLOAT(NSEQ(1))+ONE
         DO 10 K=1,KMAXX
         A(K+1)=A(K)+DFLOAT(NSEQ(K+1))
10       CONTINUE
         DO 20 IQ=2,KMAXX
         DO 20 K=1,IQ-1
         ALF(K,IQ)=EPS1**((A(K+1)-A(IQ+1))/((A(IQ+1)-A(1)+ONE)*
     &    (TWO*DFLOAT(K)+ONE)))
20       CONTINUE
         EPSOLD=EPS
C
C         DETERMINE OPTIMAL ROW NUMBER FOR CONVERGENCE
C
         DO 40 KOPT=2,KMAXX-1
         IF (A(KOPT+1).GT.A(KOPT)*ALF(KOPT-1,KOPT)) GOTO 50
40       CONTINUE
50       KMAX=KOPT
      END IF
C
C      SAVE STARTING VALUES
C
      H=HTRY
      DO 60 I=1,NV
      YSAV(I)=Y(I)
60    CONTINUE
      IF (H.NE.HNEXT.OR.X.NE.XNEW) THEN
C
C         A NEW STEPSIZE OR A NEW INTEGRATION: RE-ESTABLISH THE ORDER
C         WINDOW
C
         FIRST=.TRUE.
         KOPT=KMAX
      END IF
      REDUCT=.FALSE.
100   CONTINUE
      DO 110 K=1,KMAX
C
C      EVALUATE THE SEQUENCE OF MODIFIED MIDPOINT INTEGRATIONS
C
      XNEW=X+H
      IF (DABS(H).LT.HMIN.OR.XNEW.EQ.X) THEN
C
C         STEPSIZE UNDERFLOW IN BSSTEP
C
         IFAIL=1
         RETURN
      END IF
      CALL MMID(YSAV,DYDX,NV,X,H,NSEQ(K),YSEQ,DERIVS)
C
C      SQUARED SINCE ERROR SERIES IS EVEN
C
      XEST=(H/DFLOAT(NSEQ(K)))**2
C
C      PERFORM EXTRAPOLATION
C
      CALL PZEXTR(K,XEST,YSEQ,Y,YERR,NV)
C
C      COMPUTE NORMALISED ERROR ESTIMATE
C
      IF (K.NE.1) THEN
         ERRMAX=DLOGLL
         DO 120 I=1,NV
         ERRMAX=DMAX1(ERRMAX,DABS(YERR(I)/YSCAL(I)))
120      CONTINUE
C
C         SCALE ERROR RELATIVE TO TOLERANCE
C
         ERRMAX=ERRMAX/EPS
         KM=K-1
         ERR(KM)=(ERRMAX/SAFE1)**(ONE/(TWO*DFLOAT(KM)+ONE))
      END IF
      IF (K.NE.1.AND.(K.GE.KOPT-1.OR.FIRST)) THEN
         IF (ERRMAX.LT.ONE) THEN
C
C            CONVERGENCE ACHIEVED
C
            GOTO 200
         END IF
C
C         CHECK FOR POSSIBLE STEPSIZE REDUCTION
C
         IF (K.EQ.KMAX.OR.K.EQ.KOPT+1) THEN
            RED=SAFE2/ERR(KM)
            GOTO 300
         ELSE IF (K.EQ.KOPT) THEN
            IF (ALF(KOPT-1,KOPT).LT.ERR(KM)) THEN
               RED=ONE/ERR(KM)
               GOTO 300
            END IF
         ELSE IF (KOPT.EQ.KMAX) THEN
            IF (ALF(KM,KMAX-1).LT.ERR(KM)) THEN
               RED=ALF(KM,KMAX-1)*SAFE2/ERR(KM)
               GOTO 300
            END IF
         ELSE IF (ALF(KM,KOPT).LT.ERR(KM)) THEN
            RED=ALF(KM,KOPT-1)/ERR(KM)
            GOTO 300
         END IF
      END IF
110   CONTINUE
300   CONTINUE
C
C      REDUCE STEPSIZE BY AT LEAST REDMIN AND AT MOST REDMAX
C
      RED=DMAX1(DMIN1(RED,REDMIN),REDMAX)
      H=H*RED
      REDUCT=.TRUE.
C
C      TRY AGAIN
C
      GOTO 100
200   CONTINUE
C
C     SUCCESSFUL STEP TAKEN
C
      X=XNEW
      HDID=H
      FIRST=.FALSE.
C
C      COMPUTE OPTIMAL ROW FOR CONVERGENCE AND CORRESPONDING STEPSIZE
C
      WRKMIN=1.0D+35
      DO 210 KK=1,KM
      FACT=DMAX1(ERR(KK),SCALMX)
      WORK=FACT*A(KK+1)
      IF (WORK.LT.WRKMIN) THEN
         SCALE=FACT
         WRKMIN=WORK
         KOPT=KK+1
      END IF
210   CONTINUE
      HNEXT=H/SCALE
C
C      CHECK FOR POSSIBLE ORDER INCREASE, BUT NOT IF STEPSIZE WAS JUST
C      REDUCED
C
      IF (KOPT.GE.K.AND.KOPT.NE.KMAX.AND.(.NOT.REDUCT)) THEN
         FACT=DMAX1(SCALE/ALF(KOPT-1,KOPT),SCALMX)
         IF (A(KOPT+1)*FACT.LE.WRKMIN) THEN
            HNEXT=H/FACT
            KOPT=KOPT+1
         END IF
      END IF
      RETURN
      END
      SUBROUTINE MMID(Y,DYDX,NVAR,XS,HTOT,NSTEP,YOUT,DERIVS)
C
C      MODIFIED-MIDPOINT STEP ROUTINE, USED IN STEPPER ROUTINE BSSTEP
C      DEPENDENT VARIABLE Y(1:NVAR) AND ITS DERIVATIVE VECTOR
C      DYDX(1:NVAR) ARE INPUT AT XS
C      ALSO INPUT IS HTOT, THE TOTAL STEP TO BE MADE, AND NSTEP, THE
C      NUMBER OF SUBSTEPS TO BE USED
C      OUTPUT IS RETURNED AS YOUT(1:NVAR), WHICH NEED NOT BE A DISTINCT
C      ARRAY FROM Y; IF IT IS DISTINCT, HOWEVER, THEN Y AND DYDX ARE
C      RETURNED UNDAMAGED
C      DOCUMENTED IN NUMERICAL RECIPES (PRESS, FLANNERY ET AL.)
C      (2ND EDITION) (CUP 1992) PP. 717-718
C
      IMPLICIT DOUBLE PRECISION (A-H,O-Z)
      PARAMETER (NSTMAX=10,NMTMAX=4,NGTMAX=5)
      PARAMETER (NMAX=2*(NGTMAX*NMTMAX+1)*NSTMAX)
      PARAMETER (TWO=2.0D+00,HALF=1.0D+00/TWO)
      EXTERNAL DERIVS
      DIMENSION Y(NVAR),DYDX(NVAR),YOUT(NVAR),YM(NMAX),YN(NMAX)
C
C      STEPSIZE THIS TRIP
C
      H=HTOT/DFLOAT(NSTEP)
      DO 10 I=1,NVAR
      YM(I)=Y(I)
C
C      FIRST STEP
C
      YN(I)=Y(I)+H*DYDX(I)
10    CONTINUE
      X=XS+H
C
C      USE YOUT FOR TEMPORARY STORAGE OF DERIVATIVES
C
      CALL DERIVS(X,YN,YOUT)
      H2=TWO*H
      DO 20 N=2,NSTEP
C
C      GENERAL STEP
C
      DO 30 I=1,NVAR
      SWAP=YM(I)+H2*YOUT(I)
      YM(I)=YN(I)
      YN(I)=SWAP
30    CONTINUE
      X=X+H
      CALL DERIVS(X,YN,YOUT)
20    CONTINUE
C
C      LAST STEP
C
      DO 40 I=1,NVAR
      YOUT(I)=HALF*(YM(I)+YN(I)+H*YOUT(I))
40    CONTINUE
      RETURN
      END
      SUBROUTINE STIFSH(Y,DYDX,N,X,HTRY,EPS,YSCAL,HDID,HNEXT,HMIN,
     & DERIVS,IFAIL)
C
C      ROSENBROCK EXTRAPOLATION STEP FOR INTEGRATING STIFF ODES WITH
C      MONITORING OF LOCAL TRUNCATION ERROR TO ADJUST STEPSIZE
C      Y IS DEPENDENT VARIABLE OF LENGTH N AND ITS DERIVATIVE DYDX AT
C      THE STARTING VALUE OF THE INDEPENDENT VARIABLE X
C      ALSO INPUT ARE THE STEPSIZE TO BE ATTEMPTED HTRY, THE MINIMUM
C      STEP SIZE HMIN, THE REQUIRED ACCURACY EPS, AND THE VECTOR YSCAL
C      AGAINST WHICH THE ERROR IS SCALED
C      ON OUTPUT Y AND X ARE REPLACED BY THEIR NEW VALUES, HDID IS THE
C      STEPSIZE WHICH WAS ACTUALLY ACCOMPLISHED, AND HNEXT IS THE
C      ESTIMATED NEXT STEPSIZE.
C      DERIVS IS THE USER-SUPPLIED SUBROUTINE THAT COMPUTES THE
C      RIGHT-HAND SIDE DERIVATIVES
C      METHOD DUE TO KAPS AND RENTROP WITH PARAMETERS THOSE OF SHAMPINE
C      DOCUMENTED IN NUMERICAL RECIPES (PRESS, FLANNERY ET AL.)
C      (2ND EDITION) (CUP 1992) PP. 732-734
C
      IMPLICIT DOUBLE PRECISION (A-H,O-Z)
      PARAMETER (NSTMAX=10,NMTMAX=4,NGTMAX=5)
      PARAMETER (NMAX=2*(NGTMAX*NMTMAX+1)*NSTMAX)
      PARAMETER (ZERO=0.0D+00,ONE=1.0D+00,TWO=2.0D+00,THREE=3.0D+00)
      PARAMETER (FIVE=5.0D+00,TWO5=2.5D+01,ONE08=1.08D+02)
C
C      GROW AND SHRNK ARE THE LARGEST FACTORS BY WHICH THE STEPSIZE CAN
C      CHANGE IN ONE STEP
C      ERRCON=(GROW/SAFETY)**(1/PGROW)
C
      PARAMETER (ONE25=1.25D+02,SAFETY=9.0D-01,GROW=1.5D+00)
      PARAMETER (PGROW=-2.5D-01,SHRNK=5.0D-01,PSHRNK=-ONE/THREE)
      PARAMETER (ERRCON=1.296D-01,MAXTRY=40)
C
C      SHAMPINE PARAMETERS
C
      PARAMETER (GAM=ONE/TWO,A21=TWO,A31=4.8D+01/TWO5)
      PARAMETER (A32=6.0D+00/TWO5,C21=-8.0D+00,C31=3.72D+02/TWO5)
      PARAMETER (C32=1.2D+01/FIVE,C41=-1.12D+02/ONE25)
      PARAMETER (C42=-5.4D+01/ONE25,C43=-TWO/FIVE,B1=1.9D+01/9.0D+00)
      PARAMETER (B2=ONE/TWO,B3=TWO5/ONE08,B4=ONE25/ONE08)
      PARAMETER (E1=1.7D+01/5.4D+01,E2=7.0D+00/3.6D+01,E3=ZERO)
      PARAMETER (E4=ONE25/ONE08,C1X=ONE/TWO,C2X=-THREE/TWO)
      PARAMETER (C3X=1.21D+02/5.0D+01,C4X=2.9D+01/2.5D+02,A2X=ONE)
      PARAMETER (A3X=THREE/FIVE)
C
C      KAPS-RENTROP PARAMETERS
C
C     PARAMETER (GAM=2.31D-01,A21=TWO,A31=4.52470820736D+00)
C     PARAMETER (A32=4.16352878860D+00,C21=-5.07167533877D+00)
C     PARAMETER (C31=6.02015272865D+00,C32=1.59750684673D-01)
C     PARAMETER (C41=-1.856343618677D+00,C42=-8.50538085819D+00)
C     PARAMETER (C43=-2.08407513602D+00,B1=3.95750374663D+00)
C     PARAMETER (B2=4.62489238836D+00,B3=6.17477263873D-01)
C     PARAMETER (B4=1.282612945268D+00,E1=-2.30215540292D+00)
C     PARAMETER (E2=-3.07363448539D+00,E3=8.73280801802D-01)
C     PARAMETER (E4=1.282612945268,C1X=GAM,C2X=-3.96296677520D-02)
C     PARAMETER (C3X=5.50778939579D-01,C4X=-5.53509845700D-02)
C     PARAMETER (A2X=4.62D-01,A3X=8.80208333333D-01)
      EXTERNAL DERIVS
      DIMENSION Y(N),DYDX(N),YSCAL(N),A(NMAX,NMAX),DFDX(NMAX)
      DIMENSION DFDY(NMAX,NMAX),DYSAV(NMAX),ERR(NMAX),G1(NMAX),G2(NMAX)
      DIMENSION G3(NMAX),G4(NMAX),YSAV(NMAX),INDX(NMAX)
      IFAIL=0
C
C      SAVE INITIAL VALUES
C
      XSAV=X
      DO 10 I=1,N
      YSAV(I)=Y(I)
      DYSAV(I)=DYDX(I)
10    CONTINUE
      CALL JACOBN(XSAV,YSAV,DFDX,DFDY,N,NMAX)
C
C      SET STEPSIZE TO THE INITIAL TRIAL VALUE
C
      H=HTRY
      DO 20 JTRY=1,MAXTRY
C
C      SET UP THE MATRIX
C
      DO 30 I=1,N
      DO 40 J=1,N
      A(I,J)=-DFDY(I,J)
40    CONTINUE
      A(I,I)=ONE/(GAM*H)+A(I,I)
30    CONTINUE
C
C      CALCULATE LU DECOMPOSITION OF THE MATRIX
C
      CALL LUDCMP(A,N,NMAX,INDX,D,IFAIL)
      IF (IFAIL.NE.0) THEN
C
C         THE MATRIX IS SINGULAR (OR NEARLY SO)
C
         RETURN
      END IF
C
C      SET UP RIGHT HAND SIDE FOR G1
C
      DO 50 I=1,N
      G1(I)=DYSAV(I)+H*C1X*DFDX(I)
50    CONTINUE
C
C      SOLVE FOR G1
C
      CALL LUBKSB(A,N,NMAX,INDX,G1,IFAIL)
      IF (IFAIL.NE.0) THEN
C
C         THE MATRIX IS SINGULAR (OR NEARLY SO)
C
         RETURN
      END IF
C
C      COMPUTE INTERMEDIATE VALUES OF Y AND X
C
      DO 60 I=1,N
      Y(I)=YSAV(I)+A21*G1(I)
60    CONTINUE
      X=XSAV+A2X*H
C
C      COMPUTE DYDX AT THE INTERMEDIATE VALUES
C
      CALL DERIVS(X,Y,DYDX)
C
C      SET UP RIGHT HAND SIDE FOR G2
C
      DO 70 I=1,N
      G2(I)=DYDX(I)+H*C2X*DFDX(I)+C21*G1(I)/H
70    CONTINUE
C
C      SOLVE FOR G2
C
      CALL LUBKSB(A,N,NMAX,INDX,G2,IFAIL)
      IF (IFAIL.NE.0) THEN
C
C         THE MATRIX IS SINGULAR (OR NEARLY SO)
C
         RETURN
      END IF
C
C      COMPUTE INTERMEDIATE VALUES OF Y AND X
C
      DO 80 I=1,N
      Y(I)=YSAV(I)+A31*G1(I)+A32*G2(I)
80    CONTINUE
      X=XSAV+A3X*H
C
C      COMPUTE DYDX AT THE INTERMEDIATE VALUES
C
      CALL DERIVS(X,Y,DYDX)
C
C      SET UP RIGHT HAND SIDE FOR G3
C
      DO 90 I=1,N
      G3(I)=DYDX(I)+H*C3X*DFDX(I)+(C31*G1(I)+C32*G2(I))/H
90    CONTINUE
C
C      SOLVE FOR G3
C
      CALL LUBKSB(A,N,NMAX,INDX,G3,IFAIL)
      IF (IFAIL.NE.0) THEN
C
C         THE MATRIX IS SINGULAR (OR NEARLY SO)
C
         RETURN
      END IF
C
C      SET UP RIGHT HAND SIDE FOR G4
C
      DO 100 I=1,N
      G4(I)=DYDX(I)+H*C4X*DFDX(I)+(C41*G1(I)+C42*G2(I)+C43*G3(I))/H
100   CONTINUE
C
C      SOLVE FOR G4
C
      CALL LUBKSB(A,N,NMAX,INDX,G4,IFAIL)
      IF (IFAIL.NE.0) THEN
C
C         THE MATRIX IS SINGULAR (OR NEARLY SO)
C
         RETURN
      END IF
C
C      COMPUTE FOURTH-ORDER ESTIMATE OF Y AND ERROR ESTIMATE
C
      DO 110 I=1,N
      Y(I)=YSAV(I)+B1*G1(I)+B2*G2(I)+B3*G3(I)+B4*G4(I)
      ERR(I)=E1*G1(I)+E2*G2(I)+E3*G3(I)+E4*G4(I)
110   CONTINUE
      X=XSAV+H
      IF (DABS(H).LT.HMIN.OR.X.EQ.XSAV) THEN
C
C         STEPSIZE GOT TOO SMALL
C
         IFAIL=2
         RETURN
      END IF
C
C      EVALUATE ACCURACY
C
      ERRMAX=ZERO
      DO 120 I=1,N
      ERRMAX=DMAX1(ERRMAX,DABS(ERR(I)/YSCAL(I)))
120   CONTINUE
      ERRMAX=ERRMAX/EPS
      IF (ERRMAX.LE.ONE) THEN
C
C         STEP SUCCEEDED
C         COMPUTE SIZE OF NEXT STEP AND RETURN
C
         HDID=H
         IF (ERRMAX.GT.ERRCON) THEN
            HNEXT=SAFETY*H*(ERRMAX**PGROW)
         ELSE
            HNEXT=GROW*H
         END IF
         RETURN
      ELSE
C
C         TRUNCATION ERROR TOO LARGE
C         REDUCE STEPSIZE
C
         HNEXT=SAFETY*H*(ERRMAX**PSHRNK)
         H=DSIGN(DMAX1(DABS(HNEXT),SHRNK*DABS(H)),H)
      END IF
20    CONTINUE
C
C      TOO MANY RETRIES
C
      IFAIL=1
      RETURN
      END
      SUBROUTINE STIFKR(Y,DYDX,N,X,HTRY,EPS,YSCAL,HDID,HNEXT,HMIN,
     & DERIVS,IFAIL)
C
C      ROSENBROCK EXTRAPOLATION STEP FOR INTEGRATING STIFF ODES WITH
C      MONITORING OF LOCAL TRUNCATION ERROR TO ADJUST STEPSIZE
C      Y IS DEPENDENT VARIABLE OF LENGTH N AND ITS DERIVATIVE DYDX AT
C      THE STARTING VALUE OF THE INDEPENDENT VARIABLE X
C      ALSO INPUT ARE THE STEPSIZE TO BE ATTEMPTED HTRY, THE MINIMUM
C      STEP SIZE HMIN, THE REQUIRED ACCURACY EPS, AND THE VECTOR YSCAL
C      AGAINST WHICH THE ERROR IS SCALED
C      ON OUTPUT Y AND X ARE REPLACED BY THEIR NEW VALUES, HDID IS THE
C      STEPSIZE WHICH WAS ACTUALLY ACCOMPLISHED, AND HNEXT IS THE
C      ESTIMATED NEXT STEPSIZE.
C      DERIVS IS THE USER-SUPPLIED SUBROUTINE THAT COMPUTES THE
C      RIGHT-HAND SIDE DERIVATIVES
C      METHOD DUE TO KAPS AND RENTROP WITH PARAMETERS THOSE OF
C      KAPS AND RENTROP
C      DOCUMENTED IN NUMERICAL RECIPES (PRESS, FLANNERY ET AL.)
C      (2ND EDITION) (CUP 1992) PP. 732-734
C
      IMPLICIT DOUBLE PRECISION (A-H,O-Z)
      PARAMETER (NSTMAX=10,NMTMAX=4,NGTMAX=5)
      PARAMETER (NMAX=2*(NGTMAX*NMTMAX+1)*NSTMAX)
      PARAMETER (ZERO=0.0D+00,ONE=1.0D+00,TWO=2.0D+00,THREE=3.0D+00)
      PARAMETER (FIVE=5.0D+00,TWO5=2.5D+01,ONE08=1.08D+02)
C
C      GROW AND SHRNK ARE THE LARGEST FACTORS BY WHICH THE STEPSIZE CAN
C      CHANGE IN ONE STEP
C      ERRCON=(GROW/SAFETY)**(1/PGROW)
C
      PARAMETER (ONE25=1.25D+02,SAFETY=9.0D-01,GROW=1.5D+00)
      PARAMETER (PGROW=-2.5D-01,SHRNK=5.0D-01,PSHRNK=-ONE/THREE)
      PARAMETER (ERRCON=1.296D-01,MAXTRY=40)
C
C      SHAMPINE PARAMETERS
C
C     PARAMETER (GAM=ONE/TWO,A21=TWO,A31=4.8D+01/TWO5)
C     PARAMETER (A32=6.0D+00/TWO5,C21=-8.0D+00,C31=3.72D+02/TWO5)
C     PARAMETER (C32=1.2D+01/FIVE,C41=-1.12D+02/ONE25)
C     PARAMETER (C42=-5.4D+01/ONE25,C43=-TWO/FIVE,B1=1.9D+01/9.0D+00)
C     PARAMETER (B2=ONE/TWO,B3=TWO5/ONE08,B4=ONE25/ONE08)
C     PARAMETER (E1=1.7D+01/5.4D+01,E2=7.0D+00/3.6D+01,E3=ZERO)
C     PARAMETER (E4=ONE25/ONE08,C1X=ONE/TWO,C2X=-THREE/TWO)
C     PARAMETER (C3X=1.21D+02/5.0D+01,C4X=2.9D+01/2.5D+02,A2X=ONE)
C     PARAMETER (A3X=THREE/FIVE)
C
C      KAPS-RENTROP PARAMETERS
C
      PARAMETER (GAM=2.31D-01,A21=TWO,A31=4.52470820736D+00)
      PARAMETER (A32=4.16352878860D+00,C21=-5.07167533877D+00)
      PARAMETER (C31=6.02015272865D+00,C32=1.59750684673D-01)
      PARAMETER (C41=-1.856343618677D+00,C42=-8.50538085819D+00)
      PARAMETER (C43=-2.08407513602D+00,B1=3.95750374663D+00)
      PARAMETER (B2=4.62489238836D+00,B3=6.17477263873D-01)
      PARAMETER (B4=1.282612945268D+00,E1=-2.30215540292D+00)
      PARAMETER (E2=-3.07363448539D+00,E3=8.73280801802D-01)
      PARAMETER (E4=1.282612945268,C1X=GAM,C2X=-3.96296677520D-02)
      PARAMETER (C3X=5.50778939579D-01,C4X=-5.53509845700D-02)
      PARAMETER (A2X=4.62D-01,A3X=8.80208333333D-01)
      EXTERNAL DERIVS
      DIMENSION Y(N),DYDX(N),YSCAL(N),A(NMAX,NMAX),DFDX(NMAX)
      DIMENSION DFDY(NMAX,NMAX),DYSAV(NMAX),ERR(NMAX),G1(NMAX),G2(NMAX)
      DIMENSION G3(NMAX),G4(NMAX),YSAV(NMAX),INDX(NMAX)
      IFAIL=0
C
C      SAVE INITIAL VALUES
C
      XSAV=X
      DO 10 I=1,N
      YSAV(I)=Y(I)
      DYSAV(I)=DYDX(I)
10    CONTINUE
      CALL JACOBN(XSAV,YSAV,DFDX,DFDY,N,NMAX)
C
C      SET STEPSIZE TO THE INITIAL TRIAL VALUE
C
      H=HTRY
      DO 20 JTRY=1,MAXTRY
C
C      SET UP THE MATRIX
C
      DO 30 I=1,N
      DO 40 J=1,N
      A(I,J)=-DFDY(I,J)
40    CONTINUE
      A(I,I)=ONE/(GAM*H)+A(I,I)
30    CONTINUE
C
C      CALCULATE LU DECOMPOSITION OF THE MATRIX
C
      CALL LUDCMP(A,N,NMAX,INDX,D,IFAIL)
      IF (IFAIL.NE.0) THEN
C
C         THE MATRIX IS SINGULAR (OR NEARLY SO)
C
         RETURN
      END IF
C
C      SET UP RIGHT HAND SIDE FOR G1
C
      DO 50 I=1,N
      G1(I)=DYSAV(I)+H*C1X*DFDX(I)
50    CONTINUE
C
C      SOLVE FOR G1
C
      CALL LUBKSB(A,N,NMAX,INDX,G1,IFAIL)
      IF (IFAIL.NE.0) THEN
C
C         THE MATRIX IS SINGULAR (OR NEARLY SO)
C
         RETURN
      END IF
C
C      COMPUTE INTERMEDIATE VALUES OF Y AND X
C
      DO 60 I=1,N
      Y(I)=YSAV(I)+A21*G1(I)
60    CONTINUE
      X=XSAV+A2X*H
C
C      COMPUTE DYDX AT THE INTERMEDIATE VALUES
C
      CALL DERIVS(X,Y,DYDX)
C
C      SET UP RIGHT HAND SIDE FOR G2
C
      DO 70 I=1,N
      G2(I)=DYDX(I)+H*C2X*DFDX(I)+C21*G1(I)/H
70    CONTINUE
C
C      SOLVE FOR G2
C
      CALL LUBKSB(A,N,NMAX,INDX,G2,IFAIL)
      IF (IFAIL.NE.0) THEN
C
C         THE MATRIX IS SINGULAR (OR NEARLY SO)
C
         RETURN
      END IF
C
C      COMPUTE INTERMEDIATE VALUES OF Y AND X
C
      DO 80 I=1,N
      Y(I)=YSAV(I)+A31*G1(I)+A32*G2(I)
80    CONTINUE
      X=XSAV+A3X*H
C
C      COMPUTE DYDX AT THE INTERMEDIATE VALUES
C
      CALL DERIVS(X,Y,DYDX)
C
C      SET UP RIGHT HAND SIDE FOR G3
C
      DO 90 I=1,N
      G3(I)=DYDX(I)+H*C3X*DFDX(I)+(C31*G1(I)+C32*G2(I))/H
90    CONTINUE
C
C      SOLVE FOR G3
C
      CALL LUBKSB(A,N,NMAX,INDX,G3,IFAIL)
      IF (IFAIL.NE.0) THEN
C
C         THE MATRIX IS SINGULAR (OR NEARLY SO)
C
         RETURN
      END IF
C
C      SET UP RIGHT HAND SIDE FOR G4
C
      DO 100 I=1,N
      G4(I)=DYDX(I)+H*C4X*DFDX(I)+(C41*G1(I)+C42*G2(I)+C43*G3(I))/H
100   CONTINUE
C
C      SOLVE FOR G4
C
      CALL LUBKSB(A,N,NMAX,INDX,G4,IFAIL)
      IF (IFAIL.NE.0) THEN
C
C         THE MATRIX IS SINGULAR (OR NEARLY SO)
C
         RETURN
      END IF
C
C      COMPUTE FOURTH-ORDER ESTIMATE OF Y AND ERROR ESTIMATE
C
      DO 110 I=1,N
      Y(I)=YSAV(I)+B1*G1(I)+B2*G2(I)+B3*G3(I)+B4*G4(I)
      ERR(I)=E1*G1(I)+E2*G2(I)+E3*G3(I)+E4*G4(I)
110   CONTINUE
      X=XSAV+H
      IF (DABS(H).LT.HMIN.OR.X.EQ.XSAV) THEN
C
C         STEPSIZE GOT TOO SMALL
C
         IFAIL=2
         RETURN
      END IF
C
C      EVALUATE ACCURACY
C
      ERRMAX=ZERO
      DO 120 I=1,N
      ERRMAX=DMAX1(ERRMAX,DABS(ERR(I)/YSCAL(I)))
120   CONTINUE
      ERRMAX=ERRMAX/EPS
      IF (ERRMAX.LE.ONE) THEN
C
C         STEP SUCCEEDED
C         COMPUTE SIZE OF NEXT STEP AND RETURN
C
         HDID=H
         IF (ERRMAX.GT.ERRCON) THEN
            HNEXT=SAFETY*H*(ERRMAX**PGROW)
         ELSE
            HNEXT=GROW*H
         END IF
         RETURN
      ELSE
C
C         TRUNCATION ERROR TOO LARGE
C         REDUCE STEPSIZE
C
         HNEXT=SAFETY*H*(ERRMAX**PSHRNK)
         H=DSIGN(DMAX1(DABS(HNEXT),SHRNK*DABS(H)),H)
      END IF
20    CONTINUE
C
C      TOO MANY RETRIES
C
      IFAIL=1
      RETURN
      END
      SUBROUTINE STIFBS(Y,DYDX,NV,X,HTRY,EPS,YSCAL,HDID,HNEXT,HMIN,
     & DERIVS,IFAIL)
C
C      SEMI-IMPLICIT EXTRAPOLATION STEP FOR INTEGRATING STIFF ODES WITH
C      MONITORING OF LOCAL TRUNCATION ERROR TO ADJUST STEPSIZE
C      Y IS DEPENDENT VARIABLE OF LENGTH NV AND ITS DERIVATIVE DYDX AT
C      THE STARTING VALUE OF THE INDEPENDENT VARIABLE X
C      ALSO INPUT ARE THE STEPSIZE TO BE ATTEMPTED HTRY, THE MINIMUM
C      STEP SIZE HMIN, THE REQUIRED ACCURACY EPS, AND THE VECTOR YSCAL
C      AGAINST WHICH THE ERROR IS SCALED
C      ON OUTPUT Y AND X ARE REPLACED BY THEIR NEW VALUES, HDID IS THE
C      STEPSIZE WHICH WAS ACTUALLY ACCOMPLISHED, AND HNEXT IS THE
C      ESTIMATED NEXT STEPSIZE.
C      DERIVS IS THE USER-SUPPLIED SUBROUTINE THAT COMPUTES THE
C      RIGHT-HAND SIDE DERIVATIVES
C      SEMI-IMPLICIT EXTRAPOLATION ADAPTATION OF BULIRSCH-STOER METHOD
C      DUE TO BADER AND DEUFLHARD, DOCUMENTED IN NUMERICAL RECIPES
C      (PRESS, FLANNERY ET AL.) (2ND EDITION) (CUP 1992) PP. 737-739
C
      IMPLICIT DOUBLE PRECISION (A-H,O-Z)
      PARAMETER (NSTMAX=10,NMTMAX=4,NGTMAX=5)
      PARAMETER (NMAX=2*(NGTMAX*NMTMAX+1)*NSTMAX)
      PARAMETER (KMAXX=7,IMAX=KMAXX+1,SAFE1=2.5D-01,SAFE2=7.0D-01)
      PARAMETER (REDMAX=1.0D-05,REDMIN=7.0D-01,SCALMX=1.0D-01)
      PARAMETER (ONE=1.0D+00,TWO=2.0D+00,DLOGLL=1.0D-30)
      LOGICAL*1 FIRST,REDUCT
      EXTERNAL DERIVS
      DIMENSION Y(NV),DYDX(NV),YSCAL(NV),A(IMAX),ALF(KMAXX,KMAXX)
      DIMENSION DFDX(NMAX),DFDY(NMAX,NMAX),ERR(KMAXX),YERR(NMAX)
      DIMENSION YSAV(NMAX),YSEQ(NMAX),NSEQ(IMAX)
      SAVE A,ALF,EPSOLD,FIRST,KMAX,KOPT,NSEQ,NVOLD,XNEW
      DATA FIRST,EPSOLD,NVOLD/.TRUE.,-1.0D+00,-1/
      DATA NSEQ/2,6,10,14,22,34,50,70/
      IFAIL=0
      IF (EPS.NE.EPSOLD.OR.NV.NE.NVOLD) THEN
C
C         REINITIALISE IF NV HAS CHANGED
C
         HNEXT=-1.0D+29
         XNEW=-1.0D+29
         EPS1=SAFE1*EPS
         A(1)=DFLOAT(NSEQ(1))+ONE
         DO 10 K=1,KMAXX
         A(K+1)=A(K)+DFLOAT(NSEQ(K+1))
10       CONTINUE
         DO 20 IQ=2,KMAXX
         DO 20 K=1,IQ-1
         ALF(K,IQ)=EPS1**((A(K+1)-A(IQ+1))/((A(IQ+1)-A(1)+ONE)*
     &    (TWO*DFLOAT(K)+ONE)))
20       CONTINUE
         EPSOLD=EPS
C
C         SAVE NV
C
         NVOLD=NV
C
C         ADD COST OF JACOBIAN EVALUATIONS TO WORK COEFFICIENTS
C
         A(1)=DFLOAT(NV)+A(1)
         DO 30 K=1,KMAXX
         A(K+1)=A(K)+DFLOAT(NSEQ(K+1))
30       CONTINUE
C
C         DETERMINE OPTIMAL ROW NUMBER FOR CONVERGENCE
C
         DO 40 KOPT=2,KMAXX-1
         IF (A(KOPT+1).GT.A(KOPT)*ALF(KOPT-1,KOPT)) GOTO 50
40       CONTINUE
50       KMAX=KOPT
      END IF
C
C      SAVE STARTING VALUES
C
      H=HTRY
      DO 60 I=1,NV
      YSAV(I)=Y(I)
60    CONTINUE
C
C      EVALUATE JACOBIAN
C
      CALL JACOBN(X,Y,DFDX,DFDY,NV,NMAX)
      IF (H.NE.HNEXT.OR.X.NE.XNEW) THEN
C
C         A NEW STEPSIZE OR A NEW INTEGRATION: RE-ESTABLISH THE ORDER
C         WINDOW
C
         FIRST=.TRUE.
         KOPT=KMAX
      END IF
      REDUCT=.FALSE.
100   CONTINUE
      DO 110 K=1,KMAX
      XNEW=X+H
      IF (DABS(H).LT.HMIN.OR.XNEW.EQ.X) THEN
C
C         STEPSIZE UNDERFLOW IN STIFBS
C
         IFAIL=1
         RETURN
      END IF
C
C      SEMI-IMPLICIT MIDPOINT RULE
C
      CALL SIMPR(YSAV,DYDX,DFDX,DFDY,NMAX,NV,X,H,NSEQ(K),YSEQ,DERIVS,
     & IFAIL)
C
C      SQUARED SINCE ERROR SERIES IS EVEN
C
      XEST=(H/DFLOAT(NSEQ(K)))**2
C
C      PERFORM EXTRAPOLATION
C
      CALL PZEXTR(K,XEST,YSEQ,Y,YERR,NV)
C
C      COMPUTE NORMALISED ERROR ESTIMATE
C
      IF (K.NE.1) THEN
         ERRMAX=DLOGLL
         DO 120 I=1,NV
         ERRMAX=DMAX1(ERRMAX,DABS(YERR(I)/YSCAL(I)))
120      CONTINUE
C
C         SCALE ERROR RELATIVE TO TOLERANCE
C
         ERRMAX=ERRMAX/EPS
         KM=K-1
         ERR(KM)=(ERRMAX/SAFE1)**(ONE/(TWO*DFLOAT(KM)+ONE))
      END IF
      IF (K.NE.1.AND.(K.GE.KOPT-1.OR.FIRST)) THEN
         IF (ERRMAX.LT.ONE) THEN
C
C            CONVERGENCE ACHIEVED
C
            GOTO 200
         END IF
C
C         CHECK FOR POSSIBLE STEPSIZE REDUCTION
C
         IF (K.EQ.KMAX.OR.K.EQ.KOPT+1) THEN
            RED=SAFE2/ERR(KM)
            GOTO 300
         ELSE IF (K.EQ.KOPT) THEN
            IF (ALF(KOPT-1,KOPT).LT.ERR(KM)) THEN
               RED=ONE/ERR(KM)
               GOTO 300
            END IF
         ELSE IF (KOPT.EQ.KMAX) THEN
            IF (ALF(KM,KMAX-1).LT.ERR(KM)) THEN
               RED=ALF(KM,KMAX-1)*SAFE2/ERR(KM)
               GOTO 300
            END IF
         ELSE IF (ALF(KM,KOPT).LT.ERR(KM)) THEN
            RED=ALF(KM,KOPT-1)/ERR(KM)
            GOTO 300
         END IF
      END IF
110   CONTINUE
300   CONTINUE
C
C      REDUCE STEPSIZE BY AT LEAST REDMIN AND AT MOST REDMAX
C
      RED=DMAX1(DMIN1(RED,REDMIN),REDMAX)
      H=H*RED
      REDUCT=.TRUE.
C
C      TRY AGAIN
C
      GOTO 100
200   CONTINUE
C
C     SUCCESSFUL STEP TAKEN
C
      X=XNEW
      HDID=H
      FIRST=.FALSE.
C
C      COMPUTE OPTIMAL ROW FOR CONVERGENCE AND CORRESPONDING STEPSIZE
C
      WRKMIN=1.0D+35
      DO 210 KK=1,KM
      FACT=DMAX1(ERR(KK),SCALMX)
      WORK=FACT*A(KK+1)
      IF (WORK.LT.WRKMIN) THEN
         SCALE=FACT
         WRKMIN=WORK
         KOPT=KK+1
      END IF
210   CONTINUE
      HNEXT=H/SCALE
C
C      CHECK FOR POSSIBLE ORDER INCREASE, BUT NOT IF STEPSIZE WAS JUST
C      REDUCED
C
      IF (KOPT.GE.K.AND.KOPT.NE.KMAX.AND.(.NOT.REDUCT)) THEN
         FACT=DMAX1(SCALE/ALF(KOPT-1,KOPT),SCALMX)
         IF (A(KOPT+1)*FACT.LE.WRKMIN) THEN
            HNEXT=H/FACT
            KOPT=KOPT+1
         END IF
      END IF
      RETURN
      END
      SUBROUTINE SIMPR(Y,DYDX,DFDX,DFDY,KMAX,N,XS,HTOT,NSTEP,YOUT,
     & DERIVS,IFAIL)
C
C      PERFORMS ONE STEP OF SEMI-IMPLICIT MIDPOINT RULE
C      INPUT ARE THE DEPENDENT VARIABLE Y(1:N), ITS DERIVATIVE DYDX(1:N)
C      THE DERIVATIVE OF THE RIGHT-HAND SIDE WITH RESPECT TO X,
C      DFDX(1:N) AND THE JACOBIAN DFDY(1:KMAX,1:KMAX) AT XS
C      ALSO INPUT ARE HTOT, THE TOTAL STEP TO BE TAKEN, AND NSTEP, THE
C      NUMBER OF SUBSTEPS TO BE USED
C      OUTPUT IS RETURNED AS YOUT(1:N), DERIVS IS USER SUPPLIED
C      SUBROUTINE THAT CALCULATES DYDX
C      ROUTINE DOCUMENTED IN NUMERICAL RECIPES (PRESS, FLANNERY ET AL.)
C      (2ND EDITION) (CUP 1992) PP.736-737
C
      IMPLICIT DOUBLE PRECISION (A-H,O-Z)
      EXTERNAL DERIVS
      PARAMETER (NSTMAX=10,NMTMAX=4,NGTMAX=5)
      PARAMETER (NMAX=2*(NGTMAX*NMTMAX+1)*NSTMAX)
      PARAMETER (ONE=1.0D+00,TWO=2.0D+00)
      DIMENSION DFDX(N),DYDX(N),Y(N),YOUT(N),DFDY(KMAX,KMAX)
      DIMENSION A(NMAX,NMAX),DEL(NMAX),YTEMP(NMAX),INDX(NMAX)
      IFAIL=0
C
C      STEPSIZE THIS TRIP
C
      H=HTOT/DFLOAT(NSTEP)
C
C      SET UP MATRIX 1-H DF/DY
C
      DO 10 I=1,N
      DO 20 J=1,N
      A(I,J)=-H*DFDY(I,J)
20    CONTINUE
      A(I,I)=A(I,I)+ONE
10    CONTINUE
C
C      OBTAIN LU DECOMPOSITION OF THIS MATRIX
C
      CALL LUDCMP(A,N,NMAX,INDX,D,IFAIL)
      IF (IFAIL.NE.0) THEN
C
C         THE MATRIX IS SINGULAR (OR NEARLY SO)
C
         RETURN
      END IF
C
C      SET UP RIGHT HAND SIDE FOR FIRST STEP
C      USE YOUT FOR TEMPORARY STORAGE
C
      DO 30 I=1,N
      YOUT(I)=H*(DYDX(I)+H*DFDX(I))
30    CONTINUE
      CALL LUBKSB(A,N,NMAX,INDX,YOUT,IFAIL)
      IF (IFAIL.NE.0) THEN
C
C         THE MATRIX IS SINGULAR (OR NEARLY SO)
C
         RETURN
      END IF
C
C      FIRST STEP
C
      DO 40 I=1,N
      DEL(I)=YOUT(I)
      YTEMP(I)=Y(I)+DEL(I)
40    CONTINUE
      X=XS+H
C
C      USE YOUT FOR TEMPORARY STORAGE OF DERIVATIVES
C
      CALL DERIVS(X,YTEMP,YOUT)
C
C      GENERAL STEP
C
      DO 50 NN=2,NSTEP
C
C      SET UP RIGHT HAND SIDE FOR GENERAL STEP
C
      DO 60 I=1,N
      YOUT(I)=H*YOUT(I)-DEL(I)
60    CONTINUE
      CALL LUBKSB(A,N,NMAX,INDX,YOUT,IFAIL)
      IF (IFAIL.NE.0) THEN
C
C         THE MATRIX IS SINGULAR (OR NEARLY SO)
C
         RETURN
      END IF
      DO 70 I=1,N
      DEL(I)=DEL(I)+TWO*YOUT(I)
      YTEMP(I)=YTEMP(I)+DEL(I)
70    CONTINUE
      X=X+H
      CALL DERIVS(X,YTEMP,YOUT)
50    CONTINUE
C
C      SET UP RIGHT HAND SIDE FOR LAST STEP
C
      DO 80 I=1,N
      YOUT(I)=H*YOUT(I)-DEL(I)
80    CONTINUE
      CALL LUBKSB(A,N,NMAX,INDX,YOUT,IFAIL)
      IF (IFAIL.NE.0) THEN
C
C         THE MATRIX IS SINGULAR (OR NEARLY SO)
C
         RETURN
      END IF
C
C      TAKE LAST STEP
C
      DO 90 I=1,N
      YOUT(I)=YTEMP(I)+YOUT(I)
90    CONTINUE
      RETURN
      END
      SUBROUTINE LUDCMP(A,N,NP,INDX,D,IFAIL)
C
C      GIVEN A MATRIX A(1:N,1:N), WITH PHYSICAL DIMENSION NP X NP, THIS
C      ROUTINE REPLACES IT BY THE LU DECOMPOSITION OF A ROWWISE
C      PERMUTATION OF ITSELF, USING CROUT'S METHOD
C      A AND N ARE INPUT, A IS OUTPUT
C      INDX IS AN OUTPUT VECTOR RECORDING THE ROW PERMUTATION EFFECTED
C      BY THE PARTIAL PIVOTING
C      D IS OUTPUT AS +1 OR -1, DEPENDING ON WHETHER THE NUMBER OF ROW
C      INTERCHANGES IS EVEN OR ODD RESPECTIVELY
C      THIS ROUTINE IS USED IN CONJUNCTION WITH LUBKSB TO SOLVE LINEAR
C      EQUATIONS OR TO INVERT A MATRIX
C      ROUTINE DOCUMENTED IN NUMERICAL RECIPES (PRESS, FLANNERY ET AL.)
C      (2ND EDITION) (CUP 1992) PP.38-39
C
      IMPLICIT DOUBLE PRECISION (A-H,O-Z)
      PARAMETER (NSTMAX=10,NMTMAX=4,NGTMAX=5)
      PARAMETER (NMAX=2*(NGTMAX*NMTMAX+1)*NSTMAX)
      PARAMETER (ZERO=0.0D+00,ONE=1.0D+00,DLOGLL=1.0D-30)
      DIMENSION A(NP,NP),VV(NMAX),INDX(N)
      IFAIL=0
      D=ONE
      DO 10 I=1,N
      AAMAX=ZERO
      DO 20 J=1,N
      AAMAX=DMAX1(AAMAX,DABS(A(I,J)))
20    CONTINUE
      IF (AAMAX.LT.DLOGLL) THEN
C
C         THE MATRIX IS SINGULAR
C
         IFAIL=1
         RETURN
      END IF
C
C      SAVE THE SCALING
C
      VV(I)=ONE/AAMAX
10    CONTINUE
      DO 30 J=1,N
C
C      LOOP OVER COLUMNS AS IN CROUT'S METHOD
C
      IF (J.GT.1) THEN
         DO 40 I=1,J-1
         SUM=A(I,J)
         IF (I.GT.1) THEN
            DO 50 K=1,I-1
            SUM=SUM-A(I,K)*A(K,J)
50          CONTINUE
         END IF
         A(I,J)=SUM
40       CONTINUE
      END IF
C
C      INITIALISE FOR THE SEARCH FOR LARGEST PIVOT ELEMENT
C
      AAMAX=ZERO
      DO 60 I=J,N
      SUM=A(I,J)
      IF (J.GT.1) THEN
         DO 70 K=1,J-1
         SUM=SUM-A(I,K)*A(K,J)
70       CONTINUE
      END IF
      A(I,J)=SUM
C
C      FIGURE OF MERIT FOR PIVOT
C
      DUM=VV(I)*DABS(SUM)
C
C      TEST TO SEE IF THIS IS THE BEST SO FAR: IF SO, STORE DETAILS
C
      IF (DUM.GE.AAMAX) THEN
         IMAX=I
         AAMAX=DUM
      END IF
60    CONTINUE
C
C      TEST FOR NEED TO INTERCHANGE ROWS
C
      IF (J.NE.IMAX) THEN
C
C         INTERCHANGE ROWS
C
         DO 80 K=1,N
         DUM=A(IMAX,K)
         A(IMAX,K)=A(J,K)
         A(J,K)=DUM
80       CONTINUE
C
C         CHANGE PARITY OF D AND INTERCHANGE SCALE FACTORS
C
         D=-D
         VV(IMAX)=VV(J)
      END IF
      INDX(J)=IMAX
C
C      IF THE PIVOT ELEMENT IS ZERO (OR SMALL) THE MATRIX IS SINGULAR
C      (OR NEARLY SO): SET THE PIVOT TO SOMETHING SMALL IN THIS CASE
C
      IF (DABS(A(J,J)).LT.DLOGLL) A(J,J)=DLOGLL
      IF (J.NE.N) THEN
C
C         DIVIDE BY THE PIVOT ELEMENT
C
         DUM=ONE/A(J,J)
         DO 90 I=J+1,N
         A(I,J)=A(I,J)*DUM
90       CONTINUE
      END IF
C
C      GO BACK FOR NEXT COLUMN IN REDUCTION
C
30    CONTINUE
      RETURN
      END
      SUBROUTINE LUBKSB(A,N,NP,INDX,B,IFAIL)
C
C      SOLVES THE SET OF N LINEAR EQUATIONS A X = B
C      A IS INPUT AS ITS LU DECOMPOSITION DETERMINED BY ROUTINE LUDCMP
C      INDX IS INPUT AS THE PERMUTATION VECTOR RETURNED BY LUDCMP
C      B(1:N) IS INPUT AS THE RIGHT HAND SIDE VECTOR B AND RETURNS WITH
C      SOLUTION VECTOR X
C      A, N, NP AND INDX ARE NOT MODIFIED BY THIS ROUTINE AND CAN BE
C      LEFT IN PLACE FOR SUCCESSIVE CALLS WITH DIFFERENT RIGHT HAND SIDE
C      VECTORS B
C      THIS ROUTINE TAKES INTO ACCOUNT THE POSSIBILITY THAT B WILL BEGIN
C      WITH MANY ZERO ELEMENTS, SO IT IS EFFICIENT FOR USE IN MATRIX
C      INVERSION
C      ROUTINE DOCUMENTED IN NUMERICAL RECIPES (PRESS, FLANNERY ET AL.)
C      (2ND EDITION) (CUP 1992) P.39
C
      IMPLICIT DOUBLE PRECISION (A-H,O-Z)
      PARAMETER (ZERO=0.0D+00,DLOGLL=1.0D-30)
      DIMENSION A(NP,NP),B(N),INDX(N)
      IFAIL=0
C
C      WHEN II IS SET TO A POSITIVE VALUE, IT WILL BECOME THE INDEX
C      OF THE FIRST NONVANISHING ELEMENT OF B
C
      II=0
      DO 10 I=1,N
      LL=INDX(I)
      SUM=B(LL)
      B(LL)=B(I)
      IF (II.NE.0) THEN
         DO 20 J=II,I-1
         SUM=SUM-A(I,J)*B(J)
20       CONTINUE
      ELSE IF (SUM.NE.ZERO) THEN
C
C         A NONZERO ELEMENT WAS ENCOUNTERED, SO FROM NOW ON WE WILL HAVE
C         TO DO THE SUMS IN THE LOOP ABOVE
C
         II=I
      END IF
      B(I)=SUM
10    CONTINUE
C
C      PERFORM BACKSUBSTITUTION
C
      DO 30 I=N,1,-1
      SUM=B(I)
      IF (I.LT.N) THEN
         DO 40 J=I+1,N
         SUM=SUM-A(I,J)*B(J)
40       CONTINUE
      END IF
      IF (DABS(A(I,I)).GT.DLOGLL) THEN
C
C         STORE COMPONENT OF SOLUTION VECTOR X
C
         B(I)=SUM/A(I,I)
      ELSE
C
C         SINGULARITY IN LU DECOMPOSITION
C
         IFAIL=1
      END IF
30    CONTINUE
      RETURN
      END
      SUBROUTINE PZEXTR(IEST,XEST,YEST,YZ,DY,NV)
C
C      POLYNOMIAL EXTRAPOLATION TO EVALUATE NV FUNCTIONS AT X=0
C      BY FITTING A SEQUENCE OF ESTIMATES WITH PROGRESSIVELY SMALLER
C      VALUES X=XEST AND CORRESPONDING FUNCTION VECTORS YEST(1:NV)
C      THIS CALL IS NUMBER IEST IN THE SEQUENCE OF CALLS
C      EXTRAPOLATED FUNCTION VALUES ARE OUTPUT AS YZ(1:NV), AND THEIR
C      ESTIMATED ERROR IS OUTPUT AS DY(1:NV)
C      (MAXIMUM EXPECTED VALUE OF IEST IS IMAX)
C      ROUTINE DOCUMENTED IN NUMERICAL RECIPES (PRESS, FLANNERY ET AL.)
C      (2ND EDITION) (CUP 1992) P.724
C
      IMPLICIT DOUBLE PRECISION (A-H,O-Z)
      PARAMETER (NSTMAX=10,NMTMAX=4,NGTMAX=5)
      PARAMETER (NMAX=2*(NGTMAX*NMTMAX+1)*NSTMAX)
      PARAMETER (IMAX=13,ONE=1.0D+00,DLOGLL=1.0D-30)
      DIMENSION DY(NV),YEST(NV),YZ(NV),D(NMAX),QCOL(NMAX,IMAX)
      DIMENSION X(IMAX)
      SAVE QCOL,X
C
C      SAVE CURRENT INDEPENDENT VARIABLE
C
      X(IEST)=XEST
      DO 10 J=1,NV
      DY(J)=YEST(J)
      YZ(J)=YEST(J)
10    CONTINUE
      IF (IEST.EQ.1) THEN
C
C         STORE FIRST ESTIMATE IN FIRST COLUMN
C
         DO 20 J=1,NV
         QCOL(J,1)=YEST(J)
20       CONTINUE
      ELSE
         DO 30 J=1,NV
         D(J)=YEST(J)
30       CONTINUE
         IF (IEST.GT.1) THEN
            DO 40 K1=1,IEST-1
            DUM=X(IEST-K1)-XEST
            IF (DABS(DUM).GT.DLOGLL) THEN
               DELTA=ONE/DUM
            ELSE
               DELTA=ONE/DLOGLL
            END IF
            F1=XEST*DELTA
            F2=X(IEST-K1)*DELTA
            DO 40 J=1,NV
            Q=QCOL(J,K1)
            QCOL(J,K1)=DY(J)
            DELTA=D(J)-Q
            DY(J)=F1*DELTA
            D(J)=F2*DELTA
            YZ(J)=YZ(J)+DY(J)
40          CONTINUE
         END IF
         DO 50 J=1,NV
         QCOL(J,IEST)=DY(J)
50       CONTINUE
      END IF
      RETURN
      END
      SUBROUTINE JACOBN(X,PHI,DPHIDX,DPHIDY,N,KMAX)
C
C      EVALUATES JACOBIAN OF PROBABILITY GENERATING FUNCTION FOR
C      GENERALISED MVK MODEL (RETURNING THE DERIVATIVE OF GENERATING
C      FUNCTION PHI WRT INDEPENDENT (TIME) VARIABLE X IN DPHIDX, AND
C      DERIVATIVE OF GENERATING FUNCTION PHI WRT DEPENDENT VARIABLES Y
C      (=PHI) IN DPHIDY) (DPHIDY(I,J)=d PHI(I) / d Y(J))
C
      IMPLICIT DOUBLE PRECISION (A-H,O-Z)
      PARAMETER (NSTMAX=10,NMTMAX=4,NGTMAX=5)
      PARAMETER (NMAX=2*(NGTMAX*NMTMAX+1)*NSTMAX,MAXSCL=12)
      PARAMETER (NPCMAX=60,MODMX=4,ZERO=0.0D+00,ONE=1.0D+00)
      PARAMETER (TWO=2.0D+00)
      DIMENSION DPHIDX(N),DPHIDY(KMAX,KMAX),PHI(N)
      COMMON/MVKC1/GM(0:NSTMAX,0:NGTMAX,NMTMAX,NPCMAX,MODMX)
      COMMON/MVKC2/DM(0:NSTMAX,0:NGTMAX,NMTMAX,NPCMAX,MODMX)
      COMMON/MVKC3/FM(0:NSTMAX,0:NGTMAX,NMTMAX,NPCMAX,MODMX)
      COMMON/MVKC4/AM(0:NSTMAX,0:NGTMAX,NMTMAX,NPCMAX,MODMX)
      COMMON/MVKC6/SCAMOD(MODMX),NSTAGE(MODMX),NGATE(NMTMAX,MODMX)
      COMMON/MVKC7/EPSMVK,GESTL,NPIECE(MODMX),NSTEPS,IMOD,INDINT,NMOD
      COMMON/MVKC9/NMTGT(MODMX),NGTSUM(NMTMAX,MODMX)
      COMMON/MVKC10/GMPAR(MAXSCL,0:NSTMAX,0:NGTMAX,NMTMAX,NPCMAX,MODMX)
      COMMON/MVKC11/DMPAR(MAXSCL,0:NSTMAX,0:NGTMAX,NMTMAX,NPCMAX,MODMX)
      COMMON/MVKC12/FMPAR(MAXSCL,0:NSTMAX,0:NGTMAX,NMTMAX,NPCMAX,MODMX)
      COMMON/MVKC13/AMPAR(MAXSCL,0:NSTMAX,0:NGTMAX,NMTMAX,NPCMAX,MODMX)
      NST=NSTAGE(IMOD)
      NMUT=NMTGT(IMOD)
      DO 10 I=1,N
      DPHIDX(I)=ZERO
      DO 20 J=1,N
      DPHIDY(I,J)=ZERO
20    CONTINUE
10    CONTINUE
C
C      CALCULATE JACOBIAN FOR PDF FOR MODEL
C
      DO 30 IMUT=1,NMUT
      NGT=NGATE(IMUT,IMOD)
      NGTS=NGTSUM(IMUT,IMOD)
      IF (IMUT.EQ.1) THEN
         IGTL=0
      ELSE
         IGTL=1
      END IF
      DO 40 JGATE=IGTL,NGT
      DO 50 ISTAG=0,NST-1
      CALL CURVE(X,GMPAR(1,ISTAG,JGATE,IMUT,INDINT,IMOD),GMOUT,DGMOUT)
      G=GM(ISTAG,JGATE,IMUT,INDINT,IMOD)*GMOUT
      GT=GM(ISTAG,JGATE,IMUT,INDINT,IMOD)*DGMOUT
      CALL CURVE(X,DMPAR(1,ISTAG,JGATE,IMUT,INDINT,IMOD),DMOUT,DDMOUT)
      D=DM(ISTAG,JGATE,IMUT,INDINT,IMOD)*DMOUT
      DT=DM(ISTAG,JGATE,IMUT,INDINT,IMOD)*DDMOUT
      CALL CURVE(X,FMPAR(1,ISTAG,JGATE,IMUT,INDINT,IMOD),FMOUT,DFMOUT)
      F=FM(ISTAG,JGATE,IMUT,INDINT,IMOD)*FMOUT
      FT=FM(ISTAG,JGATE,IMUT,INDINT,IMOD)*DFMOUT
      CALL CURVE(X,AMPAR(1,ISTAG,JGATE,IMUT,INDINT,IMOD),AMOUT,DAMOUT)
      A=AM(ISTAG,JGATE,IMUT,INDINT,IMOD)*AMOUT
      AT=AM(ISTAG,JGATE,IMUT,INDINT,IMOD)*DAMOUT
C
C      IM IS THE INDEX CORRESPONDING TO PHI(ISTAG,JGATE,IMUT)
C
      IM=2*ISTAG+1+2*NST*(JGATE+NGTS)
C
C      IDM IS THE INDEX CORRESPONDING TO d PHI(ISTAG,JGATE,IMUT)/dT
C
      IDM=IM+1
C
C      IPIM IS THE INDEX CORRESPONDING TO PHI(ISTAG+1,JGATE,IMUT)
C
      IPIM=IM+2
C
C      IPIDM IS THE INDEX CORRESPONDING TO
C      d PHI(ISTAG+1,JGATE,IMUT)/dT
C
      IPIDM=IPIM+1
C
C      IPJM IS THE INDEX CORRESPONDING TO PHI(ISTAG,JGATE+1,IMUT)
C
      IPJM=IM+2*NST
C
C      IPJDM IS THE INDEX CORRESPONDING TO
C      d PHI(ISTAG,JGATE+1,IMUT)/dT
C
      IPJDM=IPJM+1
C
C      PHM IS THE PGF PHI(ISTAG,JGATE,IMUT)
C      PHPIM IS THE PGF PHI(ISTAG+1,JGATE,IMUT)
C      PHPJM IS THE PGF PHI(ISTAG,JGATE+1,IMUT)
C      PHDM IS d PHI(ISTAG,JGATE,IMUT)/d T
C      PHPIDM IS d PHI(ISTAG+1,JGATE,IMUT)/d T
C      PHPJDM IS d PHI(ISTAG,JGATE+1,IMUT)/d T
C
      PHM=PHI(IM)
      PHDM=PHI(IDM)
      IF (ISTAG.LT.NST-1) THEN
         PHPIM=PHI(IPIM)
         PHPIDM=PHI(IPIDM)
      ELSE
         PHPIM=ZERO
         PHPIDM=ZERO
      END IF
      IF (JGATE.LT.NGT) THEN
         PHPJM=PHI(IPJM)
         PHPJDM=PHI(IPJDM)
      ELSE
         PHPJM=ZERO
         PHPJDM=ZERO
      END IF
      IF (JGATE.EQ.0) THEN
C
C         JM0 IS THE INDEX CORRESPONDING TO PHI(ISTAG,0,0)
C
         JM0=2*ISTAG+1
C
C         JDM0 IS THE INDEX CORRESPONDING TO d PHI(ISTAG,0,0)/dT
C
         JDM0=JM0+1
         PHJM0=PHI(JM0)
         PHJDM0=PHI(JDM0)
         ASUM=ZERO
         ASUMT=ZERO
         ASPH1T=ZERO
         APHIT=ZERO
         DO 60 JMUT=1,NMUT
         NGTJ=NGATE(JMUT,IMOD)
         NGTJS=NGTSUM(JMUT,IMOD)+1
C
C         JM1 IS THE INDEX CORRESPONDING TO PHI(ISTAG,1,JMUT)
C
         JM1=2*ISTAG+1+2*NST*NGTJS
C
C         JDM1 IS THE INDEX CORRESPONDING TO d PHI(ISTAG,1,JMUT)/dT
C
         JDM1=JM1+1
         IF (NGTJ.GT.0) THEN
            PHJM1=PHI(JM1)
            PHJDM1=PHI(JDM1)
         ELSE
            PHJM1=ZERO
            PHJDM1=ZERO
         END IF
         CALL CURVE(X,AMPAR(1,ISTAG,0,JMUT,INDINT,IMOD),AMOUT,DAMOUT)
         AMJ=AM(ISTAG,0,JMUT,INDINT,IMOD)*AMOUT
         AMJT=AM(ISTAG,0,JMUT,INDINT,IMOD)*DAMOUT
         ASUM=ASUM+AMJ
         ASUMT=ASUMT+AMJT
         ASPH1T=ASPH1T+AMJT*(PHJM0*PHJDM1+PHJDM0*PHJM1)
         APHIT=APHIT+AMJT*PHM*(ONE-PHJM1)
         DPHIDY(IM,JM0)=DPHIDY(IM,JM0)-AMJ*PHJM1
         DPHIDY(IDM,JM0)=DPHIDY(IDM,JM0)-AMJ*PHJDM1
         DPHIDY(IDM,JDM0)=DPHIDY(IDM,JDM0)-AMJ*PHJM1
         IF (NGTJ.GT.0) THEN
            DPHIDY(IM,JM1)=DPHIDY(IM,JM1)-AMJ*PHJM0
            DPHIDY(IDM,JM1)=DPHIDY(IDM,JM1)-AMJ*PHJDM0
            DPHIDY(IDM,JDM1)=DPHIDY(IDM,JDM1)-AMJ*PHJM0
         END IF
60       CONTINUE
      ELSE
         ASUM=A
         ASUMT=AT
         ASPH1T=AT*(PHM*PHPJDM+PHDM*PHPJM)
         APHIT=AT*PHM*(ONE-PHPJM)
         DPHIDY(IM,IM)=DPHIDY(IM,IM)-A*PHPJM
         DPHIDY(IDM,IM)=DPHIDY(IDM,IM)-A*PHPJDM
         DPHIDY(IDM,IDM)=DPHIDY(IDM,IDM)-A*PHPJM
         IF (JGATE.LT.NGT) THEN
            DPHIDY(IM,IPJM)=DPHIDY(IM,IPJM)-A*PHM
            DPHIDY(IDM,IPJM)=DPHIDY(IDM,IPJM)-A*PHDM
            DPHIDY(IDM,IPJDM)=DPHIDY(IDM,IPJDM)-A*PHM
         END IF
      END IF
      DPHIDY(IM,IM)=DPHIDY(IM,IM)+G+D+F+ASUM-TWO*G*PHM-F*PHPIM
      DPHIDY(IDM,IDM)=DPHIDY(IDM,IDM)+G+D+F+ASUM-TWO*G*PHM-F*PHPIM
      DPHIDY(IDM,IM)=DPHIDY(IDM,IM)-TWO*G*PHDM-F*PHPIDM
      IF (ISTAG.LT.NST-1) THEN
         DPHIDY(IM,IPIM)=DPHIDY(IM,IPIM)-F*PHM
         DPHIDY(IDM,IPIDM)=DPHIDY(IDM,IPIDM)-F*PHM
         DPHIDY(IDM,IPIM)=DPHIDY(IDM,IPIM)-F*PHDM
      END IF
      DPHIDX(IM)=(GT*PHM-DT)*(ONE-PHM)+FT*PHM*(ONE-PHPIM)+APHIT
      DPHIDX(IDM)=(GT+DT+FT+ASUMT)*PHDM-TWO*GT*PHM*PHDM-
     & FT*(PHDM*PHPIM+PHPIDM*PHM)-ASPH1T
50    CONTINUE
40    CONTINUE
30    CONTINUE
C
C      CALCULATE CONTRIBUTION FROM LAST COMPONENT (CUMULATIVE HAZARD)
C
      CALL CURVE(X,GMPAR(1,0,0,1,INDINT,IMOD),GMOUT,DGMOUT)
      G=GM(0,0,1,INDINT,IMOD)*GMOUT
      GT=GM(0,0,1,INDINT,IMOD)*DGMOUT
      CALL CURVE(X,DMPAR(1,0,0,1,INDINT,IMOD),DMOUT,DDMOUT)
      D=DM(0,0,1,INDINT,IMOD)*DMOUT
      DT=DM(0,0,1,INDINT,IMOD)*DDMOUT
      CALL CURVE(X,FMPAR(1,0,0,1,INDINT,IMOD),FMOUT,DFMOUT)
      F=FM(0,0,1,INDINT,IMOD)*FMOUT
      FT=FM(0,0,1,INDINT,IMOD)*DFMOUT
      CALL CURVE(X,AMPAR(1,0,0,1,INDINT,IMOD),AMOUT,DAMOUT)
      A=AM(0,0,1,INDINT,IMOD)*AMOUT
      AT=AM(0,0,1,INDINT,IMOD)*DAMOUT
C
C      PHM = PGF PHI(0,0,1)
C      PHPIM = PGF PHI(1,0,1)
C      PHMINV = 1/PHI(0,0,1)
C
      PHM=PHI(1)
      IF (NST.GT.1) THEN
         PHPIM=PHI(3)
      ELSE
         PHPIM=ZERO
      END IF
      IF (DABS(PHM).GT.DLOGLL) THEN
         PHMINV=ONE/PHM
      ELSE
         PHMINV=ONE/DLOGLL
      END IF
      APHIT=ZERO
      DO 70 JMUT=1,NMUT
      NGTJ=NGATE(JMUT,IMOD)
      NGTJS=NGTSUM(JMUT,IMOD)+1
C
C      JM1 IS THE INDEX CORRESPONDING TO PHI(0,1,JMUT)
C
      JM1=1+2*NST*NGTJS
      IF (NGTJ.GT.0) THEN
         PHJM1=PHI(JM1)
      ELSE
         PHJM1=ZERO
      END IF
      CALL CURVE(X,AMPAR(1,0,0,JMUT,INDINT,IMOD),AMOUT,DAMOUT)
      AMJ=AM(0,0,JMUT,INDINT,IMOD)*AMOUT
      AMJT=AM(0,0,JMUT,INDINT,IMOD)*DAMOUT
      APHIT=APHIT+AMJT*(ONE-PHJM1)
      IF (NGTJ.GT.0) THEN
         DPHIDY(N,JM1)=DPHIDY(N,JM1)+AMJ
      END IF
70    CONTINUE
      DPHIDY(N,1)=DPHIDY(N,1)-D*PHMINV*PHMINV+G
      IF (NST.GT.1) THEN
         DPHIDY(N,3)=DPHIDY(N,3)+F
      END IF
      DPHIDX(N)=-(GT*PHM-DT)*(PHMINV-ONE)-FT*(ONE-PHPIM)-APHIT
      RETURN
      END
      SUBROUTINE MVKPGF(X,PHI,DPHIDX)
C
C      EVALUATES THE PDE FOR THE PROBABILITY GENERATING FUNCTIONS PHI
C      FOR THE GENERALISED MVK MODEL WITH NSTAGE STAGES (STORED IN THE
C      ODD NUMBERED PARTS OF PHI) AND ITS DERIVATIVE WRT T (IN THE EVEN
C      NUMBERED PARTS OF PHI) AT TIME TATTD
C      (STORED IN COMMON/MVKC5) STARTING AT TIME X
C
      IMPLICIT DOUBLE PRECISION (A-H,O-Z)
      PARAMETER (NSTMAX=10,NMTMAX=4,NGTMAX=5)
      PARAMETER (NMAX=2*(NGTMAX*NMTMAX+1)*NSTMAX,MAXSCL=12)
      PARAMETER (NPCMAX=60,NX0PAR=17,MODMX=4,ZERO=0.0D+00,ONE=1.0D+00)
      PARAMETER (TWO=2.0D+00,DLOGUL=1.0D+15)
      DIMENSION PHI(NMAX),DPHIDX(NMAX)
      COMMON/MVKC1/GM(0:NSTMAX,0:NGTMAX,NMTMAX,NPCMAX,MODMX)
      COMMON/MVKC2/DM(0:NSTMAX,0:NGTMAX,NMTMAX,NPCMAX,MODMX)
      COMMON/MVKC3/FM(0:NSTMAX,0:NGTMAX,NMTMAX,NPCMAX,MODMX)
      COMMON/MVKC4/AM(0:NSTMAX,0:NGTMAX,NMTMAX,NPCMAX,MODMX)
      COMMON/MVKC6/SCAMOD(MODMX),NSTAGE(MODMX),NGATE(NMTMAX,MODMX)
      COMMON/MVKC7/EPSMVK,GESTL,NPIECE(MODMX),NSTEPS,IMOD,INDINT,NMOD
      COMMON/MVKC9/NMTGT(MODMX),NGTSUM(NMTMAX,MODMX)
      COMMON/MVKC10/GMPAR(MAXSCL,0:NSTMAX,0:NGTMAX,NMTMAX,NPCMAX,MODMX)
      COMMON/MVKC11/DMPAR(MAXSCL,0:NSTMAX,0:NGTMAX,NMTMAX,NPCMAX,MODMX)
      COMMON/MVKC12/FMPAR(MAXSCL,0:NSTMAX,0:NGTMAX,NMTMAX,NPCMAX,MODMX)
      COMMON/MVKC13/AMPAR(MAXSCL,0:NSTMAX,0:NGTMAX,NMTMAX,NPCMAX,MODMX)
      NST=NSTAGE(IMOD)
      NMUT=NMTGT(IMOD)
      NVMVK=2*NST*(1+NGTSUM(NMUT,IMOD)+NGATE(NMUT,IMOD))+1
C
C      CALCULATE PDE FOR CHARACTERISTIC FUNCTIONS AND THEIR DERIVATIVES
C      WRT X FOR MODEL
C
      DO 10 IMUT=1,NMUT
      IF (IMUT.EQ.1) THEN
         IGTL=0
      ELSE
         IGTL=1
      END IF
      NGT=NGATE(IMUT,IMOD)
      NGTS=NGTSUM(IMUT,IMOD)
      DO 20 JGATE=IGTL,NGT
      DO 30 ISTAG=0,NST-1
      CALL CURVE(X,GMPAR(1,ISTAG,JGATE,IMUT,INDINT,IMOD),GMOUT,DGMOUT)
      G=GM(ISTAG,JGATE,IMUT,INDINT,IMOD)*GMOUT
      CALL CURVE(X,DMPAR(1,ISTAG,JGATE,IMUT,INDINT,IMOD),DMOUT,DDMOUT)
      D=DM(ISTAG,JGATE,IMUT,INDINT,IMOD)*DMOUT
      CALL CURVE(X,FMPAR(1,ISTAG,JGATE,IMUT,INDINT,IMOD),FMOUT,DFMOUT)
      F=FM(ISTAG,JGATE,IMUT,INDINT,IMOD)*FMOUT
      CALL CURVE(X,AMPAR(1,ISTAG,JGATE,IMUT,INDINT,IMOD),AMOUT,DAMOUT)
      A=AM(ISTAG,JGATE,IMUT,INDINT,IMOD)*AMOUT
C
C      IM IS THE INDEX CORRESPONDING TO PHI(ISTAG,JGATE,IMUT)
C
      IM=2*ISTAG+1+2*NST*(JGATE+NGTS)
C
C      IDM IS THE INDEX CORRESPONDING TO d PHI(ISTAG,JGATE,IMUT)/dT
C
      IDM=IM+1
C
C      IPIM IS THE INDEX CORRESPONDING TO PHI(ISTAG+1,JGATE,IMUT)
C
      IPIM=IM+2
C
C      IPIDM IS THE INDEX CORRESPONDING TO
C      d PHI(ISTAG+1,JGATE,IMUT)/dT
C
      IPIDM=IPIM+1
C
C      IPJM IS THE INDEX CORRESPONDING TO PHI(ISTAG,JGATE+1,IMUT)
C
      IPJM=IM+2*NST
C
C      IPJDM IS THE INDEX CORRESPONDING TO
C      d PHI(ISTAG,JGATE+1,IMUT)/dT
C
      IPJDM=IPJM+1
C
C      PHM IS THE PGF PHI(ISTAG,JGATE,IMUT)
C      PHPIM IS THE PGF PHI(ISTAG+1,JGATE,IMUT)
C      PHPJM IS THE PGF PHI(ISTAG,JGATE+1,IMUT)
C      PHDM IS d PHI(ISTAG,JGATE,IMUT)/d T
C      PHPIDM IS d PHI(ISTAG+1,JGATE,IMUT)/d T
C      PHPJDM IS d PHI(ISTAG,JGATE+1,IMUT)/d T
C
      PHM=PHI(IM)
      PHDM=PHI(IDM)
      IF (ISTAG.LT.NST-1) THEN
         PHPIM=PHI(IPIM)
         PHPIDM=PHI(IPIDM)
      ELSE
         PHPIM=ZERO
         PHPIDM=ZERO
      END IF
      IF (JGATE.LT.NGT) THEN
         PHPJM=PHI(IPJM)
         PHPJDM=PHI(IPJDM)
      ELSE
         PHPJM=ZERO
         PHPJDM=ZERO
      END IF
      IF (JGATE.EQ.0) THEN
C
C         JM0 IS THE INDEX CORRESPONDING TO PHI(ISTAG,0,0)
C
         JM0=2*ISTAG+1
C
C         JDM0 IS THE INDEX CORRESPONDING TO d PHI(ISTAG,0,0)/dT
C
         JDM0=JM0+1
         PHJM0=PHI(JM0)
         PHJDM0=PHI(JDM0)
         ASUM=ZERO
         ASPH01=ZERO
         APHI=ZERO
         DO 40 JMUT=1,NMUT
         NGTJ=NGATE(JMUT,IMOD)
         NGTJS=NGTSUM(JMUT,IMOD)+1
C
C         JM1 IS THE INDEX CORRESPONDING TO PHI(ISTAG,1,JMUT)
C
         JM1=2*ISTAG+1+2*NST*NGTJS
C
C         JDM1 IS THE INDEX CORRESPONDING TO d PHI(ISTAG,1,JMUT)/dT
C
         JDM1=JM1+1
         IF (NGTJ.GT.0) THEN
            PHJM1=PHI(JM1)
            PHJDM1=PHI(JDM1)
         ELSE
            PHJM1=ZERO
            PHJDM1=ZERO
         END IF
         CALL CURVE(X,AMPAR(1,ISTAG,0,JMUT,INDINT,IMOD),AMOUT,DAMOUT)
         AMJ=AM(ISTAG,0,JMUT,INDINT,IMOD)*AMOUT
         ASUM=ASUM+AMJ
         ASPH01=ASPH01+AMJ*(PHJM0*PHJDM1+PHJDM0*PHJM1)
         APHI=APHI+AMJ*PHM*(ONE-PHJM1)
40       CONTINUE
      ELSE
         ASUM=A
         ASPH01=A*(PHM*PHPJDM+PHDM*PHPJM)
         APHI=A*PHM*(ONE-PHPJM)
      END IF
      IF (DABS(PHM).GT.DLOGUL.OR.DABS(PHDM).GT.DLOGUL.OR.
     & DABS(PHPIM).GT.DLOGUL.OR.DABS(PHPIDM).GT.DLOGUL.OR.
     & DABS(PHPJM).GT.DLOGUL.OR.DABS(PHPJDM).GT.DLOGUL) THEN
         DPHIDX(IM)=DLOGUL
         DPHIDX(IDM)=DLOGUL
      ELSE
C
C         NOW CALCULATE:
C          d PHI(I,J,M)/ dU=(G+D+F+A X 1[M/=0]+SUM(A) X [M=0])*PHI(I,J,M)+...
C          d DPHI(I,J,M)/DT dU=(G+D+F+A X 1[M/=0]+SUM(A) X [M=0])*DPHI(I,J,M)/DT+...
C
         DPHIDX(IM)=(G*PHM-D)*(ONE-PHM)+F*PHM*(ONE-PHPIM)+APHI
         DPHIDX(IDM)=(G+D+F+ASUM)*PHDM-TWO*G*PHM*PHDM-
     &    F*(PHDM*PHPIM+PHPIDM*PHM)-ASPH01
      END IF
30    CONTINUE
20    CONTINUE
10    CONTINUE
C
C      CALCULATE CONTRIBUTION FROM LAST COMPONENT (CUMULATIVE HAZARD)
C
      CALL CURVE(X,GMPAR(1,0,0,1,INDINT,IMOD),GMOUT,DGMOUT)
      G=GM(0,0,1,INDINT,IMOD)*GMOUT
      CALL CURVE(X,DMPAR(1,0,0,1,INDINT,IMOD),DMOUT,DDMOUT)
      D=DM(0,0,1,INDINT,IMOD)*DMOUT
      CALL CURVE(X,FMPAR(1,0,0,1,INDINT,IMOD),FMOUT,DFMOUT)
      F=FM(0,0,1,INDINT,IMOD)*FMOUT
      CALL CURVE(X,AMPAR(1,0,0,1,INDINT,IMOD),AMOUT,DAMOUT)
      A=AM(0,0,1,INDINT,IMOD)*AMOUT
C
C      PHM = PGF PHI(0,0,1)
C      PHPIM = PGF PHI(1,0,1)
C      PHMINV = 1/PHI(0,0,1)
C
      PHM=PHI(1)
      IF (NST.GT.1) THEN
         PHPIM=PHI(3)
      ELSE
         PHPIM=ZERO
      END IF
      IF (DABS(PHM).GT.DLOGLL) THEN
         PHMINV=ONE/PHM
      ELSE
         PHMINV=ONE/DLOGLL
      END IF
      APHI=ZERO
      DO 50 JMUT=1,NMUT
      NGTJ=NGATE(JMUT,IMOD)
      NGTJS=NGTSUM(JMUT,IMOD)+1
C
C      JM1 IS THE INDEX CORRESPONDING TO PHI(0,1,JMUT)
C
      JM1=1+2*NST*NGTJS
      IF (NGTJ.GT.0) THEN
         PHJM1=PHI(JM1)
      ELSE
         PHJM1=ZERO
      END IF
      CALL CURVE(X,AMPAR(1,0,0,JMUT,INDINT,IMOD),AMOUT,DAMOUT)
      AMJ=AM(0,0,JMUT,INDINT,IMOD)*AMOUT
      APHI=APHI+AMJ*(ONE-PHJM1)
50    CONTINUE
      IF (DABS(PHM).GT.DLOGUL.OR.DABS(PHPIM).GT.DLOGUL) THEN
         DPHIDX(NVMVK)=DLOGUL
      ELSE
C
C         NOW CALCULATE:
C          d PHI / dU=-G -D -F +D/PHI(0,0,1)+G*PHI(0,0,1)+F*PHI(1,0,1)-
C          SUM(A(JMUT) *(1 - PHI(0,1,JMUT))
C
         DPHIDX(NVMVK)=-(G*PHM-D)*(PHMINV-ONE)-F*(ONE-PHPIM)-APHI
      END IF
      RETURN
      END
      SUBROUTINE CURVE(T,PARAM,VOUT,DIFOUT)
      IMPLICIT DOUBLE PRECISION (A-H,O-Z)
C
C      CALCULATES THE VALUE (VOUT) OF THE GENERALISED LOGISTIC FUNCTION
C      AND ITS DERIVATIVE (DIFOUT) AT TIME T, AS FUNCTION OF PARAMETERS
C      PARAM
C      THIS IS USED TO MULTIPLY MODEL COEFFICIENTS
C
      PARAMETER (MAXSCL=12)
      PARAMETER (ZERO=0.0D+00,ONE=1.0D+00,EXPLIM=7.0D+01,DLOGLL=1.0D-30)
      DIMENSION PARAM(MAXSCL)
C
C      CALCULATE COMPONENT CORRESPONDING TO A GENERALISED LOGISTIC FN
C      VOUT = A+C/[1+AT*EXP(-B(T-AM))]**(ONE/AT)
C
      A=PARAM(1)
      C=PARAM(2)
      AM=PARAM(3)
      B=PARAM(4)
      AT=PARAM(5)
      IF (DABS(AT).LT.DLOGLL) THEN
         AT1=ONE/DLOGLL
      ELSE
         AT1=ONE/AT
      END IF
      CEXP=DMAX1(DMIN1(-B*(T-AM),EXPLIM),-EXPLIM)
      DEN=ONE+AT*DEXP(CEXP)
      DENAT=DEXP(DMAX1(DMIN1(AT1*DLOG(DMAX1(DEN,DLOGLL)),EXPLIM),
     & -EXPLIM))
C
C      CALCULATE VOUT = A+C/DEN**(ONE/AT)
C                     = A+C/[1+AT*EXP(-B(T-AM))]**(ONE/AT)
C
      VOUT=A+C/DENAT
C
C      VALUE OF THE DERIVATIVE
C
      DIFOUT=B*C*DEXP(CEXP)/(DEN*DENAT)
C
C      CALCULATE COMPONENT OF LINEAR FN OF FORM VOUT=D-(D/E)*T
C      E IS TIME AT WHICH VOUT BECOMES ZERO
C
      D=PARAM(6)
      E=PARAM(7)
      IF (DABS(E).LT.DLOGLL) THEN
         E1=ONE/DLOGLL
      ELSE
         E1=ONE/E
      END IF
      VINC=DMAX1(D*(ONE-T*E1),ZERO)
      VOUT=VOUT+VINC
      IF (VINC.GT.ZERO) THEN
         DIFOUT=DIFOUT-D*E1
      END IF
C
C      CALCULATE COMPONENT CORRESPONDING TO AN EXPONENTIAL-POWER FN
C      OF FORM  VOUT=F+G*EXP(-AL*T**AK)*T*ALPHA
C
      F=PARAM(8)
      G=PARAM(9)
      AL=PARAM(10)
      AK=PARAM(11)
      ALPHA=PARAM(12)
C
C      CALCULATE TAK=T**AK
C
      TAK=DEXP(DMAX1(DMIN1(AK*DLOG(DMAX1(T,DLOGLL)),EXPLIM),-EXPLIM))
C
C      CALCULATE TAL=T**ALPHA
C
      TAL=DEXP(DMAX1(DMIN1(ALPHA*DLOG(DMAX1(T,DLOGLL)),EXPLIM),-EXPLIM))
      EXALTK=DEXP(DMAX1(DMIN1(-AL*TAK,EXPLIM),-EXPLIM))
      VOUT=VOUT+F+G*EXALTK*TAL
      DIFOUT=DIFOUT+G*EXALTK*(ONE/DMAX1(T,DLOGLL))*TAL*(ALPHA-AL*AK*TAK)
      RETURN
      END
      BLOCK DATA
      IMPLICIT DOUBLE PRECISION (A-H,O-Z)
      CHARACTER NAMCOF*9,NAMINT*31
      COMMON/COMMA/NAMCOF(4)
      COMMON/MVKC8/STPMIN,TINY,THRSCL,NAMINT(6)
      DATA NAMCOF/'GROWTH','DEATH','MUTATION','GATE-PASS'/
      DATA NAMINT/'RUNGE-KUTTA 4TH ORDER','BULIRSCH-STOER',
     & 'ROSENBROCK STIFF (SHAMPINE)','ROSENBROCK STIFF (KAPS-RENTROP)',
     & 'BULIRSCH-STOER STIFF','2-STAGE PIECEWISE'/
      END
