# Supplementary material for: Mathematical models of tissue stem and transit target cell divisions and the risk of radiation- or smoking-associated cancer
Source: PLoS Comput Biol. 2017 Feb 14;13(2):e1005391. doi: 10.1371/journal.pcbi.1005391 (PMC5347390; doi:10.1371/journal.pcbi.1005391)
Supplement: S1 Supporting Information — (ZIP) [file pcbi.1005391.s002.zip › outmvkmultgatestochhaz_2_3_stage_stem_transit_ratio_100_G_D_eq_0.lis]

 MINIMISATION ROUTINE FITTERMVKMULTGATESTOCHHAZ REVISED BY M P LITTLE 11 MARCH 2009
 GESTATION LENGTH   0.7283
 CONVERGENCE CRITERION 1.0000E-15 NUMBER OF INTEGRATION STEPS   100
 MINIMUM STEP LENGTH 1.0000E-25 INTEGRATOR SCALING "SMALL AMOUNT" 1.0000E-40
 INTEGRATOR SCALING THRESHOLD 1.0000E+00
 INTEGRATOR TYPE: BULIRSCH-STOER STIFF           
 MODEL  1 SCALING COEFFICIENT 1.00000000000000E+00
 =================================================
 Y(I,J) IN HAZARD THAT ARE SET TO ZERO
 -------------------------------------
 DESTABILIZATION/GATE LEVEL =    0 DESTABILIZATION TYPE =    1
 DESTABILIZATION/GATE LEVEL =    1 DESTABILIZATION TYPE =    1
 AGE INTERVAL: 0.00000000000000E+00-
 -----------------------------------
 GROWTH   (CANCER STAGE   0, DESTABILIZATION/GATE   0, MUTATION TYPE   1)= 2.56974980434977E+01
 GROWTH   (CANCER STAGE   1, DESTABILIZATION/GATE   0, MUTATION TYPE   1)= 0.00000000000000E+00
 GROWTH   (CANCER STAGE   2, DESTABILIZATION/GATE   0, MUTATION TYPE   1)= 0.00000000000000E+00
 DEATH    (CANCER STAGE   0, DESTABILIZATION/GATE   0, MUTATION TYPE   1)= 0.00000000000000E+00
 DEATH    (CANCER STAGE   1, DESTABILIZATION/GATE   0, MUTATION TYPE   1)= 0.00000000000000E+00
 DEATH    (CANCER STAGE   2, DESTABILIZATION/GATE   0, MUTATION TYPE   1)= 0.00000000000000E+00
 MUTATION (CANCER STAGE   0, DESTABILIZATION/GATE   0, MUTATION TYPE   1)= 1.20000001202971E-07
 MUTATION (CANCER STAGE   1, DESTABILIZATION/GATE   0, MUTATION TYPE   1)= 1.20000001202971E-07
 MUTATION (CANCER STAGE   2, DESTABILIZATION/GATE   0, MUTATION TYPE   1)= 1.00000000000000E+03
 GATE-PASS(CANCER STAGE   0, DESTABILIZATION/GATE   0, MUTATION TYPE   1)= 9.33258454012772E-01
 GATE-PASS(CANCER STAGE   1, DESTABILIZATION/GATE   0, MUTATION TYPE   1)= 9.33258454012772E-01
 GATE-PASS(CANCER STAGE   2, DESTABILIZATION/GATE   0, MUTATION TYPE   1)= 9.33258454012772E-01
 GROWTH   (CANCER STAGE   0, DESTABILIZATION/GATE   1, MUTATION TYPE   1)= 2.66974980434977E+01
 GROWTH   (CANCER STAGE   1, DESTABILIZATION/GATE   1, MUTATION TYPE   1)= 0.00000000000000E+00
 GROWTH   (CANCER STAGE   2, DESTABILIZATION/GATE   1, MUTATION TYPE   1)= 0.00000000000000E+00
 DEATH    (CANCER STAGE   0, DESTABILIZATION/GATE   1, MUTATION TYPE   1)= 0.00000000000000E+00
 DEATH    (CANCER STAGE   1, DESTABILIZATION/GATE   1, MUTATION TYPE   1)= 0.00000000000000E+00
 DEATH    (CANCER STAGE   2, DESTABILIZATION/GATE   1, MUTATION TYPE   1)= 0.00000000000000E+00
 MUTATION (CANCER STAGE   0, DESTABILIZATION/GATE   1, MUTATION TYPE   1)= 1.20000060003491E-05
 MUTATION (CANCER STAGE   1, DESTABILIZATION/GATE   1, MUTATION TYPE   1)= 1.20000060003491E-05
 MUTATION (CANCER STAGE   2, DESTABILIZATION/GATE   1, MUTATION TYPE   1)= 1.20000060003491E-05
 AGE INTERVAL: 7.28280000000000E-01-
 -----------------------------------
 GROWTH   (CANCER STAGE   0, DESTABILIZATION/GATE   0, MUTATION TYPE   1)= 0.00000000000000E+00
 GROWTH   (CANCER STAGE   1, DESTABILIZATION/GATE   0, MUTATION TYPE   1)= 0.00000000000000E+00
 GROWTH   (CANCER STAGE   2, DESTABILIZATION/GATE   0, MUTATION TYPE   1)= 0.00000000000000E+00
 DEATH    (CANCER STAGE   0, DESTABILIZATION/GATE   0, MUTATION TYPE   1)= 0.00000000000000E+00
 DEATH    (CANCER STAGE   1, DESTABILIZATION/GATE   0, MUTATION TYPE   1)= 0.00000000000000E+00
 DEATH    (CANCER STAGE   2, DESTABILIZATION/GATE   0, MUTATION TYPE   1)= 0.00000000000000E+00
 MUTATION (CANCER STAGE   0, DESTABILIZATION/GATE   0, MUTATION TYPE   1)= 1.20000001202971E-07
 MUTATION (CANCER STAGE   1, DESTABILIZATION/GATE   0, MUTATION TYPE   1)= 1.20000001202971E-07
 MUTATION (CANCER STAGE   2, DESTABILIZATION/GATE   0, MUTATION TYPE   1)= 1.00000000000000E+03
 GATE-PASS(CANCER STAGE   0, DESTABILIZATION/GATE   0, MUTATION TYPE   1)= 9.33258454012772E-01
 GATE-PASS(CANCER STAGE   1, DESTABILIZATION/GATE   0, MUTATION TYPE   1)= 9.33258454012772E-01
 GATE-PASS(CANCER STAGE   2, DESTABILIZATION/GATE   0, MUTATION TYPE   1)= 9.33258454012772E-01
 GROWTH   (CANCER STAGE   0, DESTABILIZATION/GATE   1, MUTATION TYPE   1)= 0.00000000000000E+00
 GROWTH   (CANCER STAGE   1, DESTABILIZATION/GATE   1, MUTATION TYPE   1)= 0.00000000000000E+00
 GROWTH   (CANCER STAGE   2, DESTABILIZATION/GATE   1, MUTATION TYPE   1)= 0.00000000000000E+00
 DEATH    (CANCER STAGE   0, DESTABILIZATION/GATE   1, MUTATION TYPE   1)= 0.00000000000000E+00
 DEATH    (CANCER STAGE   1, DESTABILIZATION/GATE   1, MUTATION TYPE   1)= 0.00000000000000E+00
 DEATH    (CANCER STAGE   2, DESTABILIZATION/GATE   1, MUTATION TYPE   1)= 0.00000000000000E+00
 MUTATION (CANCER STAGE   0, DESTABILIZATION/GATE   1, MUTATION TYPE   1)= 1.20000060003491E-05
 MUTATION (CANCER STAGE   1, DESTABILIZATION/GATE   1, MUTATION TYPE   1)= 1.20000060003491E-05
 MUTATION (CANCER STAGE   2, DESTABILIZATION/GATE   1, MUTATION TYPE   1)= 1.20000060003491E-05
 AGE INTERVAL: 2.66666666666667E+01-
 -----------------------------------
 GROWTH   (CANCER STAGE   0, DESTABILIZATION/GATE   0, MUTATION TYPE   1)= 0.00000000000000E+00
 GROWTH   (CANCER STAGE   1, DESTABILIZATION/GATE   0, MUTATION TYPE   1)= 0.00000000000000E+00
 GROWTH   (CANCER STAGE   2, DESTABILIZATION/GATE   0, MUTATION TYPE   1)= 0.00000000000000E+00
 DEATH    (CANCER STAGE   0, DESTABILIZATION/GATE   0, MUTATION TYPE   1)= 0.00000000000000E+00
 DEATH    (CANCER STAGE   1, DESTABILIZATION/GATE   0, MUTATION TYPE   1)= 0.00000000000000E+00
 DEATH    (CANCER STAGE   2, DESTABILIZATION/GATE   0, MUTATION TYPE   1)= 0.00000000000000E+00
 MUTATION (CANCER STAGE   0, DESTABILIZATION/GATE   0, MUTATION TYPE   1)= 1.20000001202971E-07
 MUTATION (CANCER STAGE   1, DESTABILIZATION/GATE   0, MUTATION TYPE   1)= 1.20000001202971E-07
 MUTATION (CANCER STAGE   2, DESTABILIZATION/GATE   0, MUTATION TYPE   1)= 1.00000000000000E+03
 GATE-PASS(CANCER STAGE   0, DESTABILIZATION/GATE   0, MUTATION TYPE   1)= 9.33258454012772E-01
 GATE-PASS(CANCER STAGE   1, DESTABILIZATION/GATE   0, MUTATION TYPE   1)= 9.33258454012772E-01
 GATE-PASS(CANCER STAGE   2, DESTABILIZATION/GATE   0, MUTATION TYPE   1)= 9.33258454012772E-01
 GROWTH   (CANCER STAGE   0, DESTABILIZATION/GATE   1, MUTATION TYPE   1)= 0.00000000000000E+00
 GROWTH   (CANCER STAGE   1, DESTABILIZATION/GATE   1, MUTATION TYPE   1)= 0.00000000000000E+00
 GROWTH   (CANCER STAGE   2, DESTABILIZATION/GATE   1, MUTATION TYPE   1)= 0.00000000000000E+00
 DEATH    (CANCER STAGE   0, DESTABILIZATION/GATE   1, MUTATION TYPE   1)= 0.00000000000000E+00
 DEATH    (CANCER STAGE   1, DESTABILIZATION/GATE   1, MUTATION TYPE   1)= 0.00000000000000E+00
 DEATH    (CANCER STAGE   2, DESTABILIZATION/GATE   1, MUTATION TYPE   1)= 0.00000000000000E+00
 MUTATION (CANCER STAGE   0, DESTABILIZATION/GATE   1, MUTATION TYPE   1)= 1.20000060003491E-05
 MUTATION (CANCER STAGE   1, DESTABILIZATION/GATE   1, MUTATION TYPE   1)= 1.20000060003491E-05
 MUTATION (CANCER STAGE   2, DESTABILIZATION/GATE   1, MUTATION TYPE   1)= 1.20000060003491E-05
 AGE INTERVAL: 0.00000000000000E+00-
 -----------------------------------
 AGE INTERVAL: 7.28280000000000E-01-
 -----------------------------------
 AGE INTERVAL: 2.66666666666667E+01-
 -----------------------------------
 AGE 8.00000000000000E+01 INTEGRATED HAZARD 3.36143187728070E-01 HAZARD 1.39988904422716E-02 OK      37 BAD       6 FAIL       0
 CLOCK TIME USED 1.38000000035390E-01 SECONDS
 CPU TIME USED 1.56001000000000E-02 SECONDS
 MINIMISATION ROUTINE FITTERMVKMULTGATESTOCHHAZ REVISED BY M P LITTLE 11 MARCH 2009
 GESTATION LENGTH   0.7283
 CONVERGENCE CRITERION 1.0000E-15 NUMBER OF INTEGRATION STEPS   100
 MINIMUM STEP LENGTH 1.0000E-25 INTEGRATOR SCALING "SMALL AMOUNT" 1.0000E-40
 INTEGRATOR SCALING THRESHOLD 1.0000E+00
 INTEGRATOR TYPE: BULIRSCH-STOER STIFF           
 MODEL  1 SCALING COEFFICIENT 1.00000000000000E+00
 =================================================
 Y(I,J) IN HAZARD THAT ARE SET TO ZERO
 -------------------------------------
 DESTABILIZATION/GATE LEVEL =    0 DESTABILIZATION TYPE =    1
 DESTABILIZATION/GATE LEVEL =    1 DESTABILIZATION TYPE =    1
 AGE INTERVAL: 0.00000000000000E+00-
 -----------------------------------
 GROWTH   (CANCER STAGE   0, DESTABILIZATION/GATE   0, MUTATION TYPE   1)= 2.56974980434977E+01
 GROWTH   (CANCER STAGE   1, DESTABILIZATION/GATE   0, MUTATION TYPE   1)= 0.00000000000000E+00
 GROWTH   (CANCER STAGE   2, DESTABILIZATION/GATE   0, MUTATION TYPE   1)= 0.00000000000000E+00
 DEATH    (CANCER STAGE   0, DESTABILIZATION/GATE   0, MUTATION TYPE   1)= 0.00000000000000E+00
 DEATH    (CANCER STAGE   1, DESTABILIZATION/GATE   0, MUTATION TYPE   1)= 0.00000000000000E+00
 DEATH    (CANCER STAGE   2, DESTABILIZATION/GATE   0, MUTATION TYPE   1)= 0.00000000000000E+00
 MUTATION (CANCER STAGE   0, DESTABILIZATION/GATE   0, MUTATION TYPE   1)= 1.20000001202971E-07
 MUTATION (CANCER STAGE   1, DESTABILIZATION/GATE   0, MUTATION TYPE   1)= 1.20000001202971E-07
 MUTATION (CANCER STAGE   2, DESTABILIZATION/GATE   0, MUTATION TYPE   1)= 1.00000000000000E+03
 GATE-PASS(CANCER STAGE   0, DESTABILIZATION/GATE   0, MUTATION TYPE   1)= 9.33258454012772E-01
 GATE-PASS(CANCER STAGE   1, DESTABILIZATION/GATE   0, MUTATION TYPE   1)= 9.33258454012772E-01
 GATE-PASS(CANCER STAGE   2, DESTABILIZATION/GATE   0, MUTATION TYPE   1)= 9.33258454012772E-01
 GROWTH   (CANCER STAGE   0, DESTABILIZATION/GATE   1, MUTATION TYPE   1)= 2.66974980434977E+01
 GROWTH   (CANCER STAGE   1, DESTABILIZATION/GATE   1, MUTATION TYPE   1)= 0.00000000000000E+00
 GROWTH   (CANCER STAGE   2, DESTABILIZATION/GATE   1, MUTATION TYPE   1)= 0.00000000000000E+00
 DEATH    (CANCER STAGE   0, DESTABILIZATION/GATE   1, MUTATION TYPE   1)= 0.00000000000000E+00
 DEATH    (CANCER STAGE   1, DESTABILIZATION/GATE   1, MUTATION TYPE   1)= 0.00000000000000E+00
 DEATH    (CANCER STAGE   2, DESTABILIZATION/GATE   1, MUTATION TYPE   1)= 0.00000000000000E+00
 MUTATION (CANCER STAGE   0, DESTABILIZATION/GATE   1, MUTATION TYPE   1)= 1.20000060003491E-05
 MUTATION (CANCER STAGE   1, DESTABILIZATION/GATE   1, MUTATION TYPE   1)= 1.20000060003491E-05
 MUTATION (CANCER STAGE   2, DESTABILIZATION/GATE   1, MUTATION TYPE   1)= 1.20000060003491E-05
 AGE INTERVAL: 7.28280000000000E-01-
 -----------------------------------
 GROWTH   (CANCER STAGE   0, DESTABILIZATION/GATE   0, MUTATION TYPE   1)= 0.00000000000000E+00
 GROWTH   (CANCER STAGE   1, DESTABILIZATION/GATE   0, MUTATION TYPE   1)= 0.00000000000000E+00
 GROWTH   (CANCER STAGE   2, DESTABILIZATION/GATE   0, MUTATION TYPE   1)= 0.00000000000000E+00
 DEATH    (CANCER STAGE   0, DESTABILIZATION/GATE   0, MUTATION TYPE   1)= 0.00000000000000E+00
 DEATH    (CANCER STAGE   1, DESTABILIZATION/GATE   0, MUTATION TYPE   1)= 0.00000000000000E+00
 DEATH    (CANCER STAGE   2, DESTABILIZATION/GATE   0, MUTATION TYPE   1)= 0.00000000000000E+00
 MUTATION (CANCER STAGE   0, DESTABILIZATION/GATE   0, MUTATION TYPE   1)= 1.20000001202971E-07
 MUTATION (CANCER STAGE   1, DESTABILIZATION/GATE   0, MUTATION TYPE   1)= 1.20000001202971E-07
 MUTATION (CANCER STAGE   2, DESTABILIZATION/GATE   0, MUTATION TYPE   1)= 1.00000000000000E+03
 GATE-PASS(CANCER STAGE   0, DESTABILIZATION/GATE   0, MUTATION TYPE   1)= 9.33258454012772E-01
 GATE-PASS(CANCER STAGE   1, DESTABILIZATION/GATE   0, MUTATION TYPE   1)= 9.33258454012772E-01
 GATE-PASS(CANCER STAGE   2, DESTABILIZATION/GATE   0, MUTATION TYPE   1)= 9.33258454012772E-01
 GROWTH   (CANCER STAGE   0, DESTABILIZATION/GATE   1, MUTATION TYPE   1)= 0.00000000000000E+00
 GROWTH   (CANCER STAGE   1, DESTABILIZATION/GATE   1, MUTATION TYPE   1)= 0.00000000000000E+00
 GROWTH   (CANCER STAGE   2, DESTABILIZATION/GATE   1, MUTATION TYPE   1)= 0.00000000000000E+00
 DEATH    (CANCER STAGE   0, DESTABILIZATION/GATE   1, MUTATION TYPE   1)= 0.00000000000000E+00
 DEATH    (CANCER STAGE   1, DESTABILIZATION/GATE   1, MUTATION TYPE   1)= 0.00000000000000E+00
 DEATH    (CANCER STAGE   2, DESTABILIZATION/GATE   1, MUTATION TYPE   1)= 0.00000000000000E+00
 MUTATION (CANCER STAGE   0, DESTABILIZATION/GATE   1, MUTATION TYPE   1)= 1.20000060003491E-05
 MUTATION (CANCER STAGE   1, DESTABILIZATION/GATE   1, MUTATION TYPE   1)= 1.20000060003491E-05
 MUTATION (CANCER STAGE   2, DESTABILIZATION/GATE   1, MUTATION TYPE   1)= 1.20000060003491E-05
 AGE INTERVAL: 2.66666666666667E+01-
 -----------------------------------
 GROWTH   (CANCER STAGE   0, DESTABILIZATION/GATE   0, MUTATION TYPE   1)= 0.00000000000000E+00
 GROWTH   (CANCER STAGE   1, DESTABILIZATION/GATE   0, MUTATION TYPE   1)= 0.00000000000000E+00
 GROWTH   (CANCER STAGE   2, DESTABILIZATION/GATE   0, MUTATION TYPE   1)= 0.00000000000000E+00
 DEATH    (CANCER STAGE   0, DESTABILIZATION/GATE   0, MUTATION TYPE   1)= 0.00000000000000E+00
 DEATH    (CANCER STAGE   1, DESTABILIZATION/GATE   0, MUTATION TYPE   1)= 0.00000000000000E+00
 DEATH    (CANCER STAGE   2, DESTABILIZATION/GATE   0, MUTATION TYPE   1)= 0.00000000000000E+00
 MUTATION (CANCER STAGE   0, DESTABILIZATION/GATE   0, MUTATION TYPE   1)= 1.44000000788205E-07
 MUTATION (CANCER STAGE   1, DESTABILIZATION/GATE   0, MUTATION TYPE   1)= 1.44000000788205E-07
 MUTATION (CANCER STAGE   2, DESTABILIZATION/GATE   0, MUTATION TYPE   1)= 1.00000000000000E+03
 GATE-PASS(CANCER STAGE   0, DESTABILIZATION/GATE   0, MUTATION TYPE   1)= 9.33258454012772E-01
 GATE-PASS(CANCER STAGE   1, DESTABILIZATION/GATE   0, MUTATION TYPE   1)= 9.33258454012772E-01
 GATE-PASS(CANCER STAGE   2, DESTABILIZATION/GATE   0, MUTATION TYPE   1)= 9.33258454012772E-01
 GROWTH   (CANCER STAGE   0, DESTABILIZATION/GATE   1, MUTATION TYPE   1)= 0.00000000000000E+00
 GROWTH   (CANCER STAGE   1, DESTABILIZATION/GATE   1, MUTATION TYPE   1)= 0.00000000000000E+00
 GROWTH   (CANCER STAGE   2, DESTABILIZATION/GATE   1, MUTATION TYPE   1)= 0.00000000000000E+00
 DEATH    (CANCER STAGE   0, DESTABILIZATION/GATE   1, MUTATION TYPE   1)= 0.00000000000000E+00
 DEATH    (CANCER STAGE   1, DESTABILIZATION/GATE   1, MUTATION TYPE   1)= 0.00000000000000E+00
 DEATH    (CANCER STAGE   2, DESTABILIZATION/GATE   1, MUTATION TYPE   1)= 0.00000000000000E+00
 MUTATION (CANCER STAGE   0, DESTABILIZATION/GATE   1, MUTATION TYPE   1)= 1.44000086404210E-05
 MUTATION (CANCER STAGE   1, DESTABILIZATION/GATE   1, MUTATION TYPE   1)= 1.44000086404210E-05
 MUTATION (CANCER STAGE   2, DESTABILIZATION/GATE   1, MUTATION TYPE   1)= 1.44000086404210E-05
 AGE INTERVAL: 0.00000000000000E+00-
 -----------------------------------
 AGE INTERVAL: 7.28280000000000E-01-
 -----------------------------------
 AGE INTERVAL: 2.66666666666667E+01-
 -----------------------------------
 AGE 8.00000000000000E+01 INTEGRATED HAZARD 4.88686756611899E-01 HAZARD 1.97448456690857E-02 OK      37 BAD       7 FAIL       0
 CLOCK TIME USED 1.52000000001863E-01 SECONDS
 CPU TIME USED 3.12002000000000E-02 SECONDS
 MINIMISATION ROUTINE FITTERMVKMULTGATESTOCHHAZ REVISED BY M P LITTLE 11 MARCH 2009
 GESTATION LENGTH   0.7283
 CONVERGENCE CRITERION 1.0000E-15 NUMBER OF INTEGRATION STEPS   100
 MINIMUM STEP LENGTH 1.0000E-25 INTEGRATOR SCALING "SMALL AMOUNT" 1.0000E-40
 INTEGRATOR SCALING THRESHOLD 1.0000E+00
 INTEGRATOR TYPE: BULIRSCH-STOER STIFF           
 MODEL  1 SCALING COEFFICIENT 1.00000000000000E+00
 =================================================
 Y(I,J) IN HAZARD THAT ARE SET TO ZERO
 -------------------------------------
 DESTABILIZATION/GATE LEVEL =    0 DESTABILIZATION TYPE =    1
 DESTABILIZATION/GATE LEVEL =    1 DESTABILIZATION TYPE =    1
 AGE INTERVAL: 0.00000000000000E+00-
 -----------------------------------
 GROWTH   (CANCER STAGE   0, DESTABILIZATION/GATE   0, MUTATION TYPE   1)= 2.56974980434977E+01
 GROWTH   (CANCER STAGE   1, DESTABILIZATION/GATE   0, MUTATION TYPE   1)= 0.00000000000000E+00
 GROWTH   (CANCER STAGE   2, DESTABILIZATION/GATE   0, MUTATION TYPE   1)= 0.00000000000000E+00
 DEATH    (CANCER STAGE   0, DESTABILIZATION/GATE   0, MUTATION TYPE   1)= 0.00000000000000E+00
 DEATH    (CANCER STAGE   1, DESTABILIZATION/GATE   0, MUTATION TYPE   1)= 0.00000000000000E+00
 DEATH    (CANCER STAGE   2, DESTABILIZATION/GATE   0, MUTATION TYPE   1)= 0.00000000000000E+00
 MUTATION (CANCER STAGE   0, DESTABILIZATION/GATE   0, MUTATION TYPE   1)= 1.20000001202971E-07
 MUTATION (CANCER STAGE   1, DESTABILIZATION/GATE   0, MUTATION TYPE   1)= 1.20000001202971E-07
 MUTATION (CANCER STAGE   2, DESTABILIZATION/GATE   0, MUTATION TYPE   1)= 1.00000000000000E+03
 GATE-PASS(CANCER STAGE   0, DESTABILIZATION/GATE   0, MUTATION TYPE   1)= 9.33258454012772E-01
 GATE-PASS(CANCER STAGE   1, DESTABILIZATION/GATE   0, MUTATION TYPE   1)= 9.33258454012772E-01
 GATE-PASS(CANCER STAGE   2, DESTABILIZATION/GATE   0, MUTATION TYPE   1)= 9.33258454012772E-01
 GROWTH   (CANCER STAGE   0, DESTABILIZATION/GATE   1, MUTATION TYPE   1)= 2.66974980434977E+01
 GROWTH   (CANCER STAGE   1, DESTABILIZATION/GATE   1, MUTATION TYPE   1)= 0.00000000000000E+00
 GROWTH   (CANCER STAGE   2, DESTABILIZATION/GATE   1, MUTATION TYPE   1)= 0.00000000000000E+00
 DEATH    (CANCER STAGE   0, DESTABILIZATION/GATE   1, MUTATION TYPE   1)= 0.00000000000000E+00
 DEATH    (CANCER STAGE   1, DESTABILIZATION/GATE   1, MUTATION TYPE   1)= 0.00000000000000E+00
 DEATH    (CANCER STAGE   2, DESTABILIZATION/GATE   1, MUTATION TYPE   1)= 0.00000000000000E+00
 MUTATION (CANCER STAGE   0, DESTABILIZATION/GATE   1, MUTATION TYPE   1)= 1.20000060003491E-05
 MUTATION (CANCER STAGE   1, DESTABILIZATION/GATE   1, MUTATION TYPE   1)= 1.20000060003491E-05
 MUTATION (CANCER STAGE   2, DESTABILIZATION/GATE   1, MUTATION TYPE   1)= 1.20000060003491E-05
 AGE INTERVAL: 7.28280000000000E-01-
 -----------------------------------
 GROWTH   (CANCER STAGE   0, DESTABILIZATION/GATE   0, MUTATION TYPE   1)= 0.00000000000000E+00
 GROWTH   (CANCER STAGE   1, DESTABILIZATION/GATE   0, MUTATION TYPE   1)= 0.00000000000000E+00
 GROWTH   (CANCER STAGE   2, DESTABILIZATION/GATE   0, MUTATION TYPE   1)= 0.00000000000000E+00
 DEATH    (CANCER STAGE   0, DESTABILIZATION/GATE   0, MUTATION TYPE   1)= 0.00000000000000E+00
 DEATH    (CANCER STAGE   1, DESTABILIZATION/GATE   0, MUTATION TYPE   1)= 0.00000000000000E+00
 DEATH    (CANCER STAGE   2, DESTABILIZATION/GATE   0, MUTATION TYPE   1)= 0.00000000000000E+00
 MUTATION (CANCER STAGE   0, DESTABILIZATION/GATE   0, MUTATION TYPE   1)= 1.20000001202971E-07
 MUTATION (CANCER STAGE   1, DESTABILIZATION/GATE   0, MUTATION TYPE   1)= 1.20000001202971E-07
 MUTATION (CANCER STAGE   2, DESTABILIZATION/GATE   0, MUTATION TYPE   1)= 1.00000000000000E+03
 GATE-PASS(CANCER STAGE   0, DESTABILIZATION/GATE   0, MUTATION TYPE   1)= 9.33258454012772E-01
 GATE-PASS(CANCER STAGE   1, DESTABILIZATION/GATE   0, MUTATION TYPE   1)= 9.33258454012772E-01
 GATE-PASS(CANCER STAGE   2, DESTABILIZATION/GATE   0, MUTATION TYPE   1)= 9.33258454012772E-01
 GROWTH   (CANCER STAGE   0, DESTABILIZATION/GATE   1, MUTATION TYPE   1)= 0.00000000000000E+00
 GROWTH   (CANCER STAGE   1, DESTABILIZATION/GATE   1, MUTATION TYPE   1)= 0.00000000000000E+00
 GROWTH   (CANCER STAGE   2, DESTABILIZATION/GATE   1, MUTATION TYPE   1)= 0.00000000000000E+00
 DEATH    (CANCER STAGE   0, DESTABILIZATION/GATE   1, MUTATION TYPE   1)= 0.00000000000000E+00
 DEATH    (CANCER STAGE   1, DESTABILIZATION/GATE   1, MUTATION TYPE   1)= 0.00000000000000E+00
 DEATH    (CANCER STAGE   2, DESTABILIZATION/GATE   1, MUTATION TYPE   1)= 0.00000000000000E+00
 MUTATION (CANCER STAGE   0, DESTABILIZATION/GATE   1, MUTATION TYPE   1)= 1.20000060003491E-05
 MUTATION (CANCER STAGE   1, DESTABILIZATION/GATE   1, MUTATION TYPE   1)= 1.20000060003491E-05
 MUTATION (CANCER STAGE   2, DESTABILIZATION/GATE   1, MUTATION TYPE   1)= 1.20000060003491E-05
 AGE INTERVAL: 2.66666666666667E+01-
 -----------------------------------
 GROWTH   (CANCER STAGE   0, DESTABILIZATION/GATE   0, MUTATION TYPE   1)= 0.00000000000000E+00
 GROWTH   (CANCER STAGE   1, DESTABILIZATION/GATE   0, MUTATION TYPE   1)= 0.00000000000000E+00
 GROWTH   (CANCER STAGE   2, DESTABILIZATION/GATE   0, MUTATION TYPE   1)= 0.00000000000000E+00
 DEATH    (CANCER STAGE   0, DESTABILIZATION/GATE   0, MUTATION TYPE   1)= 0.00000000000000E+00
 DEATH    (CANCER STAGE   1, DESTABILIZATION/GATE   0, MUTATION TYPE   1)= 0.00000000000000E+00
 DEATH    (CANCER STAGE   2, DESTABILIZATION/GATE   0, MUTATION TYPE   1)= 0.00000000000000E+00
 MUTATION (CANCER STAGE   0, DESTABILIZATION/GATE   0, MUTATION TYPE   1)= 1.80000001588323E-07
 MUTATION (CANCER STAGE   1, DESTABILIZATION/GATE   0, MUTATION TYPE   1)= 1.80000001588323E-07
 MUTATION (CANCER STAGE   2, DESTABILIZATION/GATE   0, MUTATION TYPE   1)= 1.00000000000000E+03
 GATE-PASS(CANCER STAGE   0, DESTABILIZATION/GATE   0, MUTATION TYPE   1)= 9.33258454012772E-01
 GATE-PASS(CANCER STAGE   1, DESTABILIZATION/GATE   0, MUTATION TYPE   1)= 9.33258454012772E-01
 GATE-PASS(CANCER STAGE   2, DESTABILIZATION/GATE   0, MUTATION TYPE   1)= 9.33258454012772E-01
 GROWTH   (CANCER STAGE   0, DESTABILIZATION/GATE   1, MUTATION TYPE   1)= 0.00000000000000E+00
 GROWTH   (CANCER STAGE   1, DESTABILIZATION/GATE   1, MUTATION TYPE   1)= 0.00000000000000E+00
 GROWTH   (CANCER STAGE   2, DESTABILIZATION/GATE   1, MUTATION TYPE   1)= 0.00000000000000E+00
 DEATH    (CANCER STAGE   0, DESTABILIZATION/GATE   1, MUTATION TYPE   1)= 0.00000000000000E+00
 DEATH    (CANCER STAGE   1, DESTABILIZATION/GATE   1, MUTATION TYPE   1)= 0.00000000000000E+00
 DEATH    (CANCER STAGE   2, DESTABILIZATION/GATE   1, MUTATION TYPE   1)= 0.00000000000000E+00
 MUTATION (CANCER STAGE   0, DESTABILIZATION/GATE   1, MUTATION TYPE   1)= 1.80000134998650E-05
 MUTATION (CANCER STAGE   1, DESTABILIZATION/GATE   1, MUTATION TYPE   1)= 1.80000134998650E-05
 MUTATION (CANCER STAGE   2, DESTABILIZATION/GATE   1, MUTATION TYPE   1)= 1.80000134998650E-05
 AGE INTERVAL: 0.00000000000000E+00-
 -----------------------------------
 AGE INTERVAL: 7.28280000000000E-01-
 -----------------------------------
 AGE INTERVAL: 2.66666666666667E+01-
 -----------------------------------
 AGE 8.00000000000000E+01 INTEGRATED HAZARD 7.53301181927453E-01 HAZARD 2.81568084884910E-02 OK      39 BAD       8 FAIL       0
 CLOCK TIME USED 1.39999999897555E-01 SECONDS
 CPU TIME USED 1.56001000000000E-02 SECONDS
 MINIMISATION ROUTINE FITTERMVKMULTGATESTOCHHAZ REVISED BY M P LITTLE 11 MARCH 2009
 GESTATION LENGTH   0.7283
 CONVERGENCE CRITERION 1.0000E-15 NUMBER OF INTEGRATION STEPS   100
 MINIMUM STEP LENGTH 1.0000E-25 INTEGRATOR SCALING "SMALL AMOUNT" 1.0000E-40
 INTEGRATOR SCALING THRESHOLD 1.0000E+00
 INTEGRATOR TYPE: BULIRSCH-STOER STIFF           
 MODEL  1 SCALING COEFFICIENT 1.00000000000000E+00
 =================================================
 Y(I,J) IN HAZARD THAT ARE SET TO ZERO
 -------------------------------------
 DESTABILIZATION/GATE LEVEL =    0 DESTABILIZATION TYPE =    1
 DESTABILIZATION/GATE LEVEL =    1 DESTABILIZATION TYPE =    1
 AGE INTERVAL: 0.00000000000000E+00-
 -----------------------------------
 GROWTH   (CANCER STAGE   0, DESTABILIZATION/GATE   0, MUTATION TYPE   1)= 2.56974980434977E+01
 GROWTH   (CANCER STAGE   1, DESTABILIZATION/GATE   0, MUTATION TYPE   1)= 0.00000000000000E+00
 GROWTH   (CANCER STAGE   2, DESTABILIZATION/GATE   0, MUTATION TYPE   1)= 0.00000000000000E+00
 DEATH    (CANCER STAGE   0, DESTABILIZATION/GATE   0, MUTATION TYPE   1)= 0.00000000000000E+00
 DEATH    (CANCER STAGE   1, DESTABILIZATION/GATE   0, MUTATION TYPE   1)= 0.00000000000000E+00
 DEATH    (CANCER STAGE   2, DESTABILIZATION/GATE   0, MUTATION TYPE   1)= 0.00000000000000E+00
 MUTATION (CANCER STAGE   0, DESTABILIZATION/GATE   0, MUTATION TYPE   1)= 1.20000001202971E-07
 MUTATION (CANCER STAGE   1, DESTABILIZATION/GATE   0, MUTATION TYPE   1)= 1.20000001202971E-07
 MUTATION (CANCER STAGE   2, DESTABILIZATION/GATE   0, MUTATION TYPE   1)= 1.00000000000000E+03
 GATE-PASS(CANCER STAGE   0, DESTABILIZATION/GATE   0, MUTATION TYPE   1)= 9.33258454012772E-01
 GATE-PASS(CANCER STAGE   1, DESTABILIZATION/GATE   0, MUTATION TYPE   1)= 9.33258454012772E-01
 GATE-PASS(CANCER STAGE   2, DESTABILIZATION/GATE   0, MUTATION TYPE   1)= 9.33258454012772E-01
 GROWTH   (CANCER STAGE   0, DESTABILIZATION/GATE   1, MUTATION TYPE   1)= 2.66974980434977E+01
 GROWTH   (CANCER STAGE   1, DESTABILIZATION/GATE   1, MUTATION TYPE   1)= 0.00000000000000E+00
 GROWTH   (CANCER STAGE   2, DESTABILIZATION/GATE   1, MUTATION TYPE   1)= 0.00000000000000E+00
 DEATH    (CANCER STAGE   0, DESTABILIZATION/GATE   1, MUTATION TYPE   1)= 0.00000000000000E+00
 DEATH    (CANCER STAGE   1, DESTABILIZATION/GATE   1, MUTATION TYPE   1)= 0.00000000000000E+00
 DEATH    (CANCER STAGE   2, DESTABILIZATION/GATE   1, MUTATION TYPE   1)= 0.00000000000000E+00
 MUTATION (CANCER STAGE   0, DESTABILIZATION/GATE   1, MUTATION TYPE   1)= 1.20000060003491E-05
 MUTATION (CANCER STAGE   1, DESTABILIZATION/GATE   1, MUTATION TYPE   1)= 1.20000060003491E-05
 MUTATION (CANCER STAGE   2, DESTABILIZATION/GATE   1, MUTATION TYPE   1)= 1.20000060003491E-05
 AGE INTERVAL: 7.28280000000000E-01-
 -----------------------------------
 GROWTH   (CANCER STAGE   0, DESTABILIZATION/GATE   0, MUTATION TYPE   1)= 0.00000000000000E+00
 GROWTH   (CANCER STAGE   1, DESTABILIZATION/GATE   0, MUTATION TYPE   1)= 0.00000000000000E+00
 GROWTH   (CANCER STAGE   2, DESTABILIZATION/GATE   0, MUTATION TYPE   1)= 0.00000000000000E+00
 DEATH    (CANCER STAGE   0, DESTABILIZATION/GATE   0, MUTATION TYPE   1)= 0.00000000000000E+00
 DEATH    (CANCER STAGE   1, DESTABILIZATION/GATE   0, MUTATION TYPE   1)= 0.00000000000000E+00
 DEATH    (CANCER STAGE   2, DESTABILIZATION/GATE   0, MUTATION TYPE   1)= 0.00000000000000E+00
 MUTATION (CANCER STAGE   0, DESTABILIZATION/GATE   0, MUTATION TYPE   1)= 1.20000001202971E-07
 MUTATION (CANCER STAGE   1, DESTABILIZATION/GATE   0, MUTATION TYPE   1)= 1.20000001202971E-07
 MUTATION (CANCER STAGE   2, DESTABILIZATION/GATE   0, MUTATION TYPE   1)= 1.00000000000000E+03
 GATE-PASS(CANCER STAGE   0, DESTABILIZATION/GATE   0, MUTATION TYPE   1)= 9.33258454012772E-01
 GATE-PASS(CANCER STAGE   1, DESTABILIZATION/GATE   0, MUTATION TYPE   1)= 9.33258454012772E-01
 GATE-PASS(CANCER STAGE   2, DESTABILIZATION/GATE   0, MUTATION TYPE   1)= 9.33258454012772E-01
 GROWTH   (CANCER STAGE   0, DESTABILIZATION/GATE   1, MUTATION TYPE   1)= 0.00000000000000E+00
 GROWTH   (CANCER STAGE   1, DESTABILIZATION/GATE   1, MUTATION TYPE   1)= 0.00000000000000E+00
 GROWTH   (CANCER STAGE   2, DESTABILIZATION/GATE   1, MUTATION TYPE   1)= 0.00000000000000E+00
 DEATH    (CANCER STAGE   0, DESTABILIZATION/GATE   1, MUTATION TYPE   1)= 0.00000000000000E+00
 DEATH    (CANCER STAGE   1, DESTABILIZATION/GATE   1, MUTATION TYPE   1)= 0.00000000000000E+00
 DEATH    (CANCER STAGE   2, DESTABILIZATION/GATE   1, MUTATION TYPE   1)= 0.00000000000000E+00
 MUTATION (CANCER STAGE   0, DESTABILIZATION/GATE   1, MUTATION TYPE   1)= 1.20000060003491E-05
 MUTATION (CANCER STAGE   1, DESTABILIZATION/GATE   1, MUTATION TYPE   1)= 1.20000060003491E-05
 MUTATION (CANCER STAGE   2, DESTABILIZATION/GATE   1, MUTATION TYPE   1)= 1.20000060003491E-05
 AGE INTERVAL: 2.66666666666667E+01-
 -----------------------------------
 GROWTH   (CANCER STAGE   0, DESTABILIZATION/GATE   0, MUTATION TYPE   1)= 0.00000000000000E+00
 GROWTH   (CANCER STAGE   1, DESTABILIZATION/GATE   0, MUTATION TYPE   1)= 0.00000000000000E+00
 GROWTH   (CANCER STAGE   2, DESTABILIZATION/GATE   0, MUTATION TYPE   1)= 0.00000000000000E+00
 DEATH    (CANCER STAGE   0, DESTABILIZATION/GATE   0, MUTATION TYPE   1)= 0.00000000000000E+00
 DEATH    (CANCER STAGE   1, DESTABILIZATION/GATE   0, MUTATION TYPE   1)= 0.00000000000000E+00
 DEATH    (CANCER STAGE   2, DESTABILIZATION/GATE   0, MUTATION TYPE   1)= 0.00000000000000E+00
 MUTATION (CANCER STAGE   0, DESTABILIZATION/GATE   0, MUTATION TYPE   1)= 2.40000002273675E-07
 MUTATION (CANCER STAGE   1, DESTABILIZATION/GATE   0, MUTATION TYPE   1)= 2.40000002273675E-07
 MUTATION (CANCER STAGE   2, DESTABILIZATION/GATE   0, MUTATION TYPE   1)= 1.00000000000000E+03
 GATE-PASS(CANCER STAGE   0, DESTABILIZATION/GATE   0, MUTATION TYPE   1)= 9.33258454012772E-01
 GATE-PASS(CANCER STAGE   1, DESTABILIZATION/GATE   0, MUTATION TYPE   1)= 9.33258454012772E-01
 GATE-PASS(CANCER STAGE   2, DESTABILIZATION/GATE   0, MUTATION TYPE   1)= 9.33258454012772E-01
 GROWTH   (CANCER STAGE   0, DESTABILIZATION/GATE   1, MUTATION TYPE   1)= 0.00000000000000E+00
 GROWTH   (CANCER STAGE   1, DESTABILIZATION/GATE   1, MUTATION TYPE   1)= 0.00000000000000E+00
 GROWTH   (CANCER STAGE   2, DESTABILIZATION/GATE   1, MUTATION TYPE   1)= 0.00000000000000E+00
 DEATH    (CANCER STAGE   0, DESTABILIZATION/GATE   1, MUTATION TYPE   1)= 0.00000000000000E+00
 DEATH    (CANCER STAGE   1, DESTABILIZATION/GATE   1, MUTATION TYPE   1)= 0.00000000000000E+00
 DEATH    (CANCER STAGE   2, DESTABILIZATION/GATE   1, MUTATION TYPE   1)= 0.00000000000000E+00
 MUTATION (CANCER STAGE   0, DESTABILIZATION/GATE   1, MUTATION TYPE   1)= 2.40000239993899E-05
 MUTATION (CANCER STAGE   1, DESTABILIZATION/GATE   1, MUTATION TYPE   1)= 2.40000239993899E-05
 MUTATION (CANCER STAGE   2, DESTABILIZATION/GATE   1, MUTATION TYPE   1)= 2.40000239993899E-05
 AGE INTERVAL: 0.00000000000000E+00-
 -----------------------------------
 AGE INTERVAL: 7.28280000000000E-01-
 -----------------------------------
 AGE INTERVAL: 2.66666666666667E+01-
 -----------------------------------
 AGE 8.00000000000000E+01 INTEGRATED HAZARD 1.23474408465636E+00 HAZARD 3.93219462177723E-02 OK      39 BAD       8 FAIL       0
 CLOCK TIME USED 1.35000000009313E-01 SECONDS
 CPU TIME USED 3.12002000000000E-02 SECONDS
 MINIMISATION ROUTINE FITTERMVKMULTGATESTOCHHAZ REVISED BY M P LITTLE 11 MARCH 2009
 GESTATION LENGTH   0.7283
 CONVERGENCE CRITERION 1.0000E-15 NUMBER OF INTEGRATION STEPS   100
 MINIMUM STEP LENGTH 1.0000E-25 INTEGRATOR SCALING "SMALL AMOUNT" 1.0000E-40
 INTEGRATOR SCALING THRESHOLD 1.0000E+00
 INTEGRATOR TYPE: BULIRSCH-STOER STIFF           
 MODEL  1 SCALING COEFFICIENT 1.00000000000000E+00
 =================================================
 Y(I,J) IN HAZARD THAT ARE SET TO ZERO
 -------------------------------------
 DESTABILIZATION/GATE LEVEL =    0 DESTABILIZATION TYPE =    1
 DESTABILIZATION/GATE LEVEL =    1 DESTABILIZATION TYPE =    1
 AGE INTERVAL: 0.00000000000000E+00-
 -----------------------------------
 GROWTH   (CANCER STAGE   0, DESTABILIZATION/GATE   0, MUTATION TYPE   1)= 2.56974980434977E+01
 GROWTH   (CANCER STAGE   1, DESTABILIZATION/GATE   0, MUTATION TYPE   1)= 0.00000000000000E+00
 GROWTH   (CANCER STAGE   2, DESTABILIZATION/GATE   0, MUTATION TYPE   1)= 0.00000000000000E+00
 DEATH    (CANCER STAGE   0, DESTABILIZATION/GATE   0, MUTATION TYPE   1)= 0.00000000000000E+00
 DEATH    (CANCER STAGE   1, DESTABILIZATION/GATE   0, MUTATION TYPE   1)= 0.00000000000000E+00
 DEATH    (CANCER STAGE   2, DESTABILIZATION/GATE   0, MUTATION TYPE   1)= 0.00000000000000E+00
 MUTATION (CANCER STAGE   0, DESTABILIZATION/GATE   0, MUTATION TYPE   1)= 1.20000001202971E-07
 MUTATION (CANCER STAGE   1, DESTABILIZATION/GATE   0, MUTATION TYPE   1)= 1.20000001202971E-07
 MUTATION (CANCER STAGE   2, DESTABILIZATION/GATE   0, MUTATION TYPE   1)= 1.00000000000000E+03
 GATE-PASS(CANCER STAGE   0, DESTABILIZATION/GATE   0, MUTATION TYPE   1)= 9.33258454012772E-01
 GATE-PASS(CANCER STAGE   1, DESTABILIZATION/GATE   0, MUTATION TYPE   1)= 9.33258454012772E-01
 GATE-PASS(CANCER STAGE   2, DESTABILIZATION/GATE   0, MUTATION TYPE   1)= 9.33258454012772E-01
 GROWTH   (CANCER STAGE   0, DESTABILIZATION/GATE   1, MUTATION TYPE   1)= 2.66974980434977E+01
 GROWTH   (CANCER STAGE   1, DESTABILIZATION/GATE   1, MUTATION TYPE   1)= 0.00000000000000E+00
 GROWTH   (CANCER STAGE   2, DESTABILIZATION/GATE   1, MUTATION TYPE   1)= 0.00000000000000E+00
 DEATH    (CANCER STAGE   0, DESTABILIZATION/GATE   1, MUTATION TYPE   1)= 0.00000000000000E+00
 DEATH    (CANCER STAGE   1, DESTABILIZATION/GATE   1, MUTATION TYPE   1)= 0.00000000000000E+00
 DEATH    (CANCER STAGE   2, DESTABILIZATION/GATE   1, MUTATION TYPE   1)= 0.00000000000000E+00
 MUTATION (CANCER STAGE   0, DESTABILIZATION/GATE   1, MUTATION TYPE   1)= 1.20000060003491E-05
 MUTATION (CANCER STAGE   1, DESTABILIZATION/GATE   1, MUTATION TYPE   1)= 1.20000060003491E-05
 MUTATION (CANCER STAGE   2, DESTABILIZATION/GATE   1, MUTATION TYPE   1)= 1.20000060003491E-05
 AGE INTERVAL: 7.28280000000000E-01-
 -----------------------------------
 GROWTH   (CANCER STAGE   0, DESTABILIZATION/GATE   0, MUTATION TYPE   1)= 0.00000000000000E+00
 GROWTH   (CANCER STAGE   1, DESTABILIZATION/GATE   0, MUTATION TYPE   1)= 0.00000000000000E+00
 GROWTH   (CANCER STAGE   2, DESTABILIZATION/GATE   0, MUTATION TYPE   1)= 0.00000000000000E+00
 DEATH    (CANCER STAGE   0, DESTABILIZATION/GATE   0, MUTATION TYPE   1)= 0.00000000000000E+00
 DEATH    (CANCER STAGE   1, DESTABILIZATION/GATE   0, MUTATION TYPE   1)= 0.00000000000000E+00
 DEATH    (CANCER STAGE   2, DESTABILIZATION/GATE   0, MUTATION TYPE   1)= 0.00000000000000E+00
 MUTATION (CANCER STAGE   0, DESTABILIZATION/GATE   0, MUTATION TYPE   1)= 1.20000001202971E-07
 MUTATION (CANCER STAGE   1, DESTABILIZATION/GATE   0, MUTATION TYPE   1)= 1.20000001202971E-07
 MUTATION (CANCER STAGE   2, DESTABILIZATION/GATE   0, MUTATION TYPE   1)= 1.00000000000000E+03
 GATE-PASS(CANCER STAGE   0, DESTABILIZATION/GATE   0, MUTATION TYPE   1)= 9.33258454012772E-01
 GATE-PASS(CANCER STAGE   1, DESTABILIZATION/GATE   0, MUTATION TYPE   1)= 9.33258454012772E-01
 GATE-PASS(CANCER STAGE   2, DESTABILIZATION/GATE   0, MUTATION TYPE   1)= 9.33258454012772E-01
 GROWTH   (CANCER STAGE   0, DESTABILIZATION/GATE   1, MUTATION TYPE   1)= 0.00000000000000E+00
 GROWTH   (CANCER STAGE   1, DESTABILIZATION/GATE   1, MUTATION TYPE   1)= 0.00000000000000E+00
 GROWTH   (CANCER STAGE   2, DESTABILIZATION/GATE   1, MUTATION TYPE   1)= 0.00000000000000E+00
 DEATH    (CANCER STAGE   0, DESTABILIZATION/GATE   1, MUTATION TYPE   1)= 0.00000000000000E+00
 DEATH    (CANCER STAGE   1, DESTABILIZATION/GATE   1, MUTATION TYPE   1)= 0.00000000000000E+00
 DEATH    (CANCER STAGE   2, DESTABILIZATION/GATE   1, MUTATION TYPE   1)= 0.00000000000000E+00
 MUTATION (CANCER STAGE   0, DESTABILIZATION/GATE   1, MUTATION TYPE   1)= 1.20000060003491E-05
 MUTATION (CANCER STAGE   1, DESTABILIZATION/GATE   1, MUTATION TYPE   1)= 1.20000060003491E-05
 MUTATION (CANCER STAGE   2, DESTABILIZATION/GATE   1, MUTATION TYPE   1)= 1.20000060003491E-05
 AGE INTERVAL: 2.66666666666667E+01-
 -----------------------------------
 GROWTH   (CANCER STAGE   0, DESTABILIZATION/GATE   0, MUTATION TYPE   1)= 0.00000000000000E+00
 GROWTH   (CANCER STAGE   1, DESTABILIZATION/GATE   0, MUTATION TYPE   1)= 0.00000000000000E+00
 GROWTH   (CANCER STAGE   2, DESTABILIZATION/GATE   0, MUTATION TYPE   1)= 0.00000000000000E+00
 DEATH    (CANCER STAGE   0, DESTABILIZATION/GATE   0, MUTATION TYPE   1)= 0.00000000000000E+00
 DEATH    (CANCER STAGE   1, DESTABILIZATION/GATE   0, MUTATION TYPE   1)= 0.00000000000000E+00
 DEATH    (CANCER STAGE   2, DESTABILIZATION/GATE   0, MUTATION TYPE   1)= 0.00000000000000E+00
 MUTATION (CANCER STAGE   0, DESTABILIZATION/GATE   0, MUTATION TYPE   1)= 6.00000015350321E-07
 MUTATION (CANCER STAGE   1, DESTABILIZATION/GATE   0, MUTATION TYPE   1)= 6.00000015350321E-07
 MUTATION (CANCER STAGE   2, DESTABILIZATION/GATE   0, MUTATION TYPE   1)= 1.00000000000000E+03
 GATE-PASS(CANCER STAGE   0, DESTABILIZATION/GATE   0, MUTATION TYPE   1)= 9.33258454012772E-01
 GATE-PASS(CANCER STAGE   1, DESTABILIZATION/GATE   0, MUTATION TYPE   1)= 9.33258454012772E-01
 GATE-PASS(CANCER STAGE   2, DESTABILIZATION/GATE   0, MUTATION TYPE   1)= 9.33258454012772E-01
 GROWTH   (CANCER STAGE   0, DESTABILIZATION/GATE   1, MUTATION TYPE   1)= 0.00000000000000E+00
 GROWTH   (CANCER STAGE   1, DESTABILIZATION/GATE   1, MUTATION TYPE   1)= 0.00000000000000E+00
 GROWTH   (CANCER STAGE   2, DESTABILIZATION/GATE   1, MUTATION TYPE   1)= 0.00000000000000E+00
 DEATH    (CANCER STAGE   0, DESTABILIZATION/GATE   1, MUTATION TYPE   1)= 0.00000000000000E+00
 DEATH    (CANCER STAGE   1, DESTABILIZATION/GATE   1, MUTATION TYPE   1)= 0.00000000000000E+00
 DEATH    (CANCER STAGE   2, DESTABILIZATION/GATE   1, MUTATION TYPE   1)= 0.00000000000000E+00
 MUTATION (CANCER STAGE   0, DESTABILIZATION/GATE   1, MUTATION TYPE   1)= 6.00001500008931E-05
 MUTATION (CANCER STAGE   1, DESTABILIZATION/GATE   1, MUTATION TYPE   1)= 6.00001500008931E-05
 MUTATION (CANCER STAGE   2, DESTABILIZATION/GATE   1, MUTATION TYPE   1)= 6.00001500008931E-05
 AGE INTERVAL: 0.00000000000000E+00-
 -----------------------------------
 AGE INTERVAL: 7.28280000000000E-01-
 -----------------------------------
 AGE INTERVAL: 2.66666666666667E+01-
 -----------------------------------
 AGE 8.00000000000000E+01 INTEGRATED HAZARD 3.53744832826179E+00 HAZARD 5.84986842091420E-02 OK      40 BAD       7 FAIL       0
 CLOCK TIME USED 1.21000000042841E-01 SECONDS
 CPU TIME USED 1.56001000000000E-02 SECONDS
 MINIMISATION ROUTINE FITTERMVKMULTGATESTOCHHAZ REVISED BY M P LITTLE 11 MARCH 2009
 GESTATION LENGTH   0.7283
 CONVERGENCE CRITERION 1.0000E-15 NUMBER OF INTEGRATION STEPS   100
 MINIMUM STEP LENGTH 1.0000E-25 INTEGRATOR SCALING "SMALL AMOUNT" 1.0000E-40
 INTEGRATOR SCALING THRESHOLD 1.0000E+00
 INTEGRATOR TYPE: BULIRSCH-STOER STIFF           
 MODEL  1 SCALING COEFFICIENT 1.00000000000000E+00
 =================================================
 Y(I,J) IN HAZARD THAT ARE SET TO ZERO
 -------------------------------------
 DESTABILIZATION/GATE LEVEL =    0 DESTABILIZATION TYPE =    1
 DESTABILIZATION/GATE LEVEL =    1 DESTABILIZATION TYPE =    1
 AGE INTERVAL: 0.00000000000000E+00-
 -----------------------------------
 GROWTH   (CANCER STAGE   0, DESTABILIZATION/GATE   0, MUTATION TYPE   1)= 2.56974980434977E+01
 GROWTH   (CANCER STAGE   1, DESTABILIZATION/GATE   0, MUTATION TYPE   1)= 0.00000000000000E+00
 GROWTH   (CANCER STAGE   2, DESTABILIZATION/GATE   0, MUTATION TYPE   1)= 0.00000000000000E+00
 DEATH    (CANCER STAGE   0, DESTABILIZATION/GATE   0, MUTATION TYPE   1)= 0.00000000000000E+00
 DEATH    (CANCER STAGE   1, DESTABILIZATION/GATE   0, MUTATION TYPE   1)= 0.00000000000000E+00
 DEATH    (CANCER STAGE   2, DESTABILIZATION/GATE   0, MUTATION TYPE   1)= 0.00000000000000E+00
 MUTATION (CANCER STAGE   0, DESTABILIZATION/GATE   0, MUTATION TYPE   1)= 1.20000001202971E-07
 MUTATION (CANCER STAGE   1, DESTABILIZATION/GATE   0, MUTATION TYPE   1)= 1.20000001202971E-07
 MUTATION (CANCER STAGE   2, DESTABILIZATION/GATE   0, MUTATION TYPE   1)= 1.00000000000000E+03
 GATE-PASS(CANCER STAGE   0, DESTABILIZATION/GATE   0, MUTATION TYPE   1)= 9.33258454012772E-01
 GATE-PASS(CANCER STAGE   1, DESTABILIZATION/GATE   0, MUTATION TYPE   1)= 9.33258454012772E-01
 GATE-PASS(CANCER STAGE   2, DESTABILIZATION/GATE   0, MUTATION TYPE   1)= 9.33258454012772E-01
 GROWTH   (CANCER STAGE   0, DESTABILIZATION/GATE   1, MUTATION TYPE   1)= 2.66974980434977E+01
 GROWTH   (CANCER STAGE   1, DESTABILIZATION/GATE   1, MUTATION TYPE   1)= 0.00000000000000E+00
 GROWTH   (CANCER STAGE   2, DESTABILIZATION/GATE   1, MUTATION TYPE   1)= 0.00000000000000E+00
 DEATH    (CANCER STAGE   0, DESTABILIZATION/GATE   1, MUTATION TYPE   1)= 0.00000000000000E+00
 DEATH    (CANCER STAGE   1, DESTABILIZATION/GATE   1, MUTATION TYPE   1)= 0.00000000000000E+00
 DEATH    (CANCER STAGE   2, DESTABILIZATION/GATE   1, MUTATION TYPE   1)= 0.00000000000000E+00
 MUTATION (CANCER STAGE   0, DESTABILIZATION/GATE   1, MUTATION TYPE   1)= 1.20000060003491E-05
 MUTATION (CANCER STAGE   1, DESTABILIZATION/GATE   1, MUTATION TYPE   1)= 1.20000060003491E-05
 MUTATION (CANCER STAGE   2, DESTABILIZATION/GATE   1, MUTATION TYPE   1)= 1.20000060003491E-05
 AGE INTERVAL: 7.28280000000000E-01-
 -----------------------------------
 GROWTH   (CANCER STAGE   0, DESTABILIZATION/GATE   0, MUTATION TYPE   1)= 0.00000000000000E+00
 GROWTH   (CANCER STAGE   1, DESTABILIZATION/GATE   0, MUTATION TYPE   1)= 0.00000000000000E+00
 GROWTH   (CANCER STAGE   2, DESTABILIZATION/GATE   0, MUTATION TYPE   1)= 0.00000000000000E+00
 DEATH    (CANCER STAGE   0, DESTABILIZATION/GATE   0, MUTATION TYPE   1)= 0.00000000000000E+00
 DEATH    (CANCER STAGE   1, DESTABILIZATION/GATE   0, MUTATION TYPE   1)= 0.00000000000000E+00
 DEATH    (CANCER STAGE   2, DESTABILIZATION/GATE   0, MUTATION TYPE   1)= 0.00000000000000E+00
 MUTATION (CANCER STAGE   0, DESTABILIZATION/GATE   0, MUTATION TYPE   1)= 1.20000001202971E-07
 MUTATION (CANCER STAGE   1, DESTABILIZATION/GATE   0, MUTATION TYPE   1)= 1.20000001202971E-07
 MUTATION (CANCER STAGE   2, DESTABILIZATION/GATE   0, MUTATION TYPE   1)= 1.00000000000000E+03
 GATE-PASS(CANCER STAGE   0, DESTABILIZATION/GATE   0, MUTATION TYPE   1)= 9.33258454012772E-01
 GATE-PASS(CANCER STAGE   1, DESTABILIZATION/GATE   0, MUTATION TYPE   1)= 9.33258454012772E-01
 GATE-PASS(CANCER STAGE   2, DESTABILIZATION/GATE   0, MUTATION TYPE   1)= 9.33258454012772E-01
 GROWTH   (CANCER STAGE   0, DESTABILIZATION/GATE   1, MUTATION TYPE   1)= 0.00000000000000E+00
 GROWTH   (CANCER STAGE   1, DESTABILIZATION/GATE   1, MUTATION TYPE   1)= 0.00000000000000E+00
 GROWTH   (CANCER STAGE   2, DESTABILIZATION/GATE   1, MUTATION TYPE   1)= 0.00000000000000E+00
 DEATH    (CANCER STAGE   0, DESTABILIZATION/GATE   1, MUTATION TYPE   1)= 0.00000000000000E+00
 DEATH    (CANCER STAGE   1, DESTABILIZATION/GATE   1, MUTATION TYPE   1)= 0.00000000000000E+00
 DEATH    (CANCER STAGE   2, DESTABILIZATION/GATE   1, MUTATION TYPE   1)= 0.00000000000000E+00
 MUTATION (CANCER STAGE   0, DESTABILIZATION/GATE   1, MUTATION TYPE   1)= 1.20000060003491E-05
 MUTATION (CANCER STAGE   1, DESTABILIZATION/GATE   1, MUTATION TYPE   1)= 1.20000060003491E-05
 MUTATION (CANCER STAGE   2, DESTABILIZATION/GATE   1, MUTATION TYPE   1)= 1.20000060003491E-05
 AGE INTERVAL: 2.66666666666667E+01-
 -----------------------------------
 GROWTH   (CANCER STAGE   0, DESTABILIZATION/GATE   0, MUTATION TYPE   1)= 0.00000000000000E+00
 GROWTH   (CANCER STAGE   1, DESTABILIZATION/GATE   0, MUTATION TYPE   1)= 0.00000000000000E+00
 GROWTH   (CANCER STAGE   2, DESTABILIZATION/GATE   0, MUTATION TYPE   1)= 0.00000000000000E+00
 DEATH    (CANCER STAGE   0, DESTABILIZATION/GATE   0, MUTATION TYPE   1)= 0.00000000000000E+00
 DEATH    (CANCER STAGE   1, DESTABILIZATION/GATE   0, MUTATION TYPE   1)= 0.00000000000000E+00
 DEATH    (CANCER STAGE   2, DESTABILIZATION/GATE   0, MUTATION TYPE   1)= 0.00000000000000E+00
 MUTATION (CANCER STAGE   0, DESTABILIZATION/GATE   0, MUTATION TYPE   1)= 1.20000005936838E-06
 MUTATION (CANCER STAGE   1, DESTABILIZATION/GATE   0, MUTATION TYPE   1)= 1.20000005936838E-06
 MUTATION (CANCER STAGE   2, DESTABILIZATION/GATE   0, MUTATION TYPE   1)= 1.00000000000000E+03
 GATE-PASS(CANCER STAGE   0, DESTABILIZATION/GATE   0, MUTATION TYPE   1)= 9.33258454012772E-01
 GATE-PASS(CANCER STAGE   1, DESTABILIZATION/GATE   0, MUTATION TYPE   1)= 9.33258454012772E-01
 GATE-PASS(CANCER STAGE   2, DESTABILIZATION/GATE   0, MUTATION TYPE   1)= 9.33258454012772E-01
 GROWTH   (CANCER STAGE   0, DESTABILIZATION/GATE   1, MUTATION TYPE   1)= 0.00000000000000E+00
 GROWTH   (CANCER STAGE   1, DESTABILIZATION/GATE   1, MUTATION TYPE   1)= 0.00000000000000E+00
 GROWTH   (CANCER STAGE   2, DESTABILIZATION/GATE   1, MUTATION TYPE   1)= 0.00000000000000E+00
 DEATH    (CANCER STAGE   0, DESTABILIZATION/GATE   1, MUTATION TYPE   1)= 0.00000000000000E+00
 DEATH    (CANCER STAGE   1, DESTABILIZATION/GATE   1, MUTATION TYPE   1)= 0.00000000000000E+00
 DEATH    (CANCER STAGE   2, DESTABILIZATION/GATE   1, MUTATION TYPE   1)= 0.00000000000000E+00
 MUTATION (CANCER STAGE   0, DESTABILIZATION/GATE   1, MUTATION TYPE   1)= 1.20000600003454E-04
 MUTATION (CANCER STAGE   1, DESTABILIZATION/GATE   1, MUTATION TYPE   1)= 1.20000600003454E-04
 MUTATION (CANCER STAGE   2, DESTABILIZATION/GATE   1, MUTATION TYPE   1)= 1.20000600003454E-04
 AGE INTERVAL: 0.00000000000000E+00-
 -----------------------------------
 AGE INTERVAL: 7.28280000000000E-01-
 -----------------------------------
 AGE INTERVAL: 2.66666666666667E+01-
 -----------------------------------
 AGE 8.00000000000000E+01 INTEGRATED HAZARD 5.59081126937343E+00 HAZARD 6.18388416269353E-02 OK      41 BAD       6 FAIL       0
 CLOCK TIME USED 1.22999999905005E-01 SECONDS
 CPU TIME USED 1.56001000000000E-02 SECONDS
 MINIMISATION ROUTINE FITTERMVKMULTGATESTOCHHAZ REVISED BY M P LITTLE 11 MARCH 2009
 GESTATION LENGTH   0.7283
 CONVERGENCE CRITERION 1.0000E-15 NUMBER OF INTEGRATION STEPS   100
 MINIMUM STEP LENGTH 1.0000E-25 INTEGRATOR SCALING "SMALL AMOUNT" 1.0000E-40
 INTEGRATOR SCALING THRESHOLD 1.0000E+00
 INTEGRATOR TYPE: BULIRSCH-STOER STIFF           
 MODEL  1 SCALING COEFFICIENT 1.00000000000000E+00
 =================================================
 Y(I,J) IN HAZARD THAT ARE SET TO ZERO
 -------------------------------------
 DESTABILIZATION/GATE LEVEL =    0 DESTABILIZATION TYPE =    1
 DESTABILIZATION/GATE LEVEL =    1 DESTABILIZATION TYPE =    1
 AGE INTERVAL: 0.00000000000000E+00-
 -----------------------------------
 GROWTH   (CANCER STAGE   0, DESTABILIZATION/GATE   0, MUTATION TYPE   1)= 3.04562939774788E+01
 GROWTH   (CANCER STAGE   1, DESTABILIZATION/GATE   0, MUTATION TYPE   1)= 0.00000000000000E+00
 GROWTH   (CANCER STAGE   2, DESTABILIZATION/GATE   0, MUTATION TYPE   1)= 0.00000000000000E+00
 DEATH    (CANCER STAGE   0, DESTABILIZATION/GATE   0, MUTATION TYPE   1)= 0.00000000000000E+00
 DEATH    (CANCER STAGE   1, DESTABILIZATION/GATE   0, MUTATION TYPE   1)= 0.00000000000000E+00
 DEATH    (CANCER STAGE   2, DESTABILIZATION/GATE   0, MUTATION TYPE   1)= 0.00000000000000E+00
 MUTATION (CANCER STAGE   0, DESTABILIZATION/GATE   0, MUTATION TYPE   1)= 7.60000007618817E-08
 MUTATION (CANCER STAGE   1, DESTABILIZATION/GATE   0, MUTATION TYPE   1)= 7.60000007618817E-08
 MUTATION (CANCER STAGE   2, DESTABILIZATION/GATE   0, MUTATION TYPE   1)= 1.00000000000000E+03
 GATE-PASS(CANCER STAGE   0, DESTABILIZATION/GATE   0, MUTATION TYPE   1)= 9.33258454012767E-01
 GATE-PASS(CANCER STAGE   1, DESTABILIZATION/GATE   0, MUTATION TYPE   1)= 9.33258454012767E-01
 GATE-PASS(CANCER STAGE   2, DESTABILIZATION/GATE   0, MUTATION TYPE   1)= 9.33258454012767E-01
 GROWTH   (CANCER STAGE   0, DESTABILIZATION/GATE   1, MUTATION TYPE   1)= 3.14562939774788E+01
 GROWTH   (CANCER STAGE   1, DESTABILIZATION/GATE   1, MUTATION TYPE   1)= 0.00000000000000E+00
 GROWTH   (CANCER STAGE   2, DESTABILIZATION/GATE   1, MUTATION TYPE   1)= 0.00000000000000E+00
 DEATH    (CANCER STAGE   0, DESTABILIZATION/GATE   1, MUTATION TYPE   1)= 0.00000000000000E+00
 DEATH    (CANCER STAGE   1, DESTABILIZATION/GATE   1, MUTATION TYPE   1)= 0.00000000000000E+00
 DEATH    (CANCER STAGE   2, DESTABILIZATION/GATE   1, MUTATION TYPE   1)= 0.00000000000000E+00
 MUTATION (CANCER STAGE   0, DESTABILIZATION/GATE   1, MUTATION TYPE   1)= 7.60000380022108E-06
 MUTATION (CANCER STAGE   1, DESTABILIZATION/GATE   1, MUTATION TYPE   1)= 7.60000380022108E-06
 MUTATION (CANCER STAGE   2, DESTABILIZATION/GATE   1, MUTATION TYPE   1)= 7.60000380022108E-06
 AGE INTERVAL: 7.28280000000000E-01-
 -----------------------------------
 GROWTH   (CANCER STAGE   0, DESTABILIZATION/GATE   0, MUTATION TYPE   1)= 0.00000000000000E+00
 GROWTH   (CANCER STAGE   1, DESTABILIZATION/GATE   0, MUTATION TYPE   1)= 0.00000000000000E+00
 GROWTH   (CANCER STAGE   2, DESTABILIZATION/GATE   0, MUTATION TYPE   1)= 0.00000000000000E+00
 DEATH    (CANCER STAGE   0, DESTABILIZATION/GATE   0, MUTATION TYPE   1)= 0.00000000000000E+00
 DEATH    (CANCER STAGE   1, DESTABILIZATION/GATE   0, MUTATION TYPE   1)= 0.00000000000000E+00
 DEATH    (CANCER STAGE   2, DESTABILIZATION/GATE   0, MUTATION TYPE   1)= 0.00000000000000E+00
 MUTATION (CANCER STAGE   0, DESTABILIZATION/GATE   0, MUTATION TYPE   1)= 7.60000007618817E-08
 MUTATION (CANCER STAGE   1, DESTABILIZATION/GATE   0, MUTATION TYPE   1)= 7.60000007618817E-08
 MUTATION (CANCER STAGE   2, DESTABILIZATION/GATE   0, MUTATION TYPE   1)= 1.00000000000000E+03
 GATE-PASS(CANCER STAGE   0, DESTABILIZATION/GATE   0, MUTATION TYPE   1)= 9.33258454012767E-01
 GATE-PASS(CANCER STAGE   1, DESTABILIZATION/GATE   0, MUTATION TYPE   1)= 9.33258454012767E-01
 GATE-PASS(CANCER STAGE   2, DESTABILIZATION/GATE   0, MUTATION TYPE   1)= 9.33258454012767E-01
 GROWTH   (CANCER STAGE   0, DESTABILIZATION/GATE   1, MUTATION TYPE   1)= 0.00000000000000E+00
 GROWTH   (CANCER STAGE   1, DESTABILIZATION/GATE   1, MUTATION TYPE   1)= 0.00000000000000E+00
 GROWTH   (CANCER STAGE   2, DESTABILIZATION/GATE   1, MUTATION TYPE   1)= 0.00000000000000E+00
 DEATH    (CANCER STAGE   0, DESTABILIZATION/GATE   1, MUTATION TYPE   1)= 0.00000000000000E+00
 DEATH    (CANCER STAGE   1, DESTABILIZATION/GATE   1, MUTATION TYPE   1)= 0.00000000000000E+00
 DEATH    (CANCER STAGE   2, DESTABILIZATION/GATE   1, MUTATION TYPE   1)= 0.00000000000000E+00
 MUTATION (CANCER STAGE   0, DESTABILIZATION/GATE   1, MUTATION TYPE   1)= 7.60000380022108E-06
 MUTATION (CANCER STAGE   1, DESTABILIZATION/GATE   1, MUTATION TYPE   1)= 7.60000380022108E-06
 MUTATION (CANCER STAGE   2, DESTABILIZATION/GATE   1, MUTATION TYPE   1)= 7.60000380022108E-06
 AGE INTERVAL: 2.66666666666667E+01-
 -----------------------------------
 GROWTH   (CANCER STAGE   0, DESTABILIZATION/GATE   0, MUTATION TYPE   1)= 0.00000000000000E+00
 GROWTH   (CANCER STAGE   1, DESTABILIZATION/GATE   0, MUTATION TYPE   1)= 0.00000000000000E+00
 GROWTH   (CANCER STAGE   2, DESTABILIZATION/GATE   0, MUTATION TYPE   1)= 0.00000000000000E+00
 DEATH    (CANCER STAGE   0, DESTABILIZATION/GATE   0, MUTATION TYPE   1)= 0.00000000000000E+00
 DEATH    (CANCER STAGE   1, DESTABILIZATION/GATE   0, MUTATION TYPE   1)= 0.00000000000000E+00
 DEATH    (CANCER STAGE   2, DESTABILIZATION/GATE   0, MUTATION TYPE   1)= 0.00000000000000E+00
 MUTATION (CANCER STAGE   0, DESTABILIZATION/GATE   0, MUTATION TYPE   1)= 7.60000007618817E-08
 MUTATION (CANCER STAGE   1, DESTABILIZATION/GATE   0, MUTATION TYPE   1)= 7.60000007618817E-08
 MUTATION (CANCER STAGE   2, DESTABILIZATION/GATE   0, MUTATION TYPE   1)= 1.00000000000000E+03
 GATE-PASS(CANCER STAGE   0, DESTABILIZATION/GATE   0, MUTATION TYPE   1)= 9.33258454012767E-01
 GATE-PASS(CANCER STAGE   1, DESTABILIZATION/GATE   0, MUTATION TYPE   1)= 9.33258454012767E-01
 GATE-PASS(CANCER STAGE   2, DESTABILIZATION/GATE   0, MUTATION TYPE   1)= 9.33258454012767E-01
 GROWTH   (CANCER STAGE   0, DESTABILIZATION/GATE   1, MUTATION TYPE   1)= 0.00000000000000E+00
 GROWTH   (CANCER STAGE   1, DESTABILIZATION/GATE   1, MUTATION TYPE   1)= 0.00000000000000E+00
 GROWTH   (CANCER STAGE   2, DESTABILIZATION/GATE   1, MUTATION TYPE   1)= 0.00000000000000E+00
 DEATH    (CANCER STAGE   0, DESTABILIZATION/GATE   1, MUTATION TYPE   1)= 0.00000000000000E+00
 DEATH    (CANCER STAGE   1, DESTABILIZATION/GATE   1, MUTATION TYPE   1)= 0.00000000000000E+00
 DEATH    (CANCER STAGE   2, DESTABILIZATION/GATE   1, MUTATION TYPE   1)= 0.00000000000000E+00
 MUTATION (CANCER STAGE   0, DESTABILIZATION/GATE   1, MUTATION TYPE   1)= 7.60000380022108E-06
 MUTATION (CANCER STAGE   1, DESTABILIZATION/GATE   1, MUTATION TYPE   1)= 7.60000380022108E-06
 MUTATION (CANCER STAGE   2, DESTABILIZATION/GATE   1, MUTATION TYPE   1)= 7.60000380022108E-06
 AGE INTERVAL: 0.00000000000000E+00-
 -----------------------------------
 AGE INTERVAL: 7.28280000000000E-01-
 -----------------------------------
 AGE INTERVAL: 2.66666666666667E+01-
 -----------------------------------
 AGE 8.00000000000000E+01 INTEGRATED HAZARD 1.45825067055048E+00 HAZARD 3.76273529415837E-02 OK      38 BAD       8 FAIL       0
 CLOCK TIME USED 1.11999999964610E-01 SECONDS
 CPU TIME USED 1.56001000000000E-02 SECONDS
 MINIMISATION ROUTINE FITTERMVKMULTGATESTOCHHAZ REVISED BY M P LITTLE 11 MARCH 2009
 GESTATION LENGTH   0.7283
 CONVERGENCE CRITERION 1.0000E-15 NUMBER OF INTEGRATION STEPS   100
 MINIMUM STEP LENGTH 1.0000E-25 INTEGRATOR SCALING "SMALL AMOUNT" 1.0000E-40
 INTEGRATOR SCALING THRESHOLD 1.0000E+00
 INTEGRATOR TYPE: BULIRSCH-STOER STIFF           
 MODEL  1 SCALING COEFFICIENT 1.00000000000000E+00
 =================================================
 Y(I,J) IN HAZARD THAT ARE SET TO ZERO
 -------------------------------------
 DESTABILIZATION/GATE LEVEL =    0 DESTABILIZATION TYPE =    1
 DESTABILIZATION/GATE LEVEL =    1 DESTABILIZATION TYPE =    1
 AGE INTERVAL: 0.00000000000000E+00-
 -----------------------------------
 GROWTH   (CANCER STAGE   0, DESTABILIZATION/GATE   0, MUTATION TYPE   1)= 3.04562939774788E+01
 GROWTH   (CANCER STAGE   1, DESTABILIZATION/GATE   0, MUTATION TYPE   1)= 0.00000000000000E+00
 GROWTH   (CANCER STAGE   2, DESTABILIZATION/GATE   0, MUTATION TYPE   1)= 0.00000000000000E+00
 DEATH    (CANCER STAGE   0, DESTABILIZATION/GATE   0, MUTATION TYPE   1)= 0.00000000000000E+00
 DEATH    (CANCER STAGE   1, DESTABILIZATION/GATE   0, MUTATION TYPE   1)= 0.00000000000000E+00
 DEATH    (CANCER STAGE   2, DESTABILIZATION/GATE   0, MUTATION TYPE   1)= 0.00000000000000E+00
 MUTATION (CANCER STAGE   0, DESTABILIZATION/GATE   0, MUTATION TYPE   1)= 7.60000007618817E-08
 MUTATION (CANCER STAGE   1, DESTABILIZATION/GATE   0, MUTATION TYPE   1)= 7.60000007618817E-08
 MUTATION (CANCER STAGE   2, DESTABILIZATION/GATE   0, MUTATION TYPE   1)= 1.00000000000000E+03
 GATE-PASS(CANCER STAGE   0, DESTABILIZATION/GATE   0, MUTATION TYPE   1)= 9.33258454012767E-01
 GATE-PASS(CANCER STAGE   1, DESTABILIZATION/GATE   0, MUTATION TYPE   1)= 9.33258454012767E-01
 GATE-PASS(CANCER STAGE   2, DESTABILIZATION/GATE   0, MUTATION TYPE   1)= 9.33258454012767E-01
 GROWTH   (CANCER STAGE   0, DESTABILIZATION/GATE   1, MUTATION TYPE   1)= 3.14562939774788E+01
 GROWTH   (CANCER STAGE   1, DESTABILIZATION/GATE   1, MUTATION TYPE   1)= 0.00000000000000E+00
 GROWTH   (CANCER STAGE   2, DESTABILIZATION/GATE   1, MUTATION TYPE   1)= 0.00000000000000E+00
 DEATH    (CANCER STAGE   0, DESTABILIZATION/GATE   1, MUTATION TYPE   1)= 0.00000000000000E+00
 DEATH    (CANCER STAGE   1, DESTABILIZATION/GATE   1, MUTATION TYPE   1)= 0.00000000000000E+00
 DEATH    (CANCER STAGE   2, DESTABILIZATION/GATE   1, MUTATION TYPE   1)= 0.00000000000000E+00
 MUTATION (CANCER STAGE   0, DESTABILIZATION/GATE   1, MUTATION TYPE   1)= 7.60000380022108E-06
 MUTATION (CANCER STAGE   1, DESTABILIZATION/GATE   1, MUTATION TYPE   1)= 7.60000380022108E-06
 MUTATION (CANCER STAGE   2, DESTABILIZATION/GATE   1, MUTATION TYPE   1)= 7.60000380022108E-06
 AGE INTERVAL: 7.28280000000000E-01-
 -----------------------------------
 GROWTH   (CANCER STAGE   0, DESTABILIZATION/GATE   0, MUTATION TYPE   1)= 0.00000000000000E+00
 GROWTH   (CANCER STAGE   1, DESTABILIZATION/GATE   0, MUTATION TYPE   1)= 0.00000000000000E+00
 GROWTH   (CANCER STAGE   2, DESTABILIZATION/GATE   0, MUTATION TYPE   1)= 0.00000000000000E+00
 DEATH    (CANCER STAGE   0, DESTABILIZATION/GATE   0, MUTATION TYPE   1)= 0.00000000000000E+00
 DEATH    (CANCER STAGE   1, DESTABILIZATION/GATE   0, MUTATION TYPE   1)= 0.00000000000000E+00
 DEATH    (CANCER STAGE   2, DESTABILIZATION/GATE   0, MUTATION TYPE   1)= 0.00000000000000E+00
 MUTATION (CANCER STAGE   0, DESTABILIZATION/GATE   0, MUTATION TYPE   1)= 7.60000007618817E-08
 MUTATION (CANCER STAGE   1, DESTABILIZATION/GATE   0, MUTATION TYPE   1)= 7.60000007618817E-08
 MUTATION (CANCER STAGE   2, DESTABILIZATION/GATE   0, MUTATION TYPE   1)= 1.00000000000000E+03
 GATE-PASS(CANCER STAGE   0, DESTABILIZATION/GATE   0, MUTATION TYPE   1)= 9.33258454012767E-01
 GATE-PASS(CANCER STAGE   1, DESTABILIZATION/GATE   0, MUTATION TYPE   1)= 9.33258454012767E-01
 GATE-PASS(CANCER STAGE   2, DESTABILIZATION/GATE   0, MUTATION TYPE   1)= 9.33258454012767E-01
 GROWTH   (CANCER STAGE   0, DESTABILIZATION/GATE   1, MUTATION TYPE   1)= 0.00000000000000E+00
 GROWTH   (CANCER STAGE   1, DESTABILIZATION/GATE   1, MUTATION TYPE   1)= 0.00000000000000E+00
 GROWTH   (CANCER STAGE   2, DESTABILIZATION/GATE   1, MUTATION TYPE   1)= 0.00000000000000E+00
 DEATH    (CANCER STAGE   0, DESTABILIZATION/GATE   1, MUTATION TYPE   1)= 0.00000000000000E+00
 DEATH    (CANCER STAGE   1, DESTABILIZATION/GATE   1, MUTATION TYPE   1)= 0.00000000000000E+00
 DEATH    (CANCER STAGE   2, DESTABILIZATION/GATE   1, MUTATION TYPE   1)= 0.00000000000000E+00
 MUTATION (CANCER STAGE   0, DESTABILIZATION/GATE   1, MUTATION TYPE   1)= 7.60000380022108E-06
 MUTATION (CANCER STAGE   1, DESTABILIZATION/GATE   1, MUTATION TYPE   1)= 7.60000380022108E-06
 MUTATION (CANCER STAGE   2, DESTABILIZATION/GATE   1, MUTATION TYPE   1)= 7.60000380022108E-06
 AGE INTERVAL: 2.66666666666667E+01-
 -----------------------------------
 GROWTH   (CANCER STAGE   0, DESTABILIZATION/GATE   0, MUTATION TYPE   1)= 0.00000000000000E+00
 GROWTH   (CANCER STAGE   1, DESTABILIZATION/GATE   0, MUTATION TYPE   1)= 0.00000000000000E+00
 GROWTH   (CANCER STAGE   2, DESTABILIZATION/GATE   0, MUTATION TYPE   1)= 0.00000000000000E+00
 DEATH    (CANCER STAGE   0, DESTABILIZATION/GATE   0, MUTATION TYPE   1)= 0.00000000000000E+00
 DEATH    (CANCER STAGE   1, DESTABILIZATION/GATE   0, MUTATION TYPE   1)= 0.00000000000000E+00
 DEATH    (CANCER STAGE   2, DESTABILIZATION/GATE   0, MUTATION TYPE   1)= 0.00000000000000E+00
 MUTATION (CANCER STAGE   0, DESTABILIZATION/GATE   0, MUTATION TYPE   1)= 9.12000004991963E-08
 MUTATION (CANCER STAGE   1, DESTABILIZATION/GATE   0, MUTATION TYPE   1)= 9.12000004991963E-08
 MUTATION (CANCER STAGE   2, DESTABILIZATION/GATE   0, MUTATION TYPE   1)= 1.00000000000000E+03
 GATE-PASS(CANCER STAGE   0, DESTABILIZATION/GATE   0, MUTATION TYPE   1)= 9.33258454012767E-01
 GATE-PASS(CANCER STAGE   1, DESTABILIZATION/GATE   0, MUTATION TYPE   1)= 9.33258454012767E-01
 GATE-PASS(CANCER STAGE   2, DESTABILIZATION/GATE   0, MUTATION TYPE   1)= 9.33258454012767E-01
 GROWTH   (CANCER STAGE   0, DESTABILIZATION/GATE   1, MUTATION TYPE   1)= 0.00000000000000E+00
 GROWTH   (CANCER STAGE   1, DESTABILIZATION/GATE   1, MUTATION TYPE   1)= 0.00000000000000E+00
 GROWTH   (CANCER STAGE   2, DESTABILIZATION/GATE   1, MUTATION TYPE   1)= 0.00000000000000E+00
 DEATH    (CANCER STAGE   0, DESTABILIZATION/GATE   1, MUTATION TYPE   1)= 0.00000000000000E+00
 DEATH    (CANCER STAGE   1, DESTABILIZATION/GATE   1, MUTATION TYPE   1)= 0.00000000000000E+00
 DEATH    (CANCER STAGE   2, DESTABILIZATION/GATE   1, MUTATION TYPE   1)= 0.00000000000000E+00
 MUTATION (CANCER STAGE   0, DESTABILIZATION/GATE   1, MUTATION TYPE   1)= 9.12000547226663E-06
 MUTATION (CANCER STAGE   1, DESTABILIZATION/GATE   1, MUTATION TYPE   1)= 9.12000547226663E-06
 MUTATION (CANCER STAGE   2, DESTABILIZATION/GATE   1, MUTATION TYPE   1)= 9.12000547226663E-06
 AGE INTERVAL: 0.00000000000000E+00-
 -----------------------------------
 AGE INTERVAL: 7.28280000000000E-01-
 -----------------------------------
 AGE INTERVAL: 2.66666666666667E+01-
 -----------------------------------
 AGE 8.00000000000000E+01 INTEGRATED HAZARD 1.82561747178159E+00 HAZARD 4.29403450793663E-02 OK      39 BAD       6 FAIL       0
 CLOCK TIME USED 1.17000000085682E-01 SECONDS
 CPU TIME USED 1.56001000000000E-02 SECONDS
 MINIMISATION ROUTINE FITTERMVKMULTGATESTOCHHAZ REVISED BY M P LITTLE 11 MARCH 2009
 GESTATION LENGTH   0.7283
 CONVERGENCE CRITERION 1.0000E-15 NUMBER OF INTEGRATION STEPS   100
 MINIMUM STEP LENGTH 1.0000E-25 INTEGRATOR SCALING "SMALL AMOUNT" 1.0000E-40
 INTEGRATOR SCALING THRESHOLD 1.0000E+00
 INTEGRATOR TYPE: BULIRSCH-STOER STIFF           
 MODEL  1 SCALING COEFFICIENT 1.00000000000000E+00
 =================================================
 Y(I,J) IN HAZARD THAT ARE SET TO ZERO
 -------------------------------------
 DESTABILIZATION/GATE LEVEL =    0 DESTABILIZATION TYPE =    1
 DESTABILIZATION/GATE LEVEL =    1 DESTABILIZATION TYPE =    1
 AGE INTERVAL: 0.00000000000000E+00-
 -----------------------------------
 GROWTH   (CANCER STAGE   0, DESTABILIZATION/GATE   0, MUTATION TYPE   1)= 3.04562939774788E+01
 GROWTH   (CANCER STAGE   1, DESTABILIZATION/GATE   0, MUTATION TYPE   1)= 0.00000000000000E+00
 GROWTH   (CANCER STAGE   2, DESTABILIZATION/GATE   0, MUTATION TYPE   1)= 0.00000000000000E+00
 DEATH    (CANCER STAGE   0, DESTABILIZATION/GATE   0, MUTATION TYPE   1)= 0.00000000000000E+00
 DEATH    (CANCER STAGE   1, DESTABILIZATION/GATE   0, MUTATION TYPE   1)= 0.00000000000000E+00
 DEATH    (CANCER STAGE   2, DESTABILIZATION/GATE   0, MUTATION TYPE   1)= 0.00000000000000E+00
 MUTATION (CANCER STAGE   0, DESTABILIZATION/GATE   0, MUTATION TYPE   1)= 7.60000007618817E-08
 MUTATION (CANCER STAGE   1, DESTABILIZATION/GATE   0, MUTATION TYPE   1)= 7.60000007618817E-08
 MUTATION (CANCER STAGE   2, DESTABILIZATION/GATE   0, MUTATION TYPE   1)= 1.00000000000000E+03
 GATE-PASS(CANCER STAGE   0, DESTABILIZATION/GATE   0, MUTATION TYPE   1)= 9.33258454012767E-01
 GATE-PASS(CANCER STAGE   1, DESTABILIZATION/GATE   0, MUTATION TYPE   1)= 9.33258454012767E-01
 GATE-PASS(CANCER STAGE   2, DESTABILIZATION/GATE   0, MUTATION TYPE   1)= 9.33258454012767E-01
 GROWTH   (CANCER STAGE   0, DESTABILIZATION/GATE   1, MUTATION TYPE   1)= 3.14562939774788E+01
 GROWTH   (CANCER STAGE   1, DESTABILIZATION/GATE   1, MUTATION TYPE   1)= 0.00000000000000E+00
 GROWTH   (CANCER STAGE   2, DESTABILIZATION/GATE   1, MUTATION TYPE   1)= 0.00000000000000E+00
 DEATH    (CANCER STAGE   0, DESTABILIZATION/GATE   1, MUTATION TYPE   1)= 0.00000000000000E+00
 DEATH    (CANCER STAGE   1, DESTABILIZATION/GATE   1, MUTATION TYPE   1)= 0.00000000000000E+00
 DEATH    (CANCER STAGE   2, DESTABILIZATION/GATE   1, MUTATION TYPE   1)= 0.00000000000000E+00
 MUTATION (CANCER STAGE   0, DESTABILIZATION/GATE   1, MUTATION TYPE   1)= 7.60000380022108E-06
 MUTATION (CANCER STAGE   1, DESTABILIZATION/GATE   1, MUTATION TYPE   1)= 7.60000380022108E-06
 MUTATION (CANCER STAGE   2, DESTABILIZATION/GATE   1, MUTATION TYPE   1)= 7.60000380022108E-06
 AGE INTERVAL: 7.28280000000000E-01-
 -----------------------------------
 GROWTH   (CANCER STAGE   0, DESTABILIZATION/GATE   0, MUTATION TYPE   1)= 0.00000000000000E+00
 GROWTH   (CANCER STAGE   1, DESTABILIZATION/GATE   0, MUTATION TYPE   1)= 0.00000000000000E+00
 GROWTH   (CANCER STAGE   2, DESTABILIZATION/GATE   0, MUTATION TYPE   1)= 0.00000000000000E+00
 DEATH    (CANCER STAGE   0, DESTABILIZATION/GATE   0, MUTATION TYPE   1)= 0.00000000000000E+00
 DEATH    (CANCER STAGE   1, DESTABILIZATION/GATE   0, MUTATION TYPE   1)= 0.00000000000000E+00
 DEATH    (CANCER STAGE   2, DESTABILIZATION/GATE   0, MUTATION TYPE   1)= 0.00000000000000E+00
 MUTATION (CANCER STAGE   0, DESTABILIZATION/GATE   0, MUTATION TYPE   1)= 7.60000007618817E-08
 MUTATION (CANCER STAGE   1, DESTABILIZATION/GATE   0, MUTATION TYPE   1)= 7.60000007618817E-08
 MUTATION (CANCER STAGE   2, DESTABILIZATION/GATE   0, MUTATION TYPE   1)= 1.00000000000000E+03
 GATE-PASS(CANCER STAGE   0, DESTABILIZATION/GATE   0, MUTATION TYPE   1)= 9.33258454012767E-01
 GATE-PASS(CANCER STAGE   1, DESTABILIZATION/GATE   0, MUTATION TYPE   1)= 9.33258454012767E-01
 GATE-PASS(CANCER STAGE   2, DESTABILIZATION/GATE   0, MUTATION TYPE   1)= 9.33258454012767E-01
 GROWTH   (CANCER STAGE   0, DESTABILIZATION/GATE   1, MUTATION TYPE   1)= 0.00000000000000E+00
 GROWTH   (CANCER STAGE   1, DESTABILIZATION/GATE   1, MUTATION TYPE   1)= 0.00000000000000E+00
 GROWTH   (CANCER STAGE   2, DESTABILIZATION/GATE   1, MUTATION TYPE   1)= 0.00000000000000E+00
 DEATH    (CANCER STAGE   0, DESTABILIZATION/GATE   1, MUTATION TYPE   1)= 0.00000000000000E+00
 DEATH    (CANCER STAGE   1, DESTABILIZATION/GATE   1, MUTATION TYPE   1)= 0.00000000000000E+00
 DEATH    (CANCER STAGE   2, DESTABILIZATION/GATE   1, MUTATION TYPE   1)= 0.00000000000000E+00
 MUTATION (CANCER STAGE   0, DESTABILIZATION/GATE   1, MUTATION TYPE   1)= 7.60000380022108E-06
 MUTATION (CANCER STAGE   1, DESTABILIZATION/GATE   1, MUTATION TYPE   1)= 7.60000380022108E-06
 MUTATION (CANCER STAGE   2, DESTABILIZATION/GATE   1, MUTATION TYPE   1)= 7.60000380022108E-06
 AGE INTERVAL: 2.66666666666667E+01-
 -----------------------------------
 GROWTH   (CANCER STAGE   0, DESTABILIZATION/GATE   0, MUTATION TYPE   1)= 0.00000000000000E+00
 GROWTH   (CANCER STAGE   1, DESTABILIZATION/GATE   0, MUTATION TYPE   1)= 0.00000000000000E+00
 GROWTH   (CANCER STAGE   2, DESTABILIZATION/GATE   0, MUTATION TYPE   1)= 0.00000000000000E+00
 DEATH    (CANCER STAGE   0, DESTABILIZATION/GATE   0, MUTATION TYPE   1)= 0.00000000000000E+00
 DEATH    (CANCER STAGE   1, DESTABILIZATION/GATE   0, MUTATION TYPE   1)= 0.00000000000000E+00
 DEATH    (CANCER STAGE   2, DESTABILIZATION/GATE   0, MUTATION TYPE   1)= 0.00000000000000E+00
 MUTATION (CANCER STAGE   0, DESTABILIZATION/GATE   0, MUTATION TYPE   1)= 1.14000001005938E-07
 MUTATION (CANCER STAGE   1, DESTABILIZATION/GATE   0, MUTATION TYPE   1)= 1.14000001005938E-07
 MUTATION (CANCER STAGE   2, DESTABILIZATION/GATE   0, MUTATION TYPE   1)= 1.00000000000000E+03
 GATE-PASS(CANCER STAGE   0, DESTABILIZATION/GATE   0, MUTATION TYPE   1)= 9.33258454012767E-01
 GATE-PASS(CANCER STAGE   1, DESTABILIZATION/GATE   0, MUTATION TYPE   1)= 9.33258454012767E-01
 GATE-PASS(CANCER STAGE   2, DESTABILIZATION/GATE   0, MUTATION TYPE   1)= 9.33258454012767E-01
 GROWTH   (CANCER STAGE   0, DESTABILIZATION/GATE   1, MUTATION TYPE   1)= 0.00000000000000E+00
 GROWTH   (CANCER STAGE   1, DESTABILIZATION/GATE   1, MUTATION TYPE   1)= 0.00000000000000E+00
 GROWTH   (CANCER STAGE   2, DESTABILIZATION/GATE   1, MUTATION TYPE   1)= 0.00000000000000E+00
 DEATH    (CANCER STAGE   0, DESTABILIZATION/GATE   1, MUTATION TYPE   1)= 0.00000000000000E+00
 DEATH    (CANCER STAGE   1, DESTABILIZATION/GATE   1, MUTATION TYPE   1)= 0.00000000000000E+00
 DEATH    (CANCER STAGE   2, DESTABILIZATION/GATE   1, MUTATION TYPE   1)= 0.00000000000000E+00
 MUTATION (CANCER STAGE   0, DESTABILIZATION/GATE   1, MUTATION TYPE   1)= 1.14000085499145E-05
 MUTATION (CANCER STAGE   1, DESTABILIZATION/GATE   1, MUTATION TYPE   1)= 1.14000085499145E-05
 MUTATION (CANCER STAGE   2, DESTABILIZATION/GATE   1, MUTATION TYPE   1)= 1.14000085499145E-05
 AGE INTERVAL: 0.00000000000000E+00-
 -----------------------------------
 AGE INTERVAL: 7.28280000000000E-01-
 -----------------------------------
 AGE INTERVAL: 2.66666666666667E+01-
 -----------------------------------
 AGE 8.00000000000000E+01 INTEGRATED HAZARD 2.33310663930905E+00 HAZARD 4.82796721192099E-02 OK      39 BAD       8 FAIL       0
 CLOCK TIME USED 1.19999999878928E-01 SECONDS
 CPU TIME USED 3.12002000000000E-02 SECONDS
 MINIMISATION ROUTINE FITTERMVKMULTGATESTOCHHAZ REVISED BY M P LITTLE 11 MARCH 2009
 GESTATION LENGTH   0.7283
 CONVERGENCE CRITERION 1.0000E-15 NUMBER OF INTEGRATION STEPS   100
 MINIMUM STEP LENGTH 1.0000E-25 INTEGRATOR SCALING "SMALL AMOUNT" 1.0000E-40
 INTEGRATOR SCALING THRESHOLD 1.0000E+00
 INTEGRATOR TYPE: BULIRSCH-STOER STIFF           
 MODEL  1 SCALING COEFFICIENT 1.00000000000000E+00
 =================================================
 Y(I,J) IN HAZARD THAT ARE SET TO ZERO
 -------------------------------------
 DESTABILIZATION/GATE LEVEL =    0 DESTABILIZATION TYPE =    1
 DESTABILIZATION/GATE LEVEL =    1 DESTABILIZATION TYPE =    1
 AGE INTERVAL: 0.00000000000000E+00-
 -----------------------------------
 GROWTH   (CANCER STAGE   0, DESTABILIZATION/GATE   0, MUTATION TYPE   1)= 3.04562939774788E+01
 GROWTH   (CANCER STAGE   1, DESTABILIZATION/GATE   0, MUTATION TYPE   1)= 0.00000000000000E+00
 GROWTH   (CANCER STAGE   2, DESTABILIZATION/GATE   0, MUTATION TYPE   1)= 0.00000000000000E+00
 DEATH    (CANCER STAGE   0, DESTABILIZATION/GATE   0, MUTATION TYPE   1)= 0.00000000000000E+00
 DEATH    (CANCER STAGE   1, DESTABILIZATION/GATE   0, MUTATION TYPE   1)= 0.00000000000000E+00
 DEATH    (CANCER STAGE   2, DESTABILIZATION/GATE   0, MUTATION TYPE   1)= 0.00000000000000E+00
 MUTATION (CANCER STAGE   0, DESTABILIZATION/GATE   0, MUTATION TYPE   1)= 7.60000007618817E-08
 MUTATION (CANCER STAGE   1, DESTABILIZATION/GATE   0, MUTATION TYPE   1)= 7.60000007618817E-08
 MUTATION (CANCER STAGE   2, DESTABILIZATION/GATE   0, MUTATION TYPE   1)= 1.00000000000000E+03
 GATE-PASS(CANCER STAGE   0, DESTABILIZATION/GATE   0, MUTATION TYPE   1)= 9.33258454012767E-01
 GATE-PASS(CANCER STAGE   1, DESTABILIZATION/GATE   0, MUTATION TYPE   1)= 9.33258454012767E-01
 GATE-PASS(CANCER STAGE   2, DESTABILIZATION/GATE   0, MUTATION TYPE   1)= 9.33258454012767E-01
 GROWTH   (CANCER STAGE   0, DESTABILIZATION/GATE   1, MUTATION TYPE   1)= 3.14562939774788E+01
 GROWTH   (CANCER STAGE   1, DESTABILIZATION/GATE   1, MUTATION TYPE   1)= 0.00000000000000E+00
 GROWTH   (CANCER STAGE   2, DESTABILIZATION/GATE   1, MUTATION TYPE   1)= 0.00000000000000E+00
 DEATH    (CANCER STAGE   0, DESTABILIZATION/GATE   1, MUTATION TYPE   1)= 0.00000000000000E+00
 DEATH    (CANCER STAGE   1, DESTABILIZATION/GATE   1, MUTATION TYPE   1)= 0.00000000000000E+00
 DEATH    (CANCER STAGE   2, DESTABILIZATION/GATE   1, MUTATION TYPE   1)= 0.00000000000000E+00
 MUTATION (CANCER STAGE   0, DESTABILIZATION/GATE   1, MUTATION TYPE   1)= 7.60000380022108E-06
 MUTATION (CANCER STAGE   1, DESTABILIZATION/GATE   1, MUTATION TYPE   1)= 7.60000380022108E-06
 MUTATION (CANCER STAGE   2, DESTABILIZATION/GATE   1, MUTATION TYPE   1)= 7.60000380022108E-06
 AGE INTERVAL: 7.28280000000000E-01-
 -----------------------------------
 GROWTH   (CANCER STAGE   0, DESTABILIZATION/GATE   0, MUTATION TYPE   1)= 0.00000000000000E+00
 GROWTH   (CANCER STAGE   1, DESTABILIZATION/GATE   0, MUTATION TYPE   1)= 0.00000000000000E+00
 GROWTH   (CANCER STAGE   2, DESTABILIZATION/GATE   0, MUTATION TYPE   1)= 0.00000000000000E+00
 DEATH    (CANCER STAGE   0, DESTABILIZATION/GATE   0, MUTATION TYPE   1)= 0.00000000000000E+00
 DEATH    (CANCER STAGE   1, DESTABILIZATION/GATE   0, MUTATION TYPE   1)= 0.00000000000000E+00
 DEATH    (CANCER STAGE   2, DESTABILIZATION/GATE   0, MUTATION TYPE   1)= 0.00000000000000E+00
 MUTATION (CANCER STAGE   0, DESTABILIZATION/GATE   0, MUTATION TYPE   1)= 7.60000007618817E-08
 MUTATION (CANCER STAGE   1, DESTABILIZATION/GATE   0, MUTATION TYPE   1)= 7.60000007618817E-08
 MUTATION (CANCER STAGE   2, DESTABILIZATION/GATE   0, MUTATION TYPE   1)= 1.00000000000000E+03
 GATE-PASS(CANCER STAGE   0, DESTABILIZATION/GATE   0, MUTATION TYPE   1)= 9.33258454012767E-01
 GATE-PASS(CANCER STAGE   1, DESTABILIZATION/GATE   0, MUTATION TYPE   1)= 9.33258454012767E-01
 GATE-PASS(CANCER STAGE   2, DESTABILIZATION/GATE   0, MUTATION TYPE   1)= 9.33258454012767E-01
 GROWTH   (CANCER STAGE   0, DESTABILIZATION/GATE   1, MUTATION TYPE   1)= 0.00000000000000E+00
 GROWTH   (CANCER STAGE   1, DESTABILIZATION/GATE   1, MUTATION TYPE   1)= 0.00000000000000E+00
 GROWTH   (CANCER STAGE   2, DESTABILIZATION/GATE   1, MUTATION TYPE   1)= 0.00000000000000E+00
 DEATH    (CANCER STAGE   0, DESTABILIZATION/GATE   1, MUTATION TYPE   1)= 0.00000000000000E+00
 DEATH    (CANCER STAGE   1, DESTABILIZATION/GATE   1, MUTATION TYPE   1)= 0.00000000000000E+00
 DEATH    (CANCER STAGE   2, DESTABILIZATION/GATE   1, MUTATION TYPE   1)= 0.00000000000000E+00
 MUTATION (CANCER STAGE   0, DESTABILIZATION/GATE   1, MUTATION TYPE   1)= 7.60000380022108E-06
 MUTATION (CANCER STAGE   1, DESTABILIZATION/GATE   1, MUTATION TYPE   1)= 7.60000380022108E-06
 MUTATION (CANCER STAGE   2, DESTABILIZATION/GATE   1, MUTATION TYPE   1)= 7.60000380022108E-06
 AGE INTERVAL: 2.66666666666667E+01-
 -----------------------------------
 GROWTH   (CANCER STAGE   0, DESTABILIZATION/GATE   0, MUTATION TYPE   1)= 0.00000000000000E+00
 GROWTH   (CANCER STAGE   1, DESTABILIZATION/GATE   0, MUTATION TYPE   1)= 0.00000000000000E+00
 GROWTH   (CANCER STAGE   2, DESTABILIZATION/GATE   0, MUTATION TYPE   1)= 0.00000000000000E+00
 DEATH    (CANCER STAGE   0, DESTABILIZATION/GATE   0, MUTATION TYPE   1)= 0.00000000000000E+00
 DEATH    (CANCER STAGE   1, DESTABILIZATION/GATE   0, MUTATION TYPE   1)= 0.00000000000000E+00
 DEATH    (CANCER STAGE   2, DESTABILIZATION/GATE   0, MUTATION TYPE   1)= 0.00000000000000E+00
 MUTATION (CANCER STAGE   0, DESTABILIZATION/GATE   0, MUTATION TYPE   1)= 1.52000001439994E-07
 MUTATION (CANCER STAGE   1, DESTABILIZATION/GATE   0, MUTATION TYPE   1)= 1.52000001439994E-07
 MUTATION (CANCER STAGE   2, DESTABILIZATION/GATE   0, MUTATION TYPE   1)= 1.00000000000000E+03
 GATE-PASS(CANCER STAGE   0, DESTABILIZATION/GATE   0, MUTATION TYPE   1)= 9.33258454012767E-01
 GATE-PASS(CANCER STAGE   1, DESTABILIZATION/GATE   0, MUTATION TYPE   1)= 9.33258454012767E-01
 GATE-PASS(CANCER STAGE   2, DESTABILIZATION/GATE   0, MUTATION TYPE   1)= 9.33258454012767E-01
 GROWTH   (CANCER STAGE   0, DESTABILIZATION/GATE   1, MUTATION TYPE   1)= 0.00000000000000E+00
 GROWTH   (CANCER STAGE   1, DESTABILIZATION/GATE   1, MUTATION TYPE   1)= 0.00000000000000E+00
 GROWTH   (CANCER STAGE   2, DESTABILIZATION/GATE   1, MUTATION TYPE   1)= 0.00000000000000E+00
 DEATH    (CANCER STAGE   0, DESTABILIZATION/GATE   1, MUTATION TYPE   1)= 0.00000000000000E+00
 DEATH    (CANCER STAGE   1, DESTABILIZATION/GATE   1, MUTATION TYPE   1)= 0.00000000000000E+00
 DEATH    (CANCER STAGE   2, DESTABILIZATION/GATE   1, MUTATION TYPE   1)= 0.00000000000000E+00
 MUTATION (CANCER STAGE   0, DESTABILIZATION/GATE   1, MUTATION TYPE   1)= 1.52000151996136E-05
 MUTATION (CANCER STAGE   1, DESTABILIZATION/GATE   1, MUTATION TYPE   1)= 1.52000151996136E-05
 MUTATION (CANCER STAGE   2, DESTABILIZATION/GATE   1, MUTATION TYPE   1)= 1.52000151996136E-05
 AGE INTERVAL: 0.00000000000000E+00-
 -----------------------------------
 AGE INTERVAL: 7.28280000000000E-01-
 -----------------------------------
 AGE INTERVAL: 2.66666666666667E+01-
 -----------------------------------
 AGE 8.00000000000000E+01 INTEGRATED HAZARD 3.05889305134719E+00 HAZARD 5.32609779927022E-02 OK      41 BAD       7 FAIL       0
 CLOCK TIME USED 1.31999999983236E-01 SECONDS
 CPU TIME USED 1.56001000000000E-02 SECONDS
 MINIMISATION ROUTINE FITTERMVKMULTGATESTOCHHAZ REVISED BY M P LITTLE 11 MARCH 2009
 GESTATION LENGTH   0.7283
 CONVERGENCE CRITERION 1.0000E-15 NUMBER OF INTEGRATION STEPS   100
 MINIMUM STEP LENGTH 1.0000E-25 INTEGRATOR SCALING "SMALL AMOUNT" 1.0000E-40
 INTEGRATOR SCALING THRESHOLD 1.0000E+00
 INTEGRATOR TYPE: BULIRSCH-STOER STIFF           
 MODEL  1 SCALING COEFFICIENT 1.00000000000000E+00
 =================================================
 Y(I,J) IN HAZARD THAT ARE SET TO ZERO
 -------------------------------------
 DESTABILIZATION/GATE LEVEL =    0 DESTABILIZATION TYPE =    1
 DESTABILIZATION/GATE LEVEL =    1 DESTABILIZATION TYPE =    1
 AGE INTERVAL: 0.00000000000000E+00-
 -----------------------------------
 GROWTH   (CANCER STAGE   0, DESTABILIZATION/GATE   0, MUTATION TYPE   1)= 3.04562939774788E+01
 GROWTH   (CANCER STAGE   1, DESTABILIZATION/GATE   0, MUTATION TYPE   1)= 0.00000000000000E+00
 GROWTH   (CANCER STAGE   2, DESTABILIZATION/GATE   0, MUTATION TYPE   1)= 0.00000000000000E+00
 DEATH    (CANCER STAGE   0, DESTABILIZATION/GATE   0, MUTATION TYPE   1)= 0.00000000000000E+00
 DEATH    (CANCER STAGE   1, DESTABILIZATION/GATE   0, MUTATION TYPE   1)= 0.00000000000000E+00
 DEATH    (CANCER STAGE   2, DESTABILIZATION/GATE   0, MUTATION TYPE   1)= 0.00000000000000E+00
 MUTATION (CANCER STAGE   0, DESTABILIZATION/GATE   0, MUTATION TYPE   1)= 7.60000007618817E-08
 MUTATION (CANCER STAGE   1, DESTABILIZATION/GATE   0, MUTATION TYPE   1)= 7.60000007618817E-08
 MUTATION (CANCER STAGE   2, DESTABILIZATION/GATE   0, MUTATION TYPE   1)= 1.00000000000000E+03
 GATE-PASS(CANCER STAGE   0, DESTABILIZATION/GATE   0, MUTATION TYPE   1)= 9.33258454012767E-01
 GATE-PASS(CANCER STAGE   1, DESTABILIZATION/GATE   0, MUTATION TYPE   1)= 9.33258454012767E-01
 GATE-PASS(CANCER STAGE   2, DESTABILIZATION/GATE   0, MUTATION TYPE   1)= 9.33258454012767E-01
 GROWTH   (CANCER STAGE   0, DESTABILIZATION/GATE   1, MUTATION TYPE   1)= 3.14562939774788E+01
 GROWTH   (CANCER STAGE   1, DESTABILIZATION/GATE   1, MUTATION TYPE   1)= 0.00000000000000E+00
 GROWTH   (CANCER STAGE   2, DESTABILIZATION/GATE   1, MUTATION TYPE   1)= 0.00000000000000E+00
 DEATH    (CANCER STAGE   0, DESTABILIZATION/GATE   1, MUTATION TYPE   1)= 0.00000000000000E+00
 DEATH    (CANCER STAGE   1, DESTABILIZATION/GATE   1, MUTATION TYPE   1)= 0.00000000000000E+00
 DEATH    (CANCER STAGE   2, DESTABILIZATION/GATE   1, MUTATION TYPE   1)= 0.00000000000000E+00
 MUTATION (CANCER STAGE   0, DESTABILIZATION/GATE   1, MUTATION TYPE   1)= 7.60000380022108E-06
 MUTATION (CANCER STAGE   1, DESTABILIZATION/GATE   1, MUTATION TYPE   1)= 7.60000380022108E-06
 MUTATION (CANCER STAGE   2, DESTABILIZATION/GATE   1, MUTATION TYPE   1)= 7.60000380022108E-06
 AGE INTERVAL: 7.28280000000000E-01-
 -----------------------------------
 GROWTH   (CANCER STAGE   0, DESTABILIZATION/GATE   0, MUTATION TYPE   1)= 0.00000000000000E+00
 GROWTH   (CANCER STAGE   1, DESTABILIZATION/GATE   0, MUTATION TYPE   1)= 0.00000000000000E+00
 GROWTH   (CANCER STAGE   2, DESTABILIZATION/GATE   0, MUTATION TYPE   1)= 0.00000000000000E+00
 DEATH    (CANCER STAGE   0, DESTABILIZATION/GATE   0, MUTATION TYPE   1)= 0.00000000000000E+00
 DEATH    (CANCER STAGE   1, DESTABILIZATION/GATE   0, MUTATION TYPE   1)= 0.00000000000000E+00
 DEATH    (CANCER STAGE   2, DESTABILIZATION/GATE   0, MUTATION TYPE   1)= 0.00000000000000E+00
 MUTATION (CANCER STAGE   0, DESTABILIZATION/GATE   0, MUTATION TYPE   1)= 7.60000007618817E-08
 MUTATION (CANCER STAGE   1, DESTABILIZATION/GATE   0, MUTATION TYPE   1)= 7.60000007618817E-08
 MUTATION (CANCER STAGE   2, DESTABILIZATION/GATE   0, MUTATION TYPE   1)= 1.00000000000000E+03
 GATE-PASS(CANCER STAGE   0, DESTABILIZATION/GATE   0, MUTATION TYPE   1)= 9.33258454012767E-01
 GATE-PASS(CANCER STAGE   1, DESTABILIZATION/GATE   0, MUTATION TYPE   1)= 9.33258454012767E-01
 GATE-PASS(CANCER STAGE   2, DESTABILIZATION/GATE   0, MUTATION TYPE   1)= 9.33258454012767E-01
 GROWTH   (CANCER STAGE   0, DESTABILIZATION/GATE   1, MUTATION TYPE   1)= 0.00000000000000E+00
 GROWTH   (CANCER STAGE   1, DESTABILIZATION/GATE   1, MUTATION TYPE   1)= 0.00000000000000E+00
 GROWTH   (CANCER STAGE   2, DESTABILIZATION/GATE   1, MUTATION TYPE   1)= 0.00000000000000E+00
 DEATH    (CANCER STAGE   0, DESTABILIZATION/GATE   1, MUTATION TYPE   1)= 0.00000000000000E+00
 DEATH    (CANCER STAGE   1, DESTABILIZATION/GATE   1, MUTATION TYPE   1)= 0.00000000000000E+00
 DEATH    (CANCER STAGE   2, DESTABILIZATION/GATE   1, MUTATION TYPE   1)= 0.00000000000000E+00
 MUTATION (CANCER STAGE   0, DESTABILIZATION/GATE   1, MUTATION TYPE   1)= 7.60000380022108E-06
 MUTATION (CANCER STAGE   1, DESTABILIZATION/GATE   1, MUTATION TYPE   1)= 7.60000380022108E-06
 MUTATION (CANCER STAGE   2, DESTABILIZATION/GATE   1, MUTATION TYPE   1)= 7.60000380022108E-06
 AGE INTERVAL: 2.66666666666667E+01-
 -----------------------------------
 GROWTH   (CANCER STAGE   0, DESTABILIZATION/GATE   0, MUTATION TYPE   1)= 0.00000000000000E+00
 GROWTH   (CANCER STAGE   1, DESTABILIZATION/GATE   0, MUTATION TYPE   1)= 0.00000000000000E+00
 GROWTH   (CANCER STAGE   2, DESTABILIZATION/GATE   0, MUTATION TYPE   1)= 0.00000000000000E+00
 DEATH    (CANCER STAGE   0, DESTABILIZATION/GATE   0, MUTATION TYPE   1)= 0.00000000000000E+00
 DEATH    (CANCER STAGE   1, DESTABILIZATION/GATE   0, MUTATION TYPE   1)= 0.00000000000000E+00
 DEATH    (CANCER STAGE   2, DESTABILIZATION/GATE   0, MUTATION TYPE   1)= 0.00000000000000E+00
 MUTATION (CANCER STAGE   0, DESTABILIZATION/GATE   0, MUTATION TYPE   1)= 3.80000009721870E-07
 MUTATION (CANCER STAGE   1, DESTABILIZATION/GATE   0, MUTATION TYPE   1)= 3.80000009721870E-07
 MUTATION (CANCER STAGE   2, DESTABILIZATION/GATE   0, MUTATION TYPE   1)= 1.00000000000000E+03
 GATE-PASS(CANCER STAGE   0, DESTABILIZATION/GATE   0, MUTATION TYPE   1)= 9.33258454012767E-01
 GATE-PASS(CANCER STAGE   1, DESTABILIZATION/GATE   0, MUTATION TYPE   1)= 9.33258454012767E-01
 GATE-PASS(CANCER STAGE   2, DESTABILIZATION/GATE   0, MUTATION TYPE   1)= 9.33258454012767E-01
 GROWTH   (CANCER STAGE   0, DESTABILIZATION/GATE   1, MUTATION TYPE   1)= 0.00000000000000E+00
 GROWTH   (CANCER STAGE   1, DESTABILIZATION/GATE   1, MUTATION TYPE   1)= 0.00000000000000E+00
 GROWTH   (CANCER STAGE   2, DESTABILIZATION/GATE   1, MUTATION TYPE   1)= 0.00000000000000E+00
 DEATH    (CANCER STAGE   0, DESTABILIZATION/GATE   1, MUTATION TYPE   1)= 0.00000000000000E+00
 DEATH    (CANCER STAGE   1, DESTABILIZATION/GATE   1, MUTATION TYPE   1)= 0.00000000000000E+00
 DEATH    (CANCER STAGE   2, DESTABILIZATION/GATE   1, MUTATION TYPE   1)= 0.00000000000000E+00
 MUTATION (CANCER STAGE   0, DESTABILIZATION/GATE   1, MUTATION TYPE   1)= 3.80000950005656E-05
 MUTATION (CANCER STAGE   1, DESTABILIZATION/GATE   1, MUTATION TYPE   1)= 3.80000950005656E-05
 MUTATION (CANCER STAGE   2, DESTABILIZATION/GATE   1, MUTATION TYPE   1)= 3.80000950005656E-05
 AGE INTERVAL: 0.00000000000000E+00-
 -----------------------------------
 AGE INTERVAL: 7.28280000000000E-01-
 -----------------------------------
 AGE INTERVAL: 2.66666666666667E+01-
 -----------------------------------
 AGE 8.00000000000000E+01 INTEGRATED HAZARD 5.65220390835306E+00 HAZARD 6.02422561162577E-02 OK      41 BAD       7 FAIL       0
 CLOCK TIME USED 1.28999999957159E-01 SECONDS
 CPU TIME USED 3.12002000000000E-02 SECONDS
 MINIMISATION ROUTINE FITTERMVKMULTGATESTOCHHAZ REVISED BY M P LITTLE 11 MARCH 2009
 GESTATION LENGTH   0.7283
 CONVERGENCE CRITERION 1.0000E-15 NUMBER OF INTEGRATION STEPS   100
 MINIMUM STEP LENGTH 1.0000E-25 INTEGRATOR SCALING "SMALL AMOUNT" 1.0000E-40
 INTEGRATOR SCALING THRESHOLD 1.0000E+00
 INTEGRATOR TYPE: BULIRSCH-STOER STIFF           
 MODEL  1 SCALING COEFFICIENT 1.00000000000000E+00
 =================================================
 Y(I,J) IN HAZARD THAT ARE SET TO ZERO
 -------------------------------------
 DESTABILIZATION/GATE LEVEL =    0 DESTABILIZATION TYPE =    1
 DESTABILIZATION/GATE LEVEL =    1 DESTABILIZATION TYPE =    1
 AGE INTERVAL: 0.00000000000000E+00-
 -----------------------------------
 GROWTH   (CANCER STAGE   0, DESTABILIZATION/GATE   0, MUTATION TYPE   1)= 3.04562939774788E+01
 GROWTH   (CANCER STAGE   1, DESTABILIZATION/GATE   0, MUTATION TYPE   1)= 0.00000000000000E+00
 GROWTH   (CANCER STAGE   2, DESTABILIZATION/GATE   0, MUTATION TYPE   1)= 0.00000000000000E+00
 DEATH    (CANCER STAGE   0, DESTABILIZATION/GATE   0, MUTATION TYPE   1)= 0.00000000000000E+00
 DEATH    (CANCER STAGE   1, DESTABILIZATION/GATE   0, MUTATION TYPE   1)= 0.00000000000000E+00
 DEATH    (CANCER STAGE   2, DESTABILIZATION/GATE   0, MUTATION TYPE   1)= 0.00000000000000E+00
 MUTATION (CANCER STAGE   0, DESTABILIZATION/GATE   0, MUTATION TYPE   1)= 7.60000007618817E-08
 MUTATION (CANCER STAGE   1, DESTABILIZATION/GATE   0, MUTATION TYPE   1)= 7.60000007618817E-08
 MUTATION (CANCER STAGE   2, DESTABILIZATION/GATE   0, MUTATION TYPE   1)= 1.00000000000000E+03
 GATE-PASS(CANCER STAGE   0, DESTABILIZATION/GATE   0, MUTATION TYPE   1)= 9.33258454012767E-01
 GATE-PASS(CANCER STAGE   1, DESTABILIZATION/GATE   0, MUTATION TYPE   1)= 9.33258454012767E-01
 GATE-PASS(CANCER STAGE   2, DESTABILIZATION/GATE   0, MUTATION TYPE   1)= 9.33258454012767E-01
 GROWTH   (CANCER STAGE   0, DESTABILIZATION/GATE   1, MUTATION TYPE   1)= 3.14562939774788E+01
 GROWTH   (CANCER STAGE   1, DESTABILIZATION/GATE   1, MUTATION TYPE   1)= 0.00000000000000E+00
 GROWTH   (CANCER STAGE   2, DESTABILIZATION/GATE   1, MUTATION TYPE   1)= 0.00000000000000E+00
 DEATH    (CANCER STAGE   0, DESTABILIZATION/GATE   1, MUTATION TYPE   1)= 0.00000000000000E+00
 DEATH    (CANCER STAGE   1, DESTABILIZATION/GATE   1, MUTATION TYPE   1)= 0.00000000000000E+00
 DEATH    (CANCER STAGE   2, DESTABILIZATION/GATE   1, MUTATION TYPE   1)= 0.00000000000000E+00
 MUTATION (CANCER STAGE   0, DESTABILIZATION/GATE   1, MUTATION TYPE   1)= 7.60000380022108E-06
 MUTATION (CANCER STAGE   1, DESTABILIZATION/GATE   1, MUTATION TYPE   1)= 7.60000380022108E-06
 MUTATION (CANCER STAGE   2, DESTABILIZATION/GATE   1, MUTATION TYPE   1)= 7.60000380022108E-06
 AGE INTERVAL: 7.28280000000000E-01-
 -----------------------------------
 GROWTH   (CANCER STAGE   0, DESTABILIZATION/GATE   0, MUTATION TYPE   1)= 0.00000000000000E+00
 GROWTH   (CANCER STAGE   1, DESTABILIZATION/GATE   0, MUTATION TYPE   1)= 0.00000000000000E+00
 GROWTH   (CANCER STAGE   2, DESTABILIZATION/GATE   0, MUTATION TYPE   1)= 0.00000000000000E+00
 DEATH    (CANCER STAGE   0, DESTABILIZATION/GATE   0, MUTATION TYPE   1)= 0.00000000000000E+00
 DEATH    (CANCER STAGE   1, DESTABILIZATION/GATE   0, MUTATION TYPE   1)= 0.00000000000000E+00
 DEATH    (CANCER STAGE   2, DESTABILIZATION/GATE   0, MUTATION TYPE   1)= 0.00000000000000E+00
 MUTATION (CANCER STAGE   0, DESTABILIZATION/GATE   0, MUTATION TYPE   1)= 7.60000007618817E-08
 MUTATION (CANCER STAGE   1, DESTABILIZATION/GATE   0, MUTATION TYPE   1)= 7.60000007618817E-08
 MUTATION (CANCER STAGE   2, DESTABILIZATION/GATE   0, MUTATION TYPE   1)= 1.00000000000000E+03
 GATE-PASS(CANCER STAGE   0, DESTABILIZATION/GATE   0, MUTATION TYPE   1)= 9.33258454012767E-01
 GATE-PASS(CANCER STAGE   1, DESTABILIZATION/GATE   0, MUTATION TYPE   1)= 9.33258454012767E-01
 GATE-PASS(CANCER STAGE   2, DESTABILIZATION/GATE   0, MUTATION TYPE   1)= 9.33258454012767E-01
 GROWTH   (CANCER STAGE   0, DESTABILIZATION/GATE   1, MUTATION TYPE   1)= 0.00000000000000E+00
 GROWTH   (CANCER STAGE   1, DESTABILIZATION/GATE   1, MUTATION TYPE   1)= 0.00000000000000E+00
 GROWTH   (CANCER STAGE   2, DESTABILIZATION/GATE   1, MUTATION TYPE   1)= 0.00000000000000E+00
 DEATH    (CANCER STAGE   0, DESTABILIZATION/GATE   1, MUTATION TYPE   1)= 0.00000000000000E+00
 DEATH    (CANCER STAGE   1, DESTABILIZATION/GATE   1, MUTATION TYPE   1)= 0.00000000000000E+00
 DEATH    (CANCER STAGE   2, DESTABILIZATION/GATE   1, MUTATION TYPE   1)= 0.00000000000000E+00
 MUTATION (CANCER STAGE   0, DESTABILIZATION/GATE   1, MUTATION TYPE   1)= 7.60000380022108E-06
 MUTATION (CANCER STAGE   1, DESTABILIZATION/GATE   1, MUTATION TYPE   1)= 7.60000380022108E-06
 MUTATION (CANCER STAGE   2, DESTABILIZATION/GATE   1, MUTATION TYPE   1)= 7.60000380022108E-06
 AGE INTERVAL: 2.66666666666667E+01-
 -----------------------------------
 GROWTH   (CANCER STAGE   0, DESTABILIZATION/GATE   0, MUTATION TYPE   1)= 0.00000000000000E+00
 GROWTH   (CANCER STAGE   1, DESTABILIZATION/GATE   0, MUTATION TYPE   1)= 0.00000000000000E+00
 GROWTH   (CANCER STAGE   2, DESTABILIZATION/GATE   0, MUTATION TYPE   1)= 0.00000000000000E+00
 DEATH    (CANCER STAGE   0, DESTABILIZATION/GATE   0, MUTATION TYPE   1)= 0.00000000000000E+00
 DEATH    (CANCER STAGE   1, DESTABILIZATION/GATE   0, MUTATION TYPE   1)= 0.00000000000000E+00
 DEATH    (CANCER STAGE   2, DESTABILIZATION/GATE   0, MUTATION TYPE   1)= 0.00000000000000E+00
 MUTATION (CANCER STAGE   0, DESTABILIZATION/GATE   0, MUTATION TYPE   1)= 7.60000037599972E-07
 MUTATION (CANCER STAGE   1, DESTABILIZATION/GATE   0, MUTATION TYPE   1)= 7.60000037599972E-07
 MUTATION (CANCER STAGE   2, DESTABILIZATION/GATE   0, MUTATION TYPE   1)= 1.00000000000000E+03
 GATE-PASS(CANCER STAGE   0, DESTABILIZATION/GATE   0, MUTATION TYPE   1)= 9.33258454012767E-01
 GATE-PASS(CANCER STAGE   1, DESTABILIZATION/GATE   0, MUTATION TYPE   1)= 9.33258454012767E-01
 GATE-PASS(CANCER STAGE   2, DESTABILIZATION/GATE   0, MUTATION TYPE   1)= 9.33258454012767E-01
 GROWTH   (CANCER STAGE   0, DESTABILIZATION/GATE   1, MUTATION TYPE   1)= 0.00000000000000E+00
 GROWTH   (CANCER STAGE   1, DESTABILIZATION/GATE   1, MUTATION TYPE   1)= 0.00000000000000E+00
 GROWTH   (CANCER STAGE   2, DESTABILIZATION/GATE   1, MUTATION TYPE   1)= 0.00000000000000E+00
 DEATH    (CANCER STAGE   0, DESTABILIZATION/GATE   1, MUTATION TYPE   1)= 0.00000000000000E+00
 DEATH    (CANCER STAGE   1, DESTABILIZATION/GATE   1, MUTATION TYPE   1)= 0.00000000000000E+00
 DEATH    (CANCER STAGE   2, DESTABILIZATION/GATE   1, MUTATION TYPE   1)= 0.00000000000000E+00
 MUTATION (CANCER STAGE   0, DESTABILIZATION/GATE   1, MUTATION TYPE   1)= 7.60003800021875E-05
 MUTATION (CANCER STAGE   1, DESTABILIZATION/GATE   1, MUTATION TYPE   1)= 7.60003800021875E-05
 MUTATION (CANCER STAGE   2, DESTABILIZATION/GATE   1, MUTATION TYPE   1)= 7.60003800021875E-05
 AGE INTERVAL: 0.00000000000000E+00-
 -----------------------------------
 AGE INTERVAL: 7.28280000000000E-01-
 -----------------------------------
 AGE INTERVAL: 2.66666666666667E+01-
 -----------------------------------
 AGE 8.00000000000000E+01 INTEGRATED HAZARD 7.72780789364039E+00 HAZARD 6.18923139468713E-02 OK      43 BAD       7 FAIL       0
 CLOCK TIME USED 1.18000000016764E-01 SECONDS
 CPU TIME USED 1.56001000000000E-02 SECONDS
 MINIMISATION ROUTINE FITTERMVKMULTGATESTOCHHAZ REVISED BY M P LITTLE 11 MARCH 2009
 GESTATION LENGTH   0.7283
 CONVERGENCE CRITERION 1.0000E-15 NUMBER OF INTEGRATION STEPS   100
 MINIMUM STEP LENGTH 1.0000E-25 INTEGRATOR SCALING "SMALL AMOUNT" 1.0000E-40
 INTEGRATOR SCALING THRESHOLD 1.0000E+00
 INTEGRATOR TYPE: BULIRSCH-STOER STIFF           
 MODEL  1 SCALING COEFFICIENT 1.00000000000000E+00
 =================================================
 Y(I,J) IN HAZARD THAT ARE SET TO ZERO
 -------------------------------------
 DESTABILIZATION/GATE LEVEL =    0 DESTABILIZATION TYPE =    1
 DESTABILIZATION/GATE LEVEL =    1 DESTABILIZATION TYPE =    1
 AGE INTERVAL: 0.00000000000000E+00-
 -----------------------------------
 GROWTH   (CANCER STAGE   0, DESTABILIZATION/GATE   0, MUTATION TYPE   1)= 2.66492572302939E+01
 GROWTH   (CANCER STAGE   1, DESTABILIZATION/GATE   0, MUTATION TYPE   1)= 0.00000000000000E+00
 GROWTH   (CANCER STAGE   2, DESTABILIZATION/GATE   0, MUTATION TYPE   1)= 0.00000000000000E+00
 DEATH    (CANCER STAGE   0, DESTABILIZATION/GATE   0, MUTATION TYPE   1)= 0.00000000000000E+00
 DEATH    (CANCER STAGE   1, DESTABILIZATION/GATE   0, MUTATION TYPE   1)= 0.00000000000000E+00
 DEATH    (CANCER STAGE   2, DESTABILIZATION/GATE   0, MUTATION TYPE   1)= 0.00000000000000E+00
 MUTATION (CANCER STAGE   0, DESTABILIZATION/GATE   0, MUTATION TYPE   1)= 7.30000007318074E-07
 MUTATION (CANCER STAGE   1, DESTABILIZATION/GATE   0, MUTATION TYPE   1)= 7.30000007318074E-07
 MUTATION (CANCER STAGE   2, DESTABILIZATION/GATE   0, MUTATION TYPE   1)= 1.00000000000000E+03
 GATE-PASS(CANCER STAGE   0, DESTABILIZATION/GATE   0, MUTATION TYPE   1)= 9.33258454012774E-01
 GATE-PASS(CANCER STAGE   1, DESTABILIZATION/GATE   0, MUTATION TYPE   1)= 9.33258454012774E-01
 GATE-PASS(CANCER STAGE   2, DESTABILIZATION/GATE   0, MUTATION TYPE   1)= 9.33258454012774E-01
 GROWTH   (CANCER STAGE   0, DESTABILIZATION/GATE   1, MUTATION TYPE   1)= 2.76492572302939E+01
 GROWTH   (CANCER STAGE   1, DESTABILIZATION/GATE   1, MUTATION TYPE   1)= 0.00000000000000E+00
 GROWTH   (CANCER STAGE   2, DESTABILIZATION/GATE   1, MUTATION TYPE   1)= 0.00000000000000E+00
 DEATH    (CANCER STAGE   0, DESTABILIZATION/GATE   1, MUTATION TYPE   1)= 0.00000000000000E+00
 DEATH    (CANCER STAGE   1, DESTABILIZATION/GATE   1, MUTATION TYPE   1)= 0.00000000000000E+00
 DEATH    (CANCER STAGE   2, DESTABILIZATION/GATE   1, MUTATION TYPE   1)= 0.00000000000000E+00
 MUTATION (CANCER STAGE   0, DESTABILIZATION/GATE   1, MUTATION TYPE   1)= 7.30000365021235E-05
 MUTATION (CANCER STAGE   1, DESTABILIZATION/GATE   1, MUTATION TYPE   1)= 7.30000365021235E-05
 MUTATION (CANCER STAGE   2, DESTABILIZATION/GATE   1, MUTATION TYPE   1)= 7.30000365021235E-05
 AGE INTERVAL: 7.28280000000000E-01-
 -----------------------------------
 GROWTH   (CANCER STAGE   0, DESTABILIZATION/GATE   0, MUTATION TYPE   1)= 0.00000000000000E+00
 GROWTH   (CANCER STAGE   1, DESTABILIZATION/GATE   0, MUTATION TYPE   1)= 0.00000000000000E+00
 GROWTH   (CANCER STAGE   2, DESTABILIZATION/GATE   0, MUTATION TYPE   1)= 0.00000000000000E+00
 DEATH    (CANCER STAGE   0, DESTABILIZATION/GATE   0, MUTATION TYPE   1)= 0.00000000000000E+00
 DEATH    (CANCER STAGE   1, DESTABILIZATION/GATE   0, MUTATION TYPE   1)= 0.00000000000000E+00
 DEATH    (CANCER STAGE   2, DESTABILIZATION/GATE   0, MUTATION TYPE   1)= 0.00000000000000E+00
 MUTATION (CANCER STAGE   0, DESTABILIZATION/GATE   0, MUTATION TYPE   1)= 7.30000007318074E-07
 MUTATION (CANCER STAGE   1, DESTABILIZATION/GATE   0, MUTATION TYPE   1)= 7.30000007318074E-07
 MUTATION (CANCER STAGE   2, DESTABILIZATION/GATE   0, MUTATION TYPE   1)= 1.00000000000000E+03
 GATE-PASS(CANCER STAGE   0, DESTABILIZATION/GATE   0, MUTATION TYPE   1)= 9.33258454012774E-01
 GATE-PASS(CANCER STAGE   1, DESTABILIZATION/GATE   0, MUTATION TYPE   1)= 9.33258454012774E-01
 GATE-PASS(CANCER STAGE   2, DESTABILIZATION/GATE   0, MUTATION TYPE   1)= 9.33258454012774E-01
 GROWTH   (CANCER STAGE   0, DESTABILIZATION/GATE   1, MUTATION TYPE   1)= 0.00000000000000E+00
 GROWTH   (CANCER STAGE   1, DESTABILIZATION/GATE   1, MUTATION TYPE   1)= 0.00000000000000E+00
 GROWTH   (CANCER STAGE   2, DESTABILIZATION/GATE   1, MUTATION TYPE   1)= 0.00000000000000E+00
 DEATH    (CANCER STAGE   0, DESTABILIZATION/GATE   1, MUTATION TYPE   1)= 0.00000000000000E+00
 DEATH    (CANCER STAGE   1, DESTABILIZATION/GATE   1, MUTATION TYPE   1)= 0.00000000000000E+00
 DEATH    (CANCER STAGE   2, DESTABILIZATION/GATE   1, MUTATION TYPE   1)= 0.00000000000000E+00
 MUTATION (CANCER STAGE   0, DESTABILIZATION/GATE   1, MUTATION TYPE   1)= 7.30000365021235E-05
 MUTATION (CANCER STAGE   1, DESTABILIZATION/GATE   1, MUTATION TYPE   1)= 7.30000365021235E-05
 MUTATION (CANCER STAGE   2, DESTABILIZATION/GATE   1, MUTATION TYPE   1)= 7.30000365021235E-05
 AGE INTERVAL: 2.66666666666667E+01-
 -----------------------------------
 GROWTH   (CANCER STAGE   0, DESTABILIZATION/GATE   0, MUTATION TYPE   1)= 0.00000000000000E+00
 GROWTH   (CANCER STAGE   1, DESTABILIZATION/GATE   0, MUTATION TYPE   1)= 0.00000000000000E+00
 GROWTH   (CANCER STAGE   2, DESTABILIZATION/GATE   0, MUTATION TYPE   1)= 0.00000000000000E+00
 DEATH    (CANCER STAGE   0, DESTABILIZATION/GATE   0, MUTATION TYPE   1)= 0.00000000000000E+00
 DEATH    (CANCER STAGE   1, DESTABILIZATION/GATE   0, MUTATION TYPE   1)= 0.00000000000000E+00
 DEATH    (CANCER STAGE   2, DESTABILIZATION/GATE   0, MUTATION TYPE   1)= 0.00000000000000E+00
 MUTATION (CANCER STAGE   0, DESTABILIZATION/GATE   0, MUTATION TYPE   1)= 7.30000007318074E-07
 MUTATION (CANCER STAGE   1, DESTABILIZATION/GATE   0, MUTATION TYPE   1)= 7.30000007318074E-07
 MUTATION (CANCER STAGE   2, DESTABILIZATION/GATE   0, MUTATION TYPE   1)= 1.00000000000000E+03
 GATE-PASS(CANCER STAGE   0, DESTABILIZATION/GATE   0, MUTATION TYPE   1)= 9.33258454012774E-01
 GATE-PASS(CANCER STAGE   1, DESTABILIZATION/GATE   0, MUTATION TYPE   1)= 9.33258454012774E-01
 GATE-PASS(CANCER STAGE   2, DESTABILIZATION/GATE   0, MUTATION TYPE   1)= 9.33258454012774E-01
 GROWTH   (CANCER STAGE   0, DESTABILIZATION/GATE   1, MUTATION TYPE   1)= 0.00000000000000E+00
 GROWTH   (CANCER STAGE   1, DESTABILIZATION/GATE   1, MUTATION TYPE   1)= 0.00000000000000E+00
 GROWTH   (CANCER STAGE   2, DESTABILIZATION/GATE   1, MUTATION TYPE   1)= 0.00000000000000E+00
 DEATH    (CANCER STAGE   0, DESTABILIZATION/GATE   1, MUTATION TYPE   1)= 0.00000000000000E+00
 DEATH    (CANCER STAGE   1, DESTABILIZATION/GATE   1, MUTATION TYPE   1)= 0.00000000000000E+00
 DEATH    (CANCER STAGE   2, DESTABILIZATION/GATE   1, MUTATION TYPE   1)= 0.00000000000000E+00
 MUTATION (CANCER STAGE   0, DESTABILIZATION/GATE   1, MUTATION TYPE   1)= 7.30000365021235E-05
 MUTATION (CANCER STAGE   1, DESTABILIZATION/GATE   1, MUTATION TYPE   1)= 7.30000365021235E-05
 MUTATION (CANCER STAGE   2, DESTABILIZATION/GATE   1, MUTATION TYPE   1)= 7.30000365021235E-05
 AGE INTERVAL: 0.00000000000000E+00-
 -----------------------------------
 AGE INTERVAL: 7.28280000000000E-01-
 -----------------------------------
 AGE INTERVAL: 2.66666666666667E+01-
 -----------------------------------
 AGE 8.00000000000000E+01 INTEGRATED HAZARD 5.27246781258947E+00 HAZARD 5.02360098574158E-02 OK      41 BAD       8 FAIL       0
 CLOCK TIME USED 1.28999999957159E-01 SECONDS
 CPU TIME USED 1.56001000000000E-02 SECONDS
 MINIMISATION ROUTINE FITTERMVKMULTGATESTOCHHAZ REVISED BY M P LITTLE 11 MARCH 2009
 GESTATION LENGTH   0.7283
 CONVERGENCE CRITERION 1.0000E-15 NUMBER OF INTEGRATION STEPS   100
 MINIMUM STEP LENGTH 1.0000E-25 INTEGRATOR SCALING "SMALL AMOUNT" 1.0000E-40
 INTEGRATOR SCALING THRESHOLD 1.0000E+00
 INTEGRATOR TYPE: BULIRSCH-STOER STIFF           
 MODEL  1 SCALING COEFFICIENT 1.00000000000000E+00
 =================================================
 Y(I,J) IN HAZARD THAT ARE SET TO ZERO
 -------------------------------------
 DESTABILIZATION/GATE LEVEL =    0 DESTABILIZATION TYPE =    1
 DESTABILIZATION/GATE LEVEL =    1 DESTABILIZATION TYPE =    1
 AGE INTERVAL: 0.00000000000000E+00-
 -----------------------------------
 GROWTH   (CANCER STAGE   0, DESTABILIZATION/GATE   0, MUTATION TYPE   1)= 2.66492572302939E+01
 GROWTH   (CANCER STAGE   1, DESTABILIZATION/GATE   0, MUTATION TYPE   1)= 0.00000000000000E+00
 GROWTH   (CANCER STAGE   2, DESTABILIZATION/GATE   0, MUTATION TYPE   1)= 0.00000000000000E+00
 DEATH    (CANCER STAGE   0, DESTABILIZATION/GATE   0, MUTATION TYPE   1)= 0.00000000000000E+00
 DEATH    (CANCER STAGE   1, DESTABILIZATION/GATE   0, MUTATION TYPE   1)= 0.00000000000000E+00
 DEATH    (CANCER STAGE   2, DESTABILIZATION/GATE   0, MUTATION TYPE   1)= 0.00000000000000E+00
 MUTATION (CANCER STAGE   0, DESTABILIZATION/GATE   0, MUTATION TYPE   1)= 7.30000007318074E-07
 MUTATION (CANCER STAGE   1, DESTABILIZATION/GATE   0, MUTATION TYPE   1)= 7.30000007318074E-07
 MUTATION (CANCER STAGE   2, DESTABILIZATION/GATE   0, MUTATION TYPE   1)= 1.00000000000000E+03
 GATE-PASS(CANCER STAGE   0, DESTABILIZATION/GATE   0, MUTATION TYPE   1)= 9.33258454012774E-01
 GATE-PASS(CANCER STAGE   1, DESTABILIZATION/GATE   0, MUTATION TYPE   1)= 9.33258454012774E-01
 GATE-PASS(CANCER STAGE   2, DESTABILIZATION/GATE   0, MUTATION TYPE   1)= 9.33258454012774E-01
 GROWTH   (CANCER STAGE   0, DESTABILIZATION/GATE   1, MUTATION TYPE   1)= 2.76492572302939E+01
 GROWTH   (CANCER STAGE   1, DESTABILIZATION/GATE   1, MUTATION TYPE   1)= 0.00000000000000E+00
 GROWTH   (CANCER STAGE   2, DESTABILIZATION/GATE   1, MUTATION TYPE   1)= 0.00000000000000E+00
 DEATH    (CANCER STAGE   0, DESTABILIZATION/GATE   1, MUTATION TYPE   1)= 0.00000000000000E+00
 DEATH    (CANCER STAGE   1, DESTABILIZATION/GATE   1, MUTATION TYPE   1)= 0.00000000000000E+00
 DEATH    (CANCER STAGE   2, DESTABILIZATION/GATE   1, MUTATION TYPE   1)= 0.00000000000000E+00
 MUTATION (CANCER STAGE   0, DESTABILIZATION/GATE   1, MUTATION TYPE   1)= 7.30000365021235E-05
 MUTATION (CANCER STAGE   1, DESTABILIZATION/GATE   1, MUTATION TYPE   1)= 7.30000365021235E-05
 MUTATION (CANCER STAGE   2, DESTABILIZATION/GATE   1, MUTATION TYPE   1)= 7.30000365021235E-05
 AGE INTERVAL: 7.28280000000000E-01-
 -----------------------------------
 GROWTH   (CANCER STAGE   0, DESTABILIZATION/GATE   0, MUTATION TYPE   1)= 0.00000000000000E+00
 GROWTH   (CANCER STAGE   1, DESTABILIZATION/GATE   0, MUTATION TYPE   1)= 0.00000000000000E+00
 GROWTH   (CANCER STAGE   2, DESTABILIZATION/GATE   0, MUTATION TYPE   1)= 0.00000000000000E+00
 DEATH    (CANCER STAGE   0, DESTABILIZATION/GATE   0, MUTATION TYPE   1)= 0.00000000000000E+00
 DEATH    (CANCER STAGE   1, DESTABILIZATION/GATE   0, MUTATION TYPE   1)= 0.00000000000000E+00
 DEATH    (CANCER STAGE   2, DESTABILIZATION/GATE   0, MUTATION TYPE   1)= 0.00000000000000E+00
 MUTATION (CANCER STAGE   0, DESTABILIZATION/GATE   0, MUTATION TYPE   1)= 7.30000007318074E-07
 MUTATION (CANCER STAGE   1, DESTABILIZATION/GATE   0, MUTATION TYPE   1)= 7.30000007318074E-07
 MUTATION (CANCER STAGE   2, DESTABILIZATION/GATE   0, MUTATION TYPE   1)= 1.00000000000000E+03
 GATE-PASS(CANCER STAGE   0, DESTABILIZATION/GATE   0, MUTATION TYPE   1)= 9.33258454012774E-01
 GATE-PASS(CANCER STAGE   1, DESTABILIZATION/GATE   0, MUTATION TYPE   1)= 9.33258454012774E-01
 GATE-PASS(CANCER STAGE   2, DESTABILIZATION/GATE   0, MUTATION TYPE   1)= 9.33258454012774E-01
 GROWTH   (CANCER STAGE   0, DESTABILIZATION/GATE   1, MUTATION TYPE   1)= 0.00000000000000E+00
 GROWTH   (CANCER STAGE   1, DESTABILIZATION/GATE   1, MUTATION TYPE   1)= 0.00000000000000E+00
 GROWTH   (CANCER STAGE   2, DESTABILIZATION/GATE   1, MUTATION TYPE   1)= 0.00000000000000E+00
 DEATH    (CANCER STAGE   0, DESTABILIZATION/GATE   1, MUTATION TYPE   1)= 0.00000000000000E+00
 DEATH    (CANCER STAGE   1, DESTABILIZATION/GATE   1, MUTATION TYPE   1)= 0.00000000000000E+00
 DEATH    (CANCER STAGE   2, DESTABILIZATION/GATE   1, MUTATION TYPE   1)= 0.00000000000000E+00
 MUTATION (CANCER STAGE   0, DESTABILIZATION/GATE   1, MUTATION TYPE   1)= 7.30000365021235E-05
 MUTATION (CANCER STAGE   1, DESTABILIZATION/GATE   1, MUTATION TYPE   1)= 7.30000365021235E-05
 MUTATION (CANCER STAGE   2, DESTABILIZATION/GATE   1, MUTATION TYPE   1)= 7.30000365021235E-05
 AGE INTERVAL: 2.66666666666667E+01-
 -----------------------------------
 GROWTH   (CANCER STAGE   0, DESTABILIZATION/GATE   0, MUTATION TYPE   1)= 0.00000000000000E+00
 GROWTH   (CANCER STAGE   1, DESTABILIZATION/GATE   0, MUTATION TYPE   1)= 0.00000000000000E+00
 GROWTH   (CANCER STAGE   2, DESTABILIZATION/GATE   0, MUTATION TYPE   1)= 0.00000000000000E+00
 DEATH    (CANCER STAGE   0, DESTABILIZATION/GATE   0, MUTATION TYPE   1)= 0.00000000000000E+00
 DEATH    (CANCER STAGE   1, DESTABILIZATION/GATE   0, MUTATION TYPE   1)= 0.00000000000000E+00
 DEATH    (CANCER STAGE   2, DESTABILIZATION/GATE   0, MUTATION TYPE   1)= 0.00000000000000E+00
 MUTATION (CANCER STAGE   0, DESTABILIZATION/GATE   0, MUTATION TYPE   1)= 8.76000004794912E-07
 MUTATION (CANCER STAGE   1, DESTABILIZATION/GATE   0, MUTATION TYPE   1)= 8.76000004794912E-07
 MUTATION (CANCER STAGE   2, DESTABILIZATION/GATE   0, MUTATION TYPE   1)= 1.00000000000000E+03
 GATE-PASS(CANCER STAGE   0, DESTABILIZATION/GATE   0, MUTATION TYPE   1)= 9.33258454012774E-01
 GATE-PASS(CANCER STAGE   1, DESTABILIZATION/GATE   0, MUTATION TYPE   1)= 9.33258454012774E-01
 GATE-PASS(CANCER STAGE   2, DESTABILIZATION/GATE   0, MUTATION TYPE   1)= 9.33258454012774E-01
 GROWTH   (CANCER STAGE   0, DESTABILIZATION/GATE   1, MUTATION TYPE   1)= 0.00000000000000E+00
 GROWTH   (CANCER STAGE   1, DESTABILIZATION/GATE   1, MUTATION TYPE   1)= 0.00000000000000E+00
 GROWTH   (CANCER STAGE   2, DESTABILIZATION/GATE   1, MUTATION TYPE   1)= 0.00000000000000E+00
 DEATH    (CANCER STAGE   0, DESTABILIZATION/GATE   1, MUTATION TYPE   1)= 0.00000000000000E+00
 DEATH    (CANCER STAGE   1, DESTABILIZATION/GATE   1, MUTATION TYPE   1)= 0.00000000000000E+00
 DEATH    (CANCER STAGE   2, DESTABILIZATION/GATE   1, MUTATION TYPE   1)= 0.00000000000000E+00
 MUTATION (CANCER STAGE   0, DESTABILIZATION/GATE   1, MUTATION TYPE   1)= 8.76000525625610E-05
 MUTATION (CANCER STAGE   1, DESTABILIZATION/GATE   1, MUTATION TYPE   1)= 8.76000525625610E-05
 MUTATION (CANCER STAGE   2, DESTABILIZATION/GATE   1, MUTATION TYPE   1)= 8.76000525625610E-05
 AGE INTERVAL: 0.00000000000000E+00-
 -----------------------------------
 AGE INTERVAL: 7.28280000000000E-01-
 -----------------------------------
 AGE INTERVAL: 2.66666666666667E+01-
 -----------------------------------
 AGE 8.00000000000000E+01 INTEGRATED HAZARD 5.73984438258648E+00 HAZARD 5.23804714696290E-02 OK      41 BAD       4 FAIL       0
 CLOCK TIME USED 1.34000000078231E-01 SECONDS
 CPU TIME USED 1.56001000000000E-02 SECONDS
 MINIMISATION ROUTINE FITTERMVKMULTGATESTOCHHAZ REVISED BY M P LITTLE 11 MARCH 2009
 GESTATION LENGTH   0.7283
 CONVERGENCE CRITERION 1.0000E-15 NUMBER OF INTEGRATION STEPS   100
 MINIMUM STEP LENGTH 1.0000E-25 INTEGRATOR SCALING "SMALL AMOUNT" 1.0000E-40
 INTEGRATOR SCALING THRESHOLD 1.0000E+00
 INTEGRATOR TYPE: BULIRSCH-STOER STIFF           
 MODEL  1 SCALING COEFFICIENT 1.00000000000000E+00
 =================================================
 Y(I,J) IN HAZARD THAT ARE SET TO ZERO
 -------------------------------------
 DESTABILIZATION/GATE LEVEL =    0 DESTABILIZATION TYPE =    1
 DESTABILIZATION/GATE LEVEL =    1 DESTABILIZATION TYPE =    1
 AGE INTERVAL: 0.00000000000000E+00-
 -----------------------------------
 GROWTH   (CANCER STAGE   0, DESTABILIZATION/GATE   0, MUTATION TYPE   1)= 2.66492572302939E+01
 GROWTH   (CANCER STAGE   1, DESTABILIZATION/GATE   0, MUTATION TYPE   1)= 0.00000000000000E+00
 GROWTH   (CANCER STAGE   2, DESTABILIZATION/GATE   0, MUTATION TYPE   1)= 0.00000000000000E+00
 DEATH    (CANCER STAGE   0, DESTABILIZATION/GATE   0, MUTATION TYPE   1)= 0.00000000000000E+00
 DEATH    (CANCER STAGE   1, DESTABILIZATION/GATE   0, MUTATION TYPE   1)= 0.00000000000000E+00
 DEATH    (CANCER STAGE   2, DESTABILIZATION/GATE   0, MUTATION TYPE   1)= 0.00000000000000E+00
 MUTATION (CANCER STAGE   0, DESTABILIZATION/GATE   0, MUTATION TYPE   1)= 7.30000007318074E-07
 MUTATION (CANCER STAGE   1, DESTABILIZATION/GATE   0, MUTATION TYPE   1)= 7.30000007318074E-07
 MUTATION (CANCER STAGE   2, DESTABILIZATION/GATE   0, MUTATION TYPE   1)= 1.00000000000000E+03
 GATE-PASS(CANCER STAGE   0, DESTABILIZATION/GATE   0, MUTATION TYPE   1)= 9.33258454012774E-01
 GATE-PASS(CANCER STAGE   1, DESTABILIZATION/GATE   0, MUTATION TYPE   1)= 9.33258454012774E-01
 GATE-PASS(CANCER STAGE   2, DESTABILIZATION/GATE   0, MUTATION TYPE   1)= 9.33258454012774E-01
 GROWTH   (CANCER STAGE   0, DESTABILIZATION/GATE   1, MUTATION TYPE   1)= 2.76492572302939E+01
 GROWTH   (CANCER STAGE   1, DESTABILIZATION/GATE   1, MUTATION TYPE   1)= 0.00000000000000E+00
 GROWTH   (CANCER STAGE   2, DESTABILIZATION/GATE   1, MUTATION TYPE   1)= 0.00000000000000E+00
 DEATH    (CANCER STAGE   0, DESTABILIZATION/GATE   1, MUTATION TYPE   1)= 0.00000000000000E+00
 DEATH    (CANCER STAGE   1, DESTABILIZATION/GATE   1, MUTATION TYPE   1)= 0.00000000000000E+00
 DEATH    (CANCER STAGE   2, DESTABILIZATION/GATE   1, MUTATION TYPE   1)= 0.00000000000000E+00
 MUTATION (CANCER STAGE   0, DESTABILIZATION/GATE   1, MUTATION TYPE   1)= 7.30000365021235E-05
 MUTATION (CANCER STAGE   1, DESTABILIZATION/GATE   1, MUTATION TYPE   1)= 7.30000365021235E-05
 MUTATION (CANCER STAGE   2, DESTABILIZATION/GATE   1, MUTATION TYPE   1)= 7.30000365021235E-05
 AGE INTERVAL: 7.28280000000000E-01-
 -----------------------------------
 GROWTH   (CANCER STAGE   0, DESTABILIZATION/GATE   0, MUTATION TYPE   1)= 0.00000000000000E+00
 GROWTH   (CANCER STAGE   1, DESTABILIZATION/GATE   0, MUTATION TYPE   1)= 0.00000000000000E+00
 GROWTH   (CANCER STAGE   2, DESTABILIZATION/GATE   0, MUTATION TYPE   1)= 0.00000000000000E+00
 DEATH    (CANCER STAGE   0, DESTABILIZATION/GATE   0, MUTATION TYPE   1)= 0.00000000000000E+00
 DEATH    (CANCER STAGE   1, DESTABILIZATION/GATE   0, MUTATION TYPE   1)= 0.00000000000000E+00
 DEATH    (CANCER STAGE   2, DESTABILIZATION/GATE   0, MUTATION TYPE   1)= 0.00000000000000E+00
 MUTATION (CANCER STAGE   0, DESTABILIZATION/GATE   0, MUTATION TYPE   1)= 7.30000007318074E-07
 MUTATION (CANCER STAGE   1, DESTABILIZATION/GATE   0, MUTATION TYPE   1)= 7.30000007318074E-07
 MUTATION (CANCER STAGE   2, DESTABILIZATION/GATE   0, MUTATION TYPE   1)= 1.00000000000000E+03
 GATE-PASS(CANCER STAGE   0, DESTABILIZATION/GATE   0, MUTATION TYPE   1)= 9.33258454012774E-01
 GATE-PASS(CANCER STAGE   1, DESTABILIZATION/GATE   0, MUTATION TYPE   1)= 9.33258454012774E-01
 GATE-PASS(CANCER STAGE   2, DESTABILIZATION/GATE   0, MUTATION TYPE   1)= 9.33258454012774E-01
 GROWTH   (CANCER STAGE   0, DESTABILIZATION/GATE   1, MUTATION TYPE   1)= 0.00000000000000E+00
 GROWTH   (CANCER STAGE   1, DESTABILIZATION/GATE   1, MUTATION TYPE   1)= 0.00000000000000E+00
 GROWTH   (CANCER STAGE   2, DESTABILIZATION/GATE   1, MUTATION TYPE   1)= 0.00000000000000E+00
 DEATH    (CANCER STAGE   0, DESTABILIZATION/GATE   1, MUTATION TYPE   1)= 0.00000000000000E+00
 DEATH    (CANCER STAGE   1, DESTABILIZATION/GATE   1, MUTATION TYPE   1)= 0.00000000000000E+00
 DEATH    (CANCER STAGE   2, DESTABILIZATION/GATE   1, MUTATION TYPE   1)= 0.00000000000000E+00
 MUTATION (CANCER STAGE   0, DESTABILIZATION/GATE   1, MUTATION TYPE   1)= 7.30000365021235E-05
 MUTATION (CANCER STAGE   1, DESTABILIZATION/GATE   1, MUTATION TYPE   1)= 7.30000365021235E-05
 MUTATION (CANCER STAGE   2, DESTABILIZATION/GATE   1, MUTATION TYPE   1)= 7.30000365021235E-05
 AGE INTERVAL: 2.66666666666667E+01-
 -----------------------------------
 GROWTH   (CANCER STAGE   0, DESTABILIZATION/GATE   0, MUTATION TYPE   1)= 0.00000000000000E+00
 GROWTH   (CANCER STAGE   1, DESTABILIZATION/GATE   0, MUTATION TYPE   1)= 0.00000000000000E+00
 GROWTH   (CANCER STAGE   2, DESTABILIZATION/GATE   0, MUTATION TYPE   1)= 0.00000000000000E+00
 DEATH    (CANCER STAGE   0, DESTABILIZATION/GATE   0, MUTATION TYPE   1)= 0.00000000000000E+00
 DEATH    (CANCER STAGE   1, DESTABILIZATION/GATE   0, MUTATION TYPE   1)= 0.00000000000000E+00
 DEATH    (CANCER STAGE   2, DESTABILIZATION/GATE   0, MUTATION TYPE   1)= 0.00000000000000E+00
 MUTATION (CANCER STAGE   0, DESTABILIZATION/GATE   0, MUTATION TYPE   1)= 1.09500000966230E-06
 MUTATION (CANCER STAGE   1, DESTABILIZATION/GATE   0, MUTATION TYPE   1)= 1.09500000966230E-06
 MUTATION (CANCER STAGE   2, DESTABILIZATION/GATE   0, MUTATION TYPE   1)= 1.00000000000000E+03
 GATE-PASS(CANCER STAGE   0, DESTABILIZATION/GATE   0, MUTATION TYPE   1)= 9.33258454012774E-01
 GATE-PASS(CANCER STAGE   1, DESTABILIZATION/GATE   0, MUTATION TYPE   1)= 9.33258454012774E-01
 GATE-PASS(CANCER STAGE   2, DESTABILIZATION/GATE   0, MUTATION TYPE   1)= 9.33258454012774E-01
 GROWTH   (CANCER STAGE   0, DESTABILIZATION/GATE   1, MUTATION TYPE   1)= 0.00000000000000E+00
 GROWTH   (CANCER STAGE   1, DESTABILIZATION/GATE   1, MUTATION TYPE   1)= 0.00000000000000E+00
 GROWTH   (CANCER STAGE   2, DESTABILIZATION/GATE   1, MUTATION TYPE   1)= 0.00000000000000E+00
 DEATH    (CANCER STAGE   0, DESTABILIZATION/GATE   1, MUTATION TYPE   1)= 0.00000000000000E+00
 DEATH    (CANCER STAGE   1, DESTABILIZATION/GATE   1, MUTATION TYPE   1)= 0.00000000000000E+00
 DEATH    (CANCER STAGE   2, DESTABILIZATION/GATE   1, MUTATION TYPE   1)= 0.00000000000000E+00
 MUTATION (CANCER STAGE   0, DESTABILIZATION/GATE   1, MUTATION TYPE   1)= 1.09500082124179E-04
 MUTATION (CANCER STAGE   1, DESTABILIZATION/GATE   1, MUTATION TYPE   1)= 1.09500082124179E-04
 MUTATION (CANCER STAGE   2, DESTABILIZATION/GATE   1, MUTATION TYPE   1)= 1.09500082124179E-04
 AGE INTERVAL: 0.00000000000000E+00-
 -----------------------------------
 AGE INTERVAL: 7.28280000000000E-01-
 -----------------------------------
 AGE INTERVAL: 2.66666666666667E+01-
 -----------------------------------
 AGE 8.00000000000000E+01 INTEGRATED HAZARD 6.33377223962586E+00 HAZARD 5.45759939911363E-02 OK      42 BAD       6 FAIL       0
 CLOCK TIME USED 1.24000000068918E-01 SECONDS
 CPU TIME USED 1.56001000000000E-02 SECONDS
 MINIMISATION ROUTINE FITTERMVKMULTGATESTOCHHAZ REVISED BY M P LITTLE 11 MARCH 2009
 GESTATION LENGTH   0.7283
 CONVERGENCE CRITERION 1.0000E-15 NUMBER OF INTEGRATION STEPS   100
 MINIMUM STEP LENGTH 1.0000E-25 INTEGRATOR SCALING "SMALL AMOUNT" 1.0000E-40
 INTEGRATOR SCALING THRESHOLD 1.0000E+00
 INTEGRATOR TYPE: BULIRSCH-STOER STIFF           
 MODEL  1 SCALING COEFFICIENT 1.00000000000000E+00
 =================================================
 Y(I,J) IN HAZARD THAT ARE SET TO ZERO
 -------------------------------------
 DESTABILIZATION/GATE LEVEL =    0 DESTABILIZATION TYPE =    1
 DESTABILIZATION/GATE LEVEL =    1 DESTABILIZATION TYPE =    1
 AGE INTERVAL: 0.00000000000000E+00-
 -----------------------------------
 GROWTH   (CANCER STAGE   0, DESTABILIZATION/GATE   0, MUTATION TYPE   1)= 2.66492572302939E+01
 GROWTH   (CANCER STAGE   1, DESTABILIZATION/GATE   0, MUTATION TYPE   1)= 0.00000000000000E+00
 GROWTH   (CANCER STAGE   2, DESTABILIZATION/GATE   0, MUTATION TYPE   1)= 0.00000000000000E+00
 DEATH    (CANCER STAGE   0, DESTABILIZATION/GATE   0, MUTATION TYPE   1)= 0.00000000000000E+00
 DEATH    (CANCER STAGE   1, DESTABILIZATION/GATE   0, MUTATION TYPE   1)= 0.00000000000000E+00
 DEATH    (CANCER STAGE   2, DESTABILIZATION/GATE   0, MUTATION TYPE   1)= 0.00000000000000E+00
 MUTATION (CANCER STAGE   0, DESTABILIZATION/GATE   0, MUTATION TYPE   1)= 7.30000007318074E-07
 MUTATION (CANCER STAGE   1, DESTABILIZATION/GATE   0, MUTATION TYPE   1)= 7.30000007318074E-07
 MUTATION (CANCER STAGE   2, DESTABILIZATION/GATE   0, MUTATION TYPE   1)= 1.00000000000000E+03
 GATE-PASS(CANCER STAGE   0, DESTABILIZATION/GATE   0, MUTATION TYPE   1)= 9.33258454012774E-01
 GATE-PASS(CANCER STAGE   1, DESTABILIZATION/GATE   0, MUTATION TYPE   1)= 9.33258454012774E-01
 GATE-PASS(CANCER STAGE   2, DESTABILIZATION/GATE   0, MUTATION TYPE   1)= 9.33258454012774E-01
 GROWTH   (CANCER STAGE   0, DESTABILIZATION/GATE   1, MUTATION TYPE   1)= 2.76492572302939E+01
 GROWTH   (CANCER STAGE   1, DESTABILIZATION/GATE   1, MUTATION TYPE   1)= 0.00000000000000E+00
 GROWTH   (CANCER STAGE   2, DESTABILIZATION/GATE   1, MUTATION TYPE   1)= 0.00000000000000E+00
 DEATH    (CANCER STAGE   0, DESTABILIZATION/GATE   1, MUTATION TYPE   1)= 0.00000000000000E+00
 DEATH    (CANCER STAGE   1, DESTABILIZATION/GATE   1, MUTATION TYPE   1)= 0.00000000000000E+00
 DEATH    (CANCER STAGE   2, DESTABILIZATION/GATE   1, MUTATION TYPE   1)= 0.00000000000000E+00
 MUTATION (CANCER STAGE   0, DESTABILIZATION/GATE   1, MUTATION TYPE   1)= 7.30000365021235E-05
 MUTATION (CANCER STAGE   1, DESTABILIZATION/GATE   1, MUTATION TYPE   1)= 7.30000365021235E-05
 MUTATION (CANCER STAGE   2, DESTABILIZATION/GATE   1, MUTATION TYPE   1)= 7.30000365021235E-05
 AGE INTERVAL: 7.28280000000000E-01-
 -----------------------------------
 GROWTH   (CANCER STAGE   0, DESTABILIZATION/GATE   0, MUTATION TYPE   1)= 0.00000000000000E+00
 GROWTH   (CANCER STAGE   1, DESTABILIZATION/GATE   0, MUTATION TYPE   1)= 0.00000000000000E+00
 GROWTH   (CANCER STAGE   2, DESTABILIZATION/GATE   0, MUTATION TYPE   1)= 0.00000000000000E+00
 DEATH    (CANCER STAGE   0, DESTABILIZATION/GATE   0, MUTATION TYPE   1)= 0.00000000000000E+00
 DEATH    (CANCER STAGE   1, DESTABILIZATION/GATE   0, MUTATION TYPE   1)= 0.00000000000000E+00
 DEATH    (CANCER STAGE   2, DESTABILIZATION/GATE   0, MUTATION TYPE   1)= 0.00000000000000E+00
 MUTATION (CANCER STAGE   0, DESTABILIZATION/GATE   0, MUTATION TYPE   1)= 7.30000007318074E-07
 MUTATION (CANCER STAGE   1, DESTABILIZATION/GATE   0, MUTATION TYPE   1)= 7.30000007318074E-07
 MUTATION (CANCER STAGE   2, DESTABILIZATION/GATE   0, MUTATION TYPE   1)= 1.00000000000000E+03
 GATE-PASS(CANCER STAGE   0, DESTABILIZATION/GATE   0, MUTATION TYPE   1)= 9.33258454012774E-01
 GATE-PASS(CANCER STAGE   1, DESTABILIZATION/GATE   0, MUTATION TYPE   1)= 9.33258454012774E-01
 GATE-PASS(CANCER STAGE   2, DESTABILIZATION/GATE   0, MUTATION TYPE   1)= 9.33258454012774E-01
 GROWTH   (CANCER STAGE   0, DESTABILIZATION/GATE   1, MUTATION TYPE   1)= 0.00000000000000E+00
 GROWTH   (CANCER STAGE   1, DESTABILIZATION/GATE   1, MUTATION TYPE   1)= 0.00000000000000E+00
 GROWTH   (CANCER STAGE   2, DESTABILIZATION/GATE   1, MUTATION TYPE   1)= 0.00000000000000E+00
 DEATH    (CANCER STAGE   0, DESTABILIZATION/GATE   1, MUTATION TYPE   1)= 0.00000000000000E+00
 DEATH    (CANCER STAGE   1, DESTABILIZATION/GATE   1, MUTATION TYPE   1)= 0.00000000000000E+00
 DEATH    (CANCER STAGE   2, DESTABILIZATION/GATE   1, MUTATION TYPE   1)= 0.00000000000000E+00
 MUTATION (CANCER STAGE   0, DESTABILIZATION/GATE   1, MUTATION TYPE   1)= 7.30000365021235E-05
 MUTATION (CANCER STAGE   1, DESTABILIZATION/GATE   1, MUTATION TYPE   1)= 7.30000365021235E-05
 MUTATION (CANCER STAGE   2, DESTABILIZATION/GATE   1, MUTATION TYPE   1)= 7.30000365021235E-05
 AGE INTERVAL: 2.66666666666667E+01-
 -----------------------------------
 GROWTH   (CANCER STAGE   0, DESTABILIZATION/GATE   0, MUTATION TYPE   1)= 0.00000000000000E+00
 GROWTH   (CANCER STAGE   1, DESTABILIZATION/GATE   0, MUTATION TYPE   1)= 0.00000000000000E+00
 GROWTH   (CANCER STAGE   2, DESTABILIZATION/GATE   0, MUTATION TYPE   1)= 0.00000000000000E+00
 DEATH    (CANCER STAGE   0, DESTABILIZATION/GATE   0, MUTATION TYPE   1)= 0.00000000000000E+00
 DEATH    (CANCER STAGE   1, DESTABILIZATION/GATE   0, MUTATION TYPE   1)= 0.00000000000000E+00
 DEATH    (CANCER STAGE   2, DESTABILIZATION/GATE   0, MUTATION TYPE   1)= 0.00000000000000E+00
 MUTATION (CANCER STAGE   0, DESTABILIZATION/GATE   0, MUTATION TYPE   1)= 1.46000001383152E-06
 MUTATION (CANCER STAGE   1, DESTABILIZATION/GATE   0, MUTATION TYPE   1)= 1.46000001383152E-06
 MUTATION (CANCER STAGE   2, DESTABILIZATION/GATE   0, MUTATION TYPE   1)= 1.00000000000000E+03
 GATE-PASS(CANCER STAGE   0, DESTABILIZATION/GATE   0, MUTATION TYPE   1)= 9.33258454012774E-01
 GATE-PASS(CANCER STAGE   1, DESTABILIZATION/GATE   0, MUTATION TYPE   1)= 9.33258454012774E-01
 GATE-PASS(CANCER STAGE   2, DESTABILIZATION/GATE   0, MUTATION TYPE   1)= 9.33258454012774E-01
 GROWTH   (CANCER STAGE   0, DESTABILIZATION/GATE   1, MUTATION TYPE   1)= 0.00000000000000E+00
 GROWTH   (CANCER STAGE   1, DESTABILIZATION/GATE   1, MUTATION TYPE   1)= 0.00000000000000E+00
 GROWTH   (CANCER STAGE   2, DESTABILIZATION/GATE   1, MUTATION TYPE   1)= 0.00000000000000E+00
 DEATH    (CANCER STAGE   0, DESTABILIZATION/GATE   1, MUTATION TYPE   1)= 0.00000000000000E+00
 DEATH    (CANCER STAGE   1, DESTABILIZATION/GATE   1, MUTATION TYPE   1)= 0.00000000000000E+00
 DEATH    (CANCER STAGE   2, DESTABILIZATION/GATE   1, MUTATION TYPE   1)= 0.00000000000000E+00
 MUTATION (CANCER STAGE   0, DESTABILIZATION/GATE   1, MUTATION TYPE   1)= 1.46000145996288E-04
 MUTATION (CANCER STAGE   1, DESTABILIZATION/GATE   1, MUTATION TYPE   1)= 1.46000145996288E-04
 MUTATION (CANCER STAGE   2, DESTABILIZATION/GATE   1, MUTATION TYPE   1)= 1.46000145996288E-04
 AGE INTERVAL: 0.00000000000000E+00-
 -----------------------------------
 AGE INTERVAL: 7.28280000000000E-01-
 -----------------------------------
 AGE INTERVAL: 2.66666666666667E+01-
 -----------------------------------
 AGE 8.00000000000000E+01 INTEGRATED HAZARD 7.12795022829060E+00 HAZARD 5.68058744564946E-02 OK      41 BAD       6 FAIL       0
 CLOCK TIME USED 1.48999999975786E-01 SECONDS
 CPU TIME USED 4.68003000000000E-02 SECONDS
 MINIMISATION ROUTINE FITTERMVKMULTGATESTOCHHAZ REVISED BY M P LITTLE 11 MARCH 2009
 GESTATION LENGTH   0.7283
 CONVERGENCE CRITERION 1.0000E-15 NUMBER OF INTEGRATION STEPS   100
 MINIMUM STEP LENGTH 1.0000E-25 INTEGRATOR SCALING "SMALL AMOUNT" 1.0000E-40
 INTEGRATOR SCALING THRESHOLD 1.0000E+00
 INTEGRATOR TYPE: BULIRSCH-STOER STIFF           
 MODEL  1 SCALING COEFFICIENT 1.00000000000000E+00
 =================================================
 Y(I,J) IN HAZARD THAT ARE SET TO ZERO
 -------------------------------------
 DESTABILIZATION/GATE LEVEL =    0 DESTABILIZATION TYPE =    1
 DESTABILIZATION/GATE LEVEL =    1 DESTABILIZATION TYPE =    1
 AGE INTERVAL: 0.00000000000000E+00-
 -----------------------------------
 GROWTH   (CANCER STAGE   0, DESTABILIZATION/GATE   0, MUTATION TYPE   1)= 2.66492572302939E+01
 GROWTH   (CANCER STAGE   1, DESTABILIZATION/GATE   0, MUTATION TYPE   1)= 0.00000000000000E+00
 GROWTH   (CANCER STAGE   2, DESTABILIZATION/GATE   0, MUTATION TYPE   1)= 0.00000000000000E+00
 DEATH    (CANCER STAGE   0, DESTABILIZATION/GATE   0, MUTATION TYPE   1)= 0.00000000000000E+00
 DEATH    (CANCER STAGE   1, DESTABILIZATION/GATE   0, MUTATION TYPE   1)= 0.00000000000000E+00
 DEATH    (CANCER STAGE   2, DESTABILIZATION/GATE   0, MUTATION TYPE   1)= 0.00000000000000E+00
 MUTATION (CANCER STAGE   0, DESTABILIZATION/GATE   0, MUTATION TYPE   1)= 7.30000007318074E-07
 MUTATION (CANCER STAGE   1, DESTABILIZATION/GATE   0, MUTATION TYPE   1)= 7.30000007318074E-07
 MUTATION (CANCER STAGE   2, DESTABILIZATION/GATE   0, MUTATION TYPE   1)= 1.00000000000000E+03
 GATE-PASS(CANCER STAGE   0, DESTABILIZATION/GATE   0, MUTATION TYPE   1)= 9.33258454012774E-01
 GATE-PASS(CANCER STAGE   1, DESTABILIZATION/GATE   0, MUTATION TYPE   1)= 9.33258454012774E-01
 GATE-PASS(CANCER STAGE   2, DESTABILIZATION/GATE   0, MUTATION TYPE   1)= 9.33258454012774E-01
 GROWTH   (CANCER STAGE   0, DESTABILIZATION/GATE   1, MUTATION TYPE   1)= 2.76492572302939E+01
 GROWTH   (CANCER STAGE   1, DESTABILIZATION/GATE   1, MUTATION TYPE   1)= 0.00000000000000E+00
 GROWTH   (CANCER STAGE   2, DESTABILIZATION/GATE   1, MUTATION TYPE   1)= 0.00000000000000E+00
 DEATH    (CANCER STAGE   0, DESTABILIZATION/GATE   1, MUTATION TYPE   1)= 0.00000000000000E+00
 DEATH    (CANCER STAGE   1, DESTABILIZATION/GATE   1, MUTATION TYPE   1)= 0.00000000000000E+00
 DEATH    (CANCER STAGE   2, DESTABILIZATION/GATE   1, MUTATION TYPE   1)= 0.00000000000000E+00
 MUTATION (CANCER STAGE   0, DESTABILIZATION/GATE   1, MUTATION TYPE   1)= 7.30000365021235E-05
 MUTATION (CANCER STAGE   1, DESTABILIZATION/GATE   1, MUTATION TYPE   1)= 7.30000365021235E-05
 MUTATION (CANCER STAGE   2, DESTABILIZATION/GATE   1, MUTATION TYPE   1)= 7.30000365021235E-05
 AGE INTERVAL: 7.28280000000000E-01-
 -----------------------------------
 GROWTH   (CANCER STAGE   0, DESTABILIZATION/GATE   0, MUTATION TYPE   1)= 0.00000000000000E+00
 GROWTH   (CANCER STAGE   1, DESTABILIZATION/GATE   0, MUTATION TYPE   1)= 0.00000000000000E+00
 GROWTH   (CANCER STAGE   2, DESTABILIZATION/GATE   0, MUTATION TYPE   1)= 0.00000000000000E+00
 DEATH    (CANCER STAGE   0, DESTABILIZATION/GATE   0, MUTATION TYPE   1)= 0.00000000000000E+00
 DEATH    (CANCER STAGE   1, DESTABILIZATION/GATE   0, MUTATION TYPE   1)= 0.00000000000000E+00
 DEATH    (CANCER STAGE   2, DESTABILIZATION/GATE   0, MUTATION TYPE   1)= 0.00000000000000E+00
 MUTATION (CANCER STAGE   0, DESTABILIZATION/GATE   0, MUTATION TYPE   1)= 7.30000007318074E-07
 MUTATION (CANCER STAGE   1, DESTABILIZATION/GATE   0, MUTATION TYPE   1)= 7.30000007318074E-07
 MUTATION (CANCER STAGE   2, DESTABILIZATION/GATE   0, MUTATION TYPE   1)= 1.00000000000000E+03
 GATE-PASS(CANCER STAGE   0, DESTABILIZATION/GATE   0, MUTATION TYPE   1)= 9.33258454012774E-01
 GATE-PASS(CANCER STAGE   1, DESTABILIZATION/GATE   0, MUTATION TYPE   1)= 9.33258454012774E-01
 GATE-PASS(CANCER STAGE   2, DESTABILIZATION/GATE   0, MUTATION TYPE   1)= 9.33258454012774E-01
 GROWTH   (CANCER STAGE   0, DESTABILIZATION/GATE   1, MUTATION TYPE   1)= 0.00000000000000E+00
 GROWTH   (CANCER STAGE   1, DESTABILIZATION/GATE   1, MUTATION TYPE   1)= 0.00000000000000E+00
 GROWTH   (CANCER STAGE   2, DESTABILIZATION/GATE   1, MUTATION TYPE   1)= 0.00000000000000E+00
 DEATH    (CANCER STAGE   0, DESTABILIZATION/GATE   1, MUTATION TYPE   1)= 0.00000000000000E+00
 DEATH    (CANCER STAGE   1, DESTABILIZATION/GATE   1, MUTATION TYPE   1)= 0.00000000000000E+00
 DEATH    (CANCER STAGE   2, DESTABILIZATION/GATE   1, MUTATION TYPE   1)= 0.00000000000000E+00
 MUTATION (CANCER STAGE   0, DESTABILIZATION/GATE   1, MUTATION TYPE   1)= 7.30000365021235E-05
 MUTATION (CANCER STAGE   1, DESTABILIZATION/GATE   1, MUTATION TYPE   1)= 7.30000365021235E-05
 MUTATION (CANCER STAGE   2, DESTABILIZATION/GATE   1, MUTATION TYPE   1)= 7.30000365021235E-05
 AGE INTERVAL: 2.66666666666667E+01-
 -----------------------------------
 GROWTH   (CANCER STAGE   0, DESTABILIZATION/GATE   0, MUTATION TYPE   1)= 0.00000000000000E+00
 GROWTH   (CANCER STAGE   1, DESTABILIZATION/GATE   0, MUTATION TYPE   1)= 0.00000000000000E+00
 GROWTH   (CANCER STAGE   2, DESTABILIZATION/GATE   0, MUTATION TYPE   1)= 0.00000000000000E+00
 DEATH    (CANCER STAGE   0, DESTABILIZATION/GATE   0, MUTATION TYPE   1)= 0.00000000000000E+00
 DEATH    (CANCER STAGE   1, DESTABILIZATION/GATE   0, MUTATION TYPE   1)= 0.00000000000000E+00
 DEATH    (CANCER STAGE   2, DESTABILIZATION/GATE   0, MUTATION TYPE   1)= 0.00000000000000E+00
 MUTATION (CANCER STAGE   0, DESTABILIZATION/GATE   0, MUTATION TYPE   1)= 3.65000009338112E-06
 MUTATION (CANCER STAGE   1, DESTABILIZATION/GATE   0, MUTATION TYPE   1)= 3.65000009338112E-06
 MUTATION (CANCER STAGE   2, DESTABILIZATION/GATE   0, MUTATION TYPE   1)= 1.00000000000000E+03
 GATE-PASS(CANCER STAGE   0, DESTABILIZATION/GATE   0, MUTATION TYPE   1)= 9.33258454012774E-01
 GATE-PASS(CANCER STAGE   1, DESTABILIZATION/GATE   0, MUTATION TYPE   1)= 9.33258454012774E-01
 GATE-PASS(CANCER STAGE   2, DESTABILIZATION/GATE   0, MUTATION TYPE   1)= 9.33258454012774E-01
 GROWTH   (CANCER STAGE   0, DESTABILIZATION/GATE   1, MUTATION TYPE   1)= 0.00000000000000E+00
 GROWTH   (CANCER STAGE   1, DESTABILIZATION/GATE   1, MUTATION TYPE   1)= 0.00000000000000E+00
 GROWTH   (CANCER STAGE   2, DESTABILIZATION/GATE   1, MUTATION TYPE   1)= 0.00000000000000E+00
 DEATH    (CANCER STAGE   0, DESTABILIZATION/GATE   1, MUTATION TYPE   1)= 0.00000000000000E+00
 DEATH    (CANCER STAGE   1, DESTABILIZATION/GATE   1, MUTATION TYPE   1)= 0.00000000000000E+00
 DEATH    (CANCER STAGE   2, DESTABILIZATION/GATE   1, MUTATION TYPE   1)= 0.00000000000000E+00
 MUTATION (CANCER STAGE   0, DESTABILIZATION/GATE   1, MUTATION TYPE   1)= 3.65000912505433E-04
 MUTATION (CANCER STAGE   1, DESTABILIZATION/GATE   1, MUTATION TYPE   1)= 3.65000912505433E-04
 MUTATION (CANCER STAGE   2, DESTABILIZATION/GATE   1, MUTATION TYPE   1)= 3.65000912505433E-04
 AGE INTERVAL: 0.00000000000000E+00-
 -----------------------------------
 AGE INTERVAL: 7.28280000000000E-01-
 -----------------------------------
 AGE INTERVAL: 2.66666666666667E+01-
 -----------------------------------
 AGE 8.00000000000000E+01 INTEGRATED HAZARD 9.79219677543319E+00 HAZARD 6.08259395234907E-02 OK      43 BAD       3 FAIL       0
 CLOCK TIME USED 1.35000000009313E-01 SECONDS
 CPU TIME USED 3.12002000000000E-02 SECONDS
 MINIMISATION ROUTINE FITTERMVKMULTGATESTOCHHAZ REVISED BY M P LITTLE 11 MARCH 2009
 GESTATION LENGTH   0.7283
 CONVERGENCE CRITERION 1.0000E-15 NUMBER OF INTEGRATION STEPS   100
 MINIMUM STEP LENGTH 1.0000E-25 INTEGRATOR SCALING "SMALL AMOUNT" 1.0000E-40
 INTEGRATOR SCALING THRESHOLD 1.0000E+00
 INTEGRATOR TYPE: BULIRSCH-STOER STIFF           
 MODEL  1 SCALING COEFFICIENT 1.00000000000000E+00
 =================================================
 Y(I,J) IN HAZARD THAT ARE SET TO ZERO
 -------------------------------------
 DESTABILIZATION/GATE LEVEL =    0 DESTABILIZATION TYPE =    1
 DESTABILIZATION/GATE LEVEL =    1 DESTABILIZATION TYPE =    1
 AGE INTERVAL: 0.00000000000000E+00-
 -----------------------------------
 GROWTH   (CANCER STAGE   0, DESTABILIZATION/GATE   0, MUTATION TYPE   1)= 2.66492572302939E+01
 GROWTH   (CANCER STAGE   1, DESTABILIZATION/GATE   0, MUTATION TYPE   1)= 0.00000000000000E+00
 GROWTH   (CANCER STAGE   2, DESTABILIZATION/GATE   0, MUTATION TYPE   1)= 0.00000000000000E+00
 DEATH    (CANCER STAGE   0, DESTABILIZATION/GATE   0, MUTATION TYPE   1)= 0.00000000000000E+00
 DEATH    (CANCER STAGE   1, DESTABILIZATION/GATE   0, MUTATION TYPE   1)= 0.00000000000000E+00
 DEATH    (CANCER STAGE   2, DESTABILIZATION/GATE   0, MUTATION TYPE   1)= 0.00000000000000E+00
 MUTATION (CANCER STAGE   0, DESTABILIZATION/GATE   0, MUTATION TYPE   1)= 7.30000007318074E-07
 MUTATION (CANCER STAGE   1, DESTABILIZATION/GATE   0, MUTATION TYPE   1)= 7.30000007318074E-07
 MUTATION (CANCER STAGE   2, DESTABILIZATION/GATE   0, MUTATION TYPE   1)= 1.00000000000000E+03
 GATE-PASS(CANCER STAGE   0, DESTABILIZATION/GATE   0, MUTATION TYPE   1)= 9.33258454012774E-01
 GATE-PASS(CANCER STAGE   1, DESTABILIZATION/GATE   0, MUTATION TYPE   1)= 9.33258454012774E-01
 GATE-PASS(CANCER STAGE   2, DESTABILIZATION/GATE   0, MUTATION TYPE   1)= 9.33258454012774E-01
 GROWTH   (CANCER STAGE   0, DESTABILIZATION/GATE   1, MUTATION TYPE   1)= 2.76492572302939E+01
 GROWTH   (CANCER STAGE   1, DESTABILIZATION/GATE   1, MUTATION TYPE   1)= 0.00000000000000E+00
 GROWTH   (CANCER STAGE   2, DESTABILIZATION/GATE   1, MUTATION TYPE   1)= 0.00000000000000E+00
 DEATH    (CANCER STAGE   0, DESTABILIZATION/GATE   1, MUTATION TYPE   1)= 0.00000000000000E+00
 DEATH    (CANCER STAGE   1, DESTABILIZATION/GATE   1, MUTATION TYPE   1)= 0.00000000000000E+00
 DEATH    (CANCER STAGE   2, DESTABILIZATION/GATE   1, MUTATION TYPE   1)= 0.00000000000000E+00
 MUTATION (CANCER STAGE   0, DESTABILIZATION/GATE   1, MUTATION TYPE   1)= 7.30000365021235E-05
 MUTATION (CANCER STAGE   1, DESTABILIZATION/GATE   1, MUTATION TYPE   1)= 7.30000365021235E-05
 MUTATION (CANCER STAGE   2, DESTABILIZATION/GATE   1, MUTATION TYPE   1)= 7.30000365021235E-05
 AGE INTERVAL: 7.28280000000000E-01-
 -----------------------------------
 GROWTH   (CANCER STAGE   0, DESTABILIZATION/GATE   0, MUTATION TYPE   1)= 0.00000000000000E+00
 GROWTH   (CANCER STAGE   1, DESTABILIZATION/GATE   0, MUTATION TYPE   1)= 0.00000000000000E+00
 GROWTH   (CANCER STAGE   2, DESTABILIZATION/GATE   0, MUTATION TYPE   1)= 0.00000000000000E+00
 DEATH    (CANCER STAGE   0, DESTABILIZATION/GATE   0, MUTATION TYPE   1)= 0.00000000000000E+00
 DEATH    (CANCER STAGE   1, DESTABILIZATION/GATE   0, MUTATION TYPE   1)= 0.00000000000000E+00
 DEATH    (CANCER STAGE   2, DESTABILIZATION/GATE   0, MUTATION TYPE   1)= 0.00000000000000E+00
 MUTATION (CANCER STAGE   0, DESTABILIZATION/GATE   0, MUTATION TYPE   1)= 7.30000007318074E-07
 MUTATION (CANCER STAGE   1, DESTABILIZATION/GATE   0, MUTATION TYPE   1)= 7.30000007318074E-07
 MUTATION (CANCER STAGE   2, DESTABILIZATION/GATE   0, MUTATION TYPE   1)= 1.00000000000000E+03
 GATE-PASS(CANCER STAGE   0, DESTABILIZATION/GATE   0, MUTATION TYPE   1)= 9.33258454012774E-01
 GATE-PASS(CANCER STAGE   1, DESTABILIZATION/GATE   0, MUTATION TYPE   1)= 9.33258454012774E-01
 GATE-PASS(CANCER STAGE   2, DESTABILIZATION/GATE   0, MUTATION TYPE   1)= 9.33258454012774E-01
 GROWTH   (CANCER STAGE   0, DESTABILIZATION/GATE   1, MUTATION TYPE   1)= 0.00000000000000E+00
 GROWTH   (CANCER STAGE   1, DESTABILIZATION/GATE   1, MUTATION TYPE   1)= 0.00000000000000E+00
 GROWTH   (CANCER STAGE   2, DESTABILIZATION/GATE   1, MUTATION TYPE   1)= 0.00000000000000E+00
 DEATH    (CANCER STAGE   0, DESTABILIZATION/GATE   1, MUTATION TYPE   1)= 0.00000000000000E+00
 DEATH    (CANCER STAGE   1, DESTABILIZATION/GATE   1, MUTATION TYPE   1)= 0.00000000000000E+00
 DEATH    (CANCER STAGE   2, DESTABILIZATION/GATE   1, MUTATION TYPE   1)= 0.00000000000000E+00
 MUTATION (CANCER STAGE   0, DESTABILIZATION/GATE   1, MUTATION TYPE   1)= 7.30000365021235E-05
 MUTATION (CANCER STAGE   1, DESTABILIZATION/GATE   1, MUTATION TYPE   1)= 7.30000365021235E-05
 MUTATION (CANCER STAGE   2, DESTABILIZATION/GATE   1, MUTATION TYPE   1)= 7.30000365021235E-05
 AGE INTERVAL: 2.66666666666667E+01-
 -----------------------------------
 GROWTH   (CANCER STAGE   0, DESTABILIZATION/GATE   0, MUTATION TYPE   1)= 0.00000000000000E+00
 GROWTH   (CANCER STAGE   1, DESTABILIZATION/GATE   0, MUTATION TYPE   1)= 0.00000000000000E+00
 GROWTH   (CANCER STAGE   2, DESTABILIZATION/GATE   0, MUTATION TYPE   1)= 0.00000000000000E+00
 DEATH    (CANCER STAGE   0, DESTABILIZATION/GATE   0, MUTATION TYPE   1)= 0.00000000000000E+00
 DEATH    (CANCER STAGE   1, DESTABILIZATION/GATE   0, MUTATION TYPE   1)= 0.00000000000000E+00
 DEATH    (CANCER STAGE   2, DESTABILIZATION/GATE   0, MUTATION TYPE   1)= 0.00000000000000E+00
 MUTATION (CANCER STAGE   0, DESTABILIZATION/GATE   0, MUTATION TYPE   1)= 7.30000036115763E-06
 MUTATION (CANCER STAGE   1, DESTABILIZATION/GATE   0, MUTATION TYPE   1)= 7.30000036115763E-06
 MUTATION (CANCER STAGE   2, DESTABILIZATION/GATE   0, MUTATION TYPE   1)= 1.00000000000000E+03
 GATE-PASS(CANCER STAGE   0, DESTABILIZATION/GATE   0, MUTATION TYPE   1)= 9.33258454012774E-01
 GATE-PASS(CANCER STAGE   1, DESTABILIZATION/GATE   0, MUTATION TYPE   1)= 9.33258454012774E-01
 GATE-PASS(CANCER STAGE   2, DESTABILIZATION/GATE   0, MUTATION TYPE   1)= 9.33258454012774E-01
 GROWTH   (CANCER STAGE   0, DESTABILIZATION/GATE   1, MUTATION TYPE   1)= 0.00000000000000E+00
 GROWTH   (CANCER STAGE   1, DESTABILIZATION/GATE   1, MUTATION TYPE   1)= 0.00000000000000E+00
 GROWTH   (CANCER STAGE   2, DESTABILIZATION/GATE   1, MUTATION TYPE   1)= 0.00000000000000E+00
 DEATH    (CANCER STAGE   0, DESTABILIZATION/GATE   1, MUTATION TYPE   1)= 0.00000000000000E+00
 DEATH    (CANCER STAGE   1, DESTABILIZATION/GATE   1, MUTATION TYPE   1)= 0.00000000000000E+00
 DEATH    (CANCER STAGE   2, DESTABILIZATION/GATE   1, MUTATION TYPE   1)= 0.00000000000000E+00
 MUTATION (CANCER STAGE   0, DESTABILIZATION/GATE   1, MUTATION TYPE   1)= 7.30003650021011E-04
 MUTATION (CANCER STAGE   1, DESTABILIZATION/GATE   1, MUTATION TYPE   1)= 7.30003650021011E-04
 MUTATION (CANCER STAGE   2, DESTABILIZATION/GATE   1, MUTATION TYPE   1)= 7.30003650021011E-04
 AGE INTERVAL: 0.00000000000000E+00-
 -----------------------------------
 AGE INTERVAL: 7.28280000000000E-01-
 -----------------------------------
 AGE INTERVAL: 2.66666666666667E+01-
 -----------------------------------
 AGE 8.00000000000000E+01 INTEGRATED HAZARD 1.18785213036219E+01 HAZARD 6.21057028228173E-02 OK      41 BAD       3 FAIL       0
 CLOCK TIME USED 1.16999999852851E-01 SECONDS
 CPU TIME USED 1.56001000000000E-02 SECONDS
 MINIMISATION ROUTINE FITTERMVKMULTGATESTOCHHAZ REVISED BY M P LITTLE 11 MARCH 2009
 GESTATION LENGTH   0.7283
 CONVERGENCE CRITERION 1.0000E-15 NUMBER OF INTEGRATION STEPS   100
 MINIMUM STEP LENGTH 1.0000E-25 INTEGRATOR SCALING "SMALL AMOUNT" 1.0000E-40
 INTEGRATOR SCALING THRESHOLD 1.0000E+00
 INTEGRATOR TYPE: BULIRSCH-STOER STIFF           
 MODEL  1 SCALING COEFFICIENT 1.00000000000000E+00
 =================================================
 Y(I,J) IN HAZARD THAT ARE SET TO ZERO
 -------------------------------------
 DESTABILIZATION/GATE LEVEL =    0 DESTABILIZATION TYPE =    1
 DESTABILIZATION/GATE LEVEL =    1 DESTABILIZATION TYPE =    1
 AGE INTERVAL: 0.00000000000000E+00-
 -----------------------------------
 GROWTH   (CANCER STAGE   0, DESTABILIZATION/GATE   0, MUTATION TYPE   1)= 1.90351837359242E+01
 GROWTH   (CANCER STAGE   1, DESTABILIZATION/GATE   0, MUTATION TYPE   1)= 0.00000000000000E+00
 GROWTH   (CANCER STAGE   2, DESTABILIZATION/GATE   0, MUTATION TYPE   1)= 0.00000000000000E+00
 DEATH    (CANCER STAGE   0, DESTABILIZATION/GATE   0, MUTATION TYPE   1)= 0.00000000000000E+00
 DEATH    (CANCER STAGE   1, DESTABILIZATION/GATE   0, MUTATION TYPE   1)= 0.00000000000000E+00
 DEATH    (CANCER STAGE   2, DESTABILIZATION/GATE   0, MUTATION TYPE   1)= 0.00000000000000E+00
 MUTATION (CANCER STAGE   0, DESTABILIZATION/GATE   0, MUTATION TYPE   1)= 1.73750001741802E-07
 MUTATION (CANCER STAGE   1, DESTABILIZATION/GATE   0, MUTATION TYPE   1)= 1.73750001741802E-07
 MUTATION (CANCER STAGE   2, DESTABILIZATION/GATE   0, MUTATION TYPE   1)= 1.00000000000000E+03
 GATE-PASS(CANCER STAGE   0, DESTABILIZATION/GATE   0, MUTATION TYPE   1)= 9.33258454012770E-01
 GATE-PASS(CANCER STAGE   1, DESTABILIZATION/GATE   0, MUTATION TYPE   1)= 9.33258454012770E-01
 GATE-PASS(CANCER STAGE   2, DESTABILIZATION/GATE   0, MUTATION TYPE   1)= 9.33258454012770E-01
 GROWTH   (CANCER STAGE   0, DESTABILIZATION/GATE   1, MUTATION TYPE   1)= 2.00351837359242E+01
 GROWTH   (CANCER STAGE   1, DESTABILIZATION/GATE   1, MUTATION TYPE   1)= 0.00000000000000E+00
 GROWTH   (CANCER STAGE   2, DESTABILIZATION/GATE   1, MUTATION TYPE   1)= 0.00000000000000E+00
 DEATH    (CANCER STAGE   0, DESTABILIZATION/GATE   1, MUTATION TYPE   1)= 0.00000000000000E+00
 DEATH    (CANCER STAGE   1, DESTABILIZATION/GATE   1, MUTATION TYPE   1)= 0.00000000000000E+00
 DEATH    (CANCER STAGE   2, DESTABILIZATION/GATE   1, MUTATION TYPE   1)= 0.00000000000000E+00
 MUTATION (CANCER STAGE   0, DESTABILIZATION/GATE   1, MUTATION TYPE   1)= 1.73750086880054E-05
 MUTATION (CANCER STAGE   1, DESTABILIZATION/GATE   1, MUTATION TYPE   1)= 1.73750086880054E-05
 MUTATION (CANCER STAGE   2, DESTABILIZATION/GATE   1, MUTATION TYPE   1)= 1.73750086880054E-05
 AGE INTERVAL: 7.28280000000000E-01-
 -----------------------------------
 GROWTH   (CANCER STAGE   0, DESTABILIZATION/GATE   0, MUTATION TYPE   1)= 0.00000000000000E+00
 GROWTH   (CANCER STAGE   1, DESTABILIZATION/GATE   0, MUTATION TYPE   1)= 0.00000000000000E+00
 GROWTH   (CANCER STAGE   2, DESTABILIZATION/GATE   0, MUTATION TYPE   1)= 0.00000000000000E+00
 DEATH    (CANCER STAGE   0, DESTABILIZATION/GATE   0, MUTATION TYPE   1)= 0.00000000000000E+00
 DEATH    (CANCER STAGE   1, DESTABILIZATION/GATE   0, MUTATION TYPE   1)= 0.00000000000000E+00
 DEATH    (CANCER STAGE   2, DESTABILIZATION/GATE   0, MUTATION TYPE   1)= 0.00000000000000E+00
 MUTATION (CANCER STAGE   0, DESTABILIZATION/GATE   0, MUTATION TYPE   1)= 1.73750001741802E-07
 MUTATION (CANCER STAGE   1, DESTABILIZATION/GATE   0, MUTATION TYPE   1)= 1.73750001741802E-07
 MUTATION (CANCER STAGE   2, DESTABILIZATION/GATE   0, MUTATION TYPE   1)= 1.00000000000000E+03
 GATE-PASS(CANCER STAGE   0, DESTABILIZATION/GATE   0, MUTATION TYPE   1)= 9.33258454012770E-01
 GATE-PASS(CANCER STAGE   1, DESTABILIZATION/GATE   0, MUTATION TYPE   1)= 9.33258454012770E-01
 GATE-PASS(CANCER STAGE   2, DESTABILIZATION/GATE   0, MUTATION TYPE   1)= 9.33258454012770E-01
 GROWTH   (CANCER STAGE   0, DESTABILIZATION/GATE   1, MUTATION TYPE   1)= 0.00000000000000E+00
 GROWTH   (CANCER STAGE   1, DESTABILIZATION/GATE   1, MUTATION TYPE   1)= 0.00000000000000E+00
 GROWTH   (CANCER STAGE   2, DESTABILIZATION/GATE   1, MUTATION TYPE   1)= 0.00000000000000E+00
 DEATH    (CANCER STAGE   0, DESTABILIZATION/GATE   1, MUTATION TYPE   1)= 0.00000000000000E+00
 DEATH    (CANCER STAGE   1, DESTABILIZATION/GATE   1, MUTATION TYPE   1)= 0.00000000000000E+00
 DEATH    (CANCER STAGE   2, DESTABILIZATION/GATE   1, MUTATION TYPE   1)= 0.00000000000000E+00
 MUTATION (CANCER STAGE   0, DESTABILIZATION/GATE   1, MUTATION TYPE   1)= 1.73750086880054E-05
 MUTATION (CANCER STAGE   1, DESTABILIZATION/GATE   1, MUTATION TYPE   1)= 1.73750086880054E-05
 MUTATION (CANCER STAGE   2, DESTABILIZATION/GATE   1, MUTATION TYPE   1)= 1.73750086880054E-05
 AGE INTERVAL: 2.66666666666667E+01-
 -----------------------------------
 GROWTH   (CANCER STAGE   0, DESTABILIZATION/GATE   0, MUTATION TYPE   1)= 0.00000000000000E+00
 GROWTH   (CANCER STAGE   1, DESTABILIZATION/GATE   0, MUTATION TYPE   1)= 0.00000000000000E+00
 GROWTH   (CANCER STAGE   2, DESTABILIZATION/GATE   0, MUTATION TYPE   1)= 0.00000000000000E+00
 DEATH    (CANCER STAGE   0, DESTABILIZATION/GATE   0, MUTATION TYPE   1)= 0.00000000000000E+00
 DEATH    (CANCER STAGE   1, DESTABILIZATION/GATE   0, MUTATION TYPE   1)= 0.00000000000000E+00
 DEATH    (CANCER STAGE   2, DESTABILIZATION/GATE   0, MUTATION TYPE   1)= 0.00000000000000E+00
 MUTATION (CANCER STAGE   0, DESTABILIZATION/GATE   0, MUTATION TYPE   1)= 1.73750001741802E-07
 MUTATION (CANCER STAGE   1, DESTABILIZATION/GATE   0, MUTATION TYPE   1)= 1.73750001741802E-07
 MUTATION (CANCER STAGE   2, DESTABILIZATION/GATE   0, MUTATION TYPE   1)= 1.00000000000000E+03
 GATE-PASS(CANCER STAGE   0, DESTABILIZATION/GATE   0, MUTATION TYPE   1)= 9.33258454012770E-01
 GATE-PASS(CANCER STAGE   1, DESTABILIZATION/GATE   0, MUTATION TYPE   1)= 9.33258454012770E-01
 GATE-PASS(CANCER STAGE   2, DESTABILIZATION/GATE   0, MUTATION TYPE   1)= 9.33258454012770E-01
 GROWTH   (CANCER STAGE   0, DESTABILIZATION/GATE   1, MUTATION TYPE   1)= 0.00000000000000E+00
 GROWTH   (CANCER STAGE   1, DESTABILIZATION/GATE   1, MUTATION TYPE   1)= 0.00000000000000E+00
 GROWTH   (CANCER STAGE   2, DESTABILIZATION/GATE   1, MUTATION TYPE   1)= 0.00000000000000E+00
 DEATH    (CANCER STAGE   0, DESTABILIZATION/GATE   1, MUTATION TYPE   1)= 0.00000000000000E+00
 DEATH    (CANCER STAGE   1, DESTABILIZATION/GATE   1, MUTATION TYPE   1)= 0.00000000000000E+00
 DEATH    (CANCER STAGE   2, DESTABILIZATION/GATE   1, MUTATION TYPE   1)= 0.00000000000000E+00
 MUTATION (CANCER STAGE   0, DESTABILIZATION/GATE   1, MUTATION TYPE   1)= 1.73750086880054E-05
 MUTATION (CANCER STAGE   1, DESTABILIZATION/GATE   1, MUTATION TYPE   1)= 1.73750086880054E-05
 MUTATION (CANCER STAGE   2, DESTABILIZATION/GATE   1, MUTATION TYPE   1)= 1.73750086880054E-05
 AGE INTERVAL: 0.00000000000000E+00-
 -----------------------------------
 AGE INTERVAL: 7.28280000000000E-01-
 -----------------------------------
 AGE INTERVAL: 2.66666666666667E+01-
 -----------------------------------
 AGE 8.00000000000000E+01 INTEGRATED HAZARD 9.37355837339199E-03 HAZARD 4.58123144372463E-04 OK      35 BAD       9 FAIL       0
 CLOCK TIME USED 1.09999999869615E-01 SECONDS
 CPU TIME USED 1.56001000000000E-02 SECONDS
 MINIMISATION ROUTINE FITTERMVKMULTGATESTOCHHAZ REVISED BY M P LITTLE 11 MARCH 2009
 GESTATION LENGTH   0.7283
 CONVERGENCE CRITERION 1.0000E-15 NUMBER OF INTEGRATION STEPS   100
 MINIMUM STEP LENGTH 1.0000E-25 INTEGRATOR SCALING "SMALL AMOUNT" 1.0000E-40
 INTEGRATOR SCALING THRESHOLD 1.0000E+00
 INTEGRATOR TYPE: BULIRSCH-STOER STIFF           
 MODEL  1 SCALING COEFFICIENT 1.00000000000000E+00
 =================================================
 Y(I,J) IN HAZARD THAT ARE SET TO ZERO
 -------------------------------------
 DESTABILIZATION/GATE LEVEL =    0 DESTABILIZATION TYPE =    1
 DESTABILIZATION/GATE LEVEL =    1 DESTABILIZATION TYPE =    1
 AGE INTERVAL: 0.00000000000000E+00-
 -----------------------------------
 GROWTH   (CANCER STAGE   0, DESTABILIZATION/GATE   0, MUTATION TYPE   1)= 1.90351837359242E+01
 GROWTH   (CANCER STAGE   1, DESTABILIZATION/GATE   0, MUTATION TYPE   1)= 0.00000000000000E+00
 GROWTH   (CANCER STAGE   2, DESTABILIZATION/GATE   0, MUTATION TYPE   1)= 0.00000000000000E+00
 DEATH    (CANCER STAGE   0, DESTABILIZATION/GATE   0, MUTATION TYPE   1)= 0.00000000000000E+00
 DEATH    (CANCER STAGE   1, DESTABILIZATION/GATE   0, MUTATION TYPE   1)= 0.00000000000000E+00
 DEATH    (CANCER STAGE   2, DESTABILIZATION/GATE   0, MUTATION TYPE   1)= 0.00000000000000E+00
 MUTATION (CANCER STAGE   0, DESTABILIZATION/GATE   0, MUTATION TYPE   1)= 1.73750001741802E-07
 MUTATION (CANCER STAGE   1, DESTABILIZATION/GATE   0, MUTATION TYPE   1)= 1.73750001741802E-07
 MUTATION (CANCER STAGE   2, DESTABILIZATION/GATE   0, MUTATION TYPE   1)= 1.00000000000000E+03
 GATE-PASS(CANCER STAGE   0, DESTABILIZATION/GATE   0, MUTATION TYPE   1)= 9.33258454012770E-01
 GATE-PASS(CANCER STAGE   1, DESTABILIZATION/GATE   0, MUTATION TYPE   1)= 9.33258454012770E-01
 GATE-PASS(CANCER STAGE   2, DESTABILIZATION/GATE   0, MUTATION TYPE   1)= 9.33258454012770E-01
 GROWTH   (CANCER STAGE   0, DESTABILIZATION/GATE   1, MUTATION TYPE   1)= 2.00351837359242E+01
 GROWTH   (CANCER STAGE   1, DESTABILIZATION/GATE   1, MUTATION TYPE   1)= 0.00000000000000E+00
 GROWTH   (CANCER STAGE   2, DESTABILIZATION/GATE   1, MUTATION TYPE   1)= 0.00000000000000E+00
 DEATH    (CANCER STAGE   0, DESTABILIZATION/GATE   1, MUTATION TYPE   1)= 0.00000000000000E+00
 DEATH    (CANCER STAGE   1, DESTABILIZATION/GATE   1, MUTATION TYPE   1)= 0.00000000000000E+00
 DEATH    (CANCER STAGE   2, DESTABILIZATION/GATE   1, MUTATION TYPE   1)= 0.00000000000000E+00
 MUTATION (CANCER STAGE   0, DESTABILIZATION/GATE   1, MUTATION TYPE   1)= 1.73750086880054E-05
 MUTATION (CANCER STAGE   1, DESTABILIZATION/GATE   1, MUTATION TYPE   1)= 1.73750086880054E-05
 MUTATION (CANCER STAGE   2, DESTABILIZATION/GATE   1, MUTATION TYPE   1)= 1.73750086880054E-05
 AGE INTERVAL: 7.28280000000000E-01-
 -----------------------------------
 GROWTH   (CANCER STAGE   0, DESTABILIZATION/GATE   0, MUTATION TYPE   1)= 0.00000000000000E+00
 GROWTH   (CANCER STAGE   1, DESTABILIZATION/GATE   0, MUTATION TYPE   1)= 0.00000000000000E+00
 GROWTH   (CANCER STAGE   2, DESTABILIZATION/GATE   0, MUTATION TYPE   1)= 0.00000000000000E+00
 DEATH    (CANCER STAGE   0, DESTABILIZATION/GATE   0, MUTATION TYPE   1)= 0.00000000000000E+00
 DEATH    (CANCER STAGE   1, DESTABILIZATION/GATE   0, MUTATION TYPE   1)= 0.00000000000000E+00
 DEATH    (CANCER STAGE   2, DESTABILIZATION/GATE   0, MUTATION TYPE   1)= 0.00000000000000E+00
 MUTATION (CANCER STAGE   0, DESTABILIZATION/GATE   0, MUTATION TYPE   1)= 1.73750001741802E-07
 MUTATION (CANCER STAGE   1, DESTABILIZATION/GATE   0, MUTATION TYPE   1)= 1.73750001741802E-07
 MUTATION (CANCER STAGE   2, DESTABILIZATION/GATE   0, MUTATION TYPE   1)= 1.00000000000000E+03
 GATE-PASS(CANCER STAGE   0, DESTABILIZATION/GATE   0, MUTATION TYPE   1)= 9.33258454012770E-01
 GATE-PASS(CANCER STAGE   1, DESTABILIZATION/GATE   0, MUTATION TYPE   1)= 9.33258454012770E-01
 GATE-PASS(CANCER STAGE   2, DESTABILIZATION/GATE   0, MUTATION TYPE   1)= 9.33258454012770E-01
 GROWTH   (CANCER STAGE   0, DESTABILIZATION/GATE   1, MUTATION TYPE   1)= 0.00000000000000E+00
 GROWTH   (CANCER STAGE   1, DESTABILIZATION/GATE   1, MUTATION TYPE   1)= 0.00000000000000E+00
 GROWTH   (CANCER STAGE   2, DESTABILIZATION/GATE   1, MUTATION TYPE   1)= 0.00000000000000E+00
 DEATH    (CANCER STAGE   0, DESTABILIZATION/GATE   1, MUTATION TYPE   1)= 0.00000000000000E+00
 DEATH    (CANCER STAGE   1, DESTABILIZATION/GATE   1, MUTATION TYPE   1)= 0.00000000000000E+00
 DEATH    (CANCER STAGE   2, DESTABILIZATION/GATE   1, MUTATION TYPE   1)= 0.00000000000000E+00
 MUTATION (CANCER STAGE   0, DESTABILIZATION/GATE   1, MUTATION TYPE   1)= 1.73750086880054E-05
 MUTATION (CANCER STAGE   1, DESTABILIZATION/GATE   1, MUTATION TYPE   1)= 1.73750086880054E-05
 MUTATION (CANCER STAGE   2, DESTABILIZATION/GATE   1, MUTATION TYPE   1)= 1.73750086880054E-05
 AGE INTERVAL: 2.66666666666667E+01-
 -----------------------------------
 GROWTH   (CANCER STAGE   0, DESTABILIZATION/GATE   0, MUTATION TYPE   1)= 0.00000000000000E+00
 GROWTH   (CANCER STAGE   1, DESTABILIZATION/GATE   0, MUTATION TYPE   1)= 0.00000000000000E+00
 GROWTH   (CANCER STAGE   2, DESTABILIZATION/GATE   0, MUTATION TYPE   1)= 0.00000000000000E+00
 DEATH    (CANCER STAGE   0, DESTABILIZATION/GATE   0, MUTATION TYPE   1)= 0.00000000000000E+00
 DEATH    (CANCER STAGE   1, DESTABILIZATION/GATE   0, MUTATION TYPE   1)= 0.00000000000000E+00
 DEATH    (CANCER STAGE   2, DESTABILIZATION/GATE   0, MUTATION TYPE   1)= 0.00000000000000E+00
 MUTATION (CANCER STAGE   0, DESTABILIZATION/GATE   0, MUTATION TYPE   1)= 2.08500001141255E-07
 MUTATION (CANCER STAGE   1, DESTABILIZATION/GATE   0, MUTATION TYPE   1)= 2.08500001141255E-07
 MUTATION (CANCER STAGE   2, DESTABILIZATION/GATE   0, MUTATION TYPE   1)= 1.00000000000000E+03
 GATE-PASS(CANCER STAGE   0, DESTABILIZATION/GATE   0, MUTATION TYPE   1)= 9.33258454012770E-01
 GATE-PASS(CANCER STAGE   1, DESTABILIZATION/GATE   0, MUTATION TYPE   1)= 9.33258454012770E-01
 GATE-PASS(CANCER STAGE   2, DESTABILIZATION/GATE   0, MUTATION TYPE   1)= 9.33258454012770E-01
 GROWTH   (CANCER STAGE   0, DESTABILIZATION/GATE   1, MUTATION TYPE   1)= 0.00000000000000E+00
 GROWTH   (CANCER STAGE   1, DESTABILIZATION/GATE   1, MUTATION TYPE   1)= 0.00000000000000E+00
 GROWTH   (CANCER STAGE   2, DESTABILIZATION/GATE   1, MUTATION TYPE   1)= 0.00000000000000E+00
 DEATH    (CANCER STAGE   0, DESTABILIZATION/GATE   1, MUTATION TYPE   1)= 0.00000000000000E+00
 DEATH    (CANCER STAGE   1, DESTABILIZATION/GATE   1, MUTATION TYPE   1)= 0.00000000000000E+00
 DEATH    (CANCER STAGE   2, DESTABILIZATION/GATE   1, MUTATION TYPE   1)= 0.00000000000000E+00
 MUTATION (CANCER STAGE   0, DESTABILIZATION/GATE   1, MUTATION TYPE   1)= 2.08500125106096E-05
 MUTATION (CANCER STAGE   1, DESTABILIZATION/GATE   1, MUTATION TYPE   1)= 2.08500125106096E-05
 MUTATION (CANCER STAGE   2, DESTABILIZATION/GATE   1, MUTATION TYPE   1)= 2.08500125106096E-05
 AGE INTERVAL: 0.00000000000000E+00-
 -----------------------------------
 AGE INTERVAL: 7.28280000000000E-01-
 -----------------------------------
 AGE INTERVAL: 2.66666666666667E+01-
 -----------------------------------
 AGE 8.00000000000000E+01 INTEGRATED HAZARD 1.47491283663933E-02 HAZARD 7.48160056298881E-04 OK      33 BAD       7 FAIL       0
 CLOCK TIME USED 1.03999999817461E-01 SECONDS
 CPU TIME USED 1.56001000000000E-02 SECONDS
 MINIMISATION ROUTINE FITTERMVKMULTGATESTOCHHAZ REVISED BY M P LITTLE 11 MARCH 2009
 GESTATION LENGTH   0.7283
 CONVERGENCE CRITERION 1.0000E-15 NUMBER OF INTEGRATION STEPS   100
 MINIMUM STEP LENGTH 1.0000E-25 INTEGRATOR SCALING "SMALL AMOUNT" 1.0000E-40
 INTEGRATOR SCALING THRESHOLD 1.0000E+00
 INTEGRATOR TYPE: BULIRSCH-STOER STIFF           
 MODEL  1 SCALING COEFFICIENT 1.00000000000000E+00
 =================================================
 Y(I,J) IN HAZARD THAT ARE SET TO ZERO
 -------------------------------------
 DESTABILIZATION/GATE LEVEL =    0 DESTABILIZATION TYPE =    1
 DESTABILIZATION/GATE LEVEL =    1 DESTABILIZATION TYPE =    1
 AGE INTERVAL: 0.00000000000000E+00-
 -----------------------------------
 GROWTH   (CANCER STAGE   0, DESTABILIZATION/GATE   0, MUTATION TYPE   1)= 1.90351837359242E+01
 GROWTH   (CANCER STAGE   1, DESTABILIZATION/GATE   0, MUTATION TYPE   1)= 0.00000000000000E+00
 GROWTH   (CANCER STAGE   2, DESTABILIZATION/GATE   0, MUTATION TYPE   1)= 0.00000000000000E+00
 DEATH    (CANCER STAGE   0, DESTABILIZATION/GATE   0, MUTATION TYPE   1)= 0.00000000000000E+00
 DEATH    (CANCER STAGE   1, DESTABILIZATION/GATE   0, MUTATION TYPE   1)= 0.00000000000000E+00
 DEATH    (CANCER STAGE   2, DESTABILIZATION/GATE   0, MUTATION TYPE   1)= 0.00000000000000E+00
 MUTATION (CANCER STAGE   0, DESTABILIZATION/GATE   0, MUTATION TYPE   1)= 1.73750001741802E-07
 MUTATION (CANCER STAGE   1, DESTABILIZATION/GATE   0, MUTATION TYPE   1)= 1.73750001741802E-07
 MUTATION (CANCER STAGE   2, DESTABILIZATION/GATE   0, MUTATION TYPE   1)= 1.00000000000000E+03
 GATE-PASS(CANCER STAGE   0, DESTABILIZATION/GATE   0, MUTATION TYPE   1)= 9.33258454012770E-01
 GATE-PASS(CANCER STAGE   1, DESTABILIZATION/GATE   0, MUTATION TYPE   1)= 9.33258454012770E-01
 GATE-PASS(CANCER STAGE   2, DESTABILIZATION/GATE   0, MUTATION TYPE   1)= 9.33258454012770E-01
 GROWTH   (CANCER STAGE   0, DESTABILIZATION/GATE   1, MUTATION TYPE   1)= 2.00351837359242E+01
 GROWTH   (CANCER STAGE   1, DESTABILIZATION/GATE   1, MUTATION TYPE   1)= 0.00000000000000E+00
 GROWTH   (CANCER STAGE   2, DESTABILIZATION/GATE   1, MUTATION TYPE   1)= 0.00000000000000E+00
 DEATH    (CANCER STAGE   0, DESTABILIZATION/GATE   1, MUTATION TYPE   1)= 0.00000000000000E+00
 DEATH    (CANCER STAGE   1, DESTABILIZATION/GATE   1, MUTATION TYPE   1)= 0.00000000000000E+00
 DEATH    (CANCER STAGE   2, DESTABILIZATION/GATE   1, MUTATION TYPE   1)= 0.00000000000000E+00
 MUTATION (CANCER STAGE   0, DESTABILIZATION/GATE   1, MUTATION TYPE   1)= 1.73750086880054E-05
 MUTATION (CANCER STAGE   1, DESTABILIZATION/GATE   1, MUTATION TYPE   1)= 1.73750086880054E-05
 MUTATION (CANCER STAGE   2, DESTABILIZATION/GATE   1, MUTATION TYPE   1)= 1.73750086880054E-05
 AGE INTERVAL: 7.28280000000000E-01-
 -----------------------------------
 GROWTH   (CANCER STAGE   0, DESTABILIZATION/GATE   0, MUTATION TYPE   1)= 0.00000000000000E+00
 GROWTH   (CANCER STAGE   1, DESTABILIZATION/GATE   0, MUTATION TYPE   1)= 0.00000000000000E+00
 GROWTH   (CANCER STAGE   2, DESTABILIZATION/GATE   0, MUTATION TYPE   1)= 0.00000000000000E+00
 DEATH    (CANCER STAGE   0, DESTABILIZATION/GATE   0, MUTATION TYPE   1)= 0.00000000000000E+00
 DEATH    (CANCER STAGE   1, DESTABILIZATION/GATE   0, MUTATION TYPE   1)= 0.00000000000000E+00
 DEATH    (CANCER STAGE   2, DESTABILIZATION/GATE   0, MUTATION TYPE   1)= 0.00000000000000E+00
 MUTATION (CANCER STAGE   0, DESTABILIZATION/GATE   0, MUTATION TYPE   1)= 1.73750001741802E-07
 MUTATION (CANCER STAGE   1, DESTABILIZATION/GATE   0, MUTATION TYPE   1)= 1.73750001741802E-07
 MUTATION (CANCER STAGE   2, DESTABILIZATION/GATE   0, MUTATION TYPE   1)= 1.00000000000000E+03
 GATE-PASS(CANCER STAGE   0, DESTABILIZATION/GATE   0, MUTATION TYPE   1)= 9.33258454012770E-01
 GATE-PASS(CANCER STAGE   1, DESTABILIZATION/GATE   0, MUTATION TYPE   1)= 9.33258454012770E-01
 GATE-PASS(CANCER STAGE   2, DESTABILIZATION/GATE   0, MUTATION TYPE   1)= 9.33258454012770E-01
 GROWTH   (CANCER STAGE   0, DESTABILIZATION/GATE   1, MUTATION TYPE   1)= 0.00000000000000E+00
 GROWTH   (CANCER STAGE   1, DESTABILIZATION/GATE   1, MUTATION TYPE   1)= 0.00000000000000E+00
 GROWTH   (CANCER STAGE   2, DESTABILIZATION/GATE   1, MUTATION TYPE   1)= 0.00000000000000E+00
 DEATH    (CANCER STAGE   0, DESTABILIZATION/GATE   1, MUTATION TYPE   1)= 0.00000000000000E+00
 DEATH    (CANCER STAGE   1, DESTABILIZATION/GATE   1, MUTATION TYPE   1)= 0.00000000000000E+00
 DEATH    (CANCER STAGE   2, DESTABILIZATION/GATE   1, MUTATION TYPE   1)= 0.00000000000000E+00
 MUTATION (CANCER STAGE   0, DESTABILIZATION/GATE   1, MUTATION TYPE   1)= 1.73750086880054E-05
 MUTATION (CANCER STAGE   1, DESTABILIZATION/GATE   1, MUTATION TYPE   1)= 1.73750086880054E-05
 MUTATION (CANCER STAGE   2, DESTABILIZATION/GATE   1, MUTATION TYPE   1)= 1.73750086880054E-05
 AGE INTERVAL: 2.66666666666667E+01-
 -----------------------------------
 GROWTH   (CANCER STAGE   0, DESTABILIZATION/GATE   0, MUTATION TYPE   1)= 0.00000000000000E+00
 GROWTH   (CANCER STAGE   1, DESTABILIZATION/GATE   0, MUTATION TYPE   1)= 0.00000000000000E+00
 GROWTH   (CANCER STAGE   2, DESTABILIZATION/GATE   0, MUTATION TYPE   1)= 0.00000000000000E+00
 DEATH    (CANCER STAGE   0, DESTABILIZATION/GATE   0, MUTATION TYPE   1)= 0.00000000000000E+00
 DEATH    (CANCER STAGE   1, DESTABILIZATION/GATE   0, MUTATION TYPE   1)= 0.00000000000000E+00
 DEATH    (CANCER STAGE   2, DESTABILIZATION/GATE   0, MUTATION TYPE   1)= 0.00000000000000E+00
 MUTATION (CANCER STAGE   0, DESTABILIZATION/GATE   0, MUTATION TYPE   1)= 2.60625002299759E-07
 MUTATION (CANCER STAGE   1, DESTABILIZATION/GATE   0, MUTATION TYPE   1)= 2.60625002299759E-07
 MUTATION (CANCER STAGE   2, DESTABILIZATION/GATE   0, MUTATION TYPE   1)= 1.00000000000000E+03
 GATE-PASS(CANCER STAGE   0, DESTABILIZATION/GATE   0, MUTATION TYPE   1)= 9.33258454012770E-01
 GATE-PASS(CANCER STAGE   1, DESTABILIZATION/GATE   0, MUTATION TYPE   1)= 9.33258454012770E-01
 GATE-PASS(CANCER STAGE   2, DESTABILIZATION/GATE   0, MUTATION TYPE   1)= 9.33258454012770E-01
 GROWTH   (CANCER STAGE   0, DESTABILIZATION/GATE   1, MUTATION TYPE   1)= 0.00000000000000E+00
 GROWTH   (CANCER STAGE   1, DESTABILIZATION/GATE   1, MUTATION TYPE   1)= 0.00000000000000E+00
 GROWTH   (CANCER STAGE   2, DESTABILIZATION/GATE   1, MUTATION TYPE   1)= 0.00000000000000E+00
 DEATH    (CANCER STAGE   0, DESTABILIZATION/GATE   1, MUTATION TYPE   1)= 0.00000000000000E+00
 DEATH    (CANCER STAGE   1, DESTABILIZATION/GATE   1, MUTATION TYPE   1)= 0.00000000000000E+00
 DEATH    (CANCER STAGE   2, DESTABILIZATION/GATE   1, MUTATION TYPE   1)= 0.00000000000000E+00
 MUTATION (CANCER STAGE   0, DESTABILIZATION/GATE   1, MUTATION TYPE   1)= 2.60625195466795E-05
 MUTATION (CANCER STAGE   1, DESTABILIZATION/GATE   1, MUTATION TYPE   1)= 2.60625195466795E-05
 MUTATION (CANCER STAGE   2, DESTABILIZATION/GATE   1, MUTATION TYPE   1)= 2.60625195466795E-05
 AGE INTERVAL: 0.00000000000000E+00-
 -----------------------------------
 AGE INTERVAL: 7.28280000000000E-01-
 -----------------------------------
 AGE INTERVAL: 2.66666666666667E+01-
 -----------------------------------
 AGE 8.00000000000000E+01 INTEGRATED HAZARD 2.61497702590923E-02 HAZARD 1.37218498961687E-03 OK      35 BAD       4 FAIL       0
 CLOCK TIME USED 1.02999999886379E-01 SECONDS
 CPU TIME USED 1.56001000000000E-02 SECONDS
 MINIMISATION ROUTINE FITTERMVKMULTGATESTOCHHAZ REVISED BY M P LITTLE 11 MARCH 2009
 GESTATION LENGTH   0.7283
 CONVERGENCE CRITERION 1.0000E-15 NUMBER OF INTEGRATION STEPS   100
 MINIMUM STEP LENGTH 1.0000E-25 INTEGRATOR SCALING "SMALL AMOUNT" 1.0000E-40
 INTEGRATOR SCALING THRESHOLD 1.0000E+00
 INTEGRATOR TYPE: BULIRSCH-STOER STIFF           
 MODEL  1 SCALING COEFFICIENT 1.00000000000000E+00
 =================================================
 Y(I,J) IN HAZARD THAT ARE SET TO ZERO
 -------------------------------------
 DESTABILIZATION/GATE LEVEL =    0 DESTABILIZATION TYPE =    1
 DESTABILIZATION/GATE LEVEL =    1 DESTABILIZATION TYPE =    1
 AGE INTERVAL: 0.00000000000000E+00-
 -----------------------------------
 GROWTH   (CANCER STAGE   0, DESTABILIZATION/GATE   0, MUTATION TYPE   1)= 1.90351837359242E+01
 GROWTH   (CANCER STAGE   1, DESTABILIZATION/GATE   0, MUTATION TYPE   1)= 0.00000000000000E+00
 GROWTH   (CANCER STAGE   2, DESTABILIZATION/GATE   0, MUTATION TYPE   1)= 0.00000000000000E+00
 DEATH    (CANCER STAGE   0, DESTABILIZATION/GATE   0, MUTATION TYPE   1)= 0.00000000000000E+00
 DEATH    (CANCER STAGE   1, DESTABILIZATION/GATE   0, MUTATION TYPE   1)= 0.00000000000000E+00
 DEATH    (CANCER STAGE   2, DESTABILIZATION/GATE   0, MUTATION TYPE   1)= 0.00000000000000E+00
 MUTATION (CANCER STAGE   0, DESTABILIZATION/GATE   0, MUTATION TYPE   1)= 1.73750001741802E-07
 MUTATION (CANCER STAGE   1, DESTABILIZATION/GATE   0, MUTATION TYPE   1)= 1.73750001741802E-07
 MUTATION (CANCER STAGE   2, DESTABILIZATION/GATE   0, MUTATION TYPE   1)= 1.00000000000000E+03
 GATE-PASS(CANCER STAGE   0, DESTABILIZATION/GATE   0, MUTATION TYPE   1)= 9.33258454012770E-01
 GATE-PASS(CANCER STAGE   1, DESTABILIZATION/GATE   0, MUTATION TYPE   1)= 9.33258454012770E-01
 GATE-PASS(CANCER STAGE   2, DESTABILIZATION/GATE   0, MUTATION TYPE   1)= 9.33258454012770E-01
 GROWTH   (CANCER STAGE   0, DESTABILIZATION/GATE   1, MUTATION TYPE   1)= 2.00351837359242E+01
 GROWTH   (CANCER STAGE   1, DESTABILIZATION/GATE   1, MUTATION TYPE   1)= 0.00000000000000E+00
 GROWTH   (CANCER STAGE   2, DESTABILIZATION/GATE   1, MUTATION TYPE   1)= 0.00000000000000E+00
 DEATH    (CANCER STAGE   0, DESTABILIZATION/GATE   1, MUTATION TYPE   1)= 0.00000000000000E+00
 DEATH    (CANCER STAGE   1, DESTABILIZATION/GATE   1, MUTATION TYPE   1)= 0.00000000000000E+00
 DEATH    (CANCER STAGE   2, DESTABILIZATION/GATE   1, MUTATION TYPE   1)= 0.00000000000000E+00
 MUTATION (CANCER STAGE   0, DESTABILIZATION/GATE   1, MUTATION TYPE   1)= 1.73750086880054E-05
 MUTATION (CANCER STAGE   1, DESTABILIZATION/GATE   1, MUTATION TYPE   1)= 1.73750086880054E-05
 MUTATION (CANCER STAGE   2, DESTABILIZATION/GATE   1, MUTATION TYPE   1)= 1.73750086880054E-05
 AGE INTERVAL: 7.28280000000000E-01-
 -----------------------------------
 GROWTH   (CANCER STAGE   0, DESTABILIZATION/GATE   0, MUTATION TYPE   1)= 0.00000000000000E+00
 GROWTH   (CANCER STAGE   1, DESTABILIZATION/GATE   0, MUTATION TYPE   1)= 0.00000000000000E+00
 GROWTH   (CANCER STAGE   2, DESTABILIZATION/GATE   0, MUTATION TYPE   1)= 0.00000000000000E+00
 DEATH    (CANCER STAGE   0, DESTABILIZATION/GATE   0, MUTATION TYPE   1)= 0.00000000000000E+00
 DEATH    (CANCER STAGE   1, DESTABILIZATION/GATE   0, MUTATION TYPE   1)= 0.00000000000000E+00
 DEATH    (CANCER STAGE   2, DESTABILIZATION/GATE   0, MUTATION TYPE   1)= 0.00000000000000E+00
 MUTATION (CANCER STAGE   0, DESTABILIZATION/GATE   0, MUTATION TYPE   1)= 1.73750001741802E-07
 MUTATION (CANCER STAGE   1, DESTABILIZATION/GATE   0, MUTATION TYPE   1)= 1.73750001741802E-07
 MUTATION (CANCER STAGE   2, DESTABILIZATION/GATE   0, MUTATION TYPE   1)= 1.00000000000000E+03
 GATE-PASS(CANCER STAGE   0, DESTABILIZATION/GATE   0, MUTATION TYPE   1)= 9.33258454012770E-01
 GATE-PASS(CANCER STAGE   1, DESTABILIZATION/GATE   0, MUTATION TYPE   1)= 9.33258454012770E-01
 GATE-PASS(CANCER STAGE   2, DESTABILIZATION/GATE   0, MUTATION TYPE   1)= 9.33258454012770E-01
 GROWTH   (CANCER STAGE   0, DESTABILIZATION/GATE   1, MUTATION TYPE   1)= 0.00000000000000E+00
 GROWTH   (CANCER STAGE   1, DESTABILIZATION/GATE   1, MUTATION TYPE   1)= 0.00000000000000E+00
 GROWTH   (CANCER STAGE   2, DESTABILIZATION/GATE   1, MUTATION TYPE   1)= 0.00000000000000E+00
 DEATH    (CANCER STAGE   0, DESTABILIZATION/GATE   1, MUTATION TYPE   1)= 0.00000000000000E+00
 DEATH    (CANCER STAGE   1, DESTABILIZATION/GATE   1, MUTATION TYPE   1)= 0.00000000000000E+00
 DEATH    (CANCER STAGE   2, DESTABILIZATION/GATE   1, MUTATION TYPE   1)= 0.00000000000000E+00
 MUTATION (CANCER STAGE   0, DESTABILIZATION/GATE   1, MUTATION TYPE   1)= 1.73750086880054E-05
 MUTATION (CANCER STAGE   1, DESTABILIZATION/GATE   1, MUTATION TYPE   1)= 1.73750086880054E-05
 MUTATION (CANCER STAGE   2, DESTABILIZATION/GATE   1, MUTATION TYPE   1)= 1.73750086880054E-05
 AGE INTERVAL: 2.66666666666667E+01-
 -----------------------------------
 GROWTH   (CANCER STAGE   0, DESTABILIZATION/GATE   0, MUTATION TYPE   1)= 0.00000000000000E+00
 GROWTH   (CANCER STAGE   1, DESTABILIZATION/GATE   0, MUTATION TYPE   1)= 0.00000000000000E+00
 GROWTH   (CANCER STAGE   2, DESTABILIZATION/GATE   0, MUTATION TYPE   1)= 0.00000000000000E+00
 DEATH    (CANCER STAGE   0, DESTABILIZATION/GATE   0, MUTATION TYPE   1)= 0.00000000000000E+00
 DEATH    (CANCER STAGE   1, DESTABILIZATION/GATE   0, MUTATION TYPE   1)= 0.00000000000000E+00
 DEATH    (CANCER STAGE   2, DESTABILIZATION/GATE   0, MUTATION TYPE   1)= 0.00000000000000E+00
 MUTATION (CANCER STAGE   0, DESTABILIZATION/GATE   0, MUTATION TYPE   1)= 3.47500003292091E-07
 MUTATION (CANCER STAGE   1, DESTABILIZATION/GATE   0, MUTATION TYPE   1)= 3.47500003292091E-07
 MUTATION (CANCER STAGE   2, DESTABILIZATION/GATE   0, MUTATION TYPE   1)= 1.00000000000000E+03
 GATE-PASS(CANCER STAGE   0, DESTABILIZATION/GATE   0, MUTATION TYPE   1)= 9.33258454012770E-01
 GATE-PASS(CANCER STAGE   1, DESTABILIZATION/GATE   0, MUTATION TYPE   1)= 9.33258454012770E-01
 GATE-PASS(CANCER STAGE   2, DESTABILIZATION/GATE   0, MUTATION TYPE   1)= 9.33258454012770E-01
 GROWTH   (CANCER STAGE   0, DESTABILIZATION/GATE   1, MUTATION TYPE   1)= 0.00000000000000E+00
 GROWTH   (CANCER STAGE   1, DESTABILIZATION/GATE   1, MUTATION TYPE   1)= 0.00000000000000E+00
 GROWTH   (CANCER STAGE   2, DESTABILIZATION/GATE   1, MUTATION TYPE   1)= 0.00000000000000E+00
 DEATH    (CANCER STAGE   0, DESTABILIZATION/GATE   1, MUTATION TYPE   1)= 0.00000000000000E+00
 DEATH    (CANCER STAGE   1, DESTABILIZATION/GATE   1, MUTATION TYPE   1)= 0.00000000000000E+00
 DEATH    (CANCER STAGE   2, DESTABILIZATION/GATE   1, MUTATION TYPE   1)= 0.00000000000000E+00
 MUTATION (CANCER STAGE   0, DESTABILIZATION/GATE   1, MUTATION TYPE   1)= 3.47500347491166E-05
 MUTATION (CANCER STAGE   1, DESTABILIZATION/GATE   1, MUTATION TYPE   1)= 3.47500347491166E-05
 MUTATION (CANCER STAGE   2, DESTABILIZATION/GATE   1, MUTATION TYPE   1)= 3.47500347491166E-05
 AGE INTERVAL: 0.00000000000000E+00-
 -----------------------------------
 AGE INTERVAL: 7.28280000000000E-01-
 -----------------------------------
 AGE INTERVAL: 2.66666666666667E+01-
 -----------------------------------
 AGE 8.00000000000000E+01 INTEGRATED HAZARD 5.57691423519557E-02 HAZARD 2.99844112041863E-03 OK      33 BAD       7 FAIL       0
 CLOCK TIME USED 1.08000000007451E-01 SECONDS
 CPU TIME USED 3.12002000000000E-02 SECONDS
 MINIMISATION ROUTINE FITTERMVKMULTGATESTOCHHAZ REVISED BY M P LITTLE 11 MARCH 2009
 GESTATION LENGTH   0.7283
 CONVERGENCE CRITERION 1.0000E-15 NUMBER OF INTEGRATION STEPS   100
 MINIMUM STEP LENGTH 1.0000E-25 INTEGRATOR SCALING "SMALL AMOUNT" 1.0000E-40
 INTEGRATOR SCALING THRESHOLD 1.0000E+00
 INTEGRATOR TYPE: BULIRSCH-STOER STIFF           
 MODEL  1 SCALING COEFFICIENT 1.00000000000000E+00
 =================================================
 Y(I,J) IN HAZARD THAT ARE SET TO ZERO
 -------------------------------------
 DESTABILIZATION/GATE LEVEL =    0 DESTABILIZATION TYPE =    1
 DESTABILIZATION/GATE LEVEL =    1 DESTABILIZATION TYPE =    1
 AGE INTERVAL: 0.00000000000000E+00-
 -----------------------------------
 GROWTH   (CANCER STAGE   0, DESTABILIZATION/GATE   0, MUTATION TYPE   1)= 1.90351837359242E+01
 GROWTH   (CANCER STAGE   1, DESTABILIZATION/GATE   0, MUTATION TYPE   1)= 0.00000000000000E+00
 GROWTH   (CANCER STAGE   2, DESTABILIZATION/GATE   0, MUTATION TYPE   1)= 0.00000000000000E+00
 DEATH    (CANCER STAGE   0, DESTABILIZATION/GATE   0, MUTATION TYPE   1)= 0.00000000000000E+00
 DEATH    (CANCER STAGE   1, DESTABILIZATION/GATE   0, MUTATION TYPE   1)= 0.00000000000000E+00
 DEATH    (CANCER STAGE   2, DESTABILIZATION/GATE   0, MUTATION TYPE   1)= 0.00000000000000E+00
 MUTATION (CANCER STAGE   0, DESTABILIZATION/GATE   0, MUTATION TYPE   1)= 1.73750001741802E-07
 MUTATION (CANCER STAGE   1, DESTABILIZATION/GATE   0, MUTATION TYPE   1)= 1.73750001741802E-07
 MUTATION (CANCER STAGE   2, DESTABILIZATION/GATE   0, MUTATION TYPE   1)= 1.00000000000000E+03
 GATE-PASS(CANCER STAGE   0, DESTABILIZATION/GATE   0, MUTATION TYPE   1)= 9.33258454012770E-01
 GATE-PASS(CANCER STAGE   1, DESTABILIZATION/GATE   0, MUTATION TYPE   1)= 9.33258454012770E-01
 GATE-PASS(CANCER STAGE   2, DESTABILIZATION/GATE   0, MUTATION TYPE   1)= 9.33258454012770E-01
 GROWTH   (CANCER STAGE   0, DESTABILIZATION/GATE   1, MUTATION TYPE   1)= 2.00351837359242E+01
 GROWTH   (CANCER STAGE   1, DESTABILIZATION/GATE   1, MUTATION TYPE   1)= 0.00000000000000E+00
 GROWTH   (CANCER STAGE   2, DESTABILIZATION/GATE   1, MUTATION TYPE   1)= 0.00000000000000E+00
 DEATH    (CANCER STAGE   0, DESTABILIZATION/GATE   1, MUTATION TYPE   1)= 0.00000000000000E+00
 DEATH    (CANCER STAGE   1, DESTABILIZATION/GATE   1, MUTATION TYPE   1)= 0.00000000000000E+00
 DEATH    (CANCER STAGE   2, DESTABILIZATION/GATE   1, MUTATION TYPE   1)= 0.00000000000000E+00
 MUTATION (CANCER STAGE   0, DESTABILIZATION/GATE   1, MUTATION TYPE   1)= 1.73750086880054E-05
 MUTATION (CANCER STAGE   1, DESTABILIZATION/GATE   1, MUTATION TYPE   1)= 1.73750086880054E-05
 MUTATION (CANCER STAGE   2, DESTABILIZATION/GATE   1, MUTATION TYPE   1)= 1.73750086880054E-05
 AGE INTERVAL: 7.28280000000000E-01-
 -----------------------------------
 GROWTH   (CANCER STAGE   0, DESTABILIZATION/GATE   0, MUTATION TYPE   1)= 0.00000000000000E+00
 GROWTH   (CANCER STAGE   1, DESTABILIZATION/GATE   0, MUTATION TYPE   1)= 0.00000000000000E+00
 GROWTH   (CANCER STAGE   2, DESTABILIZATION/GATE   0, MUTATION TYPE   1)= 0.00000000000000E+00
 DEATH    (CANCER STAGE   0, DESTABILIZATION/GATE   0, MUTATION TYPE   1)= 0.00000000000000E+00
 DEATH    (CANCER STAGE   1, DESTABILIZATION/GATE   0, MUTATION TYPE   1)= 0.00000000000000E+00
 DEATH    (CANCER STAGE   2, DESTABILIZATION/GATE   0, MUTATION TYPE   1)= 0.00000000000000E+00
 MUTATION (CANCER STAGE   0, DESTABILIZATION/GATE   0, MUTATION TYPE   1)= 1.73750001741802E-07
 MUTATION (CANCER STAGE   1, DESTABILIZATION/GATE   0, MUTATION TYPE   1)= 1.73750001741802E-07
 MUTATION (CANCER STAGE   2, DESTABILIZATION/GATE   0, MUTATION TYPE   1)= 1.00000000000000E+03
 GATE-PASS(CANCER STAGE   0, DESTABILIZATION/GATE   0, MUTATION TYPE   1)= 9.33258454012770E-01
 GATE-PASS(CANCER STAGE   1, DESTABILIZATION/GATE   0, MUTATION TYPE   1)= 9.33258454012770E-01
 GATE-PASS(CANCER STAGE   2, DESTABILIZATION/GATE   0, MUTATION TYPE   1)= 9.33258454012770E-01
 GROWTH   (CANCER STAGE   0, DESTABILIZATION/GATE   1, MUTATION TYPE   1)= 0.00000000000000E+00
 GROWTH   (CANCER STAGE   1, DESTABILIZATION/GATE   1, MUTATION TYPE   1)= 0.00000000000000E+00
 GROWTH   (CANCER STAGE   2, DESTABILIZATION/GATE   1, MUTATION TYPE   1)= 0.00000000000000E+00
 DEATH    (CANCER STAGE   0, DESTABILIZATION/GATE   1, MUTATION TYPE   1)= 0.00000000000000E+00
 DEATH    (CANCER STAGE   1, DESTABILIZATION/GATE   1, MUTATION TYPE   1)= 0.00000000000000E+00
 DEATH    (CANCER STAGE   2, DESTABILIZATION/GATE   1, MUTATION TYPE   1)= 0.00000000000000E+00
 MUTATION (CANCER STAGE   0, DESTABILIZATION/GATE   1, MUTATION TYPE   1)= 1.73750086880054E-05
 MUTATION (CANCER STAGE   1, DESTABILIZATION/GATE   1, MUTATION TYPE   1)= 1.73750086880054E-05
 MUTATION (CANCER STAGE   2, DESTABILIZATION/GATE   1, MUTATION TYPE   1)= 1.73750086880054E-05
 AGE INTERVAL: 2.66666666666667E+01-
 -----------------------------------
 GROWTH   (CANCER STAGE   0, DESTABILIZATION/GATE   0, MUTATION TYPE   1)= 0.00000000000000E+00
 GROWTH   (CANCER STAGE   1, DESTABILIZATION/GATE   0, MUTATION TYPE   1)= 0.00000000000000E+00
 GROWTH   (CANCER STAGE   2, DESTABILIZATION/GATE   0, MUTATION TYPE   1)= 0.00000000000000E+00
 DEATH    (CANCER STAGE   0, DESTABILIZATION/GATE   0, MUTATION TYPE   1)= 0.00000000000000E+00
 DEATH    (CANCER STAGE   1, DESTABILIZATION/GATE   0, MUTATION TYPE   1)= 0.00000000000000E+00
 DEATH    (CANCER STAGE   2, DESTABILIZATION/GATE   0, MUTATION TYPE   1)= 0.00000000000000E+00
 MUTATION (CANCER STAGE   0, DESTABILIZATION/GATE   0, MUTATION TYPE   1)= 8.68750022225985E-07
 MUTATION (CANCER STAGE   1, DESTABILIZATION/GATE   0, MUTATION TYPE   1)= 8.68750022225985E-07
 MUTATION (CANCER STAGE   2, DESTABILIZATION/GATE   0, MUTATION TYPE   1)= 1.00000000000000E+03
 GATE-PASS(CANCER STAGE   0, DESTABILIZATION/GATE   0, MUTATION TYPE   1)= 9.33258454012770E-01
 GATE-PASS(CANCER STAGE   1, DESTABILIZATION/GATE   0, MUTATION TYPE   1)= 9.33258454012770E-01
 GATE-PASS(CANCER STAGE   2, DESTABILIZATION/GATE   0, MUTATION TYPE   1)= 9.33258454012770E-01
 GROWTH   (CANCER STAGE   0, DESTABILIZATION/GATE   1, MUTATION TYPE   1)= 0.00000000000000E+00
 GROWTH   (CANCER STAGE   1, DESTABILIZATION/GATE   1, MUTATION TYPE   1)= 0.00000000000000E+00
 GROWTH   (CANCER STAGE   2, DESTABILIZATION/GATE   1, MUTATION TYPE   1)= 0.00000000000000E+00
 DEATH    (CANCER STAGE   0, DESTABILIZATION/GATE   1, MUTATION TYPE   1)= 0.00000000000000E+00
 DEATH    (CANCER STAGE   1, DESTABILIZATION/GATE   1, MUTATION TYPE   1)= 0.00000000000000E+00
 DEATH    (CANCER STAGE   2, DESTABILIZATION/GATE   1, MUTATION TYPE   1)= 0.00000000000000E+00
 MUTATION (CANCER STAGE   0, DESTABILIZATION/GATE   1, MUTATION TYPE   1)= 8.68752171887931E-05
 MUTATION (CANCER STAGE   1, DESTABILIZATION/GATE   1, MUTATION TYPE   1)= 8.68752171887931E-05
 MUTATION (CANCER STAGE   2, DESTABILIZATION/GATE   1, MUTATION TYPE   1)= 8.68752171887931E-05
 AGE INTERVAL: 0.00000000000000E+00-
 -----------------------------------
 AGE INTERVAL: 7.28280000000000E-01-
 -----------------------------------
 AGE INTERVAL: 2.66666666666667E+01-
 -----------------------------------
 AGE 8.00000000000000E+01 INTEGRATED HAZARD 5.67390332749628E-01 HAZARD 2.56458984583678E-02 OK      37 BAD       6 FAIL       0
 CLOCK TIME USED 1.06999999843538E-01 SECONDS
 CPU TIME USED 0.00000000000000E+00 SECONDS
 MINIMISATION ROUTINE FITTERMVKMULTGATESTOCHHAZ REVISED BY M P LITTLE 11 MARCH 2009
 GESTATION LENGTH   0.7283
 CONVERGENCE CRITERION 1.0000E-15 NUMBER OF INTEGRATION STEPS   100
 MINIMUM STEP LENGTH 1.0000E-25 INTEGRATOR SCALING "SMALL AMOUNT" 1.0000E-40
 INTEGRATOR SCALING THRESHOLD 1.0000E+00
 INTEGRATOR TYPE: BULIRSCH-STOER STIFF           
 MODEL  1 SCALING COEFFICIENT 1.00000000000000E+00
 =================================================
 Y(I,J) IN HAZARD THAT ARE SET TO ZERO
 -------------------------------------
 DESTABILIZATION/GATE LEVEL =    0 DESTABILIZATION TYPE =    1
 DESTABILIZATION/GATE LEVEL =    1 DESTABILIZATION TYPE =    1
 AGE INTERVAL: 0.00000000000000E+00-
 -----------------------------------
 GROWTH   (CANCER STAGE   0, DESTABILIZATION/GATE   0, MUTATION TYPE   1)= 1.90351837359242E+01
 GROWTH   (CANCER STAGE   1, DESTABILIZATION/GATE   0, MUTATION TYPE   1)= 0.00000000000000E+00
 GROWTH   (CANCER STAGE   2, DESTABILIZATION/GATE   0, MUTATION TYPE   1)= 0.00000000000000E+00
 DEATH    (CANCER STAGE   0, DESTABILIZATION/GATE   0, MUTATION TYPE   1)= 0.00000000000000E+00
 DEATH    (CANCER STAGE   1, DESTABILIZATION/GATE   0, MUTATION TYPE   1)= 0.00000000000000E+00
 DEATH    (CANCER STAGE   2, DESTABILIZATION/GATE   0, MUTATION TYPE   1)= 0.00000000000000E+00
 MUTATION (CANCER STAGE   0, DESTABILIZATION/GATE   0, MUTATION TYPE   1)= 1.73750001741802E-07
 MUTATION (CANCER STAGE   1, DESTABILIZATION/GATE   0, MUTATION TYPE   1)= 1.73750001741802E-07
 MUTATION (CANCER STAGE   2, DESTABILIZATION/GATE   0, MUTATION TYPE   1)= 1.00000000000000E+03
 GATE-PASS(CANCER STAGE   0, DESTABILIZATION/GATE   0, MUTATION TYPE   1)= 9.33258454012770E-01
 GATE-PASS(CANCER STAGE   1, DESTABILIZATION/GATE   0, MUTATION TYPE   1)= 9.33258454012770E-01
 GATE-PASS(CANCER STAGE   2, DESTABILIZATION/GATE   0, MUTATION TYPE   1)= 9.33258454012770E-01
 GROWTH   (CANCER STAGE   0, DESTABILIZATION/GATE   1, MUTATION TYPE   1)= 2.00351837359242E+01
 GROWTH   (CANCER STAGE   1, DESTABILIZATION/GATE   1, MUTATION TYPE   1)= 0.00000000000000E+00
 GROWTH   (CANCER STAGE   2, DESTABILIZATION/GATE   1, MUTATION TYPE   1)= 0.00000000000000E+00
 DEATH    (CANCER STAGE   0, DESTABILIZATION/GATE   1, MUTATION TYPE   1)= 0.00000000000000E+00
 DEATH    (CANCER STAGE   1, DESTABILIZATION/GATE   1, MUTATION TYPE   1)= 0.00000000000000E+00
 DEATH    (CANCER STAGE   2, DESTABILIZATION/GATE   1, MUTATION TYPE   1)= 0.00000000000000E+00
 MUTATION (CANCER STAGE   0, DESTABILIZATION/GATE   1, MUTATION TYPE   1)= 1.73750086880054E-05
 MUTATION (CANCER STAGE   1, DESTABILIZATION/GATE   1, MUTATION TYPE   1)= 1.73750086880054E-05
 MUTATION (CANCER STAGE   2, DESTABILIZATION/GATE   1, MUTATION TYPE   1)= 1.73750086880054E-05
 AGE INTERVAL: 7.28280000000000E-01-
 -----------------------------------
 GROWTH   (CANCER STAGE   0, DESTABILIZATION/GATE   0, MUTATION TYPE   1)= 0.00000000000000E+00
 GROWTH   (CANCER STAGE   1, DESTABILIZATION/GATE   0, MUTATION TYPE   1)= 0.00000000000000E+00
 GROWTH   (CANCER STAGE   2, DESTABILIZATION/GATE   0, MUTATION TYPE   1)= 0.00000000000000E+00
 DEATH    (CANCER STAGE   0, DESTABILIZATION/GATE   0, MUTATION TYPE   1)= 0.00000000000000E+00
 DEATH    (CANCER STAGE   1, DESTABILIZATION/GATE   0, MUTATION TYPE   1)= 0.00000000000000E+00
 DEATH    (CANCER STAGE   2, DESTABILIZATION/GATE   0, MUTATION TYPE   1)= 0.00000000000000E+00
 MUTATION (CANCER STAGE   0, DESTABILIZATION/GATE   0, MUTATION TYPE   1)= 1.73750001741802E-07
 MUTATION (CANCER STAGE   1, DESTABILIZATION/GATE   0, MUTATION TYPE   1)= 1.73750001741802E-07
 MUTATION (CANCER STAGE   2, DESTABILIZATION/GATE   0, MUTATION TYPE   1)= 1.00000000000000E+03
 GATE-PASS(CANCER STAGE   0, DESTABILIZATION/GATE   0, MUTATION TYPE   1)= 9.33258454012770E-01
 GATE-PASS(CANCER STAGE   1, DESTABILIZATION/GATE   0, MUTATION TYPE   1)= 9.33258454012770E-01
 GATE-PASS(CANCER STAGE   2, DESTABILIZATION/GATE   0, MUTATION TYPE   1)= 9.33258454012770E-01
 GROWTH   (CANCER STAGE   0, DESTABILIZATION/GATE   1, MUTATION TYPE   1)= 0.00000000000000E+00
 GROWTH   (CANCER STAGE   1, DESTABILIZATION/GATE   1, MUTATION TYPE   1)= 0.00000000000000E+00
 GROWTH   (CANCER STAGE   2, DESTABILIZATION/GATE   1, MUTATION TYPE   1)= 0.00000000000000E+00
 DEATH    (CANCER STAGE   0, DESTABILIZATION/GATE   1, MUTATION TYPE   1)= 0.00000000000000E+00
 DEATH    (CANCER STAGE   1, DESTABILIZATION/GATE   1, MUTATION TYPE   1)= 0.00000000000000E+00
 DEATH    (CANCER STAGE   2, DESTABILIZATION/GATE   1, MUTATION TYPE   1)= 0.00000000000000E+00
 MUTATION (CANCER STAGE   0, DESTABILIZATION/GATE   1, MUTATION TYPE   1)= 1.73750086880054E-05
 MUTATION (CANCER STAGE   1, DESTABILIZATION/GATE   1, MUTATION TYPE   1)= 1.73750086880054E-05
 MUTATION (CANCER STAGE   2, DESTABILIZATION/GATE   1, MUTATION TYPE   1)= 1.73750086880054E-05
 AGE INTERVAL: 2.66666666666667E+01-
 -----------------------------------
 GROWTH   (CANCER STAGE   0, DESTABILIZATION/GATE   0, MUTATION TYPE   1)= 0.00000000000000E+00
 GROWTH   (CANCER STAGE   1, DESTABILIZATION/GATE   0, MUTATION TYPE   1)= 0.00000000000000E+00
 GROWTH   (CANCER STAGE   2, DESTABILIZATION/GATE   0, MUTATION TYPE   1)= 0.00000000000000E+00
 DEATH    (CANCER STAGE   0, DESTABILIZATION/GATE   0, MUTATION TYPE   1)= 0.00000000000000E+00
 DEATH    (CANCER STAGE   1, DESTABILIZATION/GATE   0, MUTATION TYPE   1)= 0.00000000000000E+00
 DEATH    (CANCER STAGE   2, DESTABILIZATION/GATE   0, MUTATION TYPE   1)= 0.00000000000000E+00
 MUTATION (CANCER STAGE   0, DESTABILIZATION/GATE   0, MUTATION TYPE   1)= 1.73750008596046E-06
 MUTATION (CANCER STAGE   1, DESTABILIZATION/GATE   0, MUTATION TYPE   1)= 1.73750008596046E-06
 MUTATION (CANCER STAGE   2, DESTABILIZATION/GATE   0, MUTATION TYPE   1)= 1.00000000000000E+03
 GATE-PASS(CANCER STAGE   0, DESTABILIZATION/GATE   0, MUTATION TYPE   1)= 9.33258454012770E-01
 GATE-PASS(CANCER STAGE   1, DESTABILIZATION/GATE   0, MUTATION TYPE   1)= 9.33258454012770E-01
 GATE-PASS(CANCER STAGE   2, DESTABILIZATION/GATE   0, MUTATION TYPE   1)= 9.33258454012770E-01
 GROWTH   (CANCER STAGE   0, DESTABILIZATION/GATE   1, MUTATION TYPE   1)= 0.00000000000000E+00
 GROWTH   (CANCER STAGE   1, DESTABILIZATION/GATE   1, MUTATION TYPE   1)= 0.00000000000000E+00
 GROWTH   (CANCER STAGE   2, DESTABILIZATION/GATE   1, MUTATION TYPE   1)= 0.00000000000000E+00
 DEATH    (CANCER STAGE   0, DESTABILIZATION/GATE   1, MUTATION TYPE   1)= 0.00000000000000E+00
 DEATH    (CANCER STAGE   1, DESTABILIZATION/GATE   1, MUTATION TYPE   1)= 0.00000000000000E+00
 DEATH    (CANCER STAGE   2, DESTABILIZATION/GATE   1, MUTATION TYPE   1)= 0.00000000000000E+00
 MUTATION (CANCER STAGE   0, DESTABILIZATION/GATE   1, MUTATION TYPE   1)= 1.73750868755001E-04
 MUTATION (CANCER STAGE   1, DESTABILIZATION/GATE   1, MUTATION TYPE   1)= 1.73750868755001E-04
 MUTATION (CANCER STAGE   2, DESTABILIZATION/GATE   1, MUTATION TYPE   1)= 1.73750868755001E-04
 AGE INTERVAL: 0.00000000000000E+00-
 -----------------------------------
 AGE INTERVAL: 7.28280000000000E-01-
 -----------------------------------
 AGE INTERVAL: 2.66666666666667E+01-
 -----------------------------------
 AGE 8.00000000000000E+01 INTEGRATED HAZARD 1.92459697715483E+00 HAZARD 5.20902086298500E-02 OK      38 BAD       5 FAIL       0
 CLOCK TIME USED 9.59999999031425E-02 SECONDS
 CPU TIME USED 1.56001000000000E-02 SECONDS
 MINIMISATION ROUTINE FITTERMVKMULTGATESTOCHHAZ REVISED BY M P LITTLE 11 MARCH 2009
 GESTATION LENGTH   0.7283
 CONVERGENCE CRITERION 1.0000E-15 NUMBER OF INTEGRATION STEPS   100
 MINIMUM STEP LENGTH 1.0000E-25 INTEGRATOR SCALING "SMALL AMOUNT" 1.0000E-40
 INTEGRATOR SCALING THRESHOLD 1.0000E+00
 INTEGRATOR TYPE: BULIRSCH-STOER STIFF           
 MODEL  1 SCALING COEFFICIENT 1.00000000000000E+00
 =================================================
 Y(I,J) IN HAZARD THAT ARE SET TO ZERO
 -------------------------------------
 DESTABILIZATION/GATE LEVEL =    0 DESTABILIZATION TYPE =    1
 DESTABILIZATION/GATE LEVEL =    1 DESTABILIZATION TYPE =    1
 AGE INTERVAL: 0.00000000000000E+00-
 -----------------------------------
 GROWTH   (CANCER STAGE   0, DESTABILIZATION/GATE   0, MUTATION TYPE   1)= 2.85527756038864E+01
 GROWTH   (CANCER STAGE   1, DESTABILIZATION/GATE   0, MUTATION TYPE   1)= 0.00000000000000E+00
 GROWTH   (CANCER STAGE   2, DESTABILIZATION/GATE   0, MUTATION TYPE   1)= 0.00000000000000E+00
 DEATH    (CANCER STAGE   0, DESTABILIZATION/GATE   0, MUTATION TYPE   1)= 0.00000000000000E+00
 DEATH    (CANCER STAGE   1, DESTABILIZATION/GATE   0, MUTATION TYPE   1)= 0.00000000000000E+00
 DEATH    (CANCER STAGE   2, DESTABILIZATION/GATE   0, MUTATION TYPE   1)= 0.00000000000000E+00
 MUTATION (CANCER STAGE   0, DESTABILIZATION/GATE   0, MUTATION TYPE   1)= 7.50000007518570E-10
 MUTATION (CANCER STAGE   1, DESTABILIZATION/GATE   0, MUTATION TYPE   1)= 7.50000007518570E-10
 MUTATION (CANCER STAGE   2, DESTABILIZATION/GATE   0, MUTATION TYPE   1)= 1.00000000000000E+03
 GATE-PASS(CANCER STAGE   0, DESTABILIZATION/GATE   0, MUTATION TYPE   1)= 9.33258454012767E-01
 GATE-PASS(CANCER STAGE   1, DESTABILIZATION/GATE   0, MUTATION TYPE   1)= 9.33258454012767E-01
 GATE-PASS(CANCER STAGE   2, DESTABILIZATION/GATE   0, MUTATION TYPE   1)= 9.33258454012767E-01
 GROWTH   (CANCER STAGE   0, DESTABILIZATION/GATE   1, MUTATION TYPE   1)= 2.95527756038864E+01
 GROWTH   (CANCER STAGE   1, DESTABILIZATION/GATE   1, MUTATION TYPE   1)= 0.00000000000000E+00
 GROWTH   (CANCER STAGE   2, DESTABILIZATION/GATE   1, MUTATION TYPE   1)= 0.00000000000000E+00
 DEATH    (CANCER STAGE   0, DESTABILIZATION/GATE   1, MUTATION TYPE   1)= 0.00000000000000E+00
 DEATH    (CANCER STAGE   1, DESTABILIZATION/GATE   1, MUTATION TYPE   1)= 0.00000000000000E+00
 DEATH    (CANCER STAGE   2, DESTABILIZATION/GATE   1, MUTATION TYPE   1)= 0.00000000000000E+00
 MUTATION (CANCER STAGE   0, DESTABILIZATION/GATE   1, MUTATION TYPE   1)= 7.50000375021817E-08
 MUTATION (CANCER STAGE   1, DESTABILIZATION/GATE   1, MUTATION TYPE   1)= 7.50000375021817E-08
 MUTATION (CANCER STAGE   2, DESTABILIZATION/GATE   1, MUTATION TYPE   1)= 7.50000375021817E-08
 AGE INTERVAL: 7.28280000000000E-01-
 -----------------------------------
 GROWTH   (CANCER STAGE   0, DESTABILIZATION/GATE   0, MUTATION TYPE   1)= 0.00000000000000E+00
 GROWTH   (CANCER STAGE   1, DESTABILIZATION/GATE   0, MUTATION TYPE   1)= 0.00000000000000E+00
 GROWTH   (CANCER STAGE   2, DESTABILIZATION/GATE   0, MUTATION TYPE   1)= 0.00000000000000E+00
 DEATH    (CANCER STAGE   0, DESTABILIZATION/GATE   0, MUTATION TYPE   1)= 0.00000000000000E+00
 DEATH    (CANCER STAGE   1, DESTABILIZATION/GATE   0, MUTATION TYPE   1)= 0.00000000000000E+00
 DEATH    (CANCER STAGE   2, DESTABILIZATION/GATE   0, MUTATION TYPE   1)= 0.00000000000000E+00
 MUTATION (CANCER STAGE   0, DESTABILIZATION/GATE   0, MUTATION TYPE   1)= 7.50000007518570E-10
 MUTATION (CANCER STAGE   1, DESTABILIZATION/GATE   0, MUTATION TYPE   1)= 7.50000007518570E-10
 MUTATION (CANCER STAGE   2, DESTABILIZATION/GATE   0, MUTATION TYPE   1)= 1.00000000000000E+03
 GATE-PASS(CANCER STAGE   0, DESTABILIZATION/GATE   0, MUTATION TYPE   1)= 9.33258454012767E-01
 GATE-PASS(CANCER STAGE   1, DESTABILIZATION/GATE   0, MUTATION TYPE   1)= 9.33258454012767E-01
 GATE-PASS(CANCER STAGE   2, DESTABILIZATION/GATE   0, MUTATION TYPE   1)= 9.33258454012767E-01
 GROWTH   (CANCER STAGE   0, DESTABILIZATION/GATE   1, MUTATION TYPE   1)= 0.00000000000000E+00
 GROWTH   (CANCER STAGE   1, DESTABILIZATION/GATE   1, MUTATION TYPE   1)= 0.00000000000000E+00
 GROWTH   (CANCER STAGE   2, DESTABILIZATION/GATE   1, MUTATION TYPE   1)= 0.00000000000000E+00
 DEATH    (CANCER STAGE   0, DESTABILIZATION/GATE   1, MUTATION TYPE   1)= 0.00000000000000E+00
 DEATH    (CANCER STAGE   1, DESTABILIZATION/GATE   1, MUTATION TYPE   1)= 0.00000000000000E+00
 DEATH    (CANCER STAGE   2, DESTABILIZATION/GATE   1, MUTATION TYPE   1)= 0.00000000000000E+00
 MUTATION (CANCER STAGE   0, DESTABILIZATION/GATE   1, MUTATION TYPE   1)= 7.50000375021817E-08
 MUTATION (CANCER STAGE   1, DESTABILIZATION/GATE   1, MUTATION TYPE   1)= 7.50000375021817E-08
 MUTATION (CANCER STAGE   2, DESTABILIZATION/GATE   1, MUTATION TYPE   1)= 7.50000375021817E-08
 AGE INTERVAL: 2.66666666666667E+01-
 -----------------------------------
 GROWTH   (CANCER STAGE   0, DESTABILIZATION/GATE   0, MUTATION TYPE   1)= 0.00000000000000E+00
 GROWTH   (CANCER STAGE   1, DESTABILIZATION/GATE   0, MUTATION TYPE   1)= 0.00000000000000E+00
 GROWTH   (CANCER STAGE   2, DESTABILIZATION/GATE   0, MUTATION TYPE   1)= 0.00000000000000E+00
 DEATH    (CANCER STAGE   0, DESTABILIZATION/GATE   0, MUTATION TYPE   1)= 0.00000000000000E+00
 DEATH    (CANCER STAGE   1, DESTABILIZATION/GATE   0, MUTATION TYPE   1)= 0.00000000000000E+00
 DEATH    (CANCER STAGE   2, DESTABILIZATION/GATE   0, MUTATION TYPE   1)= 0.00000000000000E+00
 MUTATION (CANCER STAGE   0, DESTABILIZATION/GATE   0, MUTATION TYPE   1)= 7.50000007518570E-10
 MUTATION (CANCER STAGE   1, DESTABILIZATION/GATE   0, MUTATION TYPE   1)= 7.50000007518570E-10
 MUTATION (CANCER STAGE   2, DESTABILIZATION/GATE   0, MUTATION TYPE   1)= 1.00000000000000E+03
 GATE-PASS(CANCER STAGE   0, DESTABILIZATION/GATE   0, MUTATION TYPE   1)= 9.33258454012767E-01
 GATE-PASS(CANCER STAGE   1, DESTABILIZATION/GATE   0, MUTATION TYPE   1)= 9.33258454012767E-01
 GATE-PASS(CANCER STAGE   2, DESTABILIZATION/GATE   0, MUTATION TYPE   1)= 9.33258454012767E-01
 GROWTH   (CANCER STAGE   0, DESTABILIZATION/GATE   1, MUTATION TYPE   1)= 0.00000000000000E+00
 GROWTH   (CANCER STAGE   1, DESTABILIZATION/GATE   1, MUTATION TYPE   1)= 0.00000000000000E+00
 GROWTH   (CANCER STAGE   2, DESTABILIZATION/GATE   1, MUTATION TYPE   1)= 0.00000000000000E+00
 DEATH    (CANCER STAGE   0, DESTABILIZATION/GATE   1, MUTATION TYPE   1)= 0.00000000000000E+00
 DEATH    (CANCER STAGE   1, DESTABILIZATION/GATE   1, MUTATION TYPE   1)= 0.00000000000000E+00
 DEATH    (CANCER STAGE   2, DESTABILIZATION/GATE   1, MUTATION TYPE   1)= 0.00000000000000E+00
 MUTATION (CANCER STAGE   0, DESTABILIZATION/GATE   1, MUTATION TYPE   1)= 7.50000375021817E-08
 MUTATION (CANCER STAGE   1, DESTABILIZATION/GATE   1, MUTATION TYPE   1)= 7.50000375021817E-08
 MUTATION (CANCER STAGE   2, DESTABILIZATION/GATE   1, MUTATION TYPE   1)= 7.50000375021817E-08
 AGE INTERVAL: 0.00000000000000E+00-
 -----------------------------------
 AGE INTERVAL: 7.28280000000000E-01-
 -----------------------------------
 AGE INTERVAL: 2.66666666666667E+01-
 -----------------------------------
 AGE 8.00000000000000E+01 INTEGRATED HAZARD 2.04716882179299E-06 HAZARD 8.56700162179883E-08 OK      38 BAD      11 FAIL       0
 CLOCK TIME USED 7.49999999534339E-02 SECONDS
 CPU TIME USED 1.56001000000000E-02 SECONDS
 MINIMISATION ROUTINE FITTERMVKMULTGATESTOCHHAZ REVISED BY M P LITTLE 11 MARCH 2009
 GESTATION LENGTH   0.7283
 CONVERGENCE CRITERION 1.0000E-15 NUMBER OF INTEGRATION STEPS   100
 MINIMUM STEP LENGTH 1.0000E-25 INTEGRATOR SCALING "SMALL AMOUNT" 1.0000E-40
 INTEGRATOR SCALING THRESHOLD 1.0000E+00
 INTEGRATOR TYPE: BULIRSCH-STOER STIFF           
 MODEL  1 SCALING COEFFICIENT 1.00000000000000E+00
 =================================================
 Y(I,J) IN HAZARD THAT ARE SET TO ZERO
 -------------------------------------
 DESTABILIZATION/GATE LEVEL =    0 DESTABILIZATION TYPE =    1
 DESTABILIZATION/GATE LEVEL =    1 DESTABILIZATION TYPE =    1
 AGE INTERVAL: 0.00000000000000E+00-
 -----------------------------------
 GROWTH   (CANCER STAGE   0, DESTABILIZATION/GATE   0, MUTATION TYPE   1)= 2.85527756038864E+01
 GROWTH   (CANCER STAGE   1, DESTABILIZATION/GATE   0, MUTATION TYPE   1)= 0.00000000000000E+00
 GROWTH   (CANCER STAGE   2, DESTABILIZATION/GATE   0, MUTATION TYPE   1)= 0.00000000000000E+00
 DEATH    (CANCER STAGE   0, DESTABILIZATION/GATE   0, MUTATION TYPE   1)= 0.00000000000000E+00
 DEATH    (CANCER STAGE   1, DESTABILIZATION/GATE   0, MUTATION TYPE   1)= 0.00000000000000E+00
 DEATH    (CANCER STAGE   2, DESTABILIZATION/GATE   0, MUTATION TYPE   1)= 0.00000000000000E+00
 MUTATION (CANCER STAGE   0, DESTABILIZATION/GATE   0, MUTATION TYPE   1)= 7.50000007518570E-10
 MUTATION (CANCER STAGE   1, DESTABILIZATION/GATE   0, MUTATION TYPE   1)= 7.50000007518570E-10
 MUTATION (CANCER STAGE   2, DESTABILIZATION/GATE   0, MUTATION TYPE   1)= 1.00000000000000E+03
 GATE-PASS(CANCER STAGE   0, DESTABILIZATION/GATE   0, MUTATION TYPE   1)= 9.33258454012767E-01
 GATE-PASS(CANCER STAGE   1, DESTABILIZATION/GATE   0, MUTATION TYPE   1)= 9.33258454012767E-01
 GATE-PASS(CANCER STAGE   2, DESTABILIZATION/GATE   0, MUTATION TYPE   1)= 9.33258454012767E-01
 GROWTH   (CANCER STAGE   0, DESTABILIZATION/GATE   1, MUTATION TYPE   1)= 2.95527756038864E+01
 GROWTH   (CANCER STAGE   1, DESTABILIZATION/GATE   1, MUTATION TYPE   1)= 0.00000000000000E+00
 GROWTH   (CANCER STAGE   2, DESTABILIZATION/GATE   1, MUTATION TYPE   1)= 0.00000000000000E+00
 DEATH    (CANCER STAGE   0, DESTABILIZATION/GATE   1, MUTATION TYPE   1)= 0.00000000000000E+00
 DEATH    (CANCER STAGE   1, DESTABILIZATION/GATE   1, MUTATION TYPE   1)= 0.00000000000000E+00
 DEATH    (CANCER STAGE   2, DESTABILIZATION/GATE   1, MUTATION TYPE   1)= 0.00000000000000E+00
 MUTATION (CANCER STAGE   0, DESTABILIZATION/GATE   1, MUTATION TYPE   1)= 7.50000375021817E-08
 MUTATION (CANCER STAGE   1, DESTABILIZATION/GATE   1, MUTATION TYPE   1)= 7.50000375021817E-08
 MUTATION (CANCER STAGE   2, DESTABILIZATION/GATE   1, MUTATION TYPE   1)= 7.50000375021817E-08
 AGE INTERVAL: 7.28280000000000E-01-
 -----------------------------------
 GROWTH   (CANCER STAGE   0, DESTABILIZATION/GATE   0, MUTATION TYPE   1)= 0.00000000000000E+00
 GROWTH   (CANCER STAGE   1, DESTABILIZATION/GATE   0, MUTATION TYPE   1)= 0.00000000000000E+00
 GROWTH   (CANCER STAGE   2, DESTABILIZATION/GATE   0, MUTATION TYPE   1)= 0.00000000000000E+00
 DEATH    (CANCER STAGE   0, DESTABILIZATION/GATE   0, MUTATION TYPE   1)= 0.00000000000000E+00
 DEATH    (CANCER STAGE   1, DESTABILIZATION/GATE   0, MUTATION TYPE   1)= 0.00000000000000E+00
 DEATH    (CANCER STAGE   2, DESTABILIZATION/GATE   0, MUTATION TYPE   1)= 0.00000000000000E+00
 MUTATION (CANCER STAGE   0, DESTABILIZATION/GATE   0, MUTATION TYPE   1)= 7.50000007518570E-10
 MUTATION (CANCER STAGE   1, DESTABILIZATION/GATE   0, MUTATION TYPE   1)= 7.50000007518570E-10
 MUTATION (CANCER STAGE   2, DESTABILIZATION/GATE   0, MUTATION TYPE   1)= 1.00000000000000E+03
 GATE-PASS(CANCER STAGE   0, DESTABILIZATION/GATE   0, MUTATION TYPE   1)= 9.33258454012767E-01
 GATE-PASS(CANCER STAGE   1, DESTABILIZATION/GATE   0, MUTATION TYPE   1)= 9.33258454012767E-01
 GATE-PASS(CANCER STAGE   2, DESTABILIZATION/GATE   0, MUTATION TYPE   1)= 9.33258454012767E-01
 GROWTH   (CANCER STAGE   0, DESTABILIZATION/GATE   1, MUTATION TYPE   1)= 0.00000000000000E+00
 GROWTH   (CANCER STAGE   1, DESTABILIZATION/GATE   1, MUTATION TYPE   1)= 0.00000000000000E+00
 GROWTH   (CANCER STAGE   2, DESTABILIZATION/GATE   1, MUTATION TYPE   1)= 0.00000000000000E+00
 DEATH    (CANCER STAGE   0, DESTABILIZATION/GATE   1, MUTATION TYPE   1)= 0.00000000000000E+00
 DEATH    (CANCER STAGE   1, DESTABILIZATION/GATE   1, MUTATION TYPE   1)= 0.00000000000000E+00
 DEATH    (CANCER STAGE   2, DESTABILIZATION/GATE   1, MUTATION TYPE   1)= 0.00000000000000E+00
 MUTATION (CANCER STAGE   0, DESTABILIZATION/GATE   1, MUTATION TYPE   1)= 7.50000375021817E-08
 MUTATION (CANCER STAGE   1, DESTABILIZATION/GATE   1, MUTATION TYPE   1)= 7.50000375021817E-08
 MUTATION (CANCER STAGE   2, DESTABILIZATION/GATE   1, MUTATION TYPE   1)= 7.50000375021817E-08
 AGE INTERVAL: 2.66666666666667E+01-
 -----------------------------------
 GROWTH   (CANCER STAGE   0, DESTABILIZATION/GATE   0, MUTATION TYPE   1)= 0.00000000000000E+00
 GROWTH   (CANCER STAGE   1, DESTABILIZATION/GATE   0, MUTATION TYPE   1)= 0.00000000000000E+00
 GROWTH   (CANCER STAGE   2, DESTABILIZATION/GATE   0, MUTATION TYPE   1)= 0.00000000000000E+00
 DEATH    (CANCER STAGE   0, DESTABILIZATION/GATE   0, MUTATION TYPE   1)= 0.00000000000000E+00
 DEATH    (CANCER STAGE   1, DESTABILIZATION/GATE   0, MUTATION TYPE   1)= 0.00000000000000E+00
 DEATH    (CANCER STAGE   2, DESTABILIZATION/GATE   0, MUTATION TYPE   1)= 0.00000000000000E+00
 MUTATION (CANCER STAGE   0, DESTABILIZATION/GATE   0, MUTATION TYPE   1)= 9.00000004926280E-10
 MUTATION (CANCER STAGE   1, DESTABILIZATION/GATE   0, MUTATION TYPE   1)= 9.00000004926280E-10
 MUTATION (CANCER STAGE   2, DESTABILIZATION/GATE   0, MUTATION TYPE   1)= 1.00000000000000E+03
 GATE-PASS(CANCER STAGE   0, DESTABILIZATION/GATE   0, MUTATION TYPE   1)= 9.33258454012767E-01
 GATE-PASS(CANCER STAGE   1, DESTABILIZATION/GATE   0, MUTATION TYPE   1)= 9.33258454012767E-01
 GATE-PASS(CANCER STAGE   2, DESTABILIZATION/GATE   0, MUTATION TYPE   1)= 9.33258454012767E-01
 GROWTH   (CANCER STAGE   0, DESTABILIZATION/GATE   1, MUTATION TYPE   1)= 0.00000000000000E+00
 GROWTH   (CANCER STAGE   1, DESTABILIZATION/GATE   1, MUTATION TYPE   1)= 0.00000000000000E+00
 GROWTH   (CANCER STAGE   2, DESTABILIZATION/GATE   1, MUTATION TYPE   1)= 0.00000000000000E+00
 DEATH    (CANCER STAGE   0, DESTABILIZATION/GATE   1, MUTATION TYPE   1)= 0.00000000000000E+00
 DEATH    (CANCER STAGE   1, DESTABILIZATION/GATE   1, MUTATION TYPE   1)= 0.00000000000000E+00
 DEATH    (CANCER STAGE   2, DESTABILIZATION/GATE   1, MUTATION TYPE   1)= 0.00000000000000E+00
 MUTATION (CANCER STAGE   0, DESTABILIZATION/GATE   1, MUTATION TYPE   1)= 9.00000540026312E-08
 MUTATION (CANCER STAGE   1, DESTABILIZATION/GATE   1, MUTATION TYPE   1)= 9.00000540026312E-08
 MUTATION (CANCER STAGE   2, DESTABILIZATION/GATE   1, MUTATION TYPE   1)= 9.00000540026312E-08
 AGE INTERVAL: 0.00000000000000E+00-
 -----------------------------------
 AGE INTERVAL: 7.28280000000000E-01-
 -----------------------------------
 AGE INTERVAL: 2.66666666666667E+01-
 -----------------------------------
 AGE 8.00000000000000E+01 INTEGRATED HAZARD 2.74805309838088E-06 HAZARD 1.27295744511075E-07 OK      38 BAD      11 FAIL       0
 CLOCK TIME USED 7.49999999534339E-02 SECONDS
 CPU TIME USED 0.00000000000000E+00 SECONDS
 MINIMISATION ROUTINE FITTERMVKMULTGATESTOCHHAZ REVISED BY M P LITTLE 11 MARCH 2009
 GESTATION LENGTH   0.7283
 CONVERGENCE CRITERION 1.0000E-15 NUMBER OF INTEGRATION STEPS   100
 MINIMUM STEP LENGTH 1.0000E-25 INTEGRATOR SCALING "SMALL AMOUNT" 1.0000E-40
 INTEGRATOR SCALING THRESHOLD 1.0000E+00
 INTEGRATOR TYPE: BULIRSCH-STOER STIFF           
 MODEL  1 SCALING COEFFICIENT 1.00000000000000E+00
 =================================================
 Y(I,J) IN HAZARD THAT ARE SET TO ZERO
 -------------------------------------
 DESTABILIZATION/GATE LEVEL =    0 DESTABILIZATION TYPE =    1
 DESTABILIZATION/GATE LEVEL =    1 DESTABILIZATION TYPE =    1
 AGE INTERVAL: 0.00000000000000E+00-
 -----------------------------------
 GROWTH   (CANCER STAGE   0, DESTABILIZATION/GATE   0, MUTATION TYPE   1)= 2.85527756038864E+01
 GROWTH   (CANCER STAGE   1, DESTABILIZATION/GATE   0, MUTATION TYPE   1)= 0.00000000000000E+00
 GROWTH   (CANCER STAGE   2, DESTABILIZATION/GATE   0, MUTATION TYPE   1)= 0.00000000000000E+00
 DEATH    (CANCER STAGE   0, DESTABILIZATION/GATE   0, MUTATION TYPE   1)= 0.00000000000000E+00
 DEATH    (CANCER STAGE   1, DESTABILIZATION/GATE   0, MUTATION TYPE   1)= 0.00000000000000E+00
 DEATH    (CANCER STAGE   2, DESTABILIZATION/GATE   0, MUTATION TYPE   1)= 0.00000000000000E+00
 MUTATION (CANCER STAGE   0, DESTABILIZATION/GATE   0, MUTATION TYPE   1)= 7.50000007518570E-10
 MUTATION (CANCER STAGE   1, DESTABILIZATION/GATE   0, MUTATION TYPE   1)= 7.50000007518570E-10
 MUTATION (CANCER STAGE   2, DESTABILIZATION/GATE   0, MUTATION TYPE   1)= 1.00000000000000E+03
 GATE-PASS(CANCER STAGE   0, DESTABILIZATION/GATE   0, MUTATION TYPE   1)= 9.33258454012767E-01
 GATE-PASS(CANCER STAGE   1, DESTABILIZATION/GATE   0, MUTATION TYPE   1)= 9.33258454012767E-01
 GATE-PASS(CANCER STAGE   2, DESTABILIZATION/GATE   0, MUTATION TYPE   1)= 9.33258454012767E-01
 GROWTH   (CANCER STAGE   0, DESTABILIZATION/GATE   1, MUTATION TYPE   1)= 2.95527756038864E+01
 GROWTH   (CANCER STAGE   1, DESTABILIZATION/GATE   1, MUTATION TYPE   1)= 0.00000000000000E+00
 GROWTH   (CANCER STAGE   2, DESTABILIZATION/GATE   1, MUTATION TYPE   1)= 0.00000000000000E+00
 DEATH    (CANCER STAGE   0, DESTABILIZATION/GATE   1, MUTATION TYPE   1)= 0.00000000000000E+00
 DEATH    (CANCER STAGE   1, DESTABILIZATION/GATE   1, MUTATION TYPE   1)= 0.00000000000000E+00
 DEATH    (CANCER STAGE   2, DESTABILIZATION/GATE   1, MUTATION TYPE   1)= 0.00000000000000E+00
 MUTATION (CANCER STAGE   0, DESTABILIZATION/GATE   1, MUTATION TYPE   1)= 7.50000375021817E-08
 MUTATION (CANCER STAGE   1, DESTABILIZATION/GATE   1, MUTATION TYPE   1)= 7.50000375021817E-08
 MUTATION (CANCER STAGE   2, DESTABILIZATION/GATE   1, MUTATION TYPE   1)= 7.50000375021817E-08
 AGE INTERVAL: 7.28280000000000E-01-
 -----------------------------------
 GROWTH   (CANCER STAGE   0, DESTABILIZATION/GATE   0, MUTATION TYPE   1)= 0.00000000000000E+00
 GROWTH   (CANCER STAGE   1, DESTABILIZATION/GATE   0, MUTATION TYPE   1)= 0.00000000000000E+00
 GROWTH   (CANCER STAGE   2, DESTABILIZATION/GATE   0, MUTATION TYPE   1)= 0.00000000000000E+00
 DEATH    (CANCER STAGE   0, DESTABILIZATION/GATE   0, MUTATION TYPE   1)= 0.00000000000000E+00
 DEATH    (CANCER STAGE   1, DESTABILIZATION/GATE   0, MUTATION TYPE   1)= 0.00000000000000E+00
 DEATH    (CANCER STAGE   2, DESTABILIZATION/GATE   0, MUTATION TYPE   1)= 0.00000000000000E+00
 MUTATION (CANCER STAGE   0, DESTABILIZATION/GATE   0, MUTATION TYPE   1)= 7.50000007518570E-10
 MUTATION (CANCER STAGE   1, DESTABILIZATION/GATE   0, MUTATION TYPE   1)= 7.50000007518570E-10
 MUTATION (CANCER STAGE   2, DESTABILIZATION/GATE   0, MUTATION TYPE   1)= 1.00000000000000E+03
 GATE-PASS(CANCER STAGE   0, DESTABILIZATION/GATE   0, MUTATION TYPE   1)= 9.33258454012767E-01
 GATE-PASS(CANCER STAGE   1, DESTABILIZATION/GATE   0, MUTATION TYPE   1)= 9.33258454012767E-01
 GATE-PASS(CANCER STAGE   2, DESTABILIZATION/GATE   0, MUTATION TYPE   1)= 9.33258454012767E-01
 GROWTH   (CANCER STAGE   0, DESTABILIZATION/GATE   1, MUTATION TYPE   1)= 0.00000000000000E+00
 GROWTH   (CANCER STAGE   1, DESTABILIZATION/GATE   1, MUTATION TYPE   1)= 0.00000000000000E+00
 GROWTH   (CANCER STAGE   2, DESTABILIZATION/GATE   1, MUTATION TYPE   1)= 0.00000000000000E+00
 DEATH    (CANCER STAGE   0, DESTABILIZATION/GATE   1, MUTATION TYPE   1)= 0.00000000000000E+00
 DEATH    (CANCER STAGE   1, DESTABILIZATION/GATE   1, MUTATION TYPE   1)= 0.00000000000000E+00
 DEATH    (CANCER STAGE   2, DESTABILIZATION/GATE   1, MUTATION TYPE   1)= 0.00000000000000E+00
 MUTATION (CANCER STAGE   0, DESTABILIZATION/GATE   1, MUTATION TYPE   1)= 7.50000375021817E-08
 MUTATION (CANCER STAGE   1, DESTABILIZATION/GATE   1, MUTATION TYPE   1)= 7.50000375021817E-08
 MUTATION (CANCER STAGE   2, DESTABILIZATION/GATE   1, MUTATION TYPE   1)= 7.50000375021817E-08
 AGE INTERVAL: 2.66666666666667E+01-
 -----------------------------------
 GROWTH   (CANCER STAGE   0, DESTABILIZATION/GATE   0, MUTATION TYPE   1)= 0.00000000000000E+00
 GROWTH   (CANCER STAGE   1, DESTABILIZATION/GATE   0, MUTATION TYPE   1)= 0.00000000000000E+00
 GROWTH   (CANCER STAGE   2, DESTABILIZATION/GATE   0, MUTATION TYPE   1)= 0.00000000000000E+00
 DEATH    (CANCER STAGE   0, DESTABILIZATION/GATE   0, MUTATION TYPE   1)= 0.00000000000000E+00
 DEATH    (CANCER STAGE   1, DESTABILIZATION/GATE   0, MUTATION TYPE   1)= 0.00000000000000E+00
 DEATH    (CANCER STAGE   2, DESTABILIZATION/GATE   0, MUTATION TYPE   1)= 0.00000000000000E+00
 MUTATION (CANCER STAGE   0, DESTABILIZATION/GATE   0, MUTATION TYPE   1)= 1.12500000992702E-09
 MUTATION (CANCER STAGE   1, DESTABILIZATION/GATE   0, MUTATION TYPE   1)= 1.12500000992702E-09
 MUTATION (CANCER STAGE   2, DESTABILIZATION/GATE   0, MUTATION TYPE   1)= 1.00000000000000E+03
 GATE-PASS(CANCER STAGE   0, DESTABILIZATION/GATE   0, MUTATION TYPE   1)= 9.33258454012767E-01
 GATE-PASS(CANCER STAGE   1, DESTABILIZATION/GATE   0, MUTATION TYPE   1)= 9.33258454012767E-01
 GATE-PASS(CANCER STAGE   2, DESTABILIZATION/GATE   0, MUTATION TYPE   1)= 9.33258454012767E-01
 GROWTH   (CANCER STAGE   0, DESTABILIZATION/GATE   1, MUTATION TYPE   1)= 0.00000000000000E+00
 GROWTH   (CANCER STAGE   1, DESTABILIZATION/GATE   1, MUTATION TYPE   1)= 0.00000000000000E+00
 GROWTH   (CANCER STAGE   2, DESTABILIZATION/GATE   1, MUTATION TYPE   1)= 0.00000000000000E+00
 DEATH    (CANCER STAGE   0, DESTABILIZATION/GATE   1, MUTATION TYPE   1)= 0.00000000000000E+00
 DEATH    (CANCER STAGE   1, DESTABILIZATION/GATE   1, MUTATION TYPE   1)= 0.00000000000000E+00
 DEATH    (CANCER STAGE   2, DESTABILIZATION/GATE   1, MUTATION TYPE   1)= 0.00000000000000E+00
 MUTATION (CANCER STAGE   0, DESTABILIZATION/GATE   1, MUTATION TYPE   1)= 1.12500084374156E-07
 MUTATION (CANCER STAGE   1, DESTABILIZATION/GATE   1, MUTATION TYPE   1)= 1.12500084374156E-07
 MUTATION (CANCER STAGE   2, DESTABILIZATION/GATE   1, MUTATION TYPE   1)= 1.12500084374156E-07
 AGE INTERVAL: 0.00000000000000E+00-
 -----------------------------------
 AGE INTERVAL: 7.28280000000000E-01-
 -----------------------------------
 AGE INTERVAL: 2.66666666666667E+01-
 -----------------------------------
 AGE 8.00000000000000E+01 INTEGRATED HAZARD 3.17070938190118E-06 HAZARD 2.11265563729567E-07 OK      38 BAD      10 FAIL       0
 CLOCK TIME USED 8.29999998677522E-02 SECONDS
 CPU TIME USED 1.56001000000000E-02 SECONDS
 MINIMISATION ROUTINE FITTERMVKMULTGATESTOCHHAZ REVISED BY M P LITTLE 11 MARCH 2009
 GESTATION LENGTH   0.7283
 CONVERGENCE CRITERION 1.0000E-15 NUMBER OF INTEGRATION STEPS   100
 MINIMUM STEP LENGTH 1.0000E-25 INTEGRATOR SCALING "SMALL AMOUNT" 1.0000E-40
 INTEGRATOR SCALING THRESHOLD 1.0000E+00
 INTEGRATOR TYPE: BULIRSCH-STOER STIFF           
 MODEL  1 SCALING COEFFICIENT 1.00000000000000E+00
 =================================================
 Y(I,J) IN HAZARD THAT ARE SET TO ZERO
 -------------------------------------
 DESTABILIZATION/GATE LEVEL =    0 DESTABILIZATION TYPE =    1
 DESTABILIZATION/GATE LEVEL =    1 DESTABILIZATION TYPE =    1
 AGE INTERVAL: 0.00000000000000E+00-
 -----------------------------------
 GROWTH   (CANCER STAGE   0, DESTABILIZATION/GATE   0, MUTATION TYPE   1)= 2.85527756038864E+01
 GROWTH   (CANCER STAGE   1, DESTABILIZATION/GATE   0, MUTATION TYPE   1)= 0.00000000000000E+00
 GROWTH   (CANCER STAGE   2, DESTABILIZATION/GATE   0, MUTATION TYPE   1)= 0.00000000000000E+00
 DEATH    (CANCER STAGE   0, DESTABILIZATION/GATE   0, MUTATION TYPE   1)= 0.00000000000000E+00
 DEATH    (CANCER STAGE   1, DESTABILIZATION/GATE   0, MUTATION TYPE   1)= 0.00000000000000E+00
 DEATH    (CANCER STAGE   2, DESTABILIZATION/GATE   0, MUTATION TYPE   1)= 0.00000000000000E+00
 MUTATION (CANCER STAGE   0, DESTABILIZATION/GATE   0, MUTATION TYPE   1)= 7.50000007518570E-10
 MUTATION (CANCER STAGE   1, DESTABILIZATION/GATE   0, MUTATION TYPE   1)= 7.50000007518570E-10
 MUTATION (CANCER STAGE   2, DESTABILIZATION/GATE   0, MUTATION TYPE   1)= 1.00000000000000E+03
 GATE-PASS(CANCER STAGE   0, DESTABILIZATION/GATE   0, MUTATION TYPE   1)= 9.33258454012767E-01
 GATE-PASS(CANCER STAGE   1, DESTABILIZATION/GATE   0, MUTATION TYPE   1)= 9.33258454012767E-01
 GATE-PASS(CANCER STAGE   2, DESTABILIZATION/GATE   0, MUTATION TYPE   1)= 9.33258454012767E-01
 GROWTH   (CANCER STAGE   0, DESTABILIZATION/GATE   1, MUTATION TYPE   1)= 2.95527756038864E+01
 GROWTH   (CANCER STAGE   1, DESTABILIZATION/GATE   1, MUTATION TYPE   1)= 0.00000000000000E+00
 GROWTH   (CANCER STAGE   2, DESTABILIZATION/GATE   1, MUTATION TYPE   1)= 0.00000000000000E+00
 DEATH    (CANCER STAGE   0, DESTABILIZATION/GATE   1, MUTATION TYPE   1)= 0.00000000000000E+00
 DEATH    (CANCER STAGE   1, DESTABILIZATION/GATE   1, MUTATION TYPE   1)= 0.00000000000000E+00
 DEATH    (CANCER STAGE   2, DESTABILIZATION/GATE   1, MUTATION TYPE   1)= 0.00000000000000E+00
 MUTATION (CANCER STAGE   0, DESTABILIZATION/GATE   1, MUTATION TYPE   1)= 7.50000375021817E-08
 MUTATION (CANCER STAGE   1, DESTABILIZATION/GATE   1, MUTATION TYPE   1)= 7.50000375021817E-08
 MUTATION (CANCER STAGE   2, DESTABILIZATION/GATE   1, MUTATION TYPE   1)= 7.50000375021817E-08
 AGE INTERVAL: 7.28280000000000E-01-
 -----------------------------------
 GROWTH   (CANCER STAGE   0, DESTABILIZATION/GATE   0, MUTATION TYPE   1)= 0.00000000000000E+00
 GROWTH   (CANCER STAGE   1, DESTABILIZATION/GATE   0, MUTATION TYPE   1)= 0.00000000000000E+00
 GROWTH   (CANCER STAGE   2, DESTABILIZATION/GATE   0, MUTATION TYPE   1)= 0.00000000000000E+00
 DEATH    (CANCER STAGE   0, DESTABILIZATION/GATE   0, MUTATION TYPE   1)= 0.00000000000000E+00
 DEATH    (CANCER STAGE   1, DESTABILIZATION/GATE   0, MUTATION TYPE   1)= 0.00000000000000E+00
 DEATH    (CANCER STAGE   2, DESTABILIZATION/GATE   0, MUTATION TYPE   1)= 0.00000000000000E+00
 MUTATION (CANCER STAGE   0, DESTABILIZATION/GATE   0, MUTATION TYPE   1)= 7.50000007518570E-10
 MUTATION (CANCER STAGE   1, DESTABILIZATION/GATE   0, MUTATION TYPE   1)= 7.50000007518570E-10
 MUTATION (CANCER STAGE   2, DESTABILIZATION/GATE   0, MUTATION TYPE   1)= 1.00000000000000E+03
 GATE-PASS(CANCER STAGE   0, DESTABILIZATION/GATE   0, MUTATION TYPE   1)= 9.33258454012767E-01
 GATE-PASS(CANCER STAGE   1, DESTABILIZATION/GATE   0, MUTATION TYPE   1)= 9.33258454012767E-01
 GATE-PASS(CANCER STAGE   2, DESTABILIZATION/GATE   0, MUTATION TYPE   1)= 9.33258454012767E-01
 GROWTH   (CANCER STAGE   0, DESTABILIZATION/GATE   1, MUTATION TYPE   1)= 0.00000000000000E+00
 GROWTH   (CANCER STAGE   1, DESTABILIZATION/GATE   1, MUTATION TYPE   1)= 0.00000000000000E+00
 GROWTH   (CANCER STAGE   2, DESTABILIZATION/GATE   1, MUTATION TYPE   1)= 0.00000000000000E+00
 DEATH    (CANCER STAGE   0, DESTABILIZATION/GATE   1, MUTATION TYPE   1)= 0.00000000000000E+00
 DEATH    (CANCER STAGE   1, DESTABILIZATION/GATE   1, MUTATION TYPE   1)= 0.00000000000000E+00
 DEATH    (CANCER STAGE   2, DESTABILIZATION/GATE   1, MUTATION TYPE   1)= 0.00000000000000E+00
 MUTATION (CANCER STAGE   0, DESTABILIZATION/GATE   1, MUTATION TYPE   1)= 7.50000375021817E-08
 MUTATION (CANCER STAGE   1, DESTABILIZATION/GATE   1, MUTATION TYPE   1)= 7.50000375021817E-08
 MUTATION (CANCER STAGE   2, DESTABILIZATION/GATE   1, MUTATION TYPE   1)= 7.50000375021817E-08
 AGE INTERVAL: 2.66666666666667E+01-
 -----------------------------------
 GROWTH   (CANCER STAGE   0, DESTABILIZATION/GATE   0, MUTATION TYPE   1)= 0.00000000000000E+00
 GROWTH   (CANCER STAGE   1, DESTABILIZATION/GATE   0, MUTATION TYPE   1)= 0.00000000000000E+00
 GROWTH   (CANCER STAGE   2, DESTABILIZATION/GATE   0, MUTATION TYPE   1)= 0.00000000000000E+00
 DEATH    (CANCER STAGE   0, DESTABILIZATION/GATE   0, MUTATION TYPE   1)= 0.00000000000000E+00
 DEATH    (CANCER STAGE   1, DESTABILIZATION/GATE   0, MUTATION TYPE   1)= 0.00000000000000E+00
 DEATH    (CANCER STAGE   2, DESTABILIZATION/GATE   0, MUTATION TYPE   1)= 0.00000000000000E+00
 MUTATION (CANCER STAGE   0, DESTABILIZATION/GATE   0, MUTATION TYPE   1)= 1.50000001421047E-09
 MUTATION (CANCER STAGE   1, DESTABILIZATION/GATE   0, MUTATION TYPE   1)= 1.50000001421047E-09
 MUTATION (CANCER STAGE   2, DESTABILIZATION/GATE   0, MUTATION TYPE   1)= 1.00000000000000E+03
 GATE-PASS(CANCER STAGE   0, DESTABILIZATION/GATE   0, MUTATION TYPE   1)= 9.33258454012767E-01
 GATE-PASS(CANCER STAGE   1, DESTABILIZATION/GATE   0, MUTATION TYPE   1)= 9.33258454012767E-01
 GATE-PASS(CANCER STAGE   2, DESTABILIZATION/GATE   0, MUTATION TYPE   1)= 9.33258454012767E-01
 GROWTH   (CANCER STAGE   0, DESTABILIZATION/GATE   1, MUTATION TYPE   1)= 0.00000000000000E+00
 GROWTH   (CANCER STAGE   1, DESTABILIZATION/GATE   1, MUTATION TYPE   1)= 0.00000000000000E+00
 GROWTH   (CANCER STAGE   2, DESTABILIZATION/GATE   1, MUTATION TYPE   1)= 0.00000000000000E+00
 DEATH    (CANCER STAGE   0, DESTABILIZATION/GATE   1, MUTATION TYPE   1)= 0.00000000000000E+00
 DEATH    (CANCER STAGE   1, DESTABILIZATION/GATE   1, MUTATION TYPE   1)= 0.00000000000000E+00
 DEATH    (CANCER STAGE   2, DESTABILIZATION/GATE   1, MUTATION TYPE   1)= 0.00000000000000E+00
 MUTATION (CANCER STAGE   0, DESTABILIZATION/GATE   1, MUTATION TYPE   1)= 1.50000149996187E-07
 MUTATION (CANCER STAGE   1, DESTABILIZATION/GATE   1, MUTATION TYPE   1)= 1.50000149996187E-07
 MUTATION (CANCER STAGE   2, DESTABILIZATION/GATE   1, MUTATION TYPE   1)= 1.50000149996187E-07
 AGE INTERVAL: 0.00000000000000E+00-
 -----------------------------------
 AGE INTERVAL: 7.28280000000000E-01-
 -----------------------------------
 AGE INTERVAL: 2.66666666666667E+01-
 -----------------------------------
 AGE 8.00000000000000E+01 INTEGRATED HAZARD 5.00230311295775E-06 HAZARD 4.19714327627583E-07 OK      37 BAD      10 FAIL       0
 CLOCK TIME USED 7.09999999962747E-02 SECONDS
 CPU TIME USED 0.00000000000000E+00 SECONDS
 MINIMISATION ROUTINE FITTERMVKMULTGATESTOCHHAZ REVISED BY M P LITTLE 11 MARCH 2009
 GESTATION LENGTH   0.7283
 CONVERGENCE CRITERION 1.0000E-15 NUMBER OF INTEGRATION STEPS   100
 MINIMUM STEP LENGTH 1.0000E-25 INTEGRATOR SCALING "SMALL AMOUNT" 1.0000E-40
 INTEGRATOR SCALING THRESHOLD 1.0000E+00
 INTEGRATOR TYPE: BULIRSCH-STOER STIFF           
 MODEL  1 SCALING COEFFICIENT 1.00000000000000E+00
 =================================================
 Y(I,J) IN HAZARD THAT ARE SET TO ZERO
 -------------------------------------
 DESTABILIZATION/GATE LEVEL =    0 DESTABILIZATION TYPE =    1
 DESTABILIZATION/GATE LEVEL =    1 DESTABILIZATION TYPE =    1
 AGE INTERVAL: 0.00000000000000E+00-
 -----------------------------------
 GROWTH   (CANCER STAGE   0, DESTABILIZATION/GATE   0, MUTATION TYPE   1)= 2.85527756038864E+01
 GROWTH   (CANCER STAGE   1, DESTABILIZATION/GATE   0, MUTATION TYPE   1)= 0.00000000000000E+00
 GROWTH   (CANCER STAGE   2, DESTABILIZATION/GATE   0, MUTATION TYPE   1)= 0.00000000000000E+00
 DEATH    (CANCER STAGE   0, DESTABILIZATION/GATE   0, MUTATION TYPE   1)= 0.00000000000000E+00
 DEATH    (CANCER STAGE   1, DESTABILIZATION/GATE   0, MUTATION TYPE   1)= 0.00000000000000E+00
 DEATH    (CANCER STAGE   2, DESTABILIZATION/GATE   0, MUTATION TYPE   1)= 0.00000000000000E+00
 MUTATION (CANCER STAGE   0, DESTABILIZATION/GATE   0, MUTATION TYPE   1)= 7.50000007518570E-10
 MUTATION (CANCER STAGE   1, DESTABILIZATION/GATE   0, MUTATION TYPE   1)= 7.50000007518570E-10
 MUTATION (CANCER STAGE   2, DESTABILIZATION/GATE   0, MUTATION TYPE   1)= 1.00000000000000E+03
 GATE-PASS(CANCER STAGE   0, DESTABILIZATION/GATE   0, MUTATION TYPE   1)= 9.33258454012767E-01
 GATE-PASS(CANCER STAGE   1, DESTABILIZATION/GATE   0, MUTATION TYPE   1)= 9.33258454012767E-01
 GATE-PASS(CANCER STAGE   2, DESTABILIZATION/GATE   0, MUTATION TYPE   1)= 9.33258454012767E-01
 GROWTH   (CANCER STAGE   0, DESTABILIZATION/GATE   1, MUTATION TYPE   1)= 2.95527756038864E+01
 GROWTH   (CANCER STAGE   1, DESTABILIZATION/GATE   1, MUTATION TYPE   1)= 0.00000000000000E+00
 GROWTH   (CANCER STAGE   2, DESTABILIZATION/GATE   1, MUTATION TYPE   1)= 0.00000000000000E+00
 DEATH    (CANCER STAGE   0, DESTABILIZATION/GATE   1, MUTATION TYPE   1)= 0.00000000000000E+00
 DEATH    (CANCER STAGE   1, DESTABILIZATION/GATE   1, MUTATION TYPE   1)= 0.00000000000000E+00
 DEATH    (CANCER STAGE   2, DESTABILIZATION/GATE   1, MUTATION TYPE   1)= 0.00000000000000E+00
 MUTATION (CANCER STAGE   0, DESTABILIZATION/GATE   1, MUTATION TYPE   1)= 7.50000375021817E-08
 MUTATION (CANCER STAGE   1, DESTABILIZATION/GATE   1, MUTATION TYPE   1)= 7.50000375021817E-08
 MUTATION (CANCER STAGE   2, DESTABILIZATION/GATE   1, MUTATION TYPE   1)= 7.50000375021817E-08
 AGE INTERVAL: 7.28280000000000E-01-
 -----------------------------------
 GROWTH   (CANCER STAGE   0, DESTABILIZATION/GATE   0, MUTATION TYPE   1)= 0.00000000000000E+00
 GROWTH   (CANCER STAGE   1, DESTABILIZATION/GATE   0, MUTATION TYPE   1)= 0.00000000000000E+00
 GROWTH   (CANCER STAGE   2, DESTABILIZATION/GATE   0, MUTATION TYPE   1)= 0.00000000000000E+00
 DEATH    (CANCER STAGE   0, DESTABILIZATION/GATE   0, MUTATION TYPE   1)= 0.00000000000000E+00
 DEATH    (CANCER STAGE   1, DESTABILIZATION/GATE   0, MUTATION TYPE   1)= 0.00000000000000E+00
 DEATH    (CANCER STAGE   2, DESTABILIZATION/GATE   0, MUTATION TYPE   1)= 0.00000000000000E+00
 MUTATION (CANCER STAGE   0, DESTABILIZATION/GATE   0, MUTATION TYPE   1)= 7.50000007518570E-10
 MUTATION (CANCER STAGE   1, DESTABILIZATION/GATE   0, MUTATION TYPE   1)= 7.50000007518570E-10
 MUTATION (CANCER STAGE   2, DESTABILIZATION/GATE   0, MUTATION TYPE   1)= 1.00000000000000E+03
 GATE-PASS(CANCER STAGE   0, DESTABILIZATION/GATE   0, MUTATION TYPE   1)= 9.33258454012767E-01
 GATE-PASS(CANCER STAGE   1, DESTABILIZATION/GATE   0, MUTATION TYPE   1)= 9.33258454012767E-01
 GATE-PASS(CANCER STAGE   2, DESTABILIZATION/GATE   0, MUTATION TYPE   1)= 9.33258454012767E-01
 GROWTH   (CANCER STAGE   0, DESTABILIZATION/GATE   1, MUTATION TYPE   1)= 0.00000000000000E+00
 GROWTH   (CANCER STAGE   1, DESTABILIZATION/GATE   1, MUTATION TYPE   1)= 0.00000000000000E+00
 GROWTH   (CANCER STAGE   2, DESTABILIZATION/GATE   1, MUTATION TYPE   1)= 0.00000000000000E+00
 DEATH    (CANCER STAGE   0, DESTABILIZATION/GATE   1, MUTATION TYPE   1)= 0.00000000000000E+00
 DEATH    (CANCER STAGE   1, DESTABILIZATION/GATE   1, MUTATION TYPE   1)= 0.00000000000000E+00
 DEATH    (CANCER STAGE   2, DESTABILIZATION/GATE   1, MUTATION TYPE   1)= 0.00000000000000E+00
 MUTATION (CANCER STAGE   0, DESTABILIZATION/GATE   1, MUTATION TYPE   1)= 7.50000375021817E-08
 MUTATION (CANCER STAGE   1, DESTABILIZATION/GATE   1, MUTATION TYPE   1)= 7.50000375021817E-08
 MUTATION (CANCER STAGE   2, DESTABILIZATION/GATE   1, MUTATION TYPE   1)= 7.50000375021817E-08
 AGE INTERVAL: 2.66666666666667E+01-
 -----------------------------------
 GROWTH   (CANCER STAGE   0, DESTABILIZATION/GATE   0, MUTATION TYPE   1)= 0.00000000000000E+00
 GROWTH   (CANCER STAGE   1, DESTABILIZATION/GATE   0, MUTATION TYPE   1)= 0.00000000000000E+00
 GROWTH   (CANCER STAGE   2, DESTABILIZATION/GATE   0, MUTATION TYPE   1)= 0.00000000000000E+00
 DEATH    (CANCER STAGE   0, DESTABILIZATION/GATE   0, MUTATION TYPE   1)= 0.00000000000000E+00
 DEATH    (CANCER STAGE   1, DESTABILIZATION/GATE   0, MUTATION TYPE   1)= 0.00000000000000E+00
 DEATH    (CANCER STAGE   2, DESTABILIZATION/GATE   0, MUTATION TYPE   1)= 0.00000000000000E+00
 MUTATION (CANCER STAGE   0, DESTABILIZATION/GATE   0, MUTATION TYPE   1)= 3.75000009593951E-09
 MUTATION (CANCER STAGE   1, DESTABILIZATION/GATE   0, MUTATION TYPE   1)= 3.75000009593951E-09
 MUTATION (CANCER STAGE   2, DESTABILIZATION/GATE   0, MUTATION TYPE   1)= 1.00000000000000E+03
 GATE-PASS(CANCER STAGE   0, DESTABILIZATION/GATE   0, MUTATION TYPE   1)= 9.33258454012767E-01
 GATE-PASS(CANCER STAGE   1, DESTABILIZATION/GATE   0, MUTATION TYPE   1)= 9.33258454012767E-01
 GATE-PASS(CANCER STAGE   2, DESTABILIZATION/GATE   0, MUTATION TYPE   1)= 9.33258454012767E-01
 GROWTH   (CANCER STAGE   0, DESTABILIZATION/GATE   1, MUTATION TYPE   1)= 0.00000000000000E+00
 GROWTH   (CANCER STAGE   1, DESTABILIZATION/GATE   1, MUTATION TYPE   1)= 0.00000000000000E+00
 GROWTH   (CANCER STAGE   2, DESTABILIZATION/GATE   1, MUTATION TYPE   1)= 0.00000000000000E+00
 DEATH    (CANCER STAGE   0, DESTABILIZATION/GATE   1, MUTATION TYPE   1)= 0.00000000000000E+00
 DEATH    (CANCER STAGE   1, DESTABILIZATION/GATE   1, MUTATION TYPE   1)= 0.00000000000000E+00
 DEATH    (CANCER STAGE   2, DESTABILIZATION/GATE   1, MUTATION TYPE   1)= 0.00000000000000E+00
 MUTATION (CANCER STAGE   0, DESTABILIZATION/GATE   1, MUTATION TYPE   1)= 3.75000937505582E-07
 MUTATION (CANCER STAGE   1, DESTABILIZATION/GATE   1, MUTATION TYPE   1)= 3.75000937505582E-07
 MUTATION (CANCER STAGE   2, DESTABILIZATION/GATE   1, MUTATION TYPE   1)= 3.75000937505582E-07
 AGE INTERVAL: 0.00000000000000E+00-
 -----------------------------------
 AGE INTERVAL: 7.28280000000000E-01-
 -----------------------------------
 AGE INTERVAL: 2.66666666666667E+01-
 -----------------------------------
 AGE 8.00000000000000E+01 INTEGRATED HAZARD 7.83987482029809E-05 HAZARD 4.60926589394476E-06 OK      38 BAD      12 FAIL       0
 CLOCK TIME USED 7.59999998845160E-02 SECONDS
 CPU TIME USED 1.56001000000000E-02 SECONDS
 MINIMISATION ROUTINE FITTERMVKMULTGATESTOCHHAZ REVISED BY M P LITTLE 11 MARCH 2009
 GESTATION LENGTH   0.7283
 CONVERGENCE CRITERION 1.0000E-15 NUMBER OF INTEGRATION STEPS   100
 MINIMUM STEP LENGTH 1.0000E-25 INTEGRATOR SCALING "SMALL AMOUNT" 1.0000E-40
 INTEGRATOR SCALING THRESHOLD 1.0000E+00
 INTEGRATOR TYPE: BULIRSCH-STOER STIFF           
 MODEL  1 SCALING COEFFICIENT 1.00000000000000E+00
 =================================================
 Y(I,J) IN HAZARD THAT ARE SET TO ZERO
 -------------------------------------
 DESTABILIZATION/GATE LEVEL =    0 DESTABILIZATION TYPE =    1
 DESTABILIZATION/GATE LEVEL =    1 DESTABILIZATION TYPE =    1
 AGE INTERVAL: 0.00000000000000E+00-
 -----------------------------------
 GROWTH   (CANCER STAGE   0, DESTABILIZATION/GATE   0, MUTATION TYPE   1)= 2.85527756038864E+01
 GROWTH   (CANCER STAGE   1, DESTABILIZATION/GATE   0, MUTATION TYPE   1)= 0.00000000000000E+00
 GROWTH   (CANCER STAGE   2, DESTABILIZATION/GATE   0, MUTATION TYPE   1)= 0.00000000000000E+00
 DEATH    (CANCER STAGE   0, DESTABILIZATION/GATE   0, MUTATION TYPE   1)= 0.00000000000000E+00
 DEATH    (CANCER STAGE   1, DESTABILIZATION/GATE   0, MUTATION TYPE   1)= 0.00000000000000E+00
 DEATH    (CANCER STAGE   2, DESTABILIZATION/GATE   0, MUTATION TYPE   1)= 0.00000000000000E+00
 MUTATION (CANCER STAGE   0, DESTABILIZATION/GATE   0, MUTATION TYPE   1)= 7.50000007518570E-10
 MUTATION (CANCER STAGE   1, DESTABILIZATION/GATE   0, MUTATION TYPE   1)= 7.50000007518570E-10
 MUTATION (CANCER STAGE   2, DESTABILIZATION/GATE   0, MUTATION TYPE   1)= 1.00000000000000E+03
 GATE-PASS(CANCER STAGE   0, DESTABILIZATION/GATE   0, MUTATION TYPE   1)= 9.33258454012767E-01
 GATE-PASS(CANCER STAGE   1, DESTABILIZATION/GATE   0, MUTATION TYPE   1)= 9.33258454012767E-01
 GATE-PASS(CANCER STAGE   2, DESTABILIZATION/GATE   0, MUTATION TYPE   1)= 9.33258454012767E-01
 GROWTH   (CANCER STAGE   0, DESTABILIZATION/GATE   1, MUTATION TYPE   1)= 2.95527756038864E+01
 GROWTH   (CANCER STAGE   1, DESTABILIZATION/GATE   1, MUTATION TYPE   1)= 0.00000000000000E+00
 GROWTH   (CANCER STAGE   2, DESTABILIZATION/GATE   1, MUTATION TYPE   1)= 0.00000000000000E+00
 DEATH    (CANCER STAGE   0, DESTABILIZATION/GATE   1, MUTATION TYPE   1)= 0.00000000000000E+00
 DEATH    (CANCER STAGE   1, DESTABILIZATION/GATE   1, MUTATION TYPE   1)= 0.00000000000000E+00
 DEATH    (CANCER STAGE   2, DESTABILIZATION/GATE   1, MUTATION TYPE   1)= 0.00000000000000E+00
 MUTATION (CANCER STAGE   0, DESTABILIZATION/GATE   1, MUTATION TYPE   1)= 7.50000375021817E-08
 MUTATION (CANCER STAGE   1, DESTABILIZATION/GATE   1, MUTATION TYPE   1)= 7.50000375021817E-08
 MUTATION (CANCER STAGE   2, DESTABILIZATION/GATE   1, MUTATION TYPE   1)= 7.50000375021817E-08
 AGE INTERVAL: 7.28280000000000E-01-
 -----------------------------------
 GROWTH   (CANCER STAGE   0, DESTABILIZATION/GATE   0, MUTATION TYPE   1)= 0.00000000000000E+00
 GROWTH   (CANCER STAGE   1, DESTABILIZATION/GATE   0, MUTATION TYPE   1)= 0.00000000000000E+00
 GROWTH   (CANCER STAGE   2, DESTABILIZATION/GATE   0, MUTATION TYPE   1)= 0.00000000000000E+00
 DEATH    (CANCER STAGE   0, DESTABILIZATION/GATE   0, MUTATION TYPE   1)= 0.00000000000000E+00
 DEATH    (CANCER STAGE   1, DESTABILIZATION/GATE   0, MUTATION TYPE   1)= 0.00000000000000E+00
 DEATH    (CANCER STAGE   2, DESTABILIZATION/GATE   0, MUTATION TYPE   1)= 0.00000000000000E+00
 MUTATION (CANCER STAGE   0, DESTABILIZATION/GATE   0, MUTATION TYPE   1)= 7.50000007518570E-10
 MUTATION (CANCER STAGE   1, DESTABILIZATION/GATE   0, MUTATION TYPE   1)= 7.50000007518570E-10
 MUTATION (CANCER STAGE   2, DESTABILIZATION/GATE   0, MUTATION TYPE   1)= 1.00000000000000E+03
 GATE-PASS(CANCER STAGE   0, DESTABILIZATION/GATE   0, MUTATION TYPE   1)= 9.33258454012767E-01
 GATE-PASS(CANCER STAGE   1, DESTABILIZATION/GATE   0, MUTATION TYPE   1)= 9.33258454012767E-01
 GATE-PASS(CANCER STAGE   2, DESTABILIZATION/GATE   0, MUTATION TYPE   1)= 9.33258454012767E-01
 GROWTH   (CANCER STAGE   0, DESTABILIZATION/GATE   1, MUTATION TYPE   1)= 0.00000000000000E+00
 GROWTH   (CANCER STAGE   1, DESTABILIZATION/GATE   1, MUTATION TYPE   1)= 0.00000000000000E+00
 GROWTH   (CANCER STAGE   2, DESTABILIZATION/GATE   1, MUTATION TYPE   1)= 0.00000000000000E+00
 DEATH    (CANCER STAGE   0, DESTABILIZATION/GATE   1, MUTATION TYPE   1)= 0.00000000000000E+00
 DEATH    (CANCER STAGE   1, DESTABILIZATION/GATE   1, MUTATION TYPE   1)= 0.00000000000000E+00
 DEATH    (CANCER STAGE   2, DESTABILIZATION/GATE   1, MUTATION TYPE   1)= 0.00000000000000E+00
 MUTATION (CANCER STAGE   0, DESTABILIZATION/GATE   1, MUTATION TYPE   1)= 7.50000375021817E-08
 MUTATION (CANCER STAGE   1, DESTABILIZATION/GATE   1, MUTATION TYPE   1)= 7.50000375021817E-08
 MUTATION (CANCER STAGE   2, DESTABILIZATION/GATE   1, MUTATION TYPE   1)= 7.50000375021817E-08
 AGE INTERVAL: 2.66666666666667E+01-
 -----------------------------------
 GROWTH   (CANCER STAGE   0, DESTABILIZATION/GATE   0, MUTATION TYPE   1)= 0.00000000000000E+00
 GROWTH   (CANCER STAGE   1, DESTABILIZATION/GATE   0, MUTATION TYPE   1)= 0.00000000000000E+00
 GROWTH   (CANCER STAGE   2, DESTABILIZATION/GATE   0, MUTATION TYPE   1)= 0.00000000000000E+00
 DEATH    (CANCER STAGE   0, DESTABILIZATION/GATE   0, MUTATION TYPE   1)= 0.00000000000000E+00
 DEATH    (CANCER STAGE   1, DESTABILIZATION/GATE   0, MUTATION TYPE   1)= 0.00000000000000E+00
 DEATH    (CANCER STAGE   2, DESTABILIZATION/GATE   0, MUTATION TYPE   1)= 0.00000000000000E+00
 MUTATION (CANCER STAGE   0, DESTABILIZATION/GATE   0, MUTATION TYPE   1)= 7.50000037105236E-09
 MUTATION (CANCER STAGE   1, DESTABILIZATION/GATE   0, MUTATION TYPE   1)= 7.50000037105236E-09
 MUTATION (CANCER STAGE   2, DESTABILIZATION/GATE   0, MUTATION TYPE   1)= 1.00000000000000E+03
 GATE-PASS(CANCER STAGE   0, DESTABILIZATION/GATE   0, MUTATION TYPE   1)= 9.33258454012767E-01
 GATE-PASS(CANCER STAGE   1, DESTABILIZATION/GATE   0, MUTATION TYPE   1)= 9.33258454012767E-01
 GATE-PASS(CANCER STAGE   2, DESTABILIZATION/GATE   0, MUTATION TYPE   1)= 9.33258454012767E-01
 GROWTH   (CANCER STAGE   0, DESTABILIZATION/GATE   1, MUTATION TYPE   1)= 0.00000000000000E+00
 GROWTH   (CANCER STAGE   1, DESTABILIZATION/GATE   1, MUTATION TYPE   1)= 0.00000000000000E+00
 GROWTH   (CANCER STAGE   2, DESTABILIZATION/GATE   1, MUTATION TYPE   1)= 0.00000000000000E+00
 DEATH    (CANCER STAGE   0, DESTABILIZATION/GATE   1, MUTATION TYPE   1)= 0.00000000000000E+00
 DEATH    (CANCER STAGE   1, DESTABILIZATION/GATE   1, MUTATION TYPE   1)= 0.00000000000000E+00
 DEATH    (CANCER STAGE   2, DESTABILIZATION/GATE   1, MUTATION TYPE   1)= 0.00000000000000E+00
 MUTATION (CANCER STAGE   0, DESTABILIZATION/GATE   1, MUTATION TYPE   1)= 7.50003750021587E-07
 MUTATION (CANCER STAGE   1, DESTABILIZATION/GATE   1, MUTATION TYPE   1)= 7.50003750021587E-07
 MUTATION (CANCER STAGE   2, DESTABILIZATION/GATE   1, MUTATION TYPE   1)= 7.50003750021587E-07
 AGE INTERVAL: 0.00000000000000E+00-
 -----------------------------------
 AGE INTERVAL: 7.28280000000000E-01-
 -----------------------------------
 AGE INTERVAL: 2.66666666666667E+01-
 -----------------------------------
 AGE 8.00000000000000E+01 INTEGRATED HAZARD 5.52841253601340E-04 HAZARD 3.22059098097183E-05 OK      38 BAD      11 FAIL       0
 CLOCK TIME USED 8.29999998677522E-02 SECONDS
 CPU TIME USED 1.56001000000000E-02 SECONDS
 MINIMISATION ROUTINE FITTERMVKMULTGATESTOCHHAZ REVISED BY M P LITTLE 11 MARCH 2009
 GESTATION LENGTH   0.7283
 CONVERGENCE CRITERION 1.0000E-15 NUMBER OF INTEGRATION STEPS   100
 MINIMUM STEP LENGTH 1.0000E-25 INTEGRATOR SCALING "SMALL AMOUNT" 1.0000E-40
 INTEGRATOR SCALING THRESHOLD 1.0000E+00
 INTEGRATOR TYPE: BULIRSCH-STOER STIFF           
 MODEL  1 SCALING COEFFICIENT 1.00000000000000E+00
 =================================================
 Y(I,J) IN HAZARD THAT ARE SET TO ZERO
 -------------------------------------
 DESTABILIZATION/GATE LEVEL =    0 DESTABILIZATION TYPE =    1
 DESTABILIZATION/GATE LEVEL =    1 DESTABILIZATION TYPE =    1
 AGE INTERVAL: 0.00000000000000E+00-
 -----------------------------------
 GROWTH   (CANCER STAGE   0, DESTABILIZATION/GATE   0, MUTATION TYPE   1)= 2.09387021095167E+01
 GROWTH   (CANCER STAGE   1, DESTABILIZATION/GATE   0, MUTATION TYPE   1)= 0.00000000000000E+00
 GROWTH   (CANCER STAGE   2, DESTABILIZATION/GATE   0, MUTATION TYPE   1)= 0.00000000000000E+00
 DEATH    (CANCER STAGE   0, DESTABILIZATION/GATE   0, MUTATION TYPE   1)= 0.00000000000000E+00
 DEATH    (CANCER STAGE   1, DESTABILIZATION/GATE   0, MUTATION TYPE   1)= 0.00000000000000E+00
 DEATH    (CANCER STAGE   2, DESTABILIZATION/GATE   0, MUTATION TYPE   1)= 0.00000000000000E+00
 MUTATION (CANCER STAGE   0, DESTABILIZATION/GATE   0, MUTATION TYPE   1)= 6.25000006265475E-10
 MUTATION (CANCER STAGE   1, DESTABILIZATION/GATE   0, MUTATION TYPE   1)= 6.25000006265475E-10
 MUTATION (CANCER STAGE   2, DESTABILIZATION/GATE   0, MUTATION TYPE   1)= 1.00000000000000E+03
 GATE-PASS(CANCER STAGE   0, DESTABILIZATION/GATE   0, MUTATION TYPE   1)= 9.33258454012766E-01
 GATE-PASS(CANCER STAGE   1, DESTABILIZATION/GATE   0, MUTATION TYPE   1)= 9.33258454012766E-01
 GATE-PASS(CANCER STAGE   2, DESTABILIZATION/GATE   0, MUTATION TYPE   1)= 9.33258454012766E-01
 GROWTH   (CANCER STAGE   0, DESTABILIZATION/GATE   1, MUTATION TYPE   1)= 2.19387021095167E+01
 GROWTH   (CANCER STAGE   1, DESTABILIZATION/GATE   1, MUTATION TYPE   1)= 0.00000000000000E+00
 GROWTH   (CANCER STAGE   2, DESTABILIZATION/GATE   1, MUTATION TYPE   1)= 0.00000000000000E+00
 DEATH    (CANCER STAGE   0, DESTABILIZATION/GATE   1, MUTATION TYPE   1)= 0.00000000000000E+00
 DEATH    (CANCER STAGE   1, DESTABILIZATION/GATE   1, MUTATION TYPE   1)= 0.00000000000000E+00
 DEATH    (CANCER STAGE   2, DESTABILIZATION/GATE   1, MUTATION TYPE   1)= 0.00000000000000E+00
 MUTATION (CANCER STAGE   0, DESTABILIZATION/GATE   1, MUTATION TYPE   1)= 6.25000312518181E-08
 MUTATION (CANCER STAGE   1, DESTABILIZATION/GATE   1, MUTATION TYPE   1)= 6.25000312518181E-08
 MUTATION (CANCER STAGE   2, DESTABILIZATION/GATE   1, MUTATION TYPE   1)= 6.25000312518181E-08
 AGE INTERVAL: 7.28280000000000E-01-
 -----------------------------------
 GROWTH   (CANCER STAGE   0, DESTABILIZATION/GATE   0, MUTATION TYPE   1)= 0.00000000000000E+00
 GROWTH   (CANCER STAGE   1, DESTABILIZATION/GATE   0, MUTATION TYPE   1)= 0.00000000000000E+00
 GROWTH   (CANCER STAGE   2, DESTABILIZATION/GATE   0, MUTATION TYPE   1)= 0.00000000000000E+00
 DEATH    (CANCER STAGE   0, DESTABILIZATION/GATE   0, MUTATION TYPE   1)= 0.00000000000000E+00
 DEATH    (CANCER STAGE   1, DESTABILIZATION/GATE   0, MUTATION TYPE   1)= 0.00000000000000E+00
 DEATH    (CANCER STAGE   2, DESTABILIZATION/GATE   0, MUTATION TYPE   1)= 0.00000000000000E+00
 MUTATION (CANCER STAGE   0, DESTABILIZATION/GATE   0, MUTATION TYPE   1)= 6.25000006265475E-10
 MUTATION (CANCER STAGE   1, DESTABILIZATION/GATE   0, MUTATION TYPE   1)= 6.25000006265475E-10
 MUTATION (CANCER STAGE   2, DESTABILIZATION/GATE   0, MUTATION TYPE   1)= 1.00000000000000E+03
 GATE-PASS(CANCER STAGE   0, DESTABILIZATION/GATE   0, MUTATION TYPE   1)= 9.33258454012766E-01
 GATE-PASS(CANCER STAGE   1, DESTABILIZATION/GATE   0, MUTATION TYPE   1)= 9.33258454012766E-01
 GATE-PASS(CANCER STAGE   2, DESTABILIZATION/GATE   0, MUTATION TYPE   1)= 9.33258454012766E-01
 GROWTH   (CANCER STAGE   0, DESTABILIZATION/GATE   1, MUTATION TYPE   1)= 0.00000000000000E+00
 GROWTH   (CANCER STAGE   1, DESTABILIZATION/GATE   1, MUTATION TYPE   1)= 0.00000000000000E+00
 GROWTH   (CANCER STAGE   2, DESTABILIZATION/GATE   1, MUTATION TYPE   1)= 0.00000000000000E+00
 DEATH    (CANCER STAGE   0, DESTABILIZATION/GATE   1, MUTATION TYPE   1)= 0.00000000000000E+00
 DEATH    (CANCER STAGE   1, DESTABILIZATION/GATE   1, MUTATION TYPE   1)= 0.00000000000000E+00
 DEATH    (CANCER STAGE   2, DESTABILIZATION/GATE   1, MUTATION TYPE   1)= 0.00000000000000E+00
 MUTATION (CANCER STAGE   0, DESTABILIZATION/GATE   1, MUTATION TYPE   1)= 6.25000312518181E-08
 MUTATION (CANCER STAGE   1, DESTABILIZATION/GATE   1, MUTATION TYPE   1)= 6.25000312518181E-08
 MUTATION (CANCER STAGE   2, DESTABILIZATION/GATE   1, MUTATION TYPE   1)= 6.25000312518181E-08
 AGE INTERVAL: 2.66666666666667E+01-
 -----------------------------------
 GROWTH   (CANCER STAGE   0, DESTABILIZATION/GATE   0, MUTATION TYPE   1)= 0.00000000000000E+00
 GROWTH   (CANCER STAGE   1, DESTABILIZATION/GATE   0, MUTATION TYPE   1)= 0.00000000000000E+00
 GROWTH   (CANCER STAGE   2, DESTABILIZATION/GATE   0, MUTATION TYPE   1)= 0.00000000000000E+00
 DEATH    (CANCER STAGE   0, DESTABILIZATION/GATE   0, MUTATION TYPE   1)= 0.00000000000000E+00
 DEATH    (CANCER STAGE   1, DESTABILIZATION/GATE   0, MUTATION TYPE   1)= 0.00000000000000E+00
 DEATH    (CANCER STAGE   2, DESTABILIZATION/GATE   0, MUTATION TYPE   1)= 0.00000000000000E+00
 MUTATION (CANCER STAGE   0, DESTABILIZATION/GATE   0, MUTATION TYPE   1)= 6.25000006265475E-10
 MUTATION (CANCER STAGE   1, DESTABILIZATION/GATE   0, MUTATION TYPE   1)= 6.25000006265475E-10
 MUTATION (CANCER STAGE   2, DESTABILIZATION/GATE   0, MUTATION TYPE   1)= 1.00000000000000E+03
 GATE-PASS(CANCER STAGE   0, DESTABILIZATION/GATE   0, MUTATION TYPE   1)= 9.33258454012766E-01
 GATE-PASS(CANCER STAGE   1, DESTABILIZATION/GATE   0, MUTATION TYPE   1)= 9.33258454012766E-01
 GATE-PASS(CANCER STAGE   2, DESTABILIZATION/GATE   0, MUTATION TYPE   1)= 9.33258454012766E-01
 GROWTH   (CANCER STAGE   0, DESTABILIZATION/GATE   1, MUTATION TYPE   1)= 0.00000000000000E+00
 GROWTH   (CANCER STAGE   1, DESTABILIZATION/GATE   1, MUTATION TYPE   1)= 0.00000000000000E+00
 GROWTH   (CANCER STAGE   2, DESTABILIZATION/GATE   1, MUTATION TYPE   1)= 0.00000000000000E+00
 DEATH    (CANCER STAGE   0, DESTABILIZATION/GATE   1, MUTATION TYPE   1)= 0.00000000000000E+00
 DEATH    (CANCER STAGE   1, DESTABILIZATION/GATE   1, MUTATION TYPE   1)= 0.00000000000000E+00
 DEATH    (CANCER STAGE   2, DESTABILIZATION/GATE   1, MUTATION TYPE   1)= 0.00000000000000E+00
 MUTATION (CANCER STAGE   0, DESTABILIZATION/GATE   1, MUTATION TYPE   1)= 6.25000312518181E-08
 MUTATION (CANCER STAGE   1, DESTABILIZATION/GATE   1, MUTATION TYPE   1)= 6.25000312518181E-08
 MUTATION (CANCER STAGE   2, DESTABILIZATION/GATE   1, MUTATION TYPE   1)= 6.25000312518181E-08
 AGE INTERVAL: 0.00000000000000E+00-
 -----------------------------------
 AGE INTERVAL: 7.28280000000000E-01-
 -----------------------------------
 AGE INTERVAL: 2.66666666666667E+01-
 -----------------------------------
 AGE 8.00000000000000E+01 INTEGRATED HAZARD 6.18483740529598E-09 HAZARD 2.19172109629390E-10 OK      29 BAD       4 FAIL       0
 CLOCK TIME USED 7.30000000912696E-02 SECONDS
 CPU TIME USED 3.12002000000000E-02 SECONDS
 MINIMISATION ROUTINE FITTERMVKMULTGATESTOCHHAZ REVISED BY M P LITTLE 11 MARCH 2009
 GESTATION LENGTH   0.7283
 CONVERGENCE CRITERION 1.0000E-15 NUMBER OF INTEGRATION STEPS   100
 MINIMUM STEP LENGTH 1.0000E-25 INTEGRATOR SCALING "SMALL AMOUNT" 1.0000E-40
 INTEGRATOR SCALING THRESHOLD 1.0000E+00
 INTEGRATOR TYPE: BULIRSCH-STOER STIFF           
 MODEL  1 SCALING COEFFICIENT 1.00000000000000E+00
 =================================================
 Y(I,J) IN HAZARD THAT ARE SET TO ZERO
 -------------------------------------
 DESTABILIZATION/GATE LEVEL =    0 DESTABILIZATION TYPE =    1
 DESTABILIZATION/GATE LEVEL =    1 DESTABILIZATION TYPE =    1
 AGE INTERVAL: 0.00000000000000E+00-
 -----------------------------------
 GROWTH   (CANCER STAGE   0, DESTABILIZATION/GATE   0, MUTATION TYPE   1)= 2.09387021095167E+01
 GROWTH   (CANCER STAGE   1, DESTABILIZATION/GATE   0, MUTATION TYPE   1)= 0.00000000000000E+00
 GROWTH   (CANCER STAGE   2, DESTABILIZATION/GATE   0, MUTATION TYPE   1)= 0.00000000000000E+00
 DEATH    (CANCER STAGE   0, DESTABILIZATION/GATE   0, MUTATION TYPE   1)= 0.00000000000000E+00
 DEATH    (CANCER STAGE   1, DESTABILIZATION/GATE   0, MUTATION TYPE   1)= 0.00000000000000E+00
 DEATH    (CANCER STAGE   2, DESTABILIZATION/GATE   0, MUTATION TYPE   1)= 0.00000000000000E+00
 MUTATION (CANCER STAGE   0, DESTABILIZATION/GATE   0, MUTATION TYPE   1)= 6.25000006265475E-10
 MUTATION (CANCER STAGE   1, DESTABILIZATION/GATE   0, MUTATION TYPE   1)= 6.25000006265475E-10
 MUTATION (CANCER STAGE   2, DESTABILIZATION/GATE   0, MUTATION TYPE   1)= 1.00000000000000E+03
 GATE-PASS(CANCER STAGE   0, DESTABILIZATION/GATE   0, MUTATION TYPE   1)= 9.33258454012766E-01
 GATE-PASS(CANCER STAGE   1, DESTABILIZATION/GATE   0, MUTATION TYPE   1)= 9.33258454012766E-01
 GATE-PASS(CANCER STAGE   2, DESTABILIZATION/GATE   0, MUTATION TYPE   1)= 9.33258454012766E-01
 GROWTH   (CANCER STAGE   0, DESTABILIZATION/GATE   1, MUTATION TYPE   1)= 2.19387021095167E+01
 GROWTH   (CANCER STAGE   1, DESTABILIZATION/GATE   1, MUTATION TYPE   1)= 0.00000000000000E+00
 GROWTH   (CANCER STAGE   2, DESTABILIZATION/GATE   1, MUTATION TYPE   1)= 0.00000000000000E+00
 DEATH    (CANCER STAGE   0, DESTABILIZATION/GATE   1, MUTATION TYPE   1)= 0.00000000000000E+00
 DEATH    (CANCER STAGE   1, DESTABILIZATION/GATE   1, MUTATION TYPE   1)= 0.00000000000000E+00
 DEATH    (CANCER STAGE   2, DESTABILIZATION/GATE   1, MUTATION TYPE   1)= 0.00000000000000E+00
 MUTATION (CANCER STAGE   0, DESTABILIZATION/GATE   1, MUTATION TYPE   1)= 6.25000312518181E-08
 MUTATION (CANCER STAGE   1, DESTABILIZATION/GATE   1, MUTATION TYPE   1)= 6.25000312518181E-08
 MUTATION (CANCER STAGE   2, DESTABILIZATION/GATE   1, MUTATION TYPE   1)= 6.25000312518181E-08
 AGE INTERVAL: 7.28280000000000E-01-
 -----------------------------------
 GROWTH   (CANCER STAGE   0, DESTABILIZATION/GATE   0, MUTATION TYPE   1)= 0.00000000000000E+00
 GROWTH   (CANCER STAGE   1, DESTABILIZATION/GATE   0, MUTATION TYPE   1)= 0.00000000000000E+00
 GROWTH   (CANCER STAGE   2, DESTABILIZATION/GATE   0, MUTATION TYPE   1)= 0.00000000000000E+00
 DEATH    (CANCER STAGE   0, DESTABILIZATION/GATE   0, MUTATION TYPE   1)= 0.00000000000000E+00
 DEATH    (CANCER STAGE   1, DESTABILIZATION/GATE   0, MUTATION TYPE   1)= 0.00000000000000E+00
 DEATH    (CANCER STAGE   2, DESTABILIZATION/GATE   0, MUTATION TYPE   1)= 0.00000000000000E+00
 MUTATION (CANCER STAGE   0, DESTABILIZATION/GATE   0, MUTATION TYPE   1)= 6.25000006265475E-10
 MUTATION (CANCER STAGE   1, DESTABILIZATION/GATE   0, MUTATION TYPE   1)= 6.25000006265475E-10
 MUTATION (CANCER STAGE   2, DESTABILIZATION/GATE   0, MUTATION TYPE   1)= 1.00000000000000E+03
 GATE-PASS(CANCER STAGE   0, DESTABILIZATION/GATE   0, MUTATION TYPE   1)= 9.33258454012766E-01
 GATE-PASS(CANCER STAGE   1, DESTABILIZATION/GATE   0, MUTATION TYPE   1)= 9.33258454012766E-01
 GATE-PASS(CANCER STAGE   2, DESTABILIZATION/GATE   0, MUTATION TYPE   1)= 9.33258454012766E-01
 GROWTH   (CANCER STAGE   0, DESTABILIZATION/GATE   1, MUTATION TYPE   1)= 0.00000000000000E+00
 GROWTH   (CANCER STAGE   1, DESTABILIZATION/GATE   1, MUTATION TYPE   1)= 0.00000000000000E+00
 GROWTH   (CANCER STAGE   2, DESTABILIZATION/GATE   1, MUTATION TYPE   1)= 0.00000000000000E+00
 DEATH    (CANCER STAGE   0, DESTABILIZATION/GATE   1, MUTATION TYPE   1)= 0.00000000000000E+00
 DEATH    (CANCER STAGE   1, DESTABILIZATION/GATE   1, MUTATION TYPE   1)= 0.00000000000000E+00
 DEATH    (CANCER STAGE   2, DESTABILIZATION/GATE   1, MUTATION TYPE   1)= 0.00000000000000E+00
 MUTATION (CANCER STAGE   0, DESTABILIZATION/GATE   1, MUTATION TYPE   1)= 6.25000312518181E-08
 MUTATION (CANCER STAGE   1, DESTABILIZATION/GATE   1, MUTATION TYPE   1)= 6.25000312518181E-08
 MUTATION (CANCER STAGE   2, DESTABILIZATION/GATE   1, MUTATION TYPE   1)= 6.25000312518181E-08
 AGE INTERVAL: 2.66666666666667E+01-
 -----------------------------------
 GROWTH   (CANCER STAGE   0, DESTABILIZATION/GATE   0, MUTATION TYPE   1)= 0.00000000000000E+00
 GROWTH   (CANCER STAGE   1, DESTABILIZATION/GATE   0, MUTATION TYPE   1)= 0.00000000000000E+00
 GROWTH   (CANCER STAGE   2, DESTABILIZATION/GATE   0, MUTATION TYPE   1)= 0.00000000000000E+00
 DEATH    (CANCER STAGE   0, DESTABILIZATION/GATE   0, MUTATION TYPE   1)= 0.00000000000000E+00
 DEATH    (CANCER STAGE   1, DESTABILIZATION/GATE   0, MUTATION TYPE   1)= 0.00000000000000E+00
 DEATH    (CANCER STAGE   2, DESTABILIZATION/GATE   0, MUTATION TYPE   1)= 0.00000000000000E+00
 MUTATION (CANCER STAGE   0, DESTABILIZATION/GATE   0, MUTATION TYPE   1)= 7.50000004105233E-10
 MUTATION (CANCER STAGE   1, DESTABILIZATION/GATE   0, MUTATION TYPE   1)= 7.50000004105233E-10
 MUTATION (CANCER STAGE   2, DESTABILIZATION/GATE   0, MUTATION TYPE   1)= 1.00000000000000E+03
 GATE-PASS(CANCER STAGE   0, DESTABILIZATION/GATE   0, MUTATION TYPE   1)= 9.33258454012766E-01
 GATE-PASS(CANCER STAGE   1, DESTABILIZATION/GATE   0, MUTATION TYPE   1)= 9.33258454012766E-01
 GATE-PASS(CANCER STAGE   2, DESTABILIZATION/GATE   0, MUTATION TYPE   1)= 9.33258454012766E-01
 GROWTH   (CANCER STAGE   0, DESTABILIZATION/GATE   1, MUTATION TYPE   1)= 0.00000000000000E+00
 GROWTH   (CANCER STAGE   1, DESTABILIZATION/GATE   1, MUTATION TYPE   1)= 0.00000000000000E+00
 GROWTH   (CANCER STAGE   2, DESTABILIZATION/GATE   1, MUTATION TYPE   1)= 0.00000000000000E+00
 DEATH    (CANCER STAGE   0, DESTABILIZATION/GATE   1, MUTATION TYPE   1)= 0.00000000000000E+00
 DEATH    (CANCER STAGE   1, DESTABILIZATION/GATE   1, MUTATION TYPE   1)= 0.00000000000000E+00
 DEATH    (CANCER STAGE   2, DESTABILIZATION/GATE   1, MUTATION TYPE   1)= 0.00000000000000E+00
 MUTATION (CANCER STAGE   0, DESTABILIZATION/GATE   1, MUTATION TYPE   1)= 7.50000450021927E-08
 MUTATION (CANCER STAGE   1, DESTABILIZATION/GATE   1, MUTATION TYPE   1)= 7.50000450021927E-08
 MUTATION (CANCER STAGE   2, DESTABILIZATION/GATE   1, MUTATION TYPE   1)= 7.50000450021927E-08
 AGE INTERVAL: 0.00000000000000E+00-
 -----------------------------------
 AGE INTERVAL: 7.28280000000000E-01-
 -----------------------------------
 AGE INTERVAL: 2.66666666666667E+01-
 -----------------------------------
 AGE 8.00000000000000E+01 INTEGRATED HAZARD 7.69965932130407E-09 HAZARD 3.22097588662028E-10 OK      29 BAD       4 FAIL       0
 CLOCK TIME USED 8.49999999627471E-02 SECONDS
 CPU TIME USED 1.56001000000000E-02 SECONDS
 MINIMISATION ROUTINE FITTERMVKMULTGATESTOCHHAZ REVISED BY M P LITTLE 11 MARCH 2009
 GESTATION LENGTH   0.7283
 CONVERGENCE CRITERION 1.0000E-15 NUMBER OF INTEGRATION STEPS   100
 MINIMUM STEP LENGTH 1.0000E-25 INTEGRATOR SCALING "SMALL AMOUNT" 1.0000E-40
 INTEGRATOR SCALING THRESHOLD 1.0000E+00
 INTEGRATOR TYPE: BULIRSCH-STOER STIFF           
 MODEL  1 SCALING COEFFICIENT 1.00000000000000E+00
 =================================================
 Y(I,J) IN HAZARD THAT ARE SET TO ZERO
 -------------------------------------
 DESTABILIZATION/GATE LEVEL =    0 DESTABILIZATION TYPE =    1
 DESTABILIZATION/GATE LEVEL =    1 DESTABILIZATION TYPE =    1
 AGE INTERVAL: 0.00000000000000E+00-
 -----------------------------------
 GROWTH   (CANCER STAGE   0, DESTABILIZATION/GATE   0, MUTATION TYPE   1)= 2.09387021095167E+01
 GROWTH   (CANCER STAGE   1, DESTABILIZATION/GATE   0, MUTATION TYPE   1)= 0.00000000000000E+00
 GROWTH   (CANCER STAGE   2, DESTABILIZATION/GATE   0, MUTATION TYPE   1)= 0.00000000000000E+00
 DEATH    (CANCER STAGE   0, DESTABILIZATION/GATE   0, MUTATION TYPE   1)= 0.00000000000000E+00
 DEATH    (CANCER STAGE   1, DESTABILIZATION/GATE   0, MUTATION TYPE   1)= 0.00000000000000E+00
 DEATH    (CANCER STAGE   2, DESTABILIZATION/GATE   0, MUTATION TYPE   1)= 0.00000000000000E+00
 MUTATION (CANCER STAGE   0, DESTABILIZATION/GATE   0, MUTATION TYPE   1)= 6.25000006265475E-10
 MUTATION (CANCER STAGE   1, DESTABILIZATION/GATE   0, MUTATION TYPE   1)= 6.25000006265475E-10
 MUTATION (CANCER STAGE   2, DESTABILIZATION/GATE   0, MUTATION TYPE   1)= 1.00000000000000E+03
 GATE-PASS(CANCER STAGE   0, DESTABILIZATION/GATE   0, MUTATION TYPE   1)= 9.33258454012766E-01
 GATE-PASS(CANCER STAGE   1, DESTABILIZATION/GATE   0, MUTATION TYPE   1)= 9.33258454012766E-01
 GATE-PASS(CANCER STAGE   2, DESTABILIZATION/GATE   0, MUTATION TYPE   1)= 9.33258454012766E-01
 GROWTH   (CANCER STAGE   0, DESTABILIZATION/GATE   1, MUTATION TYPE   1)= 2.19387021095167E+01
 GROWTH   (CANCER STAGE   1, DESTABILIZATION/GATE   1, MUTATION TYPE   1)= 0.00000000000000E+00
 GROWTH   (CANCER STAGE   2, DESTABILIZATION/GATE   1, MUTATION TYPE   1)= 0.00000000000000E+00
 DEATH    (CANCER STAGE   0, DESTABILIZATION/GATE   1, MUTATION TYPE   1)= 0.00000000000000E+00
 DEATH    (CANCER STAGE   1, DESTABILIZATION/GATE   1, MUTATION TYPE   1)= 0.00000000000000E+00
 DEATH    (CANCER STAGE   2, DESTABILIZATION/GATE   1, MUTATION TYPE   1)= 0.00000000000000E+00
 MUTATION (CANCER STAGE   0, DESTABILIZATION/GATE   1, MUTATION TYPE   1)= 6.25000312518181E-08
 MUTATION (CANCER STAGE   1, DESTABILIZATION/GATE   1, MUTATION TYPE   1)= 6.25000312518181E-08
 MUTATION (CANCER STAGE   2, DESTABILIZATION/GATE   1, MUTATION TYPE   1)= 6.25000312518181E-08
 AGE INTERVAL: 7.28280000000000E-01-
 -----------------------------------
 GROWTH   (CANCER STAGE   0, DESTABILIZATION/GATE   0, MUTATION TYPE   1)= 0.00000000000000E+00
 GROWTH   (CANCER STAGE   1, DESTABILIZATION/GATE   0, MUTATION TYPE   1)= 0.00000000000000E+00
 GROWTH   (CANCER STAGE   2, DESTABILIZATION/GATE   0, MUTATION TYPE   1)= 0.00000000000000E+00
 DEATH    (CANCER STAGE   0, DESTABILIZATION/GATE   0, MUTATION TYPE   1)= 0.00000000000000E+00
 DEATH    (CANCER STAGE   1, DESTABILIZATION/GATE   0, MUTATION TYPE   1)= 0.00000000000000E+00
 DEATH    (CANCER STAGE   2, DESTABILIZATION/GATE   0, MUTATION TYPE   1)= 0.00000000000000E+00
 MUTATION (CANCER STAGE   0, DESTABILIZATION/GATE   0, MUTATION TYPE   1)= 6.25000006265475E-10
 MUTATION (CANCER STAGE   1, DESTABILIZATION/GATE   0, MUTATION TYPE   1)= 6.25000006265475E-10
 MUTATION (CANCER STAGE   2, DESTABILIZATION/GATE   0, MUTATION TYPE   1)= 1.00000000000000E+03
 GATE-PASS(CANCER STAGE   0, DESTABILIZATION/GATE   0, MUTATION TYPE   1)= 9.33258454012766E-01
 GATE-PASS(CANCER STAGE   1, DESTABILIZATION/GATE   0, MUTATION TYPE   1)= 9.33258454012766E-01
 GATE-PASS(CANCER STAGE   2, DESTABILIZATION/GATE   0, MUTATION TYPE   1)= 9.33258454012766E-01
 GROWTH   (CANCER STAGE   0, DESTABILIZATION/GATE   1, MUTATION TYPE   1)= 0.00000000000000E+00
 GROWTH   (CANCER STAGE   1, DESTABILIZATION/GATE   1, MUTATION TYPE   1)= 0.00000000000000E+00
 GROWTH   (CANCER STAGE   2, DESTABILIZATION/GATE   1, MUTATION TYPE   1)= 0.00000000000000E+00
 DEATH    (CANCER STAGE   0, DESTABILIZATION/GATE   1, MUTATION TYPE   1)= 0.00000000000000E+00
 DEATH    (CANCER STAGE   1, DESTABILIZATION/GATE   1, MUTATION TYPE   1)= 0.00000000000000E+00
 DEATH    (CANCER STAGE   2, DESTABILIZATION/GATE   1, MUTATION TYPE   1)= 0.00000000000000E+00
 MUTATION (CANCER STAGE   0, DESTABILIZATION/GATE   1, MUTATION TYPE   1)= 6.25000312518181E-08
 MUTATION (CANCER STAGE   1, DESTABILIZATION/GATE   1, MUTATION TYPE   1)= 6.25000312518181E-08
 MUTATION (CANCER STAGE   2, DESTABILIZATION/GATE   1, MUTATION TYPE   1)= 6.25000312518181E-08
 AGE INTERVAL: 2.66666666666667E+01-
 -----------------------------------
 GROWTH   (CANCER STAGE   0, DESTABILIZATION/GATE   0, MUTATION TYPE   1)= 0.00000000000000E+00
 GROWTH   (CANCER STAGE   1, DESTABILIZATION/GATE   0, MUTATION TYPE   1)= 0.00000000000000E+00
 GROWTH   (CANCER STAGE   2, DESTABILIZATION/GATE   0, MUTATION TYPE   1)= 0.00000000000000E+00
 DEATH    (CANCER STAGE   0, DESTABILIZATION/GATE   0, MUTATION TYPE   1)= 0.00000000000000E+00
 DEATH    (CANCER STAGE   1, DESTABILIZATION/GATE   0, MUTATION TYPE   1)= 0.00000000000000E+00
 DEATH    (CANCER STAGE   2, DESTABILIZATION/GATE   0, MUTATION TYPE   1)= 0.00000000000000E+00
 MUTATION (CANCER STAGE   0, DESTABILIZATION/GATE   0, MUTATION TYPE   1)= 9.37500008272515E-10
 MUTATION (CANCER STAGE   1, DESTABILIZATION/GATE   0, MUTATION TYPE   1)= 9.37500008272515E-10
 MUTATION (CANCER STAGE   2, DESTABILIZATION/GATE   0, MUTATION TYPE   1)= 1.00000000000000E+03
 GATE-PASS(CANCER STAGE   0, DESTABILIZATION/GATE   0, MUTATION TYPE   1)= 9.33258454012766E-01
 GATE-PASS(CANCER STAGE   1, DESTABILIZATION/GATE   0, MUTATION TYPE   1)= 9.33258454012766E-01
 GATE-PASS(CANCER STAGE   2, DESTABILIZATION/GATE   0, MUTATION TYPE   1)= 9.33258454012766E-01
 GROWTH   (CANCER STAGE   0, DESTABILIZATION/GATE   1, MUTATION TYPE   1)= 0.00000000000000E+00
 GROWTH   (CANCER STAGE   1, DESTABILIZATION/GATE   1, MUTATION TYPE   1)= 0.00000000000000E+00
 GROWTH   (CANCER STAGE   2, DESTABILIZATION/GATE   1, MUTATION TYPE   1)= 0.00000000000000E+00
 DEATH    (CANCER STAGE   0, DESTABILIZATION/GATE   1, MUTATION TYPE   1)= 0.00000000000000E+00
 DEATH    (CANCER STAGE   1, DESTABILIZATION/GATE   1, MUTATION TYPE   1)= 0.00000000000000E+00
 DEATH    (CANCER STAGE   2, DESTABILIZATION/GATE   1, MUTATION TYPE   1)= 0.00000000000000E+00
 MUTATION (CANCER STAGE   0, DESTABILIZATION/GATE   1, MUTATION TYPE   1)= 9.37500703117967E-08
 MUTATION (CANCER STAGE   1, DESTABILIZATION/GATE   1, MUTATION TYPE   1)= 9.37500703117967E-08
 MUTATION (CANCER STAGE   2, DESTABILIZATION/GATE   1, MUTATION TYPE   1)= 9.37500703117967E-08
 AGE INTERVAL: 0.00000000000000E+00-
 -----------------------------------
 AGE INTERVAL: 7.28280000000000E-01-
 -----------------------------------
 AGE INTERVAL: 2.66666666666667E+01-
 -----------------------------------
 AGE 8.00000000000000E+01 INTEGRATED HAZARD 1.18496532609254E-08 HAZARD 5.28394472853101E-10 OK      29 BAD       4 FAIL       0
 CLOCK TIME USED 8.70000000577420E-02 SECONDS
 CPU TIME USED 1.56001000000000E-02 SECONDS
 MINIMISATION ROUTINE FITTERMVKMULTGATESTOCHHAZ REVISED BY M P LITTLE 11 MARCH 2009
 GESTATION LENGTH   0.7283
 CONVERGENCE CRITERION 1.0000E-15 NUMBER OF INTEGRATION STEPS   100
 MINIMUM STEP LENGTH 1.0000E-25 INTEGRATOR SCALING "SMALL AMOUNT" 1.0000E-40
 INTEGRATOR SCALING THRESHOLD 1.0000E+00
 INTEGRATOR TYPE: BULIRSCH-STOER STIFF           
 MODEL  1 SCALING COEFFICIENT 1.00000000000000E+00
 =================================================
 Y(I,J) IN HAZARD THAT ARE SET TO ZERO
 -------------------------------------
 DESTABILIZATION/GATE LEVEL =    0 DESTABILIZATION TYPE =    1
 DESTABILIZATION/GATE LEVEL =    1 DESTABILIZATION TYPE =    1
 AGE INTERVAL: 0.00000000000000E+00-
 -----------------------------------
 GROWTH   (CANCER STAGE   0, DESTABILIZATION/GATE   0, MUTATION TYPE   1)= 2.09387021095167E+01
 GROWTH   (CANCER STAGE   1, DESTABILIZATION/GATE   0, MUTATION TYPE   1)= 0.00000000000000E+00
 GROWTH   (CANCER STAGE   2, DESTABILIZATION/GATE   0, MUTATION TYPE   1)= 0.00000000000000E+00
 DEATH    (CANCER STAGE   0, DESTABILIZATION/GATE   0, MUTATION TYPE   1)= 0.00000000000000E+00
 DEATH    (CANCER STAGE   1, DESTABILIZATION/GATE   0, MUTATION TYPE   1)= 0.00000000000000E+00
 DEATH    (CANCER STAGE   2, DESTABILIZATION/GATE   0, MUTATION TYPE   1)= 0.00000000000000E+00
 MUTATION (CANCER STAGE   0, DESTABILIZATION/GATE   0, MUTATION TYPE   1)= 6.25000006265475E-10
 MUTATION (CANCER STAGE   1, DESTABILIZATION/GATE   0, MUTATION TYPE   1)= 6.25000006265475E-10
 MUTATION (CANCER STAGE   2, DESTABILIZATION/GATE   0, MUTATION TYPE   1)= 1.00000000000000E+03
 GATE-PASS(CANCER STAGE   0, DESTABILIZATION/GATE   0, MUTATION TYPE   1)= 9.33258454012766E-01
 GATE-PASS(CANCER STAGE   1, DESTABILIZATION/GATE   0, MUTATION TYPE   1)= 9.33258454012766E-01
 GATE-PASS(CANCER STAGE   2, DESTABILIZATION/GATE   0, MUTATION TYPE   1)= 9.33258454012766E-01
 GROWTH   (CANCER STAGE   0, DESTABILIZATION/GATE   1, MUTATION TYPE   1)= 2.19387021095167E+01
 GROWTH   (CANCER STAGE   1, DESTABILIZATION/GATE   1, MUTATION TYPE   1)= 0.00000000000000E+00
 GROWTH   (CANCER STAGE   2, DESTABILIZATION/GATE   1, MUTATION TYPE   1)= 0.00000000000000E+00
 DEATH    (CANCER STAGE   0, DESTABILIZATION/GATE   1, MUTATION TYPE   1)= 0.00000000000000E+00
 DEATH    (CANCER STAGE   1, DESTABILIZATION/GATE   1, MUTATION TYPE   1)= 0.00000000000000E+00
 DEATH    (CANCER STAGE   2, DESTABILIZATION/GATE   1, MUTATION TYPE   1)= 0.00000000000000E+00
 MUTATION (CANCER STAGE   0, DESTABILIZATION/GATE   1, MUTATION TYPE   1)= 6.25000312518181E-08
 MUTATION (CANCER STAGE   1, DESTABILIZATION/GATE   1, MUTATION TYPE   1)= 6.25000312518181E-08
 MUTATION (CANCER STAGE   2, DESTABILIZATION/GATE   1, MUTATION TYPE   1)= 6.25000312518181E-08
 AGE INTERVAL: 7.28280000000000E-01-
 -----------------------------------
 GROWTH   (CANCER STAGE   0, DESTABILIZATION/GATE   0, MUTATION TYPE   1)= 0.00000000000000E+00
 GROWTH   (CANCER STAGE   1, DESTABILIZATION/GATE   0, MUTATION TYPE   1)= 0.00000000000000E+00
 GROWTH   (CANCER STAGE   2, DESTABILIZATION/GATE   0, MUTATION TYPE   1)= 0.00000000000000E+00
 DEATH    (CANCER STAGE   0, DESTABILIZATION/GATE   0, MUTATION TYPE   1)= 0.00000000000000E+00
 DEATH    (CANCER STAGE   1, DESTABILIZATION/GATE   0, MUTATION TYPE   1)= 0.00000000000000E+00
 DEATH    (CANCER STAGE   2, DESTABILIZATION/GATE   0, MUTATION TYPE   1)= 0.00000000000000E+00
 MUTATION (CANCER STAGE   0, DESTABILIZATION/GATE   0, MUTATION TYPE   1)= 6.25000006265475E-10
 MUTATION (CANCER STAGE   1, DESTABILIZATION/GATE   0, MUTATION TYPE   1)= 6.25000006265475E-10
 MUTATION (CANCER STAGE   2, DESTABILIZATION/GATE   0, MUTATION TYPE   1)= 1.00000000000000E+03
 GATE-PASS(CANCER STAGE   0, DESTABILIZATION/GATE   0, MUTATION TYPE   1)= 9.33258454012766E-01
 GATE-PASS(CANCER STAGE   1, DESTABILIZATION/GATE   0, MUTATION TYPE   1)= 9.33258454012766E-01
 GATE-PASS(CANCER STAGE   2, DESTABILIZATION/GATE   0, MUTATION TYPE   1)= 9.33258454012766E-01
 GROWTH   (CANCER STAGE   0, DESTABILIZATION/GATE   1, MUTATION TYPE   1)= 0.00000000000000E+00
 GROWTH   (CANCER STAGE   1, DESTABILIZATION/GATE   1, MUTATION TYPE   1)= 0.00000000000000E+00
 GROWTH   (CANCER STAGE   2, DESTABILIZATION/GATE   1, MUTATION TYPE   1)= 0.00000000000000E+00
 DEATH    (CANCER STAGE   0, DESTABILIZATION/GATE   1, MUTATION TYPE   1)= 0.00000000000000E+00
 DEATH    (CANCER STAGE   1, DESTABILIZATION/GATE   1, MUTATION TYPE   1)= 0.00000000000000E+00
 DEATH    (CANCER STAGE   2, DESTABILIZATION/GATE   1, MUTATION TYPE   1)= 0.00000000000000E+00
 MUTATION (CANCER STAGE   0, DESTABILIZATION/GATE   1, MUTATION TYPE   1)= 6.25000312518181E-08
 MUTATION (CANCER STAGE   1, DESTABILIZATION/GATE   1, MUTATION TYPE   1)= 6.25000312518181E-08
 MUTATION (CANCER STAGE   2, DESTABILIZATION/GATE   1, MUTATION TYPE   1)= 6.25000312518181E-08
 AGE INTERVAL: 2.66666666666667E+01-
 -----------------------------------
 GROWTH   (CANCER STAGE   0, DESTABILIZATION/GATE   0, MUTATION TYPE   1)= 0.00000000000000E+00
 GROWTH   (CANCER STAGE   1, DESTABILIZATION/GATE   0, MUTATION TYPE   1)= 0.00000000000000E+00
 GROWTH   (CANCER STAGE   2, DESTABILIZATION/GATE   0, MUTATION TYPE   1)= 0.00000000000000E+00
 DEATH    (CANCER STAGE   0, DESTABILIZATION/GATE   0, MUTATION TYPE   1)= 0.00000000000000E+00
 DEATH    (CANCER STAGE   1, DESTABILIZATION/GATE   0, MUTATION TYPE   1)= 0.00000000000000E+00
 DEATH    (CANCER STAGE   2, DESTABILIZATION/GATE   0, MUTATION TYPE   1)= 0.00000000000000E+00
 MUTATION (CANCER STAGE   0, DESTABILIZATION/GATE   0, MUTATION TYPE   1)= 1.25000001184206E-09
 MUTATION (CANCER STAGE   1, DESTABILIZATION/GATE   0, MUTATION TYPE   1)= 1.25000001184206E-09
 MUTATION (CANCER STAGE   2, DESTABILIZATION/GATE   0, MUTATION TYPE   1)= 1.00000000000000E+03
 GATE-PASS(CANCER STAGE   0, DESTABILIZATION/GATE   0, MUTATION TYPE   1)= 9.33258454012766E-01
 GATE-PASS(CANCER STAGE   1, DESTABILIZATION/GATE   0, MUTATION TYPE   1)= 9.33258454012766E-01
 GATE-PASS(CANCER STAGE   2, DESTABILIZATION/GATE   0, MUTATION TYPE   1)= 9.33258454012766E-01
 GROWTH   (CANCER STAGE   0, DESTABILIZATION/GATE   1, MUTATION TYPE   1)= 0.00000000000000E+00
 GROWTH   (CANCER STAGE   1, DESTABILIZATION/GATE   1, MUTATION TYPE   1)= 0.00000000000000E+00
 GROWTH   (CANCER STAGE   2, DESTABILIZATION/GATE   1, MUTATION TYPE   1)= 0.00000000000000E+00
 DEATH    (CANCER STAGE   0, DESTABILIZATION/GATE   1, MUTATION TYPE   1)= 0.00000000000000E+00
 DEATH    (CANCER STAGE   1, DESTABILIZATION/GATE   1, MUTATION TYPE   1)= 0.00000000000000E+00
 DEATH    (CANCER STAGE   2, DESTABILIZATION/GATE   1, MUTATION TYPE   1)= 0.00000000000000E+00
 MUTATION (CANCER STAGE   0, DESTABILIZATION/GATE   1, MUTATION TYPE   1)= 1.25000124996822E-07
 MUTATION (CANCER STAGE   1, DESTABILIZATION/GATE   1, MUTATION TYPE   1)= 1.25000124996822E-07
 MUTATION (CANCER STAGE   2, DESTABILIZATION/GATE   1, MUTATION TYPE   1)= 1.25000124996822E-07
 AGE INTERVAL: 0.00000000000000E+00-
 -----------------------------------
 AGE INTERVAL: 7.28280000000000E-01-
 -----------------------------------
 AGE INTERVAL: 2.66666666666667E+01-
 -----------------------------------
 AGE 8.00000000000000E+01 INTEGRATED HAZARD 1.31239396869189E-08 HAZARD 1.03565939548260E-09 OK      30 BAD       4 FAIL       0
 CLOCK TIME USED 9.09999997820705E-02 SECONDS
 CPU TIME USED 1.56001000000000E-02 SECONDS
 MINIMISATION ROUTINE FITTERMVKMULTGATESTOCHHAZ REVISED BY M P LITTLE 11 MARCH 2009
 GESTATION LENGTH   0.7283
 CONVERGENCE CRITERION 1.0000E-15 NUMBER OF INTEGRATION STEPS   100
 MINIMUM STEP LENGTH 1.0000E-25 INTEGRATOR SCALING "SMALL AMOUNT" 1.0000E-40
 INTEGRATOR SCALING THRESHOLD 1.0000E+00
 INTEGRATOR TYPE: BULIRSCH-STOER STIFF           
 MODEL  1 SCALING COEFFICIENT 1.00000000000000E+00
 =================================================
 Y(I,J) IN HAZARD THAT ARE SET TO ZERO
 -------------------------------------
 DESTABILIZATION/GATE LEVEL =    0 DESTABILIZATION TYPE =    1
 DESTABILIZATION/GATE LEVEL =    1 DESTABILIZATION TYPE =    1
 AGE INTERVAL: 0.00000000000000E+00-
 -----------------------------------
 GROWTH   (CANCER STAGE   0, DESTABILIZATION/GATE   0, MUTATION TYPE   1)= 2.09387021095167E+01
 GROWTH   (CANCER STAGE   1, DESTABILIZATION/GATE   0, MUTATION TYPE   1)= 0.00000000000000E+00
 GROWTH   (CANCER STAGE   2, DESTABILIZATION/GATE   0, MUTATION TYPE   1)= 0.00000000000000E+00
 DEATH    (CANCER STAGE   0, DESTABILIZATION/GATE   0, MUTATION TYPE   1)= 0.00000000000000E+00
 DEATH    (CANCER STAGE   1, DESTABILIZATION/GATE   0, MUTATION TYPE   1)= 0.00000000000000E+00
 DEATH    (CANCER STAGE   2, DESTABILIZATION/GATE   0, MUTATION TYPE   1)= 0.00000000000000E+00
 MUTATION (CANCER STAGE   0, DESTABILIZATION/GATE   0, MUTATION TYPE   1)= 6.25000006265475E-10
 MUTATION (CANCER STAGE   1, DESTABILIZATION/GATE   0, MUTATION TYPE   1)= 6.25000006265475E-10
 MUTATION (CANCER STAGE   2, DESTABILIZATION/GATE   0, MUTATION TYPE   1)= 1.00000000000000E+03
 GATE-PASS(CANCER STAGE   0, DESTABILIZATION/GATE   0, MUTATION TYPE   1)= 9.33258454012766E-01
 GATE-PASS(CANCER STAGE   1, DESTABILIZATION/GATE   0, MUTATION TYPE   1)= 9.33258454012766E-01
 GATE-PASS(CANCER STAGE   2, DESTABILIZATION/GATE   0, MUTATION TYPE   1)= 9.33258454012766E-01
 GROWTH   (CANCER STAGE   0, DESTABILIZATION/GATE   1, MUTATION TYPE   1)= 2.19387021095167E+01
 GROWTH   (CANCER STAGE   1, DESTABILIZATION/GATE   1, MUTATION TYPE   1)= 0.00000000000000E+00
 GROWTH   (CANCER STAGE   2, DESTABILIZATION/GATE   1, MUTATION TYPE   1)= 0.00000000000000E+00
 DEATH    (CANCER STAGE   0, DESTABILIZATION/GATE   1, MUTATION TYPE   1)= 0.00000000000000E+00
 DEATH    (CANCER STAGE   1, DESTABILIZATION/GATE   1, MUTATION TYPE   1)= 0.00000000000000E+00
 DEATH    (CANCER STAGE   2, DESTABILIZATION/GATE   1, MUTATION TYPE   1)= 0.00000000000000E+00
 MUTATION (CANCER STAGE   0, DESTABILIZATION/GATE   1, MUTATION TYPE   1)= 6.25000312518181E-08
 MUTATION (CANCER STAGE   1, DESTABILIZATION/GATE   1, MUTATION TYPE   1)= 6.25000312518181E-08
 MUTATION (CANCER STAGE   2, DESTABILIZATION/GATE   1, MUTATION TYPE   1)= 6.25000312518181E-08
 AGE INTERVAL: 7.28280000000000E-01-
 -----------------------------------
 GROWTH   (CANCER STAGE   0, DESTABILIZATION/GATE   0, MUTATION TYPE   1)= 0.00000000000000E+00
 GROWTH   (CANCER STAGE   1, DESTABILIZATION/GATE   0, MUTATION TYPE   1)= 0.00000000000000E+00
 GROWTH   (CANCER STAGE   2, DESTABILIZATION/GATE   0, MUTATION TYPE   1)= 0.00000000000000E+00
 DEATH    (CANCER STAGE   0, DESTABILIZATION/GATE   0, MUTATION TYPE   1)= 0.00000000000000E+00
 DEATH    (CANCER STAGE   1, DESTABILIZATION/GATE   0, MUTATION TYPE   1)= 0.00000000000000E+00
 DEATH    (CANCER STAGE   2, DESTABILIZATION/GATE   0, MUTATION TYPE   1)= 0.00000000000000E+00
 MUTATION (CANCER STAGE   0, DESTABILIZATION/GATE   0, MUTATION TYPE   1)= 6.25000006265475E-10
 MUTATION (CANCER STAGE   1, DESTABILIZATION/GATE   0, MUTATION TYPE   1)= 6.25000006265475E-10
 MUTATION (CANCER STAGE   2, DESTABILIZATION/GATE   0, MUTATION TYPE   1)= 1.00000000000000E+03
 GATE-PASS(CANCER STAGE   0, DESTABILIZATION/GATE   0, MUTATION TYPE   1)= 9.33258454012766E-01
 GATE-PASS(CANCER STAGE   1, DESTABILIZATION/GATE   0, MUTATION TYPE   1)= 9.33258454012766E-01
 GATE-PASS(CANCER STAGE   2, DESTABILIZATION/GATE   0, MUTATION TYPE   1)= 9.33258454012766E-01
 GROWTH   (CANCER STAGE   0, DESTABILIZATION/GATE   1, MUTATION TYPE   1)= 0.00000000000000E+00
 GROWTH   (CANCER STAGE   1, DESTABILIZATION/GATE   1, MUTATION TYPE   1)= 0.00000000000000E+00
 GROWTH   (CANCER STAGE   2, DESTABILIZATION/GATE   1, MUTATION TYPE   1)= 0.00000000000000E+00
 DEATH    (CANCER STAGE   0, DESTABILIZATION/GATE   1, MUTATION TYPE   1)= 0.00000000000000E+00
 DEATH    (CANCER STAGE   1, DESTABILIZATION/GATE   1, MUTATION TYPE   1)= 0.00000000000000E+00
 DEATH    (CANCER STAGE   2, DESTABILIZATION/GATE   1, MUTATION TYPE   1)= 0.00000000000000E+00
 MUTATION (CANCER STAGE   0, DESTABILIZATION/GATE   1, MUTATION TYPE   1)= 6.25000312518181E-08
 MUTATION (CANCER STAGE   1, DESTABILIZATION/GATE   1, MUTATION TYPE   1)= 6.25000312518181E-08
 MUTATION (CANCER STAGE   2, DESTABILIZATION/GATE   1, MUTATION TYPE   1)= 6.25000312518181E-08
 AGE INTERVAL: 2.66666666666667E+01-
 -----------------------------------
 GROWTH   (CANCER STAGE   0, DESTABILIZATION/GATE   0, MUTATION TYPE   1)= 0.00000000000000E+00
 GROWTH   (CANCER STAGE   1, DESTABILIZATION/GATE   0, MUTATION TYPE   1)= 0.00000000000000E+00
 GROWTH   (CANCER STAGE   2, DESTABILIZATION/GATE   0, MUTATION TYPE   1)= 0.00000000000000E+00
 DEATH    (CANCER STAGE   0, DESTABILIZATION/GATE   0, MUTATION TYPE   1)= 0.00000000000000E+00
 DEATH    (CANCER STAGE   1, DESTABILIZATION/GATE   0, MUTATION TYPE   1)= 0.00000000000000E+00
 DEATH    (CANCER STAGE   2, DESTABILIZATION/GATE   0, MUTATION TYPE   1)= 0.00000000000000E+00
 MUTATION (CANCER STAGE   0, DESTABILIZATION/GATE   0, MUTATION TYPE   1)= 3.12500007994959E-09
 MUTATION (CANCER STAGE   1, DESTABILIZATION/GATE   0, MUTATION TYPE   1)= 3.12500007994959E-09
 MUTATION (CANCER STAGE   2, DESTABILIZATION/GATE   0, MUTATION TYPE   1)= 1.00000000000000E+03
 GATE-PASS(CANCER STAGE   0, DESTABILIZATION/GATE   0, MUTATION TYPE   1)= 9.33258454012766E-01
 GATE-PASS(CANCER STAGE   1, DESTABILIZATION/GATE   0, MUTATION TYPE   1)= 9.33258454012766E-01
 GATE-PASS(CANCER STAGE   2, DESTABILIZATION/GATE   0, MUTATION TYPE   1)= 9.33258454012766E-01
 GROWTH   (CANCER STAGE   0, DESTABILIZATION/GATE   1, MUTATION TYPE   1)= 0.00000000000000E+00
 GROWTH   (CANCER STAGE   1, DESTABILIZATION/GATE   1, MUTATION TYPE   1)= 0.00000000000000E+00
 GROWTH   (CANCER STAGE   2, DESTABILIZATION/GATE   1, MUTATION TYPE   1)= 0.00000000000000E+00
 DEATH    (CANCER STAGE   0, DESTABILIZATION/GATE   1, MUTATION TYPE   1)= 0.00000000000000E+00
 DEATH    (CANCER STAGE   1, DESTABILIZATION/GATE   1, MUTATION TYPE   1)= 0.00000000000000E+00
 DEATH    (CANCER STAGE   2, DESTABILIZATION/GATE   1, MUTATION TYPE   1)= 0.00000000000000E+00
 MUTATION (CANCER STAGE   0, DESTABILIZATION/GATE   1, MUTATION TYPE   1)= 3.12500781254651E-07
 MUTATION (CANCER STAGE   1, DESTABILIZATION/GATE   1, MUTATION TYPE   1)= 3.12500781254651E-07
 MUTATION (CANCER STAGE   2, DESTABILIZATION/GATE   1, MUTATION TYPE   1)= 3.12500781254651E-07
 AGE INTERVAL: 0.00000000000000E+00-
 -----------------------------------
 AGE INTERVAL: 7.28280000000000E-01-
 -----------------------------------
 AGE INTERVAL: 2.66666666666667E+01-
 -----------------------------------
 AGE 8.00000000000000E+01 INTEGRATED HAZARD 1.41784869701679E-07 HAZARD 1.08173957684214E-08 OK      32 BAD       6 FAIL       0
 CLOCK TIME USED 7.60000001173466E-02 SECONDS
 CPU TIME USED 0.00000000000000E+00 SECONDS
 MINIMISATION ROUTINE FITTERMVKMULTGATESTOCHHAZ REVISED BY M P LITTLE 11 MARCH 2009
 GESTATION LENGTH   0.7283
 CONVERGENCE CRITERION 1.0000E-15 NUMBER OF INTEGRATION STEPS   100
 MINIMUM STEP LENGTH 1.0000E-25 INTEGRATOR SCALING "SMALL AMOUNT" 1.0000E-40
 INTEGRATOR SCALING THRESHOLD 1.0000E+00
 INTEGRATOR TYPE: BULIRSCH-STOER STIFF           
 MODEL  1 SCALING COEFFICIENT 1.00000000000000E+00
 =================================================
 Y(I,J) IN HAZARD THAT ARE SET TO ZERO
 -------------------------------------
 DESTABILIZATION/GATE LEVEL =    0 DESTABILIZATION TYPE =    1
 DESTABILIZATION/GATE LEVEL =    1 DESTABILIZATION TYPE =    1
 AGE INTERVAL: 0.00000000000000E+00-
 -----------------------------------
 GROWTH   (CANCER STAGE   0, DESTABILIZATION/GATE   0, MUTATION TYPE   1)= 2.09387021095167E+01
 GROWTH   (CANCER STAGE   1, DESTABILIZATION/GATE   0, MUTATION TYPE   1)= 0.00000000000000E+00
 GROWTH   (CANCER STAGE   2, DESTABILIZATION/GATE   0, MUTATION TYPE   1)= 0.00000000000000E+00
 DEATH    (CANCER STAGE   0, DESTABILIZATION/GATE   0, MUTATION TYPE   1)= 0.00000000000000E+00
 DEATH    (CANCER STAGE   1, DESTABILIZATION/GATE   0, MUTATION TYPE   1)= 0.00000000000000E+00
 DEATH    (CANCER STAGE   2, DESTABILIZATION/GATE   0, MUTATION TYPE   1)= 0.00000000000000E+00
 MUTATION (CANCER STAGE   0, DESTABILIZATION/GATE   0, MUTATION TYPE   1)= 6.25000006265475E-10
 MUTATION (CANCER STAGE   1, DESTABILIZATION/GATE   0, MUTATION TYPE   1)= 6.25000006265475E-10
 MUTATION (CANCER STAGE   2, DESTABILIZATION/GATE   0, MUTATION TYPE   1)= 1.00000000000000E+03
 GATE-PASS(CANCER STAGE   0, DESTABILIZATION/GATE   0, MUTATION TYPE   1)= 9.33258454012766E-01
 GATE-PASS(CANCER STAGE   1, DESTABILIZATION/GATE   0, MUTATION TYPE   1)= 9.33258454012766E-01
 GATE-PASS(CANCER STAGE   2, DESTABILIZATION/GATE   0, MUTATION TYPE   1)= 9.33258454012766E-01
 GROWTH   (CANCER STAGE   0, DESTABILIZATION/GATE   1, MUTATION TYPE   1)= 2.19387021095167E+01
 GROWTH   (CANCER STAGE   1, DESTABILIZATION/GATE   1, MUTATION TYPE   1)= 0.00000000000000E+00
 GROWTH   (CANCER STAGE   2, DESTABILIZATION/GATE   1, MUTATION TYPE   1)= 0.00000000000000E+00
 DEATH    (CANCER STAGE   0, DESTABILIZATION/GATE   1, MUTATION TYPE   1)= 0.00000000000000E+00
 DEATH    (CANCER STAGE   1, DESTABILIZATION/GATE   1, MUTATION TYPE   1)= 0.00000000000000E+00
 DEATH    (CANCER STAGE   2, DESTABILIZATION/GATE   1, MUTATION TYPE   1)= 0.00000000000000E+00
 MUTATION (CANCER STAGE   0, DESTABILIZATION/GATE   1, MUTATION TYPE   1)= 6.25000312518181E-08
 MUTATION (CANCER STAGE   1, DESTABILIZATION/GATE   1, MUTATION TYPE   1)= 6.25000312518181E-08
 MUTATION (CANCER STAGE   2, DESTABILIZATION/GATE   1, MUTATION TYPE   1)= 6.25000312518181E-08
 AGE INTERVAL: 7.28280000000000E-01-
 -----------------------------------
 GROWTH   (CANCER STAGE   0, DESTABILIZATION/GATE   0, MUTATION TYPE   1)= 0.00000000000000E+00
 GROWTH   (CANCER STAGE   1, DESTABILIZATION/GATE   0, MUTATION TYPE   1)= 0.00000000000000E+00
 GROWTH   (CANCER STAGE   2, DESTABILIZATION/GATE   0, MUTATION TYPE   1)= 0.00000000000000E+00
 DEATH    (CANCER STAGE   0, DESTABILIZATION/GATE   0, MUTATION TYPE   1)= 0.00000000000000E+00
 DEATH    (CANCER STAGE   1, DESTABILIZATION/GATE   0, MUTATION TYPE   1)= 0.00000000000000E+00
 DEATH    (CANCER STAGE   2, DESTABILIZATION/GATE   0, MUTATION TYPE   1)= 0.00000000000000E+00
 MUTATION (CANCER STAGE   0, DESTABILIZATION/GATE   0, MUTATION TYPE   1)= 6.25000006265475E-10
 MUTATION (CANCER STAGE   1, DESTABILIZATION/GATE   0, MUTATION TYPE   1)= 6.25000006265475E-10
 MUTATION (CANCER STAGE   2, DESTABILIZATION/GATE   0, MUTATION TYPE   1)= 1.00000000000000E+03
 GATE-PASS(CANCER STAGE   0, DESTABILIZATION/GATE   0, MUTATION TYPE   1)= 9.33258454012766E-01
 GATE-PASS(CANCER STAGE   1, DESTABILIZATION/GATE   0, MUTATION TYPE   1)= 9.33258454012766E-01
 GATE-PASS(CANCER STAGE   2, DESTABILIZATION/GATE   0, MUTATION TYPE   1)= 9.33258454012766E-01
 GROWTH   (CANCER STAGE   0, DESTABILIZATION/GATE   1, MUTATION TYPE   1)= 0.00000000000000E+00
 GROWTH   (CANCER STAGE   1, DESTABILIZATION/GATE   1, MUTATION TYPE   1)= 0.00000000000000E+00
 GROWTH   (CANCER STAGE   2, DESTABILIZATION/GATE   1, MUTATION TYPE   1)= 0.00000000000000E+00
 DEATH    (CANCER STAGE   0, DESTABILIZATION/GATE   1, MUTATION TYPE   1)= 0.00000000000000E+00
 DEATH    (CANCER STAGE   1, DESTABILIZATION/GATE   1, MUTATION TYPE   1)= 0.00000000000000E+00
 DEATH    (CANCER STAGE   2, DESTABILIZATION/GATE   1, MUTATION TYPE   1)= 0.00000000000000E+00
 MUTATION (CANCER STAGE   0, DESTABILIZATION/GATE   1, MUTATION TYPE   1)= 6.25000312518181E-08
 MUTATION (CANCER STAGE   1, DESTABILIZATION/GATE   1, MUTATION TYPE   1)= 6.25000312518181E-08
 MUTATION (CANCER STAGE   2, DESTABILIZATION/GATE   1, MUTATION TYPE   1)= 6.25000312518181E-08
 AGE INTERVAL: 2.66666666666667E+01-
 -----------------------------------
 GROWTH   (CANCER STAGE   0, DESTABILIZATION/GATE   0, MUTATION TYPE   1)= 0.00000000000000E+00
 GROWTH   (CANCER STAGE   1, DESTABILIZATION/GATE   0, MUTATION TYPE   1)= 0.00000000000000E+00
 GROWTH   (CANCER STAGE   2, DESTABILIZATION/GATE   0, MUTATION TYPE   1)= 0.00000000000000E+00
 DEATH    (CANCER STAGE   0, DESTABILIZATION/GATE   0, MUTATION TYPE   1)= 0.00000000000000E+00
 DEATH    (CANCER STAGE   1, DESTABILIZATION/GATE   0, MUTATION TYPE   1)= 0.00000000000000E+00
 DEATH    (CANCER STAGE   2, DESTABILIZATION/GATE   0, MUTATION TYPE   1)= 0.00000000000000E+00
 MUTATION (CANCER STAGE   0, DESTABILIZATION/GATE   0, MUTATION TYPE   1)= 6.25000030921030E-09
 MUTATION (CANCER STAGE   1, DESTABILIZATION/GATE   0, MUTATION TYPE   1)= 6.25000030921030E-09
 MUTATION (CANCER STAGE   2, DESTABILIZATION/GATE   0, MUTATION TYPE   1)= 1.00000000000000E+03
 GATE-PASS(CANCER STAGE   0, DESTABILIZATION/GATE   0, MUTATION TYPE   1)= 9.33258454012766E-01
 GATE-PASS(CANCER STAGE   1, DESTABILIZATION/GATE   0, MUTATION TYPE   1)= 9.33258454012766E-01
 GATE-PASS(CANCER STAGE   2, DESTABILIZATION/GATE   0, MUTATION TYPE   1)= 9.33258454012766E-01
 GROWTH   (CANCER STAGE   0, DESTABILIZATION/GATE   1, MUTATION TYPE   1)= 0.00000000000000E+00
 GROWTH   (CANCER STAGE   1, DESTABILIZATION/GATE   1, MUTATION TYPE   1)= 0.00000000000000E+00
 GROWTH   (CANCER STAGE   2, DESTABILIZATION/GATE   1, MUTATION TYPE   1)= 0.00000000000000E+00
 DEATH    (CANCER STAGE   0, DESTABILIZATION/GATE   1, MUTATION TYPE   1)= 0.00000000000000E+00
 DEATH    (CANCER STAGE   1, DESTABILIZATION/GATE   1, MUTATION TYPE   1)= 0.00000000000000E+00
 DEATH    (CANCER STAGE   2, DESTABILIZATION/GATE   1, MUTATION TYPE   1)= 0.00000000000000E+00
 MUTATION (CANCER STAGE   0, DESTABILIZATION/GATE   1, MUTATION TYPE   1)= 6.25003125017989E-07
 MUTATION (CANCER STAGE   1, DESTABILIZATION/GATE   1, MUTATION TYPE   1)= 6.25003125017989E-07
 MUTATION (CANCER STAGE   2, DESTABILIZATION/GATE   1, MUTATION TYPE   1)= 6.25003125017989E-07
 AGE INTERVAL: 0.00000000000000E+00-
 -----------------------------------
 AGE INTERVAL: 7.28280000000000E-01-
 -----------------------------------
 AGE INTERVAL: 2.66666666666667E+01-
 -----------------------------------
 AGE 8.00000000000000E+01 INTEGRATED HAZARD 1.32481503771241E-06 HAZARD 7.43765209079764E-08 OK      35 BAD       6 FAIL       0
 CLOCK TIME USED 7.49999999534339E-02 SECONDS
 CPU TIME USED 1.56001000000000E-02 SECONDS
 MINIMISATION ROUTINE FITTERMVKMULTGATESTOCHHAZ REVISED BY M P LITTLE 11 MARCH 2009
 GESTATION LENGTH   0.7283
 CONVERGENCE CRITERION 1.0000E-15 NUMBER OF INTEGRATION STEPS   100
 MINIMUM STEP LENGTH 1.0000E-25 INTEGRATOR SCALING "SMALL AMOUNT" 1.0000E-40
 INTEGRATOR SCALING THRESHOLD 1.0000E+00
 INTEGRATOR TYPE: BULIRSCH-STOER STIFF           
 MODEL  1 SCALING COEFFICIENT 1.00000000000000E+00
 =================================================
 Y(I,J) IN HAZARD THAT ARE SET TO ZERO
 -------------------------------------
 DESTABILIZATION/GATE LEVEL =    0 DESTABILIZATION TYPE =    1
 DESTABILIZATION/GATE LEVEL =    1 DESTABILIZATION TYPE =    1
 AGE INTERVAL: 0.00000000000000E+00-
 -----------------------------------
 GROWTH   (CANCER STAGE   0, DESTABILIZATION/GATE   0, MUTATION TYPE   1)= 2.47457388567015E+01
 GROWTH   (CANCER STAGE   1, DESTABILIZATION/GATE   0, MUTATION TYPE   1)= 0.00000000000000E+00
 GROWTH   (CANCER STAGE   2, DESTABILIZATION/GATE   0, MUTATION TYPE   1)= 0.00000000000000E+00
 DEATH    (CANCER STAGE   0, DESTABILIZATION/GATE   0, MUTATION TYPE   1)= 0.00000000000000E+00
 DEATH    (CANCER STAGE   1, DESTABILIZATION/GATE   0, MUTATION TYPE   1)= 0.00000000000000E+00
 DEATH    (CANCER STAGE   2, DESTABILIZATION/GATE   0, MUTATION TYPE   1)= 0.00000000000000E+00
 MUTATION (CANCER STAGE   0, DESTABILIZATION/GATE   0, MUTATION TYPE   1)= 8.75000008771665E-10
 MUTATION (CANCER STAGE   1, DESTABILIZATION/GATE   0, MUTATION TYPE   1)= 8.75000008771665E-10
 MUTATION (CANCER STAGE   2, DESTABILIZATION/GATE   0, MUTATION TYPE   1)= 1.00000000000000E+03
 GATE-PASS(CANCER STAGE   0, DESTABILIZATION/GATE   0, MUTATION TYPE   1)= 9.33258454012767E-01
 GATE-PASS(CANCER STAGE   1, DESTABILIZATION/GATE   0, MUTATION TYPE   1)= 9.33258454012767E-01
 GATE-PASS(CANCER STAGE   2, DESTABILIZATION/GATE   0, MUTATION TYPE   1)= 9.33258454012767E-01
 GROWTH   (CANCER STAGE   0, DESTABILIZATION/GATE   1, MUTATION TYPE   1)= 2.57457388567015E+01
 GROWTH   (CANCER STAGE   1, DESTABILIZATION/GATE   1, MUTATION TYPE   1)= 0.00000000000000E+00
 GROWTH   (CANCER STAGE   2, DESTABILIZATION/GATE   1, MUTATION TYPE   1)= 0.00000000000000E+00
 DEATH    (CANCER STAGE   0, DESTABILIZATION/GATE   1, MUTATION TYPE   1)= 0.00000000000000E+00
 DEATH    (CANCER STAGE   1, DESTABILIZATION/GATE   1, MUTATION TYPE   1)= 0.00000000000000E+00
 DEATH    (CANCER STAGE   2, DESTABILIZATION/GATE   1, MUTATION TYPE   1)= 0.00000000000000E+00
 MUTATION (CANCER STAGE   0, DESTABILIZATION/GATE   1, MUTATION TYPE   1)= 8.75000437525453E-08
 MUTATION (CANCER STAGE   1, DESTABILIZATION/GATE   1, MUTATION TYPE   1)= 8.75000437525453E-08
 MUTATION (CANCER STAGE   2, DESTABILIZATION/GATE   1, MUTATION TYPE   1)= 8.75000437525453E-08
 AGE INTERVAL: 7.28280000000000E-01-
 -----------------------------------
 GROWTH   (CANCER STAGE   0, DESTABILIZATION/GATE   0, MUTATION TYPE   1)= 0.00000000000000E+00
 GROWTH   (CANCER STAGE   1, DESTABILIZATION/GATE   0, MUTATION TYPE   1)= 0.00000000000000E+00
 GROWTH   (CANCER STAGE   2, DESTABILIZATION/GATE   0, MUTATION TYPE   1)= 0.00000000000000E+00
 DEATH    (CANCER STAGE   0, DESTABILIZATION/GATE   0, MUTATION TYPE   1)= 0.00000000000000E+00
 DEATH    (CANCER STAGE   1, DESTABILIZATION/GATE   0, MUTATION TYPE   1)= 0.00000000000000E+00
 DEATH    (CANCER STAGE   2, DESTABILIZATION/GATE   0, MUTATION TYPE   1)= 0.00000000000000E+00
 MUTATION (CANCER STAGE   0, DESTABILIZATION/GATE   0, MUTATION TYPE   1)= 8.75000008771665E-10
 MUTATION (CANCER STAGE   1, DESTABILIZATION/GATE   0, MUTATION TYPE   1)= 8.75000008771665E-10
 MUTATION (CANCER STAGE   2, DESTABILIZATION/GATE   0, MUTATION TYPE   1)= 1.00000000000000E+03
 GATE-PASS(CANCER STAGE   0, DESTABILIZATION/GATE   0, MUTATION TYPE   1)= 9.33258454012767E-01
 GATE-PASS(CANCER STAGE   1, DESTABILIZATION/GATE   0, MUTATION TYPE   1)= 9.33258454012767E-01
 GATE-PASS(CANCER STAGE   2, DESTABILIZATION/GATE   0, MUTATION TYPE   1)= 9.33258454012767E-01
 GROWTH   (CANCER STAGE   0, DESTABILIZATION/GATE   1, MUTATION TYPE   1)= 0.00000000000000E+00
 GROWTH   (CANCER STAGE   1, DESTABILIZATION/GATE   1, MUTATION TYPE   1)= 0.00000000000000E+00
 GROWTH   (CANCER STAGE   2, DESTABILIZATION/GATE   1, MUTATION TYPE   1)= 0.00000000000000E+00
 DEATH    (CANCER STAGE   0, DESTABILIZATION/GATE   1, MUTATION TYPE   1)= 0.00000000000000E+00
 DEATH    (CANCER STAGE   1, DESTABILIZATION/GATE   1, MUTATION TYPE   1)= 0.00000000000000E+00
 DEATH    (CANCER STAGE   2, DESTABILIZATION/GATE   1, MUTATION TYPE   1)= 0.00000000000000E+00
 MUTATION (CANCER STAGE   0, DESTABILIZATION/GATE   1, MUTATION TYPE   1)= 8.75000437525453E-08
 MUTATION (CANCER STAGE   1, DESTABILIZATION/GATE   1, MUTATION TYPE   1)= 8.75000437525453E-08
 MUTATION (CANCER STAGE   2, DESTABILIZATION/GATE   1, MUTATION TYPE   1)= 8.75000437525453E-08
 AGE INTERVAL: 2.66666666666667E+01-
 -----------------------------------
 GROWTH   (CANCER STAGE   0, DESTABILIZATION/GATE   0, MUTATION TYPE   1)= 0.00000000000000E+00
 GROWTH   (CANCER STAGE   1, DESTABILIZATION/GATE   0, MUTATION TYPE   1)= 0.00000000000000E+00
 GROWTH   (CANCER STAGE   2, DESTABILIZATION/GATE   0, MUTATION TYPE   1)= 0.00000000000000E+00
 DEATH    (CANCER STAGE   0, DESTABILIZATION/GATE   0, MUTATION TYPE   1)= 0.00000000000000E+00
 DEATH    (CANCER STAGE   1, DESTABILIZATION/GATE   0, MUTATION TYPE   1)= 0.00000000000000E+00
 DEATH    (CANCER STAGE   2, DESTABILIZATION/GATE   0, MUTATION TYPE   1)= 0.00000000000000E+00
 MUTATION (CANCER STAGE   0, DESTABILIZATION/GATE   0, MUTATION TYPE   1)= 8.75000008771665E-10
 MUTATION (CANCER STAGE   1, DESTABILIZATION/GATE   0, MUTATION TYPE   1)= 8.75000008771665E-10
 MUTATION (CANCER STAGE   2, DESTABILIZATION/GATE   0, MUTATION TYPE   1)= 1.00000000000000E+03
 GATE-PASS(CANCER STAGE   0, DESTABILIZATION/GATE   0, MUTATION TYPE   1)= 9.33258454012767E-01
 GATE-PASS(CANCER STAGE   1, DESTABILIZATION/GATE   0, MUTATION TYPE   1)= 9.33258454012767E-01
 GATE-PASS(CANCER STAGE   2, DESTABILIZATION/GATE   0, MUTATION TYPE   1)= 9.33258454012767E-01
 GROWTH   (CANCER STAGE   0, DESTABILIZATION/GATE   1, MUTATION TYPE   1)= 0.00000000000000E+00
 GROWTH   (CANCER STAGE   1, DESTABILIZATION/GATE   1, MUTATION TYPE   1)= 0.00000000000000E+00
 GROWTH   (CANCER STAGE   2, DESTABILIZATION/GATE   1, MUTATION TYPE   1)= 0.00000000000000E+00
 DEATH    (CANCER STAGE   0, DESTABILIZATION/GATE   1, MUTATION TYPE   1)= 0.00000000000000E+00
 DEATH    (CANCER STAGE   1, DESTABILIZATION/GATE   1, MUTATION TYPE   1)= 0.00000000000000E+00
 DEATH    (CANCER STAGE   2, DESTABILIZATION/GATE   1, MUTATION TYPE   1)= 0.00000000000000E+00
 MUTATION (CANCER STAGE   0, DESTABILIZATION/GATE   1, MUTATION TYPE   1)= 8.75000437525453E-08
 MUTATION (CANCER STAGE   1, DESTABILIZATION/GATE   1, MUTATION TYPE   1)= 8.75000437525453E-08
 MUTATION (CANCER STAGE   2, DESTABILIZATION/GATE   1, MUTATION TYPE   1)= 8.75000437525453E-08
 AGE INTERVAL: 0.00000000000000E+00-
 -----------------------------------
 AGE INTERVAL: 7.28280000000000E-01-
 -----------------------------------
 AGE INTERVAL: 2.66666666666667E+01-
 -----------------------------------
 AGE 8.00000000000000E+01 INTEGRATED HAZARD 1.34886846922091E-07 HAZARD 7.85517194515953E-09 OK      31 BAD       4 FAIL       0
 CLOCK TIME USED 7.89999999105930E-02 SECONDS
 CPU TIME USED 0.00000000000000E+00 SECONDS
 MINIMISATION ROUTINE FITTERMVKMULTGATESTOCHHAZ REVISED BY M P LITTLE 11 MARCH 2009
 GESTATION LENGTH   0.7283
 CONVERGENCE CRITERION 1.0000E-15 NUMBER OF INTEGRATION STEPS   100
 MINIMUM STEP LENGTH 1.0000E-25 INTEGRATOR SCALING "SMALL AMOUNT" 1.0000E-40
 INTEGRATOR SCALING THRESHOLD 1.0000E+00
 INTEGRATOR TYPE: BULIRSCH-STOER STIFF           
 MODEL  1 SCALING COEFFICIENT 1.00000000000000E+00
 =================================================
 Y(I,J) IN HAZARD THAT ARE SET TO ZERO
 -------------------------------------
 DESTABILIZATION/GATE LEVEL =    0 DESTABILIZATION TYPE =    1
 DESTABILIZATION/GATE LEVEL =    1 DESTABILIZATION TYPE =    1
 AGE INTERVAL: 0.00000000000000E+00-
 -----------------------------------
 GROWTH   (CANCER STAGE   0, DESTABILIZATION/GATE   0, MUTATION TYPE   1)= 2.47457388567015E+01
 GROWTH   (CANCER STAGE   1, DESTABILIZATION/GATE   0, MUTATION TYPE   1)= 0.00000000000000E+00
 GROWTH   (CANCER STAGE   2, DESTABILIZATION/GATE   0, MUTATION TYPE   1)= 0.00000000000000E+00
 DEATH    (CANCER STAGE   0, DESTABILIZATION/GATE   0, MUTATION TYPE   1)= 0.00000000000000E+00
 DEATH    (CANCER STAGE   1, DESTABILIZATION/GATE   0, MUTATION TYPE   1)= 0.00000000000000E+00
 DEATH    (CANCER STAGE   2, DESTABILIZATION/GATE   0, MUTATION TYPE   1)= 0.00000000000000E+00
 MUTATION (CANCER STAGE   0, DESTABILIZATION/GATE   0, MUTATION TYPE   1)= 8.75000008771665E-10
 MUTATION (CANCER STAGE   1, DESTABILIZATION/GATE   0, MUTATION TYPE   1)= 8.75000008771665E-10
 MUTATION (CANCER STAGE   2, DESTABILIZATION/GATE   0, MUTATION TYPE   1)= 1.00000000000000E+03
 GATE-PASS(CANCER STAGE   0, DESTABILIZATION/GATE   0, MUTATION TYPE   1)= 9.33258454012767E-01
 GATE-PASS(CANCER STAGE   1, DESTABILIZATION/GATE   0, MUTATION TYPE   1)= 9.33258454012767E-01
 GATE-PASS(CANCER STAGE   2, DESTABILIZATION/GATE   0, MUTATION TYPE   1)= 9.33258454012767E-01
 GROWTH   (CANCER STAGE   0, DESTABILIZATION/GATE   1, MUTATION TYPE   1)= 2.57457388567015E+01
 GROWTH   (CANCER STAGE   1, DESTABILIZATION/GATE   1, MUTATION TYPE   1)= 0.00000000000000E+00
 GROWTH   (CANCER STAGE   2, DESTABILIZATION/GATE   1, MUTATION TYPE   1)= 0.00000000000000E+00
 DEATH    (CANCER STAGE   0, DESTABILIZATION/GATE   1, MUTATION TYPE   1)= 0.00000000000000E+00
 DEATH    (CANCER STAGE   1, DESTABILIZATION/GATE   1, MUTATION TYPE   1)= 0.00000000000000E+00
 DEATH    (CANCER STAGE   2, DESTABILIZATION/GATE   1, MUTATION TYPE   1)= 0.00000000000000E+00
 MUTATION (CANCER STAGE   0, DESTABILIZATION/GATE   1, MUTATION TYPE   1)= 8.75000437525453E-08
 MUTATION (CANCER STAGE   1, DESTABILIZATION/GATE   1, MUTATION TYPE   1)= 8.75000437525453E-08
 MUTATION (CANCER STAGE   2, DESTABILIZATION/GATE   1, MUTATION TYPE   1)= 8.75000437525453E-08
 AGE INTERVAL: 7.28280000000000E-01-
 -----------------------------------
 GROWTH   (CANCER STAGE   0, DESTABILIZATION/GATE   0, MUTATION TYPE   1)= 0.00000000000000E+00
 GROWTH   (CANCER STAGE   1, DESTABILIZATION/GATE   0, MUTATION TYPE   1)= 0.00000000000000E+00
 GROWTH   (CANCER STAGE   2, DESTABILIZATION/GATE   0, MUTATION TYPE   1)= 0.00000000000000E+00
 DEATH    (CANCER STAGE   0, DESTABILIZATION/GATE   0, MUTATION TYPE   1)= 0.00000000000000E+00
 DEATH    (CANCER STAGE   1, DESTABILIZATION/GATE   0, MUTATION TYPE   1)= 0.00000000000000E+00
 DEATH    (CANCER STAGE   2, DESTABILIZATION/GATE   0, MUTATION TYPE   1)= 0.00000000000000E+00
 MUTATION (CANCER STAGE   0, DESTABILIZATION/GATE   0, MUTATION TYPE   1)= 8.75000008771665E-10
 MUTATION (CANCER STAGE   1, DESTABILIZATION/GATE   0, MUTATION TYPE   1)= 8.75000008771665E-10
 MUTATION (CANCER STAGE   2, DESTABILIZATION/GATE   0, MUTATION TYPE   1)= 1.00000000000000E+03
 GATE-PASS(CANCER STAGE   0, DESTABILIZATION/GATE   0, MUTATION TYPE   1)= 9.33258454012767E-01
 GATE-PASS(CANCER STAGE   1, DESTABILIZATION/GATE   0, MUTATION TYPE   1)= 9.33258454012767E-01
 GATE-PASS(CANCER STAGE   2, DESTABILIZATION/GATE   0, MUTATION TYPE   1)= 9.33258454012767E-01
 GROWTH   (CANCER STAGE   0, DESTABILIZATION/GATE   1, MUTATION TYPE   1)= 0.00000000000000E+00
 GROWTH   (CANCER STAGE   1, DESTABILIZATION/GATE   1, MUTATION TYPE   1)= 0.00000000000000E+00
 GROWTH   (CANCER STAGE   2, DESTABILIZATION/GATE   1, MUTATION TYPE   1)= 0.00000000000000E+00
 DEATH    (CANCER STAGE   0, DESTABILIZATION/GATE   1, MUTATION TYPE   1)= 0.00000000000000E+00
 DEATH    (CANCER STAGE   1, DESTABILIZATION/GATE   1, MUTATION TYPE   1)= 0.00000000000000E+00
 DEATH    (CANCER STAGE   2, DESTABILIZATION/GATE   1, MUTATION TYPE   1)= 0.00000000000000E+00
 MUTATION (CANCER STAGE   0, DESTABILIZATION/GATE   1, MUTATION TYPE   1)= 8.75000437525453E-08
 MUTATION (CANCER STAGE   1, DESTABILIZATION/GATE   1, MUTATION TYPE   1)= 8.75000437525453E-08
 MUTATION (CANCER STAGE   2, DESTABILIZATION/GATE   1, MUTATION TYPE   1)= 8.75000437525453E-08
 AGE INTERVAL: 2.66666666666667E+01-
 -----------------------------------
 GROWTH   (CANCER STAGE   0, DESTABILIZATION/GATE   0, MUTATION TYPE   1)= 0.00000000000000E+00
 GROWTH   (CANCER STAGE   1, DESTABILIZATION/GATE   0, MUTATION TYPE   1)= 0.00000000000000E+00
 GROWTH   (CANCER STAGE   2, DESTABILIZATION/GATE   0, MUTATION TYPE   1)= 0.00000000000000E+00
 DEATH    (CANCER STAGE   0, DESTABILIZATION/GATE   0, MUTATION TYPE   1)= 0.00000000000000E+00
 DEATH    (CANCER STAGE   1, DESTABILIZATION/GATE   0, MUTATION TYPE   1)= 0.00000000000000E+00
 DEATH    (CANCER STAGE   2, DESTABILIZATION/GATE   0, MUTATION TYPE   1)= 0.00000000000000E+00
 MUTATION (CANCER STAGE   0, DESTABILIZATION/GATE   0, MUTATION TYPE   1)= 1.05000000574733E-09
 MUTATION (CANCER STAGE   1, DESTABILIZATION/GATE   0, MUTATION TYPE   1)= 1.05000000574733E-09
 MUTATION (CANCER STAGE   2, DESTABILIZATION/GATE   0, MUTATION TYPE   1)= 1.00000000000000E+03
 GATE-PASS(CANCER STAGE   0, DESTABILIZATION/GATE   0, MUTATION TYPE   1)= 9.33258454012767E-01
 GATE-PASS(CANCER STAGE   1, DESTABILIZATION/GATE   0, MUTATION TYPE   1)= 9.33258454012767E-01
 GATE-PASS(CANCER STAGE   2, DESTABILIZATION/GATE   0, MUTATION TYPE   1)= 9.33258454012767E-01
 GROWTH   (CANCER STAGE   0, DESTABILIZATION/GATE   1, MUTATION TYPE   1)= 0.00000000000000E+00
 GROWTH   (CANCER STAGE   1, DESTABILIZATION/GATE   1, MUTATION TYPE   1)= 0.00000000000000E+00
 GROWTH   (CANCER STAGE   2, DESTABILIZATION/GATE   1, MUTATION TYPE   1)= 0.00000000000000E+00
 DEATH    (CANCER STAGE   0, DESTABILIZATION/GATE   1, MUTATION TYPE   1)= 0.00000000000000E+00
 DEATH    (CANCER STAGE   1, DESTABILIZATION/GATE   1, MUTATION TYPE   1)= 0.00000000000000E+00
 DEATH    (CANCER STAGE   2, DESTABILIZATION/GATE   1, MUTATION TYPE   1)= 0.00000000000000E+00
 MUTATION (CANCER STAGE   0, DESTABILIZATION/GATE   1, MUTATION TYPE   1)= 1.05000063003070E-07
 MUTATION (CANCER STAGE   1, DESTABILIZATION/GATE   1, MUTATION TYPE   1)= 1.05000063003070E-07
 MUTATION (CANCER STAGE   2, DESTABILIZATION/GATE   1, MUTATION TYPE   1)= 1.05000063003070E-07
 AGE INTERVAL: 0.00000000000000E+00-
 -----------------------------------
 AGE INTERVAL: 7.28280000000000E-01-
 -----------------------------------
 AGE INTERVAL: 2.66666666666667E+01-
 -----------------------------------
 AGE 8.00000000000000E+01 INTEGRATED HAZARD 2.09224637900291E-07 HAZARD 1.17562276601587E-08 OK      29 BAD       5 FAIL       0
 CLOCK TIME USED 7.09999999962747E-02 SECONDS
 CPU TIME USED 3.12002000000000E-02 SECONDS
 MINIMISATION ROUTINE FITTERMVKMULTGATESTOCHHAZ REVISED BY M P LITTLE 11 MARCH 2009
 GESTATION LENGTH   0.7283
 CONVERGENCE CRITERION 1.0000E-15 NUMBER OF INTEGRATION STEPS   100
 MINIMUM STEP LENGTH 1.0000E-25 INTEGRATOR SCALING "SMALL AMOUNT" 1.0000E-40
 INTEGRATOR SCALING THRESHOLD 1.0000E+00
 INTEGRATOR TYPE: BULIRSCH-STOER STIFF           
 MODEL  1 SCALING COEFFICIENT 1.00000000000000E+00
 =================================================
 Y(I,J) IN HAZARD THAT ARE SET TO ZERO
 -------------------------------------
 DESTABILIZATION/GATE LEVEL =    0 DESTABILIZATION TYPE =    1
 DESTABILIZATION/GATE LEVEL =    1 DESTABILIZATION TYPE =    1
 AGE INTERVAL: 0.00000000000000E+00-
 -----------------------------------
 GROWTH   (CANCER STAGE   0, DESTABILIZATION/GATE   0, MUTATION TYPE   1)= 2.47457388567015E+01
 GROWTH   (CANCER STAGE   1, DESTABILIZATION/GATE   0, MUTATION TYPE   1)= 0.00000000000000E+00
 GROWTH   (CANCER STAGE   2, DESTABILIZATION/GATE   0, MUTATION TYPE   1)= 0.00000000000000E+00
 DEATH    (CANCER STAGE   0, DESTABILIZATION/GATE   0, MUTATION TYPE   1)= 0.00000000000000E+00
 DEATH    (CANCER STAGE   1, DESTABILIZATION/GATE   0, MUTATION TYPE   1)= 0.00000000000000E+00
 DEATH    (CANCER STAGE   2, DESTABILIZATION/GATE   0, MUTATION TYPE   1)= 0.00000000000000E+00
 MUTATION (CANCER STAGE   0, DESTABILIZATION/GATE   0, MUTATION TYPE   1)= 8.75000008771665E-10
 MUTATION (CANCER STAGE   1, DESTABILIZATION/GATE   0, MUTATION TYPE   1)= 8.75000008771665E-10
 MUTATION (CANCER STAGE   2, DESTABILIZATION/GATE   0, MUTATION TYPE   1)= 1.00000000000000E+03
 GATE-PASS(CANCER STAGE   0, DESTABILIZATION/GATE   0, MUTATION TYPE   1)= 9.33258454012767E-01
 GATE-PASS(CANCER STAGE   1, DESTABILIZATION/GATE   0, MUTATION TYPE   1)= 9.33258454012767E-01
 GATE-PASS(CANCER STAGE   2, DESTABILIZATION/GATE   0, MUTATION TYPE   1)= 9.33258454012767E-01
 GROWTH   (CANCER STAGE   0, DESTABILIZATION/GATE   1, MUTATION TYPE   1)= 2.57457388567015E+01
 GROWTH   (CANCER STAGE   1, DESTABILIZATION/GATE   1, MUTATION TYPE   1)= 0.00000000000000E+00
 GROWTH   (CANCER STAGE   2, DESTABILIZATION/GATE   1, MUTATION TYPE   1)= 0.00000000000000E+00
 DEATH    (CANCER STAGE   0, DESTABILIZATION/GATE   1, MUTATION TYPE   1)= 0.00000000000000E+00
 DEATH    (CANCER STAGE   1, DESTABILIZATION/GATE   1, MUTATION TYPE   1)= 0.00000000000000E+00
 DEATH    (CANCER STAGE   2, DESTABILIZATION/GATE   1, MUTATION TYPE   1)= 0.00000000000000E+00
 MUTATION (CANCER STAGE   0, DESTABILIZATION/GATE   1, MUTATION TYPE   1)= 8.75000437525453E-08
 MUTATION (CANCER STAGE   1, DESTABILIZATION/GATE   1, MUTATION TYPE   1)= 8.75000437525453E-08
 MUTATION (CANCER STAGE   2, DESTABILIZATION/GATE   1, MUTATION TYPE   1)= 8.75000437525453E-08
 AGE INTERVAL: 7.28280000000000E-01-
 -----------------------------------
 GROWTH   (CANCER STAGE   0, DESTABILIZATION/GATE   0, MUTATION TYPE   1)= 0.00000000000000E+00
 GROWTH   (CANCER STAGE   1, DESTABILIZATION/GATE   0, MUTATION TYPE   1)= 0.00000000000000E+00
 GROWTH   (CANCER STAGE   2, DESTABILIZATION/GATE   0, MUTATION TYPE   1)= 0.00000000000000E+00
 DEATH    (CANCER STAGE   0, DESTABILIZATION/GATE   0, MUTATION TYPE   1)= 0.00000000000000E+00
 DEATH    (CANCER STAGE   1, DESTABILIZATION/GATE   0, MUTATION TYPE   1)= 0.00000000000000E+00
 DEATH    (CANCER STAGE   2, DESTABILIZATION/GATE   0, MUTATION TYPE   1)= 0.00000000000000E+00
 MUTATION (CANCER STAGE   0, DESTABILIZATION/GATE   0, MUTATION TYPE   1)= 8.75000008771665E-10
 MUTATION (CANCER STAGE   1, DESTABILIZATION/GATE   0, MUTATION TYPE   1)= 8.75000008771665E-10
 MUTATION (CANCER STAGE   2, DESTABILIZATION/GATE   0, MUTATION TYPE   1)= 1.00000000000000E+03
 GATE-PASS(CANCER STAGE   0, DESTABILIZATION/GATE   0, MUTATION TYPE   1)= 9.33258454012767E-01
 GATE-PASS(CANCER STAGE   1, DESTABILIZATION/GATE   0, MUTATION TYPE   1)= 9.33258454012767E-01
 GATE-PASS(CANCER STAGE   2, DESTABILIZATION/GATE   0, MUTATION TYPE   1)= 9.33258454012767E-01
 GROWTH   (CANCER STAGE   0, DESTABILIZATION/GATE   1, MUTATION TYPE   1)= 0.00000000000000E+00
 GROWTH   (CANCER STAGE   1, DESTABILIZATION/GATE   1, MUTATION TYPE   1)= 0.00000000000000E+00
 GROWTH   (CANCER STAGE   2, DESTABILIZATION/GATE   1, MUTATION TYPE   1)= 0.00000000000000E+00
 DEATH    (CANCER STAGE   0, DESTABILIZATION/GATE   1, MUTATION TYPE   1)= 0.00000000000000E+00
 DEATH    (CANCER STAGE   1, DESTABILIZATION/GATE   1, MUTATION TYPE   1)= 0.00000000000000E+00
 DEATH    (CANCER STAGE   2, DESTABILIZATION/GATE   1, MUTATION TYPE   1)= 0.00000000000000E+00
 MUTATION (CANCER STAGE   0, DESTABILIZATION/GATE   1, MUTATION TYPE   1)= 8.75000437525453E-08
 MUTATION (CANCER STAGE   1, DESTABILIZATION/GATE   1, MUTATION TYPE   1)= 8.75000437525453E-08
 MUTATION (CANCER STAGE   2, DESTABILIZATION/GATE   1, MUTATION TYPE   1)= 8.75000437525453E-08
 AGE INTERVAL: 2.66666666666667E+01-
 -----------------------------------
 GROWTH   (CANCER STAGE   0, DESTABILIZATION/GATE   0, MUTATION TYPE   1)= 0.00000000000000E+00
 GROWTH   (CANCER STAGE   1, DESTABILIZATION/GATE   0, MUTATION TYPE   1)= 0.00000000000000E+00
 GROWTH   (CANCER STAGE   2, DESTABILIZATION/GATE   0, MUTATION TYPE   1)= 0.00000000000000E+00
 DEATH    (CANCER STAGE   0, DESTABILIZATION/GATE   0, MUTATION TYPE   1)= 0.00000000000000E+00
 DEATH    (CANCER STAGE   1, DESTABILIZATION/GATE   0, MUTATION TYPE   1)= 0.00000000000000E+00
 DEATH    (CANCER STAGE   2, DESTABILIZATION/GATE   0, MUTATION TYPE   1)= 0.00000000000000E+00
 MUTATION (CANCER STAGE   0, DESTABILIZATION/GATE   0, MUTATION TYPE   1)= 1.31250001158152E-09
 MUTATION (CANCER STAGE   1, DESTABILIZATION/GATE   0, MUTATION TYPE   1)= 1.31250001158152E-09
 MUTATION (CANCER STAGE   2, DESTABILIZATION/GATE   0, MUTATION TYPE   1)= 1.00000000000000E+03
 GATE-PASS(CANCER STAGE   0, DESTABILIZATION/GATE   0, MUTATION TYPE   1)= 9.33258454012767E-01
 GATE-PASS(CANCER STAGE   1, DESTABILIZATION/GATE   0, MUTATION TYPE   1)= 9.33258454012767E-01
 GATE-PASS(CANCER STAGE   2, DESTABILIZATION/GATE   0, MUTATION TYPE   1)= 9.33258454012767E-01
 GROWTH   (CANCER STAGE   0, DESTABILIZATION/GATE   1, MUTATION TYPE   1)= 0.00000000000000E+00
 GROWTH   (CANCER STAGE   1, DESTABILIZATION/GATE   1, MUTATION TYPE   1)= 0.00000000000000E+00
 GROWTH   (CANCER STAGE   2, DESTABILIZATION/GATE   1, MUTATION TYPE   1)= 0.00000000000000E+00
 DEATH    (CANCER STAGE   0, DESTABILIZATION/GATE   1, MUTATION TYPE   1)= 0.00000000000000E+00
 DEATH    (CANCER STAGE   1, DESTABILIZATION/GATE   1, MUTATION TYPE   1)= 0.00000000000000E+00
 DEATH    (CANCER STAGE   2, DESTABILIZATION/GATE   1, MUTATION TYPE   1)= 0.00000000000000E+00
 MUTATION (CANCER STAGE   0, DESTABILIZATION/GATE   1, MUTATION TYPE   1)= 1.31250098436515E-07
 MUTATION (CANCER STAGE   1, DESTABILIZATION/GATE   1, MUTATION TYPE   1)= 1.31250098436515E-07
 MUTATION (CANCER STAGE   2, DESTABILIZATION/GATE   1, MUTATION TYPE   1)= 1.31250098436515E-07
 AGE INTERVAL: 0.00000000000000E+00-
 -----------------------------------
 AGE INTERVAL: 7.28280000000000E-01-
 -----------------------------------
 AGE INTERVAL: 2.66666666666667E+01-
 -----------------------------------
 AGE 8.00000000000000E+01 INTEGRATED HAZARD 2.31181128950230E-07 HAZARD 1.96898247199392E-08 OK      30 BAD       5 FAIL       0
 CLOCK TIME USED 7.70000000484288E-02 SECONDS
 CPU TIME USED 1.56001000000000E-02 SECONDS
 MINIMISATION ROUTINE FITTERMVKMULTGATESTOCHHAZ REVISED BY M P LITTLE 11 MARCH 2009
 GESTATION LENGTH   0.7283
 CONVERGENCE CRITERION 1.0000E-15 NUMBER OF INTEGRATION STEPS   100
 MINIMUM STEP LENGTH 1.0000E-25 INTEGRATOR SCALING "SMALL AMOUNT" 1.0000E-40
 INTEGRATOR SCALING THRESHOLD 1.0000E+00
 INTEGRATOR TYPE: BULIRSCH-STOER STIFF           
 MODEL  1 SCALING COEFFICIENT 1.00000000000000E+00
 =================================================
 Y(I,J) IN HAZARD THAT ARE SET TO ZERO
 -------------------------------------
 DESTABILIZATION/GATE LEVEL =    0 DESTABILIZATION TYPE =    1
 DESTABILIZATION/GATE LEVEL =    1 DESTABILIZATION TYPE =    1
 AGE INTERVAL: 0.00000000000000E+00-
 -----------------------------------
 GROWTH   (CANCER STAGE   0, DESTABILIZATION/GATE   0, MUTATION TYPE   1)= 2.47457388567015E+01
 GROWTH   (CANCER STAGE   1, DESTABILIZATION/GATE   0, MUTATION TYPE   1)= 0.00000000000000E+00
 GROWTH   (CANCER STAGE   2, DESTABILIZATION/GATE   0, MUTATION TYPE   1)= 0.00000000000000E+00
 DEATH    (CANCER STAGE   0, DESTABILIZATION/GATE   0, MUTATION TYPE   1)= 0.00000000000000E+00
 DEATH    (CANCER STAGE   1, DESTABILIZATION/GATE   0, MUTATION TYPE   1)= 0.00000000000000E+00
 DEATH    (CANCER STAGE   2, DESTABILIZATION/GATE   0, MUTATION TYPE   1)= 0.00000000000000E+00
 MUTATION (CANCER STAGE   0, DESTABILIZATION/GATE   0, MUTATION TYPE   1)= 8.75000008771665E-10
 MUTATION (CANCER STAGE   1, DESTABILIZATION/GATE   0, MUTATION TYPE   1)= 8.75000008771665E-10
 MUTATION (CANCER STAGE   2, DESTABILIZATION/GATE   0, MUTATION TYPE   1)= 1.00000000000000E+03
 GATE-PASS(CANCER STAGE   0, DESTABILIZATION/GATE   0, MUTATION TYPE   1)= 9.33258454012767E-01
 GATE-PASS(CANCER STAGE   1, DESTABILIZATION/GATE   0, MUTATION TYPE   1)= 9.33258454012767E-01
 GATE-PASS(CANCER STAGE   2, DESTABILIZATION/GATE   0, MUTATION TYPE   1)= 9.33258454012767E-01
 GROWTH   (CANCER STAGE   0, DESTABILIZATION/GATE   1, MUTATION TYPE   1)= 2.57457388567015E+01
 GROWTH   (CANCER STAGE   1, DESTABILIZATION/GATE   1, MUTATION TYPE   1)= 0.00000000000000E+00
 GROWTH   (CANCER STAGE   2, DESTABILIZATION/GATE   1, MUTATION TYPE   1)= 0.00000000000000E+00
 DEATH    (CANCER STAGE   0, DESTABILIZATION/GATE   1, MUTATION TYPE   1)= 0.00000000000000E+00
 DEATH    (CANCER STAGE   1, DESTABILIZATION/GATE   1, MUTATION TYPE   1)= 0.00000000000000E+00
 DEATH    (CANCER STAGE   2, DESTABILIZATION/GATE   1, MUTATION TYPE   1)= 0.00000000000000E+00
 MUTATION (CANCER STAGE   0, DESTABILIZATION/GATE   1, MUTATION TYPE   1)= 8.75000437525453E-08
 MUTATION (CANCER STAGE   1, DESTABILIZATION/GATE   1, MUTATION TYPE   1)= 8.75000437525453E-08
 MUTATION (CANCER STAGE   2, DESTABILIZATION/GATE   1, MUTATION TYPE   1)= 8.75000437525453E-08
 AGE INTERVAL: 7.28280000000000E-01-
 -----------------------------------
 GROWTH   (CANCER STAGE   0, DESTABILIZATION/GATE   0, MUTATION TYPE   1)= 0.00000000000000E+00
 GROWTH   (CANCER STAGE   1, DESTABILIZATION/GATE   0, MUTATION TYPE   1)= 0.00000000000000E+00
 GROWTH   (CANCER STAGE   2, DESTABILIZATION/GATE   0, MUTATION TYPE   1)= 0.00000000000000E+00
 DEATH    (CANCER STAGE   0, DESTABILIZATION/GATE   0, MUTATION TYPE   1)= 0.00000000000000E+00
 DEATH    (CANCER STAGE   1, DESTABILIZATION/GATE   0, MUTATION TYPE   1)= 0.00000000000000E+00
 DEATH    (CANCER STAGE   2, DESTABILIZATION/GATE   0, MUTATION TYPE   1)= 0.00000000000000E+00
 MUTATION (CANCER STAGE   0, DESTABILIZATION/GATE   0, MUTATION TYPE   1)= 8.75000008771665E-10
 MUTATION (CANCER STAGE   1, DESTABILIZATION/GATE   0, MUTATION TYPE   1)= 8.75000008771665E-10
 MUTATION (CANCER STAGE   2, DESTABILIZATION/GATE   0, MUTATION TYPE   1)= 1.00000000000000E+03
 GATE-PASS(CANCER STAGE   0, DESTABILIZATION/GATE   0, MUTATION TYPE   1)= 9.33258454012767E-01
 GATE-PASS(CANCER STAGE   1, DESTABILIZATION/GATE   0, MUTATION TYPE   1)= 9.33258454012767E-01
 GATE-PASS(CANCER STAGE   2, DESTABILIZATION/GATE   0, MUTATION TYPE   1)= 9.33258454012767E-01
 GROWTH   (CANCER STAGE   0, DESTABILIZATION/GATE   1, MUTATION TYPE   1)= 0.00000000000000E+00
 GROWTH   (CANCER STAGE   1, DESTABILIZATION/GATE   1, MUTATION TYPE   1)= 0.00000000000000E+00
 GROWTH   (CANCER STAGE   2, DESTABILIZATION/GATE   1, MUTATION TYPE   1)= 0.00000000000000E+00
 DEATH    (CANCER STAGE   0, DESTABILIZATION/GATE   1, MUTATION TYPE   1)= 0.00000000000000E+00
 DEATH    (CANCER STAGE   1, DESTABILIZATION/GATE   1, MUTATION TYPE   1)= 0.00000000000000E+00
 DEATH    (CANCER STAGE   2, DESTABILIZATION/GATE   1, MUTATION TYPE   1)= 0.00000000000000E+00
 MUTATION (CANCER STAGE   0, DESTABILIZATION/GATE   1, MUTATION TYPE   1)= 8.75000437525453E-08
 MUTATION (CANCER STAGE   1, DESTABILIZATION/GATE   1, MUTATION TYPE   1)= 8.75000437525453E-08
 MUTATION (CANCER STAGE   2, DESTABILIZATION/GATE   1, MUTATION TYPE   1)= 8.75000437525453E-08
 AGE INTERVAL: 2.66666666666667E+01-
 -----------------------------------
 GROWTH   (CANCER STAGE   0, DESTABILIZATION/GATE   0, MUTATION TYPE   1)= 0.00000000000000E+00
 GROWTH   (CANCER STAGE   1, DESTABILIZATION/GATE   0, MUTATION TYPE   1)= 0.00000000000000E+00
 GROWTH   (CANCER STAGE   2, DESTABILIZATION/GATE   0, MUTATION TYPE   1)= 0.00000000000000E+00
 DEATH    (CANCER STAGE   0, DESTABILIZATION/GATE   0, MUTATION TYPE   1)= 0.00000000000000E+00
 DEATH    (CANCER STAGE   1, DESTABILIZATION/GATE   0, MUTATION TYPE   1)= 0.00000000000000E+00
 DEATH    (CANCER STAGE   2, DESTABILIZATION/GATE   0, MUTATION TYPE   1)= 0.00000000000000E+00
 MUTATION (CANCER STAGE   0, DESTABILIZATION/GATE   0, MUTATION TYPE   1)= 1.75000001657888E-09
 MUTATION (CANCER STAGE   1, DESTABILIZATION/GATE   0, MUTATION TYPE   1)= 1.75000001657888E-09
 MUTATION (CANCER STAGE   2, DESTABILIZATION/GATE   0, MUTATION TYPE   1)= 1.00000000000000E+03
 GATE-PASS(CANCER STAGE   0, DESTABILIZATION/GATE   0, MUTATION TYPE   1)= 9.33258454012767E-01
 GATE-PASS(CANCER STAGE   1, DESTABILIZATION/GATE   0, MUTATION TYPE   1)= 9.33258454012767E-01
 GATE-PASS(CANCER STAGE   2, DESTABILIZATION/GATE   0, MUTATION TYPE   1)= 9.33258454012767E-01
 GROWTH   (CANCER STAGE   0, DESTABILIZATION/GATE   1, MUTATION TYPE   1)= 0.00000000000000E+00
 GROWTH   (CANCER STAGE   1, DESTABILIZATION/GATE   1, MUTATION TYPE   1)= 0.00000000000000E+00
 GROWTH   (CANCER STAGE   2, DESTABILIZATION/GATE   1, MUTATION TYPE   1)= 0.00000000000000E+00
 DEATH    (CANCER STAGE   0, DESTABILIZATION/GATE   1, MUTATION TYPE   1)= 0.00000000000000E+00
 DEATH    (CANCER STAGE   1, DESTABILIZATION/GATE   1, MUTATION TYPE   1)= 0.00000000000000E+00
 DEATH    (CANCER STAGE   2, DESTABILIZATION/GATE   1, MUTATION TYPE   1)= 0.00000000000000E+00
 MUTATION (CANCER STAGE   0, DESTABILIZATION/GATE   1, MUTATION TYPE   1)= 1.75000174995551E-07
 MUTATION (CANCER STAGE   1, DESTABILIZATION/GATE   1, MUTATION TYPE   1)= 1.75000174995551E-07
 MUTATION (CANCER STAGE   2, DESTABILIZATION/GATE   1, MUTATION TYPE   1)= 1.75000174995551E-07
 AGE INTERVAL: 0.00000000000000E+00-
 -----------------------------------
 AGE INTERVAL: 7.28280000000000E-01-
 -----------------------------------
 AGE INTERVAL: 2.66666666666667E+01-
 -----------------------------------
 AGE 8.00000000000000E+01 INTEGRATED HAZARD 4.15137448643525E-07 HAZARD 3.95742623987139E-08 OK      31 BAD       4 FAIL       0
 CLOCK TIME USED 8.00000000745058E-02 SECONDS
 CPU TIME USED 0.00000000000000E+00 SECONDS
 MINIMISATION ROUTINE FITTERMVKMULTGATESTOCHHAZ REVISED BY M P LITTLE 11 MARCH 2009
 GESTATION LENGTH   0.7283
 CONVERGENCE CRITERION 1.0000E-15 NUMBER OF INTEGRATION STEPS   100
 MINIMUM STEP LENGTH 1.0000E-25 INTEGRATOR SCALING "SMALL AMOUNT" 1.0000E-40
 INTEGRATOR SCALING THRESHOLD 1.0000E+00
 INTEGRATOR TYPE: BULIRSCH-STOER STIFF           
 MODEL  1 SCALING COEFFICIENT 1.00000000000000E+00
 =================================================
 Y(I,J) IN HAZARD THAT ARE SET TO ZERO
 -------------------------------------
 DESTABILIZATION/GATE LEVEL =    0 DESTABILIZATION TYPE =    1
 DESTABILIZATION/GATE LEVEL =    1 DESTABILIZATION TYPE =    1
 AGE INTERVAL: 0.00000000000000E+00-
 -----------------------------------
 GROWTH   (CANCER STAGE   0, DESTABILIZATION/GATE   0, MUTATION TYPE   1)= 2.47457388567015E+01
 GROWTH   (CANCER STAGE   1, DESTABILIZATION/GATE   0, MUTATION TYPE   1)= 0.00000000000000E+00
 GROWTH   (CANCER STAGE   2, DESTABILIZATION/GATE   0, MUTATION TYPE   1)= 0.00000000000000E+00
 DEATH    (CANCER STAGE   0, DESTABILIZATION/GATE   0, MUTATION TYPE   1)= 0.00000000000000E+00
 DEATH    (CANCER STAGE   1, DESTABILIZATION/GATE   0, MUTATION TYPE   1)= 0.00000000000000E+00
 DEATH    (CANCER STAGE   2, DESTABILIZATION/GATE   0, MUTATION TYPE   1)= 0.00000000000000E+00
 MUTATION (CANCER STAGE   0, DESTABILIZATION/GATE   0, MUTATION TYPE   1)= 8.75000008771665E-10
 MUTATION (CANCER STAGE   1, DESTABILIZATION/GATE   0, MUTATION TYPE   1)= 8.75000008771665E-10
 MUTATION (CANCER STAGE   2, DESTABILIZATION/GATE   0, MUTATION TYPE   1)= 1.00000000000000E+03
 GATE-PASS(CANCER STAGE   0, DESTABILIZATION/GATE   0, MUTATION TYPE   1)= 9.33258454012767E-01
 GATE-PASS(CANCER STAGE   1, DESTABILIZATION/GATE   0, MUTATION TYPE   1)= 9.33258454012767E-01
 GATE-PASS(CANCER STAGE   2, DESTABILIZATION/GATE   0, MUTATION TYPE   1)= 9.33258454012767E-01
 GROWTH   (CANCER STAGE   0, DESTABILIZATION/GATE   1, MUTATION TYPE   1)= 2.57457388567015E+01
 GROWTH   (CANCER STAGE   1, DESTABILIZATION/GATE   1, MUTATION TYPE   1)= 0.00000000000000E+00
 GROWTH   (CANCER STAGE   2, DESTABILIZATION/GATE   1, MUTATION TYPE   1)= 0.00000000000000E+00
 DEATH    (CANCER STAGE   0, DESTABILIZATION/GATE   1, MUTATION TYPE   1)= 0.00000000000000E+00
 DEATH    (CANCER STAGE   1, DESTABILIZATION/GATE   1, MUTATION TYPE   1)= 0.00000000000000E+00
 DEATH    (CANCER STAGE   2, DESTABILIZATION/GATE   1, MUTATION TYPE   1)= 0.00000000000000E+00
 MUTATION (CANCER STAGE   0, DESTABILIZATION/GATE   1, MUTATION TYPE   1)= 8.75000437525453E-08
 MUTATION (CANCER STAGE   1, DESTABILIZATION/GATE   1, MUTATION TYPE   1)= 8.75000437525453E-08
 MUTATION (CANCER STAGE   2, DESTABILIZATION/GATE   1, MUTATION TYPE   1)= 8.75000437525453E-08
 AGE INTERVAL: 7.28280000000000E-01-
 -----------------------------------
 GROWTH   (CANCER STAGE   0, DESTABILIZATION/GATE   0, MUTATION TYPE   1)= 0.00000000000000E+00
 GROWTH   (CANCER STAGE   1, DESTABILIZATION/GATE   0, MUTATION TYPE   1)= 0.00000000000000E+00
 GROWTH   (CANCER STAGE   2, DESTABILIZATION/GATE   0, MUTATION TYPE   1)= 0.00000000000000E+00
 DEATH    (CANCER STAGE   0, DESTABILIZATION/GATE   0, MUTATION TYPE   1)= 0.00000000000000E+00
 DEATH    (CANCER STAGE   1, DESTABILIZATION/GATE   0, MUTATION TYPE   1)= 0.00000000000000E+00
 DEATH    (CANCER STAGE   2, DESTABILIZATION/GATE   0, MUTATION TYPE   1)= 0.00000000000000E+00
 MUTATION (CANCER STAGE   0, DESTABILIZATION/GATE   0, MUTATION TYPE   1)= 8.75000008771665E-10
 MUTATION (CANCER STAGE   1, DESTABILIZATION/GATE   0, MUTATION TYPE   1)= 8.75000008771665E-10
 MUTATION (CANCER STAGE   2, DESTABILIZATION/GATE   0, MUTATION TYPE   1)= 1.00000000000000E+03
 GATE-PASS(CANCER STAGE   0, DESTABILIZATION/GATE   0, MUTATION TYPE   1)= 9.33258454012767E-01
 GATE-PASS(CANCER STAGE   1, DESTABILIZATION/GATE   0, MUTATION TYPE   1)= 9.33258454012767E-01
 GATE-PASS(CANCER STAGE   2, DESTABILIZATION/GATE   0, MUTATION TYPE   1)= 9.33258454012767E-01
 GROWTH   (CANCER STAGE   0, DESTABILIZATION/GATE   1, MUTATION TYPE   1)= 0.00000000000000E+00
 GROWTH   (CANCER STAGE   1, DESTABILIZATION/GATE   1, MUTATION TYPE   1)= 0.00000000000000E+00
 GROWTH   (CANCER STAGE   2, DESTABILIZATION/GATE   1, MUTATION TYPE   1)= 0.00000000000000E+00
 DEATH    (CANCER STAGE   0, DESTABILIZATION/GATE   1, MUTATION TYPE   1)= 0.00000000000000E+00
 DEATH    (CANCER STAGE   1, DESTABILIZATION/GATE   1, MUTATION TYPE   1)= 0.00000000000000E+00
 DEATH    (CANCER STAGE   2, DESTABILIZATION/GATE   1, MUTATION TYPE   1)= 0.00000000000000E+00
 MUTATION (CANCER STAGE   0, DESTABILIZATION/GATE   1, MUTATION TYPE   1)= 8.75000437525453E-08
 MUTATION (CANCER STAGE   1, DESTABILIZATION/GATE   1, MUTATION TYPE   1)= 8.75000437525453E-08
 MUTATION (CANCER STAGE   2, DESTABILIZATION/GATE   1, MUTATION TYPE   1)= 8.75000437525453E-08
 AGE INTERVAL: 2.66666666666667E+01-
 -----------------------------------
 GROWTH   (CANCER STAGE   0, DESTABILIZATION/GATE   0, MUTATION TYPE   1)= 0.00000000000000E+00
 GROWTH   (CANCER STAGE   1, DESTABILIZATION/GATE   0, MUTATION TYPE   1)= 0.00000000000000E+00
 GROWTH   (CANCER STAGE   2, DESTABILIZATION/GATE   0, MUTATION TYPE   1)= 0.00000000000000E+00
 DEATH    (CANCER STAGE   0, DESTABILIZATION/GATE   0, MUTATION TYPE   1)= 0.00000000000000E+00
 DEATH    (CANCER STAGE   1, DESTABILIZATION/GATE   0, MUTATION TYPE   1)= 0.00000000000000E+00
 DEATH    (CANCER STAGE   2, DESTABILIZATION/GATE   0, MUTATION TYPE   1)= 0.00000000000000E+00
 MUTATION (CANCER STAGE   0, DESTABILIZATION/GATE   0, MUTATION TYPE   1)= 4.37500011192942E-09
 MUTATION (CANCER STAGE   1, DESTABILIZATION/GATE   0, MUTATION TYPE   1)= 4.37500011192942E-09
 MUTATION (CANCER STAGE   2, DESTABILIZATION/GATE   0, MUTATION TYPE   1)= 1.00000000000000E+03
 GATE-PASS(CANCER STAGE   0, DESTABILIZATION/GATE   0, MUTATION TYPE   1)= 9.33258454012767E-01
 GATE-PASS(CANCER STAGE   1, DESTABILIZATION/GATE   0, MUTATION TYPE   1)= 9.33258454012767E-01
 GATE-PASS(CANCER STAGE   2, DESTABILIZATION/GATE   0, MUTATION TYPE   1)= 9.33258454012767E-01
 GROWTH   (CANCER STAGE   0, DESTABILIZATION/GATE   1, MUTATION TYPE   1)= 0.00000000000000E+00
 GROWTH   (CANCER STAGE   1, DESTABILIZATION/GATE   1, MUTATION TYPE   1)= 0.00000000000000E+00
 GROWTH   (CANCER STAGE   2, DESTABILIZATION/GATE   1, MUTATION TYPE   1)= 0.00000000000000E+00
 DEATH    (CANCER STAGE   0, DESTABILIZATION/GATE   1, MUTATION TYPE   1)= 0.00000000000000E+00
 DEATH    (CANCER STAGE   1, DESTABILIZATION/GATE   1, MUTATION TYPE   1)= 0.00000000000000E+00
 DEATH    (CANCER STAGE   2, DESTABILIZATION/GATE   1, MUTATION TYPE   1)= 0.00000000000000E+00
 MUTATION (CANCER STAGE   0, DESTABILIZATION/GATE   1, MUTATION TYPE   1)= 4.37501093756512E-07
 MUTATION (CANCER STAGE   1, DESTABILIZATION/GATE   1, MUTATION TYPE   1)= 4.37501093756512E-07
 MUTATION (CANCER STAGE   2, DESTABILIZATION/GATE   1, MUTATION TYPE   1)= 4.37501093756512E-07
 AGE INTERVAL: 0.00000000000000E+00-
 -----------------------------------
 AGE INTERVAL: 7.28280000000000E-01-
 -----------------------------------
 AGE INTERVAL: 2.66666666666667E+01-
 -----------------------------------
 AGE 8.00000000000000E+01 INTEGRATED HAZARD 8.83682821637413E-06 HAZARD 4.44698750120651E-07 OK      35 BAD       9 FAIL       0
 CLOCK TIME USED 7.00000000651926E-02 SECONDS
 CPU TIME USED 1.56001000000000E-02 SECONDS
 MINIMISATION ROUTINE FITTERMVKMULTGATESTOCHHAZ REVISED BY M P LITTLE 11 MARCH 2009
 GESTATION LENGTH   0.7283
 CONVERGENCE CRITERION 1.0000E-15 NUMBER OF INTEGRATION STEPS   100
 MINIMUM STEP LENGTH 1.0000E-25 INTEGRATOR SCALING "SMALL AMOUNT" 1.0000E-40
 INTEGRATOR SCALING THRESHOLD 1.0000E+00
 INTEGRATOR TYPE: BULIRSCH-STOER STIFF           
 MODEL  1 SCALING COEFFICIENT 1.00000000000000E+00
 =================================================
 Y(I,J) IN HAZARD THAT ARE SET TO ZERO
 -------------------------------------
 DESTABILIZATION/GATE LEVEL =    0 DESTABILIZATION TYPE =    1
 DESTABILIZATION/GATE LEVEL =    1 DESTABILIZATION TYPE =    1
 AGE INTERVAL: 0.00000000000000E+00-
 -----------------------------------
 GROWTH   (CANCER STAGE   0, DESTABILIZATION/GATE   0, MUTATION TYPE   1)= 2.47457388567015E+01
 GROWTH   (CANCER STAGE   1, DESTABILIZATION/GATE   0, MUTATION TYPE   1)= 0.00000000000000E+00
 GROWTH   (CANCER STAGE   2, DESTABILIZATION/GATE   0, MUTATION TYPE   1)= 0.00000000000000E+00
 DEATH    (CANCER STAGE   0, DESTABILIZATION/GATE   0, MUTATION TYPE   1)= 0.00000000000000E+00
 DEATH    (CANCER STAGE   1, DESTABILIZATION/GATE   0, MUTATION TYPE   1)= 0.00000000000000E+00
 DEATH    (CANCER STAGE   2, DESTABILIZATION/GATE   0, MUTATION TYPE   1)= 0.00000000000000E+00
 MUTATION (CANCER STAGE   0, DESTABILIZATION/GATE   0, MUTATION TYPE   1)= 8.75000008771665E-10
 MUTATION (CANCER STAGE   1, DESTABILIZATION/GATE   0, MUTATION TYPE   1)= 8.75000008771665E-10
 MUTATION (CANCER STAGE   2, DESTABILIZATION/GATE   0, MUTATION TYPE   1)= 1.00000000000000E+03
 GATE-PASS(CANCER STAGE   0, DESTABILIZATION/GATE   0, MUTATION TYPE   1)= 9.33258454012767E-01
 GATE-PASS(CANCER STAGE   1, DESTABILIZATION/GATE   0, MUTATION TYPE   1)= 9.33258454012767E-01
 GATE-PASS(CANCER STAGE   2, DESTABILIZATION/GATE   0, MUTATION TYPE   1)= 9.33258454012767E-01
 GROWTH   (CANCER STAGE   0, DESTABILIZATION/GATE   1, MUTATION TYPE   1)= 2.57457388567015E+01
 GROWTH   (CANCER STAGE   1, DESTABILIZATION/GATE   1, MUTATION TYPE   1)= 0.00000000000000E+00
 GROWTH   (CANCER STAGE   2, DESTABILIZATION/GATE   1, MUTATION TYPE   1)= 0.00000000000000E+00
 DEATH    (CANCER STAGE   0, DESTABILIZATION/GATE   1, MUTATION TYPE   1)= 0.00000000000000E+00
 DEATH    (CANCER STAGE   1, DESTABILIZATION/GATE   1, MUTATION TYPE   1)= 0.00000000000000E+00
 DEATH    (CANCER STAGE   2, DESTABILIZATION/GATE   1, MUTATION TYPE   1)= 0.00000000000000E+00
 MUTATION (CANCER STAGE   0, DESTABILIZATION/GATE   1, MUTATION TYPE   1)= 8.75000437525453E-08
 MUTATION (CANCER STAGE   1, DESTABILIZATION/GATE   1, MUTATION TYPE   1)= 8.75000437525453E-08
 MUTATION (CANCER STAGE   2, DESTABILIZATION/GATE   1, MUTATION TYPE   1)= 8.75000437525453E-08
 AGE INTERVAL: 7.28280000000000E-01-
 -----------------------------------
 GROWTH   (CANCER STAGE   0, DESTABILIZATION/GATE   0, MUTATION TYPE   1)= 0.00000000000000E+00
 GROWTH   (CANCER STAGE   1, DESTABILIZATION/GATE   0, MUTATION TYPE   1)= 0.00000000000000E+00
 GROWTH   (CANCER STAGE   2, DESTABILIZATION/GATE   0, MUTATION TYPE   1)= 0.00000000000000E+00
 DEATH    (CANCER STAGE   0, DESTABILIZATION/GATE   0, MUTATION TYPE   1)= 0.00000000000000E+00
 DEATH    (CANCER STAGE   1, DESTABILIZATION/GATE   0, MUTATION TYPE   1)= 0.00000000000000E+00
 DEATH    (CANCER STAGE   2, DESTABILIZATION/GATE   0, MUTATION TYPE   1)= 0.00000000000000E+00
 MUTATION (CANCER STAGE   0, DESTABILIZATION/GATE   0, MUTATION TYPE   1)= 8.75000008771665E-10
 MUTATION (CANCER STAGE   1, DESTABILIZATION/GATE   0, MUTATION TYPE   1)= 8.75000008771665E-10
 MUTATION (CANCER STAGE   2, DESTABILIZATION/GATE   0, MUTATION TYPE   1)= 1.00000000000000E+03
 GATE-PASS(CANCER STAGE   0, DESTABILIZATION/GATE   0, MUTATION TYPE   1)= 9.33258454012767E-01
 GATE-PASS(CANCER STAGE   1, DESTABILIZATION/GATE   0, MUTATION TYPE   1)= 9.33258454012767E-01
 GATE-PASS(CANCER STAGE   2, DESTABILIZATION/GATE   0, MUTATION TYPE   1)= 9.33258454012767E-01
 GROWTH   (CANCER STAGE   0, DESTABILIZATION/GATE   1, MUTATION TYPE   1)= 0.00000000000000E+00
 GROWTH   (CANCER STAGE   1, DESTABILIZATION/GATE   1, MUTATION TYPE   1)= 0.00000000000000E+00
 GROWTH   (CANCER STAGE   2, DESTABILIZATION/GATE   1, MUTATION TYPE   1)= 0.00000000000000E+00
 DEATH    (CANCER STAGE   0, DESTABILIZATION/GATE   1, MUTATION TYPE   1)= 0.00000000000000E+00
 DEATH    (CANCER STAGE   1, DESTABILIZATION/GATE   1, MUTATION TYPE   1)= 0.00000000000000E+00
 DEATH    (CANCER STAGE   2, DESTABILIZATION/GATE   1, MUTATION TYPE   1)= 0.00000000000000E+00
 MUTATION (CANCER STAGE   0, DESTABILIZATION/GATE   1, MUTATION TYPE   1)= 8.75000437525453E-08
 MUTATION (CANCER STAGE   1, DESTABILIZATION/GATE   1, MUTATION TYPE   1)= 8.75000437525453E-08
 MUTATION (CANCER STAGE   2, DESTABILIZATION/GATE   1, MUTATION TYPE   1)= 8.75000437525453E-08
 AGE INTERVAL: 2.66666666666667E+01-
 -----------------------------------
 GROWTH   (CANCER STAGE   0, DESTABILIZATION/GATE   0, MUTATION TYPE   1)= 0.00000000000000E+00
 GROWTH   (CANCER STAGE   1, DESTABILIZATION/GATE   0, MUTATION TYPE   1)= 0.00000000000000E+00
 GROWTH   (CANCER STAGE   2, DESTABILIZATION/GATE   0, MUTATION TYPE   1)= 0.00000000000000E+00
 DEATH    (CANCER STAGE   0, DESTABILIZATION/GATE   0, MUTATION TYPE   1)= 0.00000000000000E+00
 DEATH    (CANCER STAGE   1, DESTABILIZATION/GATE   0, MUTATION TYPE   1)= 0.00000000000000E+00
 DEATH    (CANCER STAGE   2, DESTABILIZATION/GATE   0, MUTATION TYPE   1)= 0.00000000000000E+00
 MUTATION (CANCER STAGE   0, DESTABILIZATION/GATE   0, MUTATION TYPE   1)= 8.75000043289441E-09
 MUTATION (CANCER STAGE   1, DESTABILIZATION/GATE   0, MUTATION TYPE   1)= 8.75000043289441E-09
 MUTATION (CANCER STAGE   2, DESTABILIZATION/GATE   0, MUTATION TYPE   1)= 1.00000000000000E+03
 GATE-PASS(CANCER STAGE   0, DESTABILIZATION/GATE   0, MUTATION TYPE   1)= 9.33258454012767E-01
 GATE-PASS(CANCER STAGE   1, DESTABILIZATION/GATE   0, MUTATION TYPE   1)= 9.33258454012767E-01
 GATE-PASS(CANCER STAGE   2, DESTABILIZATION/GATE   0, MUTATION TYPE   1)= 9.33258454012767E-01
 GROWTH   (CANCER STAGE   0, DESTABILIZATION/GATE   1, MUTATION TYPE   1)= 0.00000000000000E+00
 GROWTH   (CANCER STAGE   1, DESTABILIZATION/GATE   1, MUTATION TYPE   1)= 0.00000000000000E+00
 GROWTH   (CANCER STAGE   2, DESTABILIZATION/GATE   1, MUTATION TYPE   1)= 0.00000000000000E+00
 DEATH    (CANCER STAGE   0, DESTABILIZATION/GATE   1, MUTATION TYPE   1)= 0.00000000000000E+00
 DEATH    (CANCER STAGE   1, DESTABILIZATION/GATE   1, MUTATION TYPE   1)= 0.00000000000000E+00
 DEATH    (CANCER STAGE   2, DESTABILIZATION/GATE   1, MUTATION TYPE   1)= 0.00000000000000E+00
 MUTATION (CANCER STAGE   0, DESTABILIZATION/GATE   1, MUTATION TYPE   1)= 8.75004375025185E-07
 MUTATION (CANCER STAGE   1, DESTABILIZATION/GATE   1, MUTATION TYPE   1)= 8.75004375025185E-07
 MUTATION (CANCER STAGE   2, DESTABILIZATION/GATE   1, MUTATION TYPE   1)= 8.75004375025185E-07
 AGE INTERVAL: 0.00000000000000E+00-
 -----------------------------------
 AGE INTERVAL: 7.28280000000000E-01-
 -----------------------------------
 AGE INTERVAL: 2.66666666666667E+01-
 -----------------------------------
 AGE 8.00000000000000E+01 INTEGRATED HAZARD 5.47995401142109E-05 HAZARD 3.14947127671691E-06 OK      36 BAD       9 FAIL       0
 CLOCK TIME USED 7.79999999795109E-02 SECONDS
 CPU TIME USED 1.56001000000000E-02 SECONDS
