# Supplementary material for: Mathematical models of tissue stem and transit target cell divisions and the risk of radiation- or smoking-associated cancer
Source: PLoS Comput Biol. 2017 Feb 14;13(2):e1005391. doi: 10.1371/journal.pcbi.1005391 (PMC5347390; doi:10.1371/journal.pcbi.1005391)
Supplement: S1 Supporting Information — (ZIP) [file pcbi.1005391.s002.zip › outmvkmultgatestochhaz_2_stage_stem_transit_ratio_100_G_D_eq_0.lis]

 MINIMISATION ROUTINE FITTERMVKMULTGATESTOCHHAZ REVISED BY M P LITTLE 11 MARCH 2009
 GESTATION LENGTH   0.7283
 CONVERGENCE CRITERION 1.0000E-15 NUMBER OF INTEGRATION STEPS   100
 MINIMUM STEP LENGTH 1.0000E-25 INTEGRATOR SCALING "SMALL AMOUNT" 1.0000E-40
 INTEGRATOR SCALING THRESHOLD 1.0000E+00
 INTEGRATOR TYPE: BULIRSCH-STOER STIFF           
 MODEL  1 SCALING COEFFICIENT 1.00000000000000E+00
 =================================================
 Y(I,J) IN HAZARD THAT ARE SET TO ZERO
 -------------------------------------
 DESTABILIZATION/GATE LEVEL =    0 DESTABILIZATION TYPE =    1
 DESTABILIZATION/GATE LEVEL =    1 DESTABILIZATION TYPE =    1
 AGE INTERVAL: 0.00000000000000E+00-
 -----------------------------------
 GROWTH   (CANCER STAGE   0, DESTABILIZATION/GATE   0, MUTATION TYPE   1)= 2.56974980434977E+01
 GROWTH   (CANCER STAGE   1, DESTABILIZATION/GATE   0, MUTATION TYPE   1)= 0.00000000000000E+00
 DEATH    (CANCER STAGE   0, DESTABILIZATION/GATE   0, MUTATION TYPE   1)= 0.00000000000000E+00
 DEATH    (CANCER STAGE   1, DESTABILIZATION/GATE   0, MUTATION TYPE   1)= 0.00000000000000E+00
 MUTATION (CANCER STAGE   0, DESTABILIZATION/GATE   0, MUTATION TYPE   1)= 1.20000001202971E-07
 MUTATION (CANCER STAGE   1, DESTABILIZATION/GATE   0, MUTATION TYPE   1)= 1.20000001202971E-07
 GATE-PASS(CANCER STAGE   0, DESTABILIZATION/GATE   0, MUTATION TYPE   1)= 9.33258454012772E-03
 GATE-PASS(CANCER STAGE   1, DESTABILIZATION/GATE   0, MUTATION TYPE   1)= 9.33258454012772E-03
 GROWTH   (CANCER STAGE   0, DESTABILIZATION/GATE   1, MUTATION TYPE   1)= 2.66974980434977E+01
 GROWTH   (CANCER STAGE   1, DESTABILIZATION/GATE   1, MUTATION TYPE   1)= 0.00000000000000E+00
 DEATH    (CANCER STAGE   0, DESTABILIZATION/GATE   1, MUTATION TYPE   1)= 0.00000000000000E+00
 DEATH    (CANCER STAGE   1, DESTABILIZATION/GATE   1, MUTATION TYPE   1)= 0.00000000000000E+00
 MUTATION (CANCER STAGE   0, DESTABILIZATION/GATE   1, MUTATION TYPE   1)= 1.20000060003491E-05
 MUTATION (CANCER STAGE   1, DESTABILIZATION/GATE   1, MUTATION TYPE   1)= 1.20000060003491E-05
 AGE INTERVAL: 7.28280000000000E-01-
 -----------------------------------
 GROWTH   (CANCER STAGE   0, DESTABILIZATION/GATE   0, MUTATION TYPE   1)= 0.00000000000000E+00
 GROWTH   (CANCER STAGE   1, DESTABILIZATION/GATE   0, MUTATION TYPE   1)= 0.00000000000000E+00
 DEATH    (CANCER STAGE   0, DESTABILIZATION/GATE   0, MUTATION TYPE   1)= 0.00000000000000E+00
 DEATH    (CANCER STAGE   1, DESTABILIZATION/GATE   0, MUTATION TYPE   1)= 0.00000000000000E+00
 MUTATION (CANCER STAGE   0, DESTABILIZATION/GATE   0, MUTATION TYPE   1)= 1.20000001202971E-07
 MUTATION (CANCER STAGE   1, DESTABILIZATION/GATE   0, MUTATION TYPE   1)= 1.20000001202971E-07
 GATE-PASS(CANCER STAGE   0, DESTABILIZATION/GATE   0, MUTATION TYPE   1)= 9.33258454012772E-03
 GATE-PASS(CANCER STAGE   1, DESTABILIZATION/GATE   0, MUTATION TYPE   1)= 9.33258454012772E-03
 GROWTH   (CANCER STAGE   0, DESTABILIZATION/GATE   1, MUTATION TYPE   1)= 0.00000000000000E+00
 GROWTH   (CANCER STAGE   1, DESTABILIZATION/GATE   1, MUTATION TYPE   1)= 0.00000000000000E+00
 DEATH    (CANCER STAGE   0, DESTABILIZATION/GATE   1, MUTATION TYPE   1)= 0.00000000000000E+00
 DEATH    (CANCER STAGE   1, DESTABILIZATION/GATE   1, MUTATION TYPE   1)= 0.00000000000000E+00
 MUTATION (CANCER STAGE   0, DESTABILIZATION/GATE   1, MUTATION TYPE   1)= 1.20000060003491E-05
 MUTATION (CANCER STAGE   1, DESTABILIZATION/GATE   1, MUTATION TYPE   1)= 1.20000060003491E-05
 AGE INTERVAL: 2.66666666666667E+01-
 -----------------------------------
 GROWTH   (CANCER STAGE   0, DESTABILIZATION/GATE   0, MUTATION TYPE   1)= 0.00000000000000E+00
 GROWTH   (CANCER STAGE   1, DESTABILIZATION/GATE   0, MUTATION TYPE   1)= 0.00000000000000E+00
 DEATH    (CANCER STAGE   0, DESTABILIZATION/GATE   0, MUTATION TYPE   1)= 0.00000000000000E+00
 DEATH    (CANCER STAGE   1, DESTABILIZATION/GATE   0, MUTATION TYPE   1)= 0.00000000000000E+00
 MUTATION (CANCER STAGE   0, DESTABILIZATION/GATE   0, MUTATION TYPE   1)= 1.20000001202971E-07
 MUTATION (CANCER STAGE   1, DESTABILIZATION/GATE   0, MUTATION TYPE   1)= 1.20000001202971E-07
 GATE-PASS(CANCER STAGE   0, DESTABILIZATION/GATE   0, MUTATION TYPE   1)= 9.33258454012772E-03
 GATE-PASS(CANCER STAGE   1, DESTABILIZATION/GATE   0, MUTATION TYPE   1)= 9.33258454012772E-03
 GROWTH   (CANCER STAGE   0, DESTABILIZATION/GATE   1, MUTATION TYPE   1)= 0.00000000000000E+00
 GROWTH   (CANCER STAGE   1, DESTABILIZATION/GATE   1, MUTATION TYPE   1)= 0.00000000000000E+00
 DEATH    (CANCER STAGE   0, DESTABILIZATION/GATE   1, MUTATION TYPE   1)= 0.00000000000000E+00
 DEATH    (CANCER STAGE   1, DESTABILIZATION/GATE   1, MUTATION TYPE   1)= 0.00000000000000E+00
 MUTATION (CANCER STAGE   0, DESTABILIZATION/GATE   1, MUTATION TYPE   1)= 1.20000060003491E-05
 MUTATION (CANCER STAGE   1, DESTABILIZATION/GATE   1, MUTATION TYPE   1)= 1.20000060003491E-05
 AGE INTERVAL: 0.00000000000000E+00-
 -----------------------------------
 AGE INTERVAL: 7.28280000000000E-01-
 -----------------------------------
 AGE INTERVAL: 2.66666666666667E+01-
 -----------------------------------
 AGE 8.00000000000000E+01 INTEGRATED HAZARD 2.83307040771572E+00 HAZARD 3.49286919736485E-02 OK      22 BAD       5 FAIL       0
 CLOCK TIME USED 3.53999999817461E-01 SECONDS
 CPU TIME USED 4.68003000000000E-02 SECONDS
 MINIMISATION ROUTINE FITTERMVKMULTGATESTOCHHAZ REVISED BY M P LITTLE 11 MARCH 2009
 GESTATION LENGTH   0.7283
 CONVERGENCE CRITERION 1.0000E-15 NUMBER OF INTEGRATION STEPS   100
 MINIMUM STEP LENGTH 1.0000E-25 INTEGRATOR SCALING "SMALL AMOUNT" 1.0000E-40
 INTEGRATOR SCALING THRESHOLD 1.0000E+00
 INTEGRATOR TYPE: BULIRSCH-STOER STIFF           
 MODEL  1 SCALING COEFFICIENT 1.00000000000000E+00
 =================================================
 Y(I,J) IN HAZARD THAT ARE SET TO ZERO
 -------------------------------------
 DESTABILIZATION/GATE LEVEL =    0 DESTABILIZATION TYPE =    1
 DESTABILIZATION/GATE LEVEL =    1 DESTABILIZATION TYPE =    1
 AGE INTERVAL: 0.00000000000000E+00-
 -----------------------------------
 GROWTH   (CANCER STAGE   0, DESTABILIZATION/GATE   0, MUTATION TYPE   1)= 2.56974980434977E+01
 GROWTH   (CANCER STAGE   1, DESTABILIZATION/GATE   0, MUTATION TYPE   1)= 0.00000000000000E+00
 DEATH    (CANCER STAGE   0, DESTABILIZATION/GATE   0, MUTATION TYPE   1)= 0.00000000000000E+00
 DEATH    (CANCER STAGE   1, DESTABILIZATION/GATE   0, MUTATION TYPE   1)= 0.00000000000000E+00
 MUTATION (CANCER STAGE   0, DESTABILIZATION/GATE   0, MUTATION TYPE   1)= 1.20000001202971E-07
 MUTATION (CANCER STAGE   1, DESTABILIZATION/GATE   0, MUTATION TYPE   1)= 1.20000001202971E-07
 GATE-PASS(CANCER STAGE   0, DESTABILIZATION/GATE   0, MUTATION TYPE   1)= 9.33258454012772E-03
 GATE-PASS(CANCER STAGE   1, DESTABILIZATION/GATE   0, MUTATION TYPE   1)= 9.33258454012772E-03
 GROWTH   (CANCER STAGE   0, DESTABILIZATION/GATE   1, MUTATION TYPE   1)= 2.66974980434977E+01
 GROWTH   (CANCER STAGE   1, DESTABILIZATION/GATE   1, MUTATION TYPE   1)= 0.00000000000000E+00
 DEATH    (CANCER STAGE   0, DESTABILIZATION/GATE   1, MUTATION TYPE   1)= 0.00000000000000E+00
 DEATH    (CANCER STAGE   1, DESTABILIZATION/GATE   1, MUTATION TYPE   1)= 0.00000000000000E+00
 MUTATION (CANCER STAGE   0, DESTABILIZATION/GATE   1, MUTATION TYPE   1)= 1.20000060003491E-05
 MUTATION (CANCER STAGE   1, DESTABILIZATION/GATE   1, MUTATION TYPE   1)= 1.20000060003491E-05
 AGE INTERVAL: 7.28280000000000E-01-
 -----------------------------------
 GROWTH   (CANCER STAGE   0, DESTABILIZATION/GATE   0, MUTATION TYPE   1)= 0.00000000000000E+00
 GROWTH   (CANCER STAGE   1, DESTABILIZATION/GATE   0, MUTATION TYPE   1)= 0.00000000000000E+00
 DEATH    (CANCER STAGE   0, DESTABILIZATION/GATE   0, MUTATION TYPE   1)= 0.00000000000000E+00
 DEATH    (CANCER STAGE   1, DESTABILIZATION/GATE   0, MUTATION TYPE   1)= 0.00000000000000E+00
 MUTATION (CANCER STAGE   0, DESTABILIZATION/GATE   0, MUTATION TYPE   1)= 1.20000001202971E-07
 MUTATION (CANCER STAGE   1, DESTABILIZATION/GATE   0, MUTATION TYPE   1)= 1.20000001202971E-07
 GATE-PASS(CANCER STAGE   0, DESTABILIZATION/GATE   0, MUTATION TYPE   1)= 9.33258454012772E-03
 GATE-PASS(CANCER STAGE   1, DESTABILIZATION/GATE   0, MUTATION TYPE   1)= 9.33258454012772E-03
 GROWTH   (CANCER STAGE   0, DESTABILIZATION/GATE   1, MUTATION TYPE   1)= 0.00000000000000E+00
 GROWTH   (CANCER STAGE   1, DESTABILIZATION/GATE   1, MUTATION TYPE   1)= 0.00000000000000E+00
 DEATH    (CANCER STAGE   0, DESTABILIZATION/GATE   1, MUTATION TYPE   1)= 0.00000000000000E+00
 DEATH    (CANCER STAGE   1, DESTABILIZATION/GATE   1, MUTATION TYPE   1)= 0.00000000000000E+00
 MUTATION (CANCER STAGE   0, DESTABILIZATION/GATE   1, MUTATION TYPE   1)= 1.20000060003491E-05
 MUTATION (CANCER STAGE   1, DESTABILIZATION/GATE   1, MUTATION TYPE   1)= 1.20000060003491E-05
 AGE INTERVAL: 2.66666666666667E+01-
 -----------------------------------
 GROWTH   (CANCER STAGE   0, DESTABILIZATION/GATE   0, MUTATION TYPE   1)= 0.00000000000000E+00
 GROWTH   (CANCER STAGE   1, DESTABILIZATION/GATE   0, MUTATION TYPE   1)= 0.00000000000000E+00
 DEATH    (CANCER STAGE   0, DESTABILIZATION/GATE   0, MUTATION TYPE   1)= 0.00000000000000E+00
 DEATH    (CANCER STAGE   1, DESTABILIZATION/GATE   0, MUTATION TYPE   1)= 0.00000000000000E+00
 MUTATION (CANCER STAGE   0, DESTABILIZATION/GATE   0, MUTATION TYPE   1)= 1.44000000788205E-07
 MUTATION (CANCER STAGE   1, DESTABILIZATION/GATE   0, MUTATION TYPE   1)= 1.44000000788205E-07
 GATE-PASS(CANCER STAGE   0, DESTABILIZATION/GATE   0, MUTATION TYPE   1)= 9.33258454012772E-03
 GATE-PASS(CANCER STAGE   1, DESTABILIZATION/GATE   0, MUTATION TYPE   1)= 9.33258454012772E-03
 GROWTH   (CANCER STAGE   0, DESTABILIZATION/GATE   1, MUTATION TYPE   1)= 0.00000000000000E+00
 GROWTH   (CANCER STAGE   1, DESTABILIZATION/GATE   1, MUTATION TYPE   1)= 0.00000000000000E+00
 DEATH    (CANCER STAGE   0, DESTABILIZATION/GATE   1, MUTATION TYPE   1)= 0.00000000000000E+00
 DEATH    (CANCER STAGE   1, DESTABILIZATION/GATE   1, MUTATION TYPE   1)= 0.00000000000000E+00
 MUTATION (CANCER STAGE   0, DESTABILIZATION/GATE   1, MUTATION TYPE   1)= 1.44000086404210E-05
 MUTATION (CANCER STAGE   1, DESTABILIZATION/GATE   1, MUTATION TYPE   1)= 1.44000086404210E-05
 AGE INTERVAL: 0.00000000000000E+00-
 -----------------------------------
 AGE INTERVAL: 7.28280000000000E-01-
 -----------------------------------
 AGE INTERVAL: 2.66666666666667E+01-
 -----------------------------------
 AGE 8.00000000000000E+01 INTEGRATED HAZARD 3.13175851953362E+00 HAZARD 3.65952858248832E-02 OK      22 BAD       4 FAIL       0
 CLOCK TIME USED 3.59000000171363E-01 SECONDS
 CPU TIME USED 3.12002000000000E-02 SECONDS
 MINIMISATION ROUTINE FITTERMVKMULTGATESTOCHHAZ REVISED BY M P LITTLE 11 MARCH 2009
 GESTATION LENGTH   0.7283
 CONVERGENCE CRITERION 1.0000E-15 NUMBER OF INTEGRATION STEPS   100
 MINIMUM STEP LENGTH 1.0000E-25 INTEGRATOR SCALING "SMALL AMOUNT" 1.0000E-40
 INTEGRATOR SCALING THRESHOLD 1.0000E+00
 INTEGRATOR TYPE: BULIRSCH-STOER STIFF           
 MODEL  1 SCALING COEFFICIENT 1.00000000000000E+00
 =================================================
 Y(I,J) IN HAZARD THAT ARE SET TO ZERO
 -------------------------------------
 DESTABILIZATION/GATE LEVEL =    0 DESTABILIZATION TYPE =    1
 DESTABILIZATION/GATE LEVEL =    1 DESTABILIZATION TYPE =    1
 AGE INTERVAL: 0.00000000000000E+00-
 -----------------------------------
 GROWTH   (CANCER STAGE   0, DESTABILIZATION/GATE   0, MUTATION TYPE   1)= 2.56974980434977E+01
 GROWTH   (CANCER STAGE   1, DESTABILIZATION/GATE   0, MUTATION TYPE   1)= 0.00000000000000E+00
 DEATH    (CANCER STAGE   0, DESTABILIZATION/GATE   0, MUTATION TYPE   1)= 0.00000000000000E+00
 DEATH    (CANCER STAGE   1, DESTABILIZATION/GATE   0, MUTATION TYPE   1)= 0.00000000000000E+00
 MUTATION (CANCER STAGE   0, DESTABILIZATION/GATE   0, MUTATION TYPE   1)= 1.20000001202971E-07
 MUTATION (CANCER STAGE   1, DESTABILIZATION/GATE   0, MUTATION TYPE   1)= 1.20000001202971E-07
 GATE-PASS(CANCER STAGE   0, DESTABILIZATION/GATE   0, MUTATION TYPE   1)= 9.33258454012772E-03
 GATE-PASS(CANCER STAGE   1, DESTABILIZATION/GATE   0, MUTATION TYPE   1)= 9.33258454012772E-03
 GROWTH   (CANCER STAGE   0, DESTABILIZATION/GATE   1, MUTATION TYPE   1)= 2.66974980434977E+01
 GROWTH   (CANCER STAGE   1, DESTABILIZATION/GATE   1, MUTATION TYPE   1)= 0.00000000000000E+00
 DEATH    (CANCER STAGE   0, DESTABILIZATION/GATE   1, MUTATION TYPE   1)= 0.00000000000000E+00
 DEATH    (CANCER STAGE   1, DESTABILIZATION/GATE   1, MUTATION TYPE   1)= 0.00000000000000E+00
 MUTATION (CANCER STAGE   0, DESTABILIZATION/GATE   1, MUTATION TYPE   1)= 1.20000060003491E-05
 MUTATION (CANCER STAGE   1, DESTABILIZATION/GATE   1, MUTATION TYPE   1)= 1.20000060003491E-05
 AGE INTERVAL: 7.28280000000000E-01-
 -----------------------------------
 GROWTH   (CANCER STAGE   0, DESTABILIZATION/GATE   0, MUTATION TYPE   1)= 0.00000000000000E+00
 GROWTH   (CANCER STAGE   1, DESTABILIZATION/GATE   0, MUTATION TYPE   1)= 0.00000000000000E+00
 DEATH    (CANCER STAGE   0, DESTABILIZATION/GATE   0, MUTATION TYPE   1)= 0.00000000000000E+00
 DEATH    (CANCER STAGE   1, DESTABILIZATION/GATE   0, MUTATION TYPE   1)= 0.00000000000000E+00
 MUTATION (CANCER STAGE   0, DESTABILIZATION/GATE   0, MUTATION TYPE   1)= 1.20000001202971E-07
 MUTATION (CANCER STAGE   1, DESTABILIZATION/GATE   0, MUTATION TYPE   1)= 1.20000001202971E-07
 GATE-PASS(CANCER STAGE   0, DESTABILIZATION/GATE   0, MUTATION TYPE   1)= 9.33258454012772E-03
 GATE-PASS(CANCER STAGE   1, DESTABILIZATION/GATE   0, MUTATION TYPE   1)= 9.33258454012772E-03
 GROWTH   (CANCER STAGE   0, DESTABILIZATION/GATE   1, MUTATION TYPE   1)= 0.00000000000000E+00
 GROWTH   (CANCER STAGE   1, DESTABILIZATION/GATE   1, MUTATION TYPE   1)= 0.00000000000000E+00
 DEATH    (CANCER STAGE   0, DESTABILIZATION/GATE   1, MUTATION TYPE   1)= 0.00000000000000E+00
 DEATH    (CANCER STAGE   1, DESTABILIZATION/GATE   1, MUTATION TYPE   1)= 0.00000000000000E+00
 MUTATION (CANCER STAGE   0, DESTABILIZATION/GATE   1, MUTATION TYPE   1)= 1.20000060003491E-05
 MUTATION (CANCER STAGE   1, DESTABILIZATION/GATE   1, MUTATION TYPE   1)= 1.20000060003491E-05
 AGE INTERVAL: 2.66666666666667E+01-
 -----------------------------------
 GROWTH   (CANCER STAGE   0, DESTABILIZATION/GATE   0, MUTATION TYPE   1)= 0.00000000000000E+00
 GROWTH   (CANCER STAGE   1, DESTABILIZATION/GATE   0, MUTATION TYPE   1)= 0.00000000000000E+00
 DEATH    (CANCER STAGE   0, DESTABILIZATION/GATE   0, MUTATION TYPE   1)= 0.00000000000000E+00
 DEATH    (CANCER STAGE   1, DESTABILIZATION/GATE   0, MUTATION TYPE   1)= 0.00000000000000E+00
 MUTATION (CANCER STAGE   0, DESTABILIZATION/GATE   0, MUTATION TYPE   1)= 1.80000001588323E-07
 MUTATION (CANCER STAGE   1, DESTABILIZATION/GATE   0, MUTATION TYPE   1)= 1.80000001588323E-07
 GATE-PASS(CANCER STAGE   0, DESTABILIZATION/GATE   0, MUTATION TYPE   1)= 9.33258454012772E-03
 GATE-PASS(CANCER STAGE   1, DESTABILIZATION/GATE   0, MUTATION TYPE   1)= 9.33258454012772E-03
 GROWTH   (CANCER STAGE   0, DESTABILIZATION/GATE   1, MUTATION TYPE   1)= 0.00000000000000E+00
 GROWTH   (CANCER STAGE   1, DESTABILIZATION/GATE   1, MUTATION TYPE   1)= 0.00000000000000E+00
 DEATH    (CANCER STAGE   0, DESTABILIZATION/GATE   1, MUTATION TYPE   1)= 0.00000000000000E+00
 DEATH    (CANCER STAGE   1, DESTABILIZATION/GATE   1, MUTATION TYPE   1)= 0.00000000000000E+00
 MUTATION (CANCER STAGE   0, DESTABILIZATION/GATE   1, MUTATION TYPE   1)= 1.80000134998650E-05
 MUTATION (CANCER STAGE   1, DESTABILIZATION/GATE   1, MUTATION TYPE   1)= 1.80000134998650E-05
 AGE INTERVAL: 0.00000000000000E+00-
 -----------------------------------
 AGE INTERVAL: 7.28280000000000E-01-
 -----------------------------------
 AGE INTERVAL: 2.66666666666667E+01-
 -----------------------------------
 AGE 8.00000000000000E+01 INTEGRATED HAZARD 3.51330254631239E+00 HAZARD 3.82781111505693E-02 OK      22 BAD       4 FAIL       0
 CLOCK TIME USED 3.82999999914318E-01 SECONDS
 CPU TIME USED 6.24004000000000E-02 SECONDS
 MINIMISATION ROUTINE FITTERMVKMULTGATESTOCHHAZ REVISED BY M P LITTLE 11 MARCH 2009
 GESTATION LENGTH   0.7283
 CONVERGENCE CRITERION 1.0000E-15 NUMBER OF INTEGRATION STEPS   100
 MINIMUM STEP LENGTH 1.0000E-25 INTEGRATOR SCALING "SMALL AMOUNT" 1.0000E-40
 INTEGRATOR SCALING THRESHOLD 1.0000E+00
 INTEGRATOR TYPE: BULIRSCH-STOER STIFF           
 MODEL  1 SCALING COEFFICIENT 1.00000000000000E+00
 =================================================
 Y(I,J) IN HAZARD THAT ARE SET TO ZERO
 -------------------------------------
 DESTABILIZATION/GATE LEVEL =    0 DESTABILIZATION TYPE =    1
 DESTABILIZATION/GATE LEVEL =    1 DESTABILIZATION TYPE =    1
 AGE INTERVAL: 0.00000000000000E+00-
 -----------------------------------
 GROWTH   (CANCER STAGE   0, DESTABILIZATION/GATE   0, MUTATION TYPE   1)= 2.56974980434977E+01
 GROWTH   (CANCER STAGE   1, DESTABILIZATION/GATE   0, MUTATION TYPE   1)= 0.00000000000000E+00
 DEATH    (CANCER STAGE   0, DESTABILIZATION/GATE   0, MUTATION TYPE   1)= 0.00000000000000E+00
 DEATH    (CANCER STAGE   1, DESTABILIZATION/GATE   0, MUTATION TYPE   1)= 0.00000000000000E+00
 MUTATION (CANCER STAGE   0, DESTABILIZATION/GATE   0, MUTATION TYPE   1)= 1.20000001202971E-07
 MUTATION (CANCER STAGE   1, DESTABILIZATION/GATE   0, MUTATION TYPE   1)= 1.20000001202971E-07
 GATE-PASS(CANCER STAGE   0, DESTABILIZATION/GATE   0, MUTATION TYPE   1)= 9.33258454012772E-03
 GATE-PASS(CANCER STAGE   1, DESTABILIZATION/GATE   0, MUTATION TYPE   1)= 9.33258454012772E-03
 GROWTH   (CANCER STAGE   0, DESTABILIZATION/GATE   1, MUTATION TYPE   1)= 2.66974980434977E+01
 GROWTH   (CANCER STAGE   1, DESTABILIZATION/GATE   1, MUTATION TYPE   1)= 0.00000000000000E+00
 DEATH    (CANCER STAGE   0, DESTABILIZATION/GATE   1, MUTATION TYPE   1)= 0.00000000000000E+00
 DEATH    (CANCER STAGE   1, DESTABILIZATION/GATE   1, MUTATION TYPE   1)= 0.00000000000000E+00
 MUTATION (CANCER STAGE   0, DESTABILIZATION/GATE   1, MUTATION TYPE   1)= 1.20000060003491E-05
 MUTATION (CANCER STAGE   1, DESTABILIZATION/GATE   1, MUTATION TYPE   1)= 1.20000060003491E-05
 AGE INTERVAL: 7.28280000000000E-01-
 -----------------------------------
 GROWTH   (CANCER STAGE   0, DESTABILIZATION/GATE   0, MUTATION TYPE   1)= 0.00000000000000E+00
 GROWTH   (CANCER STAGE   1, DESTABILIZATION/GATE   0, MUTATION TYPE   1)= 0.00000000000000E+00
 DEATH    (CANCER STAGE   0, DESTABILIZATION/GATE   0, MUTATION TYPE   1)= 0.00000000000000E+00
 DEATH    (CANCER STAGE   1, DESTABILIZATION/GATE   0, MUTATION TYPE   1)= 0.00000000000000E+00
 MUTATION (CANCER STAGE   0, DESTABILIZATION/GATE   0, MUTATION TYPE   1)= 1.20000001202971E-07
 MUTATION (CANCER STAGE   1, DESTABILIZATION/GATE   0, MUTATION TYPE   1)= 1.20000001202971E-07
 GATE-PASS(CANCER STAGE   0, DESTABILIZATION/GATE   0, MUTATION TYPE   1)= 9.33258454012772E-03
 GATE-PASS(CANCER STAGE   1, DESTABILIZATION/GATE   0, MUTATION TYPE   1)= 9.33258454012772E-03
 GROWTH   (CANCER STAGE   0, DESTABILIZATION/GATE   1, MUTATION TYPE   1)= 0.00000000000000E+00
 GROWTH   (CANCER STAGE   1, DESTABILIZATION/GATE   1, MUTATION TYPE   1)= 0.00000000000000E+00
 DEATH    (CANCER STAGE   0, DESTABILIZATION/GATE   1, MUTATION TYPE   1)= 0.00000000000000E+00
 DEATH    (CANCER STAGE   1, DESTABILIZATION/GATE   1, MUTATION TYPE   1)= 0.00000000000000E+00
 MUTATION (CANCER STAGE   0, DESTABILIZATION/GATE   1, MUTATION TYPE   1)= 1.20000060003491E-05
 MUTATION (CANCER STAGE   1, DESTABILIZATION/GATE   1, MUTATION TYPE   1)= 1.20000060003491E-05
 AGE INTERVAL: 2.66666666666667E+01-
 -----------------------------------
 GROWTH   (CANCER STAGE   0, DESTABILIZATION/GATE   0, MUTATION TYPE   1)= 0.00000000000000E+00
 GROWTH   (CANCER STAGE   1, DESTABILIZATION/GATE   0, MUTATION TYPE   1)= 0.00000000000000E+00
 DEATH    (CANCER STAGE   0, DESTABILIZATION/GATE   0, MUTATION TYPE   1)= 0.00000000000000E+00
 DEATH    (CANCER STAGE   1, DESTABILIZATION/GATE   0, MUTATION TYPE   1)= 0.00000000000000E+00
 MUTATION (CANCER STAGE   0, DESTABILIZATION/GATE   0, MUTATION TYPE   1)= 2.40000002273675E-07
 MUTATION (CANCER STAGE   1, DESTABILIZATION/GATE   0, MUTATION TYPE   1)= 2.40000002273675E-07
 GATE-PASS(CANCER STAGE   0, DESTABILIZATION/GATE   0, MUTATION TYPE   1)= 9.33258454012772E-03
 GATE-PASS(CANCER STAGE   1, DESTABILIZATION/GATE   0, MUTATION TYPE   1)= 9.33258454012772E-03
 GROWTH   (CANCER STAGE   0, DESTABILIZATION/GATE   1, MUTATION TYPE   1)= 0.00000000000000E+00
 GROWTH   (CANCER STAGE   1, DESTABILIZATION/GATE   1, MUTATION TYPE   1)= 0.00000000000000E+00
 DEATH    (CANCER STAGE   0, DESTABILIZATION/GATE   1, MUTATION TYPE   1)= 0.00000000000000E+00
 DEATH    (CANCER STAGE   1, DESTABILIZATION/GATE   1, MUTATION TYPE   1)= 0.00000000000000E+00
 MUTATION (CANCER STAGE   0, DESTABILIZATION/GATE   1, MUTATION TYPE   1)= 2.40000239993899E-05
 MUTATION (CANCER STAGE   1, DESTABILIZATION/GATE   1, MUTATION TYPE   1)= 2.40000239993899E-05
 AGE INTERVAL: 0.00000000000000E+00-
 -----------------------------------
 AGE INTERVAL: 7.28280000000000E-01-
 -----------------------------------
 AGE INTERVAL: 2.66666666666667E+01-
 -----------------------------------
 AGE 8.00000000000000E+01 INTEGRATED HAZARD 4.02565249676860E+00 HAZARD 3.99488656606677E-02 OK      22 BAD       4 FAIL       0
 CLOCK TIME USED 3.61000000033528E-01 SECONDS
 CPU TIME USED 3.12002000000000E-02 SECONDS
 MINIMISATION ROUTINE FITTERMVKMULTGATESTOCHHAZ REVISED BY M P LITTLE 11 MARCH 2009
 GESTATION LENGTH   0.7283
 CONVERGENCE CRITERION 1.0000E-15 NUMBER OF INTEGRATION STEPS   100
 MINIMUM STEP LENGTH 1.0000E-25 INTEGRATOR SCALING "SMALL AMOUNT" 1.0000E-40
 INTEGRATOR SCALING THRESHOLD 1.0000E+00
 INTEGRATOR TYPE: BULIRSCH-STOER STIFF           
 MODEL  1 SCALING COEFFICIENT 1.00000000000000E+00
 =================================================
 Y(I,J) IN HAZARD THAT ARE SET TO ZERO
 -------------------------------------
 DESTABILIZATION/GATE LEVEL =    0 DESTABILIZATION TYPE =    1
 DESTABILIZATION/GATE LEVEL =    1 DESTABILIZATION TYPE =    1
 AGE INTERVAL: 0.00000000000000E+00-
 -----------------------------------
 GROWTH   (CANCER STAGE   0, DESTABILIZATION/GATE   0, MUTATION TYPE   1)= 2.56974980434977E+01
 GROWTH   (CANCER STAGE   1, DESTABILIZATION/GATE   0, MUTATION TYPE   1)= 0.00000000000000E+00
 DEATH    (CANCER STAGE   0, DESTABILIZATION/GATE   0, MUTATION TYPE   1)= 0.00000000000000E+00
 DEATH    (CANCER STAGE   1, DESTABILIZATION/GATE   0, MUTATION TYPE   1)= 0.00000000000000E+00
 MUTATION (CANCER STAGE   0, DESTABILIZATION/GATE   0, MUTATION TYPE   1)= 1.20000001202971E-07
 MUTATION (CANCER STAGE   1, DESTABILIZATION/GATE   0, MUTATION TYPE   1)= 1.20000001202971E-07
 GATE-PASS(CANCER STAGE   0, DESTABILIZATION/GATE   0, MUTATION TYPE   1)= 9.33258454012772E-03
 GATE-PASS(CANCER STAGE   1, DESTABILIZATION/GATE   0, MUTATION TYPE   1)= 9.33258454012772E-03
 GROWTH   (CANCER STAGE   0, DESTABILIZATION/GATE   1, MUTATION TYPE   1)= 2.66974980434977E+01
 GROWTH   (CANCER STAGE   1, DESTABILIZATION/GATE   1, MUTATION TYPE   1)= 0.00000000000000E+00
 DEATH    (CANCER STAGE   0, DESTABILIZATION/GATE   1, MUTATION TYPE   1)= 0.00000000000000E+00
 DEATH    (CANCER STAGE   1, DESTABILIZATION/GATE   1, MUTATION TYPE   1)= 0.00000000000000E+00
 MUTATION (CANCER STAGE   0, DESTABILIZATION/GATE   1, MUTATION TYPE   1)= 1.20000060003491E-05
 MUTATION (CANCER STAGE   1, DESTABILIZATION/GATE   1, MUTATION TYPE   1)= 1.20000060003491E-05
 AGE INTERVAL: 7.28280000000000E-01-
 -----------------------------------
 GROWTH   (CANCER STAGE   0, DESTABILIZATION/GATE   0, MUTATION TYPE   1)= 0.00000000000000E+00
 GROWTH   (CANCER STAGE   1, DESTABILIZATION/GATE   0, MUTATION TYPE   1)= 0.00000000000000E+00
 DEATH    (CANCER STAGE   0, DESTABILIZATION/GATE   0, MUTATION TYPE   1)= 0.00000000000000E+00
 DEATH    (CANCER STAGE   1, DESTABILIZATION/GATE   0, MUTATION TYPE   1)= 0.00000000000000E+00
 MUTATION (CANCER STAGE   0, DESTABILIZATION/GATE   0, MUTATION TYPE   1)= 1.20000001202971E-07
 MUTATION (CANCER STAGE   1, DESTABILIZATION/GATE   0, MUTATION TYPE   1)= 1.20000001202971E-07
 GATE-PASS(CANCER STAGE   0, DESTABILIZATION/GATE   0, MUTATION TYPE   1)= 9.33258454012772E-03
 GATE-PASS(CANCER STAGE   1, DESTABILIZATION/GATE   0, MUTATION TYPE   1)= 9.33258454012772E-03
 GROWTH   (CANCER STAGE   0, DESTABILIZATION/GATE   1, MUTATION TYPE   1)= 0.00000000000000E+00
 GROWTH   (CANCER STAGE   1, DESTABILIZATION/GATE   1, MUTATION TYPE   1)= 0.00000000000000E+00
 DEATH    (CANCER STAGE   0, DESTABILIZATION/GATE   1, MUTATION TYPE   1)= 0.00000000000000E+00
 DEATH    (CANCER STAGE   1, DESTABILIZATION/GATE   1, MUTATION TYPE   1)= 0.00000000000000E+00
 MUTATION (CANCER STAGE   0, DESTABILIZATION/GATE   1, MUTATION TYPE   1)= 1.20000060003491E-05
 MUTATION (CANCER STAGE   1, DESTABILIZATION/GATE   1, MUTATION TYPE   1)= 1.20000060003491E-05
 AGE INTERVAL: 2.66666666666667E+01-
 -----------------------------------
 GROWTH   (CANCER STAGE   0, DESTABILIZATION/GATE   0, MUTATION TYPE   1)= 0.00000000000000E+00
 GROWTH   (CANCER STAGE   1, DESTABILIZATION/GATE   0, MUTATION TYPE   1)= 0.00000000000000E+00
 DEATH    (CANCER STAGE   0, DESTABILIZATION/GATE   0, MUTATION TYPE   1)= 0.00000000000000E+00
 DEATH    (CANCER STAGE   1, DESTABILIZATION/GATE   0, MUTATION TYPE   1)= 0.00000000000000E+00
 MUTATION (CANCER STAGE   0, DESTABILIZATION/GATE   0, MUTATION TYPE   1)= 6.00000015350321E-07
 MUTATION (CANCER STAGE   1, DESTABILIZATION/GATE   0, MUTATION TYPE   1)= 6.00000015350321E-07
 GATE-PASS(CANCER STAGE   0, DESTABILIZATION/GATE   0, MUTATION TYPE   1)= 9.33258454012772E-03
 GATE-PASS(CANCER STAGE   1, DESTABILIZATION/GATE   0, MUTATION TYPE   1)= 9.33258454012772E-03
 GROWTH   (CANCER STAGE   0, DESTABILIZATION/GATE   1, MUTATION TYPE   1)= 0.00000000000000E+00
 GROWTH   (CANCER STAGE   1, DESTABILIZATION/GATE   1, MUTATION TYPE   1)= 0.00000000000000E+00
 DEATH    (CANCER STAGE   0, DESTABILIZATION/GATE   1, MUTATION TYPE   1)= 0.00000000000000E+00
 DEATH    (CANCER STAGE   1, DESTABILIZATION/GATE   1, MUTATION TYPE   1)= 0.00000000000000E+00
 MUTATION (CANCER STAGE   0, DESTABILIZATION/GATE   1, MUTATION TYPE   1)= 6.00001500008931E-05
 MUTATION (CANCER STAGE   1, DESTABILIZATION/GATE   1, MUTATION TYPE   1)= 6.00001500008931E-05
 AGE INTERVAL: 0.00000000000000E+00-
 -----------------------------------
 AGE INTERVAL: 7.28280000000000E-01-
 -----------------------------------
 AGE INTERVAL: 2.66666666666667E+01-
 -----------------------------------
 AGE 8.00000000000000E+01 INTEGRATED HAZARD 5.75064911478993E+00 HAZARD 4.28040370896040E-02 OK      22 BAD       3 FAIL       0
 CLOCK TIME USED 3.44999999972060E-01 SECONDS
 CPU TIME USED 4.68003000000000E-02 SECONDS
 MINIMISATION ROUTINE FITTERMVKMULTGATESTOCHHAZ REVISED BY M P LITTLE 11 MARCH 2009
 GESTATION LENGTH   0.7283
 CONVERGENCE CRITERION 1.0000E-15 NUMBER OF INTEGRATION STEPS   100
 MINIMUM STEP LENGTH 1.0000E-25 INTEGRATOR SCALING "SMALL AMOUNT" 1.0000E-40
 INTEGRATOR SCALING THRESHOLD 1.0000E+00
 INTEGRATOR TYPE: BULIRSCH-STOER STIFF           
 MODEL  1 SCALING COEFFICIENT 1.00000000000000E+00
 =================================================
 Y(I,J) IN HAZARD THAT ARE SET TO ZERO
 -------------------------------------
 DESTABILIZATION/GATE LEVEL =    0 DESTABILIZATION TYPE =    1
 DESTABILIZATION/GATE LEVEL =    1 DESTABILIZATION TYPE =    1
 AGE INTERVAL: 0.00000000000000E+00-
 -----------------------------------
 GROWTH   (CANCER STAGE   0, DESTABILIZATION/GATE   0, MUTATION TYPE   1)= 2.56974980434977E+01
 GROWTH   (CANCER STAGE   1, DESTABILIZATION/GATE   0, MUTATION TYPE   1)= 0.00000000000000E+00
 DEATH    (CANCER STAGE   0, DESTABILIZATION/GATE   0, MUTATION TYPE   1)= 0.00000000000000E+00
 DEATH    (CANCER STAGE   1, DESTABILIZATION/GATE   0, MUTATION TYPE   1)= 0.00000000000000E+00
 MUTATION (CANCER STAGE   0, DESTABILIZATION/GATE   0, MUTATION TYPE   1)= 1.20000001202971E-07
 MUTATION (CANCER STAGE   1, DESTABILIZATION/GATE   0, MUTATION TYPE   1)= 1.20000001202971E-07
 GATE-PASS(CANCER STAGE   0, DESTABILIZATION/GATE   0, MUTATION TYPE   1)= 9.33258454012772E-03
 GATE-PASS(CANCER STAGE   1, DESTABILIZATION/GATE   0, MUTATION TYPE   1)= 9.33258454012772E-03
 GROWTH   (CANCER STAGE   0, DESTABILIZATION/GATE   1, MUTATION TYPE   1)= 2.66974980434977E+01
 GROWTH   (CANCER STAGE   1, DESTABILIZATION/GATE   1, MUTATION TYPE   1)= 0.00000000000000E+00
 DEATH    (CANCER STAGE   0, DESTABILIZATION/GATE   1, MUTATION TYPE   1)= 0.00000000000000E+00
 DEATH    (CANCER STAGE   1, DESTABILIZATION/GATE   1, MUTATION TYPE   1)= 0.00000000000000E+00
 MUTATION (CANCER STAGE   0, DESTABILIZATION/GATE   1, MUTATION TYPE   1)= 1.20000060003491E-05
 MUTATION (CANCER STAGE   1, DESTABILIZATION/GATE   1, MUTATION TYPE   1)= 1.20000060003491E-05
 AGE INTERVAL: 7.28280000000000E-01-
 -----------------------------------
 GROWTH   (CANCER STAGE   0, DESTABILIZATION/GATE   0, MUTATION TYPE   1)= 0.00000000000000E+00
 GROWTH   (CANCER STAGE   1, DESTABILIZATION/GATE   0, MUTATION TYPE   1)= 0.00000000000000E+00
 DEATH    (CANCER STAGE   0, DESTABILIZATION/GATE   0, MUTATION TYPE   1)= 0.00000000000000E+00
 DEATH    (CANCER STAGE   1, DESTABILIZATION/GATE   0, MUTATION TYPE   1)= 0.00000000000000E+00
 MUTATION (CANCER STAGE   0, DESTABILIZATION/GATE   0, MUTATION TYPE   1)= 1.20000001202971E-07
 MUTATION (CANCER STAGE   1, DESTABILIZATION/GATE   0, MUTATION TYPE   1)= 1.20000001202971E-07
 GATE-PASS(CANCER STAGE   0, DESTABILIZATION/GATE   0, MUTATION TYPE   1)= 9.33258454012772E-03
 GATE-PASS(CANCER STAGE   1, DESTABILIZATION/GATE   0, MUTATION TYPE   1)= 9.33258454012772E-03
 GROWTH   (CANCER STAGE   0, DESTABILIZATION/GATE   1, MUTATION TYPE   1)= 0.00000000000000E+00
 GROWTH   (CANCER STAGE   1, DESTABILIZATION/GATE   1, MUTATION TYPE   1)= 0.00000000000000E+00
 DEATH    (CANCER STAGE   0, DESTABILIZATION/GATE   1, MUTATION TYPE   1)= 0.00000000000000E+00
 DEATH    (CANCER STAGE   1, DESTABILIZATION/GATE   1, MUTATION TYPE   1)= 0.00000000000000E+00
 MUTATION (CANCER STAGE   0, DESTABILIZATION/GATE   1, MUTATION TYPE   1)= 1.20000060003491E-05
 MUTATION (CANCER STAGE   1, DESTABILIZATION/GATE   1, MUTATION TYPE   1)= 1.20000060003491E-05
 AGE INTERVAL: 2.66666666666667E+01-
 -----------------------------------
 GROWTH   (CANCER STAGE   0, DESTABILIZATION/GATE   0, MUTATION TYPE   1)= 0.00000000000000E+00
 GROWTH   (CANCER STAGE   1, DESTABILIZATION/GATE   0, MUTATION TYPE   1)= 0.00000000000000E+00
 DEATH    (CANCER STAGE   0, DESTABILIZATION/GATE   0, MUTATION TYPE   1)= 0.00000000000000E+00
 DEATH    (CANCER STAGE   1, DESTABILIZATION/GATE   0, MUTATION TYPE   1)= 0.00000000000000E+00
 MUTATION (CANCER STAGE   0, DESTABILIZATION/GATE   0, MUTATION TYPE   1)= 1.20000005936838E-06
 MUTATION (CANCER STAGE   1, DESTABILIZATION/GATE   0, MUTATION TYPE   1)= 1.20000005936838E-06
 GATE-PASS(CANCER STAGE   0, DESTABILIZATION/GATE   0, MUTATION TYPE   1)= 9.33258454012772E-03
 GATE-PASS(CANCER STAGE   1, DESTABILIZATION/GATE   0, MUTATION TYPE   1)= 9.33258454012772E-03
 GROWTH   (CANCER STAGE   0, DESTABILIZATION/GATE   1, MUTATION TYPE   1)= 0.00000000000000E+00
 GROWTH   (CANCER STAGE   1, DESTABILIZATION/GATE   1, MUTATION TYPE   1)= 0.00000000000000E+00
 DEATH    (CANCER STAGE   0, DESTABILIZATION/GATE   1, MUTATION TYPE   1)= 0.00000000000000E+00
 DEATH    (CANCER STAGE   1, DESTABILIZATION/GATE   1, MUTATION TYPE   1)= 0.00000000000000E+00
 MUTATION (CANCER STAGE   0, DESTABILIZATION/GATE   1, MUTATION TYPE   1)= 1.20000600003454E-04
 MUTATION (CANCER STAGE   1, DESTABILIZATION/GATE   1, MUTATION TYPE   1)= 1.20000600003454E-04
 AGE INTERVAL: 0.00000000000000E+00-
 -----------------------------------
 AGE INTERVAL: 7.28280000000000E-01-
 -----------------------------------
 AGE INTERVAL: 2.66666666666667E+01-
 -----------------------------------
 AGE 8.00000000000000E+01 INTEGRATED HAZARD 7.10229901872375E+00 HAZARD 4.36676402976716E-02 OK      23 BAD       1 FAIL       0
 CLOCK TIME USED 3.34999999962747E-01 SECONDS
 CPU TIME USED 1.56001000000000E-02 SECONDS
 MINIMISATION ROUTINE FITTERMVKMULTGATESTOCHHAZ REVISED BY M P LITTLE 11 MARCH 2009
 GESTATION LENGTH   0.7283
 CONVERGENCE CRITERION 1.0000E-15 NUMBER OF INTEGRATION STEPS   100
 MINIMUM STEP LENGTH 1.0000E-25 INTEGRATOR SCALING "SMALL AMOUNT" 1.0000E-40
 INTEGRATOR SCALING THRESHOLD 1.0000E+00
 INTEGRATOR TYPE: BULIRSCH-STOER STIFF           
 MODEL  1 SCALING COEFFICIENT 1.00000000000000E+00
 =================================================
 Y(I,J) IN HAZARD THAT ARE SET TO ZERO
 -------------------------------------
 DESTABILIZATION/GATE LEVEL =    0 DESTABILIZATION TYPE =    1
 DESTABILIZATION/GATE LEVEL =    1 DESTABILIZATION TYPE =    1
 AGE INTERVAL: 0.00000000000000E+00-
 -----------------------------------
 GROWTH   (CANCER STAGE   0, DESTABILIZATION/GATE   0, MUTATION TYPE   1)= 3.04562939774788E+01
 GROWTH   (CANCER STAGE   1, DESTABILIZATION/GATE   0, MUTATION TYPE   1)= 0.00000000000000E+00
 DEATH    (CANCER STAGE   0, DESTABILIZATION/GATE   0, MUTATION TYPE   1)= 0.00000000000000E+00
 DEATH    (CANCER STAGE   1, DESTABILIZATION/GATE   0, MUTATION TYPE   1)= 0.00000000000000E+00
 MUTATION (CANCER STAGE   0, DESTABILIZATION/GATE   0, MUTATION TYPE   1)= 7.60000007618817E-08
 MUTATION (CANCER STAGE   1, DESTABILIZATION/GATE   0, MUTATION TYPE   1)= 7.60000007618817E-08
 GATE-PASS(CANCER STAGE   0, DESTABILIZATION/GATE   0, MUTATION TYPE   1)= 9.33258454012767E-03
 GATE-PASS(CANCER STAGE   1, DESTABILIZATION/GATE   0, MUTATION TYPE   1)= 9.33258454012767E-03
 GROWTH   (CANCER STAGE   0, DESTABILIZATION/GATE   1, MUTATION TYPE   1)= 3.14562939774788E+01
 GROWTH   (CANCER STAGE   1, DESTABILIZATION/GATE   1, MUTATION TYPE   1)= 0.00000000000000E+00
 DEATH    (CANCER STAGE   0, DESTABILIZATION/GATE   1, MUTATION TYPE   1)= 0.00000000000000E+00
 DEATH    (CANCER STAGE   1, DESTABILIZATION/GATE   1, MUTATION TYPE   1)= 0.00000000000000E+00
 MUTATION (CANCER STAGE   0, DESTABILIZATION/GATE   1, MUTATION TYPE   1)= 7.60000380022108E-06
 MUTATION (CANCER STAGE   1, DESTABILIZATION/GATE   1, MUTATION TYPE   1)= 7.60000380022108E-06
 AGE INTERVAL: 7.28280000000000E-01-
 -----------------------------------
 GROWTH   (CANCER STAGE   0, DESTABILIZATION/GATE   0, MUTATION TYPE   1)= 0.00000000000000E+00
 GROWTH   (CANCER STAGE   1, DESTABILIZATION/GATE   0, MUTATION TYPE   1)= 0.00000000000000E+00
 DEATH    (CANCER STAGE   0, DESTABILIZATION/GATE   0, MUTATION TYPE   1)= 0.00000000000000E+00
 DEATH    (CANCER STAGE   1, DESTABILIZATION/GATE   0, MUTATION TYPE   1)= 0.00000000000000E+00
 MUTATION (CANCER STAGE   0, DESTABILIZATION/GATE   0, MUTATION TYPE   1)= 7.60000007618817E-08
 MUTATION (CANCER STAGE   1, DESTABILIZATION/GATE   0, MUTATION TYPE   1)= 7.60000007618817E-08
 GATE-PASS(CANCER STAGE   0, DESTABILIZATION/GATE   0, MUTATION TYPE   1)= 9.33258454012767E-03
 GATE-PASS(CANCER STAGE   1, DESTABILIZATION/GATE   0, MUTATION TYPE   1)= 9.33258454012767E-03
 GROWTH   (CANCER STAGE   0, DESTABILIZATION/GATE   1, MUTATION TYPE   1)= 0.00000000000000E+00
 GROWTH   (CANCER STAGE   1, DESTABILIZATION/GATE   1, MUTATION TYPE   1)= 0.00000000000000E+00
 DEATH    (CANCER STAGE   0, DESTABILIZATION/GATE   1, MUTATION TYPE   1)= 0.00000000000000E+00
 DEATH    (CANCER STAGE   1, DESTABILIZATION/GATE   1, MUTATION TYPE   1)= 0.00000000000000E+00
 MUTATION (CANCER STAGE   0, DESTABILIZATION/GATE   1, MUTATION TYPE   1)= 7.60000380022108E-06
 MUTATION (CANCER STAGE   1, DESTABILIZATION/GATE   1, MUTATION TYPE   1)= 7.60000380022108E-06
 AGE INTERVAL: 2.66666666666667E+01-
 -----------------------------------
 GROWTH   (CANCER STAGE   0, DESTABILIZATION/GATE   0, MUTATION TYPE   1)= 0.00000000000000E+00
 GROWTH   (CANCER STAGE   1, DESTABILIZATION/GATE   0, MUTATION TYPE   1)= 0.00000000000000E+00
 DEATH    (CANCER STAGE   0, DESTABILIZATION/GATE   0, MUTATION TYPE   1)= 0.00000000000000E+00
 DEATH    (CANCER STAGE   1, DESTABILIZATION/GATE   0, MUTATION TYPE   1)= 0.00000000000000E+00
 MUTATION (CANCER STAGE   0, DESTABILIZATION/GATE   0, MUTATION TYPE   1)= 7.60000007618817E-08
 MUTATION (CANCER STAGE   1, DESTABILIZATION/GATE   0, MUTATION TYPE   1)= 7.60000007618817E-08
 GATE-PASS(CANCER STAGE   0, DESTABILIZATION/GATE   0, MUTATION TYPE   1)= 9.33258454012767E-03
 GATE-PASS(CANCER STAGE   1, DESTABILIZATION/GATE   0, MUTATION TYPE   1)= 9.33258454012767E-03
 GROWTH   (CANCER STAGE   0, DESTABILIZATION/GATE   1, MUTATION TYPE   1)= 0.00000000000000E+00
 GROWTH   (CANCER STAGE   1, DESTABILIZATION/GATE   1, MUTATION TYPE   1)= 0.00000000000000E+00
 DEATH    (CANCER STAGE   0, DESTABILIZATION/GATE   1, MUTATION TYPE   1)= 0.00000000000000E+00
 DEATH    (CANCER STAGE   1, DESTABILIZATION/GATE   1, MUTATION TYPE   1)= 0.00000000000000E+00
 MUTATION (CANCER STAGE   0, DESTABILIZATION/GATE   1, MUTATION TYPE   1)= 7.60000380022108E-06
 MUTATION (CANCER STAGE   1, DESTABILIZATION/GATE   1, MUTATION TYPE   1)= 7.60000380022108E-06
 AGE INTERVAL: 0.00000000000000E+00-
 -----------------------------------
 AGE INTERVAL: 7.28280000000000E-01-
 -----------------------------------
 AGE INTERVAL: 2.66666666666667E+01-
 -----------------------------------
 AGE 8.00000000000000E+01 INTEGRATED HAZARD 5.32681783593792E+00 HAZARD 3.69823804007167E-02 OK      25 BAD       2 FAIL       0
 CLOCK TIME USED 3.44000000040978E-01 SECONDS
 CPU TIME USED 1.56001000000000E-02 SECONDS
 MINIMISATION ROUTINE FITTERMVKMULTGATESTOCHHAZ REVISED BY M P LITTLE 11 MARCH 2009
 GESTATION LENGTH   0.7283
 CONVERGENCE CRITERION 1.0000E-15 NUMBER OF INTEGRATION STEPS   100
 MINIMUM STEP LENGTH 1.0000E-25 INTEGRATOR SCALING "SMALL AMOUNT" 1.0000E-40
 INTEGRATOR SCALING THRESHOLD 1.0000E+00
 INTEGRATOR TYPE: BULIRSCH-STOER STIFF           
 MODEL  1 SCALING COEFFICIENT 1.00000000000000E+00
 =================================================
 Y(I,J) IN HAZARD THAT ARE SET TO ZERO
 -------------------------------------
 DESTABILIZATION/GATE LEVEL =    0 DESTABILIZATION TYPE =    1
 DESTABILIZATION/GATE LEVEL =    1 DESTABILIZATION TYPE =    1
 AGE INTERVAL: 0.00000000000000E+00-
 -----------------------------------
 GROWTH   (CANCER STAGE   0, DESTABILIZATION/GATE   0, MUTATION TYPE   1)= 3.04562939774788E+01
 GROWTH   (CANCER STAGE   1, DESTABILIZATION/GATE   0, MUTATION TYPE   1)= 0.00000000000000E+00
 DEATH    (CANCER STAGE   0, DESTABILIZATION/GATE   0, MUTATION TYPE   1)= 0.00000000000000E+00
 DEATH    (CANCER STAGE   1, DESTABILIZATION/GATE   0, MUTATION TYPE   1)= 0.00000000000000E+00
 MUTATION (CANCER STAGE   0, DESTABILIZATION/GATE   0, MUTATION TYPE   1)= 7.60000007618817E-08
 MUTATION (CANCER STAGE   1, DESTABILIZATION/GATE   0, MUTATION TYPE   1)= 7.60000007618817E-08
 GATE-PASS(CANCER STAGE   0, DESTABILIZATION/GATE   0, MUTATION TYPE   1)= 9.33258454012767E-03
 GATE-PASS(CANCER STAGE   1, DESTABILIZATION/GATE   0, MUTATION TYPE   1)= 9.33258454012767E-03
 GROWTH   (CANCER STAGE   0, DESTABILIZATION/GATE   1, MUTATION TYPE   1)= 3.14562939774788E+01
 GROWTH   (CANCER STAGE   1, DESTABILIZATION/GATE   1, MUTATION TYPE   1)= 0.00000000000000E+00
 DEATH    (CANCER STAGE   0, DESTABILIZATION/GATE   1, MUTATION TYPE   1)= 0.00000000000000E+00
 DEATH    (CANCER STAGE   1, DESTABILIZATION/GATE   1, MUTATION TYPE   1)= 0.00000000000000E+00
 MUTATION (CANCER STAGE   0, DESTABILIZATION/GATE   1, MUTATION TYPE   1)= 7.60000380022108E-06
 MUTATION (CANCER STAGE   1, DESTABILIZATION/GATE   1, MUTATION TYPE   1)= 7.60000380022108E-06
 AGE INTERVAL: 7.28280000000000E-01-
 -----------------------------------
 GROWTH   (CANCER STAGE   0, DESTABILIZATION/GATE   0, MUTATION TYPE   1)= 0.00000000000000E+00
 GROWTH   (CANCER STAGE   1, DESTABILIZATION/GATE   0, MUTATION TYPE   1)= 0.00000000000000E+00
 DEATH    (CANCER STAGE   0, DESTABILIZATION/GATE   0, MUTATION TYPE   1)= 0.00000000000000E+00
 DEATH    (CANCER STAGE   1, DESTABILIZATION/GATE   0, MUTATION TYPE   1)= 0.00000000000000E+00
 MUTATION (CANCER STAGE   0, DESTABILIZATION/GATE   0, MUTATION TYPE   1)= 7.60000007618817E-08
 MUTATION (CANCER STAGE   1, DESTABILIZATION/GATE   0, MUTATION TYPE   1)= 7.60000007618817E-08
 GATE-PASS(CANCER STAGE   0, DESTABILIZATION/GATE   0, MUTATION TYPE   1)= 9.33258454012767E-03
 GATE-PASS(CANCER STAGE   1, DESTABILIZATION/GATE   0, MUTATION TYPE   1)= 9.33258454012767E-03
 GROWTH   (CANCER STAGE   0, DESTABILIZATION/GATE   1, MUTATION TYPE   1)= 0.00000000000000E+00
 GROWTH   (CANCER STAGE   1, DESTABILIZATION/GATE   1, MUTATION TYPE   1)= 0.00000000000000E+00
 DEATH    (CANCER STAGE   0, DESTABILIZATION/GATE   1, MUTATION TYPE   1)= 0.00000000000000E+00
 DEATH    (CANCER STAGE   1, DESTABILIZATION/GATE   1, MUTATION TYPE   1)= 0.00000000000000E+00
 MUTATION (CANCER STAGE   0, DESTABILIZATION/GATE   1, MUTATION TYPE   1)= 7.60000380022108E-06
 MUTATION (CANCER STAGE   1, DESTABILIZATION/GATE   1, MUTATION TYPE   1)= 7.60000380022108E-06
 AGE INTERVAL: 2.66666666666667E+01-
 -----------------------------------
 GROWTH   (CANCER STAGE   0, DESTABILIZATION/GATE   0, MUTATION TYPE   1)= 0.00000000000000E+00
 GROWTH   (CANCER STAGE   1, DESTABILIZATION/GATE   0, MUTATION TYPE   1)= 0.00000000000000E+00
 DEATH    (CANCER STAGE   0, DESTABILIZATION/GATE   0, MUTATION TYPE   1)= 0.00000000000000E+00
 DEATH    (CANCER STAGE   1, DESTABILIZATION/GATE   0, MUTATION TYPE   1)= 0.00000000000000E+00
 MUTATION (CANCER STAGE   0, DESTABILIZATION/GATE   0, MUTATION TYPE   1)= 9.12000004991963E-08
 MUTATION (CANCER STAGE   1, DESTABILIZATION/GATE   0, MUTATION TYPE   1)= 9.12000004991963E-08
 GATE-PASS(CANCER STAGE   0, DESTABILIZATION/GATE   0, MUTATION TYPE   1)= 9.33258454012767E-03
 GATE-PASS(CANCER STAGE   1, DESTABILIZATION/GATE   0, MUTATION TYPE   1)= 9.33258454012767E-03
 GROWTH   (CANCER STAGE   0, DESTABILIZATION/GATE   1, MUTATION TYPE   1)= 0.00000000000000E+00
 GROWTH   (CANCER STAGE   1, DESTABILIZATION/GATE   1, MUTATION TYPE   1)= 0.00000000000000E+00
 DEATH    (CANCER STAGE   0, DESTABILIZATION/GATE   1, MUTATION TYPE   1)= 0.00000000000000E+00
 DEATH    (CANCER STAGE   1, DESTABILIZATION/GATE   1, MUTATION TYPE   1)= 0.00000000000000E+00
 MUTATION (CANCER STAGE   0, DESTABILIZATION/GATE   1, MUTATION TYPE   1)= 9.12000547226663E-06
 MUTATION (CANCER STAGE   1, DESTABILIZATION/GATE   1, MUTATION TYPE   1)= 9.12000547226663E-06
 AGE INTERVAL: 0.00000000000000E+00-
 -----------------------------------
 AGE INTERVAL: 7.28280000000000E-01-
 -----------------------------------
 AGE INTERVAL: 2.66666666666667E+01-
 -----------------------------------
 AGE 8.00000000000000E+01 INTEGRATED HAZARD 5.64050585137740E+00 HAZARD 3.81756258774060E-02 OK      23 BAD       5 FAIL       0
 CLOCK TIME USED 3.24999999953434E-01 SECONDS
 CPU TIME USED 3.12002000000000E-02 SECONDS
 MINIMISATION ROUTINE FITTERMVKMULTGATESTOCHHAZ REVISED BY M P LITTLE 11 MARCH 2009
 GESTATION LENGTH   0.7283
 CONVERGENCE CRITERION 1.0000E-15 NUMBER OF INTEGRATION STEPS   100
 MINIMUM STEP LENGTH 1.0000E-25 INTEGRATOR SCALING "SMALL AMOUNT" 1.0000E-40
 INTEGRATOR SCALING THRESHOLD 1.0000E+00
 INTEGRATOR TYPE: BULIRSCH-STOER STIFF           
 MODEL  1 SCALING COEFFICIENT 1.00000000000000E+00
 =================================================
 Y(I,J) IN HAZARD THAT ARE SET TO ZERO
 -------------------------------------
 DESTABILIZATION/GATE LEVEL =    0 DESTABILIZATION TYPE =    1
 DESTABILIZATION/GATE LEVEL =    1 DESTABILIZATION TYPE =    1
 AGE INTERVAL: 0.00000000000000E+00-
 -----------------------------------
 GROWTH   (CANCER STAGE   0, DESTABILIZATION/GATE   0, MUTATION TYPE   1)= 3.04562939774788E+01
 GROWTH   (CANCER STAGE   1, DESTABILIZATION/GATE   0, MUTATION TYPE   1)= 0.00000000000000E+00
 DEATH    (CANCER STAGE   0, DESTABILIZATION/GATE   0, MUTATION TYPE   1)= 0.00000000000000E+00
 DEATH    (CANCER STAGE   1, DESTABILIZATION/GATE   0, MUTATION TYPE   1)= 0.00000000000000E+00
 MUTATION (CANCER STAGE   0, DESTABILIZATION/GATE   0, MUTATION TYPE   1)= 7.60000007618817E-08
 MUTATION (CANCER STAGE   1, DESTABILIZATION/GATE   0, MUTATION TYPE   1)= 7.60000007618817E-08
 GATE-PASS(CANCER STAGE   0, DESTABILIZATION/GATE   0, MUTATION TYPE   1)= 9.33258454012767E-03
 GATE-PASS(CANCER STAGE   1, DESTABILIZATION/GATE   0, MUTATION TYPE   1)= 9.33258454012767E-03
 GROWTH   (CANCER STAGE   0, DESTABILIZATION/GATE   1, MUTATION TYPE   1)= 3.14562939774788E+01
 GROWTH   (CANCER STAGE   1, DESTABILIZATION/GATE   1, MUTATION TYPE   1)= 0.00000000000000E+00
 DEATH    (CANCER STAGE   0, DESTABILIZATION/GATE   1, MUTATION TYPE   1)= 0.00000000000000E+00
 DEATH    (CANCER STAGE   1, DESTABILIZATION/GATE   1, MUTATION TYPE   1)= 0.00000000000000E+00
 MUTATION (CANCER STAGE   0, DESTABILIZATION/GATE   1, MUTATION TYPE   1)= 7.60000380022108E-06
 MUTATION (CANCER STAGE   1, DESTABILIZATION/GATE   1, MUTATION TYPE   1)= 7.60000380022108E-06
 AGE INTERVAL: 7.28280000000000E-01-
 -----------------------------------
 GROWTH   (CANCER STAGE   0, DESTABILIZATION/GATE   0, MUTATION TYPE   1)= 0.00000000000000E+00
 GROWTH   (CANCER STAGE   1, DESTABILIZATION/GATE   0, MUTATION TYPE   1)= 0.00000000000000E+00
 DEATH    (CANCER STAGE   0, DESTABILIZATION/GATE   0, MUTATION TYPE   1)= 0.00000000000000E+00
 DEATH    (CANCER STAGE   1, DESTABILIZATION/GATE   0, MUTATION TYPE   1)= 0.00000000000000E+00
 MUTATION (CANCER STAGE   0, DESTABILIZATION/GATE   0, MUTATION TYPE   1)= 7.60000007618817E-08
 MUTATION (CANCER STAGE   1, DESTABILIZATION/GATE   0, MUTATION TYPE   1)= 7.60000007618817E-08
 GATE-PASS(CANCER STAGE   0, DESTABILIZATION/GATE   0, MUTATION TYPE   1)= 9.33258454012767E-03
 GATE-PASS(CANCER STAGE   1, DESTABILIZATION/GATE   0, MUTATION TYPE   1)= 9.33258454012767E-03
 GROWTH   (CANCER STAGE   0, DESTABILIZATION/GATE   1, MUTATION TYPE   1)= 0.00000000000000E+00
 GROWTH   (CANCER STAGE   1, DESTABILIZATION/GATE   1, MUTATION TYPE   1)= 0.00000000000000E+00
 DEATH    (CANCER STAGE   0, DESTABILIZATION/GATE   1, MUTATION TYPE   1)= 0.00000000000000E+00
 DEATH    (CANCER STAGE   1, DESTABILIZATION/GATE   1, MUTATION TYPE   1)= 0.00000000000000E+00
 MUTATION (CANCER STAGE   0, DESTABILIZATION/GATE   1, MUTATION TYPE   1)= 7.60000380022108E-06
 MUTATION (CANCER STAGE   1, DESTABILIZATION/GATE   1, MUTATION TYPE   1)= 7.60000380022108E-06
 AGE INTERVAL: 2.66666666666667E+01-
 -----------------------------------
 GROWTH   (CANCER STAGE   0, DESTABILIZATION/GATE   0, MUTATION TYPE   1)= 0.00000000000000E+00
 GROWTH   (CANCER STAGE   1, DESTABILIZATION/GATE   0, MUTATION TYPE   1)= 0.00000000000000E+00
 DEATH    (CANCER STAGE   0, DESTABILIZATION/GATE   0, MUTATION TYPE   1)= 0.00000000000000E+00
 DEATH    (CANCER STAGE   1, DESTABILIZATION/GATE   0, MUTATION TYPE   1)= 0.00000000000000E+00
 MUTATION (CANCER STAGE   0, DESTABILIZATION/GATE   0, MUTATION TYPE   1)= 1.14000001005938E-07
 MUTATION (CANCER STAGE   1, DESTABILIZATION/GATE   0, MUTATION TYPE   1)= 1.14000001005938E-07
 GATE-PASS(CANCER STAGE   0, DESTABILIZATION/GATE   0, MUTATION TYPE   1)= 9.33258454012767E-03
 GATE-PASS(CANCER STAGE   1, DESTABILIZATION/GATE   0, MUTATION TYPE   1)= 9.33258454012767E-03
 GROWTH   (CANCER STAGE   0, DESTABILIZATION/GATE   1, MUTATION TYPE   1)= 0.00000000000000E+00
 GROWTH   (CANCER STAGE   1, DESTABILIZATION/GATE   1, MUTATION TYPE   1)= 0.00000000000000E+00
 DEATH    (CANCER STAGE   0, DESTABILIZATION/GATE   1, MUTATION TYPE   1)= 0.00000000000000E+00
 DEATH    (CANCER STAGE   1, DESTABILIZATION/GATE   1, MUTATION TYPE   1)= 0.00000000000000E+00
 MUTATION (CANCER STAGE   0, DESTABILIZATION/GATE   1, MUTATION TYPE   1)= 1.14000085499145E-05
 MUTATION (CANCER STAGE   1, DESTABILIZATION/GATE   1, MUTATION TYPE   1)= 1.14000085499145E-05
 AGE INTERVAL: 0.00000000000000E+00-
 -----------------------------------
 AGE INTERVAL: 7.28280000000000E-01-
 -----------------------------------
 AGE INTERVAL: 2.66666666666667E+01-
 -----------------------------------
 AGE 8.00000000000000E+01 INTEGRATED HAZARD 6.03558378081241E+00 HAZARD 3.94008900781082E-02 OK      24 BAD       4 FAIL       0
 CLOCK TIME USED 3.25000000186265E-01 SECONDS
 CPU TIME USED 3.12002000000000E-02 SECONDS
 MINIMISATION ROUTINE FITTERMVKMULTGATESTOCHHAZ REVISED BY M P LITTLE 11 MARCH 2009
 GESTATION LENGTH   0.7283
 CONVERGENCE CRITERION 1.0000E-15 NUMBER OF INTEGRATION STEPS   100
 MINIMUM STEP LENGTH 1.0000E-25 INTEGRATOR SCALING "SMALL AMOUNT" 1.0000E-40
 INTEGRATOR SCALING THRESHOLD 1.0000E+00
 INTEGRATOR TYPE: BULIRSCH-STOER STIFF           
 MODEL  1 SCALING COEFFICIENT 1.00000000000000E+00
 =================================================
 Y(I,J) IN HAZARD THAT ARE SET TO ZERO
 -------------------------------------
 DESTABILIZATION/GATE LEVEL =    0 DESTABILIZATION TYPE =    1
 DESTABILIZATION/GATE LEVEL =    1 DESTABILIZATION TYPE =    1
 AGE INTERVAL: 0.00000000000000E+00-
 -----------------------------------
 GROWTH   (CANCER STAGE   0, DESTABILIZATION/GATE   0, MUTATION TYPE   1)= 3.04562939774788E+01
 GROWTH   (CANCER STAGE   1, DESTABILIZATION/GATE   0, MUTATION TYPE   1)= 0.00000000000000E+00
 DEATH    (CANCER STAGE   0, DESTABILIZATION/GATE   0, MUTATION TYPE   1)= 0.00000000000000E+00
 DEATH    (CANCER STAGE   1, DESTABILIZATION/GATE   0, MUTATION TYPE   1)= 0.00000000000000E+00
 MUTATION (CANCER STAGE   0, DESTABILIZATION/GATE   0, MUTATION TYPE   1)= 7.60000007618817E-08
 MUTATION (CANCER STAGE   1, DESTABILIZATION/GATE   0, MUTATION TYPE   1)= 7.60000007618817E-08
 GATE-PASS(CANCER STAGE   0, DESTABILIZATION/GATE   0, MUTATION TYPE   1)= 9.33258454012767E-03
 GATE-PASS(CANCER STAGE   1, DESTABILIZATION/GATE   0, MUTATION TYPE   1)= 9.33258454012767E-03
 GROWTH   (CANCER STAGE   0, DESTABILIZATION/GATE   1, MUTATION TYPE   1)= 3.14562939774788E+01
 GROWTH   (CANCER STAGE   1, DESTABILIZATION/GATE   1, MUTATION TYPE   1)= 0.00000000000000E+00
 DEATH    (CANCER STAGE   0, DESTABILIZATION/GATE   1, MUTATION TYPE   1)= 0.00000000000000E+00
 DEATH    (CANCER STAGE   1, DESTABILIZATION/GATE   1, MUTATION TYPE   1)= 0.00000000000000E+00
 MUTATION (CANCER STAGE   0, DESTABILIZATION/GATE   1, MUTATION TYPE   1)= 7.60000380022108E-06
 MUTATION (CANCER STAGE   1, DESTABILIZATION/GATE   1, MUTATION TYPE   1)= 7.60000380022108E-06
 AGE INTERVAL: 7.28280000000000E-01-
 -----------------------------------
 GROWTH   (CANCER STAGE   0, DESTABILIZATION/GATE   0, MUTATION TYPE   1)= 0.00000000000000E+00
 GROWTH   (CANCER STAGE   1, DESTABILIZATION/GATE   0, MUTATION TYPE   1)= 0.00000000000000E+00
 DEATH    (CANCER STAGE   0, DESTABILIZATION/GATE   0, MUTATION TYPE   1)= 0.00000000000000E+00
 DEATH    (CANCER STAGE   1, DESTABILIZATION/GATE   0, MUTATION TYPE   1)= 0.00000000000000E+00
 MUTATION (CANCER STAGE   0, DESTABILIZATION/GATE   0, MUTATION TYPE   1)= 7.60000007618817E-08
 MUTATION (CANCER STAGE   1, DESTABILIZATION/GATE   0, MUTATION TYPE   1)= 7.60000007618817E-08
 GATE-PASS(CANCER STAGE   0, DESTABILIZATION/GATE   0, MUTATION TYPE   1)= 9.33258454012767E-03
 GATE-PASS(CANCER STAGE   1, DESTABILIZATION/GATE   0, MUTATION TYPE   1)= 9.33258454012767E-03
 GROWTH   (CANCER STAGE   0, DESTABILIZATION/GATE   1, MUTATION TYPE   1)= 0.00000000000000E+00
 GROWTH   (CANCER STAGE   1, DESTABILIZATION/GATE   1, MUTATION TYPE   1)= 0.00000000000000E+00
 DEATH    (CANCER STAGE   0, DESTABILIZATION/GATE   1, MUTATION TYPE   1)= 0.00000000000000E+00
 DEATH    (CANCER STAGE   1, DESTABILIZATION/GATE   1, MUTATION TYPE   1)= 0.00000000000000E+00
 MUTATION (CANCER STAGE   0, DESTABILIZATION/GATE   1, MUTATION TYPE   1)= 7.60000380022108E-06
 MUTATION (CANCER STAGE   1, DESTABILIZATION/GATE   1, MUTATION TYPE   1)= 7.60000380022108E-06
 AGE INTERVAL: 2.66666666666667E+01-
 -----------------------------------
 GROWTH   (CANCER STAGE   0, DESTABILIZATION/GATE   0, MUTATION TYPE   1)= 0.00000000000000E+00
 GROWTH   (CANCER STAGE   1, DESTABILIZATION/GATE   0, MUTATION TYPE   1)= 0.00000000000000E+00
 DEATH    (CANCER STAGE   0, DESTABILIZATION/GATE   0, MUTATION TYPE   1)= 0.00000000000000E+00
 DEATH    (CANCER STAGE   1, DESTABILIZATION/GATE   0, MUTATION TYPE   1)= 0.00000000000000E+00
 MUTATION (CANCER STAGE   0, DESTABILIZATION/GATE   0, MUTATION TYPE   1)= 1.52000001439994E-07
 MUTATION (CANCER STAGE   1, DESTABILIZATION/GATE   0, MUTATION TYPE   1)= 1.52000001439994E-07
 GATE-PASS(CANCER STAGE   0, DESTABILIZATION/GATE   0, MUTATION TYPE   1)= 9.33258454012767E-03
 GATE-PASS(CANCER STAGE   1, DESTABILIZATION/GATE   0, MUTATION TYPE   1)= 9.33258454012767E-03
 GROWTH   (CANCER STAGE   0, DESTABILIZATION/GATE   1, MUTATION TYPE   1)= 0.00000000000000E+00
 GROWTH   (CANCER STAGE   1, DESTABILIZATION/GATE   1, MUTATION TYPE   1)= 0.00000000000000E+00
 DEATH    (CANCER STAGE   0, DESTABILIZATION/GATE   1, MUTATION TYPE   1)= 0.00000000000000E+00
 DEATH    (CANCER STAGE   1, DESTABILIZATION/GATE   1, MUTATION TYPE   1)= 0.00000000000000E+00
 MUTATION (CANCER STAGE   0, DESTABILIZATION/GATE   1, MUTATION TYPE   1)= 1.52000151996136E-05
 MUTATION (CANCER STAGE   1, DESTABILIZATION/GATE   1, MUTATION TYPE   1)= 1.52000151996136E-05
 AGE INTERVAL: 0.00000000000000E+00-
 -----------------------------------
 AGE INTERVAL: 7.28280000000000E-01-
 -----------------------------------
 AGE INTERVAL: 2.66666666666667E+01-
 -----------------------------------
 AGE 8.00000000000000E+01 INTEGRATED HAZARD 6.55955646533614E+00 HAZARD 4.06537318056670E-02 OK      25 BAD       4 FAIL       0
 CLOCK TIME USED 3.51000000024214E-01 SECONDS
 CPU TIME USED 3.12002000000000E-02 SECONDS
 MINIMISATION ROUTINE FITTERMVKMULTGATESTOCHHAZ REVISED BY M P LITTLE 11 MARCH 2009
 GESTATION LENGTH   0.7283
 CONVERGENCE CRITERION 1.0000E-15 NUMBER OF INTEGRATION STEPS   100
 MINIMUM STEP LENGTH 1.0000E-25 INTEGRATOR SCALING "SMALL AMOUNT" 1.0000E-40
 INTEGRATOR SCALING THRESHOLD 1.0000E+00
 INTEGRATOR TYPE: BULIRSCH-STOER STIFF           
 MODEL  1 SCALING COEFFICIENT 1.00000000000000E+00
 =================================================
 Y(I,J) IN HAZARD THAT ARE SET TO ZERO
 -------------------------------------
 DESTABILIZATION/GATE LEVEL =    0 DESTABILIZATION TYPE =    1
 DESTABILIZATION/GATE LEVEL =    1 DESTABILIZATION TYPE =    1
 AGE INTERVAL: 0.00000000000000E+00-
 -----------------------------------
 GROWTH   (CANCER STAGE   0, DESTABILIZATION/GATE   0, MUTATION TYPE   1)= 3.04562939774788E+01
 GROWTH   (CANCER STAGE   1, DESTABILIZATION/GATE   0, MUTATION TYPE   1)= 0.00000000000000E+00
 DEATH    (CANCER STAGE   0, DESTABILIZATION/GATE   0, MUTATION TYPE   1)= 0.00000000000000E+00
 DEATH    (CANCER STAGE   1, DESTABILIZATION/GATE   0, MUTATION TYPE   1)= 0.00000000000000E+00
 MUTATION (CANCER STAGE   0, DESTABILIZATION/GATE   0, MUTATION TYPE   1)= 7.60000007618817E-08
 MUTATION (CANCER STAGE   1, DESTABILIZATION/GATE   0, MUTATION TYPE   1)= 7.60000007618817E-08
 GATE-PASS(CANCER STAGE   0, DESTABILIZATION/GATE   0, MUTATION TYPE   1)= 9.33258454012767E-03
 GATE-PASS(CANCER STAGE   1, DESTABILIZATION/GATE   0, MUTATION TYPE   1)= 9.33258454012767E-03
 GROWTH   (CANCER STAGE   0, DESTABILIZATION/GATE   1, MUTATION TYPE   1)= 3.14562939774788E+01
 GROWTH   (CANCER STAGE   1, DESTABILIZATION/GATE   1, MUTATION TYPE   1)= 0.00000000000000E+00
 DEATH    (CANCER STAGE   0, DESTABILIZATION/GATE   1, MUTATION TYPE   1)= 0.00000000000000E+00
 DEATH    (CANCER STAGE   1, DESTABILIZATION/GATE   1, MUTATION TYPE   1)= 0.00000000000000E+00
 MUTATION (CANCER STAGE   0, DESTABILIZATION/GATE   1, MUTATION TYPE   1)= 7.60000380022108E-06
 MUTATION (CANCER STAGE   1, DESTABILIZATION/GATE   1, MUTATION TYPE   1)= 7.60000380022108E-06
 AGE INTERVAL: 7.28280000000000E-01-
 -----------------------------------
 GROWTH   (CANCER STAGE   0, DESTABILIZATION/GATE   0, MUTATION TYPE   1)= 0.00000000000000E+00
 GROWTH   (CANCER STAGE   1, DESTABILIZATION/GATE   0, MUTATION TYPE   1)= 0.00000000000000E+00
 DEATH    (CANCER STAGE   0, DESTABILIZATION/GATE   0, MUTATION TYPE   1)= 0.00000000000000E+00
 DEATH    (CANCER STAGE   1, DESTABILIZATION/GATE   0, MUTATION TYPE   1)= 0.00000000000000E+00
 MUTATION (CANCER STAGE   0, DESTABILIZATION/GATE   0, MUTATION TYPE   1)= 7.60000007618817E-08
 MUTATION (CANCER STAGE   1, DESTABILIZATION/GATE   0, MUTATION TYPE   1)= 7.60000007618817E-08
 GATE-PASS(CANCER STAGE   0, DESTABILIZATION/GATE   0, MUTATION TYPE   1)= 9.33258454012767E-03
 GATE-PASS(CANCER STAGE   1, DESTABILIZATION/GATE   0, MUTATION TYPE   1)= 9.33258454012767E-03
 GROWTH   (CANCER STAGE   0, DESTABILIZATION/GATE   1, MUTATION TYPE   1)= 0.00000000000000E+00
 GROWTH   (CANCER STAGE   1, DESTABILIZATION/GATE   1, MUTATION TYPE   1)= 0.00000000000000E+00
 DEATH    (CANCER STAGE   0, DESTABILIZATION/GATE   1, MUTATION TYPE   1)= 0.00000000000000E+00
 DEATH    (CANCER STAGE   1, DESTABILIZATION/GATE   1, MUTATION TYPE   1)= 0.00000000000000E+00
 MUTATION (CANCER STAGE   0, DESTABILIZATION/GATE   1, MUTATION TYPE   1)= 7.60000380022108E-06
 MUTATION (CANCER STAGE   1, DESTABILIZATION/GATE   1, MUTATION TYPE   1)= 7.60000380022108E-06
 AGE INTERVAL: 2.66666666666667E+01-
 -----------------------------------
 GROWTH   (CANCER STAGE   0, DESTABILIZATION/GATE   0, MUTATION TYPE   1)= 0.00000000000000E+00
 GROWTH   (CANCER STAGE   1, DESTABILIZATION/GATE   0, MUTATION TYPE   1)= 0.00000000000000E+00
 DEATH    (CANCER STAGE   0, DESTABILIZATION/GATE   0, MUTATION TYPE   1)= 0.00000000000000E+00
 DEATH    (CANCER STAGE   1, DESTABILIZATION/GATE   0, MUTATION TYPE   1)= 0.00000000000000E+00
 MUTATION (CANCER STAGE   0, DESTABILIZATION/GATE   0, MUTATION TYPE   1)= 3.80000009721870E-07
 MUTATION (CANCER STAGE   1, DESTABILIZATION/GATE   0, MUTATION TYPE   1)= 3.80000009721870E-07
 GATE-PASS(CANCER STAGE   0, DESTABILIZATION/GATE   0, MUTATION TYPE   1)= 9.33258454012767E-03
 GATE-PASS(CANCER STAGE   1, DESTABILIZATION/GATE   0, MUTATION TYPE   1)= 9.33258454012767E-03
 GROWTH   (CANCER STAGE   0, DESTABILIZATION/GATE   1, MUTATION TYPE   1)= 0.00000000000000E+00
 GROWTH   (CANCER STAGE   1, DESTABILIZATION/GATE   1, MUTATION TYPE   1)= 0.00000000000000E+00
 DEATH    (CANCER STAGE   0, DESTABILIZATION/GATE   1, MUTATION TYPE   1)= 0.00000000000000E+00
 DEATH    (CANCER STAGE   1, DESTABILIZATION/GATE   1, MUTATION TYPE   1)= 0.00000000000000E+00
 MUTATION (CANCER STAGE   0, DESTABILIZATION/GATE   1, MUTATION TYPE   1)= 3.80000950005656E-05
 MUTATION (CANCER STAGE   1, DESTABILIZATION/GATE   1, MUTATION TYPE   1)= 3.80000950005656E-05
 AGE INTERVAL: 0.00000000000000E+00-
 -----------------------------------
 AGE INTERVAL: 7.28280000000000E-01-
 -----------------------------------
 AGE INTERVAL: 2.66666666666667E+01-
 -----------------------------------
 AGE 8.00000000000000E+01 INTEGRATED HAZARD 8.29912807782432E+00 HAZARD 4.29576053244464E-02 OK      24 BAD       4 FAIL       0
 CLOCK TIME USED 3.32000000169501E-01 SECONDS
 CPU TIME USED 3.12002000000000E-02 SECONDS
 MINIMISATION ROUTINE FITTERMVKMULTGATESTOCHHAZ REVISED BY M P LITTLE 11 MARCH 2009
 GESTATION LENGTH   0.7283
 CONVERGENCE CRITERION 1.0000E-15 NUMBER OF INTEGRATION STEPS   100
 MINIMUM STEP LENGTH 1.0000E-25 INTEGRATOR SCALING "SMALL AMOUNT" 1.0000E-40
 INTEGRATOR SCALING THRESHOLD 1.0000E+00
 INTEGRATOR TYPE: BULIRSCH-STOER STIFF           
 MODEL  1 SCALING COEFFICIENT 1.00000000000000E+00
 =================================================
 Y(I,J) IN HAZARD THAT ARE SET TO ZERO
 -------------------------------------
 DESTABILIZATION/GATE LEVEL =    0 DESTABILIZATION TYPE =    1
 DESTABILIZATION/GATE LEVEL =    1 DESTABILIZATION TYPE =    1
 AGE INTERVAL: 0.00000000000000E+00-
 -----------------------------------
 GROWTH   (CANCER STAGE   0, DESTABILIZATION/GATE   0, MUTATION TYPE   1)= 3.04562939774788E+01
 GROWTH   (CANCER STAGE   1, DESTABILIZATION/GATE   0, MUTATION TYPE   1)= 0.00000000000000E+00
 DEATH    (CANCER STAGE   0, DESTABILIZATION/GATE   0, MUTATION TYPE   1)= 0.00000000000000E+00
 DEATH    (CANCER STAGE   1, DESTABILIZATION/GATE   0, MUTATION TYPE   1)= 0.00000000000000E+00
 MUTATION (CANCER STAGE   0, DESTABILIZATION/GATE   0, MUTATION TYPE   1)= 7.60000007618817E-08
 MUTATION (CANCER STAGE   1, DESTABILIZATION/GATE   0, MUTATION TYPE   1)= 7.60000007618817E-08
 GATE-PASS(CANCER STAGE   0, DESTABILIZATION/GATE   0, MUTATION TYPE   1)= 9.33258454012767E-03
 GATE-PASS(CANCER STAGE   1, DESTABILIZATION/GATE   0, MUTATION TYPE   1)= 9.33258454012767E-03
 GROWTH   (CANCER STAGE   0, DESTABILIZATION/GATE   1, MUTATION TYPE   1)= 3.14562939774788E+01
 GROWTH   (CANCER STAGE   1, DESTABILIZATION/GATE   1, MUTATION TYPE   1)= 0.00000000000000E+00
 DEATH    (CANCER STAGE   0, DESTABILIZATION/GATE   1, MUTATION TYPE   1)= 0.00000000000000E+00
 DEATH    (CANCER STAGE   1, DESTABILIZATION/GATE   1, MUTATION TYPE   1)= 0.00000000000000E+00
 MUTATION (CANCER STAGE   0, DESTABILIZATION/GATE   1, MUTATION TYPE   1)= 7.60000380022108E-06
 MUTATION (CANCER STAGE   1, DESTABILIZATION/GATE   1, MUTATION TYPE   1)= 7.60000380022108E-06
 AGE INTERVAL: 7.28280000000000E-01-
 -----------------------------------
 GROWTH   (CANCER STAGE   0, DESTABILIZATION/GATE   0, MUTATION TYPE   1)= 0.00000000000000E+00
 GROWTH   (CANCER STAGE   1, DESTABILIZATION/GATE   0, MUTATION TYPE   1)= 0.00000000000000E+00
 DEATH    (CANCER STAGE   0, DESTABILIZATION/GATE   0, MUTATION TYPE   1)= 0.00000000000000E+00
 DEATH    (CANCER STAGE   1, DESTABILIZATION/GATE   0, MUTATION TYPE   1)= 0.00000000000000E+00
 MUTATION (CANCER STAGE   0, DESTABILIZATION/GATE   0, MUTATION TYPE   1)= 7.60000007618817E-08
 MUTATION (CANCER STAGE   1, DESTABILIZATION/GATE   0, MUTATION TYPE   1)= 7.60000007618817E-08
 GATE-PASS(CANCER STAGE   0, DESTABILIZATION/GATE   0, MUTATION TYPE   1)= 9.33258454012767E-03
 GATE-PASS(CANCER STAGE   1, DESTABILIZATION/GATE   0, MUTATION TYPE   1)= 9.33258454012767E-03
 GROWTH   (CANCER STAGE   0, DESTABILIZATION/GATE   1, MUTATION TYPE   1)= 0.00000000000000E+00
 GROWTH   (CANCER STAGE   1, DESTABILIZATION/GATE   1, MUTATION TYPE   1)= 0.00000000000000E+00
 DEATH    (CANCER STAGE   0, DESTABILIZATION/GATE   1, MUTATION TYPE   1)= 0.00000000000000E+00
 DEATH    (CANCER STAGE   1, DESTABILIZATION/GATE   1, MUTATION TYPE   1)= 0.00000000000000E+00
 MUTATION (CANCER STAGE   0, DESTABILIZATION/GATE   1, MUTATION TYPE   1)= 7.60000380022108E-06
 MUTATION (CANCER STAGE   1, DESTABILIZATION/GATE   1, MUTATION TYPE   1)= 7.60000380022108E-06
 AGE INTERVAL: 2.66666666666667E+01-
 -----------------------------------
 GROWTH   (CANCER STAGE   0, DESTABILIZATION/GATE   0, MUTATION TYPE   1)= 0.00000000000000E+00
 GROWTH   (CANCER STAGE   1, DESTABILIZATION/GATE   0, MUTATION TYPE   1)= 0.00000000000000E+00
 DEATH    (CANCER STAGE   0, DESTABILIZATION/GATE   0, MUTATION TYPE   1)= 0.00000000000000E+00
 DEATH    (CANCER STAGE   1, DESTABILIZATION/GATE   0, MUTATION TYPE   1)= 0.00000000000000E+00
 MUTATION (CANCER STAGE   0, DESTABILIZATION/GATE   0, MUTATION TYPE   1)= 7.60000037599972E-07
 MUTATION (CANCER STAGE   1, DESTABILIZATION/GATE   0, MUTATION TYPE   1)= 7.60000037599972E-07
 GATE-PASS(CANCER STAGE   0, DESTABILIZATION/GATE   0, MUTATION TYPE   1)= 9.33258454012767E-03
 GATE-PASS(CANCER STAGE   1, DESTABILIZATION/GATE   0, MUTATION TYPE   1)= 9.33258454012767E-03
 GROWTH   (CANCER STAGE   0, DESTABILIZATION/GATE   1, MUTATION TYPE   1)= 0.00000000000000E+00
 GROWTH   (CANCER STAGE   1, DESTABILIZATION/GATE   1, MUTATION TYPE   1)= 0.00000000000000E+00
 DEATH    (CANCER STAGE   0, DESTABILIZATION/GATE   1, MUTATION TYPE   1)= 0.00000000000000E+00
 DEATH    (CANCER STAGE   1, DESTABILIZATION/GATE   1, MUTATION TYPE   1)= 0.00000000000000E+00
 MUTATION (CANCER STAGE   0, DESTABILIZATION/GATE   1, MUTATION TYPE   1)= 7.60003800021875E-05
 MUTATION (CANCER STAGE   1, DESTABILIZATION/GATE   1, MUTATION TYPE   1)= 7.60003800021875E-05
 AGE INTERVAL: 0.00000000000000E+00-
 -----------------------------------
 AGE INTERVAL: 7.28280000000000E-01-
 -----------------------------------
 AGE INTERVAL: 2.66666666666667E+01-
 -----------------------------------
 AGE 8.00000000000000E+01 INTEGRATED HAZARD 9.65365255553717E+00 HAZARD 4.37291449709568E-02 OK      24 BAD       2 FAIL       0
 CLOCK TIME USED 3.44999999972060E-01 SECONDS
 CPU TIME USED 3.12002000000000E-02 SECONDS
 MINIMISATION ROUTINE FITTERMVKMULTGATESTOCHHAZ REVISED BY M P LITTLE 11 MARCH 2009
 GESTATION LENGTH   0.7283
 CONVERGENCE CRITERION 1.0000E-15 NUMBER OF INTEGRATION STEPS   100
 MINIMUM STEP LENGTH 1.0000E-25 INTEGRATOR SCALING "SMALL AMOUNT" 1.0000E-40
 INTEGRATOR SCALING THRESHOLD 1.0000E+00
 INTEGRATOR TYPE: BULIRSCH-STOER STIFF           
 MODEL  1 SCALING COEFFICIENT 1.00000000000000E+00
 =================================================
 Y(I,J) IN HAZARD THAT ARE SET TO ZERO
 -------------------------------------
 DESTABILIZATION/GATE LEVEL =    0 DESTABILIZATION TYPE =    1
 DESTABILIZATION/GATE LEVEL =    1 DESTABILIZATION TYPE =    1
 AGE INTERVAL: 0.00000000000000E+00-
 -----------------------------------
 GROWTH   (CANCER STAGE   0, DESTABILIZATION/GATE   0, MUTATION TYPE   1)= 2.66492572302939E+01
 GROWTH   (CANCER STAGE   1, DESTABILIZATION/GATE   0, MUTATION TYPE   1)= 0.00000000000000E+00
 DEATH    (CANCER STAGE   0, DESTABILIZATION/GATE   0, MUTATION TYPE   1)= 0.00000000000000E+00
 DEATH    (CANCER STAGE   1, DESTABILIZATION/GATE   0, MUTATION TYPE   1)= 0.00000000000000E+00
 MUTATION (CANCER STAGE   0, DESTABILIZATION/GATE   0, MUTATION TYPE   1)= 7.30000007318074E-07
 MUTATION (CANCER STAGE   1, DESTABILIZATION/GATE   0, MUTATION TYPE   1)= 7.30000007318074E-07
 GATE-PASS(CANCER STAGE   0, DESTABILIZATION/GATE   0, MUTATION TYPE   1)= 9.33258454012774E-03
 GATE-PASS(CANCER STAGE   1, DESTABILIZATION/GATE   0, MUTATION TYPE   1)= 9.33258454012774E-03
 GROWTH   (CANCER STAGE   0, DESTABILIZATION/GATE   1, MUTATION TYPE   1)= 2.76492572302939E+01
 GROWTH   (CANCER STAGE   1, DESTABILIZATION/GATE   1, MUTATION TYPE   1)= 0.00000000000000E+00
 DEATH    (CANCER STAGE   0, DESTABILIZATION/GATE   1, MUTATION TYPE   1)= 0.00000000000000E+00
 DEATH    (CANCER STAGE   1, DESTABILIZATION/GATE   1, MUTATION TYPE   1)= 0.00000000000000E+00
 MUTATION (CANCER STAGE   0, DESTABILIZATION/GATE   1, MUTATION TYPE   1)= 7.30000365021235E-05
 MUTATION (CANCER STAGE   1, DESTABILIZATION/GATE   1, MUTATION TYPE   1)= 7.30000365021235E-05
 AGE INTERVAL: 7.28280000000000E-01-
 -----------------------------------
 GROWTH   (CANCER STAGE   0, DESTABILIZATION/GATE   0, MUTATION TYPE   1)= 0.00000000000000E+00
 GROWTH   (CANCER STAGE   1, DESTABILIZATION/GATE   0, MUTATION TYPE   1)= 0.00000000000000E+00
 DEATH    (CANCER STAGE   0, DESTABILIZATION/GATE   0, MUTATION TYPE   1)= 0.00000000000000E+00
 DEATH    (CANCER STAGE   1, DESTABILIZATION/GATE   0, MUTATION TYPE   1)= 0.00000000000000E+00
 MUTATION (CANCER STAGE   0, DESTABILIZATION/GATE   0, MUTATION TYPE   1)= 7.30000007318074E-07
 MUTATION (CANCER STAGE   1, DESTABILIZATION/GATE   0, MUTATION TYPE   1)= 7.30000007318074E-07
 GATE-PASS(CANCER STAGE   0, DESTABILIZATION/GATE   0, MUTATION TYPE   1)= 9.33258454012774E-03
 GATE-PASS(CANCER STAGE   1, DESTABILIZATION/GATE   0, MUTATION TYPE   1)= 9.33258454012774E-03
 GROWTH   (CANCER STAGE   0, DESTABILIZATION/GATE   1, MUTATION TYPE   1)= 0.00000000000000E+00
 GROWTH   (CANCER STAGE   1, DESTABILIZATION/GATE   1, MUTATION TYPE   1)= 0.00000000000000E+00
 DEATH    (CANCER STAGE   0, DESTABILIZATION/GATE   1, MUTATION TYPE   1)= 0.00000000000000E+00
 DEATH    (CANCER STAGE   1, DESTABILIZATION/GATE   1, MUTATION TYPE   1)= 0.00000000000000E+00
 MUTATION (CANCER STAGE   0, DESTABILIZATION/GATE   1, MUTATION TYPE   1)= 7.30000365021235E-05
 MUTATION (CANCER STAGE   1, DESTABILIZATION/GATE   1, MUTATION TYPE   1)= 7.30000365021235E-05
 AGE INTERVAL: 2.66666666666667E+01-
 -----------------------------------
 GROWTH   (CANCER STAGE   0, DESTABILIZATION/GATE   0, MUTATION TYPE   1)= 0.00000000000000E+00
 GROWTH   (CANCER STAGE   1, DESTABILIZATION/GATE   0, MUTATION TYPE   1)= 0.00000000000000E+00
 DEATH    (CANCER STAGE   0, DESTABILIZATION/GATE   0, MUTATION TYPE   1)= 0.00000000000000E+00
 DEATH    (CANCER STAGE   1, DESTABILIZATION/GATE   0, MUTATION TYPE   1)= 0.00000000000000E+00
 MUTATION (CANCER STAGE   0, DESTABILIZATION/GATE   0, MUTATION TYPE   1)= 7.30000007318074E-07
 MUTATION (CANCER STAGE   1, DESTABILIZATION/GATE   0, MUTATION TYPE   1)= 7.30000007318074E-07
 GATE-PASS(CANCER STAGE   0, DESTABILIZATION/GATE   0, MUTATION TYPE   1)= 9.33258454012774E-03
 GATE-PASS(CANCER STAGE   1, DESTABILIZATION/GATE   0, MUTATION TYPE   1)= 9.33258454012774E-03
 GROWTH   (CANCER STAGE   0, DESTABILIZATION/GATE   1, MUTATION TYPE   1)= 0.00000000000000E+00
 GROWTH   (CANCER STAGE   1, DESTABILIZATION/GATE   1, MUTATION TYPE   1)= 0.00000000000000E+00
 DEATH    (CANCER STAGE   0, DESTABILIZATION/GATE   1, MUTATION TYPE   1)= 0.00000000000000E+00
 DEATH    (CANCER STAGE   1, DESTABILIZATION/GATE   1, MUTATION TYPE   1)= 0.00000000000000E+00
 MUTATION (CANCER STAGE   0, DESTABILIZATION/GATE   1, MUTATION TYPE   1)= 7.30000365021235E-05
 MUTATION (CANCER STAGE   1, DESTABILIZATION/GATE   1, MUTATION TYPE   1)= 7.30000365021235E-05
 AGE INTERVAL: 0.00000000000000E+00-
 -----------------------------------
 AGE INTERVAL: 7.28280000000000E-01-
 -----------------------------------
 AGE INTERVAL: 2.66666666666667E+01-
 -----------------------------------
 AGE 8.00000000000000E+01 INTEGRATED HAZARD 7.06898738499992E+00 HAZARD 3.71802265152607E-02 OK      23 BAD       2 FAIL       0
 CLOCK TIME USED 3.53999999817461E-01 SECONDS
 CPU TIME USED 3.12002000000000E-02 SECONDS
 MINIMISATION ROUTINE FITTERMVKMULTGATESTOCHHAZ REVISED BY M P LITTLE 11 MARCH 2009
 GESTATION LENGTH   0.7283
 CONVERGENCE CRITERION 1.0000E-15 NUMBER OF INTEGRATION STEPS   100
 MINIMUM STEP LENGTH 1.0000E-25 INTEGRATOR SCALING "SMALL AMOUNT" 1.0000E-40
 INTEGRATOR SCALING THRESHOLD 1.0000E+00
 INTEGRATOR TYPE: BULIRSCH-STOER STIFF           
 MODEL  1 SCALING COEFFICIENT 1.00000000000000E+00
 =================================================
 Y(I,J) IN HAZARD THAT ARE SET TO ZERO
 -------------------------------------
 DESTABILIZATION/GATE LEVEL =    0 DESTABILIZATION TYPE =    1
 DESTABILIZATION/GATE LEVEL =    1 DESTABILIZATION TYPE =    1
 AGE INTERVAL: 0.00000000000000E+00-
 -----------------------------------
 GROWTH   (CANCER STAGE   0, DESTABILIZATION/GATE   0, MUTATION TYPE   1)= 2.66492572302939E+01
 GROWTH   (CANCER STAGE   1, DESTABILIZATION/GATE   0, MUTATION TYPE   1)= 0.00000000000000E+00
 DEATH    (CANCER STAGE   0, DESTABILIZATION/GATE   0, MUTATION TYPE   1)= 0.00000000000000E+00
 DEATH    (CANCER STAGE   1, DESTABILIZATION/GATE   0, MUTATION TYPE   1)= 0.00000000000000E+00
 MUTATION (CANCER STAGE   0, DESTABILIZATION/GATE   0, MUTATION TYPE   1)= 7.30000007318074E-07
 MUTATION (CANCER STAGE   1, DESTABILIZATION/GATE   0, MUTATION TYPE   1)= 7.30000007318074E-07
 GATE-PASS(CANCER STAGE   0, DESTABILIZATION/GATE   0, MUTATION TYPE   1)= 9.33258454012774E-03
 GATE-PASS(CANCER STAGE   1, DESTABILIZATION/GATE   0, MUTATION TYPE   1)= 9.33258454012774E-03
 GROWTH   (CANCER STAGE   0, DESTABILIZATION/GATE   1, MUTATION TYPE   1)= 2.76492572302939E+01
 GROWTH   (CANCER STAGE   1, DESTABILIZATION/GATE   1, MUTATION TYPE   1)= 0.00000000000000E+00
 DEATH    (CANCER STAGE   0, DESTABILIZATION/GATE   1, MUTATION TYPE   1)= 0.00000000000000E+00
 DEATH    (CANCER STAGE   1, DESTABILIZATION/GATE   1, MUTATION TYPE   1)= 0.00000000000000E+00
 MUTATION (CANCER STAGE   0, DESTABILIZATION/GATE   1, MUTATION TYPE   1)= 7.30000365021235E-05
 MUTATION (CANCER STAGE   1, DESTABILIZATION/GATE   1, MUTATION TYPE   1)= 7.30000365021235E-05
 AGE INTERVAL: 7.28280000000000E-01-
 -----------------------------------
 GROWTH   (CANCER STAGE   0, DESTABILIZATION/GATE   0, MUTATION TYPE   1)= 0.00000000000000E+00
 GROWTH   (CANCER STAGE   1, DESTABILIZATION/GATE   0, MUTATION TYPE   1)= 0.00000000000000E+00
 DEATH    (CANCER STAGE   0, DESTABILIZATION/GATE   0, MUTATION TYPE   1)= 0.00000000000000E+00
 DEATH    (CANCER STAGE   1, DESTABILIZATION/GATE   0, MUTATION TYPE   1)= 0.00000000000000E+00
 MUTATION (CANCER STAGE   0, DESTABILIZATION/GATE   0, MUTATION TYPE   1)= 7.30000007318074E-07
 MUTATION (CANCER STAGE   1, DESTABILIZATION/GATE   0, MUTATION TYPE   1)= 7.30000007318074E-07
 GATE-PASS(CANCER STAGE   0, DESTABILIZATION/GATE   0, MUTATION TYPE   1)= 9.33258454012774E-03
 GATE-PASS(CANCER STAGE   1, DESTABILIZATION/GATE   0, MUTATION TYPE   1)= 9.33258454012774E-03
 GROWTH   (CANCER STAGE   0, DESTABILIZATION/GATE   1, MUTATION TYPE   1)= 0.00000000000000E+00
 GROWTH   (CANCER STAGE   1, DESTABILIZATION/GATE   1, MUTATION TYPE   1)= 0.00000000000000E+00
 DEATH    (CANCER STAGE   0, DESTABILIZATION/GATE   1, MUTATION TYPE   1)= 0.00000000000000E+00
 DEATH    (CANCER STAGE   1, DESTABILIZATION/GATE   1, MUTATION TYPE   1)= 0.00000000000000E+00
 MUTATION (CANCER STAGE   0, DESTABILIZATION/GATE   1, MUTATION TYPE   1)= 7.30000365021235E-05
 MUTATION (CANCER STAGE   1, DESTABILIZATION/GATE   1, MUTATION TYPE   1)= 7.30000365021235E-05
 AGE INTERVAL: 2.66666666666667E+01-
 -----------------------------------
 GROWTH   (CANCER STAGE   0, DESTABILIZATION/GATE   0, MUTATION TYPE   1)= 0.00000000000000E+00
 GROWTH   (CANCER STAGE   1, DESTABILIZATION/GATE   0, MUTATION TYPE   1)= 0.00000000000000E+00
 DEATH    (CANCER STAGE   0, DESTABILIZATION/GATE   0, MUTATION TYPE   1)= 0.00000000000000E+00
 DEATH    (CANCER STAGE   1, DESTABILIZATION/GATE   0, MUTATION TYPE   1)= 0.00000000000000E+00
 MUTATION (CANCER STAGE   0, DESTABILIZATION/GATE   0, MUTATION TYPE   1)= 8.76000004794912E-07
 MUTATION (CANCER STAGE   1, DESTABILIZATION/GATE   0, MUTATION TYPE   1)= 8.76000004794912E-07
 GATE-PASS(CANCER STAGE   0, DESTABILIZATION/GATE   0, MUTATION TYPE   1)= 9.33258454012774E-03
 GATE-PASS(CANCER STAGE   1, DESTABILIZATION/GATE   0, MUTATION TYPE   1)= 9.33258454012774E-03
 GROWTH   (CANCER STAGE   0, DESTABILIZATION/GATE   1, MUTATION TYPE   1)= 0.00000000000000E+00
 GROWTH   (CANCER STAGE   1, DESTABILIZATION/GATE   1, MUTATION TYPE   1)= 0.00000000000000E+00
 DEATH    (CANCER STAGE   0, DESTABILIZATION/GATE   1, MUTATION TYPE   1)= 0.00000000000000E+00
 DEATH    (CANCER STAGE   1, DESTABILIZATION/GATE   1, MUTATION TYPE   1)= 0.00000000000000E+00
 MUTATION (CANCER STAGE   0, DESTABILIZATION/GATE   1, MUTATION TYPE   1)= 8.76000525625610E-05
 MUTATION (CANCER STAGE   1, DESTABILIZATION/GATE   1, MUTATION TYPE   1)= 8.76000525625610E-05
 AGE INTERVAL: 0.00000000000000E+00-
 -----------------------------------
 AGE INTERVAL: 7.28280000000000E-01-
 -----------------------------------
 AGE INTERVAL: 2.66666666666667E+01-
 -----------------------------------
 AGE 8.00000000000000E+01 INTEGRATED HAZARD 7.38387290270721E+00 HAZARD 3.83279582333704E-02 OK      23 BAD       1 FAIL       0
 CLOCK TIME USED 3.24000000022352E-01 SECONDS
 CPU TIME USED 4.68003000000000E-02 SECONDS
 MINIMISATION ROUTINE FITTERMVKMULTGATESTOCHHAZ REVISED BY M P LITTLE 11 MARCH 2009
 GESTATION LENGTH   0.7283
 CONVERGENCE CRITERION 1.0000E-15 NUMBER OF INTEGRATION STEPS   100
 MINIMUM STEP LENGTH 1.0000E-25 INTEGRATOR SCALING "SMALL AMOUNT" 1.0000E-40
 INTEGRATOR SCALING THRESHOLD 1.0000E+00
 INTEGRATOR TYPE: BULIRSCH-STOER STIFF           
 MODEL  1 SCALING COEFFICIENT 1.00000000000000E+00
 =================================================
 Y(I,J) IN HAZARD THAT ARE SET TO ZERO
 -------------------------------------
 DESTABILIZATION/GATE LEVEL =    0 DESTABILIZATION TYPE =    1
 DESTABILIZATION/GATE LEVEL =    1 DESTABILIZATION TYPE =    1
 AGE INTERVAL: 0.00000000000000E+00-
 -----------------------------------
 GROWTH   (CANCER STAGE   0, DESTABILIZATION/GATE   0, MUTATION TYPE   1)= 2.66492572302939E+01
 GROWTH   (CANCER STAGE   1, DESTABILIZATION/GATE   0, MUTATION TYPE   1)= 0.00000000000000E+00
 DEATH    (CANCER STAGE   0, DESTABILIZATION/GATE   0, MUTATION TYPE   1)= 0.00000000000000E+00
 DEATH    (CANCER STAGE   1, DESTABILIZATION/GATE   0, MUTATION TYPE   1)= 0.00000000000000E+00
 MUTATION (CANCER STAGE   0, DESTABILIZATION/GATE   0, MUTATION TYPE   1)= 7.30000007318074E-07
 MUTATION (CANCER STAGE   1, DESTABILIZATION/GATE   0, MUTATION TYPE   1)= 7.30000007318074E-07
 GATE-PASS(CANCER STAGE   0, DESTABILIZATION/GATE   0, MUTATION TYPE   1)= 9.33258454012774E-03
 GATE-PASS(CANCER STAGE   1, DESTABILIZATION/GATE   0, MUTATION TYPE   1)= 9.33258454012774E-03
 GROWTH   (CANCER STAGE   0, DESTABILIZATION/GATE   1, MUTATION TYPE   1)= 2.76492572302939E+01
 GROWTH   (CANCER STAGE   1, DESTABILIZATION/GATE   1, MUTATION TYPE   1)= 0.00000000000000E+00
 DEATH    (CANCER STAGE   0, DESTABILIZATION/GATE   1, MUTATION TYPE   1)= 0.00000000000000E+00
 DEATH    (CANCER STAGE   1, DESTABILIZATION/GATE   1, MUTATION TYPE   1)= 0.00000000000000E+00
 MUTATION (CANCER STAGE   0, DESTABILIZATION/GATE   1, MUTATION TYPE   1)= 7.30000365021235E-05
 MUTATION (CANCER STAGE   1, DESTABILIZATION/GATE   1, MUTATION TYPE   1)= 7.30000365021235E-05
 AGE INTERVAL: 7.28280000000000E-01-
 -----------------------------------
 GROWTH   (CANCER STAGE   0, DESTABILIZATION/GATE   0, MUTATION TYPE   1)= 0.00000000000000E+00
 GROWTH   (CANCER STAGE   1, DESTABILIZATION/GATE   0, MUTATION TYPE   1)= 0.00000000000000E+00
 DEATH    (CANCER STAGE   0, DESTABILIZATION/GATE   0, MUTATION TYPE   1)= 0.00000000000000E+00
 DEATH    (CANCER STAGE   1, DESTABILIZATION/GATE   0, MUTATION TYPE   1)= 0.00000000000000E+00
 MUTATION (CANCER STAGE   0, DESTABILIZATION/GATE   0, MUTATION TYPE   1)= 7.30000007318074E-07
 MUTATION (CANCER STAGE   1, DESTABILIZATION/GATE   0, MUTATION TYPE   1)= 7.30000007318074E-07
 GATE-PASS(CANCER STAGE   0, DESTABILIZATION/GATE   0, MUTATION TYPE   1)= 9.33258454012774E-03
 GATE-PASS(CANCER STAGE   1, DESTABILIZATION/GATE   0, MUTATION TYPE   1)= 9.33258454012774E-03
 GROWTH   (CANCER STAGE   0, DESTABILIZATION/GATE   1, MUTATION TYPE   1)= 0.00000000000000E+00
 GROWTH   (CANCER STAGE   1, DESTABILIZATION/GATE   1, MUTATION TYPE   1)= 0.00000000000000E+00
 DEATH    (CANCER STAGE   0, DESTABILIZATION/GATE   1, MUTATION TYPE   1)= 0.00000000000000E+00
 DEATH    (CANCER STAGE   1, DESTABILIZATION/GATE   1, MUTATION TYPE   1)= 0.00000000000000E+00
 MUTATION (CANCER STAGE   0, DESTABILIZATION/GATE   1, MUTATION TYPE   1)= 7.30000365021235E-05
 MUTATION (CANCER STAGE   1, DESTABILIZATION/GATE   1, MUTATION TYPE   1)= 7.30000365021235E-05
 AGE INTERVAL: 2.66666666666667E+01-
 -----------------------------------
 GROWTH   (CANCER STAGE   0, DESTABILIZATION/GATE   0, MUTATION TYPE   1)= 0.00000000000000E+00
 GROWTH   (CANCER STAGE   1, DESTABILIZATION/GATE   0, MUTATION TYPE   1)= 0.00000000000000E+00
 DEATH    (CANCER STAGE   0, DESTABILIZATION/GATE   0, MUTATION TYPE   1)= 0.00000000000000E+00
 DEATH    (CANCER STAGE   1, DESTABILIZATION/GATE   0, MUTATION TYPE   1)= 0.00000000000000E+00
 MUTATION (CANCER STAGE   0, DESTABILIZATION/GATE   0, MUTATION TYPE   1)= 1.09500000966230E-06
 MUTATION (CANCER STAGE   1, DESTABILIZATION/GATE   0, MUTATION TYPE   1)= 1.09500000966230E-06
 GATE-PASS(CANCER STAGE   0, DESTABILIZATION/GATE   0, MUTATION TYPE   1)= 9.33258454012774E-03
 GATE-PASS(CANCER STAGE   1, DESTABILIZATION/GATE   0, MUTATION TYPE   1)= 9.33258454012774E-03
 GROWTH   (CANCER STAGE   0, DESTABILIZATION/GATE   1, MUTATION TYPE   1)= 0.00000000000000E+00
 GROWTH   (CANCER STAGE   1, DESTABILIZATION/GATE   1, MUTATION TYPE   1)= 0.00000000000000E+00
 DEATH    (CANCER STAGE   0, DESTABILIZATION/GATE   1, MUTATION TYPE   1)= 0.00000000000000E+00
 DEATH    (CANCER STAGE   1, DESTABILIZATION/GATE   1, MUTATION TYPE   1)= 0.00000000000000E+00
 MUTATION (CANCER STAGE   0, DESTABILIZATION/GATE   1, MUTATION TYPE   1)= 1.09500082124179E-04
 MUTATION (CANCER STAGE   1, DESTABILIZATION/GATE   1, MUTATION TYPE   1)= 1.09500082124179E-04
 AGE INTERVAL: 0.00000000000000E+00-
 -----------------------------------
 AGE INTERVAL: 7.28280000000000E-01-
 -----------------------------------
 AGE INTERVAL: 2.66666666666667E+01-
 -----------------------------------
 AGE 8.00000000000000E+01 INTEGRATED HAZARD 7.77992941943094E+00 HAZARD 3.95077224358672E-02 OK      23 BAD       2 FAIL       0
 CLOCK TIME USED 3.11999999918044E-01 SECONDS
 CPU TIME USED 3.12002000000000E-02 SECONDS
 MINIMISATION ROUTINE FITTERMVKMULTGATESTOCHHAZ REVISED BY M P LITTLE 11 MARCH 2009
 GESTATION LENGTH   0.7283
 CONVERGENCE CRITERION 1.0000E-15 NUMBER OF INTEGRATION STEPS   100
 MINIMUM STEP LENGTH 1.0000E-25 INTEGRATOR SCALING "SMALL AMOUNT" 1.0000E-40
 INTEGRATOR SCALING THRESHOLD 1.0000E+00
 INTEGRATOR TYPE: BULIRSCH-STOER STIFF           
 MODEL  1 SCALING COEFFICIENT 1.00000000000000E+00
 =================================================
 Y(I,J) IN HAZARD THAT ARE SET TO ZERO
 -------------------------------------
 DESTABILIZATION/GATE LEVEL =    0 DESTABILIZATION TYPE =    1
 DESTABILIZATION/GATE LEVEL =    1 DESTABILIZATION TYPE =    1
 AGE INTERVAL: 0.00000000000000E+00-
 -----------------------------------
 GROWTH   (CANCER STAGE   0, DESTABILIZATION/GATE   0, MUTATION TYPE   1)= 2.66492572302939E+01
 GROWTH   (CANCER STAGE   1, DESTABILIZATION/GATE   0, MUTATION TYPE   1)= 0.00000000000000E+00
 DEATH    (CANCER STAGE   0, DESTABILIZATION/GATE   0, MUTATION TYPE   1)= 0.00000000000000E+00
 DEATH    (CANCER STAGE   1, DESTABILIZATION/GATE   0, MUTATION TYPE   1)= 0.00000000000000E+00
 MUTATION (CANCER STAGE   0, DESTABILIZATION/GATE   0, MUTATION TYPE   1)= 7.30000007318074E-07
 MUTATION (CANCER STAGE   1, DESTABILIZATION/GATE   0, MUTATION TYPE   1)= 7.30000007318074E-07
 GATE-PASS(CANCER STAGE   0, DESTABILIZATION/GATE   0, MUTATION TYPE   1)= 9.33258454012774E-03
 GATE-PASS(CANCER STAGE   1, DESTABILIZATION/GATE   0, MUTATION TYPE   1)= 9.33258454012774E-03
 GROWTH   (CANCER STAGE   0, DESTABILIZATION/GATE   1, MUTATION TYPE   1)= 2.76492572302939E+01
 GROWTH   (CANCER STAGE   1, DESTABILIZATION/GATE   1, MUTATION TYPE   1)= 0.00000000000000E+00
 DEATH    (CANCER STAGE   0, DESTABILIZATION/GATE   1, MUTATION TYPE   1)= 0.00000000000000E+00
 DEATH    (CANCER STAGE   1, DESTABILIZATION/GATE   1, MUTATION TYPE   1)= 0.00000000000000E+00
 MUTATION (CANCER STAGE   0, DESTABILIZATION/GATE   1, MUTATION TYPE   1)= 7.30000365021235E-05
 MUTATION (CANCER STAGE   1, DESTABILIZATION/GATE   1, MUTATION TYPE   1)= 7.30000365021235E-05
 AGE INTERVAL: 7.28280000000000E-01-
 -----------------------------------
 GROWTH   (CANCER STAGE   0, DESTABILIZATION/GATE   0, MUTATION TYPE   1)= 0.00000000000000E+00
 GROWTH   (CANCER STAGE   1, DESTABILIZATION/GATE   0, MUTATION TYPE   1)= 0.00000000000000E+00
 DEATH    (CANCER STAGE   0, DESTABILIZATION/GATE   0, MUTATION TYPE   1)= 0.00000000000000E+00
 DEATH    (CANCER STAGE   1, DESTABILIZATION/GATE   0, MUTATION TYPE   1)= 0.00000000000000E+00
 MUTATION (CANCER STAGE   0, DESTABILIZATION/GATE   0, MUTATION TYPE   1)= 7.30000007318074E-07
 MUTATION (CANCER STAGE   1, DESTABILIZATION/GATE   0, MUTATION TYPE   1)= 7.30000007318074E-07
 GATE-PASS(CANCER STAGE   0, DESTABILIZATION/GATE   0, MUTATION TYPE   1)= 9.33258454012774E-03
 GATE-PASS(CANCER STAGE   1, DESTABILIZATION/GATE   0, MUTATION TYPE   1)= 9.33258454012774E-03
 GROWTH   (CANCER STAGE   0, DESTABILIZATION/GATE   1, MUTATION TYPE   1)= 0.00000000000000E+00
 GROWTH   (CANCER STAGE   1, DESTABILIZATION/GATE   1, MUTATION TYPE   1)= 0.00000000000000E+00
 DEATH    (CANCER STAGE   0, DESTABILIZATION/GATE   1, MUTATION TYPE   1)= 0.00000000000000E+00
 DEATH    (CANCER STAGE   1, DESTABILIZATION/GATE   1, MUTATION TYPE   1)= 0.00000000000000E+00
 MUTATION (CANCER STAGE   0, DESTABILIZATION/GATE   1, MUTATION TYPE   1)= 7.30000365021235E-05
 MUTATION (CANCER STAGE   1, DESTABILIZATION/GATE   1, MUTATION TYPE   1)= 7.30000365021235E-05
 AGE INTERVAL: 2.66666666666667E+01-
 -----------------------------------
 GROWTH   (CANCER STAGE   0, DESTABILIZATION/GATE   0, MUTATION TYPE   1)= 0.00000000000000E+00
 GROWTH   (CANCER STAGE   1, DESTABILIZATION/GATE   0, MUTATION TYPE   1)= 0.00000000000000E+00
 DEATH    (CANCER STAGE   0, DESTABILIZATION/GATE   0, MUTATION TYPE   1)= 0.00000000000000E+00
 DEATH    (CANCER STAGE   1, DESTABILIZATION/GATE   0, MUTATION TYPE   1)= 0.00000000000000E+00
 MUTATION (CANCER STAGE   0, DESTABILIZATION/GATE   0, MUTATION TYPE   1)= 1.46000001383152E-06
 MUTATION (CANCER STAGE   1, DESTABILIZATION/GATE   0, MUTATION TYPE   1)= 1.46000001383152E-06
 GATE-PASS(CANCER STAGE   0, DESTABILIZATION/GATE   0, MUTATION TYPE   1)= 9.33258454012774E-03
 GATE-PASS(CANCER STAGE   1, DESTABILIZATION/GATE   0, MUTATION TYPE   1)= 9.33258454012774E-03
 GROWTH   (CANCER STAGE   0, DESTABILIZATION/GATE   1, MUTATION TYPE   1)= 0.00000000000000E+00
 GROWTH   (CANCER STAGE   1, DESTABILIZATION/GATE   1, MUTATION TYPE   1)= 0.00000000000000E+00
 DEATH    (CANCER STAGE   0, DESTABILIZATION/GATE   1, MUTATION TYPE   1)= 0.00000000000000E+00
 DEATH    (CANCER STAGE   1, DESTABILIZATION/GATE   1, MUTATION TYPE   1)= 0.00000000000000E+00
 MUTATION (CANCER STAGE   0, DESTABILIZATION/GATE   1, MUTATION TYPE   1)= 1.46000145996288E-04
 MUTATION (CANCER STAGE   1, DESTABILIZATION/GATE   1, MUTATION TYPE   1)= 1.46000145996288E-04
 AGE INTERVAL: 0.00000000000000E+00-
 -----------------------------------
 AGE INTERVAL: 7.28280000000000E-01-
 -----------------------------------
 AGE INTERVAL: 2.66666666666667E+01-
 -----------------------------------
 AGE 8.00000000000000E+01 INTEGRATED HAZARD 8.30452798366591E+00 HAZARD 4.07147206044033E-02 OK      23 BAD       1 FAIL       0
 CLOCK TIME USED 3.21999999927357E-01 SECONDS
 CPU TIME USED 3.12002000000000E-02 SECONDS
 MINIMISATION ROUTINE FITTERMVKMULTGATESTOCHHAZ REVISED BY M P LITTLE 11 MARCH 2009
 GESTATION LENGTH   0.7283
 CONVERGENCE CRITERION 1.0000E-15 NUMBER OF INTEGRATION STEPS   100
 MINIMUM STEP LENGTH 1.0000E-25 INTEGRATOR SCALING "SMALL AMOUNT" 1.0000E-40
 INTEGRATOR SCALING THRESHOLD 1.0000E+00
 INTEGRATOR TYPE: BULIRSCH-STOER STIFF           
 MODEL  1 SCALING COEFFICIENT 1.00000000000000E+00
 =================================================
 Y(I,J) IN HAZARD THAT ARE SET TO ZERO
 -------------------------------------
 DESTABILIZATION/GATE LEVEL =    0 DESTABILIZATION TYPE =    1
 DESTABILIZATION/GATE LEVEL =    1 DESTABILIZATION TYPE =    1
 AGE INTERVAL: 0.00000000000000E+00-
 -----------------------------------
 GROWTH   (CANCER STAGE   0, DESTABILIZATION/GATE   0, MUTATION TYPE   1)= 2.66492572302939E+01
 GROWTH   (CANCER STAGE   1, DESTABILIZATION/GATE   0, MUTATION TYPE   1)= 0.00000000000000E+00
 DEATH    (CANCER STAGE   0, DESTABILIZATION/GATE   0, MUTATION TYPE   1)= 0.00000000000000E+00
 DEATH    (CANCER STAGE   1, DESTABILIZATION/GATE   0, MUTATION TYPE   1)= 0.00000000000000E+00
 MUTATION (CANCER STAGE   0, DESTABILIZATION/GATE   0, MUTATION TYPE   1)= 7.30000007318074E-07
 MUTATION (CANCER STAGE   1, DESTABILIZATION/GATE   0, MUTATION TYPE   1)= 7.30000007318074E-07
 GATE-PASS(CANCER STAGE   0, DESTABILIZATION/GATE   0, MUTATION TYPE   1)= 9.33258454012774E-03
 GATE-PASS(CANCER STAGE   1, DESTABILIZATION/GATE   0, MUTATION TYPE   1)= 9.33258454012774E-03
 GROWTH   (CANCER STAGE   0, DESTABILIZATION/GATE   1, MUTATION TYPE   1)= 2.76492572302939E+01
 GROWTH   (CANCER STAGE   1, DESTABILIZATION/GATE   1, MUTATION TYPE   1)= 0.00000000000000E+00
 DEATH    (CANCER STAGE   0, DESTABILIZATION/GATE   1, MUTATION TYPE   1)= 0.00000000000000E+00
 DEATH    (CANCER STAGE   1, DESTABILIZATION/GATE   1, MUTATION TYPE   1)= 0.00000000000000E+00
 MUTATION (CANCER STAGE   0, DESTABILIZATION/GATE   1, MUTATION TYPE   1)= 7.30000365021235E-05
 MUTATION (CANCER STAGE   1, DESTABILIZATION/GATE   1, MUTATION TYPE   1)= 7.30000365021235E-05
 AGE INTERVAL: 7.28280000000000E-01-
 -----------------------------------
 GROWTH   (CANCER STAGE   0, DESTABILIZATION/GATE   0, MUTATION TYPE   1)= 0.00000000000000E+00
 GROWTH   (CANCER STAGE   1, DESTABILIZATION/GATE   0, MUTATION TYPE   1)= 0.00000000000000E+00
 DEATH    (CANCER STAGE   0, DESTABILIZATION/GATE   0, MUTATION TYPE   1)= 0.00000000000000E+00
 DEATH    (CANCER STAGE   1, DESTABILIZATION/GATE   0, MUTATION TYPE   1)= 0.00000000000000E+00
 MUTATION (CANCER STAGE   0, DESTABILIZATION/GATE   0, MUTATION TYPE   1)= 7.30000007318074E-07
 MUTATION (CANCER STAGE   1, DESTABILIZATION/GATE   0, MUTATION TYPE   1)= 7.30000007318074E-07
 GATE-PASS(CANCER STAGE   0, DESTABILIZATION/GATE   0, MUTATION TYPE   1)= 9.33258454012774E-03
 GATE-PASS(CANCER STAGE   1, DESTABILIZATION/GATE   0, MUTATION TYPE   1)= 9.33258454012774E-03
 GROWTH   (CANCER STAGE   0, DESTABILIZATION/GATE   1, MUTATION TYPE   1)= 0.00000000000000E+00
 GROWTH   (CANCER STAGE   1, DESTABILIZATION/GATE   1, MUTATION TYPE   1)= 0.00000000000000E+00
 DEATH    (CANCER STAGE   0, DESTABILIZATION/GATE   1, MUTATION TYPE   1)= 0.00000000000000E+00
 DEATH    (CANCER STAGE   1, DESTABILIZATION/GATE   1, MUTATION TYPE   1)= 0.00000000000000E+00
 MUTATION (CANCER STAGE   0, DESTABILIZATION/GATE   1, MUTATION TYPE   1)= 7.30000365021235E-05
 MUTATION (CANCER STAGE   1, DESTABILIZATION/GATE   1, MUTATION TYPE   1)= 7.30000365021235E-05
 AGE INTERVAL: 2.66666666666667E+01-
 -----------------------------------
 GROWTH   (CANCER STAGE   0, DESTABILIZATION/GATE   0, MUTATION TYPE   1)= 0.00000000000000E+00
 GROWTH   (CANCER STAGE   1, DESTABILIZATION/GATE   0, MUTATION TYPE   1)= 0.00000000000000E+00
 DEATH    (CANCER STAGE   0, DESTABILIZATION/GATE   0, MUTATION TYPE   1)= 0.00000000000000E+00
 DEATH    (CANCER STAGE   1, DESTABILIZATION/GATE   0, MUTATION TYPE   1)= 0.00000000000000E+00
 MUTATION (CANCER STAGE   0, DESTABILIZATION/GATE   0, MUTATION TYPE   1)= 3.65000009338112E-06
 MUTATION (CANCER STAGE   1, DESTABILIZATION/GATE   0, MUTATION TYPE   1)= 3.65000009338112E-06
 GATE-PASS(CANCER STAGE   0, DESTABILIZATION/GATE   0, MUTATION TYPE   1)= 9.33258454012774E-03
 GATE-PASS(CANCER STAGE   1, DESTABILIZATION/GATE   0, MUTATION TYPE   1)= 9.33258454012774E-03
 GROWTH   (CANCER STAGE   0, DESTABILIZATION/GATE   1, MUTATION TYPE   1)= 0.00000000000000E+00
 GROWTH   (CANCER STAGE   1, DESTABILIZATION/GATE   1, MUTATION TYPE   1)= 0.00000000000000E+00
 DEATH    (CANCER STAGE   0, DESTABILIZATION/GATE   1, MUTATION TYPE   1)= 0.00000000000000E+00
 DEATH    (CANCER STAGE   1, DESTABILIZATION/GATE   1, MUTATION TYPE   1)= 0.00000000000000E+00
 MUTATION (CANCER STAGE   0, DESTABILIZATION/GATE   1, MUTATION TYPE   1)= 3.65000912505433E-04
 MUTATION (CANCER STAGE   1, DESTABILIZATION/GATE   1, MUTATION TYPE   1)= 3.65000912505433E-04
 AGE INTERVAL: 0.00000000000000E+00-
 -----------------------------------
 AGE INTERVAL: 7.28280000000000E-01-
 -----------------------------------
 AGE INTERVAL: 2.66666666666667E+01-
 -----------------------------------
 AGE 8.00000000000000E+01 INTEGRATED HAZARD 1.00425353347658E+01 HAZARD 4.29118212100551E-02 OK      23 BAD       1 FAIL       0
 CLOCK TIME USED 3.44999999972060E-01 SECONDS
 CPU TIME USED 3.12002000000000E-02 SECONDS
 MINIMISATION ROUTINE FITTERMVKMULTGATESTOCHHAZ REVISED BY M P LITTLE 11 MARCH 2009
 GESTATION LENGTH   0.7283
 CONVERGENCE CRITERION 1.0000E-15 NUMBER OF INTEGRATION STEPS   100
 MINIMUM STEP LENGTH 1.0000E-25 INTEGRATOR SCALING "SMALL AMOUNT" 1.0000E-40
 INTEGRATOR SCALING THRESHOLD 1.0000E+00
 INTEGRATOR TYPE: BULIRSCH-STOER STIFF           
 MODEL  1 SCALING COEFFICIENT 1.00000000000000E+00
 =================================================
 Y(I,J) IN HAZARD THAT ARE SET TO ZERO
 -------------------------------------
 DESTABILIZATION/GATE LEVEL =    0 DESTABILIZATION TYPE =    1
 DESTABILIZATION/GATE LEVEL =    1 DESTABILIZATION TYPE =    1
 AGE INTERVAL: 0.00000000000000E+00-
 -----------------------------------
 GROWTH   (CANCER STAGE   0, DESTABILIZATION/GATE   0, MUTATION TYPE   1)= 2.66492572302939E+01
 GROWTH   (CANCER STAGE   1, DESTABILIZATION/GATE   0, MUTATION TYPE   1)= 0.00000000000000E+00
 DEATH    (CANCER STAGE   0, DESTABILIZATION/GATE   0, MUTATION TYPE   1)= 0.00000000000000E+00
 DEATH    (CANCER STAGE   1, DESTABILIZATION/GATE   0, MUTATION TYPE   1)= 0.00000000000000E+00
 MUTATION (CANCER STAGE   0, DESTABILIZATION/GATE   0, MUTATION TYPE   1)= 7.30000007318074E-07
 MUTATION (CANCER STAGE   1, DESTABILIZATION/GATE   0, MUTATION TYPE   1)= 7.30000007318074E-07
 GATE-PASS(CANCER STAGE   0, DESTABILIZATION/GATE   0, MUTATION TYPE   1)= 9.33258454012774E-03
 GATE-PASS(CANCER STAGE   1, DESTABILIZATION/GATE   0, MUTATION TYPE   1)= 9.33258454012774E-03
 GROWTH   (CANCER STAGE   0, DESTABILIZATION/GATE   1, MUTATION TYPE   1)= 2.76492572302939E+01
 GROWTH   (CANCER STAGE   1, DESTABILIZATION/GATE   1, MUTATION TYPE   1)= 0.00000000000000E+00
 DEATH    (CANCER STAGE   0, DESTABILIZATION/GATE   1, MUTATION TYPE   1)= 0.00000000000000E+00
 DEATH    (CANCER STAGE   1, DESTABILIZATION/GATE   1, MUTATION TYPE   1)= 0.00000000000000E+00
 MUTATION (CANCER STAGE   0, DESTABILIZATION/GATE   1, MUTATION TYPE   1)= 7.30000365021235E-05
 MUTATION (CANCER STAGE   1, DESTABILIZATION/GATE   1, MUTATION TYPE   1)= 7.30000365021235E-05
 AGE INTERVAL: 7.28280000000000E-01-
 -----------------------------------
 GROWTH   (CANCER STAGE   0, DESTABILIZATION/GATE   0, MUTATION TYPE   1)= 0.00000000000000E+00
 GROWTH   (CANCER STAGE   1, DESTABILIZATION/GATE   0, MUTATION TYPE   1)= 0.00000000000000E+00
 DEATH    (CANCER STAGE   0, DESTABILIZATION/GATE   0, MUTATION TYPE   1)= 0.00000000000000E+00
 DEATH    (CANCER STAGE   1, DESTABILIZATION/GATE   0, MUTATION TYPE   1)= 0.00000000000000E+00
 MUTATION (CANCER STAGE   0, DESTABILIZATION/GATE   0, MUTATION TYPE   1)= 7.30000007318074E-07
 MUTATION (CANCER STAGE   1, DESTABILIZATION/GATE   0, MUTATION TYPE   1)= 7.30000007318074E-07
 GATE-PASS(CANCER STAGE   0, DESTABILIZATION/GATE   0, MUTATION TYPE   1)= 9.33258454012774E-03
 GATE-PASS(CANCER STAGE   1, DESTABILIZATION/GATE   0, MUTATION TYPE   1)= 9.33258454012774E-03
 GROWTH   (CANCER STAGE   0, DESTABILIZATION/GATE   1, MUTATION TYPE   1)= 0.00000000000000E+00
 GROWTH   (CANCER STAGE   1, DESTABILIZATION/GATE   1, MUTATION TYPE   1)= 0.00000000000000E+00
 DEATH    (CANCER STAGE   0, DESTABILIZATION/GATE   1, MUTATION TYPE   1)= 0.00000000000000E+00
 DEATH    (CANCER STAGE   1, DESTABILIZATION/GATE   1, MUTATION TYPE   1)= 0.00000000000000E+00
 MUTATION (CANCER STAGE   0, DESTABILIZATION/GATE   1, MUTATION TYPE   1)= 7.30000365021235E-05
 MUTATION (CANCER STAGE   1, DESTABILIZATION/GATE   1, MUTATION TYPE   1)= 7.30000365021235E-05
 AGE INTERVAL: 2.66666666666667E+01-
 -----------------------------------
 GROWTH   (CANCER STAGE   0, DESTABILIZATION/GATE   0, MUTATION TYPE   1)= 0.00000000000000E+00
 GROWTH   (CANCER STAGE   1, DESTABILIZATION/GATE   0, MUTATION TYPE   1)= 0.00000000000000E+00
 DEATH    (CANCER STAGE   0, DESTABILIZATION/GATE   0, MUTATION TYPE   1)= 0.00000000000000E+00
 DEATH    (CANCER STAGE   1, DESTABILIZATION/GATE   0, MUTATION TYPE   1)= 0.00000000000000E+00
 MUTATION (CANCER STAGE   0, DESTABILIZATION/GATE   0, MUTATION TYPE   1)= 7.30000036115763E-06
 MUTATION (CANCER STAGE   1, DESTABILIZATION/GATE   0, MUTATION TYPE   1)= 7.30000036115763E-06
 GATE-PASS(CANCER STAGE   0, DESTABILIZATION/GATE   0, MUTATION TYPE   1)= 9.33258454012774E-03
 GATE-PASS(CANCER STAGE   1, DESTABILIZATION/GATE   0, MUTATION TYPE   1)= 9.33258454012774E-03
 GROWTH   (CANCER STAGE   0, DESTABILIZATION/GATE   1, MUTATION TYPE   1)= 0.00000000000000E+00
 GROWTH   (CANCER STAGE   1, DESTABILIZATION/GATE   1, MUTATION TYPE   1)= 0.00000000000000E+00
 DEATH    (CANCER STAGE   0, DESTABILIZATION/GATE   1, MUTATION TYPE   1)= 0.00000000000000E+00
 DEATH    (CANCER STAGE   1, DESTABILIZATION/GATE   1, MUTATION TYPE   1)= 0.00000000000000E+00
 MUTATION (CANCER STAGE   0, DESTABILIZATION/GATE   1, MUTATION TYPE   1)= 7.30003650021011E-04
 MUTATION (CANCER STAGE   1, DESTABILIZATION/GATE   1, MUTATION TYPE   1)= 7.30003650021011E-04
 AGE INTERVAL: 0.00000000000000E+00-
 -----------------------------------
 AGE INTERVAL: 7.28280000000000E-01-
 -----------------------------------
 AGE INTERVAL: 2.66666666666667E+01-
 -----------------------------------
 AGE 8.00000000000000E+01 INTEGRATED HAZARD 1.13920821022226E+01 HAZARD 4.35791257404851E-02 OK      23 BAD       0 FAIL       0
 CLOCK TIME USED 3.34999999962747E-01 SECONDS
 CPU TIME USED 4.68003000000000E-02 SECONDS
 MINIMISATION ROUTINE FITTERMVKMULTGATESTOCHHAZ REVISED BY M P LITTLE 11 MARCH 2009
 GESTATION LENGTH   0.7283
 CONVERGENCE CRITERION 1.0000E-15 NUMBER OF INTEGRATION STEPS   100
 MINIMUM STEP LENGTH 1.0000E-25 INTEGRATOR SCALING "SMALL AMOUNT" 1.0000E-40
 INTEGRATOR SCALING THRESHOLD 1.0000E+00
 INTEGRATOR TYPE: BULIRSCH-STOER STIFF           
 MODEL  1 SCALING COEFFICIENT 1.00000000000000E+00
 =================================================
 Y(I,J) IN HAZARD THAT ARE SET TO ZERO
 -------------------------------------
 DESTABILIZATION/GATE LEVEL =    0 DESTABILIZATION TYPE =    1
 DESTABILIZATION/GATE LEVEL =    1 DESTABILIZATION TYPE =    1
 AGE INTERVAL: 0.00000000000000E+00-
 -----------------------------------
 GROWTH   (CANCER STAGE   0, DESTABILIZATION/GATE   0, MUTATION TYPE   1)= 1.90351837359242E+01
 GROWTH   (CANCER STAGE   1, DESTABILIZATION/GATE   0, MUTATION TYPE   1)= 0.00000000000000E+00
 DEATH    (CANCER STAGE   0, DESTABILIZATION/GATE   0, MUTATION TYPE   1)= 0.00000000000000E+00
 DEATH    (CANCER STAGE   1, DESTABILIZATION/GATE   0, MUTATION TYPE   1)= 0.00000000000000E+00
 MUTATION (CANCER STAGE   0, DESTABILIZATION/GATE   0, MUTATION TYPE   1)= 1.73750001741802E-07
 MUTATION (CANCER STAGE   1, DESTABILIZATION/GATE   0, MUTATION TYPE   1)= 1.73750001741802E-07
 GATE-PASS(CANCER STAGE   0, DESTABILIZATION/GATE   0, MUTATION TYPE   1)= 9.33258454012770E-03
 GATE-PASS(CANCER STAGE   1, DESTABILIZATION/GATE   0, MUTATION TYPE   1)= 9.33258454012770E-03
 GROWTH   (CANCER STAGE   0, DESTABILIZATION/GATE   1, MUTATION TYPE   1)= 2.00351837359242E+01
 GROWTH   (CANCER STAGE   1, DESTABILIZATION/GATE   1, MUTATION TYPE   1)= 0.00000000000000E+00
 DEATH    (CANCER STAGE   0, DESTABILIZATION/GATE   1, MUTATION TYPE   1)= 0.00000000000000E+00
 DEATH    (CANCER STAGE   1, DESTABILIZATION/GATE   1, MUTATION TYPE   1)= 0.00000000000000E+00
 MUTATION (CANCER STAGE   0, DESTABILIZATION/GATE   1, MUTATION TYPE   1)= 1.73750086880054E-05
 MUTATION (CANCER STAGE   1, DESTABILIZATION/GATE   1, MUTATION TYPE   1)= 1.73750086880054E-05
 AGE INTERVAL: 7.28280000000000E-01-
 -----------------------------------
 GROWTH   (CANCER STAGE   0, DESTABILIZATION/GATE   0, MUTATION TYPE   1)= 0.00000000000000E+00
 GROWTH   (CANCER STAGE   1, DESTABILIZATION/GATE   0, MUTATION TYPE   1)= 0.00000000000000E+00
 DEATH    (CANCER STAGE   0, DESTABILIZATION/GATE   0, MUTATION TYPE   1)= 0.00000000000000E+00
 DEATH    (CANCER STAGE   1, DESTABILIZATION/GATE   0, MUTATION TYPE   1)= 0.00000000000000E+00
 MUTATION (CANCER STAGE   0, DESTABILIZATION/GATE   0, MUTATION TYPE   1)= 1.73750001741802E-07
 MUTATION (CANCER STAGE   1, DESTABILIZATION/GATE   0, MUTATION TYPE   1)= 1.73750001741802E-07
 GATE-PASS(CANCER STAGE   0, DESTABILIZATION/GATE   0, MUTATION TYPE   1)= 9.33258454012770E-03
 GATE-PASS(CANCER STAGE   1, DESTABILIZATION/GATE   0, MUTATION TYPE   1)= 9.33258454012770E-03
 GROWTH   (CANCER STAGE   0, DESTABILIZATION/GATE   1, MUTATION TYPE   1)= 0.00000000000000E+00
 GROWTH   (CANCER STAGE   1, DESTABILIZATION/GATE   1, MUTATION TYPE   1)= 0.00000000000000E+00
 DEATH    (CANCER STAGE   0, DESTABILIZATION/GATE   1, MUTATION TYPE   1)= 0.00000000000000E+00
 DEATH    (CANCER STAGE   1, DESTABILIZATION/GATE   1, MUTATION TYPE   1)= 0.00000000000000E+00
 MUTATION (CANCER STAGE   0, DESTABILIZATION/GATE   1, MUTATION TYPE   1)= 1.73750086880054E-05
 MUTATION (CANCER STAGE   1, DESTABILIZATION/GATE   1, MUTATION TYPE   1)= 1.73750086880054E-05
 AGE INTERVAL: 2.66666666666667E+01-
 -----------------------------------
 GROWTH   (CANCER STAGE   0, DESTABILIZATION/GATE   0, MUTATION TYPE   1)= 0.00000000000000E+00
 GROWTH   (CANCER STAGE   1, DESTABILIZATION/GATE   0, MUTATION TYPE   1)= 0.00000000000000E+00
 DEATH    (CANCER STAGE   0, DESTABILIZATION/GATE   0, MUTATION TYPE   1)= 0.00000000000000E+00
 DEATH    (CANCER STAGE   1, DESTABILIZATION/GATE   0, MUTATION TYPE   1)= 0.00000000000000E+00
 MUTATION (CANCER STAGE   0, DESTABILIZATION/GATE   0, MUTATION TYPE   1)= 1.73750001741802E-07
 MUTATION (CANCER STAGE   1, DESTABILIZATION/GATE   0, MUTATION TYPE   1)= 1.73750001741802E-07
 GATE-PASS(CANCER STAGE   0, DESTABILIZATION/GATE   0, MUTATION TYPE   1)= 9.33258454012770E-03
 GATE-PASS(CANCER STAGE   1, DESTABILIZATION/GATE   0, MUTATION TYPE   1)= 9.33258454012770E-03
 GROWTH   (CANCER STAGE   0, DESTABILIZATION/GATE   1, MUTATION TYPE   1)= 0.00000000000000E+00
 GROWTH   (CANCER STAGE   1, DESTABILIZATION/GATE   1, MUTATION TYPE   1)= 0.00000000000000E+00
 DEATH    (CANCER STAGE   0, DESTABILIZATION/GATE   1, MUTATION TYPE   1)= 0.00000000000000E+00
 DEATH    (CANCER STAGE   1, DESTABILIZATION/GATE   1, MUTATION TYPE   1)= 0.00000000000000E+00
 MUTATION (CANCER STAGE   0, DESTABILIZATION/GATE   1, MUTATION TYPE   1)= 1.73750086880054E-05
 MUTATION (CANCER STAGE   1, DESTABILIZATION/GATE   1, MUTATION TYPE   1)= 1.73750086880054E-05
 AGE INTERVAL: 0.00000000000000E+00-
 -----------------------------------
 AGE INTERVAL: 7.28280000000000E-01-
 -----------------------------------
 AGE INTERVAL: 2.66666666666667E+01-
 -----------------------------------
 AGE 8.00000000000000E+01 INTEGRATED HAZARD 2.34182373494646E-01 HAZARD 7.72678515401709E-03 OK      18 BAD       4 FAIL       0
 CLOCK TIME USED 3.44999999972060E-01 SECONDS
 CPU TIME USED 1.56001000000000E-02 SECONDS
 MINIMISATION ROUTINE FITTERMVKMULTGATESTOCHHAZ REVISED BY M P LITTLE 11 MARCH 2009
 GESTATION LENGTH   0.7283
 CONVERGENCE CRITERION 1.0000E-15 NUMBER OF INTEGRATION STEPS   100
 MINIMUM STEP LENGTH 1.0000E-25 INTEGRATOR SCALING "SMALL AMOUNT" 1.0000E-40
 INTEGRATOR SCALING THRESHOLD 1.0000E+00
 INTEGRATOR TYPE: BULIRSCH-STOER STIFF           
 MODEL  1 SCALING COEFFICIENT 1.00000000000000E+00
 =================================================
 Y(I,J) IN HAZARD THAT ARE SET TO ZERO
 -------------------------------------
 DESTABILIZATION/GATE LEVEL =    0 DESTABILIZATION TYPE =    1
 DESTABILIZATION/GATE LEVEL =    1 DESTABILIZATION TYPE =    1
 AGE INTERVAL: 0.00000000000000E+00-
 -----------------------------------
 GROWTH   (CANCER STAGE   0, DESTABILIZATION/GATE   0, MUTATION TYPE   1)= 1.90351837359242E+01
 GROWTH   (CANCER STAGE   1, DESTABILIZATION/GATE   0, MUTATION TYPE   1)= 0.00000000000000E+00
 DEATH    (CANCER STAGE   0, DESTABILIZATION/GATE   0, MUTATION TYPE   1)= 0.00000000000000E+00
 DEATH    (CANCER STAGE   1, DESTABILIZATION/GATE   0, MUTATION TYPE   1)= 0.00000000000000E+00
 MUTATION (CANCER STAGE   0, DESTABILIZATION/GATE   0, MUTATION TYPE   1)= 1.73750001741802E-07
 MUTATION (CANCER STAGE   1, DESTABILIZATION/GATE   0, MUTATION TYPE   1)= 1.73750001741802E-07
 GATE-PASS(CANCER STAGE   0, DESTABILIZATION/GATE   0, MUTATION TYPE   1)= 9.33258454012770E-03
 GATE-PASS(CANCER STAGE   1, DESTABILIZATION/GATE   0, MUTATION TYPE   1)= 9.33258454012770E-03
 GROWTH   (CANCER STAGE   0, DESTABILIZATION/GATE   1, MUTATION TYPE   1)= 2.00351837359242E+01
 GROWTH   (CANCER STAGE   1, DESTABILIZATION/GATE   1, MUTATION TYPE   1)= 0.00000000000000E+00
 DEATH    (CANCER STAGE   0, DESTABILIZATION/GATE   1, MUTATION TYPE   1)= 0.00000000000000E+00
 DEATH    (CANCER STAGE   1, DESTABILIZATION/GATE   1, MUTATION TYPE   1)= 0.00000000000000E+00
 MUTATION (CANCER STAGE   0, DESTABILIZATION/GATE   1, MUTATION TYPE   1)= 1.73750086880054E-05
 MUTATION (CANCER STAGE   1, DESTABILIZATION/GATE   1, MUTATION TYPE   1)= 1.73750086880054E-05
 AGE INTERVAL: 7.28280000000000E-01-
 -----------------------------------
 GROWTH   (CANCER STAGE   0, DESTABILIZATION/GATE   0, MUTATION TYPE   1)= 0.00000000000000E+00
 GROWTH   (CANCER STAGE   1, DESTABILIZATION/GATE   0, MUTATION TYPE   1)= 0.00000000000000E+00
 DEATH    (CANCER STAGE   0, DESTABILIZATION/GATE   0, MUTATION TYPE   1)= 0.00000000000000E+00
 DEATH    (CANCER STAGE   1, DESTABILIZATION/GATE   0, MUTATION TYPE   1)= 0.00000000000000E+00
 MUTATION (CANCER STAGE   0, DESTABILIZATION/GATE   0, MUTATION TYPE   1)= 1.73750001741802E-07
 MUTATION (CANCER STAGE   1, DESTABILIZATION/GATE   0, MUTATION TYPE   1)= 1.73750001741802E-07
 GATE-PASS(CANCER STAGE   0, DESTABILIZATION/GATE   0, MUTATION TYPE   1)= 9.33258454012770E-03
 GATE-PASS(CANCER STAGE   1, DESTABILIZATION/GATE   0, MUTATION TYPE   1)= 9.33258454012770E-03
 GROWTH   (CANCER STAGE   0, DESTABILIZATION/GATE   1, MUTATION TYPE   1)= 0.00000000000000E+00
 GROWTH   (CANCER STAGE   1, DESTABILIZATION/GATE   1, MUTATION TYPE   1)= 0.00000000000000E+00
 DEATH    (CANCER STAGE   0, DESTABILIZATION/GATE   1, MUTATION TYPE   1)= 0.00000000000000E+00
 DEATH    (CANCER STAGE   1, DESTABILIZATION/GATE   1, MUTATION TYPE   1)= 0.00000000000000E+00
 MUTATION (CANCER STAGE   0, DESTABILIZATION/GATE   1, MUTATION TYPE   1)= 1.73750086880054E-05
 MUTATION (CANCER STAGE   1, DESTABILIZATION/GATE   1, MUTATION TYPE   1)= 1.73750086880054E-05
 AGE INTERVAL: 2.66666666666667E+01-
 -----------------------------------
 GROWTH   (CANCER STAGE   0, DESTABILIZATION/GATE   0, MUTATION TYPE   1)= 0.00000000000000E+00
 GROWTH   (CANCER STAGE   1, DESTABILIZATION/GATE   0, MUTATION TYPE   1)= 0.00000000000000E+00
 DEATH    (CANCER STAGE   0, DESTABILIZATION/GATE   0, MUTATION TYPE   1)= 0.00000000000000E+00
 DEATH    (CANCER STAGE   1, DESTABILIZATION/GATE   0, MUTATION TYPE   1)= 0.00000000000000E+00
 MUTATION (CANCER STAGE   0, DESTABILIZATION/GATE   0, MUTATION TYPE   1)= 2.08500001141255E-07
 MUTATION (CANCER STAGE   1, DESTABILIZATION/GATE   0, MUTATION TYPE   1)= 2.08500001141255E-07
 GATE-PASS(CANCER STAGE   0, DESTABILIZATION/GATE   0, MUTATION TYPE   1)= 9.33258454012770E-03
 GATE-PASS(CANCER STAGE   1, DESTABILIZATION/GATE   0, MUTATION TYPE   1)= 9.33258454012770E-03
 GROWTH   (CANCER STAGE   0, DESTABILIZATION/GATE   1, MUTATION TYPE   1)= 0.00000000000000E+00
 GROWTH   (CANCER STAGE   1, DESTABILIZATION/GATE   1, MUTATION TYPE   1)= 0.00000000000000E+00
 DEATH    (CANCER STAGE   0, DESTABILIZATION/GATE   1, MUTATION TYPE   1)= 0.00000000000000E+00
 DEATH    (CANCER STAGE   1, DESTABILIZATION/GATE   1, MUTATION TYPE   1)= 0.00000000000000E+00
 MUTATION (CANCER STAGE   0, DESTABILIZATION/GATE   1, MUTATION TYPE   1)= 2.08500125106096E-05
 MUTATION (CANCER STAGE   1, DESTABILIZATION/GATE   1, MUTATION TYPE   1)= 2.08500125106096E-05
 AGE INTERVAL: 0.00000000000000E+00-
 -----------------------------------
 AGE INTERVAL: 7.28280000000000E-01-
 -----------------------------------
 AGE INTERVAL: 2.66666666666667E+01-
 -----------------------------------
 AGE 8.00000000000000E+01 INTEGRATED HAZARD 3.08420080233123E-01 HAZARD 1.01290293230768E-02 OK      18 BAD       4 FAIL       0
 CLOCK TIME USED 3.29999999841675E-01 SECONDS
 CPU TIME USED 1.56001000000000E-02 SECONDS
 MINIMISATION ROUTINE FITTERMVKMULTGATESTOCHHAZ REVISED BY M P LITTLE 11 MARCH 2009
 GESTATION LENGTH   0.7283
 CONVERGENCE CRITERION 1.0000E-15 NUMBER OF INTEGRATION STEPS   100
 MINIMUM STEP LENGTH 1.0000E-25 INTEGRATOR SCALING "SMALL AMOUNT" 1.0000E-40
 INTEGRATOR SCALING THRESHOLD 1.0000E+00
 INTEGRATOR TYPE: BULIRSCH-STOER STIFF           
 MODEL  1 SCALING COEFFICIENT 1.00000000000000E+00
 =================================================
 Y(I,J) IN HAZARD THAT ARE SET TO ZERO
 -------------------------------------
 DESTABILIZATION/GATE LEVEL =    0 DESTABILIZATION TYPE =    1
 DESTABILIZATION/GATE LEVEL =    1 DESTABILIZATION TYPE =    1
 AGE INTERVAL: 0.00000000000000E+00-
 -----------------------------------
 GROWTH   (CANCER STAGE   0, DESTABILIZATION/GATE   0, MUTATION TYPE   1)= 1.90351837359242E+01
 GROWTH   (CANCER STAGE   1, DESTABILIZATION/GATE   0, MUTATION TYPE   1)= 0.00000000000000E+00
 DEATH    (CANCER STAGE   0, DESTABILIZATION/GATE   0, MUTATION TYPE   1)= 0.00000000000000E+00
 DEATH    (CANCER STAGE   1, DESTABILIZATION/GATE   0, MUTATION TYPE   1)= 0.00000000000000E+00
 MUTATION (CANCER STAGE   0, DESTABILIZATION/GATE   0, MUTATION TYPE   1)= 1.73750001741802E-07
 MUTATION (CANCER STAGE   1, DESTABILIZATION/GATE   0, MUTATION TYPE   1)= 1.73750001741802E-07
 GATE-PASS(CANCER STAGE   0, DESTABILIZATION/GATE   0, MUTATION TYPE   1)= 9.33258454012770E-03
 GATE-PASS(CANCER STAGE   1, DESTABILIZATION/GATE   0, MUTATION TYPE   1)= 9.33258454012770E-03
 GROWTH   (CANCER STAGE   0, DESTABILIZATION/GATE   1, MUTATION TYPE   1)= 2.00351837359242E+01
 GROWTH   (CANCER STAGE   1, DESTABILIZATION/GATE   1, MUTATION TYPE   1)= 0.00000000000000E+00
 DEATH    (CANCER STAGE   0, DESTABILIZATION/GATE   1, MUTATION TYPE   1)= 0.00000000000000E+00
 DEATH    (CANCER STAGE   1, DESTABILIZATION/GATE   1, MUTATION TYPE   1)= 0.00000000000000E+00
 MUTATION (CANCER STAGE   0, DESTABILIZATION/GATE   1, MUTATION TYPE   1)= 1.73750086880054E-05
 MUTATION (CANCER STAGE   1, DESTABILIZATION/GATE   1, MUTATION TYPE   1)= 1.73750086880054E-05
 AGE INTERVAL: 7.28280000000000E-01-
 -----------------------------------
 GROWTH   (CANCER STAGE   0, DESTABILIZATION/GATE   0, MUTATION TYPE   1)= 0.00000000000000E+00
 GROWTH   (CANCER STAGE   1, DESTABILIZATION/GATE   0, MUTATION TYPE   1)= 0.00000000000000E+00
 DEATH    (CANCER STAGE   0, DESTABILIZATION/GATE   0, MUTATION TYPE   1)= 0.00000000000000E+00
 DEATH    (CANCER STAGE   1, DESTABILIZATION/GATE   0, MUTATION TYPE   1)= 0.00000000000000E+00
 MUTATION (CANCER STAGE   0, DESTABILIZATION/GATE   0, MUTATION TYPE   1)= 1.73750001741802E-07
 MUTATION (CANCER STAGE   1, DESTABILIZATION/GATE   0, MUTATION TYPE   1)= 1.73750001741802E-07
 GATE-PASS(CANCER STAGE   0, DESTABILIZATION/GATE   0, MUTATION TYPE   1)= 9.33258454012770E-03
 GATE-PASS(CANCER STAGE   1, DESTABILIZATION/GATE   0, MUTATION TYPE   1)= 9.33258454012770E-03
 GROWTH   (CANCER STAGE   0, DESTABILIZATION/GATE   1, MUTATION TYPE   1)= 0.00000000000000E+00
 GROWTH   (CANCER STAGE   1, DESTABILIZATION/GATE   1, MUTATION TYPE   1)= 0.00000000000000E+00
 DEATH    (CANCER STAGE   0, DESTABILIZATION/GATE   1, MUTATION TYPE   1)= 0.00000000000000E+00
 DEATH    (CANCER STAGE   1, DESTABILIZATION/GATE   1, MUTATION TYPE   1)= 0.00000000000000E+00
 MUTATION (CANCER STAGE   0, DESTABILIZATION/GATE   1, MUTATION TYPE   1)= 1.73750086880054E-05
 MUTATION (CANCER STAGE   1, DESTABILIZATION/GATE   1, MUTATION TYPE   1)= 1.73750086880054E-05
 AGE INTERVAL: 2.66666666666667E+01-
 -----------------------------------
 GROWTH   (CANCER STAGE   0, DESTABILIZATION/GATE   0, MUTATION TYPE   1)= 0.00000000000000E+00
 GROWTH   (CANCER STAGE   1, DESTABILIZATION/GATE   0, MUTATION TYPE   1)= 0.00000000000000E+00
 DEATH    (CANCER STAGE   0, DESTABILIZATION/GATE   0, MUTATION TYPE   1)= 0.00000000000000E+00
 DEATH    (CANCER STAGE   1, DESTABILIZATION/GATE   0, MUTATION TYPE   1)= 0.00000000000000E+00
 MUTATION (CANCER STAGE   0, DESTABILIZATION/GATE   0, MUTATION TYPE   1)= 2.60625002299759E-07
 MUTATION (CANCER STAGE   1, DESTABILIZATION/GATE   0, MUTATION TYPE   1)= 2.60625002299759E-07
 GATE-PASS(CANCER STAGE   0, DESTABILIZATION/GATE   0, MUTATION TYPE   1)= 9.33258454012770E-03
 GATE-PASS(CANCER STAGE   1, DESTABILIZATION/GATE   0, MUTATION TYPE   1)= 9.33258454012770E-03
 GROWTH   (CANCER STAGE   0, DESTABILIZATION/GATE   1, MUTATION TYPE   1)= 0.00000000000000E+00
 GROWTH   (CANCER STAGE   1, DESTABILIZATION/GATE   1, MUTATION TYPE   1)= 0.00000000000000E+00
 DEATH    (CANCER STAGE   0, DESTABILIZATION/GATE   1, MUTATION TYPE   1)= 0.00000000000000E+00
 DEATH    (CANCER STAGE   1, DESTABILIZATION/GATE   1, MUTATION TYPE   1)= 0.00000000000000E+00
 MUTATION (CANCER STAGE   0, DESTABILIZATION/GATE   1, MUTATION TYPE   1)= 2.60625195466795E-05
 MUTATION (CANCER STAGE   1, DESTABILIZATION/GATE   1, MUTATION TYPE   1)= 2.60625195466795E-05
 AGE INTERVAL: 0.00000000000000E+00-
 -----------------------------------
 AGE INTERVAL: 7.28280000000000E-01-
 -----------------------------------
 AGE INTERVAL: 2.66666666666667E+01-
 -----------------------------------
 AGE 8.00000000000000E+01 INTEGRATED HAZARD 4.29458889063532E-01 HAZARD 1.37420994669783E-02 OK      19 BAD       3 FAIL       0
 CLOCK TIME USED 3.30000000074506E-01 SECONDS
 CPU TIME USED 3.12002000000000E-02 SECONDS
 MINIMISATION ROUTINE FITTERMVKMULTGATESTOCHHAZ REVISED BY M P LITTLE 11 MARCH 2009
 GESTATION LENGTH   0.7283
 CONVERGENCE CRITERION 1.0000E-15 NUMBER OF INTEGRATION STEPS   100
 MINIMUM STEP LENGTH 1.0000E-25 INTEGRATOR SCALING "SMALL AMOUNT" 1.0000E-40
 INTEGRATOR SCALING THRESHOLD 1.0000E+00
 INTEGRATOR TYPE: BULIRSCH-STOER STIFF           
 MODEL  1 SCALING COEFFICIENT 1.00000000000000E+00
 =================================================
 Y(I,J) IN HAZARD THAT ARE SET TO ZERO
 -------------------------------------
 DESTABILIZATION/GATE LEVEL =    0 DESTABILIZATION TYPE =    1
 DESTABILIZATION/GATE LEVEL =    1 DESTABILIZATION TYPE =    1
 AGE INTERVAL: 0.00000000000000E+00-
 -----------------------------------
 GROWTH   (CANCER STAGE   0, DESTABILIZATION/GATE   0, MUTATION TYPE   1)= 1.90351837359242E+01
 GROWTH   (CANCER STAGE   1, DESTABILIZATION/GATE   0, MUTATION TYPE   1)= 0.00000000000000E+00
 DEATH    (CANCER STAGE   0, DESTABILIZATION/GATE   0, MUTATION TYPE   1)= 0.00000000000000E+00
 DEATH    (CANCER STAGE   1, DESTABILIZATION/GATE   0, MUTATION TYPE   1)= 0.00000000000000E+00
 MUTATION (CANCER STAGE   0, DESTABILIZATION/GATE   0, MUTATION TYPE   1)= 1.73750001741802E-07
 MUTATION (CANCER STAGE   1, DESTABILIZATION/GATE   0, MUTATION TYPE   1)= 1.73750001741802E-07
 GATE-PASS(CANCER STAGE   0, DESTABILIZATION/GATE   0, MUTATION TYPE   1)= 9.33258454012770E-03
 GATE-PASS(CANCER STAGE   1, DESTABILIZATION/GATE   0, MUTATION TYPE   1)= 9.33258454012770E-03
 GROWTH   (CANCER STAGE   0, DESTABILIZATION/GATE   1, MUTATION TYPE   1)= 2.00351837359242E+01
 GROWTH   (CANCER STAGE   1, DESTABILIZATION/GATE   1, MUTATION TYPE   1)= 0.00000000000000E+00
 DEATH    (CANCER STAGE   0, DESTABILIZATION/GATE   1, MUTATION TYPE   1)= 0.00000000000000E+00
 DEATH    (CANCER STAGE   1, DESTABILIZATION/GATE   1, MUTATION TYPE   1)= 0.00000000000000E+00
 MUTATION (CANCER STAGE   0, DESTABILIZATION/GATE   1, MUTATION TYPE   1)= 1.73750086880054E-05
 MUTATION (CANCER STAGE   1, DESTABILIZATION/GATE   1, MUTATION TYPE   1)= 1.73750086880054E-05
 AGE INTERVAL: 7.28280000000000E-01-
 -----------------------------------
 GROWTH   (CANCER STAGE   0, DESTABILIZATION/GATE   0, MUTATION TYPE   1)= 0.00000000000000E+00
 GROWTH   (CANCER STAGE   1, DESTABILIZATION/GATE   0, MUTATION TYPE   1)= 0.00000000000000E+00
 DEATH    (CANCER STAGE   0, DESTABILIZATION/GATE   0, MUTATION TYPE   1)= 0.00000000000000E+00
 DEATH    (CANCER STAGE   1, DESTABILIZATION/GATE   0, MUTATION TYPE   1)= 0.00000000000000E+00
 MUTATION (CANCER STAGE   0, DESTABILIZATION/GATE   0, MUTATION TYPE   1)= 1.73750001741802E-07
 MUTATION (CANCER STAGE   1, DESTABILIZATION/GATE   0, MUTATION TYPE   1)= 1.73750001741802E-07
 GATE-PASS(CANCER STAGE   0, DESTABILIZATION/GATE   0, MUTATION TYPE   1)= 9.33258454012770E-03
 GATE-PASS(CANCER STAGE   1, DESTABILIZATION/GATE   0, MUTATION TYPE   1)= 9.33258454012770E-03
 GROWTH   (CANCER STAGE   0, DESTABILIZATION/GATE   1, MUTATION TYPE   1)= 0.00000000000000E+00
 GROWTH   (CANCER STAGE   1, DESTABILIZATION/GATE   1, MUTATION TYPE   1)= 0.00000000000000E+00
 DEATH    (CANCER STAGE   0, DESTABILIZATION/GATE   1, MUTATION TYPE   1)= 0.00000000000000E+00
 DEATH    (CANCER STAGE   1, DESTABILIZATION/GATE   1, MUTATION TYPE   1)= 0.00000000000000E+00
 MUTATION (CANCER STAGE   0, DESTABILIZATION/GATE   1, MUTATION TYPE   1)= 1.73750086880054E-05
 MUTATION (CANCER STAGE   1, DESTABILIZATION/GATE   1, MUTATION TYPE   1)= 1.73750086880054E-05
 AGE INTERVAL: 2.66666666666667E+01-
 -----------------------------------
 GROWTH   (CANCER STAGE   0, DESTABILIZATION/GATE   0, MUTATION TYPE   1)= 0.00000000000000E+00
 GROWTH   (CANCER STAGE   1, DESTABILIZATION/GATE   0, MUTATION TYPE   1)= 0.00000000000000E+00
 DEATH    (CANCER STAGE   0, DESTABILIZATION/GATE   0, MUTATION TYPE   1)= 0.00000000000000E+00
 DEATH    (CANCER STAGE   1, DESTABILIZATION/GATE   0, MUTATION TYPE   1)= 0.00000000000000E+00
 MUTATION (CANCER STAGE   0, DESTABILIZATION/GATE   0, MUTATION TYPE   1)= 3.47500003292091E-07
 MUTATION (CANCER STAGE   1, DESTABILIZATION/GATE   0, MUTATION TYPE   1)= 3.47500003292091E-07
 GATE-PASS(CANCER STAGE   0, DESTABILIZATION/GATE   0, MUTATION TYPE   1)= 9.33258454012770E-03
 GATE-PASS(CANCER STAGE   1, DESTABILIZATION/GATE   0, MUTATION TYPE   1)= 9.33258454012770E-03
 GROWTH   (CANCER STAGE   0, DESTABILIZATION/GATE   1, MUTATION TYPE   1)= 0.00000000000000E+00
 GROWTH   (CANCER STAGE   1, DESTABILIZATION/GATE   1, MUTATION TYPE   1)= 0.00000000000000E+00
 DEATH    (CANCER STAGE   0, DESTABILIZATION/GATE   1, MUTATION TYPE   1)= 0.00000000000000E+00
 DEATH    (CANCER STAGE   1, DESTABILIZATION/GATE   1, MUTATION TYPE   1)= 0.00000000000000E+00
 MUTATION (CANCER STAGE   0, DESTABILIZATION/GATE   1, MUTATION TYPE   1)= 3.47500347491166E-05
 MUTATION (CANCER STAGE   1, DESTABILIZATION/GATE   1, MUTATION TYPE   1)= 3.47500347491166E-05
 AGE INTERVAL: 0.00000000000000E+00-
 -----------------------------------
 AGE INTERVAL: 7.28280000000000E-01-
 -----------------------------------
 AGE INTERVAL: 2.66666666666667E+01-
 -----------------------------------
 AGE 8.00000000000000E+01 INTEGRATED HAZARD 6.44885665332591E-01 HAZARD 1.92906196864008E-02 OK      19 BAD       3 FAIL       0
 CLOCK TIME USED 3.51999999955297E-01 SECONDS
 CPU TIME USED 1.56001000000000E-02 SECONDS
 MINIMISATION ROUTINE FITTERMVKMULTGATESTOCHHAZ REVISED BY M P LITTLE 11 MARCH 2009
 GESTATION LENGTH   0.7283
 CONVERGENCE CRITERION 1.0000E-15 NUMBER OF INTEGRATION STEPS   100
 MINIMUM STEP LENGTH 1.0000E-25 INTEGRATOR SCALING "SMALL AMOUNT" 1.0000E-40
 INTEGRATOR SCALING THRESHOLD 1.0000E+00
 INTEGRATOR TYPE: BULIRSCH-STOER STIFF           
 MODEL  1 SCALING COEFFICIENT 1.00000000000000E+00
 =================================================
 Y(I,J) IN HAZARD THAT ARE SET TO ZERO
 -------------------------------------
 DESTABILIZATION/GATE LEVEL =    0 DESTABILIZATION TYPE =    1
 DESTABILIZATION/GATE LEVEL =    1 DESTABILIZATION TYPE =    1
 AGE INTERVAL: 0.00000000000000E+00-
 -----------------------------------
 GROWTH   (CANCER STAGE   0, DESTABILIZATION/GATE   0, MUTATION TYPE   1)= 1.90351837359242E+01
 GROWTH   (CANCER STAGE   1, DESTABILIZATION/GATE   0, MUTATION TYPE   1)= 0.00000000000000E+00
 DEATH    (CANCER STAGE   0, DESTABILIZATION/GATE   0, MUTATION TYPE   1)= 0.00000000000000E+00
 DEATH    (CANCER STAGE   1, DESTABILIZATION/GATE   0, MUTATION TYPE   1)= 0.00000000000000E+00
 MUTATION (CANCER STAGE   0, DESTABILIZATION/GATE   0, MUTATION TYPE   1)= 1.73750001741802E-07
 MUTATION (CANCER STAGE   1, DESTABILIZATION/GATE   0, MUTATION TYPE   1)= 1.73750001741802E-07
 GATE-PASS(CANCER STAGE   0, DESTABILIZATION/GATE   0, MUTATION TYPE   1)= 9.33258454012770E-03
 GATE-PASS(CANCER STAGE   1, DESTABILIZATION/GATE   0, MUTATION TYPE   1)= 9.33258454012770E-03
 GROWTH   (CANCER STAGE   0, DESTABILIZATION/GATE   1, MUTATION TYPE   1)= 2.00351837359242E+01
 GROWTH   (CANCER STAGE   1, DESTABILIZATION/GATE   1, MUTATION TYPE   1)= 0.00000000000000E+00
 DEATH    (CANCER STAGE   0, DESTABILIZATION/GATE   1, MUTATION TYPE   1)= 0.00000000000000E+00
 DEATH    (CANCER STAGE   1, DESTABILIZATION/GATE   1, MUTATION TYPE   1)= 0.00000000000000E+00
 MUTATION (CANCER STAGE   0, DESTABILIZATION/GATE   1, MUTATION TYPE   1)= 1.73750086880054E-05
 MUTATION (CANCER STAGE   1, DESTABILIZATION/GATE   1, MUTATION TYPE   1)= 1.73750086880054E-05
 AGE INTERVAL: 7.28280000000000E-01-
 -----------------------------------
 GROWTH   (CANCER STAGE   0, DESTABILIZATION/GATE   0, MUTATION TYPE   1)= 0.00000000000000E+00
 GROWTH   (CANCER STAGE   1, DESTABILIZATION/GATE   0, MUTATION TYPE   1)= 0.00000000000000E+00
 DEATH    (CANCER STAGE   0, DESTABILIZATION/GATE   0, MUTATION TYPE   1)= 0.00000000000000E+00
 DEATH    (CANCER STAGE   1, DESTABILIZATION/GATE   0, MUTATION TYPE   1)= 0.00000000000000E+00
 MUTATION (CANCER STAGE   0, DESTABILIZATION/GATE   0, MUTATION TYPE   1)= 1.73750001741802E-07
 MUTATION (CANCER STAGE   1, DESTABILIZATION/GATE   0, MUTATION TYPE   1)= 1.73750001741802E-07
 GATE-PASS(CANCER STAGE   0, DESTABILIZATION/GATE   0, MUTATION TYPE   1)= 9.33258454012770E-03
 GATE-PASS(CANCER STAGE   1, DESTABILIZATION/GATE   0, MUTATION TYPE   1)= 9.33258454012770E-03
 GROWTH   (CANCER STAGE   0, DESTABILIZATION/GATE   1, MUTATION TYPE   1)= 0.00000000000000E+00
 GROWTH   (CANCER STAGE   1, DESTABILIZATION/GATE   1, MUTATION TYPE   1)= 0.00000000000000E+00
 DEATH    (CANCER STAGE   0, DESTABILIZATION/GATE   1, MUTATION TYPE   1)= 0.00000000000000E+00
 DEATH    (CANCER STAGE   1, DESTABILIZATION/GATE   1, MUTATION TYPE   1)= 0.00000000000000E+00
 MUTATION (CANCER STAGE   0, DESTABILIZATION/GATE   1, MUTATION TYPE   1)= 1.73750086880054E-05
 MUTATION (CANCER STAGE   1, DESTABILIZATION/GATE   1, MUTATION TYPE   1)= 1.73750086880054E-05
 AGE INTERVAL: 2.66666666666667E+01-
 -----------------------------------
 GROWTH   (CANCER STAGE   0, DESTABILIZATION/GATE   0, MUTATION TYPE   1)= 0.00000000000000E+00
 GROWTH   (CANCER STAGE   1, DESTABILIZATION/GATE   0, MUTATION TYPE   1)= 0.00000000000000E+00
 DEATH    (CANCER STAGE   0, DESTABILIZATION/GATE   0, MUTATION TYPE   1)= 0.00000000000000E+00
 DEATH    (CANCER STAGE   1, DESTABILIZATION/GATE   0, MUTATION TYPE   1)= 0.00000000000000E+00
 MUTATION (CANCER STAGE   0, DESTABILIZATION/GATE   0, MUTATION TYPE   1)= 8.68750022225985E-07
 MUTATION (CANCER STAGE   1, DESTABILIZATION/GATE   0, MUTATION TYPE   1)= 8.68750022225985E-07
 GATE-PASS(CANCER STAGE   0, DESTABILIZATION/GATE   0, MUTATION TYPE   1)= 9.33258454012770E-03
 GATE-PASS(CANCER STAGE   1, DESTABILIZATION/GATE   0, MUTATION TYPE   1)= 9.33258454012770E-03
 GROWTH   (CANCER STAGE   0, DESTABILIZATION/GATE   1, MUTATION TYPE   1)= 0.00000000000000E+00
 GROWTH   (CANCER STAGE   1, DESTABILIZATION/GATE   1, MUTATION TYPE   1)= 0.00000000000000E+00
 DEATH    (CANCER STAGE   0, DESTABILIZATION/GATE   1, MUTATION TYPE   1)= 0.00000000000000E+00
 DEATH    (CANCER STAGE   1, DESTABILIZATION/GATE   1, MUTATION TYPE   1)= 0.00000000000000E+00
 MUTATION (CANCER STAGE   0, DESTABILIZATION/GATE   1, MUTATION TYPE   1)= 8.68752171887931E-05
 MUTATION (CANCER STAGE   1, DESTABILIZATION/GATE   1, MUTATION TYPE   1)= 8.68752171887931E-05
 AGE INTERVAL: 0.00000000000000E+00-
 -----------------------------------
 AGE INTERVAL: 7.28280000000000E-01-
 -----------------------------------
 AGE INTERVAL: 2.66666666666667E+01-
 -----------------------------------
 AGE 8.00000000000000E+01 INTEGRATED HAZARD 1.81636287153117E+00 HAZARD 3.59002655666025E-02 OK      19 BAD       3 FAIL       0
 CLOCK TIME USED 3.25999999884516E-01 SECONDS
 CPU TIME USED 6.24003999999999E-02 SECONDS
 MINIMISATION ROUTINE FITTERMVKMULTGATESTOCHHAZ REVISED BY M P LITTLE 11 MARCH 2009
 GESTATION LENGTH   0.7283
 CONVERGENCE CRITERION 1.0000E-15 NUMBER OF INTEGRATION STEPS   100
 MINIMUM STEP LENGTH 1.0000E-25 INTEGRATOR SCALING "SMALL AMOUNT" 1.0000E-40
 INTEGRATOR SCALING THRESHOLD 1.0000E+00
 INTEGRATOR TYPE: BULIRSCH-STOER STIFF           
 MODEL  1 SCALING COEFFICIENT 1.00000000000000E+00
 =================================================
 Y(I,J) IN HAZARD THAT ARE SET TO ZERO
 -------------------------------------
 DESTABILIZATION/GATE LEVEL =    0 DESTABILIZATION TYPE =    1
 DESTABILIZATION/GATE LEVEL =    1 DESTABILIZATION TYPE =    1
 AGE INTERVAL: 0.00000000000000E+00-
 -----------------------------------
 GROWTH   (CANCER STAGE   0, DESTABILIZATION/GATE   0, MUTATION TYPE   1)= 1.90351837359242E+01
 GROWTH   (CANCER STAGE   1, DESTABILIZATION/GATE   0, MUTATION TYPE   1)= 0.00000000000000E+00
 DEATH    (CANCER STAGE   0, DESTABILIZATION/GATE   0, MUTATION TYPE   1)= 0.00000000000000E+00
 DEATH    (CANCER STAGE   1, DESTABILIZATION/GATE   0, MUTATION TYPE   1)= 0.00000000000000E+00
 MUTATION (CANCER STAGE   0, DESTABILIZATION/GATE   0, MUTATION TYPE   1)= 1.73750001741802E-07
 MUTATION (CANCER STAGE   1, DESTABILIZATION/GATE   0, MUTATION TYPE   1)= 1.73750001741802E-07
 GATE-PASS(CANCER STAGE   0, DESTABILIZATION/GATE   0, MUTATION TYPE   1)= 9.33258454012770E-03
 GATE-PASS(CANCER STAGE   1, DESTABILIZATION/GATE   0, MUTATION TYPE   1)= 9.33258454012770E-03
 GROWTH   (CANCER STAGE   0, DESTABILIZATION/GATE   1, MUTATION TYPE   1)= 2.00351837359242E+01
 GROWTH   (CANCER STAGE   1, DESTABILIZATION/GATE   1, MUTATION TYPE   1)= 0.00000000000000E+00
 DEATH    (CANCER STAGE   0, DESTABILIZATION/GATE   1, MUTATION TYPE   1)= 0.00000000000000E+00
 DEATH    (CANCER STAGE   1, DESTABILIZATION/GATE   1, MUTATION TYPE   1)= 0.00000000000000E+00
 MUTATION (CANCER STAGE   0, DESTABILIZATION/GATE   1, MUTATION TYPE   1)= 1.73750086880054E-05
 MUTATION (CANCER STAGE   1, DESTABILIZATION/GATE   1, MUTATION TYPE   1)= 1.73750086880054E-05
 AGE INTERVAL: 7.28280000000000E-01-
 -----------------------------------
 GROWTH   (CANCER STAGE   0, DESTABILIZATION/GATE   0, MUTATION TYPE   1)= 0.00000000000000E+00
 GROWTH   (CANCER STAGE   1, DESTABILIZATION/GATE   0, MUTATION TYPE   1)= 0.00000000000000E+00
 DEATH    (CANCER STAGE   0, DESTABILIZATION/GATE   0, MUTATION TYPE   1)= 0.00000000000000E+00
 DEATH    (CANCER STAGE   1, DESTABILIZATION/GATE   0, MUTATION TYPE   1)= 0.00000000000000E+00
 MUTATION (CANCER STAGE   0, DESTABILIZATION/GATE   0, MUTATION TYPE   1)= 1.73750001741802E-07
 MUTATION (CANCER STAGE   1, DESTABILIZATION/GATE   0, MUTATION TYPE   1)= 1.73750001741802E-07
 GATE-PASS(CANCER STAGE   0, DESTABILIZATION/GATE   0, MUTATION TYPE   1)= 9.33258454012770E-03
 GATE-PASS(CANCER STAGE   1, DESTABILIZATION/GATE   0, MUTATION TYPE   1)= 9.33258454012770E-03
 GROWTH   (CANCER STAGE   0, DESTABILIZATION/GATE   1, MUTATION TYPE   1)= 0.00000000000000E+00
 GROWTH   (CANCER STAGE   1, DESTABILIZATION/GATE   1, MUTATION TYPE   1)= 0.00000000000000E+00
 DEATH    (CANCER STAGE   0, DESTABILIZATION/GATE   1, MUTATION TYPE   1)= 0.00000000000000E+00
 DEATH    (CANCER STAGE   1, DESTABILIZATION/GATE   1, MUTATION TYPE   1)= 0.00000000000000E+00
 MUTATION (CANCER STAGE   0, DESTABILIZATION/GATE   1, MUTATION TYPE   1)= 1.73750086880054E-05
 MUTATION (CANCER STAGE   1, DESTABILIZATION/GATE   1, MUTATION TYPE   1)= 1.73750086880054E-05
 AGE INTERVAL: 2.66666666666667E+01-
 -----------------------------------
 GROWTH   (CANCER STAGE   0, DESTABILIZATION/GATE   0, MUTATION TYPE   1)= 0.00000000000000E+00
 GROWTH   (CANCER STAGE   1, DESTABILIZATION/GATE   0, MUTATION TYPE   1)= 0.00000000000000E+00
 DEATH    (CANCER STAGE   0, DESTABILIZATION/GATE   0, MUTATION TYPE   1)= 0.00000000000000E+00
 DEATH    (CANCER STAGE   1, DESTABILIZATION/GATE   0, MUTATION TYPE   1)= 0.00000000000000E+00
 MUTATION (CANCER STAGE   0, DESTABILIZATION/GATE   0, MUTATION TYPE   1)= 1.73750008596046E-06
 MUTATION (CANCER STAGE   1, DESTABILIZATION/GATE   0, MUTATION TYPE   1)= 1.73750008596046E-06
 GATE-PASS(CANCER STAGE   0, DESTABILIZATION/GATE   0, MUTATION TYPE   1)= 9.33258454012770E-03
 GATE-PASS(CANCER STAGE   1, DESTABILIZATION/GATE   0, MUTATION TYPE   1)= 9.33258454012770E-03
 GROWTH   (CANCER STAGE   0, DESTABILIZATION/GATE   1, MUTATION TYPE   1)= 0.00000000000000E+00
 GROWTH   (CANCER STAGE   1, DESTABILIZATION/GATE   1, MUTATION TYPE   1)= 0.00000000000000E+00
 DEATH    (CANCER STAGE   0, DESTABILIZATION/GATE   1, MUTATION TYPE   1)= 0.00000000000000E+00
 DEATH    (CANCER STAGE   1, DESTABILIZATION/GATE   1, MUTATION TYPE   1)= 0.00000000000000E+00
 MUTATION (CANCER STAGE   0, DESTABILIZATION/GATE   1, MUTATION TYPE   1)= 1.73750868755001E-04
 MUTATION (CANCER STAGE   1, DESTABILIZATION/GATE   1, MUTATION TYPE   1)= 1.73750868755001E-04
 AGE INTERVAL: 0.00000000000000E+00-
 -----------------------------------
 AGE INTERVAL: 7.28280000000000E-01-
 -----------------------------------
 AGE INTERVAL: 2.66666666666667E+01-
 -----------------------------------
 AGE 8.00000000000000E+01 INTEGRATED HAZARD 3.04054137814678E+00 HAZARD 4.15542822689499E-02 OK      20 BAD       2 FAIL       0
 CLOCK TIME USED 3.15999999875203E-01 SECONDS
 CPU TIME USED 3.12002000000000E-02 SECONDS
 MINIMISATION ROUTINE FITTERMVKMULTGATESTOCHHAZ REVISED BY M P LITTLE 11 MARCH 2009
 GESTATION LENGTH   0.7283
 CONVERGENCE CRITERION 1.0000E-15 NUMBER OF INTEGRATION STEPS   100
 MINIMUM STEP LENGTH 1.0000E-25 INTEGRATOR SCALING "SMALL AMOUNT" 1.0000E-40
 INTEGRATOR SCALING THRESHOLD 1.0000E+00
 INTEGRATOR TYPE: BULIRSCH-STOER STIFF           
 MODEL  1 SCALING COEFFICIENT 1.00000000000000E+00
 =================================================
 Y(I,J) IN HAZARD THAT ARE SET TO ZERO
 -------------------------------------
 DESTABILIZATION/GATE LEVEL =    0 DESTABILIZATION TYPE =    1
 DESTABILIZATION/GATE LEVEL =    1 DESTABILIZATION TYPE =    1
 AGE INTERVAL: 0.00000000000000E+00-
 -----------------------------------
 GROWTH   (CANCER STAGE   0, DESTABILIZATION/GATE   0, MUTATION TYPE   1)= 2.85527756038864E+01
 GROWTH   (CANCER STAGE   1, DESTABILIZATION/GATE   0, MUTATION TYPE   1)= 0.00000000000000E+00
 DEATH    (CANCER STAGE   0, DESTABILIZATION/GATE   0, MUTATION TYPE   1)= 0.00000000000000E+00
 DEATH    (CANCER STAGE   1, DESTABILIZATION/GATE   0, MUTATION TYPE   1)= 0.00000000000000E+00
 MUTATION (CANCER STAGE   0, DESTABILIZATION/GATE   0, MUTATION TYPE   1)= 7.50000007518570E-10
 MUTATION (CANCER STAGE   1, DESTABILIZATION/GATE   0, MUTATION TYPE   1)= 7.50000007518570E-10
 GATE-PASS(CANCER STAGE   0, DESTABILIZATION/GATE   0, MUTATION TYPE   1)= 9.33258454012767E-03
 GATE-PASS(CANCER STAGE   1, DESTABILIZATION/GATE   0, MUTATION TYPE   1)= 9.33258454012767E-03
 GROWTH   (CANCER STAGE   0, DESTABILIZATION/GATE   1, MUTATION TYPE   1)= 2.95527756038864E+01
 GROWTH   (CANCER STAGE   1, DESTABILIZATION/GATE   1, MUTATION TYPE   1)= 0.00000000000000E+00
 DEATH    (CANCER STAGE   0, DESTABILIZATION/GATE   1, MUTATION TYPE   1)= 0.00000000000000E+00
 DEATH    (CANCER STAGE   1, DESTABILIZATION/GATE   1, MUTATION TYPE   1)= 0.00000000000000E+00
 MUTATION (CANCER STAGE   0, DESTABILIZATION/GATE   1, MUTATION TYPE   1)= 7.50000375021817E-08
 MUTATION (CANCER STAGE   1, DESTABILIZATION/GATE   1, MUTATION TYPE   1)= 7.50000375021817E-08
 AGE INTERVAL: 7.28280000000000E-01-
 -----------------------------------
 GROWTH   (CANCER STAGE   0, DESTABILIZATION/GATE   0, MUTATION TYPE   1)= 0.00000000000000E+00
 GROWTH   (CANCER STAGE   1, DESTABILIZATION/GATE   0, MUTATION TYPE   1)= 0.00000000000000E+00
 DEATH    (CANCER STAGE   0, DESTABILIZATION/GATE   0, MUTATION TYPE   1)= 0.00000000000000E+00
 DEATH    (CANCER STAGE   1, DESTABILIZATION/GATE   0, MUTATION TYPE   1)= 0.00000000000000E+00
 MUTATION (CANCER STAGE   0, DESTABILIZATION/GATE   0, MUTATION TYPE   1)= 7.50000007518570E-10
 MUTATION (CANCER STAGE   1, DESTABILIZATION/GATE   0, MUTATION TYPE   1)= 7.50000007518570E-10
 GATE-PASS(CANCER STAGE   0, DESTABILIZATION/GATE   0, MUTATION TYPE   1)= 9.33258454012767E-03
 GATE-PASS(CANCER STAGE   1, DESTABILIZATION/GATE   0, MUTATION TYPE   1)= 9.33258454012767E-03
 GROWTH   (CANCER STAGE   0, DESTABILIZATION/GATE   1, MUTATION TYPE   1)= 0.00000000000000E+00
 GROWTH   (CANCER STAGE   1, DESTABILIZATION/GATE   1, MUTATION TYPE   1)= 0.00000000000000E+00
 DEATH    (CANCER STAGE   0, DESTABILIZATION/GATE   1, MUTATION TYPE   1)= 0.00000000000000E+00
 DEATH    (CANCER STAGE   1, DESTABILIZATION/GATE   1, MUTATION TYPE   1)= 0.00000000000000E+00
 MUTATION (CANCER STAGE   0, DESTABILIZATION/GATE   1, MUTATION TYPE   1)= 7.50000375021817E-08
 MUTATION (CANCER STAGE   1, DESTABILIZATION/GATE   1, MUTATION TYPE   1)= 7.50000375021817E-08
 AGE INTERVAL: 2.66666666666667E+01-
 -----------------------------------
 GROWTH   (CANCER STAGE   0, DESTABILIZATION/GATE   0, MUTATION TYPE   1)= 0.00000000000000E+00
 GROWTH   (CANCER STAGE   1, DESTABILIZATION/GATE   0, MUTATION TYPE   1)= 0.00000000000000E+00
 DEATH    (CANCER STAGE   0, DESTABILIZATION/GATE   0, MUTATION TYPE   1)= 0.00000000000000E+00
 DEATH    (CANCER STAGE   1, DESTABILIZATION/GATE   0, MUTATION TYPE   1)= 0.00000000000000E+00
 MUTATION (CANCER STAGE   0, DESTABILIZATION/GATE   0, MUTATION TYPE   1)= 7.50000007518570E-10
 MUTATION (CANCER STAGE   1, DESTABILIZATION/GATE   0, MUTATION TYPE   1)= 7.50000007518570E-10
 GATE-PASS(CANCER STAGE   0, DESTABILIZATION/GATE   0, MUTATION TYPE   1)= 9.33258454012767E-03
 GATE-PASS(CANCER STAGE   1, DESTABILIZATION/GATE   0, MUTATION TYPE   1)= 9.33258454012767E-03
 GROWTH   (CANCER STAGE   0, DESTABILIZATION/GATE   1, MUTATION TYPE   1)= 0.00000000000000E+00
 GROWTH   (CANCER STAGE   1, DESTABILIZATION/GATE   1, MUTATION TYPE   1)= 0.00000000000000E+00
 DEATH    (CANCER STAGE   0, DESTABILIZATION/GATE   1, MUTATION TYPE   1)= 0.00000000000000E+00
 DEATH    (CANCER STAGE   1, DESTABILIZATION/GATE   1, MUTATION TYPE   1)= 0.00000000000000E+00
 MUTATION (CANCER STAGE   0, DESTABILIZATION/GATE   1, MUTATION TYPE   1)= 7.50000375021817E-08
 MUTATION (CANCER STAGE   1, DESTABILIZATION/GATE   1, MUTATION TYPE   1)= 7.50000375021817E-08
 AGE INTERVAL: 0.00000000000000E+00-
 -----------------------------------
 AGE INTERVAL: 7.28280000000000E-01-
 -----------------------------------
 AGE INTERVAL: 2.66666666666667E+01-
 -----------------------------------
 AGE 8.00000000000000E+01 INTEGRATED HAZARD 5.04014692217339E-03 HAZARD 1.86100415147646E-04 OK      18 BAD       8 FAIL       0
 CLOCK TIME USED 3.17000000039116E-01 SECONDS
 CPU TIME USED 3.12002000000000E-02 SECONDS
 MINIMISATION ROUTINE FITTERMVKMULTGATESTOCHHAZ REVISED BY M P LITTLE 11 MARCH 2009
 GESTATION LENGTH   0.7283
 CONVERGENCE CRITERION 1.0000E-15 NUMBER OF INTEGRATION STEPS   100
 MINIMUM STEP LENGTH 1.0000E-25 INTEGRATOR SCALING "SMALL AMOUNT" 1.0000E-40
 INTEGRATOR SCALING THRESHOLD 1.0000E+00
 INTEGRATOR TYPE: BULIRSCH-STOER STIFF           
 MODEL  1 SCALING COEFFICIENT 1.00000000000000E+00
 =================================================
 Y(I,J) IN HAZARD THAT ARE SET TO ZERO
 -------------------------------------
 DESTABILIZATION/GATE LEVEL =    0 DESTABILIZATION TYPE =    1
 DESTABILIZATION/GATE LEVEL =    1 DESTABILIZATION TYPE =    1
 AGE INTERVAL: 0.00000000000000E+00-
 -----------------------------------
 GROWTH   (CANCER STAGE   0, DESTABILIZATION/GATE   0, MUTATION TYPE   1)= 2.85527756038864E+01
 GROWTH   (CANCER STAGE   1, DESTABILIZATION/GATE   0, MUTATION TYPE   1)= 0.00000000000000E+00
 DEATH    (CANCER STAGE   0, DESTABILIZATION/GATE   0, MUTATION TYPE   1)= 0.00000000000000E+00
 DEATH    (CANCER STAGE   1, DESTABILIZATION/GATE   0, MUTATION TYPE   1)= 0.00000000000000E+00
 MUTATION (CANCER STAGE   0, DESTABILIZATION/GATE   0, MUTATION TYPE   1)= 7.50000007518570E-10
 MUTATION (CANCER STAGE   1, DESTABILIZATION/GATE   0, MUTATION TYPE   1)= 7.50000007518570E-10
 GATE-PASS(CANCER STAGE   0, DESTABILIZATION/GATE   0, MUTATION TYPE   1)= 9.33258454012767E-03
 GATE-PASS(CANCER STAGE   1, DESTABILIZATION/GATE   0, MUTATION TYPE   1)= 9.33258454012767E-03
 GROWTH   (CANCER STAGE   0, DESTABILIZATION/GATE   1, MUTATION TYPE   1)= 2.95527756038864E+01
 GROWTH   (CANCER STAGE   1, DESTABILIZATION/GATE   1, MUTATION TYPE   1)= 0.00000000000000E+00
 DEATH    (CANCER STAGE   0, DESTABILIZATION/GATE   1, MUTATION TYPE   1)= 0.00000000000000E+00
 DEATH    (CANCER STAGE   1, DESTABILIZATION/GATE   1, MUTATION TYPE   1)= 0.00000000000000E+00
 MUTATION (CANCER STAGE   0, DESTABILIZATION/GATE   1, MUTATION TYPE   1)= 7.50000375021817E-08
 MUTATION (CANCER STAGE   1, DESTABILIZATION/GATE   1, MUTATION TYPE   1)= 7.50000375021817E-08
 AGE INTERVAL: 7.28280000000000E-01-
 -----------------------------------
 GROWTH   (CANCER STAGE   0, DESTABILIZATION/GATE   0, MUTATION TYPE   1)= 0.00000000000000E+00
 GROWTH   (CANCER STAGE   1, DESTABILIZATION/GATE   0, MUTATION TYPE   1)= 0.00000000000000E+00
 DEATH    (CANCER STAGE   0, DESTABILIZATION/GATE   0, MUTATION TYPE   1)= 0.00000000000000E+00
 DEATH    (CANCER STAGE   1, DESTABILIZATION/GATE   0, MUTATION TYPE   1)= 0.00000000000000E+00
 MUTATION (CANCER STAGE   0, DESTABILIZATION/GATE   0, MUTATION TYPE   1)= 7.50000007518570E-10
 MUTATION (CANCER STAGE   1, DESTABILIZATION/GATE   0, MUTATION TYPE   1)= 7.50000007518570E-10
 GATE-PASS(CANCER STAGE   0, DESTABILIZATION/GATE   0, MUTATION TYPE   1)= 9.33258454012767E-03
 GATE-PASS(CANCER STAGE   1, DESTABILIZATION/GATE   0, MUTATION TYPE   1)= 9.33258454012767E-03
 GROWTH   (CANCER STAGE   0, DESTABILIZATION/GATE   1, MUTATION TYPE   1)= 0.00000000000000E+00
 GROWTH   (CANCER STAGE   1, DESTABILIZATION/GATE   1, MUTATION TYPE   1)= 0.00000000000000E+00
 DEATH    (CANCER STAGE   0, DESTABILIZATION/GATE   1, MUTATION TYPE   1)= 0.00000000000000E+00
 DEATH    (CANCER STAGE   1, DESTABILIZATION/GATE   1, MUTATION TYPE   1)= 0.00000000000000E+00
 MUTATION (CANCER STAGE   0, DESTABILIZATION/GATE   1, MUTATION TYPE   1)= 7.50000375021817E-08
 MUTATION (CANCER STAGE   1, DESTABILIZATION/GATE   1, MUTATION TYPE   1)= 7.50000375021817E-08
 AGE INTERVAL: 2.66666666666667E+01-
 -----------------------------------
 GROWTH   (CANCER STAGE   0, DESTABILIZATION/GATE   0, MUTATION TYPE   1)= 0.00000000000000E+00
 GROWTH   (CANCER STAGE   1, DESTABILIZATION/GATE   0, MUTATION TYPE   1)= 0.00000000000000E+00
 DEATH    (CANCER STAGE   0, DESTABILIZATION/GATE   0, MUTATION TYPE   1)= 0.00000000000000E+00
 DEATH    (CANCER STAGE   1, DESTABILIZATION/GATE   0, MUTATION TYPE   1)= 0.00000000000000E+00
 MUTATION (CANCER STAGE   0, DESTABILIZATION/GATE   0, MUTATION TYPE   1)= 9.00000004926280E-10
 MUTATION (CANCER STAGE   1, DESTABILIZATION/GATE   0, MUTATION TYPE   1)= 9.00000004926280E-10
 GATE-PASS(CANCER STAGE   0, DESTABILIZATION/GATE   0, MUTATION TYPE   1)= 9.33258454012767E-03
 GATE-PASS(CANCER STAGE   1, DESTABILIZATION/GATE   0, MUTATION TYPE   1)= 9.33258454012767E-03
 GROWTH   (CANCER STAGE   0, DESTABILIZATION/GATE   1, MUTATION TYPE   1)= 0.00000000000000E+00
 GROWTH   (CANCER STAGE   1, DESTABILIZATION/GATE   1, MUTATION TYPE   1)= 0.00000000000000E+00
 DEATH    (CANCER STAGE   0, DESTABILIZATION/GATE   1, MUTATION TYPE   1)= 0.00000000000000E+00
 DEATH    (CANCER STAGE   1, DESTABILIZATION/GATE   1, MUTATION TYPE   1)= 0.00000000000000E+00
 MUTATION (CANCER STAGE   0, DESTABILIZATION/GATE   1, MUTATION TYPE   1)= 9.00000540026312E-08
 MUTATION (CANCER STAGE   1, DESTABILIZATION/GATE   1, MUTATION TYPE   1)= 9.00000540026312E-08
 AGE INTERVAL: 0.00000000000000E+00-
 -----------------------------------
 AGE INTERVAL: 7.28280000000000E-01-
 -----------------------------------
 AGE INTERVAL: 2.66666666666667E+01-
 -----------------------------------
 AGE 8.00000000000000E+01 INTEGRATED HAZARD 6.89641435714109E-03 HAZARD 2.62351110667355E-04 OK      19 BAD       7 FAIL       0
 CLOCK TIME USED 3.13000000081956E-01 SECONDS
 CPU TIME USED 4.68003000000000E-02 SECONDS
 MINIMISATION ROUTINE FITTERMVKMULTGATESTOCHHAZ REVISED BY M P LITTLE 11 MARCH 2009
 GESTATION LENGTH   0.7283
 CONVERGENCE CRITERION 1.0000E-15 NUMBER OF INTEGRATION STEPS   100
 MINIMUM STEP LENGTH 1.0000E-25 INTEGRATOR SCALING "SMALL AMOUNT" 1.0000E-40
 INTEGRATOR SCALING THRESHOLD 1.0000E+00
 INTEGRATOR TYPE: BULIRSCH-STOER STIFF           
 MODEL  1 SCALING COEFFICIENT 1.00000000000000E+00
 =================================================
 Y(I,J) IN HAZARD THAT ARE SET TO ZERO
 -------------------------------------
 DESTABILIZATION/GATE LEVEL =    0 DESTABILIZATION TYPE =    1
 DESTABILIZATION/GATE LEVEL =    1 DESTABILIZATION TYPE =    1
 AGE INTERVAL: 0.00000000000000E+00-
 -----------------------------------
 GROWTH   (CANCER STAGE   0, DESTABILIZATION/GATE   0, MUTATION TYPE   1)= 2.85527756038864E+01
 GROWTH   (CANCER STAGE   1, DESTABILIZATION/GATE   0, MUTATION TYPE   1)= 0.00000000000000E+00
 DEATH    (CANCER STAGE   0, DESTABILIZATION/GATE   0, MUTATION TYPE   1)= 0.00000000000000E+00
 DEATH    (CANCER STAGE   1, DESTABILIZATION/GATE   0, MUTATION TYPE   1)= 0.00000000000000E+00
 MUTATION (CANCER STAGE   0, DESTABILIZATION/GATE   0, MUTATION TYPE   1)= 7.50000007518570E-10
 MUTATION (CANCER STAGE   1, DESTABILIZATION/GATE   0, MUTATION TYPE   1)= 7.50000007518570E-10
 GATE-PASS(CANCER STAGE   0, DESTABILIZATION/GATE   0, MUTATION TYPE   1)= 9.33258454012767E-03
 GATE-PASS(CANCER STAGE   1, DESTABILIZATION/GATE   0, MUTATION TYPE   1)= 9.33258454012767E-03
 GROWTH   (CANCER STAGE   0, DESTABILIZATION/GATE   1, MUTATION TYPE   1)= 2.95527756038864E+01
 GROWTH   (CANCER STAGE   1, DESTABILIZATION/GATE   1, MUTATION TYPE   1)= 0.00000000000000E+00
 DEATH    (CANCER STAGE   0, DESTABILIZATION/GATE   1, MUTATION TYPE   1)= 0.00000000000000E+00
 DEATH    (CANCER STAGE   1, DESTABILIZATION/GATE   1, MUTATION TYPE   1)= 0.00000000000000E+00
 MUTATION (CANCER STAGE   0, DESTABILIZATION/GATE   1, MUTATION TYPE   1)= 7.50000375021817E-08
 MUTATION (CANCER STAGE   1, DESTABILIZATION/GATE   1, MUTATION TYPE   1)= 7.50000375021817E-08
 AGE INTERVAL: 7.28280000000000E-01-
 -----------------------------------
 GROWTH   (CANCER STAGE   0, DESTABILIZATION/GATE   0, MUTATION TYPE   1)= 0.00000000000000E+00
 GROWTH   (CANCER STAGE   1, DESTABILIZATION/GATE   0, MUTATION TYPE   1)= 0.00000000000000E+00
 DEATH    (CANCER STAGE   0, DESTABILIZATION/GATE   0, MUTATION TYPE   1)= 0.00000000000000E+00
 DEATH    (CANCER STAGE   1, DESTABILIZATION/GATE   0, MUTATION TYPE   1)= 0.00000000000000E+00
 MUTATION (CANCER STAGE   0, DESTABILIZATION/GATE   0, MUTATION TYPE   1)= 7.50000007518570E-10
 MUTATION (CANCER STAGE   1, DESTABILIZATION/GATE   0, MUTATION TYPE   1)= 7.50000007518570E-10
 GATE-PASS(CANCER STAGE   0, DESTABILIZATION/GATE   0, MUTATION TYPE   1)= 9.33258454012767E-03
 GATE-PASS(CANCER STAGE   1, DESTABILIZATION/GATE   0, MUTATION TYPE   1)= 9.33258454012767E-03
 GROWTH   (CANCER STAGE   0, DESTABILIZATION/GATE   1, MUTATION TYPE   1)= 0.00000000000000E+00
 GROWTH   (CANCER STAGE   1, DESTABILIZATION/GATE   1, MUTATION TYPE   1)= 0.00000000000000E+00
 DEATH    (CANCER STAGE   0, DESTABILIZATION/GATE   1, MUTATION TYPE   1)= 0.00000000000000E+00
 DEATH    (CANCER STAGE   1, DESTABILIZATION/GATE   1, MUTATION TYPE   1)= 0.00000000000000E+00
 MUTATION (CANCER STAGE   0, DESTABILIZATION/GATE   1, MUTATION TYPE   1)= 7.50000375021817E-08
 MUTATION (CANCER STAGE   1, DESTABILIZATION/GATE   1, MUTATION TYPE   1)= 7.50000375021817E-08
 AGE INTERVAL: 2.66666666666667E+01-
 -----------------------------------
 GROWTH   (CANCER STAGE   0, DESTABILIZATION/GATE   0, MUTATION TYPE   1)= 0.00000000000000E+00
 GROWTH   (CANCER STAGE   1, DESTABILIZATION/GATE   0, MUTATION TYPE   1)= 0.00000000000000E+00
 DEATH    (CANCER STAGE   0, DESTABILIZATION/GATE   0, MUTATION TYPE   1)= 0.00000000000000E+00
 DEATH    (CANCER STAGE   1, DESTABILIZATION/GATE   0, MUTATION TYPE   1)= 0.00000000000000E+00
 MUTATION (CANCER STAGE   0, DESTABILIZATION/GATE   0, MUTATION TYPE   1)= 1.12500000992702E-09
 MUTATION (CANCER STAGE   1, DESTABILIZATION/GATE   0, MUTATION TYPE   1)= 1.12500000992702E-09
 GATE-PASS(CANCER STAGE   0, DESTABILIZATION/GATE   0, MUTATION TYPE   1)= 9.33258454012767E-03
 GATE-PASS(CANCER STAGE   1, DESTABILIZATION/GATE   0, MUTATION TYPE   1)= 9.33258454012767E-03
 GROWTH   (CANCER STAGE   0, DESTABILIZATION/GATE   1, MUTATION TYPE   1)= 0.00000000000000E+00
 GROWTH   (CANCER STAGE   1, DESTABILIZATION/GATE   1, MUTATION TYPE   1)= 0.00000000000000E+00
 DEATH    (CANCER STAGE   0, DESTABILIZATION/GATE   1, MUTATION TYPE   1)= 0.00000000000000E+00
 DEATH    (CANCER STAGE   1, DESTABILIZATION/GATE   1, MUTATION TYPE   1)= 0.00000000000000E+00
 MUTATION (CANCER STAGE   0, DESTABILIZATION/GATE   1, MUTATION TYPE   1)= 1.12500084374156E-07
 MUTATION (CANCER STAGE   1, DESTABILIZATION/GATE   1, MUTATION TYPE   1)= 1.12500084374156E-07
 AGE INTERVAL: 0.00000000000000E+00-
 -----------------------------------
 AGE INTERVAL: 7.28280000000000E-01-
 -----------------------------------
 AGE INTERVAL: 2.66666666666667E+01-
 -----------------------------------
 AGE 8.00000000000000E+01 INTEGRATED HAZARD 1.02282354864709E-02 HAZARD 4.00555025954409E-04 OK      19 BAD       8 FAIL       0
 CLOCK TIME USED 3.34000000031665E-01 SECONDS
 CPU TIME USED 4.68003000000000E-02 SECONDS
 MINIMISATION ROUTINE FITTERMVKMULTGATESTOCHHAZ REVISED BY M P LITTLE 11 MARCH 2009
 GESTATION LENGTH   0.7283
 CONVERGENCE CRITERION 1.0000E-15 NUMBER OF INTEGRATION STEPS   100
 MINIMUM STEP LENGTH 1.0000E-25 INTEGRATOR SCALING "SMALL AMOUNT" 1.0000E-40
 INTEGRATOR SCALING THRESHOLD 1.0000E+00
 INTEGRATOR TYPE: BULIRSCH-STOER STIFF           
 MODEL  1 SCALING COEFFICIENT 1.00000000000000E+00
 =================================================
 Y(I,J) IN HAZARD THAT ARE SET TO ZERO
 -------------------------------------
 DESTABILIZATION/GATE LEVEL =    0 DESTABILIZATION TYPE =    1
 DESTABILIZATION/GATE LEVEL =    1 DESTABILIZATION TYPE =    1
 AGE INTERVAL: 0.00000000000000E+00-
 -----------------------------------
 GROWTH   (CANCER STAGE   0, DESTABILIZATION/GATE   0, MUTATION TYPE   1)= 2.85527756038864E+01
 GROWTH   (CANCER STAGE   1, DESTABILIZATION/GATE   0, MUTATION TYPE   1)= 0.00000000000000E+00
 DEATH    (CANCER STAGE   0, DESTABILIZATION/GATE   0, MUTATION TYPE   1)= 0.00000000000000E+00
 DEATH    (CANCER STAGE   1, DESTABILIZATION/GATE   0, MUTATION TYPE   1)= 0.00000000000000E+00
 MUTATION (CANCER STAGE   0, DESTABILIZATION/GATE   0, MUTATION TYPE   1)= 7.50000007518570E-10
 MUTATION (CANCER STAGE   1, DESTABILIZATION/GATE   0, MUTATION TYPE   1)= 7.50000007518570E-10
 GATE-PASS(CANCER STAGE   0, DESTABILIZATION/GATE   0, MUTATION TYPE   1)= 9.33258454012767E-03
 GATE-PASS(CANCER STAGE   1, DESTABILIZATION/GATE   0, MUTATION TYPE   1)= 9.33258454012767E-03
 GROWTH   (CANCER STAGE   0, DESTABILIZATION/GATE   1, MUTATION TYPE   1)= 2.95527756038864E+01
 GROWTH   (CANCER STAGE   1, DESTABILIZATION/GATE   1, MUTATION TYPE   1)= 0.00000000000000E+00
 DEATH    (CANCER STAGE   0, DESTABILIZATION/GATE   1, MUTATION TYPE   1)= 0.00000000000000E+00
 DEATH    (CANCER STAGE   1, DESTABILIZATION/GATE   1, MUTATION TYPE   1)= 0.00000000000000E+00
 MUTATION (CANCER STAGE   0, DESTABILIZATION/GATE   1, MUTATION TYPE   1)= 7.50000375021817E-08
 MUTATION (CANCER STAGE   1, DESTABILIZATION/GATE   1, MUTATION TYPE   1)= 7.50000375021817E-08
 AGE INTERVAL: 7.28280000000000E-01-
 -----------------------------------
 GROWTH   (CANCER STAGE   0, DESTABILIZATION/GATE   0, MUTATION TYPE   1)= 0.00000000000000E+00
 GROWTH   (CANCER STAGE   1, DESTABILIZATION/GATE   0, MUTATION TYPE   1)= 0.00000000000000E+00
 DEATH    (CANCER STAGE   0, DESTABILIZATION/GATE   0, MUTATION TYPE   1)= 0.00000000000000E+00
 DEATH    (CANCER STAGE   1, DESTABILIZATION/GATE   0, MUTATION TYPE   1)= 0.00000000000000E+00
 MUTATION (CANCER STAGE   0, DESTABILIZATION/GATE   0, MUTATION TYPE   1)= 7.50000007518570E-10
 MUTATION (CANCER STAGE   1, DESTABILIZATION/GATE   0, MUTATION TYPE   1)= 7.50000007518570E-10
 GATE-PASS(CANCER STAGE   0, DESTABILIZATION/GATE   0, MUTATION TYPE   1)= 9.33258454012767E-03
 GATE-PASS(CANCER STAGE   1, DESTABILIZATION/GATE   0, MUTATION TYPE   1)= 9.33258454012767E-03
 GROWTH   (CANCER STAGE   0, DESTABILIZATION/GATE   1, MUTATION TYPE   1)= 0.00000000000000E+00
 GROWTH   (CANCER STAGE   1, DESTABILIZATION/GATE   1, MUTATION TYPE   1)= 0.00000000000000E+00
 DEATH    (CANCER STAGE   0, DESTABILIZATION/GATE   1, MUTATION TYPE   1)= 0.00000000000000E+00
 DEATH    (CANCER STAGE   1, DESTABILIZATION/GATE   1, MUTATION TYPE   1)= 0.00000000000000E+00
 MUTATION (CANCER STAGE   0, DESTABILIZATION/GATE   1, MUTATION TYPE   1)= 7.50000375021817E-08
 MUTATION (CANCER STAGE   1, DESTABILIZATION/GATE   1, MUTATION TYPE   1)= 7.50000375021817E-08
 AGE INTERVAL: 2.66666666666667E+01-
 -----------------------------------
 GROWTH   (CANCER STAGE   0, DESTABILIZATION/GATE   0, MUTATION TYPE   1)= 0.00000000000000E+00
 GROWTH   (CANCER STAGE   1, DESTABILIZATION/GATE   0, MUTATION TYPE   1)= 0.00000000000000E+00
 DEATH    (CANCER STAGE   0, DESTABILIZATION/GATE   0, MUTATION TYPE   1)= 0.00000000000000E+00
 DEATH    (CANCER STAGE   1, DESTABILIZATION/GATE   0, MUTATION TYPE   1)= 0.00000000000000E+00
 MUTATION (CANCER STAGE   0, DESTABILIZATION/GATE   0, MUTATION TYPE   1)= 1.50000001421047E-09
 MUTATION (CANCER STAGE   1, DESTABILIZATION/GATE   0, MUTATION TYPE   1)= 1.50000001421047E-09
 GATE-PASS(CANCER STAGE   0, DESTABILIZATION/GATE   0, MUTATION TYPE   1)= 9.33258454012767E-03
 GATE-PASS(CANCER STAGE   1, DESTABILIZATION/GATE   0, MUTATION TYPE   1)= 9.33258454012767E-03
 GROWTH   (CANCER STAGE   0, DESTABILIZATION/GATE   1, MUTATION TYPE   1)= 0.00000000000000E+00
 GROWTH   (CANCER STAGE   1, DESTABILIZATION/GATE   1, MUTATION TYPE   1)= 0.00000000000000E+00
 DEATH    (CANCER STAGE   0, DESTABILIZATION/GATE   1, MUTATION TYPE   1)= 0.00000000000000E+00
 DEATH    (CANCER STAGE   1, DESTABILIZATION/GATE   1, MUTATION TYPE   1)= 0.00000000000000E+00
 MUTATION (CANCER STAGE   0, DESTABILIZATION/GATE   1, MUTATION TYPE   1)= 1.50000149996187E-07
 MUTATION (CANCER STAGE   1, DESTABILIZATION/GATE   1, MUTATION TYPE   1)= 1.50000149996187E-07
 AGE INTERVAL: 0.00000000000000E+00-
 -----------------------------------
 AGE INTERVAL: 7.28280000000000E-01-
 -----------------------------------
 AGE INTERVAL: 2.66666666666667E+01-
 -----------------------------------
 AGE 8.00000000000000E+01 INTEGRATED HAZARD 1.72175452351214E-02 HAZARD 6.92981893362161E-04 OK      19 BAD      10 FAIL       0
 CLOCK TIME USED 3.47000000067055E-01 SECONDS
 CPU TIME USED 3.12002000000000E-02 SECONDS
 MINIMISATION ROUTINE FITTERMVKMULTGATESTOCHHAZ REVISED BY M P LITTLE 11 MARCH 2009
 GESTATION LENGTH   0.7283
 CONVERGENCE CRITERION 1.0000E-15 NUMBER OF INTEGRATION STEPS   100
 MINIMUM STEP LENGTH 1.0000E-25 INTEGRATOR SCALING "SMALL AMOUNT" 1.0000E-40
 INTEGRATOR SCALING THRESHOLD 1.0000E+00
 INTEGRATOR TYPE: BULIRSCH-STOER STIFF           
 MODEL  1 SCALING COEFFICIENT 1.00000000000000E+00
 =================================================
 Y(I,J) IN HAZARD THAT ARE SET TO ZERO
 -------------------------------------
 DESTABILIZATION/GATE LEVEL =    0 DESTABILIZATION TYPE =    1
 DESTABILIZATION/GATE LEVEL =    1 DESTABILIZATION TYPE =    1
 AGE INTERVAL: 0.00000000000000E+00-
 -----------------------------------
 GROWTH   (CANCER STAGE   0, DESTABILIZATION/GATE   0, MUTATION TYPE   1)= 2.85527756038864E+01
 GROWTH   (CANCER STAGE   1, DESTABILIZATION/GATE   0, MUTATION TYPE   1)= 0.00000000000000E+00
 DEATH    (CANCER STAGE   0, DESTABILIZATION/GATE   0, MUTATION TYPE   1)= 0.00000000000000E+00
 DEATH    (CANCER STAGE   1, DESTABILIZATION/GATE   0, MUTATION TYPE   1)= 0.00000000000000E+00
 MUTATION (CANCER STAGE   0, DESTABILIZATION/GATE   0, MUTATION TYPE   1)= 7.50000007518570E-10
 MUTATION (CANCER STAGE   1, DESTABILIZATION/GATE   0, MUTATION TYPE   1)= 7.50000007518570E-10
 GATE-PASS(CANCER STAGE   0, DESTABILIZATION/GATE   0, MUTATION TYPE   1)= 9.33258454012767E-03
 GATE-PASS(CANCER STAGE   1, DESTABILIZATION/GATE   0, MUTATION TYPE   1)= 9.33258454012767E-03
 GROWTH   (CANCER STAGE   0, DESTABILIZATION/GATE   1, MUTATION TYPE   1)= 2.95527756038864E+01
 GROWTH   (CANCER STAGE   1, DESTABILIZATION/GATE   1, MUTATION TYPE   1)= 0.00000000000000E+00
 DEATH    (CANCER STAGE   0, DESTABILIZATION/GATE   1, MUTATION TYPE   1)= 0.00000000000000E+00
 DEATH    (CANCER STAGE   1, DESTABILIZATION/GATE   1, MUTATION TYPE   1)= 0.00000000000000E+00
 MUTATION (CANCER STAGE   0, DESTABILIZATION/GATE   1, MUTATION TYPE   1)= 7.50000375021817E-08
 MUTATION (CANCER STAGE   1, DESTABILIZATION/GATE   1, MUTATION TYPE   1)= 7.50000375021817E-08
 AGE INTERVAL: 7.28280000000000E-01-
 -----------------------------------
 GROWTH   (CANCER STAGE   0, DESTABILIZATION/GATE   0, MUTATION TYPE   1)= 0.00000000000000E+00
 GROWTH   (CANCER STAGE   1, DESTABILIZATION/GATE   0, MUTATION TYPE   1)= 0.00000000000000E+00
 DEATH    (CANCER STAGE   0, DESTABILIZATION/GATE   0, MUTATION TYPE   1)= 0.00000000000000E+00
 DEATH    (CANCER STAGE   1, DESTABILIZATION/GATE   0, MUTATION TYPE   1)= 0.00000000000000E+00
 MUTATION (CANCER STAGE   0, DESTABILIZATION/GATE   0, MUTATION TYPE   1)= 7.50000007518570E-10
 MUTATION (CANCER STAGE   1, DESTABILIZATION/GATE   0, MUTATION TYPE   1)= 7.50000007518570E-10
 GATE-PASS(CANCER STAGE   0, DESTABILIZATION/GATE   0, MUTATION TYPE   1)= 9.33258454012767E-03
 GATE-PASS(CANCER STAGE   1, DESTABILIZATION/GATE   0, MUTATION TYPE   1)= 9.33258454012767E-03
 GROWTH   (CANCER STAGE   0, DESTABILIZATION/GATE   1, MUTATION TYPE   1)= 0.00000000000000E+00
 GROWTH   (CANCER STAGE   1, DESTABILIZATION/GATE   1, MUTATION TYPE   1)= 0.00000000000000E+00
 DEATH    (CANCER STAGE   0, DESTABILIZATION/GATE   1, MUTATION TYPE   1)= 0.00000000000000E+00
 DEATH    (CANCER STAGE   1, DESTABILIZATION/GATE   1, MUTATION TYPE   1)= 0.00000000000000E+00
 MUTATION (CANCER STAGE   0, DESTABILIZATION/GATE   1, MUTATION TYPE   1)= 7.50000375021817E-08
 MUTATION (CANCER STAGE   1, DESTABILIZATION/GATE   1, MUTATION TYPE   1)= 7.50000375021817E-08
 AGE INTERVAL: 2.66666666666667E+01-
 -----------------------------------
 GROWTH   (CANCER STAGE   0, DESTABILIZATION/GATE   0, MUTATION TYPE   1)= 0.00000000000000E+00
 GROWTH   (CANCER STAGE   1, DESTABILIZATION/GATE   0, MUTATION TYPE   1)= 0.00000000000000E+00
 DEATH    (CANCER STAGE   0, DESTABILIZATION/GATE   0, MUTATION TYPE   1)= 0.00000000000000E+00
 DEATH    (CANCER STAGE   1, DESTABILIZATION/GATE   0, MUTATION TYPE   1)= 0.00000000000000E+00
 MUTATION (CANCER STAGE   0, DESTABILIZATION/GATE   0, MUTATION TYPE   1)= 3.75000009593951E-09
 MUTATION (CANCER STAGE   1, DESTABILIZATION/GATE   0, MUTATION TYPE   1)= 3.75000009593951E-09
 GATE-PASS(CANCER STAGE   0, DESTABILIZATION/GATE   0, MUTATION TYPE   1)= 9.33258454012767E-03
 GATE-PASS(CANCER STAGE   1, DESTABILIZATION/GATE   0, MUTATION TYPE   1)= 9.33258454012767E-03
 GROWTH   (CANCER STAGE   0, DESTABILIZATION/GATE   1, MUTATION TYPE   1)= 0.00000000000000E+00
 GROWTH   (CANCER STAGE   1, DESTABILIZATION/GATE   1, MUTATION TYPE   1)= 0.00000000000000E+00
 DEATH    (CANCER STAGE   0, DESTABILIZATION/GATE   1, MUTATION TYPE   1)= 0.00000000000000E+00
 DEATH    (CANCER STAGE   1, DESTABILIZATION/GATE   1, MUTATION TYPE   1)= 0.00000000000000E+00
 MUTATION (CANCER STAGE   0, DESTABILIZATION/GATE   1, MUTATION TYPE   1)= 3.75000937505582E-07
 MUTATION (CANCER STAGE   1, DESTABILIZATION/GATE   1, MUTATION TYPE   1)= 3.75000937505582E-07
 AGE INTERVAL: 0.00000000000000E+00-
 -----------------------------------
 AGE INTERVAL: 7.28280000000000E-01-
 -----------------------------------
 AGE INTERVAL: 2.66666666666667E+01-
 -----------------------------------
 AGE 8.00000000000000E+01 INTEGRATED HAZARD 9.43657326269218E-02 HAZARD 3.86043348729323E-03 OK      21 BAD       8 FAIL       0
 CLOCK TIME USED 3.32999999867752E-01 SECONDS
 CPU TIME USED 3.12002000000000E-02 SECONDS
 MINIMISATION ROUTINE FITTERMVKMULTGATESTOCHHAZ REVISED BY M P LITTLE 11 MARCH 2009
 GESTATION LENGTH   0.7283
 CONVERGENCE CRITERION 1.0000E-15 NUMBER OF INTEGRATION STEPS   100
 MINIMUM STEP LENGTH 1.0000E-25 INTEGRATOR SCALING "SMALL AMOUNT" 1.0000E-40
 INTEGRATOR SCALING THRESHOLD 1.0000E+00
 INTEGRATOR TYPE: BULIRSCH-STOER STIFF           
 MODEL  1 SCALING COEFFICIENT 1.00000000000000E+00
 =================================================
 Y(I,J) IN HAZARD THAT ARE SET TO ZERO
 -------------------------------------
 DESTABILIZATION/GATE LEVEL =    0 DESTABILIZATION TYPE =    1
 DESTABILIZATION/GATE LEVEL =    1 DESTABILIZATION TYPE =    1
 AGE INTERVAL: 0.00000000000000E+00-
 -----------------------------------
 GROWTH   (CANCER STAGE   0, DESTABILIZATION/GATE   0, MUTATION TYPE   1)= 2.85527756038864E+01
 GROWTH   (CANCER STAGE   1, DESTABILIZATION/GATE   0, MUTATION TYPE   1)= 0.00000000000000E+00
 DEATH    (CANCER STAGE   0, DESTABILIZATION/GATE   0, MUTATION TYPE   1)= 0.00000000000000E+00
 DEATH    (CANCER STAGE   1, DESTABILIZATION/GATE   0, MUTATION TYPE   1)= 0.00000000000000E+00
 MUTATION (CANCER STAGE   0, DESTABILIZATION/GATE   0, MUTATION TYPE   1)= 7.50000007518570E-10
 MUTATION (CANCER STAGE   1, DESTABILIZATION/GATE   0, MUTATION TYPE   1)= 7.50000007518570E-10
 GATE-PASS(CANCER STAGE   0, DESTABILIZATION/GATE   0, MUTATION TYPE   1)= 9.33258454012767E-03
 GATE-PASS(CANCER STAGE   1, DESTABILIZATION/GATE   0, MUTATION TYPE   1)= 9.33258454012767E-03
 GROWTH   (CANCER STAGE   0, DESTABILIZATION/GATE   1, MUTATION TYPE   1)= 2.95527756038864E+01
 GROWTH   (CANCER STAGE   1, DESTABILIZATION/GATE   1, MUTATION TYPE   1)= 0.00000000000000E+00
 DEATH    (CANCER STAGE   0, DESTABILIZATION/GATE   1, MUTATION TYPE   1)= 0.00000000000000E+00
 DEATH    (CANCER STAGE   1, DESTABILIZATION/GATE   1, MUTATION TYPE   1)= 0.00000000000000E+00
 MUTATION (CANCER STAGE   0, DESTABILIZATION/GATE   1, MUTATION TYPE   1)= 7.50000375021817E-08
 MUTATION (CANCER STAGE   1, DESTABILIZATION/GATE   1, MUTATION TYPE   1)= 7.50000375021817E-08
 AGE INTERVAL: 7.28280000000000E-01-
 -----------------------------------
 GROWTH   (CANCER STAGE   0, DESTABILIZATION/GATE   0, MUTATION TYPE   1)= 0.00000000000000E+00
 GROWTH   (CANCER STAGE   1, DESTABILIZATION/GATE   0, MUTATION TYPE   1)= 0.00000000000000E+00
 DEATH    (CANCER STAGE   0, DESTABILIZATION/GATE   0, MUTATION TYPE   1)= 0.00000000000000E+00
 DEATH    (CANCER STAGE   1, DESTABILIZATION/GATE   0, MUTATION TYPE   1)= 0.00000000000000E+00
 MUTATION (CANCER STAGE   0, DESTABILIZATION/GATE   0, MUTATION TYPE   1)= 7.50000007518570E-10
 MUTATION (CANCER STAGE   1, DESTABILIZATION/GATE   0, MUTATION TYPE   1)= 7.50000007518570E-10
 GATE-PASS(CANCER STAGE   0, DESTABILIZATION/GATE   0, MUTATION TYPE   1)= 9.33258454012767E-03
 GATE-PASS(CANCER STAGE   1, DESTABILIZATION/GATE   0, MUTATION TYPE   1)= 9.33258454012767E-03
 GROWTH   (CANCER STAGE   0, DESTABILIZATION/GATE   1, MUTATION TYPE   1)= 0.00000000000000E+00
 GROWTH   (CANCER STAGE   1, DESTABILIZATION/GATE   1, MUTATION TYPE   1)= 0.00000000000000E+00
 DEATH    (CANCER STAGE   0, DESTABILIZATION/GATE   1, MUTATION TYPE   1)= 0.00000000000000E+00
 DEATH    (CANCER STAGE   1, DESTABILIZATION/GATE   1, MUTATION TYPE   1)= 0.00000000000000E+00
 MUTATION (CANCER STAGE   0, DESTABILIZATION/GATE   1, MUTATION TYPE   1)= 7.50000375021817E-08
 MUTATION (CANCER STAGE   1, DESTABILIZATION/GATE   1, MUTATION TYPE   1)= 7.50000375021817E-08
 AGE INTERVAL: 2.66666666666667E+01-
 -----------------------------------
 GROWTH   (CANCER STAGE   0, DESTABILIZATION/GATE   0, MUTATION TYPE   1)= 0.00000000000000E+00
 GROWTH   (CANCER STAGE   1, DESTABILIZATION/GATE   0, MUTATION TYPE   1)= 0.00000000000000E+00
 DEATH    (CANCER STAGE   0, DESTABILIZATION/GATE   0, MUTATION TYPE   1)= 0.00000000000000E+00
 DEATH    (CANCER STAGE   1, DESTABILIZATION/GATE   0, MUTATION TYPE   1)= 0.00000000000000E+00
 MUTATION (CANCER STAGE   0, DESTABILIZATION/GATE   0, MUTATION TYPE   1)= 7.50000037105236E-09
 MUTATION (CANCER STAGE   1, DESTABILIZATION/GATE   0, MUTATION TYPE   1)= 7.50000037105236E-09
 GATE-PASS(CANCER STAGE   0, DESTABILIZATION/GATE   0, MUTATION TYPE   1)= 9.33258454012767E-03
 GATE-PASS(CANCER STAGE   1, DESTABILIZATION/GATE   0, MUTATION TYPE   1)= 9.33258454012767E-03
 GROWTH   (CANCER STAGE   0, DESTABILIZATION/GATE   1, MUTATION TYPE   1)= 0.00000000000000E+00
 GROWTH   (CANCER STAGE   1, DESTABILIZATION/GATE   1, MUTATION TYPE   1)= 0.00000000000000E+00
 DEATH    (CANCER STAGE   0, DESTABILIZATION/GATE   1, MUTATION TYPE   1)= 0.00000000000000E+00
 DEATH    (CANCER STAGE   1, DESTABILIZATION/GATE   1, MUTATION TYPE   1)= 0.00000000000000E+00
 MUTATION (CANCER STAGE   0, DESTABILIZATION/GATE   1, MUTATION TYPE   1)= 7.50003750021587E-07
 MUTATION (CANCER STAGE   1, DESTABILIZATION/GATE   1, MUTATION TYPE   1)= 7.50003750021587E-07
 AGE INTERVAL: 0.00000000000000E+00-
 -----------------------------------
 AGE INTERVAL: 7.28280000000000E-01-
 -----------------------------------
 AGE INTERVAL: 2.66666666666667E+01-
 -----------------------------------
 AGE 8.00000000000000E+01 INTEGRATED HAZARD 3.24663912855097E-01 HAZARD 1.20987832809530E-02 OK      21 BAD       5 FAIL       0
 CLOCK TIME USED 3.31000000005588E-01 SECONDS
 CPU TIME USED 7.80004999999999E-02 SECONDS
 MINIMISATION ROUTINE FITTERMVKMULTGATESTOCHHAZ REVISED BY M P LITTLE 11 MARCH 2009
 GESTATION LENGTH   0.7283
 CONVERGENCE CRITERION 1.0000E-15 NUMBER OF INTEGRATION STEPS   100
 MINIMUM STEP LENGTH 1.0000E-25 INTEGRATOR SCALING "SMALL AMOUNT" 1.0000E-40
 INTEGRATOR SCALING THRESHOLD 1.0000E+00
 INTEGRATOR TYPE: BULIRSCH-STOER STIFF           
 MODEL  1 SCALING COEFFICIENT 1.00000000000000E+00
 =================================================
 Y(I,J) IN HAZARD THAT ARE SET TO ZERO
 -------------------------------------
 DESTABILIZATION/GATE LEVEL =    0 DESTABILIZATION TYPE =    1
 DESTABILIZATION/GATE LEVEL =    1 DESTABILIZATION TYPE =    1
 AGE INTERVAL: 0.00000000000000E+00-
 -----------------------------------
 GROWTH   (CANCER STAGE   0, DESTABILIZATION/GATE   0, MUTATION TYPE   1)= 2.09387021095167E+01
 GROWTH   (CANCER STAGE   1, DESTABILIZATION/GATE   0, MUTATION TYPE   1)= 0.00000000000000E+00
 DEATH    (CANCER STAGE   0, DESTABILIZATION/GATE   0, MUTATION TYPE   1)= 0.00000000000000E+00
 DEATH    (CANCER STAGE   1, DESTABILIZATION/GATE   0, MUTATION TYPE   1)= 0.00000000000000E+00
 MUTATION (CANCER STAGE   0, DESTABILIZATION/GATE   0, MUTATION TYPE   1)= 6.25000006265475E-10
 MUTATION (CANCER STAGE   1, DESTABILIZATION/GATE   0, MUTATION TYPE   1)= 6.25000006265475E-10
 GATE-PASS(CANCER STAGE   0, DESTABILIZATION/GATE   0, MUTATION TYPE   1)= 9.33258454012766E-03
 GATE-PASS(CANCER STAGE   1, DESTABILIZATION/GATE   0, MUTATION TYPE   1)= 9.33258454012766E-03
 GROWTH   (CANCER STAGE   0, DESTABILIZATION/GATE   1, MUTATION TYPE   1)= 2.19387021095167E+01
 GROWTH   (CANCER STAGE   1, DESTABILIZATION/GATE   1, MUTATION TYPE   1)= 0.00000000000000E+00
 DEATH    (CANCER STAGE   0, DESTABILIZATION/GATE   1, MUTATION TYPE   1)= 0.00000000000000E+00
 DEATH    (CANCER STAGE   1, DESTABILIZATION/GATE   1, MUTATION TYPE   1)= 0.00000000000000E+00
 MUTATION (CANCER STAGE   0, DESTABILIZATION/GATE   1, MUTATION TYPE   1)= 6.25000312518181E-08
 MUTATION (CANCER STAGE   1, DESTABILIZATION/GATE   1, MUTATION TYPE   1)= 6.25000312518181E-08
 AGE INTERVAL: 7.28280000000000E-01-
 -----------------------------------
 GROWTH   (CANCER STAGE   0, DESTABILIZATION/GATE   0, MUTATION TYPE   1)= 0.00000000000000E+00
 GROWTH   (CANCER STAGE   1, DESTABILIZATION/GATE   0, MUTATION TYPE   1)= 0.00000000000000E+00
 DEATH    (CANCER STAGE   0, DESTABILIZATION/GATE   0, MUTATION TYPE   1)= 0.00000000000000E+00
 DEATH    (CANCER STAGE   1, DESTABILIZATION/GATE   0, MUTATION TYPE   1)= 0.00000000000000E+00
 MUTATION (CANCER STAGE   0, DESTABILIZATION/GATE   0, MUTATION TYPE   1)= 6.25000006265475E-10
 MUTATION (CANCER STAGE   1, DESTABILIZATION/GATE   0, MUTATION TYPE   1)= 6.25000006265475E-10
 GATE-PASS(CANCER STAGE   0, DESTABILIZATION/GATE   0, MUTATION TYPE   1)= 9.33258454012766E-03
 GATE-PASS(CANCER STAGE   1, DESTABILIZATION/GATE   0, MUTATION TYPE   1)= 9.33258454012766E-03
 GROWTH   (CANCER STAGE   0, DESTABILIZATION/GATE   1, MUTATION TYPE   1)= 0.00000000000000E+00
 GROWTH   (CANCER STAGE   1, DESTABILIZATION/GATE   1, MUTATION TYPE   1)= 0.00000000000000E+00
 DEATH    (CANCER STAGE   0, DESTABILIZATION/GATE   1, MUTATION TYPE   1)= 0.00000000000000E+00
 DEATH    (CANCER STAGE   1, DESTABILIZATION/GATE   1, MUTATION TYPE   1)= 0.00000000000000E+00
 MUTATION (CANCER STAGE   0, DESTABILIZATION/GATE   1, MUTATION TYPE   1)= 6.25000312518181E-08
 MUTATION (CANCER STAGE   1, DESTABILIZATION/GATE   1, MUTATION TYPE   1)= 6.25000312518181E-08
 AGE INTERVAL: 2.66666666666667E+01-
 -----------------------------------
 GROWTH   (CANCER STAGE   0, DESTABILIZATION/GATE   0, MUTATION TYPE   1)= 0.00000000000000E+00
 GROWTH   (CANCER STAGE   1, DESTABILIZATION/GATE   0, MUTATION TYPE   1)= 0.00000000000000E+00
 DEATH    (CANCER STAGE   0, DESTABILIZATION/GATE   0, MUTATION TYPE   1)= 0.00000000000000E+00
 DEATH    (CANCER STAGE   1, DESTABILIZATION/GATE   0, MUTATION TYPE   1)= 0.00000000000000E+00
 MUTATION (CANCER STAGE   0, DESTABILIZATION/GATE   0, MUTATION TYPE   1)= 6.25000006265475E-10
 MUTATION (CANCER STAGE   1, DESTABILIZATION/GATE   0, MUTATION TYPE   1)= 6.25000006265475E-10
 GATE-PASS(CANCER STAGE   0, DESTABILIZATION/GATE   0, MUTATION TYPE   1)= 9.33258454012766E-03
 GATE-PASS(CANCER STAGE   1, DESTABILIZATION/GATE   0, MUTATION TYPE   1)= 9.33258454012766E-03
 GROWTH   (CANCER STAGE   0, DESTABILIZATION/GATE   1, MUTATION TYPE   1)= 0.00000000000000E+00
 GROWTH   (CANCER STAGE   1, DESTABILIZATION/GATE   1, MUTATION TYPE   1)= 0.00000000000000E+00
 DEATH    (CANCER STAGE   0, DESTABILIZATION/GATE   1, MUTATION TYPE   1)= 0.00000000000000E+00
 DEATH    (CANCER STAGE   1, DESTABILIZATION/GATE   1, MUTATION TYPE   1)= 0.00000000000000E+00
 MUTATION (CANCER STAGE   0, DESTABILIZATION/GATE   1, MUTATION TYPE   1)= 6.25000312518181E-08
 MUTATION (CANCER STAGE   1, DESTABILIZATION/GATE   1, MUTATION TYPE   1)= 6.25000312518181E-08
 AGE INTERVAL: 0.00000000000000E+00-
 -----------------------------------
 AGE INTERVAL: 7.28280000000000E-01-
 -----------------------------------
 AGE INTERVAL: 2.66666666666667E+01-
 -----------------------------------
 AGE 8.00000000000000E+01 INTEGRATED HAZARD 1.37093695678215E-05 HAZARD 5.07433319073042E-07 OK      13 BAD       4 FAIL       0
 CLOCK TIME USED 3.54999999981374E-01 SECONDS
 CPU TIME USED 3.12002000000000E-02 SECONDS
 MINIMISATION ROUTINE FITTERMVKMULTGATESTOCHHAZ REVISED BY M P LITTLE 11 MARCH 2009
 GESTATION LENGTH   0.7283
 CONVERGENCE CRITERION 1.0000E-15 NUMBER OF INTEGRATION STEPS   100
 MINIMUM STEP LENGTH 1.0000E-25 INTEGRATOR SCALING "SMALL AMOUNT" 1.0000E-40
 INTEGRATOR SCALING THRESHOLD 1.0000E+00
 INTEGRATOR TYPE: BULIRSCH-STOER STIFF           
 MODEL  1 SCALING COEFFICIENT 1.00000000000000E+00
 =================================================
 Y(I,J) IN HAZARD THAT ARE SET TO ZERO
 -------------------------------------
 DESTABILIZATION/GATE LEVEL =    0 DESTABILIZATION TYPE =    1
 DESTABILIZATION/GATE LEVEL =    1 DESTABILIZATION TYPE =    1
 AGE INTERVAL: 0.00000000000000E+00-
 -----------------------------------
 GROWTH   (CANCER STAGE   0, DESTABILIZATION/GATE   0, MUTATION TYPE   1)= 2.09387021095167E+01
 GROWTH   (CANCER STAGE   1, DESTABILIZATION/GATE   0, MUTATION TYPE   1)= 0.00000000000000E+00
 DEATH    (CANCER STAGE   0, DESTABILIZATION/GATE   0, MUTATION TYPE   1)= 0.00000000000000E+00
 DEATH    (CANCER STAGE   1, DESTABILIZATION/GATE   0, MUTATION TYPE   1)= 0.00000000000000E+00
 MUTATION (CANCER STAGE   0, DESTABILIZATION/GATE   0, MUTATION TYPE   1)= 6.25000006265475E-10
 MUTATION (CANCER STAGE   1, DESTABILIZATION/GATE   0, MUTATION TYPE   1)= 6.25000006265475E-10
 GATE-PASS(CANCER STAGE   0, DESTABILIZATION/GATE   0, MUTATION TYPE   1)= 9.33258454012766E-03
 GATE-PASS(CANCER STAGE   1, DESTABILIZATION/GATE   0, MUTATION TYPE   1)= 9.33258454012766E-03
 GROWTH   (CANCER STAGE   0, DESTABILIZATION/GATE   1, MUTATION TYPE   1)= 2.19387021095167E+01
 GROWTH   (CANCER STAGE   1, DESTABILIZATION/GATE   1, MUTATION TYPE   1)= 0.00000000000000E+00
 DEATH    (CANCER STAGE   0, DESTABILIZATION/GATE   1, MUTATION TYPE   1)= 0.00000000000000E+00
 DEATH    (CANCER STAGE   1, DESTABILIZATION/GATE   1, MUTATION TYPE   1)= 0.00000000000000E+00
 MUTATION (CANCER STAGE   0, DESTABILIZATION/GATE   1, MUTATION TYPE   1)= 6.25000312518181E-08
 MUTATION (CANCER STAGE   1, DESTABILIZATION/GATE   1, MUTATION TYPE   1)= 6.25000312518181E-08
 AGE INTERVAL: 7.28280000000000E-01-
 -----------------------------------
 GROWTH   (CANCER STAGE   0, DESTABILIZATION/GATE   0, MUTATION TYPE   1)= 0.00000000000000E+00
 GROWTH   (CANCER STAGE   1, DESTABILIZATION/GATE   0, MUTATION TYPE   1)= 0.00000000000000E+00
 DEATH    (CANCER STAGE   0, DESTABILIZATION/GATE   0, MUTATION TYPE   1)= 0.00000000000000E+00
 DEATH    (CANCER STAGE   1, DESTABILIZATION/GATE   0, MUTATION TYPE   1)= 0.00000000000000E+00
 MUTATION (CANCER STAGE   0, DESTABILIZATION/GATE   0, MUTATION TYPE   1)= 6.25000006265475E-10
 MUTATION (CANCER STAGE   1, DESTABILIZATION/GATE   0, MUTATION TYPE   1)= 6.25000006265475E-10
 GATE-PASS(CANCER STAGE   0, DESTABILIZATION/GATE   0, MUTATION TYPE   1)= 9.33258454012766E-03
 GATE-PASS(CANCER STAGE   1, DESTABILIZATION/GATE   0, MUTATION TYPE   1)= 9.33258454012766E-03
 GROWTH   (CANCER STAGE   0, DESTABILIZATION/GATE   1, MUTATION TYPE   1)= 0.00000000000000E+00
 GROWTH   (CANCER STAGE   1, DESTABILIZATION/GATE   1, MUTATION TYPE   1)= 0.00000000000000E+00
 DEATH    (CANCER STAGE   0, DESTABILIZATION/GATE   1, MUTATION TYPE   1)= 0.00000000000000E+00
 DEATH    (CANCER STAGE   1, DESTABILIZATION/GATE   1, MUTATION TYPE   1)= 0.00000000000000E+00
 MUTATION (CANCER STAGE   0, DESTABILIZATION/GATE   1, MUTATION TYPE   1)= 6.25000312518181E-08
 MUTATION (CANCER STAGE   1, DESTABILIZATION/GATE   1, MUTATION TYPE   1)= 6.25000312518181E-08
 AGE INTERVAL: 2.66666666666667E+01-
 -----------------------------------
 GROWTH   (CANCER STAGE   0, DESTABILIZATION/GATE   0, MUTATION TYPE   1)= 0.00000000000000E+00
 GROWTH   (CANCER STAGE   1, DESTABILIZATION/GATE   0, MUTATION TYPE   1)= 0.00000000000000E+00
 DEATH    (CANCER STAGE   0, DESTABILIZATION/GATE   0, MUTATION TYPE   1)= 0.00000000000000E+00
 DEATH    (CANCER STAGE   1, DESTABILIZATION/GATE   0, MUTATION TYPE   1)= 0.00000000000000E+00
 MUTATION (CANCER STAGE   0, DESTABILIZATION/GATE   0, MUTATION TYPE   1)= 7.50000004105233E-10
 MUTATION (CANCER STAGE   1, DESTABILIZATION/GATE   0, MUTATION TYPE   1)= 7.50000004105233E-10
 GATE-PASS(CANCER STAGE   0, DESTABILIZATION/GATE   0, MUTATION TYPE   1)= 9.33258454012766E-03
 GATE-PASS(CANCER STAGE   1, DESTABILIZATION/GATE   0, MUTATION TYPE   1)= 9.33258454012766E-03
 GROWTH   (CANCER STAGE   0, DESTABILIZATION/GATE   1, MUTATION TYPE   1)= 0.00000000000000E+00
 GROWTH   (CANCER STAGE   1, DESTABILIZATION/GATE   1, MUTATION TYPE   1)= 0.00000000000000E+00
 DEATH    (CANCER STAGE   0, DESTABILIZATION/GATE   1, MUTATION TYPE   1)= 0.00000000000000E+00
 DEATH    (CANCER STAGE   1, DESTABILIZATION/GATE   1, MUTATION TYPE   1)= 0.00000000000000E+00
 MUTATION (CANCER STAGE   0, DESTABILIZATION/GATE   1, MUTATION TYPE   1)= 7.50000450021927E-08
 MUTATION (CANCER STAGE   1, DESTABILIZATION/GATE   1, MUTATION TYPE   1)= 7.50000450021927E-08
 AGE INTERVAL: 0.00000000000000E+00-
 -----------------------------------
 AGE INTERVAL: 7.28280000000000E-01-
 -----------------------------------
 AGE INTERVAL: 2.66666666666667E+01-
 -----------------------------------
 AGE 8.00000000000000E+01 INTEGRATED HAZARD 1.87755517179366E-05 HAZARD 7.16684112653174E-07 OK      14 BAD       5 FAIL       0
 CLOCK TIME USED 3.78999999957159E-01 SECONDS
 CPU TIME USED 3.12002000000000E-02 SECONDS
 MINIMISATION ROUTINE FITTERMVKMULTGATESTOCHHAZ REVISED BY M P LITTLE 11 MARCH 2009
 GESTATION LENGTH   0.7283
 CONVERGENCE CRITERION 1.0000E-15 NUMBER OF INTEGRATION STEPS   100
 MINIMUM STEP LENGTH 1.0000E-25 INTEGRATOR SCALING "SMALL AMOUNT" 1.0000E-40
 INTEGRATOR SCALING THRESHOLD 1.0000E+00
 INTEGRATOR TYPE: BULIRSCH-STOER STIFF           
 MODEL  1 SCALING COEFFICIENT 1.00000000000000E+00
 =================================================
 Y(I,J) IN HAZARD THAT ARE SET TO ZERO
 -------------------------------------
 DESTABILIZATION/GATE LEVEL =    0 DESTABILIZATION TYPE =    1
 DESTABILIZATION/GATE LEVEL =    1 DESTABILIZATION TYPE =    1
 AGE INTERVAL: 0.00000000000000E+00-
 -----------------------------------
 GROWTH   (CANCER STAGE   0, DESTABILIZATION/GATE   0, MUTATION TYPE   1)= 2.09387021095167E+01
 GROWTH   (CANCER STAGE   1, DESTABILIZATION/GATE   0, MUTATION TYPE   1)= 0.00000000000000E+00
 DEATH    (CANCER STAGE   0, DESTABILIZATION/GATE   0, MUTATION TYPE   1)= 0.00000000000000E+00
 DEATH    (CANCER STAGE   1, DESTABILIZATION/GATE   0, MUTATION TYPE   1)= 0.00000000000000E+00
 MUTATION (CANCER STAGE   0, DESTABILIZATION/GATE   0, MUTATION TYPE   1)= 6.25000006265475E-10
 MUTATION (CANCER STAGE   1, DESTABILIZATION/GATE   0, MUTATION TYPE   1)= 6.25000006265475E-10
 GATE-PASS(CANCER STAGE   0, DESTABILIZATION/GATE   0, MUTATION TYPE   1)= 9.33258454012766E-03
 GATE-PASS(CANCER STAGE   1, DESTABILIZATION/GATE   0, MUTATION TYPE   1)= 9.33258454012766E-03
 GROWTH   (CANCER STAGE   0, DESTABILIZATION/GATE   1, MUTATION TYPE   1)= 2.19387021095167E+01
 GROWTH   (CANCER STAGE   1, DESTABILIZATION/GATE   1, MUTATION TYPE   1)= 0.00000000000000E+00
 DEATH    (CANCER STAGE   0, DESTABILIZATION/GATE   1, MUTATION TYPE   1)= 0.00000000000000E+00
 DEATH    (CANCER STAGE   1, DESTABILIZATION/GATE   1, MUTATION TYPE   1)= 0.00000000000000E+00
 MUTATION (CANCER STAGE   0, DESTABILIZATION/GATE   1, MUTATION TYPE   1)= 6.25000312518181E-08
 MUTATION (CANCER STAGE   1, DESTABILIZATION/GATE   1, MUTATION TYPE   1)= 6.25000312518181E-08
 AGE INTERVAL: 7.28280000000000E-01-
 -----------------------------------
 GROWTH   (CANCER STAGE   0, DESTABILIZATION/GATE   0, MUTATION TYPE   1)= 0.00000000000000E+00
 GROWTH   (CANCER STAGE   1, DESTABILIZATION/GATE   0, MUTATION TYPE   1)= 0.00000000000000E+00
 DEATH    (CANCER STAGE   0, DESTABILIZATION/GATE   0, MUTATION TYPE   1)= 0.00000000000000E+00
 DEATH    (CANCER STAGE   1, DESTABILIZATION/GATE   0, MUTATION TYPE   1)= 0.00000000000000E+00
 MUTATION (CANCER STAGE   0, DESTABILIZATION/GATE   0, MUTATION TYPE   1)= 6.25000006265475E-10
 MUTATION (CANCER STAGE   1, DESTABILIZATION/GATE   0, MUTATION TYPE   1)= 6.25000006265475E-10
 GATE-PASS(CANCER STAGE   0, DESTABILIZATION/GATE   0, MUTATION TYPE   1)= 9.33258454012766E-03
 GATE-PASS(CANCER STAGE   1, DESTABILIZATION/GATE   0, MUTATION TYPE   1)= 9.33258454012766E-03
 GROWTH   (CANCER STAGE   0, DESTABILIZATION/GATE   1, MUTATION TYPE   1)= 0.00000000000000E+00
 GROWTH   (CANCER STAGE   1, DESTABILIZATION/GATE   1, MUTATION TYPE   1)= 0.00000000000000E+00
 DEATH    (CANCER STAGE   0, DESTABILIZATION/GATE   1, MUTATION TYPE   1)= 0.00000000000000E+00
 DEATH    (CANCER STAGE   1, DESTABILIZATION/GATE   1, MUTATION TYPE   1)= 0.00000000000000E+00
 MUTATION (CANCER STAGE   0, DESTABILIZATION/GATE   1, MUTATION TYPE   1)= 6.25000312518181E-08
 MUTATION (CANCER STAGE   1, DESTABILIZATION/GATE   1, MUTATION TYPE   1)= 6.25000312518181E-08
 AGE INTERVAL: 2.66666666666667E+01-
 -----------------------------------
 GROWTH   (CANCER STAGE   0, DESTABILIZATION/GATE   0, MUTATION TYPE   1)= 0.00000000000000E+00
 GROWTH   (CANCER STAGE   1, DESTABILIZATION/GATE   0, MUTATION TYPE   1)= 0.00000000000000E+00
 DEATH    (CANCER STAGE   0, DESTABILIZATION/GATE   0, MUTATION TYPE   1)= 0.00000000000000E+00
 DEATH    (CANCER STAGE   1, DESTABILIZATION/GATE   0, MUTATION TYPE   1)= 0.00000000000000E+00
 MUTATION (CANCER STAGE   0, DESTABILIZATION/GATE   0, MUTATION TYPE   1)= 9.37500008272515E-10
 MUTATION (CANCER STAGE   1, DESTABILIZATION/GATE   0, MUTATION TYPE   1)= 9.37500008272515E-10
 GATE-PASS(CANCER STAGE   0, DESTABILIZATION/GATE   0, MUTATION TYPE   1)= 9.33258454012766E-03
 GATE-PASS(CANCER STAGE   1, DESTABILIZATION/GATE   0, MUTATION TYPE   1)= 9.33258454012766E-03
 GROWTH   (CANCER STAGE   0, DESTABILIZATION/GATE   1, MUTATION TYPE   1)= 0.00000000000000E+00
 GROWTH   (CANCER STAGE   1, DESTABILIZATION/GATE   1, MUTATION TYPE   1)= 0.00000000000000E+00
 DEATH    (CANCER STAGE   0, DESTABILIZATION/GATE   1, MUTATION TYPE   1)= 0.00000000000000E+00
 DEATH    (CANCER STAGE   1, DESTABILIZATION/GATE   1, MUTATION TYPE   1)= 0.00000000000000E+00
 MUTATION (CANCER STAGE   0, DESTABILIZATION/GATE   1, MUTATION TYPE   1)= 9.37500703117967E-08
 MUTATION (CANCER STAGE   1, DESTABILIZATION/GATE   1, MUTATION TYPE   1)= 9.37500703117967E-08
 AGE INTERVAL: 0.00000000000000E+00-
 -----------------------------------
 AGE INTERVAL: 7.28280000000000E-01-
 -----------------------------------
 AGE INTERVAL: 2.66666666666667E+01-
 -----------------------------------
 AGE 8.00000000000000E+01 INTEGRATED HAZARD 2.78848114024558E-05 HAZARD 1.09790869368848E-06 OK      16 BAD       5 FAIL       0
 CLOCK TIME USED 3.46000000135973E-01 SECONDS
 CPU TIME USED 1.56000999999999E-02 SECONDS
 MINIMISATION ROUTINE FITTERMVKMULTGATESTOCHHAZ REVISED BY M P LITTLE 11 MARCH 2009
 GESTATION LENGTH   0.7283
 CONVERGENCE CRITERION 1.0000E-15 NUMBER OF INTEGRATION STEPS   100
 MINIMUM STEP LENGTH 1.0000E-25 INTEGRATOR SCALING "SMALL AMOUNT" 1.0000E-40
 INTEGRATOR SCALING THRESHOLD 1.0000E+00
 INTEGRATOR TYPE: BULIRSCH-STOER STIFF           
 MODEL  1 SCALING COEFFICIENT 1.00000000000000E+00
 =================================================
 Y(I,J) IN HAZARD THAT ARE SET TO ZERO
 -------------------------------------
 DESTABILIZATION/GATE LEVEL =    0 DESTABILIZATION TYPE =    1
 DESTABILIZATION/GATE LEVEL =    1 DESTABILIZATION TYPE =    1
 AGE INTERVAL: 0.00000000000000E+00-
 -----------------------------------
 GROWTH   (CANCER STAGE   0, DESTABILIZATION/GATE   0, MUTATION TYPE   1)= 2.09387021095167E+01
 GROWTH   (CANCER STAGE   1, DESTABILIZATION/GATE   0, MUTATION TYPE   1)= 0.00000000000000E+00
 DEATH    (CANCER STAGE   0, DESTABILIZATION/GATE   0, MUTATION TYPE   1)= 0.00000000000000E+00
 DEATH    (CANCER STAGE   1, DESTABILIZATION/GATE   0, MUTATION TYPE   1)= 0.00000000000000E+00
 MUTATION (CANCER STAGE   0, DESTABILIZATION/GATE   0, MUTATION TYPE   1)= 6.25000006265475E-10
 MUTATION (CANCER STAGE   1, DESTABILIZATION/GATE   0, MUTATION TYPE   1)= 6.25000006265475E-10
 GATE-PASS(CANCER STAGE   0, DESTABILIZATION/GATE   0, MUTATION TYPE   1)= 9.33258454012766E-03
 GATE-PASS(CANCER STAGE   1, DESTABILIZATION/GATE   0, MUTATION TYPE   1)= 9.33258454012766E-03
 GROWTH   (CANCER STAGE   0, DESTABILIZATION/GATE   1, MUTATION TYPE   1)= 2.19387021095167E+01
 GROWTH   (CANCER STAGE   1, DESTABILIZATION/GATE   1, MUTATION TYPE   1)= 0.00000000000000E+00
 DEATH    (CANCER STAGE   0, DESTABILIZATION/GATE   1, MUTATION TYPE   1)= 0.00000000000000E+00
 DEATH    (CANCER STAGE   1, DESTABILIZATION/GATE   1, MUTATION TYPE   1)= 0.00000000000000E+00
 MUTATION (CANCER STAGE   0, DESTABILIZATION/GATE   1, MUTATION TYPE   1)= 6.25000312518181E-08
 MUTATION (CANCER STAGE   1, DESTABILIZATION/GATE   1, MUTATION TYPE   1)= 6.25000312518181E-08
 AGE INTERVAL: 7.28280000000000E-01-
 -----------------------------------
 GROWTH   (CANCER STAGE   0, DESTABILIZATION/GATE   0, MUTATION TYPE   1)= 0.00000000000000E+00
 GROWTH   (CANCER STAGE   1, DESTABILIZATION/GATE   0, MUTATION TYPE   1)= 0.00000000000000E+00
 DEATH    (CANCER STAGE   0, DESTABILIZATION/GATE   0, MUTATION TYPE   1)= 0.00000000000000E+00
 DEATH    (CANCER STAGE   1, DESTABILIZATION/GATE   0, MUTATION TYPE   1)= 0.00000000000000E+00
 MUTATION (CANCER STAGE   0, DESTABILIZATION/GATE   0, MUTATION TYPE   1)= 6.25000006265475E-10
 MUTATION (CANCER STAGE   1, DESTABILIZATION/GATE   0, MUTATION TYPE   1)= 6.25000006265475E-10
 GATE-PASS(CANCER STAGE   0, DESTABILIZATION/GATE   0, MUTATION TYPE   1)= 9.33258454012766E-03
 GATE-PASS(CANCER STAGE   1, DESTABILIZATION/GATE   0, MUTATION TYPE   1)= 9.33258454012766E-03
 GROWTH   (CANCER STAGE   0, DESTABILIZATION/GATE   1, MUTATION TYPE   1)= 0.00000000000000E+00
 GROWTH   (CANCER STAGE   1, DESTABILIZATION/GATE   1, MUTATION TYPE   1)= 0.00000000000000E+00
 DEATH    (CANCER STAGE   0, DESTABILIZATION/GATE   1, MUTATION TYPE   1)= 0.00000000000000E+00
 DEATH    (CANCER STAGE   1, DESTABILIZATION/GATE   1, MUTATION TYPE   1)= 0.00000000000000E+00
 MUTATION (CANCER STAGE   0, DESTABILIZATION/GATE   1, MUTATION TYPE   1)= 6.25000312518181E-08
 MUTATION (CANCER STAGE   1, DESTABILIZATION/GATE   1, MUTATION TYPE   1)= 6.25000312518181E-08
 AGE INTERVAL: 2.66666666666667E+01-
 -----------------------------------
 GROWTH   (CANCER STAGE   0, DESTABILIZATION/GATE   0, MUTATION TYPE   1)= 0.00000000000000E+00
 GROWTH   (CANCER STAGE   1, DESTABILIZATION/GATE   0, MUTATION TYPE   1)= 0.00000000000000E+00
 DEATH    (CANCER STAGE   0, DESTABILIZATION/GATE   0, MUTATION TYPE   1)= 0.00000000000000E+00
 DEATH    (CANCER STAGE   1, DESTABILIZATION/GATE   0, MUTATION TYPE   1)= 0.00000000000000E+00
 MUTATION (CANCER STAGE   0, DESTABILIZATION/GATE   0, MUTATION TYPE   1)= 1.25000001184206E-09
 MUTATION (CANCER STAGE   1, DESTABILIZATION/GATE   0, MUTATION TYPE   1)= 1.25000001184206E-09
 GATE-PASS(CANCER STAGE   0, DESTABILIZATION/GATE   0, MUTATION TYPE   1)= 9.33258454012766E-03
 GATE-PASS(CANCER STAGE   1, DESTABILIZATION/GATE   0, MUTATION TYPE   1)= 9.33258454012766E-03
 GROWTH   (CANCER STAGE   0, DESTABILIZATION/GATE   1, MUTATION TYPE   1)= 0.00000000000000E+00
 GROWTH   (CANCER STAGE   1, DESTABILIZATION/GATE   1, MUTATION TYPE   1)= 0.00000000000000E+00
 DEATH    (CANCER STAGE   0, DESTABILIZATION/GATE   1, MUTATION TYPE   1)= 0.00000000000000E+00
 DEATH    (CANCER STAGE   1, DESTABILIZATION/GATE   1, MUTATION TYPE   1)= 0.00000000000000E+00
 MUTATION (CANCER STAGE   0, DESTABILIZATION/GATE   1, MUTATION TYPE   1)= 1.25000124996822E-07
 MUTATION (CANCER STAGE   1, DESTABILIZATION/GATE   1, MUTATION TYPE   1)= 1.25000124996822E-07
 AGE INTERVAL: 0.00000000000000E+00-
 -----------------------------------
 AGE INTERVAL: 7.28280000000000E-01-
 -----------------------------------
 AGE INTERVAL: 2.66666666666667E+01-
 -----------------------------------
 AGE 8.00000000000000E+01 INTEGRATED HAZARD 4.71168481386622E-05 HAZARD 1.91286738000603E-06 OK      14 BAD       4 FAIL       0
 CLOCK TIME USED 3.27999999979511E-01 SECONDS
 CPU TIME USED 1.56001000000001E-02 SECONDS
 MINIMISATION ROUTINE FITTERMVKMULTGATESTOCHHAZ REVISED BY M P LITTLE 11 MARCH 2009
 GESTATION LENGTH   0.7283
 CONVERGENCE CRITERION 1.0000E-15 NUMBER OF INTEGRATION STEPS   100
 MINIMUM STEP LENGTH 1.0000E-25 INTEGRATOR SCALING "SMALL AMOUNT" 1.0000E-40
 INTEGRATOR SCALING THRESHOLD 1.0000E+00
 INTEGRATOR TYPE: BULIRSCH-STOER STIFF           
 MODEL  1 SCALING COEFFICIENT 1.00000000000000E+00
 =================================================
 Y(I,J) IN HAZARD THAT ARE SET TO ZERO
 -------------------------------------
 DESTABILIZATION/GATE LEVEL =    0 DESTABILIZATION TYPE =    1
 DESTABILIZATION/GATE LEVEL =    1 DESTABILIZATION TYPE =    1
 AGE INTERVAL: 0.00000000000000E+00-
 -----------------------------------
 GROWTH   (CANCER STAGE   0, DESTABILIZATION/GATE   0, MUTATION TYPE   1)= 2.09387021095167E+01
 GROWTH   (CANCER STAGE   1, DESTABILIZATION/GATE   0, MUTATION TYPE   1)= 0.00000000000000E+00
 DEATH    (CANCER STAGE   0, DESTABILIZATION/GATE   0, MUTATION TYPE   1)= 0.00000000000000E+00
 DEATH    (CANCER STAGE   1, DESTABILIZATION/GATE   0, MUTATION TYPE   1)= 0.00000000000000E+00
 MUTATION (CANCER STAGE   0, DESTABILIZATION/GATE   0, MUTATION TYPE   1)= 6.25000006265475E-10
 MUTATION (CANCER STAGE   1, DESTABILIZATION/GATE   0, MUTATION TYPE   1)= 6.25000006265475E-10
 GATE-PASS(CANCER STAGE   0, DESTABILIZATION/GATE   0, MUTATION TYPE   1)= 9.33258454012766E-03
 GATE-PASS(CANCER STAGE   1, DESTABILIZATION/GATE   0, MUTATION TYPE   1)= 9.33258454012766E-03
 GROWTH   (CANCER STAGE   0, DESTABILIZATION/GATE   1, MUTATION TYPE   1)= 2.19387021095167E+01
 GROWTH   (CANCER STAGE   1, DESTABILIZATION/GATE   1, MUTATION TYPE   1)= 0.00000000000000E+00
 DEATH    (CANCER STAGE   0, DESTABILIZATION/GATE   1, MUTATION TYPE   1)= 0.00000000000000E+00
 DEATH    (CANCER STAGE   1, DESTABILIZATION/GATE   1, MUTATION TYPE   1)= 0.00000000000000E+00
 MUTATION (CANCER STAGE   0, DESTABILIZATION/GATE   1, MUTATION TYPE   1)= 6.25000312518181E-08
 MUTATION (CANCER STAGE   1, DESTABILIZATION/GATE   1, MUTATION TYPE   1)= 6.25000312518181E-08
 AGE INTERVAL: 7.28280000000000E-01-
 -----------------------------------
 GROWTH   (CANCER STAGE   0, DESTABILIZATION/GATE   0, MUTATION TYPE   1)= 0.00000000000000E+00
 GROWTH   (CANCER STAGE   1, DESTABILIZATION/GATE   0, MUTATION TYPE   1)= 0.00000000000000E+00
 DEATH    (CANCER STAGE   0, DESTABILIZATION/GATE   0, MUTATION TYPE   1)= 0.00000000000000E+00
 DEATH    (CANCER STAGE   1, DESTABILIZATION/GATE   0, MUTATION TYPE   1)= 0.00000000000000E+00
 MUTATION (CANCER STAGE   0, DESTABILIZATION/GATE   0, MUTATION TYPE   1)= 6.25000006265475E-10
 MUTATION (CANCER STAGE   1, DESTABILIZATION/GATE   0, MUTATION TYPE   1)= 6.25000006265475E-10
 GATE-PASS(CANCER STAGE   0, DESTABILIZATION/GATE   0, MUTATION TYPE   1)= 9.33258454012766E-03
 GATE-PASS(CANCER STAGE   1, DESTABILIZATION/GATE   0, MUTATION TYPE   1)= 9.33258454012766E-03
 GROWTH   (CANCER STAGE   0, DESTABILIZATION/GATE   1, MUTATION TYPE   1)= 0.00000000000000E+00
 GROWTH   (CANCER STAGE   1, DESTABILIZATION/GATE   1, MUTATION TYPE   1)= 0.00000000000000E+00
 DEATH    (CANCER STAGE   0, DESTABILIZATION/GATE   1, MUTATION TYPE   1)= 0.00000000000000E+00
 DEATH    (CANCER STAGE   1, DESTABILIZATION/GATE   1, MUTATION TYPE   1)= 0.00000000000000E+00
 MUTATION (CANCER STAGE   0, DESTABILIZATION/GATE   1, MUTATION TYPE   1)= 6.25000312518181E-08
 MUTATION (CANCER STAGE   1, DESTABILIZATION/GATE   1, MUTATION TYPE   1)= 6.25000312518181E-08
 AGE INTERVAL: 2.66666666666667E+01-
 -----------------------------------
 GROWTH   (CANCER STAGE   0, DESTABILIZATION/GATE   0, MUTATION TYPE   1)= 0.00000000000000E+00
 GROWTH   (CANCER STAGE   1, DESTABILIZATION/GATE   0, MUTATION TYPE   1)= 0.00000000000000E+00
 DEATH    (CANCER STAGE   0, DESTABILIZATION/GATE   0, MUTATION TYPE   1)= 0.00000000000000E+00
 DEATH    (CANCER STAGE   1, DESTABILIZATION/GATE   0, MUTATION TYPE   1)= 0.00000000000000E+00
 MUTATION (CANCER STAGE   0, DESTABILIZATION/GATE   0, MUTATION TYPE   1)= 3.12500007994959E-09
 MUTATION (CANCER STAGE   1, DESTABILIZATION/GATE   0, MUTATION TYPE   1)= 3.12500007994959E-09
 GATE-PASS(CANCER STAGE   0, DESTABILIZATION/GATE   0, MUTATION TYPE   1)= 9.33258454012766E-03
 GATE-PASS(CANCER STAGE   1, DESTABILIZATION/GATE   0, MUTATION TYPE   1)= 9.33258454012766E-03
 GROWTH   (CANCER STAGE   0, DESTABILIZATION/GATE   1, MUTATION TYPE   1)= 0.00000000000000E+00
 GROWTH   (CANCER STAGE   1, DESTABILIZATION/GATE   1, MUTATION TYPE   1)= 0.00000000000000E+00
 DEATH    (CANCER STAGE   0, DESTABILIZATION/GATE   1, MUTATION TYPE   1)= 0.00000000000000E+00
 DEATH    (CANCER STAGE   1, DESTABILIZATION/GATE   1, MUTATION TYPE   1)= 0.00000000000000E+00
 MUTATION (CANCER STAGE   0, DESTABILIZATION/GATE   1, MUTATION TYPE   1)= 3.12500781254651E-07
 MUTATION (CANCER STAGE   1, DESTABILIZATION/GATE   1, MUTATION TYPE   1)= 3.12500781254651E-07
 AGE INTERVAL: 0.00000000000000E+00-
 -----------------------------------
 AGE INTERVAL: 7.28280000000000E-01-
 -----------------------------------
 AGE INTERVAL: 2.66666666666667E+01-
 -----------------------------------
 AGE 8.00000000000000E+01 INTEGRATED HAZARD 2.68573062212196E-04 HAZARD 1.15148223281177E-05 OK      16 BAD       6 FAIL       0
 CLOCK TIME USED 3.29000000143424E-01 SECONDS
 CPU TIME USED 3.12001999999998E-02 SECONDS
 MINIMISATION ROUTINE FITTERMVKMULTGATESTOCHHAZ REVISED BY M P LITTLE 11 MARCH 2009
 GESTATION LENGTH   0.7283
 CONVERGENCE CRITERION 1.0000E-15 NUMBER OF INTEGRATION STEPS   100
 MINIMUM STEP LENGTH 1.0000E-25 INTEGRATOR SCALING "SMALL AMOUNT" 1.0000E-40
 INTEGRATOR SCALING THRESHOLD 1.0000E+00
 INTEGRATOR TYPE: BULIRSCH-STOER STIFF           
 MODEL  1 SCALING COEFFICIENT 1.00000000000000E+00
 =================================================
 Y(I,J) IN HAZARD THAT ARE SET TO ZERO
 -------------------------------------
 DESTABILIZATION/GATE LEVEL =    0 DESTABILIZATION TYPE =    1
 DESTABILIZATION/GATE LEVEL =    1 DESTABILIZATION TYPE =    1
 AGE INTERVAL: 0.00000000000000E+00-
 -----------------------------------
 GROWTH   (CANCER STAGE   0, DESTABILIZATION/GATE   0, MUTATION TYPE   1)= 2.09387021095167E+01
 GROWTH   (CANCER STAGE   1, DESTABILIZATION/GATE   0, MUTATION TYPE   1)= 0.00000000000000E+00
 DEATH    (CANCER STAGE   0, DESTABILIZATION/GATE   0, MUTATION TYPE   1)= 0.00000000000000E+00
 DEATH    (CANCER STAGE   1, DESTABILIZATION/GATE   0, MUTATION TYPE   1)= 0.00000000000000E+00
 MUTATION (CANCER STAGE   0, DESTABILIZATION/GATE   0, MUTATION TYPE   1)= 6.25000006265475E-10
 MUTATION (CANCER STAGE   1, DESTABILIZATION/GATE   0, MUTATION TYPE   1)= 6.25000006265475E-10
 GATE-PASS(CANCER STAGE   0, DESTABILIZATION/GATE   0, MUTATION TYPE   1)= 9.33258454012766E-03
 GATE-PASS(CANCER STAGE   1, DESTABILIZATION/GATE   0, MUTATION TYPE   1)= 9.33258454012766E-03
 GROWTH   (CANCER STAGE   0, DESTABILIZATION/GATE   1, MUTATION TYPE   1)= 2.19387021095167E+01
 GROWTH   (CANCER STAGE   1, DESTABILIZATION/GATE   1, MUTATION TYPE   1)= 0.00000000000000E+00
 DEATH    (CANCER STAGE   0, DESTABILIZATION/GATE   1, MUTATION TYPE   1)= 0.00000000000000E+00
 DEATH    (CANCER STAGE   1, DESTABILIZATION/GATE   1, MUTATION TYPE   1)= 0.00000000000000E+00
 MUTATION (CANCER STAGE   0, DESTABILIZATION/GATE   1, MUTATION TYPE   1)= 6.25000312518181E-08
 MUTATION (CANCER STAGE   1, DESTABILIZATION/GATE   1, MUTATION TYPE   1)= 6.25000312518181E-08
 AGE INTERVAL: 7.28280000000000E-01-
 -----------------------------------
 GROWTH   (CANCER STAGE   0, DESTABILIZATION/GATE   0, MUTATION TYPE   1)= 0.00000000000000E+00
 GROWTH   (CANCER STAGE   1, DESTABILIZATION/GATE   0, MUTATION TYPE   1)= 0.00000000000000E+00
 DEATH    (CANCER STAGE   0, DESTABILIZATION/GATE   0, MUTATION TYPE   1)= 0.00000000000000E+00
 DEATH    (CANCER STAGE   1, DESTABILIZATION/GATE   0, MUTATION TYPE   1)= 0.00000000000000E+00
 MUTATION (CANCER STAGE   0, DESTABILIZATION/GATE   0, MUTATION TYPE   1)= 6.25000006265475E-10
 MUTATION (CANCER STAGE   1, DESTABILIZATION/GATE   0, MUTATION TYPE   1)= 6.25000006265475E-10
 GATE-PASS(CANCER STAGE   0, DESTABILIZATION/GATE   0, MUTATION TYPE   1)= 9.33258454012766E-03
 GATE-PASS(CANCER STAGE   1, DESTABILIZATION/GATE   0, MUTATION TYPE   1)= 9.33258454012766E-03
 GROWTH   (CANCER STAGE   0, DESTABILIZATION/GATE   1, MUTATION TYPE   1)= 0.00000000000000E+00
 GROWTH   (CANCER STAGE   1, DESTABILIZATION/GATE   1, MUTATION TYPE   1)= 0.00000000000000E+00
 DEATH    (CANCER STAGE   0, DESTABILIZATION/GATE   1, MUTATION TYPE   1)= 0.00000000000000E+00
 DEATH    (CANCER STAGE   1, DESTABILIZATION/GATE   1, MUTATION TYPE   1)= 0.00000000000000E+00
 MUTATION (CANCER STAGE   0, DESTABILIZATION/GATE   1, MUTATION TYPE   1)= 6.25000312518181E-08
 MUTATION (CANCER STAGE   1, DESTABILIZATION/GATE   1, MUTATION TYPE   1)= 6.25000312518181E-08
 AGE INTERVAL: 2.66666666666667E+01-
 -----------------------------------
 GROWTH   (CANCER STAGE   0, DESTABILIZATION/GATE   0, MUTATION TYPE   1)= 0.00000000000000E+00
 GROWTH   (CANCER STAGE   1, DESTABILIZATION/GATE   0, MUTATION TYPE   1)= 0.00000000000000E+00
 DEATH    (CANCER STAGE   0, DESTABILIZATION/GATE   0, MUTATION TYPE   1)= 0.00000000000000E+00
 DEATH    (CANCER STAGE   1, DESTABILIZATION/GATE   0, MUTATION TYPE   1)= 0.00000000000000E+00
 MUTATION (CANCER STAGE   0, DESTABILIZATION/GATE   0, MUTATION TYPE   1)= 6.25000030921030E-09
 MUTATION (CANCER STAGE   1, DESTABILIZATION/GATE   0, MUTATION TYPE   1)= 6.25000030921030E-09
 GATE-PASS(CANCER STAGE   0, DESTABILIZATION/GATE   0, MUTATION TYPE   1)= 9.33258454012766E-03
 GATE-PASS(CANCER STAGE   1, DESTABILIZATION/GATE   0, MUTATION TYPE   1)= 9.33258454012766E-03
 GROWTH   (CANCER STAGE   0, DESTABILIZATION/GATE   1, MUTATION TYPE   1)= 0.00000000000000E+00
 GROWTH   (CANCER STAGE   1, DESTABILIZATION/GATE   1, MUTATION TYPE   1)= 0.00000000000000E+00
 DEATH    (CANCER STAGE   0, DESTABILIZATION/GATE   1, MUTATION TYPE   1)= 0.00000000000000E+00
 DEATH    (CANCER STAGE   1, DESTABILIZATION/GATE   1, MUTATION TYPE   1)= 0.00000000000000E+00
 MUTATION (CANCER STAGE   0, DESTABILIZATION/GATE   1, MUTATION TYPE   1)= 6.25003125017989E-07
 MUTATION (CANCER STAGE   1, DESTABILIZATION/GATE   1, MUTATION TYPE   1)= 6.25003125017989E-07
 AGE INTERVAL: 0.00000000000000E+00-
 -----------------------------------
 AGE INTERVAL: 7.28280000000000E-01-
 -----------------------------------
 AGE INTERVAL: 2.66666666666667E+01-
 -----------------------------------
 AGE 8.00000000000000E+01 INTEGRATED HAZARD 1.04139092732207E-03 HAZARD 4.54397474766269E-05 OK      15 BAD       4 FAIL       0
 CLOCK TIME USED 3.34000000031665E-01 SECONDS
 CPU TIME USED 1.56001000000001E-02 SECONDS
 MINIMISATION ROUTINE FITTERMVKMULTGATESTOCHHAZ REVISED BY M P LITTLE 11 MARCH 2009
 GESTATION LENGTH   0.7283
 CONVERGENCE CRITERION 1.0000E-15 NUMBER OF INTEGRATION STEPS   100
 MINIMUM STEP LENGTH 1.0000E-25 INTEGRATOR SCALING "SMALL AMOUNT" 1.0000E-40
 INTEGRATOR SCALING THRESHOLD 1.0000E+00
 INTEGRATOR TYPE: BULIRSCH-STOER STIFF           
 MODEL  1 SCALING COEFFICIENT 1.00000000000000E+00
 =================================================
 Y(I,J) IN HAZARD THAT ARE SET TO ZERO
 -------------------------------------
 DESTABILIZATION/GATE LEVEL =    0 DESTABILIZATION TYPE =    1
 DESTABILIZATION/GATE LEVEL =    1 DESTABILIZATION TYPE =    1
 AGE INTERVAL: 0.00000000000000E+00-
 -----------------------------------
 GROWTH   (CANCER STAGE   0, DESTABILIZATION/GATE   0, MUTATION TYPE   1)= 2.47457388567015E+01
 GROWTH   (CANCER STAGE   1, DESTABILIZATION/GATE   0, MUTATION TYPE   1)= 0.00000000000000E+00
 DEATH    (CANCER STAGE   0, DESTABILIZATION/GATE   0, MUTATION TYPE   1)= 0.00000000000000E+00
 DEATH    (CANCER STAGE   1, DESTABILIZATION/GATE   0, MUTATION TYPE   1)= 0.00000000000000E+00
 MUTATION (CANCER STAGE   0, DESTABILIZATION/GATE   0, MUTATION TYPE   1)= 8.75000008771665E-10
 MUTATION (CANCER STAGE   1, DESTABILIZATION/GATE   0, MUTATION TYPE   1)= 8.75000008771665E-10
 GATE-PASS(CANCER STAGE   0, DESTABILIZATION/GATE   0, MUTATION TYPE   1)= 9.33258454012767E-03
 GATE-PASS(CANCER STAGE   1, DESTABILIZATION/GATE   0, MUTATION TYPE   1)= 9.33258454012767E-03
 GROWTH   (CANCER STAGE   0, DESTABILIZATION/GATE   1, MUTATION TYPE   1)= 2.57457388567015E+01
 GROWTH   (CANCER STAGE   1, DESTABILIZATION/GATE   1, MUTATION TYPE   1)= 0.00000000000000E+00
 DEATH    (CANCER STAGE   0, DESTABILIZATION/GATE   1, MUTATION TYPE   1)= 0.00000000000000E+00
 DEATH    (CANCER STAGE   1, DESTABILIZATION/GATE   1, MUTATION TYPE   1)= 0.00000000000000E+00
 MUTATION (CANCER STAGE   0, DESTABILIZATION/GATE   1, MUTATION TYPE   1)= 8.75000437525453E-08
 MUTATION (CANCER STAGE   1, DESTABILIZATION/GATE   1, MUTATION TYPE   1)= 8.75000437525453E-08
 AGE INTERVAL: 7.28280000000000E-01-
 -----------------------------------
 GROWTH   (CANCER STAGE   0, DESTABILIZATION/GATE   0, MUTATION TYPE   1)= 0.00000000000000E+00
 GROWTH   (CANCER STAGE   1, DESTABILIZATION/GATE   0, MUTATION TYPE   1)= 0.00000000000000E+00
 DEATH    (CANCER STAGE   0, DESTABILIZATION/GATE   0, MUTATION TYPE   1)= 0.00000000000000E+00
 DEATH    (CANCER STAGE   1, DESTABILIZATION/GATE   0, MUTATION TYPE   1)= 0.00000000000000E+00
 MUTATION (CANCER STAGE   0, DESTABILIZATION/GATE   0, MUTATION TYPE   1)= 8.75000008771665E-10
 MUTATION (CANCER STAGE   1, DESTABILIZATION/GATE   0, MUTATION TYPE   1)= 8.75000008771665E-10
 GATE-PASS(CANCER STAGE   0, DESTABILIZATION/GATE   0, MUTATION TYPE   1)= 9.33258454012767E-03
 GATE-PASS(CANCER STAGE   1, DESTABILIZATION/GATE   0, MUTATION TYPE   1)= 9.33258454012767E-03
 GROWTH   (CANCER STAGE   0, DESTABILIZATION/GATE   1, MUTATION TYPE   1)= 0.00000000000000E+00
 GROWTH   (CANCER STAGE   1, DESTABILIZATION/GATE   1, MUTATION TYPE   1)= 0.00000000000000E+00
 DEATH    (CANCER STAGE   0, DESTABILIZATION/GATE   1, MUTATION TYPE   1)= 0.00000000000000E+00
 DEATH    (CANCER STAGE   1, DESTABILIZATION/GATE   1, MUTATION TYPE   1)= 0.00000000000000E+00
 MUTATION (CANCER STAGE   0, DESTABILIZATION/GATE   1, MUTATION TYPE   1)= 8.75000437525453E-08
 MUTATION (CANCER STAGE   1, DESTABILIZATION/GATE   1, MUTATION TYPE   1)= 8.75000437525453E-08
 AGE INTERVAL: 2.66666666666667E+01-
 -----------------------------------
 GROWTH   (CANCER STAGE   0, DESTABILIZATION/GATE   0, MUTATION TYPE   1)= 0.00000000000000E+00
 GROWTH   (CANCER STAGE   1, DESTABILIZATION/GATE   0, MUTATION TYPE   1)= 0.00000000000000E+00
 DEATH    (CANCER STAGE   0, DESTABILIZATION/GATE   0, MUTATION TYPE   1)= 0.00000000000000E+00
 DEATH    (CANCER STAGE   1, DESTABILIZATION/GATE   0, MUTATION TYPE   1)= 0.00000000000000E+00
 MUTATION (CANCER STAGE   0, DESTABILIZATION/GATE   0, MUTATION TYPE   1)= 8.75000008771665E-10
 MUTATION (CANCER STAGE   1, DESTABILIZATION/GATE   0, MUTATION TYPE   1)= 8.75000008771665E-10
 GATE-PASS(CANCER STAGE   0, DESTABILIZATION/GATE   0, MUTATION TYPE   1)= 9.33258454012767E-03
 GATE-PASS(CANCER STAGE   1, DESTABILIZATION/GATE   0, MUTATION TYPE   1)= 9.33258454012767E-03
 GROWTH   (CANCER STAGE   0, DESTABILIZATION/GATE   1, MUTATION TYPE   1)= 0.00000000000000E+00
 GROWTH   (CANCER STAGE   1, DESTABILIZATION/GATE   1, MUTATION TYPE   1)= 0.00000000000000E+00
 DEATH    (CANCER STAGE   0, DESTABILIZATION/GATE   1, MUTATION TYPE   1)= 0.00000000000000E+00
 DEATH    (CANCER STAGE   1, DESTABILIZATION/GATE   1, MUTATION TYPE   1)= 0.00000000000000E+00
 MUTATION (CANCER STAGE   0, DESTABILIZATION/GATE   1, MUTATION TYPE   1)= 8.75000437525453E-08
 MUTATION (CANCER STAGE   1, DESTABILIZATION/GATE   1, MUTATION TYPE   1)= 8.75000437525453E-08
 AGE INTERVAL: 0.00000000000000E+00-
 -----------------------------------
 AGE INTERVAL: 7.28280000000000E-01-
 -----------------------------------
 AGE INTERVAL: 2.66666666666667E+01-
 -----------------------------------
 AGE 8.00000000000000E+01 INTEGRATED HAZARD 4.29840084222249E-04 HAZARD 1.59062232799372E-05 OK      16 BAD       6 FAIL       0
 CLOCK TIME USED 3.45000000204891E-01 SECONDS
 CPU TIME USED 0.00000000000000E+00 SECONDS
 MINIMISATION ROUTINE FITTERMVKMULTGATESTOCHHAZ REVISED BY M P LITTLE 11 MARCH 2009
 GESTATION LENGTH   0.7283
 CONVERGENCE CRITERION 1.0000E-15 NUMBER OF INTEGRATION STEPS   100
 MINIMUM STEP LENGTH 1.0000E-25 INTEGRATOR SCALING "SMALL AMOUNT" 1.0000E-40
 INTEGRATOR SCALING THRESHOLD 1.0000E+00
 INTEGRATOR TYPE: BULIRSCH-STOER STIFF           
 MODEL  1 SCALING COEFFICIENT 1.00000000000000E+00
 =================================================
 Y(I,J) IN HAZARD THAT ARE SET TO ZERO
 -------------------------------------
 DESTABILIZATION/GATE LEVEL =    0 DESTABILIZATION TYPE =    1
 DESTABILIZATION/GATE LEVEL =    1 DESTABILIZATION TYPE =    1
 AGE INTERVAL: 0.00000000000000E+00-
 -----------------------------------
 GROWTH   (CANCER STAGE   0, DESTABILIZATION/GATE   0, MUTATION TYPE   1)= 2.47457388567015E+01
 GROWTH   (CANCER STAGE   1, DESTABILIZATION/GATE   0, MUTATION TYPE   1)= 0.00000000000000E+00
 DEATH    (CANCER STAGE   0, DESTABILIZATION/GATE   0, MUTATION TYPE   1)= 0.00000000000000E+00
 DEATH    (CANCER STAGE   1, DESTABILIZATION/GATE   0, MUTATION TYPE   1)= 0.00000000000000E+00
 MUTATION (CANCER STAGE   0, DESTABILIZATION/GATE   0, MUTATION TYPE   1)= 8.75000008771665E-10
 MUTATION (CANCER STAGE   1, DESTABILIZATION/GATE   0, MUTATION TYPE   1)= 8.75000008771665E-10
 GATE-PASS(CANCER STAGE   0, DESTABILIZATION/GATE   0, MUTATION TYPE   1)= 9.33258454012767E-03
 GATE-PASS(CANCER STAGE   1, DESTABILIZATION/GATE   0, MUTATION TYPE   1)= 9.33258454012767E-03
 GROWTH   (CANCER STAGE   0, DESTABILIZATION/GATE   1, MUTATION TYPE   1)= 2.57457388567015E+01
 GROWTH   (CANCER STAGE   1, DESTABILIZATION/GATE   1, MUTATION TYPE   1)= 0.00000000000000E+00
 DEATH    (CANCER STAGE   0, DESTABILIZATION/GATE   1, MUTATION TYPE   1)= 0.00000000000000E+00
 DEATH    (CANCER STAGE   1, DESTABILIZATION/GATE   1, MUTATION TYPE   1)= 0.00000000000000E+00
 MUTATION (CANCER STAGE   0, DESTABILIZATION/GATE   1, MUTATION TYPE   1)= 8.75000437525453E-08
 MUTATION (CANCER STAGE   1, DESTABILIZATION/GATE   1, MUTATION TYPE   1)= 8.75000437525453E-08
 AGE INTERVAL: 7.28280000000000E-01-
 -----------------------------------
 GROWTH   (CANCER STAGE   0, DESTABILIZATION/GATE   0, MUTATION TYPE   1)= 0.00000000000000E+00
 GROWTH   (CANCER STAGE   1, DESTABILIZATION/GATE   0, MUTATION TYPE   1)= 0.00000000000000E+00
 DEATH    (CANCER STAGE   0, DESTABILIZATION/GATE   0, MUTATION TYPE   1)= 0.00000000000000E+00
 DEATH    (CANCER STAGE   1, DESTABILIZATION/GATE   0, MUTATION TYPE   1)= 0.00000000000000E+00
 MUTATION (CANCER STAGE   0, DESTABILIZATION/GATE   0, MUTATION TYPE   1)= 8.75000008771665E-10
 MUTATION (CANCER STAGE   1, DESTABILIZATION/GATE   0, MUTATION TYPE   1)= 8.75000008771665E-10
 GATE-PASS(CANCER STAGE   0, DESTABILIZATION/GATE   0, MUTATION TYPE   1)= 9.33258454012767E-03
 GATE-PASS(CANCER STAGE   1, DESTABILIZATION/GATE   0, MUTATION TYPE   1)= 9.33258454012767E-03
 GROWTH   (CANCER STAGE   0, DESTABILIZATION/GATE   1, MUTATION TYPE   1)= 0.00000000000000E+00
 GROWTH   (CANCER STAGE   1, DESTABILIZATION/GATE   1, MUTATION TYPE   1)= 0.00000000000000E+00
 DEATH    (CANCER STAGE   0, DESTABILIZATION/GATE   1, MUTATION TYPE   1)= 0.00000000000000E+00
 DEATH    (CANCER STAGE   1, DESTABILIZATION/GATE   1, MUTATION TYPE   1)= 0.00000000000000E+00
 MUTATION (CANCER STAGE   0, DESTABILIZATION/GATE   1, MUTATION TYPE   1)= 8.75000437525453E-08
 MUTATION (CANCER STAGE   1, DESTABILIZATION/GATE   1, MUTATION TYPE   1)= 8.75000437525453E-08
 AGE INTERVAL: 2.66666666666667E+01-
 -----------------------------------
 GROWTH   (CANCER STAGE   0, DESTABILIZATION/GATE   0, MUTATION TYPE   1)= 0.00000000000000E+00
 GROWTH   (CANCER STAGE   1, DESTABILIZATION/GATE   0, MUTATION TYPE   1)= 0.00000000000000E+00
 DEATH    (CANCER STAGE   0, DESTABILIZATION/GATE   0, MUTATION TYPE   1)= 0.00000000000000E+00
 DEATH    (CANCER STAGE   1, DESTABILIZATION/GATE   0, MUTATION TYPE   1)= 0.00000000000000E+00
 MUTATION (CANCER STAGE   0, DESTABILIZATION/GATE   0, MUTATION TYPE   1)= 1.05000000574733E-09
 MUTATION (CANCER STAGE   1, DESTABILIZATION/GATE   0, MUTATION TYPE   1)= 1.05000000574733E-09
 GATE-PASS(CANCER STAGE   0, DESTABILIZATION/GATE   0, MUTATION TYPE   1)= 9.33258454012767E-03
 GATE-PASS(CANCER STAGE   1, DESTABILIZATION/GATE   0, MUTATION TYPE   1)= 9.33258454012767E-03
 GROWTH   (CANCER STAGE   0, DESTABILIZATION/GATE   1, MUTATION TYPE   1)= 0.00000000000000E+00
 GROWTH   (CANCER STAGE   1, DESTABILIZATION/GATE   1, MUTATION TYPE   1)= 0.00000000000000E+00
 DEATH    (CANCER STAGE   0, DESTABILIZATION/GATE   1, MUTATION TYPE   1)= 0.00000000000000E+00
 DEATH    (CANCER STAGE   1, DESTABILIZATION/GATE   1, MUTATION TYPE   1)= 0.00000000000000E+00
 MUTATION (CANCER STAGE   0, DESTABILIZATION/GATE   1, MUTATION TYPE   1)= 1.05000063003070E-07
 MUTATION (CANCER STAGE   1, DESTABILIZATION/GATE   1, MUTATION TYPE   1)= 1.05000063003070E-07
 AGE INTERVAL: 0.00000000000000E+00-
 -----------------------------------
 AGE INTERVAL: 7.28280000000000E-01-
 -----------------------------------
 AGE INTERVAL: 2.66666666666667E+01-
 -----------------------------------
 AGE 8.00000000000000E+01 INTEGRATED HAZARD 5.88584984152740E-04 HAZARD 2.24620026904096E-05 OK      17 BAD       7 FAIL       0
 CLOCK TIME USED 3.27000000048429E-01 SECONDS
 CPU TIME USED 3.12002000000000E-02 SECONDS
 MINIMISATION ROUTINE FITTERMVKMULTGATESTOCHHAZ REVISED BY M P LITTLE 11 MARCH 2009
 GESTATION LENGTH   0.7283
 CONVERGENCE CRITERION 1.0000E-15 NUMBER OF INTEGRATION STEPS   100
 MINIMUM STEP LENGTH 1.0000E-25 INTEGRATOR SCALING "SMALL AMOUNT" 1.0000E-40
 INTEGRATOR SCALING THRESHOLD 1.0000E+00
 INTEGRATOR TYPE: BULIRSCH-STOER STIFF           
 MODEL  1 SCALING COEFFICIENT 1.00000000000000E+00
 =================================================
 Y(I,J) IN HAZARD THAT ARE SET TO ZERO
 -------------------------------------
 DESTABILIZATION/GATE LEVEL =    0 DESTABILIZATION TYPE =    1
 DESTABILIZATION/GATE LEVEL =    1 DESTABILIZATION TYPE =    1
 AGE INTERVAL: 0.00000000000000E+00-
 -----------------------------------
 GROWTH   (CANCER STAGE   0, DESTABILIZATION/GATE   0, MUTATION TYPE   1)= 2.47457388567015E+01
 GROWTH   (CANCER STAGE   1, DESTABILIZATION/GATE   0, MUTATION TYPE   1)= 0.00000000000000E+00
 DEATH    (CANCER STAGE   0, DESTABILIZATION/GATE   0, MUTATION TYPE   1)= 0.00000000000000E+00
 DEATH    (CANCER STAGE   1, DESTABILIZATION/GATE   0, MUTATION TYPE   1)= 0.00000000000000E+00
 MUTATION (CANCER STAGE   0, DESTABILIZATION/GATE   0, MUTATION TYPE   1)= 8.75000008771665E-10
 MUTATION (CANCER STAGE   1, DESTABILIZATION/GATE   0, MUTATION TYPE   1)= 8.75000008771665E-10
 GATE-PASS(CANCER STAGE   0, DESTABILIZATION/GATE   0, MUTATION TYPE   1)= 9.33258454012767E-03
 GATE-PASS(CANCER STAGE   1, DESTABILIZATION/GATE   0, MUTATION TYPE   1)= 9.33258454012767E-03
 GROWTH   (CANCER STAGE   0, DESTABILIZATION/GATE   1, MUTATION TYPE   1)= 2.57457388567015E+01
 GROWTH   (CANCER STAGE   1, DESTABILIZATION/GATE   1, MUTATION TYPE   1)= 0.00000000000000E+00
 DEATH    (CANCER STAGE   0, DESTABILIZATION/GATE   1, MUTATION TYPE   1)= 0.00000000000000E+00
 DEATH    (CANCER STAGE   1, DESTABILIZATION/GATE   1, MUTATION TYPE   1)= 0.00000000000000E+00
 MUTATION (CANCER STAGE   0, DESTABILIZATION/GATE   1, MUTATION TYPE   1)= 8.75000437525453E-08
 MUTATION (CANCER STAGE   1, DESTABILIZATION/GATE   1, MUTATION TYPE   1)= 8.75000437525453E-08
 AGE INTERVAL: 7.28280000000000E-01-
 -----------------------------------
 GROWTH   (CANCER STAGE   0, DESTABILIZATION/GATE   0, MUTATION TYPE   1)= 0.00000000000000E+00
 GROWTH   (CANCER STAGE   1, DESTABILIZATION/GATE   0, MUTATION TYPE   1)= 0.00000000000000E+00
 DEATH    (CANCER STAGE   0, DESTABILIZATION/GATE   0, MUTATION TYPE   1)= 0.00000000000000E+00
 DEATH    (CANCER STAGE   1, DESTABILIZATION/GATE   0, MUTATION TYPE   1)= 0.00000000000000E+00
 MUTATION (CANCER STAGE   0, DESTABILIZATION/GATE   0, MUTATION TYPE   1)= 8.75000008771665E-10
 MUTATION (CANCER STAGE   1, DESTABILIZATION/GATE   0, MUTATION TYPE   1)= 8.75000008771665E-10
 GATE-PASS(CANCER STAGE   0, DESTABILIZATION/GATE   0, MUTATION TYPE   1)= 9.33258454012767E-03
 GATE-PASS(CANCER STAGE   1, DESTABILIZATION/GATE   0, MUTATION TYPE   1)= 9.33258454012767E-03
 GROWTH   (CANCER STAGE   0, DESTABILIZATION/GATE   1, MUTATION TYPE   1)= 0.00000000000000E+00
 GROWTH   (CANCER STAGE   1, DESTABILIZATION/GATE   1, MUTATION TYPE   1)= 0.00000000000000E+00
 DEATH    (CANCER STAGE   0, DESTABILIZATION/GATE   1, MUTATION TYPE   1)= 0.00000000000000E+00
 DEATH    (CANCER STAGE   1, DESTABILIZATION/GATE   1, MUTATION TYPE   1)= 0.00000000000000E+00
 MUTATION (CANCER STAGE   0, DESTABILIZATION/GATE   1, MUTATION TYPE   1)= 8.75000437525453E-08
 MUTATION (CANCER STAGE   1, DESTABILIZATION/GATE   1, MUTATION TYPE   1)= 8.75000437525453E-08
 AGE INTERVAL: 2.66666666666667E+01-
 -----------------------------------
 GROWTH   (CANCER STAGE   0, DESTABILIZATION/GATE   0, MUTATION TYPE   1)= 0.00000000000000E+00
 GROWTH   (CANCER STAGE   1, DESTABILIZATION/GATE   0, MUTATION TYPE   1)= 0.00000000000000E+00
 DEATH    (CANCER STAGE   0, DESTABILIZATION/GATE   0, MUTATION TYPE   1)= 0.00000000000000E+00
 DEATH    (CANCER STAGE   1, DESTABILIZATION/GATE   0, MUTATION TYPE   1)= 0.00000000000000E+00
 MUTATION (CANCER STAGE   0, DESTABILIZATION/GATE   0, MUTATION TYPE   1)= 1.31250001158152E-09
 MUTATION (CANCER STAGE   1, DESTABILIZATION/GATE   0, MUTATION TYPE   1)= 1.31250001158152E-09
 GATE-PASS(CANCER STAGE   0, DESTABILIZATION/GATE   0, MUTATION TYPE   1)= 9.33258454012767E-03
 GATE-PASS(CANCER STAGE   1, DESTABILIZATION/GATE   0, MUTATION TYPE   1)= 9.33258454012767E-03
 GROWTH   (CANCER STAGE   0, DESTABILIZATION/GATE   1, MUTATION TYPE   1)= 0.00000000000000E+00
 GROWTH   (CANCER STAGE   1, DESTABILIZATION/GATE   1, MUTATION TYPE   1)= 0.00000000000000E+00
 DEATH    (CANCER STAGE   0, DESTABILIZATION/GATE   1, MUTATION TYPE   1)= 0.00000000000000E+00
 DEATH    (CANCER STAGE   1, DESTABILIZATION/GATE   1, MUTATION TYPE   1)= 0.00000000000000E+00
 MUTATION (CANCER STAGE   0, DESTABILIZATION/GATE   1, MUTATION TYPE   1)= 1.31250098436515E-07
 MUTATION (CANCER STAGE   1, DESTABILIZATION/GATE   1, MUTATION TYPE   1)= 1.31250098436515E-07
 AGE INTERVAL: 0.00000000000000E+00-
 -----------------------------------
 AGE INTERVAL: 7.28280000000000E-01-
 -----------------------------------
 AGE INTERVAL: 2.66666666666667E+01-
 -----------------------------------
 AGE 8.00000000000000E+01 INTEGRATED HAZARD 8.74184106909109E-04 HAZARD 3.44005555233898E-05 OK      18 BAD      10 FAIL       0
 CLOCK TIME USED 3.28999999910593E-01 SECONDS
 CPU TIME USED 3.12002000000000E-02 SECONDS
 MINIMISATION ROUTINE FITTERMVKMULTGATESTOCHHAZ REVISED BY M P LITTLE 11 MARCH 2009
 GESTATION LENGTH   0.7283
 CONVERGENCE CRITERION 1.0000E-15 NUMBER OF INTEGRATION STEPS   100
 MINIMUM STEP LENGTH 1.0000E-25 INTEGRATOR SCALING "SMALL AMOUNT" 1.0000E-40
 INTEGRATOR SCALING THRESHOLD 1.0000E+00
 INTEGRATOR TYPE: BULIRSCH-STOER STIFF           
 MODEL  1 SCALING COEFFICIENT 1.00000000000000E+00
 =================================================
 Y(I,J) IN HAZARD THAT ARE SET TO ZERO
 -------------------------------------
 DESTABILIZATION/GATE LEVEL =    0 DESTABILIZATION TYPE =    1
 DESTABILIZATION/GATE LEVEL =    1 DESTABILIZATION TYPE =    1
 AGE INTERVAL: 0.00000000000000E+00-
 -----------------------------------
 GROWTH   (CANCER STAGE   0, DESTABILIZATION/GATE   0, MUTATION TYPE   1)= 2.47457388567015E+01
 GROWTH   (CANCER STAGE   1, DESTABILIZATION/GATE   0, MUTATION TYPE   1)= 0.00000000000000E+00
 DEATH    (CANCER STAGE   0, DESTABILIZATION/GATE   0, MUTATION TYPE   1)= 0.00000000000000E+00
 DEATH    (CANCER STAGE   1, DESTABILIZATION/GATE   0, MUTATION TYPE   1)= 0.00000000000000E+00
 MUTATION (CANCER STAGE   0, DESTABILIZATION/GATE   0, MUTATION TYPE   1)= 8.75000008771665E-10
 MUTATION (CANCER STAGE   1, DESTABILIZATION/GATE   0, MUTATION TYPE   1)= 8.75000008771665E-10
 GATE-PASS(CANCER STAGE   0, DESTABILIZATION/GATE   0, MUTATION TYPE   1)= 9.33258454012767E-03
 GATE-PASS(CANCER STAGE   1, DESTABILIZATION/GATE   0, MUTATION TYPE   1)= 9.33258454012767E-03
 GROWTH   (CANCER STAGE   0, DESTABILIZATION/GATE   1, MUTATION TYPE   1)= 2.57457388567015E+01
 GROWTH   (CANCER STAGE   1, DESTABILIZATION/GATE   1, MUTATION TYPE   1)= 0.00000000000000E+00
 DEATH    (CANCER STAGE   0, DESTABILIZATION/GATE   1, MUTATION TYPE   1)= 0.00000000000000E+00
 DEATH    (CANCER STAGE   1, DESTABILIZATION/GATE   1, MUTATION TYPE   1)= 0.00000000000000E+00
 MUTATION (CANCER STAGE   0, DESTABILIZATION/GATE   1, MUTATION TYPE   1)= 8.75000437525453E-08
 MUTATION (CANCER STAGE   1, DESTABILIZATION/GATE   1, MUTATION TYPE   1)= 8.75000437525453E-08
 AGE INTERVAL: 7.28280000000000E-01-
 -----------------------------------
 GROWTH   (CANCER STAGE   0, DESTABILIZATION/GATE   0, MUTATION TYPE   1)= 0.00000000000000E+00
 GROWTH   (CANCER STAGE   1, DESTABILIZATION/GATE   0, MUTATION TYPE   1)= 0.00000000000000E+00
 DEATH    (CANCER STAGE   0, DESTABILIZATION/GATE   0, MUTATION TYPE   1)= 0.00000000000000E+00
 DEATH    (CANCER STAGE   1, DESTABILIZATION/GATE   0, MUTATION TYPE   1)= 0.00000000000000E+00
 MUTATION (CANCER STAGE   0, DESTABILIZATION/GATE   0, MUTATION TYPE   1)= 8.75000008771665E-10
 MUTATION (CANCER STAGE   1, DESTABILIZATION/GATE   0, MUTATION TYPE   1)= 8.75000008771665E-10
 GATE-PASS(CANCER STAGE   0, DESTABILIZATION/GATE   0, MUTATION TYPE   1)= 9.33258454012767E-03
 GATE-PASS(CANCER STAGE   1, DESTABILIZATION/GATE   0, MUTATION TYPE   1)= 9.33258454012767E-03
 GROWTH   (CANCER STAGE   0, DESTABILIZATION/GATE   1, MUTATION TYPE   1)= 0.00000000000000E+00
 GROWTH   (CANCER STAGE   1, DESTABILIZATION/GATE   1, MUTATION TYPE   1)= 0.00000000000000E+00
 DEATH    (CANCER STAGE   0, DESTABILIZATION/GATE   1, MUTATION TYPE   1)= 0.00000000000000E+00
 DEATH    (CANCER STAGE   1, DESTABILIZATION/GATE   1, MUTATION TYPE   1)= 0.00000000000000E+00
 MUTATION (CANCER STAGE   0, DESTABILIZATION/GATE   1, MUTATION TYPE   1)= 8.75000437525453E-08
 MUTATION (CANCER STAGE   1, DESTABILIZATION/GATE   1, MUTATION TYPE   1)= 8.75000437525453E-08
 AGE INTERVAL: 2.66666666666667E+01-
 -----------------------------------
 GROWTH   (CANCER STAGE   0, DESTABILIZATION/GATE   0, MUTATION TYPE   1)= 0.00000000000000E+00
 GROWTH   (CANCER STAGE   1, DESTABILIZATION/GATE   0, MUTATION TYPE   1)= 0.00000000000000E+00
 DEATH    (CANCER STAGE   0, DESTABILIZATION/GATE   0, MUTATION TYPE   1)= 0.00000000000000E+00
 DEATH    (CANCER STAGE   1, DESTABILIZATION/GATE   0, MUTATION TYPE   1)= 0.00000000000000E+00
 MUTATION (CANCER STAGE   0, DESTABILIZATION/GATE   0, MUTATION TYPE   1)= 1.75000001657888E-09
 MUTATION (CANCER STAGE   1, DESTABILIZATION/GATE   0, MUTATION TYPE   1)= 1.75000001657888E-09
 GATE-PASS(CANCER STAGE   0, DESTABILIZATION/GATE   0, MUTATION TYPE   1)= 9.33258454012767E-03
 GATE-PASS(CANCER STAGE   1, DESTABILIZATION/GATE   0, MUTATION TYPE   1)= 9.33258454012767E-03
 GROWTH   (CANCER STAGE   0, DESTABILIZATION/GATE   1, MUTATION TYPE   1)= 0.00000000000000E+00
 GROWTH   (CANCER STAGE   1, DESTABILIZATION/GATE   1, MUTATION TYPE   1)= 0.00000000000000E+00
 DEATH    (CANCER STAGE   0, DESTABILIZATION/GATE   1, MUTATION TYPE   1)= 0.00000000000000E+00
 DEATH    (CANCER STAGE   1, DESTABILIZATION/GATE   1, MUTATION TYPE   1)= 0.00000000000000E+00
 MUTATION (CANCER STAGE   0, DESTABILIZATION/GATE   1, MUTATION TYPE   1)= 1.75000174995551E-07
 MUTATION (CANCER STAGE   1, DESTABILIZATION/GATE   1, MUTATION TYPE   1)= 1.75000174995551E-07
 AGE INTERVAL: 0.00000000000000E+00-
 -----------------------------------
 AGE INTERVAL: 7.28280000000000E-01-
 -----------------------------------
 AGE INTERVAL: 2.66666666666667E+01-
 -----------------------------------
 AGE 8.00000000000000E+01 INTEGRATED HAZARD 1.47662727623631E-03 HAZARD 5.99000945716415E-05 OK      18 BAD       8 FAIL       0
 CLOCK TIME USED 3.37999999988824E-01 SECONDS
 CPU TIME USED 3.12002000000000E-02 SECONDS
 MINIMISATION ROUTINE FITTERMVKMULTGATESTOCHHAZ REVISED BY M P LITTLE 11 MARCH 2009
 GESTATION LENGTH   0.7283
 CONVERGENCE CRITERION 1.0000E-15 NUMBER OF INTEGRATION STEPS   100
 MINIMUM STEP LENGTH 1.0000E-25 INTEGRATOR SCALING "SMALL AMOUNT" 1.0000E-40
 INTEGRATOR SCALING THRESHOLD 1.0000E+00
 INTEGRATOR TYPE: BULIRSCH-STOER STIFF           
 MODEL  1 SCALING COEFFICIENT 1.00000000000000E+00
 =================================================
 Y(I,J) IN HAZARD THAT ARE SET TO ZERO
 -------------------------------------
 DESTABILIZATION/GATE LEVEL =    0 DESTABILIZATION TYPE =    1
 DESTABILIZATION/GATE LEVEL =    1 DESTABILIZATION TYPE =    1
 AGE INTERVAL: 0.00000000000000E+00-
 -----------------------------------
 GROWTH   (CANCER STAGE   0, DESTABILIZATION/GATE   0, MUTATION TYPE   1)= 2.47457388567015E+01
 GROWTH   (CANCER STAGE   1, DESTABILIZATION/GATE   0, MUTATION TYPE   1)= 0.00000000000000E+00
 DEATH    (CANCER STAGE   0, DESTABILIZATION/GATE   0, MUTATION TYPE   1)= 0.00000000000000E+00
 DEATH    (CANCER STAGE   1, DESTABILIZATION/GATE   0, MUTATION TYPE   1)= 0.00000000000000E+00
 MUTATION (CANCER STAGE   0, DESTABILIZATION/GATE   0, MUTATION TYPE   1)= 8.75000008771665E-10
 MUTATION (CANCER STAGE   1, DESTABILIZATION/GATE   0, MUTATION TYPE   1)= 8.75000008771665E-10
 GATE-PASS(CANCER STAGE   0, DESTABILIZATION/GATE   0, MUTATION TYPE   1)= 9.33258454012767E-03
 GATE-PASS(CANCER STAGE   1, DESTABILIZATION/GATE   0, MUTATION TYPE   1)= 9.33258454012767E-03
 GROWTH   (CANCER STAGE   0, DESTABILIZATION/GATE   1, MUTATION TYPE   1)= 2.57457388567015E+01
 GROWTH   (CANCER STAGE   1, DESTABILIZATION/GATE   1, MUTATION TYPE   1)= 0.00000000000000E+00
 DEATH    (CANCER STAGE   0, DESTABILIZATION/GATE   1, MUTATION TYPE   1)= 0.00000000000000E+00
 DEATH    (CANCER STAGE   1, DESTABILIZATION/GATE   1, MUTATION TYPE   1)= 0.00000000000000E+00
 MUTATION (CANCER STAGE   0, DESTABILIZATION/GATE   1, MUTATION TYPE   1)= 8.75000437525453E-08
 MUTATION (CANCER STAGE   1, DESTABILIZATION/GATE   1, MUTATION TYPE   1)= 8.75000437525453E-08
 AGE INTERVAL: 7.28280000000000E-01-
 -----------------------------------
 GROWTH   (CANCER STAGE   0, DESTABILIZATION/GATE   0, MUTATION TYPE   1)= 0.00000000000000E+00
 GROWTH   (CANCER STAGE   1, DESTABILIZATION/GATE   0, MUTATION TYPE   1)= 0.00000000000000E+00
 DEATH    (CANCER STAGE   0, DESTABILIZATION/GATE   0, MUTATION TYPE   1)= 0.00000000000000E+00
 DEATH    (CANCER STAGE   1, DESTABILIZATION/GATE   0, MUTATION TYPE   1)= 0.00000000000000E+00
 MUTATION (CANCER STAGE   0, DESTABILIZATION/GATE   0, MUTATION TYPE   1)= 8.75000008771665E-10
 MUTATION (CANCER STAGE   1, DESTABILIZATION/GATE   0, MUTATION TYPE   1)= 8.75000008771665E-10
 GATE-PASS(CANCER STAGE   0, DESTABILIZATION/GATE   0, MUTATION TYPE   1)= 9.33258454012767E-03
 GATE-PASS(CANCER STAGE   1, DESTABILIZATION/GATE   0, MUTATION TYPE   1)= 9.33258454012767E-03
 GROWTH   (CANCER STAGE   0, DESTABILIZATION/GATE   1, MUTATION TYPE   1)= 0.00000000000000E+00
 GROWTH   (CANCER STAGE   1, DESTABILIZATION/GATE   1, MUTATION TYPE   1)= 0.00000000000000E+00
 DEATH    (CANCER STAGE   0, DESTABILIZATION/GATE   1, MUTATION TYPE   1)= 0.00000000000000E+00
 DEATH    (CANCER STAGE   1, DESTABILIZATION/GATE   1, MUTATION TYPE   1)= 0.00000000000000E+00
 MUTATION (CANCER STAGE   0, DESTABILIZATION/GATE   1, MUTATION TYPE   1)= 8.75000437525453E-08
 MUTATION (CANCER STAGE   1, DESTABILIZATION/GATE   1, MUTATION TYPE   1)= 8.75000437525453E-08
 AGE INTERVAL: 2.66666666666667E+01-
 -----------------------------------
 GROWTH   (CANCER STAGE   0, DESTABILIZATION/GATE   0, MUTATION TYPE   1)= 0.00000000000000E+00
 GROWTH   (CANCER STAGE   1, DESTABILIZATION/GATE   0, MUTATION TYPE   1)= 0.00000000000000E+00
 DEATH    (CANCER STAGE   0, DESTABILIZATION/GATE   0, MUTATION TYPE   1)= 0.00000000000000E+00
 DEATH    (CANCER STAGE   1, DESTABILIZATION/GATE   0, MUTATION TYPE   1)= 0.00000000000000E+00
 MUTATION (CANCER STAGE   0, DESTABILIZATION/GATE   0, MUTATION TYPE   1)= 4.37500011192942E-09
 MUTATION (CANCER STAGE   1, DESTABILIZATION/GATE   0, MUTATION TYPE   1)= 4.37500011192942E-09
 GATE-PASS(CANCER STAGE   0, DESTABILIZATION/GATE   0, MUTATION TYPE   1)= 9.33258454012767E-03
 GATE-PASS(CANCER STAGE   1, DESTABILIZATION/GATE   0, MUTATION TYPE   1)= 9.33258454012767E-03
 GROWTH   (CANCER STAGE   0, DESTABILIZATION/GATE   1, MUTATION TYPE   1)= 0.00000000000000E+00
 GROWTH   (CANCER STAGE   1, DESTABILIZATION/GATE   1, MUTATION TYPE   1)= 0.00000000000000E+00
 DEATH    (CANCER STAGE   0, DESTABILIZATION/GATE   1, MUTATION TYPE   1)= 0.00000000000000E+00
 DEATH    (CANCER STAGE   1, DESTABILIZATION/GATE   1, MUTATION TYPE   1)= 0.00000000000000E+00
 MUTATION (CANCER STAGE   0, DESTABILIZATION/GATE   1, MUTATION TYPE   1)= 4.37501093756512E-07
 MUTATION (CANCER STAGE   1, DESTABILIZATION/GATE   1, MUTATION TYPE   1)= 4.37501093756512E-07
 AGE INTERVAL: 0.00000000000000E+00-
 -----------------------------------
 AGE INTERVAL: 7.28280000000000E-01-
 -----------------------------------
 AGE INTERVAL: 2.66666666666667E+01-
 -----------------------------------
 AGE 8.00000000000000E+01 INTEGRATED HAZARD 8.38776807010426E-03 HAZARD 3.58146194598711E-04 OK      17 BAD       9 FAIL       0
 CLOCK TIME USED 3.35999999893829E-01 SECONDS
 CPU TIME USED 3.12002000000000E-02 SECONDS
 MINIMISATION ROUTINE FITTERMVKMULTGATESTOCHHAZ REVISED BY M P LITTLE 11 MARCH 2009
 GESTATION LENGTH   0.7283
 CONVERGENCE CRITERION 1.0000E-15 NUMBER OF INTEGRATION STEPS   100
 MINIMUM STEP LENGTH 1.0000E-25 INTEGRATOR SCALING "SMALL AMOUNT" 1.0000E-40
 INTEGRATOR SCALING THRESHOLD 1.0000E+00
 INTEGRATOR TYPE: BULIRSCH-STOER STIFF           
 MODEL  1 SCALING COEFFICIENT 1.00000000000000E+00
 =================================================
 Y(I,J) IN HAZARD THAT ARE SET TO ZERO
 -------------------------------------
 DESTABILIZATION/GATE LEVEL =    0 DESTABILIZATION TYPE =    1
 DESTABILIZATION/GATE LEVEL =    1 DESTABILIZATION TYPE =    1
 AGE INTERVAL: 0.00000000000000E+00-
 -----------------------------------
 GROWTH   (CANCER STAGE   0, DESTABILIZATION/GATE   0, MUTATION TYPE   1)= 2.47457388567015E+01
 GROWTH   (CANCER STAGE   1, DESTABILIZATION/GATE   0, MUTATION TYPE   1)= 0.00000000000000E+00
 DEATH    (CANCER STAGE   0, DESTABILIZATION/GATE   0, MUTATION TYPE   1)= 0.00000000000000E+00
 DEATH    (CANCER STAGE   1, DESTABILIZATION/GATE   0, MUTATION TYPE   1)= 0.00000000000000E+00
 MUTATION (CANCER STAGE   0, DESTABILIZATION/GATE   0, MUTATION TYPE   1)= 8.75000008771665E-10
 MUTATION (CANCER STAGE   1, DESTABILIZATION/GATE   0, MUTATION TYPE   1)= 8.75000008771665E-10
 GATE-PASS(CANCER STAGE   0, DESTABILIZATION/GATE   0, MUTATION TYPE   1)= 9.33258454012767E-03
 GATE-PASS(CANCER STAGE   1, DESTABILIZATION/GATE   0, MUTATION TYPE   1)= 9.33258454012767E-03
 GROWTH   (CANCER STAGE   0, DESTABILIZATION/GATE   1, MUTATION TYPE   1)= 2.57457388567015E+01
 GROWTH   (CANCER STAGE   1, DESTABILIZATION/GATE   1, MUTATION TYPE   1)= 0.00000000000000E+00
 DEATH    (CANCER STAGE   0, DESTABILIZATION/GATE   1, MUTATION TYPE   1)= 0.00000000000000E+00
 DEATH    (CANCER STAGE   1, DESTABILIZATION/GATE   1, MUTATION TYPE   1)= 0.00000000000000E+00
 MUTATION (CANCER STAGE   0, DESTABILIZATION/GATE   1, MUTATION TYPE   1)= 8.75000437525453E-08
 MUTATION (CANCER STAGE   1, DESTABILIZATION/GATE   1, MUTATION TYPE   1)= 8.75000437525453E-08
 AGE INTERVAL: 7.28280000000000E-01-
 -----------------------------------
 GROWTH   (CANCER STAGE   0, DESTABILIZATION/GATE   0, MUTATION TYPE   1)= 0.00000000000000E+00
 GROWTH   (CANCER STAGE   1, DESTABILIZATION/GATE   0, MUTATION TYPE   1)= 0.00000000000000E+00
 DEATH    (CANCER STAGE   0, DESTABILIZATION/GATE   0, MUTATION TYPE   1)= 0.00000000000000E+00
 DEATH    (CANCER STAGE   1, DESTABILIZATION/GATE   0, MUTATION TYPE   1)= 0.00000000000000E+00
 MUTATION (CANCER STAGE   0, DESTABILIZATION/GATE   0, MUTATION TYPE   1)= 8.75000008771665E-10
 MUTATION (CANCER STAGE   1, DESTABILIZATION/GATE   0, MUTATION TYPE   1)= 8.75000008771665E-10
 GATE-PASS(CANCER STAGE   0, DESTABILIZATION/GATE   0, MUTATION TYPE   1)= 9.33258454012767E-03
 GATE-PASS(CANCER STAGE   1, DESTABILIZATION/GATE   0, MUTATION TYPE   1)= 9.33258454012767E-03
 GROWTH   (CANCER STAGE   0, DESTABILIZATION/GATE   1, MUTATION TYPE   1)= 0.00000000000000E+00
 GROWTH   (CANCER STAGE   1, DESTABILIZATION/GATE   1, MUTATION TYPE   1)= 0.00000000000000E+00
 DEATH    (CANCER STAGE   0, DESTABILIZATION/GATE   1, MUTATION TYPE   1)= 0.00000000000000E+00
 DEATH    (CANCER STAGE   1, DESTABILIZATION/GATE   1, MUTATION TYPE   1)= 0.00000000000000E+00
 MUTATION (CANCER STAGE   0, DESTABILIZATION/GATE   1, MUTATION TYPE   1)= 8.75000437525453E-08
 MUTATION (CANCER STAGE   1, DESTABILIZATION/GATE   1, MUTATION TYPE   1)= 8.75000437525453E-08
 AGE INTERVAL: 2.66666666666667E+01-
 -----------------------------------
 GROWTH   (CANCER STAGE   0, DESTABILIZATION/GATE   0, MUTATION TYPE   1)= 0.00000000000000E+00
 GROWTH   (CANCER STAGE   1, DESTABILIZATION/GATE   0, MUTATION TYPE   1)= 0.00000000000000E+00
 DEATH    (CANCER STAGE   0, DESTABILIZATION/GATE   0, MUTATION TYPE   1)= 0.00000000000000E+00
 DEATH    (CANCER STAGE   1, DESTABILIZATION/GATE   0, MUTATION TYPE   1)= 0.00000000000000E+00
 MUTATION (CANCER STAGE   0, DESTABILIZATION/GATE   0, MUTATION TYPE   1)= 8.75000043289441E-09
 MUTATION (CANCER STAGE   1, DESTABILIZATION/GATE   0, MUTATION TYPE   1)= 8.75000043289441E-09
 GATE-PASS(CANCER STAGE   0, DESTABILIZATION/GATE   0, MUTATION TYPE   1)= 9.33258454012767E-03
 GATE-PASS(CANCER STAGE   1, DESTABILIZATION/GATE   0, MUTATION TYPE   1)= 9.33258454012767E-03
 GROWTH   (CANCER STAGE   0, DESTABILIZATION/GATE   1, MUTATION TYPE   1)= 0.00000000000000E+00
 GROWTH   (CANCER STAGE   1, DESTABILIZATION/GATE   1, MUTATION TYPE   1)= 0.00000000000000E+00
 DEATH    (CANCER STAGE   0, DESTABILIZATION/GATE   1, MUTATION TYPE   1)= 0.00000000000000E+00
 DEATH    (CANCER STAGE   1, DESTABILIZATION/GATE   1, MUTATION TYPE   1)= 0.00000000000000E+00
 MUTATION (CANCER STAGE   0, DESTABILIZATION/GATE   1, MUTATION TYPE   1)= 8.75004375025185E-07
 MUTATION (CANCER STAGE   1, DESTABILIZATION/GATE   1, MUTATION TYPE   1)= 8.75004375025185E-07
 AGE INTERVAL: 0.00000000000000E+00-
 -----------------------------------
 AGE INTERVAL: 7.28280000000000E-01-
 -----------------------------------
 AGE INTERVAL: 2.66666666666667E+01-
 -----------------------------------
 AGE 8.00000000000000E+01 INTEGRATED HAZARD 3.21453340423489E-02 HAZARD 1.38088186500258E-03 OK      18 BAD       8 FAIL       0
 CLOCK TIME USED 3.39000000152737E-01 SECONDS
 CPU TIME USED 1.56000999999999E-02 SECONDS
