# Supplementary material for: Mathematical models of tissue stem and transit target cell divisions and the risk of radiation- or smoking-associated cancer
Source: PLoS Comput Biol. 2017 Feb 14;13(2):e1005391. doi: 10.1371/journal.pcbi.1005391 (PMC5347390; doi:10.1371/journal.pcbi.1005391)
Supplement: S1 Supporting Information — (ZIP) [file pcbi.1005391.s002.zip › outmvkmultgatestochhaz_2_stage_stem_transit_ratio_100_G_D_eq_0_stem_mut.lis]

 MINIMISATION ROUTINE FITTERMVKMULTGATESTOCHHAZ REVISED BY M P LITTLE 11 MARCH 2009
 GESTATION LENGTH   0.7283
 CONVERGENCE CRITERION 1.0000E-15 NUMBER OF INTEGRATION STEPS   100
 MINIMUM STEP LENGTH 1.0000E-25 INTEGRATOR SCALING "SMALL AMOUNT" 1.0000E-40
 INTEGRATOR SCALING THRESHOLD 1.0000E+00
 INTEGRATOR TYPE: BULIRSCH-STOER STIFF           
 MODEL  1 SCALING COEFFICIENT 1.00000000000000E+00
 =================================================
 Y(I,J) IN HAZARD THAT ARE SET TO ZERO
 -------------------------------------
 DESTABILIZATION/GATE LEVEL =    0 DESTABILIZATION TYPE =    1
 DESTABILIZATION/GATE LEVEL =    1 DESTABILIZATION TYPE =    1
 AGE INTERVAL: 0.00000000000000E+00-
 -----------------------------------
 GROWTH   (CANCER STAGE   0, DESTABILIZATION/GATE   0, MUTATION TYPE   1)= 2.56974980434977E+01
 GROWTH   (CANCER STAGE   1, DESTABILIZATION/GATE   0, MUTATION TYPE   1)= 0.00000000000000E+00
 DEATH    (CANCER STAGE   0, DESTABILIZATION/GATE   0, MUTATION TYPE   1)= 0.00000000000000E+00
 DEATH    (CANCER STAGE   1, DESTABILIZATION/GATE   0, MUTATION TYPE   1)= 0.00000000000000E+00
 MUTATION (CANCER STAGE   0, DESTABILIZATION/GATE   0, MUTATION TYPE   1)= 1.20000001202971E-07
 MUTATION (CANCER STAGE   1, DESTABILIZATION/GATE   0, MUTATION TYPE   1)= 1.20000001202971E-07
 GATE-PASS(CANCER STAGE   0, DESTABILIZATION/GATE   0, MUTATION TYPE   1)= 9.33258454012772E-03
 GATE-PASS(CANCER STAGE   1, DESTABILIZATION/GATE   0, MUTATION TYPE   1)= 9.33258454012772E-03
 GROWTH   (CANCER STAGE   0, DESTABILIZATION/GATE   1, MUTATION TYPE   1)= 2.66974980434977E+01
 GROWTH   (CANCER STAGE   1, DESTABILIZATION/GATE   1, MUTATION TYPE   1)= 0.00000000000000E+00
 DEATH    (CANCER STAGE   0, DESTABILIZATION/GATE   1, MUTATION TYPE   1)= 0.00000000000000E+00
 DEATH    (CANCER STAGE   1, DESTABILIZATION/GATE   1, MUTATION TYPE   1)= 0.00000000000000E+00
 MUTATION (CANCER STAGE   0, DESTABILIZATION/GATE   1, MUTATION TYPE   1)= 1.20000060003491E-05
 MUTATION (CANCER STAGE   1, DESTABILIZATION/GATE   1, MUTATION TYPE   1)= 1.20000060003491E-05
 AGE INTERVAL: 7.28280000000000E-01-
 -----------------------------------
 GROWTH   (CANCER STAGE   0, DESTABILIZATION/GATE   0, MUTATION TYPE   1)= 0.00000000000000E+00
 GROWTH   (CANCER STAGE   1, DESTABILIZATION/GATE   0, MUTATION TYPE   1)= 0.00000000000000E+00
 DEATH    (CANCER STAGE   0, DESTABILIZATION/GATE   0, MUTATION TYPE   1)= 0.00000000000000E+00
 DEATH    (CANCER STAGE   1, DESTABILIZATION/GATE   0, MUTATION TYPE   1)= 0.00000000000000E+00
 MUTATION (CANCER STAGE   0, DESTABILIZATION/GATE   0, MUTATION TYPE   1)= 1.20000001202971E-07
 MUTATION (CANCER STAGE   1, DESTABILIZATION/GATE   0, MUTATION TYPE   1)= 1.20000001202971E-07
 GATE-PASS(CANCER STAGE   0, DESTABILIZATION/GATE   0, MUTATION TYPE   1)= 9.33258454012772E-03
 GATE-PASS(CANCER STAGE   1, DESTABILIZATION/GATE   0, MUTATION TYPE   1)= 9.33258454012772E-03
 GROWTH   (CANCER STAGE   0, DESTABILIZATION/GATE   1, MUTATION TYPE   1)= 0.00000000000000E+00
 GROWTH   (CANCER STAGE   1, DESTABILIZATION/GATE   1, MUTATION TYPE   1)= 0.00000000000000E+00
 DEATH    (CANCER STAGE   0, DESTABILIZATION/GATE   1, MUTATION TYPE   1)= 0.00000000000000E+00
 DEATH    (CANCER STAGE   1, DESTABILIZATION/GATE   1, MUTATION TYPE   1)= 0.00000000000000E+00
 MUTATION (CANCER STAGE   0, DESTABILIZATION/GATE   1, MUTATION TYPE   1)= 1.20000060003491E-05
 MUTATION (CANCER STAGE   1, DESTABILIZATION/GATE   1, MUTATION TYPE   1)= 1.20000060003491E-05
 AGE INTERVAL: 2.66666666666667E+01-
 -----------------------------------
 GROWTH   (CANCER STAGE   0, DESTABILIZATION/GATE   0, MUTATION TYPE   1)= 0.00000000000000E+00
 GROWTH   (CANCER STAGE   1, DESTABILIZATION/GATE   0, MUTATION TYPE   1)= 0.00000000000000E+00
 DEATH    (CANCER STAGE   0, DESTABILIZATION/GATE   0, MUTATION TYPE   1)= 0.00000000000000E+00
 DEATH    (CANCER STAGE   1, DESTABILIZATION/GATE   0, MUTATION TYPE   1)= 0.00000000000000E+00
 MUTATION (CANCER STAGE   0, DESTABILIZATION/GATE   0, MUTATION TYPE   1)= 1.20000001202971E-07
 MUTATION (CANCER STAGE   1, DESTABILIZATION/GATE   0, MUTATION TYPE   1)= 1.20000001202971E-07
 GATE-PASS(CANCER STAGE   0, DESTABILIZATION/GATE   0, MUTATION TYPE   1)= 9.33258454012772E-03
 GATE-PASS(CANCER STAGE   1, DESTABILIZATION/GATE   0, MUTATION TYPE   1)= 9.33258454012772E-03
 GROWTH   (CANCER STAGE   0, DESTABILIZATION/GATE   1, MUTATION TYPE   1)= 0.00000000000000E+00
 GROWTH   (CANCER STAGE   1, DESTABILIZATION/GATE   1, MUTATION TYPE   1)= 0.00000000000000E+00
 DEATH    (CANCER STAGE   0, DESTABILIZATION/GATE   1, MUTATION TYPE   1)= 0.00000000000000E+00
 DEATH    (CANCER STAGE   1, DESTABILIZATION/GATE   1, MUTATION TYPE   1)= 0.00000000000000E+00
 MUTATION (CANCER STAGE   0, DESTABILIZATION/GATE   1, MUTATION TYPE   1)= 1.20000060003491E-05
 MUTATION (CANCER STAGE   1, DESTABILIZATION/GATE   1, MUTATION TYPE   1)= 1.20000060003491E-05
 AGE INTERVAL: 0.00000000000000E+00-
 -----------------------------------
 AGE INTERVAL: 7.28280000000000E-01-
 -----------------------------------
 AGE INTERVAL: 2.66666666666667E+01-
 -----------------------------------
 AGE 8.00000000000000E+01 INTEGRATED HAZARD 2.83307040771572E+00 HAZARD 3.49286919736485E-02 OK      22 BAD       5 FAIL       0
 CLOCK TIME USED 3.38999999919906E-01 SECONDS
 CPU TIME USED 4.68003000000000E-02 SECONDS
 MINIMISATION ROUTINE FITTERMVKMULTGATESTOCHHAZ REVISED BY M P LITTLE 11 MARCH 2009
 GESTATION LENGTH   0.7283
 CONVERGENCE CRITERION 1.0000E-15 NUMBER OF INTEGRATION STEPS   100
 MINIMUM STEP LENGTH 1.0000E-25 INTEGRATOR SCALING "SMALL AMOUNT" 1.0000E-40
 INTEGRATOR SCALING THRESHOLD 1.0000E+00
 INTEGRATOR TYPE: BULIRSCH-STOER STIFF           
 MODEL  1 SCALING COEFFICIENT 1.00000000000000E+00
 =================================================
 Y(I,J) IN HAZARD THAT ARE SET TO ZERO
 -------------------------------------
 DESTABILIZATION/GATE LEVEL =    0 DESTABILIZATION TYPE =    1
 DESTABILIZATION/GATE LEVEL =    1 DESTABILIZATION TYPE =    1
 AGE INTERVAL: 0.00000000000000E+00-
 -----------------------------------
 GROWTH   (CANCER STAGE   0, DESTABILIZATION/GATE   0, MUTATION TYPE   1)= 2.56974980434977E+01
 GROWTH   (CANCER STAGE   1, DESTABILIZATION/GATE   0, MUTATION TYPE   1)= 0.00000000000000E+00
 DEATH    (CANCER STAGE   0, DESTABILIZATION/GATE   0, MUTATION TYPE   1)= 0.00000000000000E+00
 DEATH    (CANCER STAGE   1, DESTABILIZATION/GATE   0, MUTATION TYPE   1)= 0.00000000000000E+00
 MUTATION (CANCER STAGE   0, DESTABILIZATION/GATE   0, MUTATION TYPE   1)= 1.20000001202971E-07
 MUTATION (CANCER STAGE   1, DESTABILIZATION/GATE   0, MUTATION TYPE   1)= 1.20000001202971E-07
 GATE-PASS(CANCER STAGE   0, DESTABILIZATION/GATE   0, MUTATION TYPE   1)= 9.33258454012772E-03
 GATE-PASS(CANCER STAGE   1, DESTABILIZATION/GATE   0, MUTATION TYPE   1)= 9.33258454012772E-03
 GROWTH   (CANCER STAGE   0, DESTABILIZATION/GATE   1, MUTATION TYPE   1)= 2.66974980434977E+01
 GROWTH   (CANCER STAGE   1, DESTABILIZATION/GATE   1, MUTATION TYPE   1)= 0.00000000000000E+00
 DEATH    (CANCER STAGE   0, DESTABILIZATION/GATE   1, MUTATION TYPE   1)= 0.00000000000000E+00
 DEATH    (CANCER STAGE   1, DESTABILIZATION/GATE   1, MUTATION TYPE   1)= 0.00000000000000E+00
 MUTATION (CANCER STAGE   0, DESTABILIZATION/GATE   1, MUTATION TYPE   1)= 1.20000060003491E-05
 MUTATION (CANCER STAGE   1, DESTABILIZATION/GATE   1, MUTATION TYPE   1)= 1.20000060003491E-05
 AGE INTERVAL: 7.28280000000000E-01-
 -----------------------------------
 GROWTH   (CANCER STAGE   0, DESTABILIZATION/GATE   0, MUTATION TYPE   1)= 0.00000000000000E+00
 GROWTH   (CANCER STAGE   1, DESTABILIZATION/GATE   0, MUTATION TYPE   1)= 0.00000000000000E+00
 DEATH    (CANCER STAGE   0, DESTABILIZATION/GATE   0, MUTATION TYPE   1)= 0.00000000000000E+00
 DEATH    (CANCER STAGE   1, DESTABILIZATION/GATE   0, MUTATION TYPE   1)= 0.00000000000000E+00
 MUTATION (CANCER STAGE   0, DESTABILIZATION/GATE   0, MUTATION TYPE   1)= 1.20000001202971E-07
 MUTATION (CANCER STAGE   1, DESTABILIZATION/GATE   0, MUTATION TYPE   1)= 1.20000001202971E-07
 GATE-PASS(CANCER STAGE   0, DESTABILIZATION/GATE   0, MUTATION TYPE   1)= 9.33258454012772E-03
 GATE-PASS(CANCER STAGE   1, DESTABILIZATION/GATE   0, MUTATION TYPE   1)= 9.33258454012772E-03
 GROWTH   (CANCER STAGE   0, DESTABILIZATION/GATE   1, MUTATION TYPE   1)= 0.00000000000000E+00
 GROWTH   (CANCER STAGE   1, DESTABILIZATION/GATE   1, MUTATION TYPE   1)= 0.00000000000000E+00
 DEATH    (CANCER STAGE   0, DESTABILIZATION/GATE   1, MUTATION TYPE   1)= 0.00000000000000E+00
 DEATH    (CANCER STAGE   1, DESTABILIZATION/GATE   1, MUTATION TYPE   1)= 0.00000000000000E+00
 MUTATION (CANCER STAGE   0, DESTABILIZATION/GATE   1, MUTATION TYPE   1)= 1.20000060003491E-05
 MUTATION (CANCER STAGE   1, DESTABILIZATION/GATE   1, MUTATION TYPE   1)= 1.20000060003491E-05
 AGE INTERVAL: 2.66666666666667E+01-
 -----------------------------------
 GROWTH   (CANCER STAGE   0, DESTABILIZATION/GATE   0, MUTATION TYPE   1)= 0.00000000000000E+00
 GROWTH   (CANCER STAGE   1, DESTABILIZATION/GATE   0, MUTATION TYPE   1)= 0.00000000000000E+00
 DEATH    (CANCER STAGE   0, DESTABILIZATION/GATE   0, MUTATION TYPE   1)= 0.00000000000000E+00
 DEATH    (CANCER STAGE   1, DESTABILIZATION/GATE   0, MUTATION TYPE   1)= 0.00000000000000E+00
 MUTATION (CANCER STAGE   0, DESTABILIZATION/GATE   0, MUTATION TYPE   1)= 1.44000000788205E-07
 MUTATION (CANCER STAGE   1, DESTABILIZATION/GATE   0, MUTATION TYPE   1)= 1.44000000788205E-07
 GATE-PASS(CANCER STAGE   0, DESTABILIZATION/GATE   0, MUTATION TYPE   1)= 9.33258454012772E-03
 GATE-PASS(CANCER STAGE   1, DESTABILIZATION/GATE   0, MUTATION TYPE   1)= 9.33258454012772E-03
 GROWTH   (CANCER STAGE   0, DESTABILIZATION/GATE   1, MUTATION TYPE   1)= 0.00000000000000E+00
 GROWTH   (CANCER STAGE   1, DESTABILIZATION/GATE   1, MUTATION TYPE   1)= 0.00000000000000E+00
 DEATH    (CANCER STAGE   0, DESTABILIZATION/GATE   1, MUTATION TYPE   1)= 0.00000000000000E+00
 DEATH    (CANCER STAGE   1, DESTABILIZATION/GATE   1, MUTATION TYPE   1)= 0.00000000000000E+00
 MUTATION (CANCER STAGE   0, DESTABILIZATION/GATE   1, MUTATION TYPE   1)= 1.20000060003491E-05
 MUTATION (CANCER STAGE   1, DESTABILIZATION/GATE   1, MUTATION TYPE   1)= 1.20000060003491E-05
 AGE INTERVAL: 0.00000000000000E+00-
 -----------------------------------
 AGE INTERVAL: 7.28280000000000E-01-
 -----------------------------------
 AGE INTERVAL: 2.66666666666667E+01-
 -----------------------------------
 AGE 8.00000000000000E+01 INTEGRATED HAZARD 2.83373511905028E+00 HAZARD 3.49398234368387E-02 OK      22 BAD       5 FAIL       0
 CLOCK TIME USED 3.34999999962747E-01 SECONDS
 CPU TIME USED 0.00000000000000E+00 SECONDS
 MINIMISATION ROUTINE FITTERMVKMULTGATESTOCHHAZ REVISED BY M P LITTLE 11 MARCH 2009
 GESTATION LENGTH   0.7283
 CONVERGENCE CRITERION 1.0000E-15 NUMBER OF INTEGRATION STEPS   100
 MINIMUM STEP LENGTH 1.0000E-25 INTEGRATOR SCALING "SMALL AMOUNT" 1.0000E-40
 INTEGRATOR SCALING THRESHOLD 1.0000E+00
 INTEGRATOR TYPE: BULIRSCH-STOER STIFF           
 MODEL  1 SCALING COEFFICIENT 1.00000000000000E+00
 =================================================
 Y(I,J) IN HAZARD THAT ARE SET TO ZERO
 -------------------------------------
 DESTABILIZATION/GATE LEVEL =    0 DESTABILIZATION TYPE =    1
 DESTABILIZATION/GATE LEVEL =    1 DESTABILIZATION TYPE =    1
 AGE INTERVAL: 0.00000000000000E+00-
 -----------------------------------
 GROWTH   (CANCER STAGE   0, DESTABILIZATION/GATE   0, MUTATION TYPE   1)= 2.56974980434977E+01
 GROWTH   (CANCER STAGE   1, DESTABILIZATION/GATE   0, MUTATION TYPE   1)= 0.00000000000000E+00
 DEATH    (CANCER STAGE   0, DESTABILIZATION/GATE   0, MUTATION TYPE   1)= 0.00000000000000E+00
 DEATH    (CANCER STAGE   1, DESTABILIZATION/GATE   0, MUTATION TYPE   1)= 0.00000000000000E+00
 MUTATION (CANCER STAGE   0, DESTABILIZATION/GATE   0, MUTATION TYPE   1)= 1.20000001202971E-07
 MUTATION (CANCER STAGE   1, DESTABILIZATION/GATE   0, MUTATION TYPE   1)= 1.20000001202971E-07
 GATE-PASS(CANCER STAGE   0, DESTABILIZATION/GATE   0, MUTATION TYPE   1)= 9.33258454012772E-03
 GATE-PASS(CANCER STAGE   1, DESTABILIZATION/GATE   0, MUTATION TYPE   1)= 9.33258454012772E-03
 GROWTH   (CANCER STAGE   0, DESTABILIZATION/GATE   1, MUTATION TYPE   1)= 2.66974980434977E+01
 GROWTH   (CANCER STAGE   1, DESTABILIZATION/GATE   1, MUTATION TYPE   1)= 0.00000000000000E+00
 DEATH    (CANCER STAGE   0, DESTABILIZATION/GATE   1, MUTATION TYPE   1)= 0.00000000000000E+00
 DEATH    (CANCER STAGE   1, DESTABILIZATION/GATE   1, MUTATION TYPE   1)= 0.00000000000000E+00
 MUTATION (CANCER STAGE   0, DESTABILIZATION/GATE   1, MUTATION TYPE   1)= 1.20000060003491E-05
 MUTATION (CANCER STAGE   1, DESTABILIZATION/GATE   1, MUTATION TYPE   1)= 1.20000060003491E-05
 AGE INTERVAL: 7.28280000000000E-01-
 -----------------------------------
 GROWTH   (CANCER STAGE   0, DESTABILIZATION/GATE   0, MUTATION TYPE   1)= 0.00000000000000E+00
 GROWTH   (CANCER STAGE   1, DESTABILIZATION/GATE   0, MUTATION TYPE   1)= 0.00000000000000E+00
 DEATH    (CANCER STAGE   0, DESTABILIZATION/GATE   0, MUTATION TYPE   1)= 0.00000000000000E+00
 DEATH    (CANCER STAGE   1, DESTABILIZATION/GATE   0, MUTATION TYPE   1)= 0.00000000000000E+00
 MUTATION (CANCER STAGE   0, DESTABILIZATION/GATE   0, MUTATION TYPE   1)= 1.20000001202971E-07
 MUTATION (CANCER STAGE   1, DESTABILIZATION/GATE   0, MUTATION TYPE   1)= 1.20000001202971E-07
 GATE-PASS(CANCER STAGE   0, DESTABILIZATION/GATE   0, MUTATION TYPE   1)= 9.33258454012772E-03
 GATE-PASS(CANCER STAGE   1, DESTABILIZATION/GATE   0, MUTATION TYPE   1)= 9.33258454012772E-03
 GROWTH   (CANCER STAGE   0, DESTABILIZATION/GATE   1, MUTATION TYPE   1)= 0.00000000000000E+00
 GROWTH   (CANCER STAGE   1, DESTABILIZATION/GATE   1, MUTATION TYPE   1)= 0.00000000000000E+00
 DEATH    (CANCER STAGE   0, DESTABILIZATION/GATE   1, MUTATION TYPE   1)= 0.00000000000000E+00
 DEATH    (CANCER STAGE   1, DESTABILIZATION/GATE   1, MUTATION TYPE   1)= 0.00000000000000E+00
 MUTATION (CANCER STAGE   0, DESTABILIZATION/GATE   1, MUTATION TYPE   1)= 1.20000060003491E-05
 MUTATION (CANCER STAGE   1, DESTABILIZATION/GATE   1, MUTATION TYPE   1)= 1.20000060003491E-05
 AGE INTERVAL: 2.66666666666667E+01-
 -----------------------------------
 GROWTH   (CANCER STAGE   0, DESTABILIZATION/GATE   0, MUTATION TYPE   1)= 0.00000000000000E+00
 GROWTH   (CANCER STAGE   1, DESTABILIZATION/GATE   0, MUTATION TYPE   1)= 0.00000000000000E+00
 DEATH    (CANCER STAGE   0, DESTABILIZATION/GATE   0, MUTATION TYPE   1)= 0.00000000000000E+00
 DEATH    (CANCER STAGE   1, DESTABILIZATION/GATE   0, MUTATION TYPE   1)= 0.00000000000000E+00
 MUTATION (CANCER STAGE   0, DESTABILIZATION/GATE   0, MUTATION TYPE   1)= 1.80000001588323E-07
 MUTATION (CANCER STAGE   1, DESTABILIZATION/GATE   0, MUTATION TYPE   1)= 1.80000001588323E-07
 GATE-PASS(CANCER STAGE   0, DESTABILIZATION/GATE   0, MUTATION TYPE   1)= 9.33258454012772E-03
 GATE-PASS(CANCER STAGE   1, DESTABILIZATION/GATE   0, MUTATION TYPE   1)= 9.33258454012772E-03
 GROWTH   (CANCER STAGE   0, DESTABILIZATION/GATE   1, MUTATION TYPE   1)= 0.00000000000000E+00
 GROWTH   (CANCER STAGE   1, DESTABILIZATION/GATE   1, MUTATION TYPE   1)= 0.00000000000000E+00
 DEATH    (CANCER STAGE   0, DESTABILIZATION/GATE   1, MUTATION TYPE   1)= 0.00000000000000E+00
 DEATH    (CANCER STAGE   1, DESTABILIZATION/GATE   1, MUTATION TYPE   1)= 0.00000000000000E+00
 MUTATION (CANCER STAGE   0, DESTABILIZATION/GATE   1, MUTATION TYPE   1)= 1.20000060003491E-05
 MUTATION (CANCER STAGE   1, DESTABILIZATION/GATE   1, MUTATION TYPE   1)= 1.20000060003491E-05
 AGE INTERVAL: 0.00000000000000E+00-
 -----------------------------------
 AGE INTERVAL: 7.28280000000000E-01-
 -----------------------------------
 AGE INTERVAL: 2.66666666666667E+01-
 -----------------------------------
 AGE 8.00000000000000E+01 INTEGRATED HAZARD 2.83475631975492E+00 HAZARD 3.49565425084065E-02 OK      22 BAD       4 FAIL       0
 CLOCK TIME USED 3.24000000022352E-01 SECONDS
 CPU TIME USED 1.56001000000000E-02 SECONDS
 MINIMISATION ROUTINE FITTERMVKMULTGATESTOCHHAZ REVISED BY M P LITTLE 11 MARCH 2009
 GESTATION LENGTH   0.7283
 CONVERGENCE CRITERION 1.0000E-15 NUMBER OF INTEGRATION STEPS   100
 MINIMUM STEP LENGTH 1.0000E-25 INTEGRATOR SCALING "SMALL AMOUNT" 1.0000E-40
 INTEGRATOR SCALING THRESHOLD 1.0000E+00
 INTEGRATOR TYPE: BULIRSCH-STOER STIFF           
 MODEL  1 SCALING COEFFICIENT 1.00000000000000E+00
 =================================================
 Y(I,J) IN HAZARD THAT ARE SET TO ZERO
 -------------------------------------
 DESTABILIZATION/GATE LEVEL =    0 DESTABILIZATION TYPE =    1
 DESTABILIZATION/GATE LEVEL =    1 DESTABILIZATION TYPE =    1
 AGE INTERVAL: 0.00000000000000E+00-
 -----------------------------------
 GROWTH   (CANCER STAGE   0, DESTABILIZATION/GATE   0, MUTATION TYPE   1)= 2.56974980434977E+01
 GROWTH   (CANCER STAGE   1, DESTABILIZATION/GATE   0, MUTATION TYPE   1)= 0.00000000000000E+00
 DEATH    (CANCER STAGE   0, DESTABILIZATION/GATE   0, MUTATION TYPE   1)= 0.00000000000000E+00
 DEATH    (CANCER STAGE   1, DESTABILIZATION/GATE   0, MUTATION TYPE   1)= 0.00000000000000E+00
 MUTATION (CANCER STAGE   0, DESTABILIZATION/GATE   0, MUTATION TYPE   1)= 1.20000001202971E-07
 MUTATION (CANCER STAGE   1, DESTABILIZATION/GATE   0, MUTATION TYPE   1)= 1.20000001202971E-07
 GATE-PASS(CANCER STAGE   0, DESTABILIZATION/GATE   0, MUTATION TYPE   1)= 9.33258454012772E-03
 GATE-PASS(CANCER STAGE   1, DESTABILIZATION/GATE   0, MUTATION TYPE   1)= 9.33258454012772E-03
 GROWTH   (CANCER STAGE   0, DESTABILIZATION/GATE   1, MUTATION TYPE   1)= 2.66974980434977E+01
 GROWTH   (CANCER STAGE   1, DESTABILIZATION/GATE   1, MUTATION TYPE   1)= 0.00000000000000E+00
 DEATH    (CANCER STAGE   0, DESTABILIZATION/GATE   1, MUTATION TYPE   1)= 0.00000000000000E+00
 DEATH    (CANCER STAGE   1, DESTABILIZATION/GATE   1, MUTATION TYPE   1)= 0.00000000000000E+00
 MUTATION (CANCER STAGE   0, DESTABILIZATION/GATE   1, MUTATION TYPE   1)= 1.20000060003491E-05
 MUTATION (CANCER STAGE   1, DESTABILIZATION/GATE   1, MUTATION TYPE   1)= 1.20000060003491E-05
 AGE INTERVAL: 7.28280000000000E-01-
 -----------------------------------
 GROWTH   (CANCER STAGE   0, DESTABILIZATION/GATE   0, MUTATION TYPE   1)= 0.00000000000000E+00
 GROWTH   (CANCER STAGE   1, DESTABILIZATION/GATE   0, MUTATION TYPE   1)= 0.00000000000000E+00
 DEATH    (CANCER STAGE   0, DESTABILIZATION/GATE   0, MUTATION TYPE   1)= 0.00000000000000E+00
 DEATH    (CANCER STAGE   1, DESTABILIZATION/GATE   0, MUTATION TYPE   1)= 0.00000000000000E+00
 MUTATION (CANCER STAGE   0, DESTABILIZATION/GATE   0, MUTATION TYPE   1)= 1.20000001202971E-07
 MUTATION (CANCER STAGE   1, DESTABILIZATION/GATE   0, MUTATION TYPE   1)= 1.20000001202971E-07
 GATE-PASS(CANCER STAGE   0, DESTABILIZATION/GATE   0, MUTATION TYPE   1)= 9.33258454012772E-03
 GATE-PASS(CANCER STAGE   1, DESTABILIZATION/GATE   0, MUTATION TYPE   1)= 9.33258454012772E-03
 GROWTH   (CANCER STAGE   0, DESTABILIZATION/GATE   1, MUTATION TYPE   1)= 0.00000000000000E+00
 GROWTH   (CANCER STAGE   1, DESTABILIZATION/GATE   1, MUTATION TYPE   1)= 0.00000000000000E+00
 DEATH    (CANCER STAGE   0, DESTABILIZATION/GATE   1, MUTATION TYPE   1)= 0.00000000000000E+00
 DEATH    (CANCER STAGE   1, DESTABILIZATION/GATE   1, MUTATION TYPE   1)= 0.00000000000000E+00
 MUTATION (CANCER STAGE   0, DESTABILIZATION/GATE   1, MUTATION TYPE   1)= 1.20000060003491E-05
 MUTATION (CANCER STAGE   1, DESTABILIZATION/GATE   1, MUTATION TYPE   1)= 1.20000060003491E-05
 AGE INTERVAL: 2.66666666666667E+01-
 -----------------------------------
 GROWTH   (CANCER STAGE   0, DESTABILIZATION/GATE   0, MUTATION TYPE   1)= 0.00000000000000E+00
 GROWTH   (CANCER STAGE   1, DESTABILIZATION/GATE   0, MUTATION TYPE   1)= 0.00000000000000E+00
 DEATH    (CANCER STAGE   0, DESTABILIZATION/GATE   0, MUTATION TYPE   1)= 0.00000000000000E+00
 DEATH    (CANCER STAGE   1, DESTABILIZATION/GATE   0, MUTATION TYPE   1)= 0.00000000000000E+00
 MUTATION (CANCER STAGE   0, DESTABILIZATION/GATE   0, MUTATION TYPE   1)= 2.40000002273675E-07
 MUTATION (CANCER STAGE   1, DESTABILIZATION/GATE   0, MUTATION TYPE   1)= 2.40000002273675E-07
 GATE-PASS(CANCER STAGE   0, DESTABILIZATION/GATE   0, MUTATION TYPE   1)= 9.33258454012772E-03
 GATE-PASS(CANCER STAGE   1, DESTABILIZATION/GATE   0, MUTATION TYPE   1)= 9.33258454012772E-03
 GROWTH   (CANCER STAGE   0, DESTABILIZATION/GATE   1, MUTATION TYPE   1)= 0.00000000000000E+00
 GROWTH   (CANCER STAGE   1, DESTABILIZATION/GATE   1, MUTATION TYPE   1)= 0.00000000000000E+00
 DEATH    (CANCER STAGE   0, DESTABILIZATION/GATE   1, MUTATION TYPE   1)= 0.00000000000000E+00
 DEATH    (CANCER STAGE   1, DESTABILIZATION/GATE   1, MUTATION TYPE   1)= 0.00000000000000E+00
 MUTATION (CANCER STAGE   0, DESTABILIZATION/GATE   1, MUTATION TYPE   1)= 1.20000060003491E-05
 MUTATION (CANCER STAGE   1, DESTABILIZATION/GATE   1, MUTATION TYPE   1)= 1.20000060003491E-05
 AGE INTERVAL: 0.00000000000000E+00-
 -----------------------------------
 AGE INTERVAL: 7.28280000000000E-01-
 -----------------------------------
 AGE INTERVAL: 2.66666666666667E+01-
 -----------------------------------
 AGE 8.00000000000000E+01 INTEGRATED HAZARD 2.83652230037429E+00 HAZARD 3.49844674432995E-02 OK      22 BAD       4 FAIL       0
 CLOCK TIME USED 3.29999999841675E-01 SECONDS
 CPU TIME USED 1.56001000000000E-02 SECONDS
 MINIMISATION ROUTINE FITTERMVKMULTGATESTOCHHAZ REVISED BY M P LITTLE 11 MARCH 2009
 GESTATION LENGTH   0.7283
 CONVERGENCE CRITERION 1.0000E-15 NUMBER OF INTEGRATION STEPS   100
 MINIMUM STEP LENGTH 1.0000E-25 INTEGRATOR SCALING "SMALL AMOUNT" 1.0000E-40
 INTEGRATOR SCALING THRESHOLD 1.0000E+00
 INTEGRATOR TYPE: BULIRSCH-STOER STIFF           
 MODEL  1 SCALING COEFFICIENT 1.00000000000000E+00
 =================================================
 Y(I,J) IN HAZARD THAT ARE SET TO ZERO
 -------------------------------------
 DESTABILIZATION/GATE LEVEL =    0 DESTABILIZATION TYPE =    1
 DESTABILIZATION/GATE LEVEL =    1 DESTABILIZATION TYPE =    1
 AGE INTERVAL: 0.00000000000000E+00-
 -----------------------------------
 GROWTH   (CANCER STAGE   0, DESTABILIZATION/GATE   0, MUTATION TYPE   1)= 2.56974980434977E+01
 GROWTH   (CANCER STAGE   1, DESTABILIZATION/GATE   0, MUTATION TYPE   1)= 0.00000000000000E+00
 DEATH    (CANCER STAGE   0, DESTABILIZATION/GATE   0, MUTATION TYPE   1)= 0.00000000000000E+00
 DEATH    (CANCER STAGE   1, DESTABILIZATION/GATE   0, MUTATION TYPE   1)= 0.00000000000000E+00
 MUTATION (CANCER STAGE   0, DESTABILIZATION/GATE   0, MUTATION TYPE   1)= 1.20000001202971E-07
 MUTATION (CANCER STAGE   1, DESTABILIZATION/GATE   0, MUTATION TYPE   1)= 1.20000001202971E-07
 GATE-PASS(CANCER STAGE   0, DESTABILIZATION/GATE   0, MUTATION TYPE   1)= 9.33258454012772E-03
 GATE-PASS(CANCER STAGE   1, DESTABILIZATION/GATE   0, MUTATION TYPE   1)= 9.33258454012772E-03
 GROWTH   (CANCER STAGE   0, DESTABILIZATION/GATE   1, MUTATION TYPE   1)= 2.66974980434977E+01
 GROWTH   (CANCER STAGE   1, DESTABILIZATION/GATE   1, MUTATION TYPE   1)= 0.00000000000000E+00
 DEATH    (CANCER STAGE   0, DESTABILIZATION/GATE   1, MUTATION TYPE   1)= 0.00000000000000E+00
 DEATH    (CANCER STAGE   1, DESTABILIZATION/GATE   1, MUTATION TYPE   1)= 0.00000000000000E+00
 MUTATION (CANCER STAGE   0, DESTABILIZATION/GATE   1, MUTATION TYPE   1)= 1.20000060003491E-05
 MUTATION (CANCER STAGE   1, DESTABILIZATION/GATE   1, MUTATION TYPE   1)= 1.20000060003491E-05
 AGE INTERVAL: 7.28280000000000E-01-
 -----------------------------------
 GROWTH   (CANCER STAGE   0, DESTABILIZATION/GATE   0, MUTATION TYPE   1)= 0.00000000000000E+00
 GROWTH   (CANCER STAGE   1, DESTABILIZATION/GATE   0, MUTATION TYPE   1)= 0.00000000000000E+00
 DEATH    (CANCER STAGE   0, DESTABILIZATION/GATE   0, MUTATION TYPE   1)= 0.00000000000000E+00
 DEATH    (CANCER STAGE   1, DESTABILIZATION/GATE   0, MUTATION TYPE   1)= 0.00000000000000E+00
 MUTATION (CANCER STAGE   0, DESTABILIZATION/GATE   0, MUTATION TYPE   1)= 1.20000001202971E-07
 MUTATION (CANCER STAGE   1, DESTABILIZATION/GATE   0, MUTATION TYPE   1)= 1.20000001202971E-07
 GATE-PASS(CANCER STAGE   0, DESTABILIZATION/GATE   0, MUTATION TYPE   1)= 9.33258454012772E-03
 GATE-PASS(CANCER STAGE   1, DESTABILIZATION/GATE   0, MUTATION TYPE   1)= 9.33258454012772E-03
 GROWTH   (CANCER STAGE   0, DESTABILIZATION/GATE   1, MUTATION TYPE   1)= 0.00000000000000E+00
 GROWTH   (CANCER STAGE   1, DESTABILIZATION/GATE   1, MUTATION TYPE   1)= 0.00000000000000E+00
 DEATH    (CANCER STAGE   0, DESTABILIZATION/GATE   1, MUTATION TYPE   1)= 0.00000000000000E+00
 DEATH    (CANCER STAGE   1, DESTABILIZATION/GATE   1, MUTATION TYPE   1)= 0.00000000000000E+00
 MUTATION (CANCER STAGE   0, DESTABILIZATION/GATE   1, MUTATION TYPE   1)= 1.20000060003491E-05
 MUTATION (CANCER STAGE   1, DESTABILIZATION/GATE   1, MUTATION TYPE   1)= 1.20000060003491E-05
 AGE INTERVAL: 2.66666666666667E+01-
 -----------------------------------
 GROWTH   (CANCER STAGE   0, DESTABILIZATION/GATE   0, MUTATION TYPE   1)= 0.00000000000000E+00
 GROWTH   (CANCER STAGE   1, DESTABILIZATION/GATE   0, MUTATION TYPE   1)= 0.00000000000000E+00
 DEATH    (CANCER STAGE   0, DESTABILIZATION/GATE   0, MUTATION TYPE   1)= 0.00000000000000E+00
 DEATH    (CANCER STAGE   1, DESTABILIZATION/GATE   0, MUTATION TYPE   1)= 0.00000000000000E+00
 MUTATION (CANCER STAGE   0, DESTABILIZATION/GATE   0, MUTATION TYPE   1)= 6.00000015350321E-07
 MUTATION (CANCER STAGE   1, DESTABILIZATION/GATE   0, MUTATION TYPE   1)= 6.00000015350321E-07
 GATE-PASS(CANCER STAGE   0, DESTABILIZATION/GATE   0, MUTATION TYPE   1)= 9.33258454012772E-03
 GATE-PASS(CANCER STAGE   1, DESTABILIZATION/GATE   0, MUTATION TYPE   1)= 9.33258454012772E-03
 GROWTH   (CANCER STAGE   0, DESTABILIZATION/GATE   1, MUTATION TYPE   1)= 0.00000000000000E+00
 GROWTH   (CANCER STAGE   1, DESTABILIZATION/GATE   1, MUTATION TYPE   1)= 0.00000000000000E+00
 DEATH    (CANCER STAGE   0, DESTABILIZATION/GATE   1, MUTATION TYPE   1)= 0.00000000000000E+00
 DEATH    (CANCER STAGE   1, DESTABILIZATION/GATE   1, MUTATION TYPE   1)= 0.00000000000000E+00
 MUTATION (CANCER STAGE   0, DESTABILIZATION/GATE   1, MUTATION TYPE   1)= 1.20000060003491E-05
 MUTATION (CANCER STAGE   1, DESTABILIZATION/GATE   1, MUTATION TYPE   1)= 1.20000060003491E-05
 AGE INTERVAL: 0.00000000000000E+00-
 -----------------------------------
 AGE INTERVAL: 7.28280000000000E-01-
 -----------------------------------
 AGE INTERVAL: 2.66666666666667E+01-
 -----------------------------------
 AGE 8.00000000000000E+01 INTEGRATED HAZARD 2.84877503022760E+00 HAZARD 3.51531488131370E-02 OK      22 BAD       4 FAIL       0
 CLOCK TIME USED 3.44000000040978E-01 SECONDS
 CPU TIME USED 3.12002000000000E-02 SECONDS
 MINIMISATION ROUTINE FITTERMVKMULTGATESTOCHHAZ REVISED BY M P LITTLE 11 MARCH 2009
 GESTATION LENGTH   0.7283
 CONVERGENCE CRITERION 1.0000E-15 NUMBER OF INTEGRATION STEPS   100
 MINIMUM STEP LENGTH 1.0000E-25 INTEGRATOR SCALING "SMALL AMOUNT" 1.0000E-40
 INTEGRATOR SCALING THRESHOLD 1.0000E+00
 INTEGRATOR TYPE: BULIRSCH-STOER STIFF           
 MODEL  1 SCALING COEFFICIENT 1.00000000000000E+00
 =================================================
 Y(I,J) IN HAZARD THAT ARE SET TO ZERO
 -------------------------------------
 DESTABILIZATION/GATE LEVEL =    0 DESTABILIZATION TYPE =    1
 DESTABILIZATION/GATE LEVEL =    1 DESTABILIZATION TYPE =    1
 AGE INTERVAL: 0.00000000000000E+00-
 -----------------------------------
 GROWTH   (CANCER STAGE   0, DESTABILIZATION/GATE   0, MUTATION TYPE   1)= 2.56974980434977E+01
 GROWTH   (CANCER STAGE   1, DESTABILIZATION/GATE   0, MUTATION TYPE   1)= 0.00000000000000E+00
 DEATH    (CANCER STAGE   0, DESTABILIZATION/GATE   0, MUTATION TYPE   1)= 0.00000000000000E+00
 DEATH    (CANCER STAGE   1, DESTABILIZATION/GATE   0, MUTATION TYPE   1)= 0.00000000000000E+00
 MUTATION (CANCER STAGE   0, DESTABILIZATION/GATE   0, MUTATION TYPE   1)= 1.20000001202971E-07
 MUTATION (CANCER STAGE   1, DESTABILIZATION/GATE   0, MUTATION TYPE   1)= 1.20000001202971E-07
 GATE-PASS(CANCER STAGE   0, DESTABILIZATION/GATE   0, MUTATION TYPE   1)= 9.33258454012772E-03
 GATE-PASS(CANCER STAGE   1, DESTABILIZATION/GATE   0, MUTATION TYPE   1)= 9.33258454012772E-03
 GROWTH   (CANCER STAGE   0, DESTABILIZATION/GATE   1, MUTATION TYPE   1)= 2.66974980434977E+01
 GROWTH   (CANCER STAGE   1, DESTABILIZATION/GATE   1, MUTATION TYPE   1)= 0.00000000000000E+00
 DEATH    (CANCER STAGE   0, DESTABILIZATION/GATE   1, MUTATION TYPE   1)= 0.00000000000000E+00
 DEATH    (CANCER STAGE   1, DESTABILIZATION/GATE   1, MUTATION TYPE   1)= 0.00000000000000E+00
 MUTATION (CANCER STAGE   0, DESTABILIZATION/GATE   1, MUTATION TYPE   1)= 1.20000060003491E-05
 MUTATION (CANCER STAGE   1, DESTABILIZATION/GATE   1, MUTATION TYPE   1)= 1.20000060003491E-05
 AGE INTERVAL: 7.28280000000000E-01-
 -----------------------------------
 GROWTH   (CANCER STAGE   0, DESTABILIZATION/GATE   0, MUTATION TYPE   1)= 0.00000000000000E+00
 GROWTH   (CANCER STAGE   1, DESTABILIZATION/GATE   0, MUTATION TYPE   1)= 0.00000000000000E+00
 DEATH    (CANCER STAGE   0, DESTABILIZATION/GATE   0, MUTATION TYPE   1)= 0.00000000000000E+00
 DEATH    (CANCER STAGE   1, DESTABILIZATION/GATE   0, MUTATION TYPE   1)= 0.00000000000000E+00
 MUTATION (CANCER STAGE   0, DESTABILIZATION/GATE   0, MUTATION TYPE   1)= 1.20000001202971E-07
 MUTATION (CANCER STAGE   1, DESTABILIZATION/GATE   0, MUTATION TYPE   1)= 1.20000001202971E-07
 GATE-PASS(CANCER STAGE   0, DESTABILIZATION/GATE   0, MUTATION TYPE   1)= 9.33258454012772E-03
 GATE-PASS(CANCER STAGE   1, DESTABILIZATION/GATE   0, MUTATION TYPE   1)= 9.33258454012772E-03
 GROWTH   (CANCER STAGE   0, DESTABILIZATION/GATE   1, MUTATION TYPE   1)= 0.00000000000000E+00
 GROWTH   (CANCER STAGE   1, DESTABILIZATION/GATE   1, MUTATION TYPE   1)= 0.00000000000000E+00
 DEATH    (CANCER STAGE   0, DESTABILIZATION/GATE   1, MUTATION TYPE   1)= 0.00000000000000E+00
 DEATH    (CANCER STAGE   1, DESTABILIZATION/GATE   1, MUTATION TYPE   1)= 0.00000000000000E+00
 MUTATION (CANCER STAGE   0, DESTABILIZATION/GATE   1, MUTATION TYPE   1)= 1.20000060003491E-05
 MUTATION (CANCER STAGE   1, DESTABILIZATION/GATE   1, MUTATION TYPE   1)= 1.20000060003491E-05
 AGE INTERVAL: 2.66666666666667E+01-
 -----------------------------------
 GROWTH   (CANCER STAGE   0, DESTABILIZATION/GATE   0, MUTATION TYPE   1)= 0.00000000000000E+00
 GROWTH   (CANCER STAGE   1, DESTABILIZATION/GATE   0, MUTATION TYPE   1)= 0.00000000000000E+00
 DEATH    (CANCER STAGE   0, DESTABILIZATION/GATE   0, MUTATION TYPE   1)= 0.00000000000000E+00
 DEATH    (CANCER STAGE   1, DESTABILIZATION/GATE   0, MUTATION TYPE   1)= 0.00000000000000E+00
 MUTATION (CANCER STAGE   0, DESTABILIZATION/GATE   0, MUTATION TYPE   1)= 1.20000005936838E-06
 MUTATION (CANCER STAGE   1, DESTABILIZATION/GATE   0, MUTATION TYPE   1)= 1.20000005936838E-06
 GATE-PASS(CANCER STAGE   0, DESTABILIZATION/GATE   0, MUTATION TYPE   1)= 9.33258454012772E-03
 GATE-PASS(CANCER STAGE   1, DESTABILIZATION/GATE   0, MUTATION TYPE   1)= 9.33258454012772E-03
 GROWTH   (CANCER STAGE   0, DESTABILIZATION/GATE   1, MUTATION TYPE   1)= 0.00000000000000E+00
 GROWTH   (CANCER STAGE   1, DESTABILIZATION/GATE   1, MUTATION TYPE   1)= 0.00000000000000E+00
 DEATH    (CANCER STAGE   0, DESTABILIZATION/GATE   1, MUTATION TYPE   1)= 0.00000000000000E+00
 DEATH    (CANCER STAGE   1, DESTABILIZATION/GATE   1, MUTATION TYPE   1)= 0.00000000000000E+00
 MUTATION (CANCER STAGE   0, DESTABILIZATION/GATE   1, MUTATION TYPE   1)= 1.20000060003491E-05
 MUTATION (CANCER STAGE   1, DESTABILIZATION/GATE   1, MUTATION TYPE   1)= 1.20000060003491E-05
 AGE INTERVAL: 0.00000000000000E+00-
 -----------------------------------
 AGE INTERVAL: 7.28280000000000E-01-
 -----------------------------------
 AGE INTERVAL: 2.66666666666667E+01-
 -----------------------------------
 AGE 8.00000000000000E+01 INTEGRATED HAZARD 2.87527078969506E+00 HAZARD 3.54353843684642E-02 OK      22 BAD       5 FAIL       0
 CLOCK TIME USED 3.31999999936670E-01 SECONDS
 CPU TIME USED 3.12002000000000E-02 SECONDS
 MINIMISATION ROUTINE FITTERMVKMULTGATESTOCHHAZ REVISED BY M P LITTLE 11 MARCH 2009
 GESTATION LENGTH   0.7283
 CONVERGENCE CRITERION 1.0000E-15 NUMBER OF INTEGRATION STEPS   100
 MINIMUM STEP LENGTH 1.0000E-25 INTEGRATOR SCALING "SMALL AMOUNT" 1.0000E-40
 INTEGRATOR SCALING THRESHOLD 1.0000E+00
 INTEGRATOR TYPE: BULIRSCH-STOER STIFF           
 MODEL  1 SCALING COEFFICIENT 1.00000000000000E+00
 =================================================
 Y(I,J) IN HAZARD THAT ARE SET TO ZERO
 -------------------------------------
 DESTABILIZATION/GATE LEVEL =    0 DESTABILIZATION TYPE =    1
 DESTABILIZATION/GATE LEVEL =    1 DESTABILIZATION TYPE =    1
 AGE INTERVAL: 0.00000000000000E+00-
 -----------------------------------
 GROWTH   (CANCER STAGE   0, DESTABILIZATION/GATE   0, MUTATION TYPE   1)= 3.04562939774788E+01
 GROWTH   (CANCER STAGE   1, DESTABILIZATION/GATE   0, MUTATION TYPE   1)= 0.00000000000000E+00
 DEATH    (CANCER STAGE   0, DESTABILIZATION/GATE   0, MUTATION TYPE   1)= 0.00000000000000E+00
 DEATH    (CANCER STAGE   1, DESTABILIZATION/GATE   0, MUTATION TYPE   1)= 0.00000000000000E+00
 MUTATION (CANCER STAGE   0, DESTABILIZATION/GATE   0, MUTATION TYPE   1)= 7.60000007618817E-08
 MUTATION (CANCER STAGE   1, DESTABILIZATION/GATE   0, MUTATION TYPE   1)= 7.60000007618817E-08
 GATE-PASS(CANCER STAGE   0, DESTABILIZATION/GATE   0, MUTATION TYPE   1)= 9.33258454012767E-03
 GATE-PASS(CANCER STAGE   1, DESTABILIZATION/GATE   0, MUTATION TYPE   1)= 9.33258454012767E-03
 GROWTH   (CANCER STAGE   0, DESTABILIZATION/GATE   1, MUTATION TYPE   1)= 3.14562939774788E+01
 GROWTH   (CANCER STAGE   1, DESTABILIZATION/GATE   1, MUTATION TYPE   1)= 0.00000000000000E+00
 DEATH    (CANCER STAGE   0, DESTABILIZATION/GATE   1, MUTATION TYPE   1)= 0.00000000000000E+00
 DEATH    (CANCER STAGE   1, DESTABILIZATION/GATE   1, MUTATION TYPE   1)= 0.00000000000000E+00
 MUTATION (CANCER STAGE   0, DESTABILIZATION/GATE   1, MUTATION TYPE   1)= 7.60000380022108E-06
 MUTATION (CANCER STAGE   1, DESTABILIZATION/GATE   1, MUTATION TYPE   1)= 7.60000380022108E-06
 AGE INTERVAL: 7.28280000000000E-01-
 -----------------------------------
 GROWTH   (CANCER STAGE   0, DESTABILIZATION/GATE   0, MUTATION TYPE   1)= 0.00000000000000E+00
 GROWTH   (CANCER STAGE   1, DESTABILIZATION/GATE   0, MUTATION TYPE   1)= 0.00000000000000E+00
 DEATH    (CANCER STAGE   0, DESTABILIZATION/GATE   0, MUTATION TYPE   1)= 0.00000000000000E+00
 DEATH    (CANCER STAGE   1, DESTABILIZATION/GATE   0, MUTATION TYPE   1)= 0.00000000000000E+00
 MUTATION (CANCER STAGE   0, DESTABILIZATION/GATE   0, MUTATION TYPE   1)= 7.60000007618817E-08
 MUTATION (CANCER STAGE   1, DESTABILIZATION/GATE   0, MUTATION TYPE   1)= 7.60000007618817E-08
 GATE-PASS(CANCER STAGE   0, DESTABILIZATION/GATE   0, MUTATION TYPE   1)= 9.33258454012767E-03
 GATE-PASS(CANCER STAGE   1, DESTABILIZATION/GATE   0, MUTATION TYPE   1)= 9.33258454012767E-03
 GROWTH   (CANCER STAGE   0, DESTABILIZATION/GATE   1, MUTATION TYPE   1)= 0.00000000000000E+00
 GROWTH   (CANCER STAGE   1, DESTABILIZATION/GATE   1, MUTATION TYPE   1)= 0.00000000000000E+00
 DEATH    (CANCER STAGE   0, DESTABILIZATION/GATE   1, MUTATION TYPE   1)= 0.00000000000000E+00
 DEATH    (CANCER STAGE   1, DESTABILIZATION/GATE   1, MUTATION TYPE   1)= 0.00000000000000E+00
 MUTATION (CANCER STAGE   0, DESTABILIZATION/GATE   1, MUTATION TYPE   1)= 7.60000380022108E-06
 MUTATION (CANCER STAGE   1, DESTABILIZATION/GATE   1, MUTATION TYPE   1)= 7.60000380022108E-06
 AGE INTERVAL: 2.66666666666667E+01-
 -----------------------------------
 GROWTH   (CANCER STAGE   0, DESTABILIZATION/GATE   0, MUTATION TYPE   1)= 0.00000000000000E+00
 GROWTH   (CANCER STAGE   1, DESTABILIZATION/GATE   0, MUTATION TYPE   1)= 0.00000000000000E+00
 DEATH    (CANCER STAGE   0, DESTABILIZATION/GATE   0, MUTATION TYPE   1)= 0.00000000000000E+00
 DEATH    (CANCER STAGE   1, DESTABILIZATION/GATE   0, MUTATION TYPE   1)= 0.00000000000000E+00
 MUTATION (CANCER STAGE   0, DESTABILIZATION/GATE   0, MUTATION TYPE   1)= 7.60000007618817E-08
 MUTATION (CANCER STAGE   1, DESTABILIZATION/GATE   0, MUTATION TYPE   1)= 7.60000007618817E-08
 GATE-PASS(CANCER STAGE   0, DESTABILIZATION/GATE   0, MUTATION TYPE   1)= 9.33258454012767E-03
 GATE-PASS(CANCER STAGE   1, DESTABILIZATION/GATE   0, MUTATION TYPE   1)= 9.33258454012767E-03
 GROWTH   (CANCER STAGE   0, DESTABILIZATION/GATE   1, MUTATION TYPE   1)= 0.00000000000000E+00
 GROWTH   (CANCER STAGE   1, DESTABILIZATION/GATE   1, MUTATION TYPE   1)= 0.00000000000000E+00
 DEATH    (CANCER STAGE   0, DESTABILIZATION/GATE   1, MUTATION TYPE   1)= 0.00000000000000E+00
 DEATH    (CANCER STAGE   1, DESTABILIZATION/GATE   1, MUTATION TYPE   1)= 0.00000000000000E+00
 MUTATION (CANCER STAGE   0, DESTABILIZATION/GATE   1, MUTATION TYPE   1)= 7.60000380022108E-06
 MUTATION (CANCER STAGE   1, DESTABILIZATION/GATE   1, MUTATION TYPE   1)= 7.60000380022108E-06
 AGE INTERVAL: 0.00000000000000E+00-
 -----------------------------------
 AGE INTERVAL: 7.28280000000000E-01-
 -----------------------------------
 AGE INTERVAL: 2.66666666666667E+01-
 -----------------------------------
 AGE 8.00000000000000E+01 INTEGRATED HAZARD 5.32681783593792E+00 HAZARD 3.69823804007167E-02 OK      25 BAD       2 FAIL       0
 CLOCK TIME USED 3.63000000128523E-01 SECONDS
 CPU TIME USED 3.12002000000000E-02 SECONDS
 MINIMISATION ROUTINE FITTERMVKMULTGATESTOCHHAZ REVISED BY M P LITTLE 11 MARCH 2009
 GESTATION LENGTH   0.7283
 CONVERGENCE CRITERION 1.0000E-15 NUMBER OF INTEGRATION STEPS   100
 MINIMUM STEP LENGTH 1.0000E-25 INTEGRATOR SCALING "SMALL AMOUNT" 1.0000E-40
 INTEGRATOR SCALING THRESHOLD 1.0000E+00
 INTEGRATOR TYPE: BULIRSCH-STOER STIFF           
 MODEL  1 SCALING COEFFICIENT 1.00000000000000E+00
 =================================================
 Y(I,J) IN HAZARD THAT ARE SET TO ZERO
 -------------------------------------
 DESTABILIZATION/GATE LEVEL =    0 DESTABILIZATION TYPE =    1
 DESTABILIZATION/GATE LEVEL =    1 DESTABILIZATION TYPE =    1
 AGE INTERVAL: 0.00000000000000E+00-
 -----------------------------------
 GROWTH   (CANCER STAGE   0, DESTABILIZATION/GATE   0, MUTATION TYPE   1)= 3.04562939774788E+01
 GROWTH   (CANCER STAGE   1, DESTABILIZATION/GATE   0, MUTATION TYPE   1)= 0.00000000000000E+00
 DEATH    (CANCER STAGE   0, DESTABILIZATION/GATE   0, MUTATION TYPE   1)= 0.00000000000000E+00
 DEATH    (CANCER STAGE   1, DESTABILIZATION/GATE   0, MUTATION TYPE   1)= 0.00000000000000E+00
 MUTATION (CANCER STAGE   0, DESTABILIZATION/GATE   0, MUTATION TYPE   1)= 7.60000007618817E-08
 MUTATION (CANCER STAGE   1, DESTABILIZATION/GATE   0, MUTATION TYPE   1)= 7.60000007618817E-08
 GATE-PASS(CANCER STAGE   0, DESTABILIZATION/GATE   0, MUTATION TYPE   1)= 9.33258454012767E-03
 GATE-PASS(CANCER STAGE   1, DESTABILIZATION/GATE   0, MUTATION TYPE   1)= 9.33258454012767E-03
 GROWTH   (CANCER STAGE   0, DESTABILIZATION/GATE   1, MUTATION TYPE   1)= 3.14562939774788E+01
 GROWTH   (CANCER STAGE   1, DESTABILIZATION/GATE   1, MUTATION TYPE   1)= 0.00000000000000E+00
 DEATH    (CANCER STAGE   0, DESTABILIZATION/GATE   1, MUTATION TYPE   1)= 0.00000000000000E+00
 DEATH    (CANCER STAGE   1, DESTABILIZATION/GATE   1, MUTATION TYPE   1)= 0.00000000000000E+00
 MUTATION (CANCER STAGE   0, DESTABILIZATION/GATE   1, MUTATION TYPE   1)= 7.60000380022108E-06
 MUTATION (CANCER STAGE   1, DESTABILIZATION/GATE   1, MUTATION TYPE   1)= 7.60000380022108E-06
 AGE INTERVAL: 7.28280000000000E-01-
 -----------------------------------
 GROWTH   (CANCER STAGE   0, DESTABILIZATION/GATE   0, MUTATION TYPE   1)= 0.00000000000000E+00
 GROWTH   (CANCER STAGE   1, DESTABILIZATION/GATE   0, MUTATION TYPE   1)= 0.00000000000000E+00
 DEATH    (CANCER STAGE   0, DESTABILIZATION/GATE   0, MUTATION TYPE   1)= 0.00000000000000E+00
 DEATH    (CANCER STAGE   1, DESTABILIZATION/GATE   0, MUTATION TYPE   1)= 0.00000000000000E+00
 MUTATION (CANCER STAGE   0, DESTABILIZATION/GATE   0, MUTATION TYPE   1)= 7.60000007618817E-08
 MUTATION (CANCER STAGE   1, DESTABILIZATION/GATE   0, MUTATION TYPE   1)= 7.60000007618817E-08
 GATE-PASS(CANCER STAGE   0, DESTABILIZATION/GATE   0, MUTATION TYPE   1)= 9.33258454012767E-03
 GATE-PASS(CANCER STAGE   1, DESTABILIZATION/GATE   0, MUTATION TYPE   1)= 9.33258454012767E-03
 GROWTH   (CANCER STAGE   0, DESTABILIZATION/GATE   1, MUTATION TYPE   1)= 0.00000000000000E+00
 GROWTH   (CANCER STAGE   1, DESTABILIZATION/GATE   1, MUTATION TYPE   1)= 0.00000000000000E+00
 DEATH    (CANCER STAGE   0, DESTABILIZATION/GATE   1, MUTATION TYPE   1)= 0.00000000000000E+00
 DEATH    (CANCER STAGE   1, DESTABILIZATION/GATE   1, MUTATION TYPE   1)= 0.00000000000000E+00
 MUTATION (CANCER STAGE   0, DESTABILIZATION/GATE   1, MUTATION TYPE   1)= 7.60000380022108E-06
 MUTATION (CANCER STAGE   1, DESTABILIZATION/GATE   1, MUTATION TYPE   1)= 7.60000380022108E-06
 AGE INTERVAL: 2.66666666666667E+01-
 -----------------------------------
 GROWTH   (CANCER STAGE   0, DESTABILIZATION/GATE   0, MUTATION TYPE   1)= 0.00000000000000E+00
 GROWTH   (CANCER STAGE   1, DESTABILIZATION/GATE   0, MUTATION TYPE   1)= 0.00000000000000E+00
 DEATH    (CANCER STAGE   0, DESTABILIZATION/GATE   0, MUTATION TYPE   1)= 0.00000000000000E+00
 DEATH    (CANCER STAGE   1, DESTABILIZATION/GATE   0, MUTATION TYPE   1)= 0.00000000000000E+00
 MUTATION (CANCER STAGE   0, DESTABILIZATION/GATE   0, MUTATION TYPE   1)= 9.12000004991963E-08
 MUTATION (CANCER STAGE   1, DESTABILIZATION/GATE   0, MUTATION TYPE   1)= 9.12000004991963E-08
 GATE-PASS(CANCER STAGE   0, DESTABILIZATION/GATE   0, MUTATION TYPE   1)= 9.33258454012767E-03
 GATE-PASS(CANCER STAGE   1, DESTABILIZATION/GATE   0, MUTATION TYPE   1)= 9.33258454012767E-03
 GROWTH   (CANCER STAGE   0, DESTABILIZATION/GATE   1, MUTATION TYPE   1)= 0.00000000000000E+00
 GROWTH   (CANCER STAGE   1, DESTABILIZATION/GATE   1, MUTATION TYPE   1)= 0.00000000000000E+00
 DEATH    (CANCER STAGE   0, DESTABILIZATION/GATE   1, MUTATION TYPE   1)= 0.00000000000000E+00
 DEATH    (CANCER STAGE   1, DESTABILIZATION/GATE   1, MUTATION TYPE   1)= 0.00000000000000E+00
 MUTATION (CANCER STAGE   0, DESTABILIZATION/GATE   1, MUTATION TYPE   1)= 7.60000380022108E-06
 MUTATION (CANCER STAGE   1, DESTABILIZATION/GATE   1, MUTATION TYPE   1)= 7.60000380022108E-06
 AGE INTERVAL: 0.00000000000000E+00-
 -----------------------------------
 AGE INTERVAL: 7.28280000000000E-01-
 -----------------------------------
 AGE INTERVAL: 2.66666666666667E+01-
 -----------------------------------
 AGE 8.00000000000000E+01 INTEGRATED HAZARD 5.32752297159896E+00 HAZARD 3.69927406573066E-02 OK      24 BAD       4 FAIL       0
 CLOCK TIME USED 3.51999999955297E-01 SECONDS
 CPU TIME USED 4.68003000000000E-02 SECONDS
 MINIMISATION ROUTINE FITTERMVKMULTGATESTOCHHAZ REVISED BY M P LITTLE 11 MARCH 2009
 GESTATION LENGTH   0.7283
 CONVERGENCE CRITERION 1.0000E-15 NUMBER OF INTEGRATION STEPS   100
 MINIMUM STEP LENGTH 1.0000E-25 INTEGRATOR SCALING "SMALL AMOUNT" 1.0000E-40
 INTEGRATOR SCALING THRESHOLD 1.0000E+00
 INTEGRATOR TYPE: BULIRSCH-STOER STIFF           
 MODEL  1 SCALING COEFFICIENT 1.00000000000000E+00
 =================================================
 Y(I,J) IN HAZARD THAT ARE SET TO ZERO
 -------------------------------------
 DESTABILIZATION/GATE LEVEL =    0 DESTABILIZATION TYPE =    1
 DESTABILIZATION/GATE LEVEL =    1 DESTABILIZATION TYPE =    1
 AGE INTERVAL: 0.00000000000000E+00-
 -----------------------------------
 GROWTH   (CANCER STAGE   0, DESTABILIZATION/GATE   0, MUTATION TYPE   1)= 3.04562939774788E+01
 GROWTH   (CANCER STAGE   1, DESTABILIZATION/GATE   0, MUTATION TYPE   1)= 0.00000000000000E+00
 DEATH    (CANCER STAGE   0, DESTABILIZATION/GATE   0, MUTATION TYPE   1)= 0.00000000000000E+00
 DEATH    (CANCER STAGE   1, DESTABILIZATION/GATE   0, MUTATION TYPE   1)= 0.00000000000000E+00
 MUTATION (CANCER STAGE   0, DESTABILIZATION/GATE   0, MUTATION TYPE   1)= 7.60000007618817E-08
 MUTATION (CANCER STAGE   1, DESTABILIZATION/GATE   0, MUTATION TYPE   1)= 7.60000007618817E-08
 GATE-PASS(CANCER STAGE   0, DESTABILIZATION/GATE   0, MUTATION TYPE   1)= 9.33258454012767E-03
 GATE-PASS(CANCER STAGE   1, DESTABILIZATION/GATE   0, MUTATION TYPE   1)= 9.33258454012767E-03
 GROWTH   (CANCER STAGE   0, DESTABILIZATION/GATE   1, MUTATION TYPE   1)= 3.14562939774788E+01
 GROWTH   (CANCER STAGE   1, DESTABILIZATION/GATE   1, MUTATION TYPE   1)= 0.00000000000000E+00
 DEATH    (CANCER STAGE   0, DESTABILIZATION/GATE   1, MUTATION TYPE   1)= 0.00000000000000E+00
 DEATH    (CANCER STAGE   1, DESTABILIZATION/GATE   1, MUTATION TYPE   1)= 0.00000000000000E+00
 MUTATION (CANCER STAGE   0, DESTABILIZATION/GATE   1, MUTATION TYPE   1)= 7.60000380022108E-06
 MUTATION (CANCER STAGE   1, DESTABILIZATION/GATE   1, MUTATION TYPE   1)= 7.60000380022108E-06
 AGE INTERVAL: 7.28280000000000E-01-
 -----------------------------------
 GROWTH   (CANCER STAGE   0, DESTABILIZATION/GATE   0, MUTATION TYPE   1)= 0.00000000000000E+00
 GROWTH   (CANCER STAGE   1, DESTABILIZATION/GATE   0, MUTATION TYPE   1)= 0.00000000000000E+00
 DEATH    (CANCER STAGE   0, DESTABILIZATION/GATE   0, MUTATION TYPE   1)= 0.00000000000000E+00
 DEATH    (CANCER STAGE   1, DESTABILIZATION/GATE   0, MUTATION TYPE   1)= 0.00000000000000E+00
 MUTATION (CANCER STAGE   0, DESTABILIZATION/GATE   0, MUTATION TYPE   1)= 7.60000007618817E-08
 MUTATION (CANCER STAGE   1, DESTABILIZATION/GATE   0, MUTATION TYPE   1)= 7.60000007618817E-08
 GATE-PASS(CANCER STAGE   0, DESTABILIZATION/GATE   0, MUTATION TYPE   1)= 9.33258454012767E-03
 GATE-PASS(CANCER STAGE   1, DESTABILIZATION/GATE   0, MUTATION TYPE   1)= 9.33258454012767E-03
 GROWTH   (CANCER STAGE   0, DESTABILIZATION/GATE   1, MUTATION TYPE   1)= 0.00000000000000E+00
 GROWTH   (CANCER STAGE   1, DESTABILIZATION/GATE   1, MUTATION TYPE   1)= 0.00000000000000E+00
 DEATH    (CANCER STAGE   0, DESTABILIZATION/GATE   1, MUTATION TYPE   1)= 0.00000000000000E+00
 DEATH    (CANCER STAGE   1, DESTABILIZATION/GATE   1, MUTATION TYPE   1)= 0.00000000000000E+00
 MUTATION (CANCER STAGE   0, DESTABILIZATION/GATE   1, MUTATION TYPE   1)= 7.60000380022108E-06
 MUTATION (CANCER STAGE   1, DESTABILIZATION/GATE   1, MUTATION TYPE   1)= 7.60000380022108E-06
 AGE INTERVAL: 2.66666666666667E+01-
 -----------------------------------
 GROWTH   (CANCER STAGE   0, DESTABILIZATION/GATE   0, MUTATION TYPE   1)= 0.00000000000000E+00
 GROWTH   (CANCER STAGE   1, DESTABILIZATION/GATE   0, MUTATION TYPE   1)= 0.00000000000000E+00
 DEATH    (CANCER STAGE   0, DESTABILIZATION/GATE   0, MUTATION TYPE   1)= 0.00000000000000E+00
 DEATH    (CANCER STAGE   1, DESTABILIZATION/GATE   0, MUTATION TYPE   1)= 0.00000000000000E+00
 MUTATION (CANCER STAGE   0, DESTABILIZATION/GATE   0, MUTATION TYPE   1)= 1.14000001005938E-07
 MUTATION (CANCER STAGE   1, DESTABILIZATION/GATE   0, MUTATION TYPE   1)= 1.14000001005938E-07
 GATE-PASS(CANCER STAGE   0, DESTABILIZATION/GATE   0, MUTATION TYPE   1)= 9.33258454012767E-03
 GATE-PASS(CANCER STAGE   1, DESTABILIZATION/GATE   0, MUTATION TYPE   1)= 9.33258454012767E-03
 GROWTH   (CANCER STAGE   0, DESTABILIZATION/GATE   1, MUTATION TYPE   1)= 0.00000000000000E+00
 GROWTH   (CANCER STAGE   1, DESTABILIZATION/GATE   1, MUTATION TYPE   1)= 0.00000000000000E+00
 DEATH    (CANCER STAGE   0, DESTABILIZATION/GATE   1, MUTATION TYPE   1)= 0.00000000000000E+00
 DEATH    (CANCER STAGE   1, DESTABILIZATION/GATE   1, MUTATION TYPE   1)= 0.00000000000000E+00
 MUTATION (CANCER STAGE   0, DESTABILIZATION/GATE   1, MUTATION TYPE   1)= 7.60000380022108E-06
 MUTATION (CANCER STAGE   1, DESTABILIZATION/GATE   1, MUTATION TYPE   1)= 7.60000380022108E-06
 AGE INTERVAL: 0.00000000000000E+00-
 -----------------------------------
 AGE INTERVAL: 7.28280000000000E-01-
 -----------------------------------
 AGE INTERVAL: 2.66666666666667E+01-
 -----------------------------------
 AGE 8.00000000000000E+01 INTEGRATED HAZARD 5.32860613371284E+00 HAZARD 3.70082551343514E-02 OK      24 BAD       4 FAIL       0
 CLOCK TIME USED 3.32999999867752E-01 SECONDS
 CPU TIME USED 1.56001000000000E-02 SECONDS
 MINIMISATION ROUTINE FITTERMVKMULTGATESTOCHHAZ REVISED BY M P LITTLE 11 MARCH 2009
 GESTATION LENGTH   0.7283
 CONVERGENCE CRITERION 1.0000E-15 NUMBER OF INTEGRATION STEPS   100
 MINIMUM STEP LENGTH 1.0000E-25 INTEGRATOR SCALING "SMALL AMOUNT" 1.0000E-40
 INTEGRATOR SCALING THRESHOLD 1.0000E+00
 INTEGRATOR TYPE: BULIRSCH-STOER STIFF           
 MODEL  1 SCALING COEFFICIENT 1.00000000000000E+00
 =================================================
 Y(I,J) IN HAZARD THAT ARE SET TO ZERO
 -------------------------------------
 DESTABILIZATION/GATE LEVEL =    0 DESTABILIZATION TYPE =    1
 DESTABILIZATION/GATE LEVEL =    1 DESTABILIZATION TYPE =    1
 AGE INTERVAL: 0.00000000000000E+00-
 -----------------------------------
 GROWTH   (CANCER STAGE   0, DESTABILIZATION/GATE   0, MUTATION TYPE   1)= 3.04562939774788E+01
 GROWTH   (CANCER STAGE   1, DESTABILIZATION/GATE   0, MUTATION TYPE   1)= 0.00000000000000E+00
 DEATH    (CANCER STAGE   0, DESTABILIZATION/GATE   0, MUTATION TYPE   1)= 0.00000000000000E+00
 DEATH    (CANCER STAGE   1, DESTABILIZATION/GATE   0, MUTATION TYPE   1)= 0.00000000000000E+00
 MUTATION (CANCER STAGE   0, DESTABILIZATION/GATE   0, MUTATION TYPE   1)= 7.60000007618817E-08
 MUTATION (CANCER STAGE   1, DESTABILIZATION/GATE   0, MUTATION TYPE   1)= 7.60000007618817E-08
 GATE-PASS(CANCER STAGE   0, DESTABILIZATION/GATE   0, MUTATION TYPE   1)= 9.33258454012767E-03
 GATE-PASS(CANCER STAGE   1, DESTABILIZATION/GATE   0, MUTATION TYPE   1)= 9.33258454012767E-03
 GROWTH   (CANCER STAGE   0, DESTABILIZATION/GATE   1, MUTATION TYPE   1)= 3.14562939774788E+01
 GROWTH   (CANCER STAGE   1, DESTABILIZATION/GATE   1, MUTATION TYPE   1)= 0.00000000000000E+00
 DEATH    (CANCER STAGE   0, DESTABILIZATION/GATE   1, MUTATION TYPE   1)= 0.00000000000000E+00
 DEATH    (CANCER STAGE   1, DESTABILIZATION/GATE   1, MUTATION TYPE   1)= 0.00000000000000E+00
 MUTATION (CANCER STAGE   0, DESTABILIZATION/GATE   1, MUTATION TYPE   1)= 7.60000380022108E-06
 MUTATION (CANCER STAGE   1, DESTABILIZATION/GATE   1, MUTATION TYPE   1)= 7.60000380022108E-06
 AGE INTERVAL: 7.28280000000000E-01-
 -----------------------------------
 GROWTH   (CANCER STAGE   0, DESTABILIZATION/GATE   0, MUTATION TYPE   1)= 0.00000000000000E+00
 GROWTH   (CANCER STAGE   1, DESTABILIZATION/GATE   0, MUTATION TYPE   1)= 0.00000000000000E+00
 DEATH    (CANCER STAGE   0, DESTABILIZATION/GATE   0, MUTATION TYPE   1)= 0.00000000000000E+00
 DEATH    (CANCER STAGE   1, DESTABILIZATION/GATE   0, MUTATION TYPE   1)= 0.00000000000000E+00
 MUTATION (CANCER STAGE   0, DESTABILIZATION/GATE   0, MUTATION TYPE   1)= 7.60000007618817E-08
 MUTATION (CANCER STAGE   1, DESTABILIZATION/GATE   0, MUTATION TYPE   1)= 7.60000007618817E-08
 GATE-PASS(CANCER STAGE   0, DESTABILIZATION/GATE   0, MUTATION TYPE   1)= 9.33258454012767E-03
 GATE-PASS(CANCER STAGE   1, DESTABILIZATION/GATE   0, MUTATION TYPE   1)= 9.33258454012767E-03
 GROWTH   (CANCER STAGE   0, DESTABILIZATION/GATE   1, MUTATION TYPE   1)= 0.00000000000000E+00
 GROWTH   (CANCER STAGE   1, DESTABILIZATION/GATE   1, MUTATION TYPE   1)= 0.00000000000000E+00
 DEATH    (CANCER STAGE   0, DESTABILIZATION/GATE   1, MUTATION TYPE   1)= 0.00000000000000E+00
 DEATH    (CANCER STAGE   1, DESTABILIZATION/GATE   1, MUTATION TYPE   1)= 0.00000000000000E+00
 MUTATION (CANCER STAGE   0, DESTABILIZATION/GATE   1, MUTATION TYPE   1)= 7.60000380022108E-06
 MUTATION (CANCER STAGE   1, DESTABILIZATION/GATE   1, MUTATION TYPE   1)= 7.60000380022108E-06
 AGE INTERVAL: 2.66666666666667E+01-
 -----------------------------------
 GROWTH   (CANCER STAGE   0, DESTABILIZATION/GATE   0, MUTATION TYPE   1)= 0.00000000000000E+00
 GROWTH   (CANCER STAGE   1, DESTABILIZATION/GATE   0, MUTATION TYPE   1)= 0.00000000000000E+00
 DEATH    (CANCER STAGE   0, DESTABILIZATION/GATE   0, MUTATION TYPE   1)= 0.00000000000000E+00
 DEATH    (CANCER STAGE   1, DESTABILIZATION/GATE   0, MUTATION TYPE   1)= 0.00000000000000E+00
 MUTATION (CANCER STAGE   0, DESTABILIZATION/GATE   0, MUTATION TYPE   1)= 1.52000001439994E-07
 MUTATION (CANCER STAGE   1, DESTABILIZATION/GATE   0, MUTATION TYPE   1)= 1.52000001439994E-07
 GATE-PASS(CANCER STAGE   0, DESTABILIZATION/GATE   0, MUTATION TYPE   1)= 9.33258454012767E-03
 GATE-PASS(CANCER STAGE   1, DESTABILIZATION/GATE   0, MUTATION TYPE   1)= 9.33258454012767E-03
 GROWTH   (CANCER STAGE   0, DESTABILIZATION/GATE   1, MUTATION TYPE   1)= 0.00000000000000E+00
 GROWTH   (CANCER STAGE   1, DESTABILIZATION/GATE   1, MUTATION TYPE   1)= 0.00000000000000E+00
 DEATH    (CANCER STAGE   0, DESTABILIZATION/GATE   1, MUTATION TYPE   1)= 0.00000000000000E+00
 DEATH    (CANCER STAGE   1, DESTABILIZATION/GATE   1, MUTATION TYPE   1)= 0.00000000000000E+00
 MUTATION (CANCER STAGE   0, DESTABILIZATION/GATE   1, MUTATION TYPE   1)= 7.60000380022108E-06
 MUTATION (CANCER STAGE   1, DESTABILIZATION/GATE   1, MUTATION TYPE   1)= 7.60000380022108E-06
 AGE INTERVAL: 0.00000000000000E+00-
 -----------------------------------
 AGE INTERVAL: 7.28280000000000E-01-
 -----------------------------------
 AGE INTERVAL: 2.66666666666667E+01-
 -----------------------------------
 AGE 8.00000000000000E+01 INTEGRATED HAZARD 5.33047927179816E+00 HAZARD 3.70340316761368E-02 OK      24 BAD       4 FAIL       0
 CLOCK TIME USED 3.17999999970198E-01 SECONDS
 CPU TIME USED 4.68003000000000E-02 SECONDS
 MINIMISATION ROUTINE FITTERMVKMULTGATESTOCHHAZ REVISED BY M P LITTLE 11 MARCH 2009
 GESTATION LENGTH   0.7283
 CONVERGENCE CRITERION 1.0000E-15 NUMBER OF INTEGRATION STEPS   100
 MINIMUM STEP LENGTH 1.0000E-25 INTEGRATOR SCALING "SMALL AMOUNT" 1.0000E-40
 INTEGRATOR SCALING THRESHOLD 1.0000E+00
 INTEGRATOR TYPE: BULIRSCH-STOER STIFF           
 MODEL  1 SCALING COEFFICIENT 1.00000000000000E+00
 =================================================
 Y(I,J) IN HAZARD THAT ARE SET TO ZERO
 -------------------------------------
 DESTABILIZATION/GATE LEVEL =    0 DESTABILIZATION TYPE =    1
 DESTABILIZATION/GATE LEVEL =    1 DESTABILIZATION TYPE =    1
 AGE INTERVAL: 0.00000000000000E+00-
 -----------------------------------
 GROWTH   (CANCER STAGE   0, DESTABILIZATION/GATE   0, MUTATION TYPE   1)= 3.04562939774788E+01
 GROWTH   (CANCER STAGE   1, DESTABILIZATION/GATE   0, MUTATION TYPE   1)= 0.00000000000000E+00
 DEATH    (CANCER STAGE   0, DESTABILIZATION/GATE   0, MUTATION TYPE   1)= 0.00000000000000E+00
 DEATH    (CANCER STAGE   1, DESTABILIZATION/GATE   0, MUTATION TYPE   1)= 0.00000000000000E+00
 MUTATION (CANCER STAGE   0, DESTABILIZATION/GATE   0, MUTATION TYPE   1)= 7.60000007618817E-08
 MUTATION (CANCER STAGE   1, DESTABILIZATION/GATE   0, MUTATION TYPE   1)= 7.60000007618817E-08
 GATE-PASS(CANCER STAGE   0, DESTABILIZATION/GATE   0, MUTATION TYPE   1)= 9.33258454012767E-03
 GATE-PASS(CANCER STAGE   1, DESTABILIZATION/GATE   0, MUTATION TYPE   1)= 9.33258454012767E-03
 GROWTH   (CANCER STAGE   0, DESTABILIZATION/GATE   1, MUTATION TYPE   1)= 3.14562939774788E+01
 GROWTH   (CANCER STAGE   1, DESTABILIZATION/GATE   1, MUTATION TYPE   1)= 0.00000000000000E+00
 DEATH    (CANCER STAGE   0, DESTABILIZATION/GATE   1, MUTATION TYPE   1)= 0.00000000000000E+00
 DEATH    (CANCER STAGE   1, DESTABILIZATION/GATE   1, MUTATION TYPE   1)= 0.00000000000000E+00
 MUTATION (CANCER STAGE   0, DESTABILIZATION/GATE   1, MUTATION TYPE   1)= 7.60000380022108E-06
 MUTATION (CANCER STAGE   1, DESTABILIZATION/GATE   1, MUTATION TYPE   1)= 7.60000380022108E-06
 AGE INTERVAL: 7.28280000000000E-01-
 -----------------------------------
 GROWTH   (CANCER STAGE   0, DESTABILIZATION/GATE   0, MUTATION TYPE   1)= 0.00000000000000E+00
 GROWTH   (CANCER STAGE   1, DESTABILIZATION/GATE   0, MUTATION TYPE   1)= 0.00000000000000E+00
 DEATH    (CANCER STAGE   0, DESTABILIZATION/GATE   0, MUTATION TYPE   1)= 0.00000000000000E+00
 DEATH    (CANCER STAGE   1, DESTABILIZATION/GATE   0, MUTATION TYPE   1)= 0.00000000000000E+00
 MUTATION (CANCER STAGE   0, DESTABILIZATION/GATE   0, MUTATION TYPE   1)= 7.60000007618817E-08
 MUTATION (CANCER STAGE   1, DESTABILIZATION/GATE   0, MUTATION TYPE   1)= 7.60000007618817E-08
 GATE-PASS(CANCER STAGE   0, DESTABILIZATION/GATE   0, MUTATION TYPE   1)= 9.33258454012767E-03
 GATE-PASS(CANCER STAGE   1, DESTABILIZATION/GATE   0, MUTATION TYPE   1)= 9.33258454012767E-03
 GROWTH   (CANCER STAGE   0, DESTABILIZATION/GATE   1, MUTATION TYPE   1)= 0.00000000000000E+00
 GROWTH   (CANCER STAGE   1, DESTABILIZATION/GATE   1, MUTATION TYPE   1)= 0.00000000000000E+00
 DEATH    (CANCER STAGE   0, DESTABILIZATION/GATE   1, MUTATION TYPE   1)= 0.00000000000000E+00
 DEATH    (CANCER STAGE   1, DESTABILIZATION/GATE   1, MUTATION TYPE   1)= 0.00000000000000E+00
 MUTATION (CANCER STAGE   0, DESTABILIZATION/GATE   1, MUTATION TYPE   1)= 7.60000380022108E-06
 MUTATION (CANCER STAGE   1, DESTABILIZATION/GATE   1, MUTATION TYPE   1)= 7.60000380022108E-06
 AGE INTERVAL: 2.66666666666667E+01-
 -----------------------------------
 GROWTH   (CANCER STAGE   0, DESTABILIZATION/GATE   0, MUTATION TYPE   1)= 0.00000000000000E+00
 GROWTH   (CANCER STAGE   1, DESTABILIZATION/GATE   0, MUTATION TYPE   1)= 0.00000000000000E+00
 DEATH    (CANCER STAGE   0, DESTABILIZATION/GATE   0, MUTATION TYPE   1)= 0.00000000000000E+00
 DEATH    (CANCER STAGE   1, DESTABILIZATION/GATE   0, MUTATION TYPE   1)= 0.00000000000000E+00
 MUTATION (CANCER STAGE   0, DESTABILIZATION/GATE   0, MUTATION TYPE   1)= 3.80000009721870E-07
 MUTATION (CANCER STAGE   1, DESTABILIZATION/GATE   0, MUTATION TYPE   1)= 3.80000009721870E-07
 GATE-PASS(CANCER STAGE   0, DESTABILIZATION/GATE   0, MUTATION TYPE   1)= 9.33258454012767E-03
 GATE-PASS(CANCER STAGE   1, DESTABILIZATION/GATE   0, MUTATION TYPE   1)= 9.33258454012767E-03
 GROWTH   (CANCER STAGE   0, DESTABILIZATION/GATE   1, MUTATION TYPE   1)= 0.00000000000000E+00
 GROWTH   (CANCER STAGE   1, DESTABILIZATION/GATE   1, MUTATION TYPE   1)= 0.00000000000000E+00
 DEATH    (CANCER STAGE   0, DESTABILIZATION/GATE   1, MUTATION TYPE   1)= 0.00000000000000E+00
 DEATH    (CANCER STAGE   1, DESTABILIZATION/GATE   1, MUTATION TYPE   1)= 0.00000000000000E+00
 MUTATION (CANCER STAGE   0, DESTABILIZATION/GATE   1, MUTATION TYPE   1)= 7.60000380022108E-06
 MUTATION (CANCER STAGE   1, DESTABILIZATION/GATE   1, MUTATION TYPE   1)= 7.60000380022108E-06
 AGE INTERVAL: 0.00000000000000E+00-
 -----------------------------------
 AGE INTERVAL: 7.28280000000000E-01-
 -----------------------------------
 AGE INTERVAL: 2.66666666666667E+01-
 -----------------------------------
 AGE 8.00000000000000E+01 INTEGRATED HAZARD 5.34346948405351E+00 HAZARD 3.71863581862658E-02 OK      24 BAD       4 FAIL       0
 CLOCK TIME USED 3.35999999893829E-01 SECONDS
 CPU TIME USED 1.56001000000000E-02 SECONDS
 MINIMISATION ROUTINE FITTERMVKMULTGATESTOCHHAZ REVISED BY M P LITTLE 11 MARCH 2009
 GESTATION LENGTH   0.7283
 CONVERGENCE CRITERION 1.0000E-15 NUMBER OF INTEGRATION STEPS   100
 MINIMUM STEP LENGTH 1.0000E-25 INTEGRATOR SCALING "SMALL AMOUNT" 1.0000E-40
 INTEGRATOR SCALING THRESHOLD 1.0000E+00
 INTEGRATOR TYPE: BULIRSCH-STOER STIFF           
 MODEL  1 SCALING COEFFICIENT 1.00000000000000E+00
 =================================================
 Y(I,J) IN HAZARD THAT ARE SET TO ZERO
 -------------------------------------
 DESTABILIZATION/GATE LEVEL =    0 DESTABILIZATION TYPE =    1
 DESTABILIZATION/GATE LEVEL =    1 DESTABILIZATION TYPE =    1
 AGE INTERVAL: 0.00000000000000E+00-
 -----------------------------------
 GROWTH   (CANCER STAGE   0, DESTABILIZATION/GATE   0, MUTATION TYPE   1)= 3.04562939774788E+01
 GROWTH   (CANCER STAGE   1, DESTABILIZATION/GATE   0, MUTATION TYPE   1)= 0.00000000000000E+00
 DEATH    (CANCER STAGE   0, DESTABILIZATION/GATE   0, MUTATION TYPE   1)= 0.00000000000000E+00
 DEATH    (CANCER STAGE   1, DESTABILIZATION/GATE   0, MUTATION TYPE   1)= 0.00000000000000E+00
 MUTATION (CANCER STAGE   0, DESTABILIZATION/GATE   0, MUTATION TYPE   1)= 7.60000007618817E-08
 MUTATION (CANCER STAGE   1, DESTABILIZATION/GATE   0, MUTATION TYPE   1)= 7.60000007618817E-08
 GATE-PASS(CANCER STAGE   0, DESTABILIZATION/GATE   0, MUTATION TYPE   1)= 9.33258454012767E-03
 GATE-PASS(CANCER STAGE   1, DESTABILIZATION/GATE   0, MUTATION TYPE   1)= 9.33258454012767E-03
 GROWTH   (CANCER STAGE   0, DESTABILIZATION/GATE   1, MUTATION TYPE   1)= 3.14562939774788E+01
 GROWTH   (CANCER STAGE   1, DESTABILIZATION/GATE   1, MUTATION TYPE   1)= 0.00000000000000E+00
 DEATH    (CANCER STAGE   0, DESTABILIZATION/GATE   1, MUTATION TYPE   1)= 0.00000000000000E+00
 DEATH    (CANCER STAGE   1, DESTABILIZATION/GATE   1, MUTATION TYPE   1)= 0.00000000000000E+00
 MUTATION (CANCER STAGE   0, DESTABILIZATION/GATE   1, MUTATION TYPE   1)= 7.60000380022108E-06
 MUTATION (CANCER STAGE   1, DESTABILIZATION/GATE   1, MUTATION TYPE   1)= 7.60000380022108E-06
 AGE INTERVAL: 7.28280000000000E-01-
 -----------------------------------
 GROWTH   (CANCER STAGE   0, DESTABILIZATION/GATE   0, MUTATION TYPE   1)= 0.00000000000000E+00
 GROWTH   (CANCER STAGE   1, DESTABILIZATION/GATE   0, MUTATION TYPE   1)= 0.00000000000000E+00
 DEATH    (CANCER STAGE   0, DESTABILIZATION/GATE   0, MUTATION TYPE   1)= 0.00000000000000E+00
 DEATH    (CANCER STAGE   1, DESTABILIZATION/GATE   0, MUTATION TYPE   1)= 0.00000000000000E+00
 MUTATION (CANCER STAGE   0, DESTABILIZATION/GATE   0, MUTATION TYPE   1)= 7.60000007618817E-08
 MUTATION (CANCER STAGE   1, DESTABILIZATION/GATE   0, MUTATION TYPE   1)= 7.60000007618817E-08
 GATE-PASS(CANCER STAGE   0, DESTABILIZATION/GATE   0, MUTATION TYPE   1)= 9.33258454012767E-03
 GATE-PASS(CANCER STAGE   1, DESTABILIZATION/GATE   0, MUTATION TYPE   1)= 9.33258454012767E-03
 GROWTH   (CANCER STAGE   0, DESTABILIZATION/GATE   1, MUTATION TYPE   1)= 0.00000000000000E+00
 GROWTH   (CANCER STAGE   1, DESTABILIZATION/GATE   1, MUTATION TYPE   1)= 0.00000000000000E+00
 DEATH    (CANCER STAGE   0, DESTABILIZATION/GATE   1, MUTATION TYPE   1)= 0.00000000000000E+00
 DEATH    (CANCER STAGE   1, DESTABILIZATION/GATE   1, MUTATION TYPE   1)= 0.00000000000000E+00
 MUTATION (CANCER STAGE   0, DESTABILIZATION/GATE   1, MUTATION TYPE   1)= 7.60000380022108E-06
 MUTATION (CANCER STAGE   1, DESTABILIZATION/GATE   1, MUTATION TYPE   1)= 7.60000380022108E-06
 AGE INTERVAL: 2.66666666666667E+01-
 -----------------------------------
 GROWTH   (CANCER STAGE   0, DESTABILIZATION/GATE   0, MUTATION TYPE   1)= 0.00000000000000E+00
 GROWTH   (CANCER STAGE   1, DESTABILIZATION/GATE   0, MUTATION TYPE   1)= 0.00000000000000E+00
 DEATH    (CANCER STAGE   0, DESTABILIZATION/GATE   0, MUTATION TYPE   1)= 0.00000000000000E+00
 DEATH    (CANCER STAGE   1, DESTABILIZATION/GATE   0, MUTATION TYPE   1)= 0.00000000000000E+00
 MUTATION (CANCER STAGE   0, DESTABILIZATION/GATE   0, MUTATION TYPE   1)= 7.60000037599972E-07
 MUTATION (CANCER STAGE   1, DESTABILIZATION/GATE   0, MUTATION TYPE   1)= 7.60000037599972E-07
 GATE-PASS(CANCER STAGE   0, DESTABILIZATION/GATE   0, MUTATION TYPE   1)= 9.33258454012767E-03
 GATE-PASS(CANCER STAGE   1, DESTABILIZATION/GATE   0, MUTATION TYPE   1)= 9.33258454012767E-03
 GROWTH   (CANCER STAGE   0, DESTABILIZATION/GATE   1, MUTATION TYPE   1)= 0.00000000000000E+00
 GROWTH   (CANCER STAGE   1, DESTABILIZATION/GATE   1, MUTATION TYPE   1)= 0.00000000000000E+00
 DEATH    (CANCER STAGE   0, DESTABILIZATION/GATE   1, MUTATION TYPE   1)= 0.00000000000000E+00
 DEATH    (CANCER STAGE   1, DESTABILIZATION/GATE   1, MUTATION TYPE   1)= 0.00000000000000E+00
 MUTATION (CANCER STAGE   0, DESTABILIZATION/GATE   1, MUTATION TYPE   1)= 7.60000380022108E-06
 MUTATION (CANCER STAGE   1, DESTABILIZATION/GATE   1, MUTATION TYPE   1)= 7.60000380022108E-06
 AGE INTERVAL: 0.00000000000000E+00-
 -----------------------------------
 AGE INTERVAL: 7.28280000000000E-01-
 -----------------------------------
 AGE INTERVAL: 2.66666666666667E+01-
 -----------------------------------
 AGE 8.00000000000000E+01 INTEGRATED HAZARD 5.37152758802151E+00 HAZARD 3.74287651779924E-02 OK      24 BAD       4 FAIL       0
 CLOCK TIME USED 3.27999999979511E-01 SECONDS
 CPU TIME USED 1.56001000000000E-02 SECONDS
 MINIMISATION ROUTINE FITTERMVKMULTGATESTOCHHAZ REVISED BY M P LITTLE 11 MARCH 2009
 GESTATION LENGTH   0.7283
 CONVERGENCE CRITERION 1.0000E-15 NUMBER OF INTEGRATION STEPS   100
 MINIMUM STEP LENGTH 1.0000E-25 INTEGRATOR SCALING "SMALL AMOUNT" 1.0000E-40
 INTEGRATOR SCALING THRESHOLD 1.0000E+00
 INTEGRATOR TYPE: BULIRSCH-STOER STIFF           
 MODEL  1 SCALING COEFFICIENT 1.00000000000000E+00
 =================================================
 Y(I,J) IN HAZARD THAT ARE SET TO ZERO
 -------------------------------------
 DESTABILIZATION/GATE LEVEL =    0 DESTABILIZATION TYPE =    1
 DESTABILIZATION/GATE LEVEL =    1 DESTABILIZATION TYPE =    1
 AGE INTERVAL: 0.00000000000000E+00-
 -----------------------------------
 GROWTH   (CANCER STAGE   0, DESTABILIZATION/GATE   0, MUTATION TYPE   1)= 2.66492572302939E+01
 GROWTH   (CANCER STAGE   1, DESTABILIZATION/GATE   0, MUTATION TYPE   1)= 0.00000000000000E+00
 DEATH    (CANCER STAGE   0, DESTABILIZATION/GATE   0, MUTATION TYPE   1)= 0.00000000000000E+00
 DEATH    (CANCER STAGE   1, DESTABILIZATION/GATE   0, MUTATION TYPE   1)= 0.00000000000000E+00
 MUTATION (CANCER STAGE   0, DESTABILIZATION/GATE   0, MUTATION TYPE   1)= 7.30000007318074E-07
 MUTATION (CANCER STAGE   1, DESTABILIZATION/GATE   0, MUTATION TYPE   1)= 7.30000007318074E-07
 GATE-PASS(CANCER STAGE   0, DESTABILIZATION/GATE   0, MUTATION TYPE   1)= 9.33258454012774E-03
 GATE-PASS(CANCER STAGE   1, DESTABILIZATION/GATE   0, MUTATION TYPE   1)= 9.33258454012774E-03
 GROWTH   (CANCER STAGE   0, DESTABILIZATION/GATE   1, MUTATION TYPE   1)= 2.76492572302939E+01
 GROWTH   (CANCER STAGE   1, DESTABILIZATION/GATE   1, MUTATION TYPE   1)= 0.00000000000000E+00
 DEATH    (CANCER STAGE   0, DESTABILIZATION/GATE   1, MUTATION TYPE   1)= 0.00000000000000E+00
 DEATH    (CANCER STAGE   1, DESTABILIZATION/GATE   1, MUTATION TYPE   1)= 0.00000000000000E+00
 MUTATION (CANCER STAGE   0, DESTABILIZATION/GATE   1, MUTATION TYPE   1)= 7.30000365021235E-05
 MUTATION (CANCER STAGE   1, DESTABILIZATION/GATE   1, MUTATION TYPE   1)= 7.30000365021235E-05
 AGE INTERVAL: 7.28280000000000E-01-
 -----------------------------------
 GROWTH   (CANCER STAGE   0, DESTABILIZATION/GATE   0, MUTATION TYPE   1)= 0.00000000000000E+00
 GROWTH   (CANCER STAGE   1, DESTABILIZATION/GATE   0, MUTATION TYPE   1)= 0.00000000000000E+00
 DEATH    (CANCER STAGE   0, DESTABILIZATION/GATE   0, MUTATION TYPE   1)= 0.00000000000000E+00
 DEATH    (CANCER STAGE   1, DESTABILIZATION/GATE   0, MUTATION TYPE   1)= 0.00000000000000E+00
 MUTATION (CANCER STAGE   0, DESTABILIZATION/GATE   0, MUTATION TYPE   1)= 7.30000007318074E-07
 MUTATION (CANCER STAGE   1, DESTABILIZATION/GATE   0, MUTATION TYPE   1)= 7.30000007318074E-07
 GATE-PASS(CANCER STAGE   0, DESTABILIZATION/GATE   0, MUTATION TYPE   1)= 9.33258454012774E-03
 GATE-PASS(CANCER STAGE   1, DESTABILIZATION/GATE   0, MUTATION TYPE   1)= 9.33258454012774E-03
 GROWTH   (CANCER STAGE   0, DESTABILIZATION/GATE   1, MUTATION TYPE   1)= 0.00000000000000E+00
 GROWTH   (CANCER STAGE   1, DESTABILIZATION/GATE   1, MUTATION TYPE   1)= 0.00000000000000E+00
 DEATH    (CANCER STAGE   0, DESTABILIZATION/GATE   1, MUTATION TYPE   1)= 0.00000000000000E+00
 DEATH    (CANCER STAGE   1, DESTABILIZATION/GATE   1, MUTATION TYPE   1)= 0.00000000000000E+00
 MUTATION (CANCER STAGE   0, DESTABILIZATION/GATE   1, MUTATION TYPE   1)= 7.30000365021235E-05
 MUTATION (CANCER STAGE   1, DESTABILIZATION/GATE   1, MUTATION TYPE   1)= 7.30000365021235E-05
 AGE INTERVAL: 2.66666666666667E+01-
 -----------------------------------
 GROWTH   (CANCER STAGE   0, DESTABILIZATION/GATE   0, MUTATION TYPE   1)= 0.00000000000000E+00
 GROWTH   (CANCER STAGE   1, DESTABILIZATION/GATE   0, MUTATION TYPE   1)= 0.00000000000000E+00
 DEATH    (CANCER STAGE   0, DESTABILIZATION/GATE   0, MUTATION TYPE   1)= 0.00000000000000E+00
 DEATH    (CANCER STAGE   1, DESTABILIZATION/GATE   0, MUTATION TYPE   1)= 0.00000000000000E+00
 MUTATION (CANCER STAGE   0, DESTABILIZATION/GATE   0, MUTATION TYPE   1)= 7.30000007318074E-07
 MUTATION (CANCER STAGE   1, DESTABILIZATION/GATE   0, MUTATION TYPE   1)= 7.30000007318074E-07
 GATE-PASS(CANCER STAGE   0, DESTABILIZATION/GATE   0, MUTATION TYPE   1)= 9.33258454012774E-03
 GATE-PASS(CANCER STAGE   1, DESTABILIZATION/GATE   0, MUTATION TYPE   1)= 9.33258454012774E-03
 GROWTH   (CANCER STAGE   0, DESTABILIZATION/GATE   1, MUTATION TYPE   1)= 0.00000000000000E+00
 GROWTH   (CANCER STAGE   1, DESTABILIZATION/GATE   1, MUTATION TYPE   1)= 0.00000000000000E+00
 DEATH    (CANCER STAGE   0, DESTABILIZATION/GATE   1, MUTATION TYPE   1)= 0.00000000000000E+00
 DEATH    (CANCER STAGE   1, DESTABILIZATION/GATE   1, MUTATION TYPE   1)= 0.00000000000000E+00
 MUTATION (CANCER STAGE   0, DESTABILIZATION/GATE   1, MUTATION TYPE   1)= 7.30000365021235E-05
 MUTATION (CANCER STAGE   1, DESTABILIZATION/GATE   1, MUTATION TYPE   1)= 7.30000365021235E-05
 AGE INTERVAL: 0.00000000000000E+00-
 -----------------------------------
 AGE INTERVAL: 7.28280000000000E-01-
 -----------------------------------
 AGE INTERVAL: 2.66666666666667E+01-
 -----------------------------------
 AGE 8.00000000000000E+01 INTEGRATED HAZARD 7.06898738499992E+00 HAZARD 3.71802265152607E-02 OK      23 BAD       2 FAIL       0
 CLOCK TIME USED 3.27000000048429E-01 SECONDS
 CPU TIME USED 4.68003000000000E-02 SECONDS
 MINIMISATION ROUTINE FITTERMVKMULTGATESTOCHHAZ REVISED BY M P LITTLE 11 MARCH 2009
 GESTATION LENGTH   0.7283
 CONVERGENCE CRITERION 1.0000E-15 NUMBER OF INTEGRATION STEPS   100
 MINIMUM STEP LENGTH 1.0000E-25 INTEGRATOR SCALING "SMALL AMOUNT" 1.0000E-40
 INTEGRATOR SCALING THRESHOLD 1.0000E+00
 INTEGRATOR TYPE: BULIRSCH-STOER STIFF           
 MODEL  1 SCALING COEFFICIENT 1.00000000000000E+00
 =================================================
 Y(I,J) IN HAZARD THAT ARE SET TO ZERO
 -------------------------------------
 DESTABILIZATION/GATE LEVEL =    0 DESTABILIZATION TYPE =    1
 DESTABILIZATION/GATE LEVEL =    1 DESTABILIZATION TYPE =    1
 AGE INTERVAL: 0.00000000000000E+00-
 -----------------------------------
 GROWTH   (CANCER STAGE   0, DESTABILIZATION/GATE   0, MUTATION TYPE   1)= 2.66492572302939E+01
 GROWTH   (CANCER STAGE   1, DESTABILIZATION/GATE   0, MUTATION TYPE   1)= 0.00000000000000E+00
 DEATH    (CANCER STAGE   0, DESTABILIZATION/GATE   0, MUTATION TYPE   1)= 0.00000000000000E+00
 DEATH    (CANCER STAGE   1, DESTABILIZATION/GATE   0, MUTATION TYPE   1)= 0.00000000000000E+00
 MUTATION (CANCER STAGE   0, DESTABILIZATION/GATE   0, MUTATION TYPE   1)= 7.30000007318074E-07
 MUTATION (CANCER STAGE   1, DESTABILIZATION/GATE   0, MUTATION TYPE   1)= 7.30000007318074E-07
 GATE-PASS(CANCER STAGE   0, DESTABILIZATION/GATE   0, MUTATION TYPE   1)= 9.33258454012774E-03
 GATE-PASS(CANCER STAGE   1, DESTABILIZATION/GATE   0, MUTATION TYPE   1)= 9.33258454012774E-03
 GROWTH   (CANCER STAGE   0, DESTABILIZATION/GATE   1, MUTATION TYPE   1)= 2.76492572302939E+01
 GROWTH   (CANCER STAGE   1, DESTABILIZATION/GATE   1, MUTATION TYPE   1)= 0.00000000000000E+00
 DEATH    (CANCER STAGE   0, DESTABILIZATION/GATE   1, MUTATION TYPE   1)= 0.00000000000000E+00
 DEATH    (CANCER STAGE   1, DESTABILIZATION/GATE   1, MUTATION TYPE   1)= 0.00000000000000E+00
 MUTATION (CANCER STAGE   0, DESTABILIZATION/GATE   1, MUTATION TYPE   1)= 7.30000365021235E-05
 MUTATION (CANCER STAGE   1, DESTABILIZATION/GATE   1, MUTATION TYPE   1)= 7.30000365021235E-05
 AGE INTERVAL: 7.28280000000000E-01-
 -----------------------------------
 GROWTH   (CANCER STAGE   0, DESTABILIZATION/GATE   0, MUTATION TYPE   1)= 0.00000000000000E+00
 GROWTH   (CANCER STAGE   1, DESTABILIZATION/GATE   0, MUTATION TYPE   1)= 0.00000000000000E+00
 DEATH    (CANCER STAGE   0, DESTABILIZATION/GATE   0, MUTATION TYPE   1)= 0.00000000000000E+00
 DEATH    (CANCER STAGE   1, DESTABILIZATION/GATE   0, MUTATION TYPE   1)= 0.00000000000000E+00
 MUTATION (CANCER STAGE   0, DESTABILIZATION/GATE   0, MUTATION TYPE   1)= 7.30000007318074E-07
 MUTATION (CANCER STAGE   1, DESTABILIZATION/GATE   0, MUTATION TYPE   1)= 7.30000007318074E-07
 GATE-PASS(CANCER STAGE   0, DESTABILIZATION/GATE   0, MUTATION TYPE   1)= 9.33258454012774E-03
 GATE-PASS(CANCER STAGE   1, DESTABILIZATION/GATE   0, MUTATION TYPE   1)= 9.33258454012774E-03
 GROWTH   (CANCER STAGE   0, DESTABILIZATION/GATE   1, MUTATION TYPE   1)= 0.00000000000000E+00
 GROWTH   (CANCER STAGE   1, DESTABILIZATION/GATE   1, MUTATION TYPE   1)= 0.00000000000000E+00
 DEATH    (CANCER STAGE   0, DESTABILIZATION/GATE   1, MUTATION TYPE   1)= 0.00000000000000E+00
 DEATH    (CANCER STAGE   1, DESTABILIZATION/GATE   1, MUTATION TYPE   1)= 0.00000000000000E+00
 MUTATION (CANCER STAGE   0, DESTABILIZATION/GATE   1, MUTATION TYPE   1)= 7.30000365021235E-05
 MUTATION (CANCER STAGE   1, DESTABILIZATION/GATE   1, MUTATION TYPE   1)= 7.30000365021235E-05
 AGE INTERVAL: 2.66666666666667E+01-
 -----------------------------------
 GROWTH   (CANCER STAGE   0, DESTABILIZATION/GATE   0, MUTATION TYPE   1)= 0.00000000000000E+00
 GROWTH   (CANCER STAGE   1, DESTABILIZATION/GATE   0, MUTATION TYPE   1)= 0.00000000000000E+00
 DEATH    (CANCER STAGE   0, DESTABILIZATION/GATE   0, MUTATION TYPE   1)= 0.00000000000000E+00
 DEATH    (CANCER STAGE   1, DESTABILIZATION/GATE   0, MUTATION TYPE   1)= 0.00000000000000E+00
 MUTATION (CANCER STAGE   0, DESTABILIZATION/GATE   0, MUTATION TYPE   1)= 8.76000004794912E-07
 MUTATION (CANCER STAGE   1, DESTABILIZATION/GATE   0, MUTATION TYPE   1)= 8.76000004794912E-07
 GATE-PASS(CANCER STAGE   0, DESTABILIZATION/GATE   0, MUTATION TYPE   1)= 9.33258454012774E-03
 GATE-PASS(CANCER STAGE   1, DESTABILIZATION/GATE   0, MUTATION TYPE   1)= 9.33258454012774E-03
 GROWTH   (CANCER STAGE   0, DESTABILIZATION/GATE   1, MUTATION TYPE   1)= 0.00000000000000E+00
 GROWTH   (CANCER STAGE   1, DESTABILIZATION/GATE   1, MUTATION TYPE   1)= 0.00000000000000E+00
 DEATH    (CANCER STAGE   0, DESTABILIZATION/GATE   1, MUTATION TYPE   1)= 0.00000000000000E+00
 DEATH    (CANCER STAGE   1, DESTABILIZATION/GATE   1, MUTATION TYPE   1)= 0.00000000000000E+00
 MUTATION (CANCER STAGE   0, DESTABILIZATION/GATE   1, MUTATION TYPE   1)= 7.30000365021235E-05
 MUTATION (CANCER STAGE   1, DESTABILIZATION/GATE   1, MUTATION TYPE   1)= 7.30000365021235E-05
 AGE INTERVAL: 0.00000000000000E+00-
 -----------------------------------
 AGE INTERVAL: 7.28280000000000E-01-
 -----------------------------------
 AGE INTERVAL: 2.66666666666667E+01-
 -----------------------------------
 AGE 8.00000000000000E+01 INTEGRATED HAZARD 7.06969937284192E+00 HAZARD 3.71905285841277E-02 OK      23 BAD       1 FAIL       0
 CLOCK TIME USED 3.34999999962747E-01 SECONDS
 CPU TIME USED 4.68003000000000E-02 SECONDS
 MINIMISATION ROUTINE FITTERMVKMULTGATESTOCHHAZ REVISED BY M P LITTLE 11 MARCH 2009
 GESTATION LENGTH   0.7283
 CONVERGENCE CRITERION 1.0000E-15 NUMBER OF INTEGRATION STEPS   100
 MINIMUM STEP LENGTH 1.0000E-25 INTEGRATOR SCALING "SMALL AMOUNT" 1.0000E-40
 INTEGRATOR SCALING THRESHOLD 1.0000E+00
 INTEGRATOR TYPE: BULIRSCH-STOER STIFF           
 MODEL  1 SCALING COEFFICIENT 1.00000000000000E+00
 =================================================
 Y(I,J) IN HAZARD THAT ARE SET TO ZERO
 -------------------------------------
 DESTABILIZATION/GATE LEVEL =    0 DESTABILIZATION TYPE =    1
 DESTABILIZATION/GATE LEVEL =    1 DESTABILIZATION TYPE =    1
 AGE INTERVAL: 0.00000000000000E+00-
 -----------------------------------
 GROWTH   (CANCER STAGE   0, DESTABILIZATION/GATE   0, MUTATION TYPE   1)= 2.66492572302939E+01
 GROWTH   (CANCER STAGE   1, DESTABILIZATION/GATE   0, MUTATION TYPE   1)= 0.00000000000000E+00
 DEATH    (CANCER STAGE   0, DESTABILIZATION/GATE   0, MUTATION TYPE   1)= 0.00000000000000E+00
 DEATH    (CANCER STAGE   1, DESTABILIZATION/GATE   0, MUTATION TYPE   1)= 0.00000000000000E+00
 MUTATION (CANCER STAGE   0, DESTABILIZATION/GATE   0, MUTATION TYPE   1)= 7.30000007318074E-07
 MUTATION (CANCER STAGE   1, DESTABILIZATION/GATE   0, MUTATION TYPE   1)= 7.30000007318074E-07
 GATE-PASS(CANCER STAGE   0, DESTABILIZATION/GATE   0, MUTATION TYPE   1)= 9.33258454012774E-03
 GATE-PASS(CANCER STAGE   1, DESTABILIZATION/GATE   0, MUTATION TYPE   1)= 9.33258454012774E-03
 GROWTH   (CANCER STAGE   0, DESTABILIZATION/GATE   1, MUTATION TYPE   1)= 2.76492572302939E+01
 GROWTH   (CANCER STAGE   1, DESTABILIZATION/GATE   1, MUTATION TYPE   1)= 0.00000000000000E+00
 DEATH    (CANCER STAGE   0, DESTABILIZATION/GATE   1, MUTATION TYPE   1)= 0.00000000000000E+00
 DEATH    (CANCER STAGE   1, DESTABILIZATION/GATE   1, MUTATION TYPE   1)= 0.00000000000000E+00
 MUTATION (CANCER STAGE   0, DESTABILIZATION/GATE   1, MUTATION TYPE   1)= 7.30000365021235E-05
 MUTATION (CANCER STAGE   1, DESTABILIZATION/GATE   1, MUTATION TYPE   1)= 7.30000365021235E-05
 AGE INTERVAL: 7.28280000000000E-01-
 -----------------------------------
 GROWTH   (CANCER STAGE   0, DESTABILIZATION/GATE   0, MUTATION TYPE   1)= 0.00000000000000E+00
 GROWTH   (CANCER STAGE   1, DESTABILIZATION/GATE   0, MUTATION TYPE   1)= 0.00000000000000E+00
 DEATH    (CANCER STAGE   0, DESTABILIZATION/GATE   0, MUTATION TYPE   1)= 0.00000000000000E+00
 DEATH    (CANCER STAGE   1, DESTABILIZATION/GATE   0, MUTATION TYPE   1)= 0.00000000000000E+00
 MUTATION (CANCER STAGE   0, DESTABILIZATION/GATE   0, MUTATION TYPE   1)= 7.30000007318074E-07
 MUTATION (CANCER STAGE   1, DESTABILIZATION/GATE   0, MUTATION TYPE   1)= 7.30000007318074E-07
 GATE-PASS(CANCER STAGE   0, DESTABILIZATION/GATE   0, MUTATION TYPE   1)= 9.33258454012774E-03
 GATE-PASS(CANCER STAGE   1, DESTABILIZATION/GATE   0, MUTATION TYPE   1)= 9.33258454012774E-03
 GROWTH   (CANCER STAGE   0, DESTABILIZATION/GATE   1, MUTATION TYPE   1)= 0.00000000000000E+00
 GROWTH   (CANCER STAGE   1, DESTABILIZATION/GATE   1, MUTATION TYPE   1)= 0.00000000000000E+00
 DEATH    (CANCER STAGE   0, DESTABILIZATION/GATE   1, MUTATION TYPE   1)= 0.00000000000000E+00
 DEATH    (CANCER STAGE   1, DESTABILIZATION/GATE   1, MUTATION TYPE   1)= 0.00000000000000E+00
 MUTATION (CANCER STAGE   0, DESTABILIZATION/GATE   1, MUTATION TYPE   1)= 7.30000365021235E-05
 MUTATION (CANCER STAGE   1, DESTABILIZATION/GATE   1, MUTATION TYPE   1)= 7.30000365021235E-05
 AGE INTERVAL: 2.66666666666667E+01-
 -----------------------------------
 GROWTH   (CANCER STAGE   0, DESTABILIZATION/GATE   0, MUTATION TYPE   1)= 0.00000000000000E+00
 GROWTH   (CANCER STAGE   1, DESTABILIZATION/GATE   0, MUTATION TYPE   1)= 0.00000000000000E+00
 DEATH    (CANCER STAGE   0, DESTABILIZATION/GATE   0, MUTATION TYPE   1)= 0.00000000000000E+00
 DEATH    (CANCER STAGE   1, DESTABILIZATION/GATE   0, MUTATION TYPE   1)= 0.00000000000000E+00
 MUTATION (CANCER STAGE   0, DESTABILIZATION/GATE   0, MUTATION TYPE   1)= 1.09500000966230E-06
 MUTATION (CANCER STAGE   1, DESTABILIZATION/GATE   0, MUTATION TYPE   1)= 1.09500000966230E-06
 GATE-PASS(CANCER STAGE   0, DESTABILIZATION/GATE   0, MUTATION TYPE   1)= 9.33258454012774E-03
 GATE-PASS(CANCER STAGE   1, DESTABILIZATION/GATE   0, MUTATION TYPE   1)= 9.33258454012774E-03
 GROWTH   (CANCER STAGE   0, DESTABILIZATION/GATE   1, MUTATION TYPE   1)= 0.00000000000000E+00
 GROWTH   (CANCER STAGE   1, DESTABILIZATION/GATE   1, MUTATION TYPE   1)= 0.00000000000000E+00
 DEATH    (CANCER STAGE   0, DESTABILIZATION/GATE   1, MUTATION TYPE   1)= 0.00000000000000E+00
 DEATH    (CANCER STAGE   1, DESTABILIZATION/GATE   1, MUTATION TYPE   1)= 0.00000000000000E+00
 MUTATION (CANCER STAGE   0, DESTABILIZATION/GATE   1, MUTATION TYPE   1)= 7.30000365021235E-05
 MUTATION (CANCER STAGE   1, DESTABILIZATION/GATE   1, MUTATION TYPE   1)= 7.30000365021235E-05
 AGE INTERVAL: 0.00000000000000E+00-
 -----------------------------------
 AGE INTERVAL: 7.28280000000000E-01-
 -----------------------------------
 AGE INTERVAL: 2.66666666666667E+01-
 -----------------------------------
 AGE 8.00000000000000E+01 INTEGRATED HAZARD 7.07079311149438E+00 HAZARD 3.72059483135921E-02 OK      23 BAD       2 FAIL       0
 CLOCK TIME USED 3.27000000048429E-01 SECONDS
 CPU TIME USED 1.56001000000000E-02 SECONDS
 MINIMISATION ROUTINE FITTERMVKMULTGATESTOCHHAZ REVISED BY M P LITTLE 11 MARCH 2009
 GESTATION LENGTH   0.7283
 CONVERGENCE CRITERION 1.0000E-15 NUMBER OF INTEGRATION STEPS   100
 MINIMUM STEP LENGTH 1.0000E-25 INTEGRATOR SCALING "SMALL AMOUNT" 1.0000E-40
 INTEGRATOR SCALING THRESHOLD 1.0000E+00
 INTEGRATOR TYPE: BULIRSCH-STOER STIFF           
 MODEL  1 SCALING COEFFICIENT 1.00000000000000E+00
 =================================================
 Y(I,J) IN HAZARD THAT ARE SET TO ZERO
 -------------------------------------
 DESTABILIZATION/GATE LEVEL =    0 DESTABILIZATION TYPE =    1
 DESTABILIZATION/GATE LEVEL =    1 DESTABILIZATION TYPE =    1
 AGE INTERVAL: 0.00000000000000E+00-
 -----------------------------------
 GROWTH   (CANCER STAGE   0, DESTABILIZATION/GATE   0, MUTATION TYPE   1)= 2.66492572302939E+01
 GROWTH   (CANCER STAGE   1, DESTABILIZATION/GATE   0, MUTATION TYPE   1)= 0.00000000000000E+00
 DEATH    (CANCER STAGE   0, DESTABILIZATION/GATE   0, MUTATION TYPE   1)= 0.00000000000000E+00
 DEATH    (CANCER STAGE   1, DESTABILIZATION/GATE   0, MUTATION TYPE   1)= 0.00000000000000E+00
 MUTATION (CANCER STAGE   0, DESTABILIZATION/GATE   0, MUTATION TYPE   1)= 7.30000007318074E-07
 MUTATION (CANCER STAGE   1, DESTABILIZATION/GATE   0, MUTATION TYPE   1)= 7.30000007318074E-07
 GATE-PASS(CANCER STAGE   0, DESTABILIZATION/GATE   0, MUTATION TYPE   1)= 9.33258454012774E-03
 GATE-PASS(CANCER STAGE   1, DESTABILIZATION/GATE   0, MUTATION TYPE   1)= 9.33258454012774E-03
 GROWTH   (CANCER STAGE   0, DESTABILIZATION/GATE   1, MUTATION TYPE   1)= 2.76492572302939E+01
 GROWTH   (CANCER STAGE   1, DESTABILIZATION/GATE   1, MUTATION TYPE   1)= 0.00000000000000E+00
 DEATH    (CANCER STAGE   0, DESTABILIZATION/GATE   1, MUTATION TYPE   1)= 0.00000000000000E+00
 DEATH    (CANCER STAGE   1, DESTABILIZATION/GATE   1, MUTATION TYPE   1)= 0.00000000000000E+00
 MUTATION (CANCER STAGE   0, DESTABILIZATION/GATE   1, MUTATION TYPE   1)= 7.30000365021235E-05
 MUTATION (CANCER STAGE   1, DESTABILIZATION/GATE   1, MUTATION TYPE   1)= 7.30000365021235E-05
 AGE INTERVAL: 7.28280000000000E-01-
 -----------------------------------
 GROWTH   (CANCER STAGE   0, DESTABILIZATION/GATE   0, MUTATION TYPE   1)= 0.00000000000000E+00
 GROWTH   (CANCER STAGE   1, DESTABILIZATION/GATE   0, MUTATION TYPE   1)= 0.00000000000000E+00
 DEATH    (CANCER STAGE   0, DESTABILIZATION/GATE   0, MUTATION TYPE   1)= 0.00000000000000E+00
 DEATH    (CANCER STAGE   1, DESTABILIZATION/GATE   0, MUTATION TYPE   1)= 0.00000000000000E+00
 MUTATION (CANCER STAGE   0, DESTABILIZATION/GATE   0, MUTATION TYPE   1)= 7.30000007318074E-07
 MUTATION (CANCER STAGE   1, DESTABILIZATION/GATE   0, MUTATION TYPE   1)= 7.30000007318074E-07
 GATE-PASS(CANCER STAGE   0, DESTABILIZATION/GATE   0, MUTATION TYPE   1)= 9.33258454012774E-03
 GATE-PASS(CANCER STAGE   1, DESTABILIZATION/GATE   0, MUTATION TYPE   1)= 9.33258454012774E-03
 GROWTH   (CANCER STAGE   0, DESTABILIZATION/GATE   1, MUTATION TYPE   1)= 0.00000000000000E+00
 GROWTH   (CANCER STAGE   1, DESTABILIZATION/GATE   1, MUTATION TYPE   1)= 0.00000000000000E+00
 DEATH    (CANCER STAGE   0, DESTABILIZATION/GATE   1, MUTATION TYPE   1)= 0.00000000000000E+00
 DEATH    (CANCER STAGE   1, DESTABILIZATION/GATE   1, MUTATION TYPE   1)= 0.00000000000000E+00
 MUTATION (CANCER STAGE   0, DESTABILIZATION/GATE   1, MUTATION TYPE   1)= 7.30000365021235E-05
 MUTATION (CANCER STAGE   1, DESTABILIZATION/GATE   1, MUTATION TYPE   1)= 7.30000365021235E-05
 AGE INTERVAL: 2.66666666666667E+01-
 -----------------------------------
 GROWTH   (CANCER STAGE   0, DESTABILIZATION/GATE   0, MUTATION TYPE   1)= 0.00000000000000E+00
 GROWTH   (CANCER STAGE   1, DESTABILIZATION/GATE   0, MUTATION TYPE   1)= 0.00000000000000E+00
 DEATH    (CANCER STAGE   0, DESTABILIZATION/GATE   0, MUTATION TYPE   1)= 0.00000000000000E+00
 DEATH    (CANCER STAGE   1, DESTABILIZATION/GATE   0, MUTATION TYPE   1)= 0.00000000000000E+00
 MUTATION (CANCER STAGE   0, DESTABILIZATION/GATE   0, MUTATION TYPE   1)= 1.46000001383152E-06
 MUTATION (CANCER STAGE   1, DESTABILIZATION/GATE   0, MUTATION TYPE   1)= 1.46000001383152E-06
 GATE-PASS(CANCER STAGE   0, DESTABILIZATION/GATE   0, MUTATION TYPE   1)= 9.33258454012774E-03
 GATE-PASS(CANCER STAGE   1, DESTABILIZATION/GATE   0, MUTATION TYPE   1)= 9.33258454012774E-03
 GROWTH   (CANCER STAGE   0, DESTABILIZATION/GATE   1, MUTATION TYPE   1)= 0.00000000000000E+00
 GROWTH   (CANCER STAGE   1, DESTABILIZATION/GATE   1, MUTATION TYPE   1)= 0.00000000000000E+00
 DEATH    (CANCER STAGE   0, DESTABILIZATION/GATE   1, MUTATION TYPE   1)= 0.00000000000000E+00
 DEATH    (CANCER STAGE   1, DESTABILIZATION/GATE   1, MUTATION TYPE   1)= 0.00000000000000E+00
 MUTATION (CANCER STAGE   0, DESTABILIZATION/GATE   1, MUTATION TYPE   1)= 7.30000365021235E-05
 MUTATION (CANCER STAGE   1, DESTABILIZATION/GATE   1, MUTATION TYPE   1)= 7.30000365021235E-05
 AGE INTERVAL: 0.00000000000000E+00-
 -----------------------------------
 AGE INTERVAL: 7.28280000000000E-01-
 -----------------------------------
 AGE INTERVAL: 2.66666666666667E+01-
 -----------------------------------
 AGE 8.00000000000000E+01 INTEGRATED HAZARD 7.07268443938440E+00 HAZARD 3.72315554811772E-02 OK      23 BAD       1 FAIL       0
 CLOCK TIME USED 3.31000000005588E-01 SECONDS
 CPU TIME USED 3.12002000000000E-02 SECONDS
 MINIMISATION ROUTINE FITTERMVKMULTGATESTOCHHAZ REVISED BY M P LITTLE 11 MARCH 2009
 GESTATION LENGTH   0.7283
 CONVERGENCE CRITERION 1.0000E-15 NUMBER OF INTEGRATION STEPS   100
 MINIMUM STEP LENGTH 1.0000E-25 INTEGRATOR SCALING "SMALL AMOUNT" 1.0000E-40
 INTEGRATOR SCALING THRESHOLD 1.0000E+00
 INTEGRATOR TYPE: BULIRSCH-STOER STIFF           
 MODEL  1 SCALING COEFFICIENT 1.00000000000000E+00
 =================================================
 Y(I,J) IN HAZARD THAT ARE SET TO ZERO
 -------------------------------------
 DESTABILIZATION/GATE LEVEL =    0 DESTABILIZATION TYPE =    1
 DESTABILIZATION/GATE LEVEL =    1 DESTABILIZATION TYPE =    1
 AGE INTERVAL: 0.00000000000000E+00-
 -----------------------------------
 GROWTH   (CANCER STAGE   0, DESTABILIZATION/GATE   0, MUTATION TYPE   1)= 2.66492572302939E+01
 GROWTH   (CANCER STAGE   1, DESTABILIZATION/GATE   0, MUTATION TYPE   1)= 0.00000000000000E+00
 DEATH    (CANCER STAGE   0, DESTABILIZATION/GATE   0, MUTATION TYPE   1)= 0.00000000000000E+00
 DEATH    (CANCER STAGE   1, DESTABILIZATION/GATE   0, MUTATION TYPE   1)= 0.00000000000000E+00
 MUTATION (CANCER STAGE   0, DESTABILIZATION/GATE   0, MUTATION TYPE   1)= 7.30000007318074E-07
 MUTATION (CANCER STAGE   1, DESTABILIZATION/GATE   0, MUTATION TYPE   1)= 7.30000007318074E-07
 GATE-PASS(CANCER STAGE   0, DESTABILIZATION/GATE   0, MUTATION TYPE   1)= 9.33258454012774E-03
 GATE-PASS(CANCER STAGE   1, DESTABILIZATION/GATE   0, MUTATION TYPE   1)= 9.33258454012774E-03
 GROWTH   (CANCER STAGE   0, DESTABILIZATION/GATE   1, MUTATION TYPE   1)= 2.76492572302939E+01
 GROWTH   (CANCER STAGE   1, DESTABILIZATION/GATE   1, MUTATION TYPE   1)= 0.00000000000000E+00
 DEATH    (CANCER STAGE   0, DESTABILIZATION/GATE   1, MUTATION TYPE   1)= 0.00000000000000E+00
 DEATH    (CANCER STAGE   1, DESTABILIZATION/GATE   1, MUTATION TYPE   1)= 0.00000000000000E+00
 MUTATION (CANCER STAGE   0, DESTABILIZATION/GATE   1, MUTATION TYPE   1)= 7.30000365021235E-05
 MUTATION (CANCER STAGE   1, DESTABILIZATION/GATE   1, MUTATION TYPE   1)= 7.30000365021235E-05
 AGE INTERVAL: 7.28280000000000E-01-
 -----------------------------------
 GROWTH   (CANCER STAGE   0, DESTABILIZATION/GATE   0, MUTATION TYPE   1)= 0.00000000000000E+00
 GROWTH   (CANCER STAGE   1, DESTABILIZATION/GATE   0, MUTATION TYPE   1)= 0.00000000000000E+00
 DEATH    (CANCER STAGE   0, DESTABILIZATION/GATE   0, MUTATION TYPE   1)= 0.00000000000000E+00
 DEATH    (CANCER STAGE   1, DESTABILIZATION/GATE   0, MUTATION TYPE   1)= 0.00000000000000E+00
 MUTATION (CANCER STAGE   0, DESTABILIZATION/GATE   0, MUTATION TYPE   1)= 7.30000007318074E-07
 MUTATION (CANCER STAGE   1, DESTABILIZATION/GATE   0, MUTATION TYPE   1)= 7.30000007318074E-07
 GATE-PASS(CANCER STAGE   0, DESTABILIZATION/GATE   0, MUTATION TYPE   1)= 9.33258454012774E-03
 GATE-PASS(CANCER STAGE   1, DESTABILIZATION/GATE   0, MUTATION TYPE   1)= 9.33258454012774E-03
 GROWTH   (CANCER STAGE   0, DESTABILIZATION/GATE   1, MUTATION TYPE   1)= 0.00000000000000E+00
 GROWTH   (CANCER STAGE   1, DESTABILIZATION/GATE   1, MUTATION TYPE   1)= 0.00000000000000E+00
 DEATH    (CANCER STAGE   0, DESTABILIZATION/GATE   1, MUTATION TYPE   1)= 0.00000000000000E+00
 DEATH    (CANCER STAGE   1, DESTABILIZATION/GATE   1, MUTATION TYPE   1)= 0.00000000000000E+00
 MUTATION (CANCER STAGE   0, DESTABILIZATION/GATE   1, MUTATION TYPE   1)= 7.30000365021235E-05
 MUTATION (CANCER STAGE   1, DESTABILIZATION/GATE   1, MUTATION TYPE   1)= 7.30000365021235E-05
 AGE INTERVAL: 2.66666666666667E+01-
 -----------------------------------
 GROWTH   (CANCER STAGE   0, DESTABILIZATION/GATE   0, MUTATION TYPE   1)= 0.00000000000000E+00
 GROWTH   (CANCER STAGE   1, DESTABILIZATION/GATE   0, MUTATION TYPE   1)= 0.00000000000000E+00
 DEATH    (CANCER STAGE   0, DESTABILIZATION/GATE   0, MUTATION TYPE   1)= 0.00000000000000E+00
 DEATH    (CANCER STAGE   1, DESTABILIZATION/GATE   0, MUTATION TYPE   1)= 0.00000000000000E+00
 MUTATION (CANCER STAGE   0, DESTABILIZATION/GATE   0, MUTATION TYPE   1)= 3.65000009338112E-06
 MUTATION (CANCER STAGE   1, DESTABILIZATION/GATE   0, MUTATION TYPE   1)= 3.65000009338112E-06
 GATE-PASS(CANCER STAGE   0, DESTABILIZATION/GATE   0, MUTATION TYPE   1)= 9.33258454012774E-03
 GATE-PASS(CANCER STAGE   1, DESTABILIZATION/GATE   0, MUTATION TYPE   1)= 9.33258454012774E-03
 GROWTH   (CANCER STAGE   0, DESTABILIZATION/GATE   1, MUTATION TYPE   1)= 0.00000000000000E+00
 GROWTH   (CANCER STAGE   1, DESTABILIZATION/GATE   1, MUTATION TYPE   1)= 0.00000000000000E+00
 DEATH    (CANCER STAGE   0, DESTABILIZATION/GATE   1, MUTATION TYPE   1)= 0.00000000000000E+00
 DEATH    (CANCER STAGE   1, DESTABILIZATION/GATE   1, MUTATION TYPE   1)= 0.00000000000000E+00
 MUTATION (CANCER STAGE   0, DESTABILIZATION/GATE   1, MUTATION TYPE   1)= 7.30000365021235E-05
 MUTATION (CANCER STAGE   1, DESTABILIZATION/GATE   1, MUTATION TYPE   1)= 7.30000365021235E-05
 AGE INTERVAL: 0.00000000000000E+00-
 -----------------------------------
 AGE INTERVAL: 7.28280000000000E-01-
 -----------------------------------
 AGE INTERVAL: 2.66666666666667E+01-
 -----------------------------------
 AGE 8.00000000000000E+01 INTEGRATED HAZARD 7.08580108916883E+00 HAZARD 3.73824520429218E-02 OK      23 BAD       2 FAIL       0
 CLOCK TIME USED 3.34999999962747E-01 SECONDS
 CPU TIME USED 4.68003000000000E-02 SECONDS
 MINIMISATION ROUTINE FITTERMVKMULTGATESTOCHHAZ REVISED BY M P LITTLE 11 MARCH 2009
 GESTATION LENGTH   0.7283
 CONVERGENCE CRITERION 1.0000E-15 NUMBER OF INTEGRATION STEPS   100
 MINIMUM STEP LENGTH 1.0000E-25 INTEGRATOR SCALING "SMALL AMOUNT" 1.0000E-40
 INTEGRATOR SCALING THRESHOLD 1.0000E+00
 INTEGRATOR TYPE: BULIRSCH-STOER STIFF           
 MODEL  1 SCALING COEFFICIENT 1.00000000000000E+00
 =================================================
 Y(I,J) IN HAZARD THAT ARE SET TO ZERO
 -------------------------------------
 DESTABILIZATION/GATE LEVEL =    0 DESTABILIZATION TYPE =    1
 DESTABILIZATION/GATE LEVEL =    1 DESTABILIZATION TYPE =    1
 AGE INTERVAL: 0.00000000000000E+00-
 -----------------------------------
 GROWTH   (CANCER STAGE   0, DESTABILIZATION/GATE   0, MUTATION TYPE   1)= 2.66492572302939E+01
 GROWTH   (CANCER STAGE   1, DESTABILIZATION/GATE   0, MUTATION TYPE   1)= 0.00000000000000E+00
 DEATH    (CANCER STAGE   0, DESTABILIZATION/GATE   0, MUTATION TYPE   1)= 0.00000000000000E+00
 DEATH    (CANCER STAGE   1, DESTABILIZATION/GATE   0, MUTATION TYPE   1)= 0.00000000000000E+00
 MUTATION (CANCER STAGE   0, DESTABILIZATION/GATE   0, MUTATION TYPE   1)= 7.30000007318074E-07
 MUTATION (CANCER STAGE   1, DESTABILIZATION/GATE   0, MUTATION TYPE   1)= 7.30000007318074E-07
 GATE-PASS(CANCER STAGE   0, DESTABILIZATION/GATE   0, MUTATION TYPE   1)= 9.33258454012774E-03
 GATE-PASS(CANCER STAGE   1, DESTABILIZATION/GATE   0, MUTATION TYPE   1)= 9.33258454012774E-03
 GROWTH   (CANCER STAGE   0, DESTABILIZATION/GATE   1, MUTATION TYPE   1)= 2.76492572302939E+01
 GROWTH   (CANCER STAGE   1, DESTABILIZATION/GATE   1, MUTATION TYPE   1)= 0.00000000000000E+00
 DEATH    (CANCER STAGE   0, DESTABILIZATION/GATE   1, MUTATION TYPE   1)= 0.00000000000000E+00
 DEATH    (CANCER STAGE   1, DESTABILIZATION/GATE   1, MUTATION TYPE   1)= 0.00000000000000E+00
 MUTATION (CANCER STAGE   0, DESTABILIZATION/GATE   1, MUTATION TYPE   1)= 7.30000365021235E-05
 MUTATION (CANCER STAGE   1, DESTABILIZATION/GATE   1, MUTATION TYPE   1)= 7.30000365021235E-05
 AGE INTERVAL: 7.28280000000000E-01-
 -----------------------------------
 GROWTH   (CANCER STAGE   0, DESTABILIZATION/GATE   0, MUTATION TYPE   1)= 0.00000000000000E+00
 GROWTH   (CANCER STAGE   1, DESTABILIZATION/GATE   0, MUTATION TYPE   1)= 0.00000000000000E+00
 DEATH    (CANCER STAGE   0, DESTABILIZATION/GATE   0, MUTATION TYPE   1)= 0.00000000000000E+00
 DEATH    (CANCER STAGE   1, DESTABILIZATION/GATE   0, MUTATION TYPE   1)= 0.00000000000000E+00
 MUTATION (CANCER STAGE   0, DESTABILIZATION/GATE   0, MUTATION TYPE   1)= 7.30000007318074E-07
 MUTATION (CANCER STAGE   1, DESTABILIZATION/GATE   0, MUTATION TYPE   1)= 7.30000007318074E-07
 GATE-PASS(CANCER STAGE   0, DESTABILIZATION/GATE   0, MUTATION TYPE   1)= 9.33258454012774E-03
 GATE-PASS(CANCER STAGE   1, DESTABILIZATION/GATE   0, MUTATION TYPE   1)= 9.33258454012774E-03
 GROWTH   (CANCER STAGE   0, DESTABILIZATION/GATE   1, MUTATION TYPE   1)= 0.00000000000000E+00
 GROWTH   (CANCER STAGE   1, DESTABILIZATION/GATE   1, MUTATION TYPE   1)= 0.00000000000000E+00
 DEATH    (CANCER STAGE   0, DESTABILIZATION/GATE   1, MUTATION TYPE   1)= 0.00000000000000E+00
 DEATH    (CANCER STAGE   1, DESTABILIZATION/GATE   1, MUTATION TYPE   1)= 0.00000000000000E+00
 MUTATION (CANCER STAGE   0, DESTABILIZATION/GATE   1, MUTATION TYPE   1)= 7.30000365021235E-05
 MUTATION (CANCER STAGE   1, DESTABILIZATION/GATE   1, MUTATION TYPE   1)= 7.30000365021235E-05
 AGE INTERVAL: 2.66666666666667E+01-
 -----------------------------------
 GROWTH   (CANCER STAGE   0, DESTABILIZATION/GATE   0, MUTATION TYPE   1)= 0.00000000000000E+00
 GROWTH   (CANCER STAGE   1, DESTABILIZATION/GATE   0, MUTATION TYPE   1)= 0.00000000000000E+00
 DEATH    (CANCER STAGE   0, DESTABILIZATION/GATE   0, MUTATION TYPE   1)= 0.00000000000000E+00
 DEATH    (CANCER STAGE   1, DESTABILIZATION/GATE   0, MUTATION TYPE   1)= 0.00000000000000E+00
 MUTATION (CANCER STAGE   0, DESTABILIZATION/GATE   0, MUTATION TYPE   1)= 7.30000036115763E-06
 MUTATION (CANCER STAGE   1, DESTABILIZATION/GATE   0, MUTATION TYPE   1)= 7.30000036115763E-06
 GATE-PASS(CANCER STAGE   0, DESTABILIZATION/GATE   0, MUTATION TYPE   1)= 9.33258454012774E-03
 GATE-PASS(CANCER STAGE   1, DESTABILIZATION/GATE   0, MUTATION TYPE   1)= 9.33258454012774E-03
 GROWTH   (CANCER STAGE   0, DESTABILIZATION/GATE   1, MUTATION TYPE   1)= 0.00000000000000E+00
 GROWTH   (CANCER STAGE   1, DESTABILIZATION/GATE   1, MUTATION TYPE   1)= 0.00000000000000E+00
 DEATH    (CANCER STAGE   0, DESTABILIZATION/GATE   1, MUTATION TYPE   1)= 0.00000000000000E+00
 DEATH    (CANCER STAGE   1, DESTABILIZATION/GATE   1, MUTATION TYPE   1)= 0.00000000000000E+00
 MUTATION (CANCER STAGE   0, DESTABILIZATION/GATE   1, MUTATION TYPE   1)= 7.30000365021235E-05
 MUTATION (CANCER STAGE   1, DESTABILIZATION/GATE   1, MUTATION TYPE   1)= 7.30000365021235E-05
 AGE INTERVAL: 0.00000000000000E+00-
 -----------------------------------
 AGE INTERVAL: 7.28280000000000E-01-
 -----------------------------------
 AGE INTERVAL: 2.66666666666667E+01-
 -----------------------------------
 AGE 8.00000000000000E+01 INTEGRATED HAZARD 7.11412880817178E+00 HAZARD 3.76209985004155E-02 OK      23 BAD       1 FAIL       0
 CLOCK TIME USED 3.27000000048429E-01 SECONDS
 CPU TIME USED 3.12002000000000E-02 SECONDS
 MINIMISATION ROUTINE FITTERMVKMULTGATESTOCHHAZ REVISED BY M P LITTLE 11 MARCH 2009
 GESTATION LENGTH   0.7283
 CONVERGENCE CRITERION 1.0000E-15 NUMBER OF INTEGRATION STEPS   100
 MINIMUM STEP LENGTH 1.0000E-25 INTEGRATOR SCALING "SMALL AMOUNT" 1.0000E-40
 INTEGRATOR SCALING THRESHOLD 1.0000E+00
 INTEGRATOR TYPE: BULIRSCH-STOER STIFF           
 MODEL  1 SCALING COEFFICIENT 1.00000000000000E+00
 =================================================
 Y(I,J) IN HAZARD THAT ARE SET TO ZERO
 -------------------------------------
 DESTABILIZATION/GATE LEVEL =    0 DESTABILIZATION TYPE =    1
 DESTABILIZATION/GATE LEVEL =    1 DESTABILIZATION TYPE =    1
 AGE INTERVAL: 0.00000000000000E+00-
 -----------------------------------
 GROWTH   (CANCER STAGE   0, DESTABILIZATION/GATE   0, MUTATION TYPE   1)= 1.90351837359242E+01
 GROWTH   (CANCER STAGE   1, DESTABILIZATION/GATE   0, MUTATION TYPE   1)= 0.00000000000000E+00
 DEATH    (CANCER STAGE   0, DESTABILIZATION/GATE   0, MUTATION TYPE   1)= 0.00000000000000E+00
 DEATH    (CANCER STAGE   1, DESTABILIZATION/GATE   0, MUTATION TYPE   1)= 0.00000000000000E+00
 MUTATION (CANCER STAGE   0, DESTABILIZATION/GATE   0, MUTATION TYPE   1)= 1.73750001741802E-07
 MUTATION (CANCER STAGE   1, DESTABILIZATION/GATE   0, MUTATION TYPE   1)= 1.73750001741802E-07
 GATE-PASS(CANCER STAGE   0, DESTABILIZATION/GATE   0, MUTATION TYPE   1)= 9.33258454012770E-03
 GATE-PASS(CANCER STAGE   1, DESTABILIZATION/GATE   0, MUTATION TYPE   1)= 9.33258454012770E-03
 GROWTH   (CANCER STAGE   0, DESTABILIZATION/GATE   1, MUTATION TYPE   1)= 2.00351837359242E+01
 GROWTH   (CANCER STAGE   1, DESTABILIZATION/GATE   1, MUTATION TYPE   1)= 0.00000000000000E+00
 DEATH    (CANCER STAGE   0, DESTABILIZATION/GATE   1, MUTATION TYPE   1)= 0.00000000000000E+00
 DEATH    (CANCER STAGE   1, DESTABILIZATION/GATE   1, MUTATION TYPE   1)= 0.00000000000000E+00
 MUTATION (CANCER STAGE   0, DESTABILIZATION/GATE   1, MUTATION TYPE   1)= 1.73750086880054E-05
 MUTATION (CANCER STAGE   1, DESTABILIZATION/GATE   1, MUTATION TYPE   1)= 1.73750086880054E-05
 AGE INTERVAL: 7.28280000000000E-01-
 -----------------------------------
 GROWTH   (CANCER STAGE   0, DESTABILIZATION/GATE   0, MUTATION TYPE   1)= 0.00000000000000E+00
 GROWTH   (CANCER STAGE   1, DESTABILIZATION/GATE   0, MUTATION TYPE   1)= 0.00000000000000E+00
 DEATH    (CANCER STAGE   0, DESTABILIZATION/GATE   0, MUTATION TYPE   1)= 0.00000000000000E+00
 DEATH    (CANCER STAGE   1, DESTABILIZATION/GATE   0, MUTATION TYPE   1)= 0.00000000000000E+00
 MUTATION (CANCER STAGE   0, DESTABILIZATION/GATE   0, MUTATION TYPE   1)= 1.73750001741802E-07
 MUTATION (CANCER STAGE   1, DESTABILIZATION/GATE   0, MUTATION TYPE   1)= 1.73750001741802E-07
 GATE-PASS(CANCER STAGE   0, DESTABILIZATION/GATE   0, MUTATION TYPE   1)= 9.33258454012770E-03
 GATE-PASS(CANCER STAGE   1, DESTABILIZATION/GATE   0, MUTATION TYPE   1)= 9.33258454012770E-03
 GROWTH   (CANCER STAGE   0, DESTABILIZATION/GATE   1, MUTATION TYPE   1)= 0.00000000000000E+00
 GROWTH   (CANCER STAGE   1, DESTABILIZATION/GATE   1, MUTATION TYPE   1)= 0.00000000000000E+00
 DEATH    (CANCER STAGE   0, DESTABILIZATION/GATE   1, MUTATION TYPE   1)= 0.00000000000000E+00
 DEATH    (CANCER STAGE   1, DESTABILIZATION/GATE   1, MUTATION TYPE   1)= 0.00000000000000E+00
 MUTATION (CANCER STAGE   0, DESTABILIZATION/GATE   1, MUTATION TYPE   1)= 1.73750086880054E-05
 MUTATION (CANCER STAGE   1, DESTABILIZATION/GATE   1, MUTATION TYPE   1)= 1.73750086880054E-05
 AGE INTERVAL: 2.66666666666667E+01-
 -----------------------------------
 GROWTH   (CANCER STAGE   0, DESTABILIZATION/GATE   0, MUTATION TYPE   1)= 0.00000000000000E+00
 GROWTH   (CANCER STAGE   1, DESTABILIZATION/GATE   0, MUTATION TYPE   1)= 0.00000000000000E+00
 DEATH    (CANCER STAGE   0, DESTABILIZATION/GATE   0, MUTATION TYPE   1)= 0.00000000000000E+00
 DEATH    (CANCER STAGE   1, DESTABILIZATION/GATE   0, MUTATION TYPE   1)= 0.00000000000000E+00
 MUTATION (CANCER STAGE   0, DESTABILIZATION/GATE   0, MUTATION TYPE   1)= 1.73750001741802E-07
 MUTATION (CANCER STAGE   1, DESTABILIZATION/GATE   0, MUTATION TYPE   1)= 1.73750001741802E-07
 GATE-PASS(CANCER STAGE   0, DESTABILIZATION/GATE   0, MUTATION TYPE   1)= 9.33258454012770E-03
 GATE-PASS(CANCER STAGE   1, DESTABILIZATION/GATE   0, MUTATION TYPE   1)= 9.33258454012770E-03
 GROWTH   (CANCER STAGE   0, DESTABILIZATION/GATE   1, MUTATION TYPE   1)= 0.00000000000000E+00
 GROWTH   (CANCER STAGE   1, DESTABILIZATION/GATE   1, MUTATION TYPE   1)= 0.00000000000000E+00
 DEATH    (CANCER STAGE   0, DESTABILIZATION/GATE   1, MUTATION TYPE   1)= 0.00000000000000E+00
 DEATH    (CANCER STAGE   1, DESTABILIZATION/GATE   1, MUTATION TYPE   1)= 0.00000000000000E+00
 MUTATION (CANCER STAGE   0, DESTABILIZATION/GATE   1, MUTATION TYPE   1)= 1.73750086880054E-05
 MUTATION (CANCER STAGE   1, DESTABILIZATION/GATE   1, MUTATION TYPE   1)= 1.73750086880054E-05
 AGE INTERVAL: 0.00000000000000E+00-
 -----------------------------------
 AGE INTERVAL: 7.28280000000000E-01-
 -----------------------------------
 AGE INTERVAL: 2.66666666666667E+01-
 -----------------------------------
 AGE 8.00000000000000E+01 INTEGRATED HAZARD 2.34182373494646E-01 HAZARD 7.72678515401709E-03 OK      18 BAD       4 FAIL       0
 CLOCK TIME USED 3.39999999850988E-01 SECONDS
 CPU TIME USED 6.24004000000000E-02 SECONDS
 MINIMISATION ROUTINE FITTERMVKMULTGATESTOCHHAZ REVISED BY M P LITTLE 11 MARCH 2009
 GESTATION LENGTH   0.7283
 CONVERGENCE CRITERION 1.0000E-15 NUMBER OF INTEGRATION STEPS   100
 MINIMUM STEP LENGTH 1.0000E-25 INTEGRATOR SCALING "SMALL AMOUNT" 1.0000E-40
 INTEGRATOR SCALING THRESHOLD 1.0000E+00
 INTEGRATOR TYPE: BULIRSCH-STOER STIFF           
 MODEL  1 SCALING COEFFICIENT 1.00000000000000E+00
 =================================================
 Y(I,J) IN HAZARD THAT ARE SET TO ZERO
 -------------------------------------
 DESTABILIZATION/GATE LEVEL =    0 DESTABILIZATION TYPE =    1
 DESTABILIZATION/GATE LEVEL =    1 DESTABILIZATION TYPE =    1
 AGE INTERVAL: 0.00000000000000E+00-
 -----------------------------------
 GROWTH   (CANCER STAGE   0, DESTABILIZATION/GATE   0, MUTATION TYPE   1)= 1.90351837359242E+01
 GROWTH   (CANCER STAGE   1, DESTABILIZATION/GATE   0, MUTATION TYPE   1)= 0.00000000000000E+00
 DEATH    (CANCER STAGE   0, DESTABILIZATION/GATE   0, MUTATION TYPE   1)= 0.00000000000000E+00
 DEATH    (CANCER STAGE   1, DESTABILIZATION/GATE   0, MUTATION TYPE   1)= 0.00000000000000E+00
 MUTATION (CANCER STAGE   0, DESTABILIZATION/GATE   0, MUTATION TYPE   1)= 1.73750001741802E-07
 MUTATION (CANCER STAGE   1, DESTABILIZATION/GATE   0, MUTATION TYPE   1)= 1.73750001741802E-07
 GATE-PASS(CANCER STAGE   0, DESTABILIZATION/GATE   0, MUTATION TYPE   1)= 9.33258454012770E-03
 GATE-PASS(CANCER STAGE   1, DESTABILIZATION/GATE   0, MUTATION TYPE   1)= 9.33258454012770E-03
 GROWTH   (CANCER STAGE   0, DESTABILIZATION/GATE   1, MUTATION TYPE   1)= 2.00351837359242E+01
 GROWTH   (CANCER STAGE   1, DESTABILIZATION/GATE   1, MUTATION TYPE   1)= 0.00000000000000E+00
 DEATH    (CANCER STAGE   0, DESTABILIZATION/GATE   1, MUTATION TYPE   1)= 0.00000000000000E+00
 DEATH    (CANCER STAGE   1, DESTABILIZATION/GATE   1, MUTATION TYPE   1)= 0.00000000000000E+00
 MUTATION (CANCER STAGE   0, DESTABILIZATION/GATE   1, MUTATION TYPE   1)= 1.73750086880054E-05
 MUTATION (CANCER STAGE   1, DESTABILIZATION/GATE   1, MUTATION TYPE   1)= 1.73750086880054E-05
 AGE INTERVAL: 7.28280000000000E-01-
 -----------------------------------
 GROWTH   (CANCER STAGE   0, DESTABILIZATION/GATE   0, MUTATION TYPE   1)= 0.00000000000000E+00
 GROWTH   (CANCER STAGE   1, DESTABILIZATION/GATE   0, MUTATION TYPE   1)= 0.00000000000000E+00
 DEATH    (CANCER STAGE   0, DESTABILIZATION/GATE   0, MUTATION TYPE   1)= 0.00000000000000E+00
 DEATH    (CANCER STAGE   1, DESTABILIZATION/GATE   0, MUTATION TYPE   1)= 0.00000000000000E+00
 MUTATION (CANCER STAGE   0, DESTABILIZATION/GATE   0, MUTATION TYPE   1)= 1.73750001741802E-07
 MUTATION (CANCER STAGE   1, DESTABILIZATION/GATE   0, MUTATION TYPE   1)= 1.73750001741802E-07
 GATE-PASS(CANCER STAGE   0, DESTABILIZATION/GATE   0, MUTATION TYPE   1)= 9.33258454012770E-03
 GATE-PASS(CANCER STAGE   1, DESTABILIZATION/GATE   0, MUTATION TYPE   1)= 9.33258454012770E-03
 GROWTH   (CANCER STAGE   0, DESTABILIZATION/GATE   1, MUTATION TYPE   1)= 0.00000000000000E+00
 GROWTH   (CANCER STAGE   1, DESTABILIZATION/GATE   1, MUTATION TYPE   1)= 0.00000000000000E+00
 DEATH    (CANCER STAGE   0, DESTABILIZATION/GATE   1, MUTATION TYPE   1)= 0.00000000000000E+00
 DEATH    (CANCER STAGE   1, DESTABILIZATION/GATE   1, MUTATION TYPE   1)= 0.00000000000000E+00
 MUTATION (CANCER STAGE   0, DESTABILIZATION/GATE   1, MUTATION TYPE   1)= 1.73750086880054E-05
 MUTATION (CANCER STAGE   1, DESTABILIZATION/GATE   1, MUTATION TYPE   1)= 1.73750086880054E-05
 AGE INTERVAL: 2.66666666666667E+01-
 -----------------------------------
 GROWTH   (CANCER STAGE   0, DESTABILIZATION/GATE   0, MUTATION TYPE   1)= 0.00000000000000E+00
 GROWTH   (CANCER STAGE   1, DESTABILIZATION/GATE   0, MUTATION TYPE   1)= 0.00000000000000E+00
 DEATH    (CANCER STAGE   0, DESTABILIZATION/GATE   0, MUTATION TYPE   1)= 0.00000000000000E+00
 DEATH    (CANCER STAGE   1, DESTABILIZATION/GATE   0, MUTATION TYPE   1)= 0.00000000000000E+00
 MUTATION (CANCER STAGE   0, DESTABILIZATION/GATE   0, MUTATION TYPE   1)= 2.08500001141255E-07
 MUTATION (CANCER STAGE   1, DESTABILIZATION/GATE   0, MUTATION TYPE   1)= 2.08500001141255E-07
 GATE-PASS(CANCER STAGE   0, DESTABILIZATION/GATE   0, MUTATION TYPE   1)= 9.33258454012770E-03
 GATE-PASS(CANCER STAGE   1, DESTABILIZATION/GATE   0, MUTATION TYPE   1)= 9.33258454012770E-03
 GROWTH   (CANCER STAGE   0, DESTABILIZATION/GATE   1, MUTATION TYPE   1)= 0.00000000000000E+00
 GROWTH   (CANCER STAGE   1, DESTABILIZATION/GATE   1, MUTATION TYPE   1)= 0.00000000000000E+00
 DEATH    (CANCER STAGE   0, DESTABILIZATION/GATE   1, MUTATION TYPE   1)= 0.00000000000000E+00
 DEATH    (CANCER STAGE   1, DESTABILIZATION/GATE   1, MUTATION TYPE   1)= 0.00000000000000E+00
 MUTATION (CANCER STAGE   0, DESTABILIZATION/GATE   1, MUTATION TYPE   1)= 1.73750086880054E-05
 MUTATION (CANCER STAGE   1, DESTABILIZATION/GATE   1, MUTATION TYPE   1)= 1.73750086880054E-05
 AGE INTERVAL: 0.00000000000000E+00-
 -----------------------------------
 AGE INTERVAL: 7.28280000000000E-01-
 -----------------------------------
 AGE INTERVAL: 2.66666666666667E+01-
 -----------------------------------
 AGE 8.00000000000000E+01 INTEGRATED HAZARD 2.34328650346836E-01 HAZARD 7.73321342613191E-03 OK      18 BAD       4 FAIL       0
 CLOCK TIME USED 3.21999999927357E-01 SECONDS
 CPU TIME USED 3.12002000000000E-02 SECONDS
 MINIMISATION ROUTINE FITTERMVKMULTGATESTOCHHAZ REVISED BY M P LITTLE 11 MARCH 2009
 GESTATION LENGTH   0.7283
 CONVERGENCE CRITERION 1.0000E-15 NUMBER OF INTEGRATION STEPS   100
 MINIMUM STEP LENGTH 1.0000E-25 INTEGRATOR SCALING "SMALL AMOUNT" 1.0000E-40
 INTEGRATOR SCALING THRESHOLD 1.0000E+00
 INTEGRATOR TYPE: BULIRSCH-STOER STIFF           
 MODEL  1 SCALING COEFFICIENT 1.00000000000000E+00
 =================================================
 Y(I,J) IN HAZARD THAT ARE SET TO ZERO
 -------------------------------------
 DESTABILIZATION/GATE LEVEL =    0 DESTABILIZATION TYPE =    1
 DESTABILIZATION/GATE LEVEL =    1 DESTABILIZATION TYPE =    1
 AGE INTERVAL: 0.00000000000000E+00-
 -----------------------------------
 GROWTH   (CANCER STAGE   0, DESTABILIZATION/GATE   0, MUTATION TYPE   1)= 1.90351837359242E+01
 GROWTH   (CANCER STAGE   1, DESTABILIZATION/GATE   0, MUTATION TYPE   1)= 0.00000000000000E+00
 DEATH    (CANCER STAGE   0, DESTABILIZATION/GATE   0, MUTATION TYPE   1)= 0.00000000000000E+00
 DEATH    (CANCER STAGE   1, DESTABILIZATION/GATE   0, MUTATION TYPE   1)= 0.00000000000000E+00
 MUTATION (CANCER STAGE   0, DESTABILIZATION/GATE   0, MUTATION TYPE   1)= 1.73750001741802E-07
 MUTATION (CANCER STAGE   1, DESTABILIZATION/GATE   0, MUTATION TYPE   1)= 1.73750001741802E-07
 GATE-PASS(CANCER STAGE   0, DESTABILIZATION/GATE   0, MUTATION TYPE   1)= 9.33258454012770E-03
 GATE-PASS(CANCER STAGE   1, DESTABILIZATION/GATE   0, MUTATION TYPE   1)= 9.33258454012770E-03
 GROWTH   (CANCER STAGE   0, DESTABILIZATION/GATE   1, MUTATION TYPE   1)= 2.00351837359242E+01
 GROWTH   (CANCER STAGE   1, DESTABILIZATION/GATE   1, MUTATION TYPE   1)= 0.00000000000000E+00
 DEATH    (CANCER STAGE   0, DESTABILIZATION/GATE   1, MUTATION TYPE   1)= 0.00000000000000E+00
 DEATH    (CANCER STAGE   1, DESTABILIZATION/GATE   1, MUTATION TYPE   1)= 0.00000000000000E+00
 MUTATION (CANCER STAGE   0, DESTABILIZATION/GATE   1, MUTATION TYPE   1)= 1.73750086880054E-05
 MUTATION (CANCER STAGE   1, DESTABILIZATION/GATE   1, MUTATION TYPE   1)= 1.73750086880054E-05
 AGE INTERVAL: 7.28280000000000E-01-
 -----------------------------------
 GROWTH   (CANCER STAGE   0, DESTABILIZATION/GATE   0, MUTATION TYPE   1)= 0.00000000000000E+00
 GROWTH   (CANCER STAGE   1, DESTABILIZATION/GATE   0, MUTATION TYPE   1)= 0.00000000000000E+00
 DEATH    (CANCER STAGE   0, DESTABILIZATION/GATE   0, MUTATION TYPE   1)= 0.00000000000000E+00
 DEATH    (CANCER STAGE   1, DESTABILIZATION/GATE   0, MUTATION TYPE   1)= 0.00000000000000E+00
 MUTATION (CANCER STAGE   0, DESTABILIZATION/GATE   0, MUTATION TYPE   1)= 1.73750001741802E-07
 MUTATION (CANCER STAGE   1, DESTABILIZATION/GATE   0, MUTATION TYPE   1)= 1.73750001741802E-07
 GATE-PASS(CANCER STAGE   0, DESTABILIZATION/GATE   0, MUTATION TYPE   1)= 9.33258454012770E-03
 GATE-PASS(CANCER STAGE   1, DESTABILIZATION/GATE   0, MUTATION TYPE   1)= 9.33258454012770E-03
 GROWTH   (CANCER STAGE   0, DESTABILIZATION/GATE   1, MUTATION TYPE   1)= 0.00000000000000E+00
 GROWTH   (CANCER STAGE   1, DESTABILIZATION/GATE   1, MUTATION TYPE   1)= 0.00000000000000E+00
 DEATH    (CANCER STAGE   0, DESTABILIZATION/GATE   1, MUTATION TYPE   1)= 0.00000000000000E+00
 DEATH    (CANCER STAGE   1, DESTABILIZATION/GATE   1, MUTATION TYPE   1)= 0.00000000000000E+00
 MUTATION (CANCER STAGE   0, DESTABILIZATION/GATE   1, MUTATION TYPE   1)= 1.73750086880054E-05
 MUTATION (CANCER STAGE   1, DESTABILIZATION/GATE   1, MUTATION TYPE   1)= 1.73750086880054E-05
 AGE INTERVAL: 2.66666666666667E+01-
 -----------------------------------
 GROWTH   (CANCER STAGE   0, DESTABILIZATION/GATE   0, MUTATION TYPE   1)= 0.00000000000000E+00
 GROWTH   (CANCER STAGE   1, DESTABILIZATION/GATE   0, MUTATION TYPE   1)= 0.00000000000000E+00
 DEATH    (CANCER STAGE   0, DESTABILIZATION/GATE   0, MUTATION TYPE   1)= 0.00000000000000E+00
 DEATH    (CANCER STAGE   1, DESTABILIZATION/GATE   0, MUTATION TYPE   1)= 0.00000000000000E+00
 MUTATION (CANCER STAGE   0, DESTABILIZATION/GATE   0, MUTATION TYPE   1)= 2.60625002299759E-07
 MUTATION (CANCER STAGE   1, DESTABILIZATION/GATE   0, MUTATION TYPE   1)= 2.60625002299759E-07
 GATE-PASS(CANCER STAGE   0, DESTABILIZATION/GATE   0, MUTATION TYPE   1)= 9.33258454012770E-03
 GATE-PASS(CANCER STAGE   1, DESTABILIZATION/GATE   0, MUTATION TYPE   1)= 9.33258454012770E-03
 GROWTH   (CANCER STAGE   0, DESTABILIZATION/GATE   1, MUTATION TYPE   1)= 0.00000000000000E+00
 GROWTH   (CANCER STAGE   1, DESTABILIZATION/GATE   1, MUTATION TYPE   1)= 0.00000000000000E+00
 DEATH    (CANCER STAGE   0, DESTABILIZATION/GATE   1, MUTATION TYPE   1)= 0.00000000000000E+00
 DEATH    (CANCER STAGE   1, DESTABILIZATION/GATE   1, MUTATION TYPE   1)= 0.00000000000000E+00
 MUTATION (CANCER STAGE   0, DESTABILIZATION/GATE   1, MUTATION TYPE   1)= 1.73750086880054E-05
 MUTATION (CANCER STAGE   1, DESTABILIZATION/GATE   1, MUTATION TYPE   1)= 1.73750086880054E-05
 AGE INTERVAL: 0.00000000000000E+00-
 -----------------------------------
 AGE INTERVAL: 7.28280000000000E-01-
 -----------------------------------
 AGE INTERVAL: 2.66666666666667E+01-
 -----------------------------------
 AGE 8.00000000000000E+01 INTEGRATED HAZARD 2.34553515648463E-01 HAZARD 7.74301293022248E-03 OK      18 BAD       4 FAIL       0
 CLOCK TIME USED 3.22000000160187E-01 SECONDS
 CPU TIME USED 4.68003000000000E-02 SECONDS
 MINIMISATION ROUTINE FITTERMVKMULTGATESTOCHHAZ REVISED BY M P LITTLE 11 MARCH 2009
 GESTATION LENGTH   0.7283
 CONVERGENCE CRITERION 1.0000E-15 NUMBER OF INTEGRATION STEPS   100
 MINIMUM STEP LENGTH 1.0000E-25 INTEGRATOR SCALING "SMALL AMOUNT" 1.0000E-40
 INTEGRATOR SCALING THRESHOLD 1.0000E+00
 INTEGRATOR TYPE: BULIRSCH-STOER STIFF           
 MODEL  1 SCALING COEFFICIENT 1.00000000000000E+00
 =================================================
 Y(I,J) IN HAZARD THAT ARE SET TO ZERO
 -------------------------------------
 DESTABILIZATION/GATE LEVEL =    0 DESTABILIZATION TYPE =    1
 DESTABILIZATION/GATE LEVEL =    1 DESTABILIZATION TYPE =    1
 AGE INTERVAL: 0.00000000000000E+00-
 -----------------------------------
 GROWTH   (CANCER STAGE   0, DESTABILIZATION/GATE   0, MUTATION TYPE   1)= 1.90351837359242E+01
 GROWTH   (CANCER STAGE   1, DESTABILIZATION/GATE   0, MUTATION TYPE   1)= 0.00000000000000E+00
 DEATH    (CANCER STAGE   0, DESTABILIZATION/GATE   0, MUTATION TYPE   1)= 0.00000000000000E+00
 DEATH    (CANCER STAGE   1, DESTABILIZATION/GATE   0, MUTATION TYPE   1)= 0.00000000000000E+00
 MUTATION (CANCER STAGE   0, DESTABILIZATION/GATE   0, MUTATION TYPE   1)= 1.73750001741802E-07
 MUTATION (CANCER STAGE   1, DESTABILIZATION/GATE   0, MUTATION TYPE   1)= 1.73750001741802E-07
 GATE-PASS(CANCER STAGE   0, DESTABILIZATION/GATE   0, MUTATION TYPE   1)= 9.33258454012770E-03
 GATE-PASS(CANCER STAGE   1, DESTABILIZATION/GATE   0, MUTATION TYPE   1)= 9.33258454012770E-03
 GROWTH   (CANCER STAGE   0, DESTABILIZATION/GATE   1, MUTATION TYPE   1)= 2.00351837359242E+01
 GROWTH   (CANCER STAGE   1, DESTABILIZATION/GATE   1, MUTATION TYPE   1)= 0.00000000000000E+00
 DEATH    (CANCER STAGE   0, DESTABILIZATION/GATE   1, MUTATION TYPE   1)= 0.00000000000000E+00
 DEATH    (CANCER STAGE   1, DESTABILIZATION/GATE   1, MUTATION TYPE   1)= 0.00000000000000E+00
 MUTATION (CANCER STAGE   0, DESTABILIZATION/GATE   1, MUTATION TYPE   1)= 1.73750086880054E-05
 MUTATION (CANCER STAGE   1, DESTABILIZATION/GATE   1, MUTATION TYPE   1)= 1.73750086880054E-05
 AGE INTERVAL: 7.28280000000000E-01-
 -----------------------------------
 GROWTH   (CANCER STAGE   0, DESTABILIZATION/GATE   0, MUTATION TYPE   1)= 0.00000000000000E+00
 GROWTH   (CANCER STAGE   1, DESTABILIZATION/GATE   0, MUTATION TYPE   1)= 0.00000000000000E+00
 DEATH    (CANCER STAGE   0, DESTABILIZATION/GATE   0, MUTATION TYPE   1)= 0.00000000000000E+00
 DEATH    (CANCER STAGE   1, DESTABILIZATION/GATE   0, MUTATION TYPE   1)= 0.00000000000000E+00
 MUTATION (CANCER STAGE   0, DESTABILIZATION/GATE   0, MUTATION TYPE   1)= 1.73750001741802E-07
 MUTATION (CANCER STAGE   1, DESTABILIZATION/GATE   0, MUTATION TYPE   1)= 1.73750001741802E-07
 GATE-PASS(CANCER STAGE   0, DESTABILIZATION/GATE   0, MUTATION TYPE   1)= 9.33258454012770E-03
 GATE-PASS(CANCER STAGE   1, DESTABILIZATION/GATE   0, MUTATION TYPE   1)= 9.33258454012770E-03
 GROWTH   (CANCER STAGE   0, DESTABILIZATION/GATE   1, MUTATION TYPE   1)= 0.00000000000000E+00
 GROWTH   (CANCER STAGE   1, DESTABILIZATION/GATE   1, MUTATION TYPE   1)= 0.00000000000000E+00
 DEATH    (CANCER STAGE   0, DESTABILIZATION/GATE   1, MUTATION TYPE   1)= 0.00000000000000E+00
 DEATH    (CANCER STAGE   1, DESTABILIZATION/GATE   1, MUTATION TYPE   1)= 0.00000000000000E+00
 MUTATION (CANCER STAGE   0, DESTABILIZATION/GATE   1, MUTATION TYPE   1)= 1.73750086880054E-05
 MUTATION (CANCER STAGE   1, DESTABILIZATION/GATE   1, MUTATION TYPE   1)= 1.73750086880054E-05
 AGE INTERVAL: 2.66666666666667E+01-
 -----------------------------------
 GROWTH   (CANCER STAGE   0, DESTABILIZATION/GATE   0, MUTATION TYPE   1)= 0.00000000000000E+00
 GROWTH   (CANCER STAGE   1, DESTABILIZATION/GATE   0, MUTATION TYPE   1)= 0.00000000000000E+00
 DEATH    (CANCER STAGE   0, DESTABILIZATION/GATE   0, MUTATION TYPE   1)= 0.00000000000000E+00
 DEATH    (CANCER STAGE   1, DESTABILIZATION/GATE   0, MUTATION TYPE   1)= 0.00000000000000E+00
 MUTATION (CANCER STAGE   0, DESTABILIZATION/GATE   0, MUTATION TYPE   1)= 3.47500003292091E-07
 MUTATION (CANCER STAGE   1, DESTABILIZATION/GATE   0, MUTATION TYPE   1)= 3.47500003292091E-07
 GATE-PASS(CANCER STAGE   0, DESTABILIZATION/GATE   0, MUTATION TYPE   1)= 9.33258454012770E-03
 GATE-PASS(CANCER STAGE   1, DESTABILIZATION/GATE   0, MUTATION TYPE   1)= 9.33258454012770E-03
 GROWTH   (CANCER STAGE   0, DESTABILIZATION/GATE   1, MUTATION TYPE   1)= 0.00000000000000E+00
 GROWTH   (CANCER STAGE   1, DESTABILIZATION/GATE   1, MUTATION TYPE   1)= 0.00000000000000E+00
 DEATH    (CANCER STAGE   0, DESTABILIZATION/GATE   1, MUTATION TYPE   1)= 0.00000000000000E+00
 DEATH    (CANCER STAGE   1, DESTABILIZATION/GATE   1, MUTATION TYPE   1)= 0.00000000000000E+00
 MUTATION (CANCER STAGE   0, DESTABILIZATION/GATE   1, MUTATION TYPE   1)= 1.73750086880054E-05
 MUTATION (CANCER STAGE   1, DESTABILIZATION/GATE   1, MUTATION TYPE   1)= 1.73750086880054E-05
 AGE INTERVAL: 0.00000000000000E+00-
 -----------------------------------
 AGE INTERVAL: 7.28280000000000E-01-
 -----------------------------------
 AGE INTERVAL: 2.66666666666667E+01-
 -----------------------------------
 AGE 8.00000000000000E+01 INTEGRATED HAZARD 2.34942815016556E-01 HAZARD 7.75976354794231E-03 OK      18 BAD       4 FAIL       0
 CLOCK TIME USED 3.77000000094995E-01 SECONDS
 CPU TIME USED 6.24003999999999E-02 SECONDS
 MINIMISATION ROUTINE FITTERMVKMULTGATESTOCHHAZ REVISED BY M P LITTLE 11 MARCH 2009
 GESTATION LENGTH   0.7283
 CONVERGENCE CRITERION 1.0000E-15 NUMBER OF INTEGRATION STEPS   100
 MINIMUM STEP LENGTH 1.0000E-25 INTEGRATOR SCALING "SMALL AMOUNT" 1.0000E-40
 INTEGRATOR SCALING THRESHOLD 1.0000E+00
 INTEGRATOR TYPE: BULIRSCH-STOER STIFF           
 MODEL  1 SCALING COEFFICIENT 1.00000000000000E+00
 =================================================
 Y(I,J) IN HAZARD THAT ARE SET TO ZERO
 -------------------------------------
 DESTABILIZATION/GATE LEVEL =    0 DESTABILIZATION TYPE =    1
 DESTABILIZATION/GATE LEVEL =    1 DESTABILIZATION TYPE =    1
 AGE INTERVAL: 0.00000000000000E+00-
 -----------------------------------
 GROWTH   (CANCER STAGE   0, DESTABILIZATION/GATE   0, MUTATION TYPE   1)= 1.90351837359242E+01
 GROWTH   (CANCER STAGE   1, DESTABILIZATION/GATE   0, MUTATION TYPE   1)= 0.00000000000000E+00
 DEATH    (CANCER STAGE   0, DESTABILIZATION/GATE   0, MUTATION TYPE   1)= 0.00000000000000E+00
 DEATH    (CANCER STAGE   1, DESTABILIZATION/GATE   0, MUTATION TYPE   1)= 0.00000000000000E+00
 MUTATION (CANCER STAGE   0, DESTABILIZATION/GATE   0, MUTATION TYPE   1)= 1.73750001741802E-07
 MUTATION (CANCER STAGE   1, DESTABILIZATION/GATE   0, MUTATION TYPE   1)= 1.73750001741802E-07
 GATE-PASS(CANCER STAGE   0, DESTABILIZATION/GATE   0, MUTATION TYPE   1)= 9.33258454012770E-03
 GATE-PASS(CANCER STAGE   1, DESTABILIZATION/GATE   0, MUTATION TYPE   1)= 9.33258454012770E-03
 GROWTH   (CANCER STAGE   0, DESTABILIZATION/GATE   1, MUTATION TYPE   1)= 2.00351837359242E+01
 GROWTH   (CANCER STAGE   1, DESTABILIZATION/GATE   1, MUTATION TYPE   1)= 0.00000000000000E+00
 DEATH    (CANCER STAGE   0, DESTABILIZATION/GATE   1, MUTATION TYPE   1)= 0.00000000000000E+00
 DEATH    (CANCER STAGE   1, DESTABILIZATION/GATE   1, MUTATION TYPE   1)= 0.00000000000000E+00
 MUTATION (CANCER STAGE   0, DESTABILIZATION/GATE   1, MUTATION TYPE   1)= 1.73750086880054E-05
 MUTATION (CANCER STAGE   1, DESTABILIZATION/GATE   1, MUTATION TYPE   1)= 1.73750086880054E-05
 AGE INTERVAL: 7.28280000000000E-01-
 -----------------------------------
 GROWTH   (CANCER STAGE   0, DESTABILIZATION/GATE   0, MUTATION TYPE   1)= 0.00000000000000E+00
 GROWTH   (CANCER STAGE   1, DESTABILIZATION/GATE   0, MUTATION TYPE   1)= 0.00000000000000E+00
 DEATH    (CANCER STAGE   0, DESTABILIZATION/GATE   0, MUTATION TYPE   1)= 0.00000000000000E+00
 DEATH    (CANCER STAGE   1, DESTABILIZATION/GATE   0, MUTATION TYPE   1)= 0.00000000000000E+00
 MUTATION (CANCER STAGE   0, DESTABILIZATION/GATE   0, MUTATION TYPE   1)= 1.73750001741802E-07
 MUTATION (CANCER STAGE   1, DESTABILIZATION/GATE   0, MUTATION TYPE   1)= 1.73750001741802E-07
 GATE-PASS(CANCER STAGE   0, DESTABILIZATION/GATE   0, MUTATION TYPE   1)= 9.33258454012770E-03
 GATE-PASS(CANCER STAGE   1, DESTABILIZATION/GATE   0, MUTATION TYPE   1)= 9.33258454012770E-03
 GROWTH   (CANCER STAGE   0, DESTABILIZATION/GATE   1, MUTATION TYPE   1)= 0.00000000000000E+00
 GROWTH   (CANCER STAGE   1, DESTABILIZATION/GATE   1, MUTATION TYPE   1)= 0.00000000000000E+00
 DEATH    (CANCER STAGE   0, DESTABILIZATION/GATE   1, MUTATION TYPE   1)= 0.00000000000000E+00
 DEATH    (CANCER STAGE   1, DESTABILIZATION/GATE   1, MUTATION TYPE   1)= 0.00000000000000E+00
 MUTATION (CANCER STAGE   0, DESTABILIZATION/GATE   1, MUTATION TYPE   1)= 1.73750086880054E-05
 MUTATION (CANCER STAGE   1, DESTABILIZATION/GATE   1, MUTATION TYPE   1)= 1.73750086880054E-05
 AGE INTERVAL: 2.66666666666667E+01-
 -----------------------------------
 GROWTH   (CANCER STAGE   0, DESTABILIZATION/GATE   0, MUTATION TYPE   1)= 0.00000000000000E+00
 GROWTH   (CANCER STAGE   1, DESTABILIZATION/GATE   0, MUTATION TYPE   1)= 0.00000000000000E+00
 DEATH    (CANCER STAGE   0, DESTABILIZATION/GATE   0, MUTATION TYPE   1)= 0.00000000000000E+00
 DEATH    (CANCER STAGE   1, DESTABILIZATION/GATE   0, MUTATION TYPE   1)= 0.00000000000000E+00
 MUTATION (CANCER STAGE   0, DESTABILIZATION/GATE   0, MUTATION TYPE   1)= 8.68750022225985E-07
 MUTATION (CANCER STAGE   1, DESTABILIZATION/GATE   0, MUTATION TYPE   1)= 8.68750022225985E-07
 GATE-PASS(CANCER STAGE   0, DESTABILIZATION/GATE   0, MUTATION TYPE   1)= 9.33258454012770E-03
 GATE-PASS(CANCER STAGE   1, DESTABILIZATION/GATE   0, MUTATION TYPE   1)= 9.33258454012770E-03
 GROWTH   (CANCER STAGE   0, DESTABILIZATION/GATE   1, MUTATION TYPE   1)= 0.00000000000000E+00
 GROWTH   (CANCER STAGE   1, DESTABILIZATION/GATE   1, MUTATION TYPE   1)= 0.00000000000000E+00
 DEATH    (CANCER STAGE   0, DESTABILIZATION/GATE   1, MUTATION TYPE   1)= 0.00000000000000E+00
 DEATH    (CANCER STAGE   1, DESTABILIZATION/GATE   1, MUTATION TYPE   1)= 0.00000000000000E+00
 MUTATION (CANCER STAGE   0, DESTABILIZATION/GATE   1, MUTATION TYPE   1)= 1.73750086880054E-05
 MUTATION (CANCER STAGE   1, DESTABILIZATION/GATE   1, MUTATION TYPE   1)= 1.73750086880054E-05
 AGE INTERVAL: 0.00000000000000E+00-
 -----------------------------------
 AGE INTERVAL: 7.28280000000000E-01-
 -----------------------------------
 AGE INTERVAL: 2.66666666666667E+01-
 -----------------------------------
 AGE 8.00000000000000E+01 INTEGRATED HAZARD 2.37658627847586E-01 HAZARD 7.87115742954042E-03 OK      18 BAD       4 FAIL       0
 CLOCK TIME USED 3.68000000016764E-01 SECONDS
 CPU TIME USED 1.56001000000000E-02 SECONDS
 MINIMISATION ROUTINE FITTERMVKMULTGATESTOCHHAZ REVISED BY M P LITTLE 11 MARCH 2009
 GESTATION LENGTH   0.7283
 CONVERGENCE CRITERION 1.0000E-15 NUMBER OF INTEGRATION STEPS   100
 MINIMUM STEP LENGTH 1.0000E-25 INTEGRATOR SCALING "SMALL AMOUNT" 1.0000E-40
 INTEGRATOR SCALING THRESHOLD 1.0000E+00
 INTEGRATOR TYPE: BULIRSCH-STOER STIFF           
 MODEL  1 SCALING COEFFICIENT 1.00000000000000E+00
 =================================================
 Y(I,J) IN HAZARD THAT ARE SET TO ZERO
 -------------------------------------
 DESTABILIZATION/GATE LEVEL =    0 DESTABILIZATION TYPE =    1
 DESTABILIZATION/GATE LEVEL =    1 DESTABILIZATION TYPE =    1
 AGE INTERVAL: 0.00000000000000E+00-
 -----------------------------------
 GROWTH   (CANCER STAGE   0, DESTABILIZATION/GATE   0, MUTATION TYPE   1)= 1.90351837359242E+01
 GROWTH   (CANCER STAGE   1, DESTABILIZATION/GATE   0, MUTATION TYPE   1)= 0.00000000000000E+00
 DEATH    (CANCER STAGE   0, DESTABILIZATION/GATE   0, MUTATION TYPE   1)= 0.00000000000000E+00
 DEATH    (CANCER STAGE   1, DESTABILIZATION/GATE   0, MUTATION TYPE   1)= 0.00000000000000E+00
 MUTATION (CANCER STAGE   0, DESTABILIZATION/GATE   0, MUTATION TYPE   1)= 1.73750001741802E-07
 MUTATION (CANCER STAGE   1, DESTABILIZATION/GATE   0, MUTATION TYPE   1)= 1.73750001741802E-07
 GATE-PASS(CANCER STAGE   0, DESTABILIZATION/GATE   0, MUTATION TYPE   1)= 9.33258454012770E-03
 GATE-PASS(CANCER STAGE   1, DESTABILIZATION/GATE   0, MUTATION TYPE   1)= 9.33258454012770E-03
 GROWTH   (CANCER STAGE   0, DESTABILIZATION/GATE   1, MUTATION TYPE   1)= 2.00351837359242E+01
 GROWTH   (CANCER STAGE   1, DESTABILIZATION/GATE   1, MUTATION TYPE   1)= 0.00000000000000E+00
 DEATH    (CANCER STAGE   0, DESTABILIZATION/GATE   1, MUTATION TYPE   1)= 0.00000000000000E+00
 DEATH    (CANCER STAGE   1, DESTABILIZATION/GATE   1, MUTATION TYPE   1)= 0.00000000000000E+00
 MUTATION (CANCER STAGE   0, DESTABILIZATION/GATE   1, MUTATION TYPE   1)= 1.73750086880054E-05
 MUTATION (CANCER STAGE   1, DESTABILIZATION/GATE   1, MUTATION TYPE   1)= 1.73750086880054E-05
 AGE INTERVAL: 7.28280000000000E-01-
 -----------------------------------
 GROWTH   (CANCER STAGE   0, DESTABILIZATION/GATE   0, MUTATION TYPE   1)= 0.00000000000000E+00
 GROWTH   (CANCER STAGE   1, DESTABILIZATION/GATE   0, MUTATION TYPE   1)= 0.00000000000000E+00
 DEATH    (CANCER STAGE   0, DESTABILIZATION/GATE   0, MUTATION TYPE   1)= 0.00000000000000E+00
 DEATH    (CANCER STAGE   1, DESTABILIZATION/GATE   0, MUTATION TYPE   1)= 0.00000000000000E+00
 MUTATION (CANCER STAGE   0, DESTABILIZATION/GATE   0, MUTATION TYPE   1)= 1.73750001741802E-07
 MUTATION (CANCER STAGE   1, DESTABILIZATION/GATE   0, MUTATION TYPE   1)= 1.73750001741802E-07
 GATE-PASS(CANCER STAGE   0, DESTABILIZATION/GATE   0, MUTATION TYPE   1)= 9.33258454012770E-03
 GATE-PASS(CANCER STAGE   1, DESTABILIZATION/GATE   0, MUTATION TYPE   1)= 9.33258454012770E-03
 GROWTH   (CANCER STAGE   0, DESTABILIZATION/GATE   1, MUTATION TYPE   1)= 0.00000000000000E+00
 GROWTH   (CANCER STAGE   1, DESTABILIZATION/GATE   1, MUTATION TYPE   1)= 0.00000000000000E+00
 DEATH    (CANCER STAGE   0, DESTABILIZATION/GATE   1, MUTATION TYPE   1)= 0.00000000000000E+00
 DEATH    (CANCER STAGE   1, DESTABILIZATION/GATE   1, MUTATION TYPE   1)= 0.00000000000000E+00
 MUTATION (CANCER STAGE   0, DESTABILIZATION/GATE   1, MUTATION TYPE   1)= 1.73750086880054E-05
 MUTATION (CANCER STAGE   1, DESTABILIZATION/GATE   1, MUTATION TYPE   1)= 1.73750086880054E-05
 AGE INTERVAL: 2.66666666666667E+01-
 -----------------------------------
 GROWTH   (CANCER STAGE   0, DESTABILIZATION/GATE   0, MUTATION TYPE   1)= 0.00000000000000E+00
 GROWTH   (CANCER STAGE   1, DESTABILIZATION/GATE   0, MUTATION TYPE   1)= 0.00000000000000E+00
 DEATH    (CANCER STAGE   0, DESTABILIZATION/GATE   0, MUTATION TYPE   1)= 0.00000000000000E+00
 DEATH    (CANCER STAGE   1, DESTABILIZATION/GATE   0, MUTATION TYPE   1)= 0.00000000000000E+00
 MUTATION (CANCER STAGE   0, DESTABILIZATION/GATE   0, MUTATION TYPE   1)= 1.73750008596046E-06
 MUTATION (CANCER STAGE   1, DESTABILIZATION/GATE   0, MUTATION TYPE   1)= 1.73750008596046E-06
 GATE-PASS(CANCER STAGE   0, DESTABILIZATION/GATE   0, MUTATION TYPE   1)= 9.33258454012770E-03
 GATE-PASS(CANCER STAGE   1, DESTABILIZATION/GATE   0, MUTATION TYPE   1)= 9.33258454012770E-03
 GROWTH   (CANCER STAGE   0, DESTABILIZATION/GATE   1, MUTATION TYPE   1)= 0.00000000000000E+00
 GROWTH   (CANCER STAGE   1, DESTABILIZATION/GATE   1, MUTATION TYPE   1)= 0.00000000000000E+00
 DEATH    (CANCER STAGE   0, DESTABILIZATION/GATE   1, MUTATION TYPE   1)= 0.00000000000000E+00
 DEATH    (CANCER STAGE   1, DESTABILIZATION/GATE   1, MUTATION TYPE   1)= 0.00000000000000E+00
 MUTATION (CANCER STAGE   0, DESTABILIZATION/GATE   1, MUTATION TYPE   1)= 1.73750086880054E-05
 MUTATION (CANCER STAGE   1, DESTABILIZATION/GATE   1, MUTATION TYPE   1)= 1.73750086880054E-05
 AGE INTERVAL: 0.00000000000000E+00-
 -----------------------------------
 AGE INTERVAL: 7.28280000000000E-01-
 -----------------------------------
 AGE INTERVAL: 2.66666666666667E+01-
 -----------------------------------
 AGE 8.00000000000000E+01 INTEGRATED HAZARD 2.43620512355627E-01 HAZARD 8.09746600677810E-03 OK      18 BAD       4 FAIL       0
 CLOCK TIME USED 3.44999999972060E-01 SECONDS
 CPU TIME USED 3.12002000000000E-02 SECONDS
 MINIMISATION ROUTINE FITTERMVKMULTGATESTOCHHAZ REVISED BY M P LITTLE 11 MARCH 2009
 GESTATION LENGTH   0.7283
 CONVERGENCE CRITERION 1.0000E-15 NUMBER OF INTEGRATION STEPS   100
 MINIMUM STEP LENGTH 1.0000E-25 INTEGRATOR SCALING "SMALL AMOUNT" 1.0000E-40
 INTEGRATOR SCALING THRESHOLD 1.0000E+00
 INTEGRATOR TYPE: BULIRSCH-STOER STIFF           
 MODEL  1 SCALING COEFFICIENT 1.00000000000000E+00
 =================================================
 Y(I,J) IN HAZARD THAT ARE SET TO ZERO
 -------------------------------------
 DESTABILIZATION/GATE LEVEL =    0 DESTABILIZATION TYPE =    1
 DESTABILIZATION/GATE LEVEL =    1 DESTABILIZATION TYPE =    1
 AGE INTERVAL: 0.00000000000000E+00-
 -----------------------------------
 GROWTH   (CANCER STAGE   0, DESTABILIZATION/GATE   0, MUTATION TYPE   1)= 2.85527756038864E+01
 GROWTH   (CANCER STAGE   1, DESTABILIZATION/GATE   0, MUTATION TYPE   1)= 0.00000000000000E+00
 DEATH    (CANCER STAGE   0, DESTABILIZATION/GATE   0, MUTATION TYPE   1)= 0.00000000000000E+00
 DEATH    (CANCER STAGE   1, DESTABILIZATION/GATE   0, MUTATION TYPE   1)= 0.00000000000000E+00
 MUTATION (CANCER STAGE   0, DESTABILIZATION/GATE   0, MUTATION TYPE   1)= 7.50000007518570E-10
 MUTATION (CANCER STAGE   1, DESTABILIZATION/GATE   0, MUTATION TYPE   1)= 7.50000007518570E-10
 GATE-PASS(CANCER STAGE   0, DESTABILIZATION/GATE   0, MUTATION TYPE   1)= 9.33258454012767E-03
 GATE-PASS(CANCER STAGE   1, DESTABILIZATION/GATE   0, MUTATION TYPE   1)= 9.33258454012767E-03
 GROWTH   (CANCER STAGE   0, DESTABILIZATION/GATE   1, MUTATION TYPE   1)= 2.95527756038864E+01
 GROWTH   (CANCER STAGE   1, DESTABILIZATION/GATE   1, MUTATION TYPE   1)= 0.00000000000000E+00
 DEATH    (CANCER STAGE   0, DESTABILIZATION/GATE   1, MUTATION TYPE   1)= 0.00000000000000E+00
 DEATH    (CANCER STAGE   1, DESTABILIZATION/GATE   1, MUTATION TYPE   1)= 0.00000000000000E+00
 MUTATION (CANCER STAGE   0, DESTABILIZATION/GATE   1, MUTATION TYPE   1)= 7.50000375021817E-08
 MUTATION (CANCER STAGE   1, DESTABILIZATION/GATE   1, MUTATION TYPE   1)= 7.50000375021817E-08
 AGE INTERVAL: 7.28280000000000E-01-
 -----------------------------------
 GROWTH   (CANCER STAGE   0, DESTABILIZATION/GATE   0, MUTATION TYPE   1)= 0.00000000000000E+00
 GROWTH   (CANCER STAGE   1, DESTABILIZATION/GATE   0, MUTATION TYPE   1)= 0.00000000000000E+00
 DEATH    (CANCER STAGE   0, DESTABILIZATION/GATE   0, MUTATION TYPE   1)= 0.00000000000000E+00
 DEATH    (CANCER STAGE   1, DESTABILIZATION/GATE   0, MUTATION TYPE   1)= 0.00000000000000E+00
 MUTATION (CANCER STAGE   0, DESTABILIZATION/GATE   0, MUTATION TYPE   1)= 7.50000007518570E-10
 MUTATION (CANCER STAGE   1, DESTABILIZATION/GATE   0, MUTATION TYPE   1)= 7.50000007518570E-10
 GATE-PASS(CANCER STAGE   0, DESTABILIZATION/GATE   0, MUTATION TYPE   1)= 9.33258454012767E-03
 GATE-PASS(CANCER STAGE   1, DESTABILIZATION/GATE   0, MUTATION TYPE   1)= 9.33258454012767E-03
 GROWTH   (CANCER STAGE   0, DESTABILIZATION/GATE   1, MUTATION TYPE   1)= 0.00000000000000E+00
 GROWTH   (CANCER STAGE   1, DESTABILIZATION/GATE   1, MUTATION TYPE   1)= 0.00000000000000E+00
 DEATH    (CANCER STAGE   0, DESTABILIZATION/GATE   1, MUTATION TYPE   1)= 0.00000000000000E+00
 DEATH    (CANCER STAGE   1, DESTABILIZATION/GATE   1, MUTATION TYPE   1)= 0.00000000000000E+00
 MUTATION (CANCER STAGE   0, DESTABILIZATION/GATE   1, MUTATION TYPE   1)= 7.50000375021817E-08
 MUTATION (CANCER STAGE   1, DESTABILIZATION/GATE   1, MUTATION TYPE   1)= 7.50000375021817E-08
 AGE INTERVAL: 2.66666666666667E+01-
 -----------------------------------
 GROWTH   (CANCER STAGE   0, DESTABILIZATION/GATE   0, MUTATION TYPE   1)= 0.00000000000000E+00
 GROWTH   (CANCER STAGE   1, DESTABILIZATION/GATE   0, MUTATION TYPE   1)= 0.00000000000000E+00
 DEATH    (CANCER STAGE   0, DESTABILIZATION/GATE   0, MUTATION TYPE   1)= 0.00000000000000E+00
 DEATH    (CANCER STAGE   1, DESTABILIZATION/GATE   0, MUTATION TYPE   1)= 0.00000000000000E+00
 MUTATION (CANCER STAGE   0, DESTABILIZATION/GATE   0, MUTATION TYPE   1)= 7.50000007518570E-10
 MUTATION (CANCER STAGE   1, DESTABILIZATION/GATE   0, MUTATION TYPE   1)= 7.50000007518570E-10
 GATE-PASS(CANCER STAGE   0, DESTABILIZATION/GATE   0, MUTATION TYPE   1)= 9.33258454012767E-03
 GATE-PASS(CANCER STAGE   1, DESTABILIZATION/GATE   0, MUTATION TYPE   1)= 9.33258454012767E-03
 GROWTH   (CANCER STAGE   0, DESTABILIZATION/GATE   1, MUTATION TYPE   1)= 0.00000000000000E+00
 GROWTH   (CANCER STAGE   1, DESTABILIZATION/GATE   1, MUTATION TYPE   1)= 0.00000000000000E+00
 DEATH    (CANCER STAGE   0, DESTABILIZATION/GATE   1, MUTATION TYPE   1)= 0.00000000000000E+00
 DEATH    (CANCER STAGE   1, DESTABILIZATION/GATE   1, MUTATION TYPE   1)= 0.00000000000000E+00
 MUTATION (CANCER STAGE   0, DESTABILIZATION/GATE   1, MUTATION TYPE   1)= 7.50000375021817E-08
 MUTATION (CANCER STAGE   1, DESTABILIZATION/GATE   1, MUTATION TYPE   1)= 7.50000375021817E-08
 AGE INTERVAL: 0.00000000000000E+00-
 -----------------------------------
 AGE INTERVAL: 7.28280000000000E-01-
 -----------------------------------
 AGE INTERVAL: 2.66666666666667E+01-
 -----------------------------------
 AGE 8.00000000000000E+01 INTEGRATED HAZARD 5.04014692217339E-03 HAZARD 1.86100415147646E-04 OK      18 BAD       8 FAIL       0
 CLOCK TIME USED 3.52999999886379E-01 SECONDS
 CPU TIME USED 1.56001000000000E-02 SECONDS
 MINIMISATION ROUTINE FITTERMVKMULTGATESTOCHHAZ REVISED BY M P LITTLE 11 MARCH 2009
 GESTATION LENGTH   0.7283
 CONVERGENCE CRITERION 1.0000E-15 NUMBER OF INTEGRATION STEPS   100
 MINIMUM STEP LENGTH 1.0000E-25 INTEGRATOR SCALING "SMALL AMOUNT" 1.0000E-40
 INTEGRATOR SCALING THRESHOLD 1.0000E+00
 INTEGRATOR TYPE: BULIRSCH-STOER STIFF           
 MODEL  1 SCALING COEFFICIENT 1.00000000000000E+00
 =================================================
 Y(I,J) IN HAZARD THAT ARE SET TO ZERO
 -------------------------------------
 DESTABILIZATION/GATE LEVEL =    0 DESTABILIZATION TYPE =    1
 DESTABILIZATION/GATE LEVEL =    1 DESTABILIZATION TYPE =    1
 AGE INTERVAL: 0.00000000000000E+00-
 -----------------------------------
 GROWTH   (CANCER STAGE   0, DESTABILIZATION/GATE   0, MUTATION TYPE   1)= 2.85527756038864E+01
 GROWTH   (CANCER STAGE   1, DESTABILIZATION/GATE   0, MUTATION TYPE   1)= 0.00000000000000E+00
 DEATH    (CANCER STAGE   0, DESTABILIZATION/GATE   0, MUTATION TYPE   1)= 0.00000000000000E+00
 DEATH    (CANCER STAGE   1, DESTABILIZATION/GATE   0, MUTATION TYPE   1)= 0.00000000000000E+00
 MUTATION (CANCER STAGE   0, DESTABILIZATION/GATE   0, MUTATION TYPE   1)= 7.50000007518570E-10
 MUTATION (CANCER STAGE   1, DESTABILIZATION/GATE   0, MUTATION TYPE   1)= 7.50000007518570E-10
 GATE-PASS(CANCER STAGE   0, DESTABILIZATION/GATE   0, MUTATION TYPE   1)= 9.33258454012767E-03
 GATE-PASS(CANCER STAGE   1, DESTABILIZATION/GATE   0, MUTATION TYPE   1)= 9.33258454012767E-03
 GROWTH   (CANCER STAGE   0, DESTABILIZATION/GATE   1, MUTATION TYPE   1)= 2.95527756038864E+01
 GROWTH   (CANCER STAGE   1, DESTABILIZATION/GATE   1, MUTATION TYPE   1)= 0.00000000000000E+00
 DEATH    (CANCER STAGE   0, DESTABILIZATION/GATE   1, MUTATION TYPE   1)= 0.00000000000000E+00
 DEATH    (CANCER STAGE   1, DESTABILIZATION/GATE   1, MUTATION TYPE   1)= 0.00000000000000E+00
 MUTATION (CANCER STAGE   0, DESTABILIZATION/GATE   1, MUTATION TYPE   1)= 7.50000375021817E-08
 MUTATION (CANCER STAGE   1, DESTABILIZATION/GATE   1, MUTATION TYPE   1)= 7.50000375021817E-08
 AGE INTERVAL: 7.28280000000000E-01-
 -----------------------------------
 GROWTH   (CANCER STAGE   0, DESTABILIZATION/GATE   0, MUTATION TYPE   1)= 0.00000000000000E+00
 GROWTH   (CANCER STAGE   1, DESTABILIZATION/GATE   0, MUTATION TYPE   1)= 0.00000000000000E+00
 DEATH    (CANCER STAGE   0, DESTABILIZATION/GATE   0, MUTATION TYPE   1)= 0.00000000000000E+00
 DEATH    (CANCER STAGE   1, DESTABILIZATION/GATE   0, MUTATION TYPE   1)= 0.00000000000000E+00
 MUTATION (CANCER STAGE   0, DESTABILIZATION/GATE   0, MUTATION TYPE   1)= 7.50000007518570E-10
 MUTATION (CANCER STAGE   1, DESTABILIZATION/GATE   0, MUTATION TYPE   1)= 7.50000007518570E-10
 GATE-PASS(CANCER STAGE   0, DESTABILIZATION/GATE   0, MUTATION TYPE   1)= 9.33258454012767E-03
 GATE-PASS(CANCER STAGE   1, DESTABILIZATION/GATE   0, MUTATION TYPE   1)= 9.33258454012767E-03
 GROWTH   (CANCER STAGE   0, DESTABILIZATION/GATE   1, MUTATION TYPE   1)= 0.00000000000000E+00
 GROWTH   (CANCER STAGE   1, DESTABILIZATION/GATE   1, MUTATION TYPE   1)= 0.00000000000000E+00
 DEATH    (CANCER STAGE   0, DESTABILIZATION/GATE   1, MUTATION TYPE   1)= 0.00000000000000E+00
 DEATH    (CANCER STAGE   1, DESTABILIZATION/GATE   1, MUTATION TYPE   1)= 0.00000000000000E+00
 MUTATION (CANCER STAGE   0, DESTABILIZATION/GATE   1, MUTATION TYPE   1)= 7.50000375021817E-08
 MUTATION (CANCER STAGE   1, DESTABILIZATION/GATE   1, MUTATION TYPE   1)= 7.50000375021817E-08
 AGE INTERVAL: 2.66666666666667E+01-
 -----------------------------------
 GROWTH   (CANCER STAGE   0, DESTABILIZATION/GATE   0, MUTATION TYPE   1)= 0.00000000000000E+00
 GROWTH   (CANCER STAGE   1, DESTABILIZATION/GATE   0, MUTATION TYPE   1)= 0.00000000000000E+00
 DEATH    (CANCER STAGE   0, DESTABILIZATION/GATE   0, MUTATION TYPE   1)= 0.00000000000000E+00
 DEATH    (CANCER STAGE   1, DESTABILIZATION/GATE   0, MUTATION TYPE   1)= 0.00000000000000E+00
 MUTATION (CANCER STAGE   0, DESTABILIZATION/GATE   0, MUTATION TYPE   1)= 9.00000004926280E-10
 MUTATION (CANCER STAGE   1, DESTABILIZATION/GATE   0, MUTATION TYPE   1)= 9.00000004926280E-10
 GATE-PASS(CANCER STAGE   0, DESTABILIZATION/GATE   0, MUTATION TYPE   1)= 9.33258454012767E-03
 GATE-PASS(CANCER STAGE   1, DESTABILIZATION/GATE   0, MUTATION TYPE   1)= 9.33258454012767E-03
 GROWTH   (CANCER STAGE   0, DESTABILIZATION/GATE   1, MUTATION TYPE   1)= 0.00000000000000E+00
 GROWTH   (CANCER STAGE   1, DESTABILIZATION/GATE   1, MUTATION TYPE   1)= 0.00000000000000E+00
 DEATH    (CANCER STAGE   0, DESTABILIZATION/GATE   1, MUTATION TYPE   1)= 0.00000000000000E+00
 DEATH    (CANCER STAGE   1, DESTABILIZATION/GATE   1, MUTATION TYPE   1)= 0.00000000000000E+00
 MUTATION (CANCER STAGE   0, DESTABILIZATION/GATE   1, MUTATION TYPE   1)= 7.50000375021817E-08
 MUTATION (CANCER STAGE   1, DESTABILIZATION/GATE   1, MUTATION TYPE   1)= 7.50000375021817E-08
 AGE INTERVAL: 0.00000000000000E+00-
 -----------------------------------
 AGE INTERVAL: 7.28280000000000E-01-
 -----------------------------------
 AGE INTERVAL: 2.66666666666667E+01-
 -----------------------------------
 AGE 8.00000000000000E+01 INTEGRATED HAZARD 5.04305738002980E-03 HAZARD 1.86281224000610E-04 OK      17 BAD      10 FAIL       0
 CLOCK TIME USED 3.71000000042841E-01 SECONDS
 CPU TIME USED 1.56001000000000E-02 SECONDS
 MINIMISATION ROUTINE FITTERMVKMULTGATESTOCHHAZ REVISED BY M P LITTLE 11 MARCH 2009
 GESTATION LENGTH   0.7283
 CONVERGENCE CRITERION 1.0000E-15 NUMBER OF INTEGRATION STEPS   100
 MINIMUM STEP LENGTH 1.0000E-25 INTEGRATOR SCALING "SMALL AMOUNT" 1.0000E-40
 INTEGRATOR SCALING THRESHOLD 1.0000E+00
 INTEGRATOR TYPE: BULIRSCH-STOER STIFF           
 MODEL  1 SCALING COEFFICIENT 1.00000000000000E+00
 =================================================
 Y(I,J) IN HAZARD THAT ARE SET TO ZERO
 -------------------------------------
 DESTABILIZATION/GATE LEVEL =    0 DESTABILIZATION TYPE =    1
 DESTABILIZATION/GATE LEVEL =    1 DESTABILIZATION TYPE =    1
 AGE INTERVAL: 0.00000000000000E+00-
 -----------------------------------
 GROWTH   (CANCER STAGE   0, DESTABILIZATION/GATE   0, MUTATION TYPE   1)= 2.85527756038864E+01
 GROWTH   (CANCER STAGE   1, DESTABILIZATION/GATE   0, MUTATION TYPE   1)= 0.00000000000000E+00
 DEATH    (CANCER STAGE   0, DESTABILIZATION/GATE   0, MUTATION TYPE   1)= 0.00000000000000E+00
 DEATH    (CANCER STAGE   1, DESTABILIZATION/GATE   0, MUTATION TYPE   1)= 0.00000000000000E+00
 MUTATION (CANCER STAGE   0, DESTABILIZATION/GATE   0, MUTATION TYPE   1)= 7.50000007518570E-10
 MUTATION (CANCER STAGE   1, DESTABILIZATION/GATE   0, MUTATION TYPE   1)= 7.50000007518570E-10
 GATE-PASS(CANCER STAGE   0, DESTABILIZATION/GATE   0, MUTATION TYPE   1)= 9.33258454012767E-03
 GATE-PASS(CANCER STAGE   1, DESTABILIZATION/GATE   0, MUTATION TYPE   1)= 9.33258454012767E-03
 GROWTH   (CANCER STAGE   0, DESTABILIZATION/GATE   1, MUTATION TYPE   1)= 2.95527756038864E+01
 GROWTH   (CANCER STAGE   1, DESTABILIZATION/GATE   1, MUTATION TYPE   1)= 0.00000000000000E+00
 DEATH    (CANCER STAGE   0, DESTABILIZATION/GATE   1, MUTATION TYPE   1)= 0.00000000000000E+00
 DEATH    (CANCER STAGE   1, DESTABILIZATION/GATE   1, MUTATION TYPE   1)= 0.00000000000000E+00
 MUTATION (CANCER STAGE   0, DESTABILIZATION/GATE   1, MUTATION TYPE   1)= 7.50000375021817E-08
 MUTATION (CANCER STAGE   1, DESTABILIZATION/GATE   1, MUTATION TYPE   1)= 7.50000375021817E-08
 AGE INTERVAL: 7.28280000000000E-01-
 -----------------------------------
 GROWTH   (CANCER STAGE   0, DESTABILIZATION/GATE   0, MUTATION TYPE   1)= 0.00000000000000E+00
 GROWTH   (CANCER STAGE   1, DESTABILIZATION/GATE   0, MUTATION TYPE   1)= 0.00000000000000E+00
 DEATH    (CANCER STAGE   0, DESTABILIZATION/GATE   0, MUTATION TYPE   1)= 0.00000000000000E+00
 DEATH    (CANCER STAGE   1, DESTABILIZATION/GATE   0, MUTATION TYPE   1)= 0.00000000000000E+00
 MUTATION (CANCER STAGE   0, DESTABILIZATION/GATE   0, MUTATION TYPE   1)= 7.50000007518570E-10
 MUTATION (CANCER STAGE   1, DESTABILIZATION/GATE   0, MUTATION TYPE   1)= 7.50000007518570E-10
 GATE-PASS(CANCER STAGE   0, DESTABILIZATION/GATE   0, MUTATION TYPE   1)= 9.33258454012767E-03
 GATE-PASS(CANCER STAGE   1, DESTABILIZATION/GATE   0, MUTATION TYPE   1)= 9.33258454012767E-03
 GROWTH   (CANCER STAGE   0, DESTABILIZATION/GATE   1, MUTATION TYPE   1)= 0.00000000000000E+00
 GROWTH   (CANCER STAGE   1, DESTABILIZATION/GATE   1, MUTATION TYPE   1)= 0.00000000000000E+00
 DEATH    (CANCER STAGE   0, DESTABILIZATION/GATE   1, MUTATION TYPE   1)= 0.00000000000000E+00
 DEATH    (CANCER STAGE   1, DESTABILIZATION/GATE   1, MUTATION TYPE   1)= 0.00000000000000E+00
 MUTATION (CANCER STAGE   0, DESTABILIZATION/GATE   1, MUTATION TYPE   1)= 7.50000375021817E-08
 MUTATION (CANCER STAGE   1, DESTABILIZATION/GATE   1, MUTATION TYPE   1)= 7.50000375021817E-08
 AGE INTERVAL: 2.66666666666667E+01-
 -----------------------------------
 GROWTH   (CANCER STAGE   0, DESTABILIZATION/GATE   0, MUTATION TYPE   1)= 0.00000000000000E+00
 GROWTH   (CANCER STAGE   1, DESTABILIZATION/GATE   0, MUTATION TYPE   1)= 0.00000000000000E+00
 DEATH    (CANCER STAGE   0, DESTABILIZATION/GATE   0, MUTATION TYPE   1)= 0.00000000000000E+00
 DEATH    (CANCER STAGE   1, DESTABILIZATION/GATE   0, MUTATION TYPE   1)= 0.00000000000000E+00
 MUTATION (CANCER STAGE   0, DESTABILIZATION/GATE   0, MUTATION TYPE   1)= 1.12500000992702E-09
 MUTATION (CANCER STAGE   1, DESTABILIZATION/GATE   0, MUTATION TYPE   1)= 1.12500000992702E-09
 GATE-PASS(CANCER STAGE   0, DESTABILIZATION/GATE   0, MUTATION TYPE   1)= 9.33258454012767E-03
 GATE-PASS(CANCER STAGE   1, DESTABILIZATION/GATE   0, MUTATION TYPE   1)= 9.33258454012767E-03
 GROWTH   (CANCER STAGE   0, DESTABILIZATION/GATE   1, MUTATION TYPE   1)= 0.00000000000000E+00
 GROWTH   (CANCER STAGE   1, DESTABILIZATION/GATE   1, MUTATION TYPE   1)= 0.00000000000000E+00
 DEATH    (CANCER STAGE   0, DESTABILIZATION/GATE   1, MUTATION TYPE   1)= 0.00000000000000E+00
 DEATH    (CANCER STAGE   1, DESTABILIZATION/GATE   1, MUTATION TYPE   1)= 0.00000000000000E+00
 MUTATION (CANCER STAGE   0, DESTABILIZATION/GATE   1, MUTATION TYPE   1)= 7.50000375021817E-08
 MUTATION (CANCER STAGE   1, DESTABILIZATION/GATE   1, MUTATION TYPE   1)= 7.50000375021817E-08
 AGE INTERVAL: 0.00000000000000E+00-
 -----------------------------------
 AGE INTERVAL: 7.28280000000000E-01-
 -----------------------------------
 AGE INTERVAL: 2.66666666666667E+01-
 -----------------------------------
 AGE 8.00000000000000E+01 INTEGRATED HAZARD 5.04844281344063E-03 HAZARD 1.86557079223712E-04 OK      18 BAD       9 FAIL       0
 CLOCK TIME USED 3.34999999962747E-01 SECONDS
 CPU TIME USED 3.12002000000000E-02 SECONDS
 MINIMISATION ROUTINE FITTERMVKMULTGATESTOCHHAZ REVISED BY M P LITTLE 11 MARCH 2009
 GESTATION LENGTH   0.7283
 CONVERGENCE CRITERION 1.0000E-15 NUMBER OF INTEGRATION STEPS   100
 MINIMUM STEP LENGTH 1.0000E-25 INTEGRATOR SCALING "SMALL AMOUNT" 1.0000E-40
 INTEGRATOR SCALING THRESHOLD 1.0000E+00
 INTEGRATOR TYPE: BULIRSCH-STOER STIFF           
 MODEL  1 SCALING COEFFICIENT 1.00000000000000E+00
 =================================================
 Y(I,J) IN HAZARD THAT ARE SET TO ZERO
 -------------------------------------
 DESTABILIZATION/GATE LEVEL =    0 DESTABILIZATION TYPE =    1
 DESTABILIZATION/GATE LEVEL =    1 DESTABILIZATION TYPE =    1
 AGE INTERVAL: 0.00000000000000E+00-
 -----------------------------------
 GROWTH   (CANCER STAGE   0, DESTABILIZATION/GATE   0, MUTATION TYPE   1)= 2.85527756038864E+01
 GROWTH   (CANCER STAGE   1, DESTABILIZATION/GATE   0, MUTATION TYPE   1)= 0.00000000000000E+00
 DEATH    (CANCER STAGE   0, DESTABILIZATION/GATE   0, MUTATION TYPE   1)= 0.00000000000000E+00
 DEATH    (CANCER STAGE   1, DESTABILIZATION/GATE   0, MUTATION TYPE   1)= 0.00000000000000E+00
 MUTATION (CANCER STAGE   0, DESTABILIZATION/GATE   0, MUTATION TYPE   1)= 7.50000007518570E-10
 MUTATION (CANCER STAGE   1, DESTABILIZATION/GATE   0, MUTATION TYPE   1)= 7.50000007518570E-10
 GATE-PASS(CANCER STAGE   0, DESTABILIZATION/GATE   0, MUTATION TYPE   1)= 9.33258454012767E-03
 GATE-PASS(CANCER STAGE   1, DESTABILIZATION/GATE   0, MUTATION TYPE   1)= 9.33258454012767E-03
 GROWTH   (CANCER STAGE   0, DESTABILIZATION/GATE   1, MUTATION TYPE   1)= 2.95527756038864E+01
 GROWTH   (CANCER STAGE   1, DESTABILIZATION/GATE   1, MUTATION TYPE   1)= 0.00000000000000E+00
 DEATH    (CANCER STAGE   0, DESTABILIZATION/GATE   1, MUTATION TYPE   1)= 0.00000000000000E+00
 DEATH    (CANCER STAGE   1, DESTABILIZATION/GATE   1, MUTATION TYPE   1)= 0.00000000000000E+00
 MUTATION (CANCER STAGE   0, DESTABILIZATION/GATE   1, MUTATION TYPE   1)= 7.50000375021817E-08
 MUTATION (CANCER STAGE   1, DESTABILIZATION/GATE   1, MUTATION TYPE   1)= 7.50000375021817E-08
 AGE INTERVAL: 7.28280000000000E-01-
 -----------------------------------
 GROWTH   (CANCER STAGE   0, DESTABILIZATION/GATE   0, MUTATION TYPE   1)= 0.00000000000000E+00
 GROWTH   (CANCER STAGE   1, DESTABILIZATION/GATE   0, MUTATION TYPE   1)= 0.00000000000000E+00
 DEATH    (CANCER STAGE   0, DESTABILIZATION/GATE   0, MUTATION TYPE   1)= 0.00000000000000E+00
 DEATH    (CANCER STAGE   1, DESTABILIZATION/GATE   0, MUTATION TYPE   1)= 0.00000000000000E+00
 MUTATION (CANCER STAGE   0, DESTABILIZATION/GATE   0, MUTATION TYPE   1)= 7.50000007518570E-10
 MUTATION (CANCER STAGE   1, DESTABILIZATION/GATE   0, MUTATION TYPE   1)= 7.50000007518570E-10
 GATE-PASS(CANCER STAGE   0, DESTABILIZATION/GATE   0, MUTATION TYPE   1)= 9.33258454012767E-03
 GATE-PASS(CANCER STAGE   1, DESTABILIZATION/GATE   0, MUTATION TYPE   1)= 9.33258454012767E-03
 GROWTH   (CANCER STAGE   0, DESTABILIZATION/GATE   1, MUTATION TYPE   1)= 0.00000000000000E+00
 GROWTH   (CANCER STAGE   1, DESTABILIZATION/GATE   1, MUTATION TYPE   1)= 0.00000000000000E+00
 DEATH    (CANCER STAGE   0, DESTABILIZATION/GATE   1, MUTATION TYPE   1)= 0.00000000000000E+00
 DEATH    (CANCER STAGE   1, DESTABILIZATION/GATE   1, MUTATION TYPE   1)= 0.00000000000000E+00
 MUTATION (CANCER STAGE   0, DESTABILIZATION/GATE   1, MUTATION TYPE   1)= 7.50000375021817E-08
 MUTATION (CANCER STAGE   1, DESTABILIZATION/GATE   1, MUTATION TYPE   1)= 7.50000375021817E-08
 AGE INTERVAL: 2.66666666666667E+01-
 -----------------------------------
 GROWTH   (CANCER STAGE   0, DESTABILIZATION/GATE   0, MUTATION TYPE   1)= 0.00000000000000E+00
 GROWTH   (CANCER STAGE   1, DESTABILIZATION/GATE   0, MUTATION TYPE   1)= 0.00000000000000E+00
 DEATH    (CANCER STAGE   0, DESTABILIZATION/GATE   0, MUTATION TYPE   1)= 0.00000000000000E+00
 DEATH    (CANCER STAGE   1, DESTABILIZATION/GATE   0, MUTATION TYPE   1)= 0.00000000000000E+00
 MUTATION (CANCER STAGE   0, DESTABILIZATION/GATE   0, MUTATION TYPE   1)= 1.50000001421047E-09
 MUTATION (CANCER STAGE   1, DESTABILIZATION/GATE   0, MUTATION TYPE   1)= 1.50000001421047E-09
 GATE-PASS(CANCER STAGE   0, DESTABILIZATION/GATE   0, MUTATION TYPE   1)= 9.33258454012767E-03
 GATE-PASS(CANCER STAGE   1, DESTABILIZATION/GATE   0, MUTATION TYPE   1)= 9.33258454012767E-03
 GROWTH   (CANCER STAGE   0, DESTABILIZATION/GATE   1, MUTATION TYPE   1)= 0.00000000000000E+00
 GROWTH   (CANCER STAGE   1, DESTABILIZATION/GATE   1, MUTATION TYPE   1)= 0.00000000000000E+00
 DEATH    (CANCER STAGE   0, DESTABILIZATION/GATE   1, MUTATION TYPE   1)= 0.00000000000000E+00
 DEATH    (CANCER STAGE   1, DESTABILIZATION/GATE   1, MUTATION TYPE   1)= 0.00000000000000E+00
 MUTATION (CANCER STAGE   0, DESTABILIZATION/GATE   1, MUTATION TYPE   1)= 7.50000375021817E-08
 MUTATION (CANCER STAGE   1, DESTABILIZATION/GATE   1, MUTATION TYPE   1)= 7.50000375021817E-08
 AGE INTERVAL: 0.00000000000000E+00-
 -----------------------------------
 AGE INTERVAL: 7.28280000000000E-01-
 -----------------------------------
 AGE INTERVAL: 2.66666666666667E+01-
 -----------------------------------
 AGE 8.00000000000000E+01 INTEGRATED HAZARD 5.05860539519356E-03 HAZARD 1.87029623620606E-04 OK      20 BAD       5 FAIL       0
 CLOCK TIME USED 3.37000000057742E-01 SECONDS
 CPU TIME USED 1.56001000000000E-02 SECONDS
 MINIMISATION ROUTINE FITTERMVKMULTGATESTOCHHAZ REVISED BY M P LITTLE 11 MARCH 2009
 GESTATION LENGTH   0.7283
 CONVERGENCE CRITERION 1.0000E-15 NUMBER OF INTEGRATION STEPS   100
 MINIMUM STEP LENGTH 1.0000E-25 INTEGRATOR SCALING "SMALL AMOUNT" 1.0000E-40
 INTEGRATOR SCALING THRESHOLD 1.0000E+00
 INTEGRATOR TYPE: BULIRSCH-STOER STIFF           
 MODEL  1 SCALING COEFFICIENT 1.00000000000000E+00
 =================================================
 Y(I,J) IN HAZARD THAT ARE SET TO ZERO
 -------------------------------------
 DESTABILIZATION/GATE LEVEL =    0 DESTABILIZATION TYPE =    1
 DESTABILIZATION/GATE LEVEL =    1 DESTABILIZATION TYPE =    1
 AGE INTERVAL: 0.00000000000000E+00-
 -----------------------------------
 GROWTH   (CANCER STAGE   0, DESTABILIZATION/GATE   0, MUTATION TYPE   1)= 2.85527756038864E+01
 GROWTH   (CANCER STAGE   1, DESTABILIZATION/GATE   0, MUTATION TYPE   1)= 0.00000000000000E+00
 DEATH    (CANCER STAGE   0, DESTABILIZATION/GATE   0, MUTATION TYPE   1)= 0.00000000000000E+00
 DEATH    (CANCER STAGE   1, DESTABILIZATION/GATE   0, MUTATION TYPE   1)= 0.00000000000000E+00
 MUTATION (CANCER STAGE   0, DESTABILIZATION/GATE   0, MUTATION TYPE   1)= 7.50000007518570E-10
 MUTATION (CANCER STAGE   1, DESTABILIZATION/GATE   0, MUTATION TYPE   1)= 7.50000007518570E-10
 GATE-PASS(CANCER STAGE   0, DESTABILIZATION/GATE   0, MUTATION TYPE   1)= 9.33258454012767E-03
 GATE-PASS(CANCER STAGE   1, DESTABILIZATION/GATE   0, MUTATION TYPE   1)= 9.33258454012767E-03
 GROWTH   (CANCER STAGE   0, DESTABILIZATION/GATE   1, MUTATION TYPE   1)= 2.95527756038864E+01
 GROWTH   (CANCER STAGE   1, DESTABILIZATION/GATE   1, MUTATION TYPE   1)= 0.00000000000000E+00
 DEATH    (CANCER STAGE   0, DESTABILIZATION/GATE   1, MUTATION TYPE   1)= 0.00000000000000E+00
 DEATH    (CANCER STAGE   1, DESTABILIZATION/GATE   1, MUTATION TYPE   1)= 0.00000000000000E+00
 MUTATION (CANCER STAGE   0, DESTABILIZATION/GATE   1, MUTATION TYPE   1)= 7.50000375021817E-08
 MUTATION (CANCER STAGE   1, DESTABILIZATION/GATE   1, MUTATION TYPE   1)= 7.50000375021817E-08
 AGE INTERVAL: 7.28280000000000E-01-
 -----------------------------------
 GROWTH   (CANCER STAGE   0, DESTABILIZATION/GATE   0, MUTATION TYPE   1)= 0.00000000000000E+00
 GROWTH   (CANCER STAGE   1, DESTABILIZATION/GATE   0, MUTATION TYPE   1)= 0.00000000000000E+00
 DEATH    (CANCER STAGE   0, DESTABILIZATION/GATE   0, MUTATION TYPE   1)= 0.00000000000000E+00
 DEATH    (CANCER STAGE   1, DESTABILIZATION/GATE   0, MUTATION TYPE   1)= 0.00000000000000E+00
 MUTATION (CANCER STAGE   0, DESTABILIZATION/GATE   0, MUTATION TYPE   1)= 7.50000007518570E-10
 MUTATION (CANCER STAGE   1, DESTABILIZATION/GATE   0, MUTATION TYPE   1)= 7.50000007518570E-10
 GATE-PASS(CANCER STAGE   0, DESTABILIZATION/GATE   0, MUTATION TYPE   1)= 9.33258454012767E-03
 GATE-PASS(CANCER STAGE   1, DESTABILIZATION/GATE   0, MUTATION TYPE   1)= 9.33258454012767E-03
 GROWTH   (CANCER STAGE   0, DESTABILIZATION/GATE   1, MUTATION TYPE   1)= 0.00000000000000E+00
 GROWTH   (CANCER STAGE   1, DESTABILIZATION/GATE   1, MUTATION TYPE   1)= 0.00000000000000E+00
 DEATH    (CANCER STAGE   0, DESTABILIZATION/GATE   1, MUTATION TYPE   1)= 0.00000000000000E+00
 DEATH    (CANCER STAGE   1, DESTABILIZATION/GATE   1, MUTATION TYPE   1)= 0.00000000000000E+00
 MUTATION (CANCER STAGE   0, DESTABILIZATION/GATE   1, MUTATION TYPE   1)= 7.50000375021817E-08
 MUTATION (CANCER STAGE   1, DESTABILIZATION/GATE   1, MUTATION TYPE   1)= 7.50000375021817E-08
 AGE INTERVAL: 2.66666666666667E+01-
 -----------------------------------
 GROWTH   (CANCER STAGE   0, DESTABILIZATION/GATE   0, MUTATION TYPE   1)= 0.00000000000000E+00
 GROWTH   (CANCER STAGE   1, DESTABILIZATION/GATE   0, MUTATION TYPE   1)= 0.00000000000000E+00
 DEATH    (CANCER STAGE   0, DESTABILIZATION/GATE   0, MUTATION TYPE   1)= 0.00000000000000E+00
 DEATH    (CANCER STAGE   1, DESTABILIZATION/GATE   0, MUTATION TYPE   1)= 0.00000000000000E+00
 MUTATION (CANCER STAGE   0, DESTABILIZATION/GATE   0, MUTATION TYPE   1)= 3.75000009593951E-09
 MUTATION (CANCER STAGE   1, DESTABILIZATION/GATE   0, MUTATION TYPE   1)= 3.75000009593951E-09
 GATE-PASS(CANCER STAGE   0, DESTABILIZATION/GATE   0, MUTATION TYPE   1)= 9.33258454012767E-03
 GATE-PASS(CANCER STAGE   1, DESTABILIZATION/GATE   0, MUTATION TYPE   1)= 9.33258454012767E-03
 GROWTH   (CANCER STAGE   0, DESTABILIZATION/GATE   1, MUTATION TYPE   1)= 0.00000000000000E+00
 GROWTH   (CANCER STAGE   1, DESTABILIZATION/GATE   1, MUTATION TYPE   1)= 0.00000000000000E+00
 DEATH    (CANCER STAGE   0, DESTABILIZATION/GATE   1, MUTATION TYPE   1)= 0.00000000000000E+00
 DEATH    (CANCER STAGE   1, DESTABILIZATION/GATE   1, MUTATION TYPE   1)= 0.00000000000000E+00
 MUTATION (CANCER STAGE   0, DESTABILIZATION/GATE   1, MUTATION TYPE   1)= 7.50000375021817E-08
 MUTATION (CANCER STAGE   1, DESTABILIZATION/GATE   1, MUTATION TYPE   1)= 7.50000375021817E-08
 AGE INTERVAL: 0.00000000000000E+00-
 -----------------------------------
 AGE INTERVAL: 7.28280000000000E-01-
 -----------------------------------
 AGE INTERVAL: 2.66666666666667E+01-
 -----------------------------------
 AGE 8.00000000000000E+01 INTEGRATED HAZARD 5.12346729463344E-03 HAZARD 1.90205045129542E-04 OK      17 BAD       9 FAIL       0
 CLOCK TIME USED 3.41999999945983E-01 SECONDS
 CPU TIME USED 1.56001000000000E-02 SECONDS
 MINIMISATION ROUTINE FITTERMVKMULTGATESTOCHHAZ REVISED BY M P LITTLE 11 MARCH 2009
 GESTATION LENGTH   0.7283
 CONVERGENCE CRITERION 1.0000E-15 NUMBER OF INTEGRATION STEPS   100
 MINIMUM STEP LENGTH 1.0000E-25 INTEGRATOR SCALING "SMALL AMOUNT" 1.0000E-40
 INTEGRATOR SCALING THRESHOLD 1.0000E+00
 INTEGRATOR TYPE: BULIRSCH-STOER STIFF           
 MODEL  1 SCALING COEFFICIENT 1.00000000000000E+00
 =================================================
 Y(I,J) IN HAZARD THAT ARE SET TO ZERO
 -------------------------------------
 DESTABILIZATION/GATE LEVEL =    0 DESTABILIZATION TYPE =    1
 DESTABILIZATION/GATE LEVEL =    1 DESTABILIZATION TYPE =    1
 AGE INTERVAL: 0.00000000000000E+00-
 -----------------------------------
 GROWTH   (CANCER STAGE   0, DESTABILIZATION/GATE   0, MUTATION TYPE   1)= 2.85527756038864E+01
 GROWTH   (CANCER STAGE   1, DESTABILIZATION/GATE   0, MUTATION TYPE   1)= 0.00000000000000E+00
 DEATH    (CANCER STAGE   0, DESTABILIZATION/GATE   0, MUTATION TYPE   1)= 0.00000000000000E+00
 DEATH    (CANCER STAGE   1, DESTABILIZATION/GATE   0, MUTATION TYPE   1)= 0.00000000000000E+00
 MUTATION (CANCER STAGE   0, DESTABILIZATION/GATE   0, MUTATION TYPE   1)= 7.50000007518570E-10
 MUTATION (CANCER STAGE   1, DESTABILIZATION/GATE   0, MUTATION TYPE   1)= 7.50000007518570E-10
 GATE-PASS(CANCER STAGE   0, DESTABILIZATION/GATE   0, MUTATION TYPE   1)= 9.33258454012767E-03
 GATE-PASS(CANCER STAGE   1, DESTABILIZATION/GATE   0, MUTATION TYPE   1)= 9.33258454012767E-03
 GROWTH   (CANCER STAGE   0, DESTABILIZATION/GATE   1, MUTATION TYPE   1)= 2.95527756038864E+01
 GROWTH   (CANCER STAGE   1, DESTABILIZATION/GATE   1, MUTATION TYPE   1)= 0.00000000000000E+00
 DEATH    (CANCER STAGE   0, DESTABILIZATION/GATE   1, MUTATION TYPE   1)= 0.00000000000000E+00
 DEATH    (CANCER STAGE   1, DESTABILIZATION/GATE   1, MUTATION TYPE   1)= 0.00000000000000E+00
 MUTATION (CANCER STAGE   0, DESTABILIZATION/GATE   1, MUTATION TYPE   1)= 7.50000375021817E-08
 MUTATION (CANCER STAGE   1, DESTABILIZATION/GATE   1, MUTATION TYPE   1)= 7.50000375021817E-08
 AGE INTERVAL: 7.28280000000000E-01-
 -----------------------------------
 GROWTH   (CANCER STAGE   0, DESTABILIZATION/GATE   0, MUTATION TYPE   1)= 0.00000000000000E+00
 GROWTH   (CANCER STAGE   1, DESTABILIZATION/GATE   0, MUTATION TYPE   1)= 0.00000000000000E+00
 DEATH    (CANCER STAGE   0, DESTABILIZATION/GATE   0, MUTATION TYPE   1)= 0.00000000000000E+00
 DEATH    (CANCER STAGE   1, DESTABILIZATION/GATE   0, MUTATION TYPE   1)= 0.00000000000000E+00
 MUTATION (CANCER STAGE   0, DESTABILIZATION/GATE   0, MUTATION TYPE   1)= 7.50000007518570E-10
 MUTATION (CANCER STAGE   1, DESTABILIZATION/GATE   0, MUTATION TYPE   1)= 7.50000007518570E-10
 GATE-PASS(CANCER STAGE   0, DESTABILIZATION/GATE   0, MUTATION TYPE   1)= 9.33258454012767E-03
 GATE-PASS(CANCER STAGE   1, DESTABILIZATION/GATE   0, MUTATION TYPE   1)= 9.33258454012767E-03
 GROWTH   (CANCER STAGE   0, DESTABILIZATION/GATE   1, MUTATION TYPE   1)= 0.00000000000000E+00
 GROWTH   (CANCER STAGE   1, DESTABILIZATION/GATE   1, MUTATION TYPE   1)= 0.00000000000000E+00
 DEATH    (CANCER STAGE   0, DESTABILIZATION/GATE   1, MUTATION TYPE   1)= 0.00000000000000E+00
 DEATH    (CANCER STAGE   1, DESTABILIZATION/GATE   1, MUTATION TYPE   1)= 0.00000000000000E+00
 MUTATION (CANCER STAGE   0, DESTABILIZATION/GATE   1, MUTATION TYPE   1)= 7.50000375021817E-08
 MUTATION (CANCER STAGE   1, DESTABILIZATION/GATE   1, MUTATION TYPE   1)= 7.50000375021817E-08
 AGE INTERVAL: 2.66666666666667E+01-
 -----------------------------------
 GROWTH   (CANCER STAGE   0, DESTABILIZATION/GATE   0, MUTATION TYPE   1)= 0.00000000000000E+00
 GROWTH   (CANCER STAGE   1, DESTABILIZATION/GATE   0, MUTATION TYPE   1)= 0.00000000000000E+00
 DEATH    (CANCER STAGE   0, DESTABILIZATION/GATE   0, MUTATION TYPE   1)= 0.00000000000000E+00
 DEATH    (CANCER STAGE   1, DESTABILIZATION/GATE   0, MUTATION TYPE   1)= 0.00000000000000E+00
 MUTATION (CANCER STAGE   0, DESTABILIZATION/GATE   0, MUTATION TYPE   1)= 7.50000037105236E-09
 MUTATION (CANCER STAGE   1, DESTABILIZATION/GATE   0, MUTATION TYPE   1)= 7.50000037105236E-09
 GATE-PASS(CANCER STAGE   0, DESTABILIZATION/GATE   0, MUTATION TYPE   1)= 9.33258454012767E-03
 GATE-PASS(CANCER STAGE   1, DESTABILIZATION/GATE   0, MUTATION TYPE   1)= 9.33258454012767E-03
 GROWTH   (CANCER STAGE   0, DESTABILIZATION/GATE   1, MUTATION TYPE   1)= 0.00000000000000E+00
 GROWTH   (CANCER STAGE   1, DESTABILIZATION/GATE   1, MUTATION TYPE   1)= 0.00000000000000E+00
 DEATH    (CANCER STAGE   0, DESTABILIZATION/GATE   1, MUTATION TYPE   1)= 0.00000000000000E+00
 DEATH    (CANCER STAGE   1, DESTABILIZATION/GATE   1, MUTATION TYPE   1)= 0.00000000000000E+00
 MUTATION (CANCER STAGE   0, DESTABILIZATION/GATE   1, MUTATION TYPE   1)= 7.50000375021817E-08
 MUTATION (CANCER STAGE   1, DESTABILIZATION/GATE   1, MUTATION TYPE   1)= 7.50000375021817E-08
 AGE INTERVAL: 0.00000000000000E+00-
 -----------------------------------
 AGE INTERVAL: 7.28280000000000E-01-
 -----------------------------------
 AGE INTERVAL: 2.66666666666667E+01-
 -----------------------------------
 AGE 8.00000000000000E+01 INTEGRATED HAZARD 5.26750310634351E-03 HAZARD 1.96788732811494E-04 OK      18 BAD       9 FAIL       0
 CLOCK TIME USED 3.34000000031665E-01 SECONDS
 CPU TIME USED 1.56001000000000E-02 SECONDS
 MINIMISATION ROUTINE FITTERMVKMULTGATESTOCHHAZ REVISED BY M P LITTLE 11 MARCH 2009
 GESTATION LENGTH   0.7283
 CONVERGENCE CRITERION 1.0000E-15 NUMBER OF INTEGRATION STEPS   100
 MINIMUM STEP LENGTH 1.0000E-25 INTEGRATOR SCALING "SMALL AMOUNT" 1.0000E-40
 INTEGRATOR SCALING THRESHOLD 1.0000E+00
 INTEGRATOR TYPE: BULIRSCH-STOER STIFF           
 MODEL  1 SCALING COEFFICIENT 1.00000000000000E+00
 =================================================
 Y(I,J) IN HAZARD THAT ARE SET TO ZERO
 -------------------------------------
 DESTABILIZATION/GATE LEVEL =    0 DESTABILIZATION TYPE =    1
 DESTABILIZATION/GATE LEVEL =    1 DESTABILIZATION TYPE =    1
 AGE INTERVAL: 0.00000000000000E+00-
 -----------------------------------
 GROWTH   (CANCER STAGE   0, DESTABILIZATION/GATE   0, MUTATION TYPE   1)= 2.09387021095167E+01
 GROWTH   (CANCER STAGE   1, DESTABILIZATION/GATE   0, MUTATION TYPE   1)= 0.00000000000000E+00
 DEATH    (CANCER STAGE   0, DESTABILIZATION/GATE   0, MUTATION TYPE   1)= 0.00000000000000E+00
 DEATH    (CANCER STAGE   1, DESTABILIZATION/GATE   0, MUTATION TYPE   1)= 0.00000000000000E+00
 MUTATION (CANCER STAGE   0, DESTABILIZATION/GATE   0, MUTATION TYPE   1)= 6.25000006265475E-10
 MUTATION (CANCER STAGE   1, DESTABILIZATION/GATE   0, MUTATION TYPE   1)= 6.25000006265475E-10
 GATE-PASS(CANCER STAGE   0, DESTABILIZATION/GATE   0, MUTATION TYPE   1)= 9.33258454012766E-03
 GATE-PASS(CANCER STAGE   1, DESTABILIZATION/GATE   0, MUTATION TYPE   1)= 9.33258454012766E-03
 GROWTH   (CANCER STAGE   0, DESTABILIZATION/GATE   1, MUTATION TYPE   1)= 2.19387021095167E+01
 GROWTH   (CANCER STAGE   1, DESTABILIZATION/GATE   1, MUTATION TYPE   1)= 0.00000000000000E+00
 DEATH    (CANCER STAGE   0, DESTABILIZATION/GATE   1, MUTATION TYPE   1)= 0.00000000000000E+00
 DEATH    (CANCER STAGE   1, DESTABILIZATION/GATE   1, MUTATION TYPE   1)= 0.00000000000000E+00
 MUTATION (CANCER STAGE   0, DESTABILIZATION/GATE   1, MUTATION TYPE   1)= 6.25000312518181E-08
 MUTATION (CANCER STAGE   1, DESTABILIZATION/GATE   1, MUTATION TYPE   1)= 6.25000312518181E-08
 AGE INTERVAL: 7.28280000000000E-01-
 -----------------------------------
 GROWTH   (CANCER STAGE   0, DESTABILIZATION/GATE   0, MUTATION TYPE   1)= 0.00000000000000E+00
 GROWTH   (CANCER STAGE   1, DESTABILIZATION/GATE   0, MUTATION TYPE   1)= 0.00000000000000E+00
 DEATH    (CANCER STAGE   0, DESTABILIZATION/GATE   0, MUTATION TYPE   1)= 0.00000000000000E+00
 DEATH    (CANCER STAGE   1, DESTABILIZATION/GATE   0, MUTATION TYPE   1)= 0.00000000000000E+00
 MUTATION (CANCER STAGE   0, DESTABILIZATION/GATE   0, MUTATION TYPE   1)= 6.25000006265475E-10
 MUTATION (CANCER STAGE   1, DESTABILIZATION/GATE   0, MUTATION TYPE   1)= 6.25000006265475E-10
 GATE-PASS(CANCER STAGE   0, DESTABILIZATION/GATE   0, MUTATION TYPE   1)= 9.33258454012766E-03
 GATE-PASS(CANCER STAGE   1, DESTABILIZATION/GATE   0, MUTATION TYPE   1)= 9.33258454012766E-03
 GROWTH   (CANCER STAGE   0, DESTABILIZATION/GATE   1, MUTATION TYPE   1)= 0.00000000000000E+00
 GROWTH   (CANCER STAGE   1, DESTABILIZATION/GATE   1, MUTATION TYPE   1)= 0.00000000000000E+00
 DEATH    (CANCER STAGE   0, DESTABILIZATION/GATE   1, MUTATION TYPE   1)= 0.00000000000000E+00
 DEATH    (CANCER STAGE   1, DESTABILIZATION/GATE   1, MUTATION TYPE   1)= 0.00000000000000E+00
 MUTATION (CANCER STAGE   0, DESTABILIZATION/GATE   1, MUTATION TYPE   1)= 6.25000312518181E-08
 MUTATION (CANCER STAGE   1, DESTABILIZATION/GATE   1, MUTATION TYPE   1)= 6.25000312518181E-08
 AGE INTERVAL: 2.66666666666667E+01-
 -----------------------------------
 GROWTH   (CANCER STAGE   0, DESTABILIZATION/GATE   0, MUTATION TYPE   1)= 0.00000000000000E+00
 GROWTH   (CANCER STAGE   1, DESTABILIZATION/GATE   0, MUTATION TYPE   1)= 0.00000000000000E+00
 DEATH    (CANCER STAGE   0, DESTABILIZATION/GATE   0, MUTATION TYPE   1)= 0.00000000000000E+00
 DEATH    (CANCER STAGE   1, DESTABILIZATION/GATE   0, MUTATION TYPE   1)= 0.00000000000000E+00
 MUTATION (CANCER STAGE   0, DESTABILIZATION/GATE   0, MUTATION TYPE   1)= 6.25000006265475E-10
 MUTATION (CANCER STAGE   1, DESTABILIZATION/GATE   0, MUTATION TYPE   1)= 6.25000006265475E-10
 GATE-PASS(CANCER STAGE   0, DESTABILIZATION/GATE   0, MUTATION TYPE   1)= 9.33258454012766E-03
 GATE-PASS(CANCER STAGE   1, DESTABILIZATION/GATE   0, MUTATION TYPE   1)= 9.33258454012766E-03
 GROWTH   (CANCER STAGE   0, DESTABILIZATION/GATE   1, MUTATION TYPE   1)= 0.00000000000000E+00
 GROWTH   (CANCER STAGE   1, DESTABILIZATION/GATE   1, MUTATION TYPE   1)= 0.00000000000000E+00
 DEATH    (CANCER STAGE   0, DESTABILIZATION/GATE   1, MUTATION TYPE   1)= 0.00000000000000E+00
 DEATH    (CANCER STAGE   1, DESTABILIZATION/GATE   1, MUTATION TYPE   1)= 0.00000000000000E+00
 MUTATION (CANCER STAGE   0, DESTABILIZATION/GATE   1, MUTATION TYPE   1)= 6.25000312518181E-08
 MUTATION (CANCER STAGE   1, DESTABILIZATION/GATE   1, MUTATION TYPE   1)= 6.25000312518181E-08
 AGE INTERVAL: 0.00000000000000E+00-
 -----------------------------------
 AGE INTERVAL: 7.28280000000000E-01-
 -----------------------------------
 AGE INTERVAL: 2.66666666666667E+01-
 -----------------------------------
 AGE 8.00000000000000E+01 INTEGRATED HAZARD 1.37093695678215E-05 HAZARD 5.07433319073042E-07 OK      13 BAD       4 FAIL       0
 CLOCK TIME USED 3.15999999875203E-01 SECONDS
 CPU TIME USED 1.56001000000000E-02 SECONDS
 MINIMISATION ROUTINE FITTERMVKMULTGATESTOCHHAZ REVISED BY M P LITTLE 11 MARCH 2009
 GESTATION LENGTH   0.7283
 CONVERGENCE CRITERION 1.0000E-15 NUMBER OF INTEGRATION STEPS   100
 MINIMUM STEP LENGTH 1.0000E-25 INTEGRATOR SCALING "SMALL AMOUNT" 1.0000E-40
 INTEGRATOR SCALING THRESHOLD 1.0000E+00
 INTEGRATOR TYPE: BULIRSCH-STOER STIFF           
 MODEL  1 SCALING COEFFICIENT 1.00000000000000E+00
 =================================================
 Y(I,J) IN HAZARD THAT ARE SET TO ZERO
 -------------------------------------
 DESTABILIZATION/GATE LEVEL =    0 DESTABILIZATION TYPE =    1
 DESTABILIZATION/GATE LEVEL =    1 DESTABILIZATION TYPE =    1
 AGE INTERVAL: 0.00000000000000E+00-
 -----------------------------------
 GROWTH   (CANCER STAGE   0, DESTABILIZATION/GATE   0, MUTATION TYPE   1)= 2.09387021095167E+01
 GROWTH   (CANCER STAGE   1, DESTABILIZATION/GATE   0, MUTATION TYPE   1)= 0.00000000000000E+00
 DEATH    (CANCER STAGE   0, DESTABILIZATION/GATE   0, MUTATION TYPE   1)= 0.00000000000000E+00
 DEATH    (CANCER STAGE   1, DESTABILIZATION/GATE   0, MUTATION TYPE   1)= 0.00000000000000E+00
 MUTATION (CANCER STAGE   0, DESTABILIZATION/GATE   0, MUTATION TYPE   1)= 6.25000006265475E-10
 MUTATION (CANCER STAGE   1, DESTABILIZATION/GATE   0, MUTATION TYPE   1)= 6.25000006265475E-10
 GATE-PASS(CANCER STAGE   0, DESTABILIZATION/GATE   0, MUTATION TYPE   1)= 9.33258454012766E-03
 GATE-PASS(CANCER STAGE   1, DESTABILIZATION/GATE   0, MUTATION TYPE   1)= 9.33258454012766E-03
 GROWTH   (CANCER STAGE   0, DESTABILIZATION/GATE   1, MUTATION TYPE   1)= 2.19387021095167E+01
 GROWTH   (CANCER STAGE   1, DESTABILIZATION/GATE   1, MUTATION TYPE   1)= 0.00000000000000E+00
 DEATH    (CANCER STAGE   0, DESTABILIZATION/GATE   1, MUTATION TYPE   1)= 0.00000000000000E+00
 DEATH    (CANCER STAGE   1, DESTABILIZATION/GATE   1, MUTATION TYPE   1)= 0.00000000000000E+00
 MUTATION (CANCER STAGE   0, DESTABILIZATION/GATE   1, MUTATION TYPE   1)= 6.25000312518181E-08
 MUTATION (CANCER STAGE   1, DESTABILIZATION/GATE   1, MUTATION TYPE   1)= 6.25000312518181E-08
 AGE INTERVAL: 7.28280000000000E-01-
 -----------------------------------
 GROWTH   (CANCER STAGE   0, DESTABILIZATION/GATE   0, MUTATION TYPE   1)= 0.00000000000000E+00
 GROWTH   (CANCER STAGE   1, DESTABILIZATION/GATE   0, MUTATION TYPE   1)= 0.00000000000000E+00
 DEATH    (CANCER STAGE   0, DESTABILIZATION/GATE   0, MUTATION TYPE   1)= 0.00000000000000E+00
 DEATH    (CANCER STAGE   1, DESTABILIZATION/GATE   0, MUTATION TYPE   1)= 0.00000000000000E+00
 MUTATION (CANCER STAGE   0, DESTABILIZATION/GATE   0, MUTATION TYPE   1)= 6.25000006265475E-10
 MUTATION (CANCER STAGE   1, DESTABILIZATION/GATE   0, MUTATION TYPE   1)= 6.25000006265475E-10
 GATE-PASS(CANCER STAGE   0, DESTABILIZATION/GATE   0, MUTATION TYPE   1)= 9.33258454012766E-03
 GATE-PASS(CANCER STAGE   1, DESTABILIZATION/GATE   0, MUTATION TYPE   1)= 9.33258454012766E-03
 GROWTH   (CANCER STAGE   0, DESTABILIZATION/GATE   1, MUTATION TYPE   1)= 0.00000000000000E+00
 GROWTH   (CANCER STAGE   1, DESTABILIZATION/GATE   1, MUTATION TYPE   1)= 0.00000000000000E+00
 DEATH    (CANCER STAGE   0, DESTABILIZATION/GATE   1, MUTATION TYPE   1)= 0.00000000000000E+00
 DEATH    (CANCER STAGE   1, DESTABILIZATION/GATE   1, MUTATION TYPE   1)= 0.00000000000000E+00
 MUTATION (CANCER STAGE   0, DESTABILIZATION/GATE   1, MUTATION TYPE   1)= 6.25000312518181E-08
 MUTATION (CANCER STAGE   1, DESTABILIZATION/GATE   1, MUTATION TYPE   1)= 6.25000312518181E-08
 AGE INTERVAL: 2.66666666666667E+01-
 -----------------------------------
 GROWTH   (CANCER STAGE   0, DESTABILIZATION/GATE   0, MUTATION TYPE   1)= 0.00000000000000E+00
 GROWTH   (CANCER STAGE   1, DESTABILIZATION/GATE   0, MUTATION TYPE   1)= 0.00000000000000E+00
 DEATH    (CANCER STAGE   0, DESTABILIZATION/GATE   0, MUTATION TYPE   1)= 0.00000000000000E+00
 DEATH    (CANCER STAGE   1, DESTABILIZATION/GATE   0, MUTATION TYPE   1)= 0.00000000000000E+00
 MUTATION (CANCER STAGE   0, DESTABILIZATION/GATE   0, MUTATION TYPE   1)= 7.50000004105233E-10
 MUTATION (CANCER STAGE   1, DESTABILIZATION/GATE   0, MUTATION TYPE   1)= 7.50000004105233E-10
 GATE-PASS(CANCER STAGE   0, DESTABILIZATION/GATE   0, MUTATION TYPE   1)= 9.33258454012766E-03
 GATE-PASS(CANCER STAGE   1, DESTABILIZATION/GATE   0, MUTATION TYPE   1)= 9.33258454012766E-03
 GROWTH   (CANCER STAGE   0, DESTABILIZATION/GATE   1, MUTATION TYPE   1)= 0.00000000000000E+00
 GROWTH   (CANCER STAGE   1, DESTABILIZATION/GATE   1, MUTATION TYPE   1)= 0.00000000000000E+00
 DEATH    (CANCER STAGE   0, DESTABILIZATION/GATE   1, MUTATION TYPE   1)= 0.00000000000000E+00
 DEATH    (CANCER STAGE   1, DESTABILIZATION/GATE   1, MUTATION TYPE   1)= 0.00000000000000E+00
 MUTATION (CANCER STAGE   0, DESTABILIZATION/GATE   1, MUTATION TYPE   1)= 6.25000312518181E-08
 MUTATION (CANCER STAGE   1, DESTABILIZATION/GATE   1, MUTATION TYPE   1)= 6.25000312518181E-08
 AGE INTERVAL: 0.00000000000000E+00-
 -----------------------------------
 AGE INTERVAL: 7.28280000000000E-01-
 -----------------------------------
 AGE INTERVAL: 2.66666666666667E+01-
 -----------------------------------
 AGE 8.00000000000000E+01 INTEGRATED HAZARD 1.37217342339927E-05 HAZARD 5.07927690829382E-07 OK      13 BAD       4 FAIL       0
 CLOCK TIME USED 3.21999999927357E-01 SECONDS
 CPU TIME USED 1.56001000000000E-02 SECONDS
 MINIMISATION ROUTINE FITTERMVKMULTGATESTOCHHAZ REVISED BY M P LITTLE 11 MARCH 2009
 GESTATION LENGTH   0.7283
 CONVERGENCE CRITERION 1.0000E-15 NUMBER OF INTEGRATION STEPS   100
 MINIMUM STEP LENGTH 1.0000E-25 INTEGRATOR SCALING "SMALL AMOUNT" 1.0000E-40
 INTEGRATOR SCALING THRESHOLD 1.0000E+00
 INTEGRATOR TYPE: BULIRSCH-STOER STIFF           
 MODEL  1 SCALING COEFFICIENT 1.00000000000000E+00
 =================================================
 Y(I,J) IN HAZARD THAT ARE SET TO ZERO
 -------------------------------------
 DESTABILIZATION/GATE LEVEL =    0 DESTABILIZATION TYPE =    1
 DESTABILIZATION/GATE LEVEL =    1 DESTABILIZATION TYPE =    1
 AGE INTERVAL: 0.00000000000000E+00-
 -----------------------------------
 GROWTH   (CANCER STAGE   0, DESTABILIZATION/GATE   0, MUTATION TYPE   1)= 2.09387021095167E+01
 GROWTH   (CANCER STAGE   1, DESTABILIZATION/GATE   0, MUTATION TYPE   1)= 0.00000000000000E+00
 DEATH    (CANCER STAGE   0, DESTABILIZATION/GATE   0, MUTATION TYPE   1)= 0.00000000000000E+00
 DEATH    (CANCER STAGE   1, DESTABILIZATION/GATE   0, MUTATION TYPE   1)= 0.00000000000000E+00
 MUTATION (CANCER STAGE   0, DESTABILIZATION/GATE   0, MUTATION TYPE   1)= 6.25000006265475E-10
 MUTATION (CANCER STAGE   1, DESTABILIZATION/GATE   0, MUTATION TYPE   1)= 6.25000006265475E-10
 GATE-PASS(CANCER STAGE   0, DESTABILIZATION/GATE   0, MUTATION TYPE   1)= 9.33258454012766E-03
 GATE-PASS(CANCER STAGE   1, DESTABILIZATION/GATE   0, MUTATION TYPE   1)= 9.33258454012766E-03
 GROWTH   (CANCER STAGE   0, DESTABILIZATION/GATE   1, MUTATION TYPE   1)= 2.19387021095167E+01
 GROWTH   (CANCER STAGE   1, DESTABILIZATION/GATE   1, MUTATION TYPE   1)= 0.00000000000000E+00
 DEATH    (CANCER STAGE   0, DESTABILIZATION/GATE   1, MUTATION TYPE   1)= 0.00000000000000E+00
 DEATH    (CANCER STAGE   1, DESTABILIZATION/GATE   1, MUTATION TYPE   1)= 0.00000000000000E+00
 MUTATION (CANCER STAGE   0, DESTABILIZATION/GATE   1, MUTATION TYPE   1)= 6.25000312518181E-08
 MUTATION (CANCER STAGE   1, DESTABILIZATION/GATE   1, MUTATION TYPE   1)= 6.25000312518181E-08
 AGE INTERVAL: 7.28280000000000E-01-
 -----------------------------------
 GROWTH   (CANCER STAGE   0, DESTABILIZATION/GATE   0, MUTATION TYPE   1)= 0.00000000000000E+00
 GROWTH   (CANCER STAGE   1, DESTABILIZATION/GATE   0, MUTATION TYPE   1)= 0.00000000000000E+00
 DEATH    (CANCER STAGE   0, DESTABILIZATION/GATE   0, MUTATION TYPE   1)= 0.00000000000000E+00
 DEATH    (CANCER STAGE   1, DESTABILIZATION/GATE   0, MUTATION TYPE   1)= 0.00000000000000E+00
 MUTATION (CANCER STAGE   0, DESTABILIZATION/GATE   0, MUTATION TYPE   1)= 6.25000006265475E-10
 MUTATION (CANCER STAGE   1, DESTABILIZATION/GATE   0, MUTATION TYPE   1)= 6.25000006265475E-10
 GATE-PASS(CANCER STAGE   0, DESTABILIZATION/GATE   0, MUTATION TYPE   1)= 9.33258454012766E-03
 GATE-PASS(CANCER STAGE   1, DESTABILIZATION/GATE   0, MUTATION TYPE   1)= 9.33258454012766E-03
 GROWTH   (CANCER STAGE   0, DESTABILIZATION/GATE   1, MUTATION TYPE   1)= 0.00000000000000E+00
 GROWTH   (CANCER STAGE   1, DESTABILIZATION/GATE   1, MUTATION TYPE   1)= 0.00000000000000E+00
 DEATH    (CANCER STAGE   0, DESTABILIZATION/GATE   1, MUTATION TYPE   1)= 0.00000000000000E+00
 DEATH    (CANCER STAGE   1, DESTABILIZATION/GATE   1, MUTATION TYPE   1)= 0.00000000000000E+00
 MUTATION (CANCER STAGE   0, DESTABILIZATION/GATE   1, MUTATION TYPE   1)= 6.25000312518181E-08
 MUTATION (CANCER STAGE   1, DESTABILIZATION/GATE   1, MUTATION TYPE   1)= 6.25000312518181E-08
 AGE INTERVAL: 2.66666666666667E+01-
 -----------------------------------
 GROWTH   (CANCER STAGE   0, DESTABILIZATION/GATE   0, MUTATION TYPE   1)= 0.00000000000000E+00
 GROWTH   (CANCER STAGE   1, DESTABILIZATION/GATE   0, MUTATION TYPE   1)= 0.00000000000000E+00
 DEATH    (CANCER STAGE   0, DESTABILIZATION/GATE   0, MUTATION TYPE   1)= 0.00000000000000E+00
 DEATH    (CANCER STAGE   1, DESTABILIZATION/GATE   0, MUTATION TYPE   1)= 0.00000000000000E+00
 MUTATION (CANCER STAGE   0, DESTABILIZATION/GATE   0, MUTATION TYPE   1)= 9.37500008272515E-10
 MUTATION (CANCER STAGE   1, DESTABILIZATION/GATE   0, MUTATION TYPE   1)= 9.37500008272515E-10
 GATE-PASS(CANCER STAGE   0, DESTABILIZATION/GATE   0, MUTATION TYPE   1)= 9.33258454012766E-03
 GATE-PASS(CANCER STAGE   1, DESTABILIZATION/GATE   0, MUTATION TYPE   1)= 9.33258454012766E-03
 GROWTH   (CANCER STAGE   0, DESTABILIZATION/GATE   1, MUTATION TYPE   1)= 0.00000000000000E+00
 GROWTH   (CANCER STAGE   1, DESTABILIZATION/GATE   1, MUTATION TYPE   1)= 0.00000000000000E+00
 DEATH    (CANCER STAGE   0, DESTABILIZATION/GATE   1, MUTATION TYPE   1)= 0.00000000000000E+00
 DEATH    (CANCER STAGE   1, DESTABILIZATION/GATE   1, MUTATION TYPE   1)= 0.00000000000000E+00
 MUTATION (CANCER STAGE   0, DESTABILIZATION/GATE   1, MUTATION TYPE   1)= 6.25000312518181E-08
 MUTATION (CANCER STAGE   1, DESTABILIZATION/GATE   1, MUTATION TYPE   1)= 6.25000312518181E-08
 AGE INTERVAL: 0.00000000000000E+00-
 -----------------------------------
 AGE INTERVAL: 7.28280000000000E-01-
 -----------------------------------
 AGE INTERVAL: 2.66666666666667E+01-
 -----------------------------------
 AGE 8.00000000000000E+01 INTEGRATED HAZARD 1.37337316773614E-05 HAZARD 5.08682547574852E-07 OK      14 BAD       4 FAIL       0
 CLOCK TIME USED 3.17000000039116E-01 SECONDS
 CPU TIME USED 1.56001000000000E-02 SECONDS
 MINIMISATION ROUTINE FITTERMVKMULTGATESTOCHHAZ REVISED BY M P LITTLE 11 MARCH 2009
 GESTATION LENGTH   0.7283
 CONVERGENCE CRITERION 1.0000E-15 NUMBER OF INTEGRATION STEPS   100
 MINIMUM STEP LENGTH 1.0000E-25 INTEGRATOR SCALING "SMALL AMOUNT" 1.0000E-40
 INTEGRATOR SCALING THRESHOLD 1.0000E+00
 INTEGRATOR TYPE: BULIRSCH-STOER STIFF           
 MODEL  1 SCALING COEFFICIENT 1.00000000000000E+00
 =================================================
 Y(I,J) IN HAZARD THAT ARE SET TO ZERO
 -------------------------------------
 DESTABILIZATION/GATE LEVEL =    0 DESTABILIZATION TYPE =    1
 DESTABILIZATION/GATE LEVEL =    1 DESTABILIZATION TYPE =    1
 AGE INTERVAL: 0.00000000000000E+00-
 -----------------------------------
 GROWTH   (CANCER STAGE   0, DESTABILIZATION/GATE   0, MUTATION TYPE   1)= 2.09387021095167E+01
 GROWTH   (CANCER STAGE   1, DESTABILIZATION/GATE   0, MUTATION TYPE   1)= 0.00000000000000E+00
 DEATH    (CANCER STAGE   0, DESTABILIZATION/GATE   0, MUTATION TYPE   1)= 0.00000000000000E+00
 DEATH    (CANCER STAGE   1, DESTABILIZATION/GATE   0, MUTATION TYPE   1)= 0.00000000000000E+00
 MUTATION (CANCER STAGE   0, DESTABILIZATION/GATE   0, MUTATION TYPE   1)= 6.25000006265475E-10
 MUTATION (CANCER STAGE   1, DESTABILIZATION/GATE   0, MUTATION TYPE   1)= 6.25000006265475E-10
 GATE-PASS(CANCER STAGE   0, DESTABILIZATION/GATE   0, MUTATION TYPE   1)= 9.33258454012766E-03
 GATE-PASS(CANCER STAGE   1, DESTABILIZATION/GATE   0, MUTATION TYPE   1)= 9.33258454012766E-03
 GROWTH   (CANCER STAGE   0, DESTABILIZATION/GATE   1, MUTATION TYPE   1)= 2.19387021095167E+01
 GROWTH   (CANCER STAGE   1, DESTABILIZATION/GATE   1, MUTATION TYPE   1)= 0.00000000000000E+00
 DEATH    (CANCER STAGE   0, DESTABILIZATION/GATE   1, MUTATION TYPE   1)= 0.00000000000000E+00
 DEATH    (CANCER STAGE   1, DESTABILIZATION/GATE   1, MUTATION TYPE   1)= 0.00000000000000E+00
 MUTATION (CANCER STAGE   0, DESTABILIZATION/GATE   1, MUTATION TYPE   1)= 6.25000312518181E-08
 MUTATION (CANCER STAGE   1, DESTABILIZATION/GATE   1, MUTATION TYPE   1)= 6.25000312518181E-08
 AGE INTERVAL: 7.28280000000000E-01-
 -----------------------------------
 GROWTH   (CANCER STAGE   0, DESTABILIZATION/GATE   0, MUTATION TYPE   1)= 0.00000000000000E+00
 GROWTH   (CANCER STAGE   1, DESTABILIZATION/GATE   0, MUTATION TYPE   1)= 0.00000000000000E+00
 DEATH    (CANCER STAGE   0, DESTABILIZATION/GATE   0, MUTATION TYPE   1)= 0.00000000000000E+00
 DEATH    (CANCER STAGE   1, DESTABILIZATION/GATE   0, MUTATION TYPE   1)= 0.00000000000000E+00
 MUTATION (CANCER STAGE   0, DESTABILIZATION/GATE   0, MUTATION TYPE   1)= 6.25000006265475E-10
 MUTATION (CANCER STAGE   1, DESTABILIZATION/GATE   0, MUTATION TYPE   1)= 6.25000006265475E-10
 GATE-PASS(CANCER STAGE   0, DESTABILIZATION/GATE   0, MUTATION TYPE   1)= 9.33258454012766E-03
 GATE-PASS(CANCER STAGE   1, DESTABILIZATION/GATE   0, MUTATION TYPE   1)= 9.33258454012766E-03
 GROWTH   (CANCER STAGE   0, DESTABILIZATION/GATE   1, MUTATION TYPE   1)= 0.00000000000000E+00
 GROWTH   (CANCER STAGE   1, DESTABILIZATION/GATE   1, MUTATION TYPE   1)= 0.00000000000000E+00
 DEATH    (CANCER STAGE   0, DESTABILIZATION/GATE   1, MUTATION TYPE   1)= 0.00000000000000E+00
 DEATH    (CANCER STAGE   1, DESTABILIZATION/GATE   1, MUTATION TYPE   1)= 0.00000000000000E+00
 MUTATION (CANCER STAGE   0, DESTABILIZATION/GATE   1, MUTATION TYPE   1)= 6.25000312518181E-08
 MUTATION (CANCER STAGE   1, DESTABILIZATION/GATE   1, MUTATION TYPE   1)= 6.25000312518181E-08
 AGE INTERVAL: 2.66666666666667E+01-
 -----------------------------------
 GROWTH   (CANCER STAGE   0, DESTABILIZATION/GATE   0, MUTATION TYPE   1)= 0.00000000000000E+00
 GROWTH   (CANCER STAGE   1, DESTABILIZATION/GATE   0, MUTATION TYPE   1)= 0.00000000000000E+00
 DEATH    (CANCER STAGE   0, DESTABILIZATION/GATE   0, MUTATION TYPE   1)= 0.00000000000000E+00
 DEATH    (CANCER STAGE   1, DESTABILIZATION/GATE   0, MUTATION TYPE   1)= 0.00000000000000E+00
 MUTATION (CANCER STAGE   0, DESTABILIZATION/GATE   0, MUTATION TYPE   1)= 1.25000001184206E-09
 MUTATION (CANCER STAGE   1, DESTABILIZATION/GATE   0, MUTATION TYPE   1)= 1.25000001184206E-09
 GATE-PASS(CANCER STAGE   0, DESTABILIZATION/GATE   0, MUTATION TYPE   1)= 9.33258454012766E-03
 GATE-PASS(CANCER STAGE   1, DESTABILIZATION/GATE   0, MUTATION TYPE   1)= 9.33258454012766E-03
 GROWTH   (CANCER STAGE   0, DESTABILIZATION/GATE   1, MUTATION TYPE   1)= 0.00000000000000E+00
 GROWTH   (CANCER STAGE   1, DESTABILIZATION/GATE   1, MUTATION TYPE   1)= 0.00000000000000E+00
 DEATH    (CANCER STAGE   0, DESTABILIZATION/GATE   1, MUTATION TYPE   1)= 0.00000000000000E+00
 DEATH    (CANCER STAGE   1, DESTABILIZATION/GATE   1, MUTATION TYPE   1)= 0.00000000000000E+00
 MUTATION (CANCER STAGE   0, DESTABILIZATION/GATE   1, MUTATION TYPE   1)= 6.25000312518181E-08
 MUTATION (CANCER STAGE   1, DESTABILIZATION/GATE   1, MUTATION TYPE   1)= 6.25000312518181E-08
 AGE INTERVAL: 0.00000000000000E+00-
 -----------------------------------
 AGE INTERVAL: 7.28280000000000E-01-
 -----------------------------------
 AGE INTERVAL: 2.66666666666667E+01-
 -----------------------------------
 AGE 8.00000000000000E+01 INTEGRATED HAZARD 1.37621095437388E-05 HAZARD 5.09976010285161E-07 OK      13 BAD       5 FAIL       0
 CLOCK TIME USED 3.19000000134110E-01 SECONDS
 CPU TIME USED 0.00000000000000E+00 SECONDS
 MINIMISATION ROUTINE FITTERMVKMULTGATESTOCHHAZ REVISED BY M P LITTLE 11 MARCH 2009
 GESTATION LENGTH   0.7283
 CONVERGENCE CRITERION 1.0000E-15 NUMBER OF INTEGRATION STEPS   100
 MINIMUM STEP LENGTH 1.0000E-25 INTEGRATOR SCALING "SMALL AMOUNT" 1.0000E-40
 INTEGRATOR SCALING THRESHOLD 1.0000E+00
 INTEGRATOR TYPE: BULIRSCH-STOER STIFF           
 MODEL  1 SCALING COEFFICIENT 1.00000000000000E+00
 =================================================
 Y(I,J) IN HAZARD THAT ARE SET TO ZERO
 -------------------------------------
 DESTABILIZATION/GATE LEVEL =    0 DESTABILIZATION TYPE =    1
 DESTABILIZATION/GATE LEVEL =    1 DESTABILIZATION TYPE =    1
 AGE INTERVAL: 0.00000000000000E+00-
 -----------------------------------
 GROWTH   (CANCER STAGE   0, DESTABILIZATION/GATE   0, MUTATION TYPE   1)= 2.09387021095167E+01
 GROWTH   (CANCER STAGE   1, DESTABILIZATION/GATE   0, MUTATION TYPE   1)= 0.00000000000000E+00
 DEATH    (CANCER STAGE   0, DESTABILIZATION/GATE   0, MUTATION TYPE   1)= 0.00000000000000E+00
 DEATH    (CANCER STAGE   1, DESTABILIZATION/GATE   0, MUTATION TYPE   1)= 0.00000000000000E+00
 MUTATION (CANCER STAGE   0, DESTABILIZATION/GATE   0, MUTATION TYPE   1)= 6.25000006265475E-10
 MUTATION (CANCER STAGE   1, DESTABILIZATION/GATE   0, MUTATION TYPE   1)= 6.25000006265475E-10
 GATE-PASS(CANCER STAGE   0, DESTABILIZATION/GATE   0, MUTATION TYPE   1)= 9.33258454012766E-03
 GATE-PASS(CANCER STAGE   1, DESTABILIZATION/GATE   0, MUTATION TYPE   1)= 9.33258454012766E-03
 GROWTH   (CANCER STAGE   0, DESTABILIZATION/GATE   1, MUTATION TYPE   1)= 2.19387021095167E+01
 GROWTH   (CANCER STAGE   1, DESTABILIZATION/GATE   1, MUTATION TYPE   1)= 0.00000000000000E+00
 DEATH    (CANCER STAGE   0, DESTABILIZATION/GATE   1, MUTATION TYPE   1)= 0.00000000000000E+00
 DEATH    (CANCER STAGE   1, DESTABILIZATION/GATE   1, MUTATION TYPE   1)= 0.00000000000000E+00
 MUTATION (CANCER STAGE   0, DESTABILIZATION/GATE   1, MUTATION TYPE   1)= 6.25000312518181E-08
 MUTATION (CANCER STAGE   1, DESTABILIZATION/GATE   1, MUTATION TYPE   1)= 6.25000312518181E-08
 AGE INTERVAL: 7.28280000000000E-01-
 -----------------------------------
 GROWTH   (CANCER STAGE   0, DESTABILIZATION/GATE   0, MUTATION TYPE   1)= 0.00000000000000E+00
 GROWTH   (CANCER STAGE   1, DESTABILIZATION/GATE   0, MUTATION TYPE   1)= 0.00000000000000E+00
 DEATH    (CANCER STAGE   0, DESTABILIZATION/GATE   0, MUTATION TYPE   1)= 0.00000000000000E+00
 DEATH    (CANCER STAGE   1, DESTABILIZATION/GATE   0, MUTATION TYPE   1)= 0.00000000000000E+00
 MUTATION (CANCER STAGE   0, DESTABILIZATION/GATE   0, MUTATION TYPE   1)= 6.25000006265475E-10
 MUTATION (CANCER STAGE   1, DESTABILIZATION/GATE   0, MUTATION TYPE   1)= 6.25000006265475E-10
 GATE-PASS(CANCER STAGE   0, DESTABILIZATION/GATE   0, MUTATION TYPE   1)= 9.33258454012766E-03
 GATE-PASS(CANCER STAGE   1, DESTABILIZATION/GATE   0, MUTATION TYPE   1)= 9.33258454012766E-03
 GROWTH   (CANCER STAGE   0, DESTABILIZATION/GATE   1, MUTATION TYPE   1)= 0.00000000000000E+00
 GROWTH   (CANCER STAGE   1, DESTABILIZATION/GATE   1, MUTATION TYPE   1)= 0.00000000000000E+00
 DEATH    (CANCER STAGE   0, DESTABILIZATION/GATE   1, MUTATION TYPE   1)= 0.00000000000000E+00
 DEATH    (CANCER STAGE   1, DESTABILIZATION/GATE   1, MUTATION TYPE   1)= 0.00000000000000E+00
 MUTATION (CANCER STAGE   0, DESTABILIZATION/GATE   1, MUTATION TYPE   1)= 6.25000312518181E-08
 MUTATION (CANCER STAGE   1, DESTABILIZATION/GATE   1, MUTATION TYPE   1)= 6.25000312518181E-08
 AGE INTERVAL: 2.66666666666667E+01-
 -----------------------------------
 GROWTH   (CANCER STAGE   0, DESTABILIZATION/GATE   0, MUTATION TYPE   1)= 0.00000000000000E+00
 GROWTH   (CANCER STAGE   1, DESTABILIZATION/GATE   0, MUTATION TYPE   1)= 0.00000000000000E+00
 DEATH    (CANCER STAGE   0, DESTABILIZATION/GATE   0, MUTATION TYPE   1)= 0.00000000000000E+00
 DEATH    (CANCER STAGE   1, DESTABILIZATION/GATE   0, MUTATION TYPE   1)= 0.00000000000000E+00
 MUTATION (CANCER STAGE   0, DESTABILIZATION/GATE   0, MUTATION TYPE   1)= 3.12500007994959E-09
 MUTATION (CANCER STAGE   1, DESTABILIZATION/GATE   0, MUTATION TYPE   1)= 3.12500007994959E-09
 GATE-PASS(CANCER STAGE   0, DESTABILIZATION/GATE   0, MUTATION TYPE   1)= 9.33258454012766E-03
 GATE-PASS(CANCER STAGE   1, DESTABILIZATION/GATE   0, MUTATION TYPE   1)= 9.33258454012766E-03
 GROWTH   (CANCER STAGE   0, DESTABILIZATION/GATE   1, MUTATION TYPE   1)= 0.00000000000000E+00
 GROWTH   (CANCER STAGE   1, DESTABILIZATION/GATE   1, MUTATION TYPE   1)= 0.00000000000000E+00
 DEATH    (CANCER STAGE   0, DESTABILIZATION/GATE   1, MUTATION TYPE   1)= 0.00000000000000E+00
 DEATH    (CANCER STAGE   1, DESTABILIZATION/GATE   1, MUTATION TYPE   1)= 0.00000000000000E+00
 MUTATION (CANCER STAGE   0, DESTABILIZATION/GATE   1, MUTATION TYPE   1)= 6.25000312518181E-08
 MUTATION (CANCER STAGE   1, DESTABILIZATION/GATE   1, MUTATION TYPE   1)= 6.25000312518181E-08
 AGE INTERVAL: 0.00000000000000E+00-
 -----------------------------------
 AGE INTERVAL: 7.28280000000000E-01-
 -----------------------------------
 AGE INTERVAL: 2.66666666666667E+01-
 -----------------------------------
 AGE 8.00000000000000E+01 INTEGRATED HAZARD 1.39377395707106E-05 HAZARD 5.18666931078072E-07 OK      13 BAD       5 FAIL       0
 CLOCK TIME USED 3.41000000014901E-01 SECONDS
 CPU TIME USED 1.56001000000000E-02 SECONDS
 MINIMISATION ROUTINE FITTERMVKMULTGATESTOCHHAZ REVISED BY M P LITTLE 11 MARCH 2009
 GESTATION LENGTH   0.7283
 CONVERGENCE CRITERION 1.0000E-15 NUMBER OF INTEGRATION STEPS   100
 MINIMUM STEP LENGTH 1.0000E-25 INTEGRATOR SCALING "SMALL AMOUNT" 1.0000E-40
 INTEGRATOR SCALING THRESHOLD 1.0000E+00
 INTEGRATOR TYPE: BULIRSCH-STOER STIFF           
 MODEL  1 SCALING COEFFICIENT 1.00000000000000E+00
 =================================================
 Y(I,J) IN HAZARD THAT ARE SET TO ZERO
 -------------------------------------
 DESTABILIZATION/GATE LEVEL =    0 DESTABILIZATION TYPE =    1
 DESTABILIZATION/GATE LEVEL =    1 DESTABILIZATION TYPE =    1
 AGE INTERVAL: 0.00000000000000E+00-
 -----------------------------------
 GROWTH   (CANCER STAGE   0, DESTABILIZATION/GATE   0, MUTATION TYPE   1)= 2.09387021095167E+01
 GROWTH   (CANCER STAGE   1, DESTABILIZATION/GATE   0, MUTATION TYPE   1)= 0.00000000000000E+00
 DEATH    (CANCER STAGE   0, DESTABILIZATION/GATE   0, MUTATION TYPE   1)= 0.00000000000000E+00
 DEATH    (CANCER STAGE   1, DESTABILIZATION/GATE   0, MUTATION TYPE   1)= 0.00000000000000E+00
 MUTATION (CANCER STAGE   0, DESTABILIZATION/GATE   0, MUTATION TYPE   1)= 6.25000006265475E-10
 MUTATION (CANCER STAGE   1, DESTABILIZATION/GATE   0, MUTATION TYPE   1)= 6.25000006265475E-10
 GATE-PASS(CANCER STAGE   0, DESTABILIZATION/GATE   0, MUTATION TYPE   1)= 9.33258454012766E-03
 GATE-PASS(CANCER STAGE   1, DESTABILIZATION/GATE   0, MUTATION TYPE   1)= 9.33258454012766E-03
 GROWTH   (CANCER STAGE   0, DESTABILIZATION/GATE   1, MUTATION TYPE   1)= 2.19387021095167E+01
 GROWTH   (CANCER STAGE   1, DESTABILIZATION/GATE   1, MUTATION TYPE   1)= 0.00000000000000E+00
 DEATH    (CANCER STAGE   0, DESTABILIZATION/GATE   1, MUTATION TYPE   1)= 0.00000000000000E+00
 DEATH    (CANCER STAGE   1, DESTABILIZATION/GATE   1, MUTATION TYPE   1)= 0.00000000000000E+00
 MUTATION (CANCER STAGE   0, DESTABILIZATION/GATE   1, MUTATION TYPE   1)= 6.25000312518181E-08
 MUTATION (CANCER STAGE   1, DESTABILIZATION/GATE   1, MUTATION TYPE   1)= 6.25000312518181E-08
 AGE INTERVAL: 7.28280000000000E-01-
 -----------------------------------
 GROWTH   (CANCER STAGE   0, DESTABILIZATION/GATE   0, MUTATION TYPE   1)= 0.00000000000000E+00
 GROWTH   (CANCER STAGE   1, DESTABILIZATION/GATE   0, MUTATION TYPE   1)= 0.00000000000000E+00
 DEATH    (CANCER STAGE   0, DESTABILIZATION/GATE   0, MUTATION TYPE   1)= 0.00000000000000E+00
 DEATH    (CANCER STAGE   1, DESTABILIZATION/GATE   0, MUTATION TYPE   1)= 0.00000000000000E+00
 MUTATION (CANCER STAGE   0, DESTABILIZATION/GATE   0, MUTATION TYPE   1)= 6.25000006265475E-10
 MUTATION (CANCER STAGE   1, DESTABILIZATION/GATE   0, MUTATION TYPE   1)= 6.25000006265475E-10
 GATE-PASS(CANCER STAGE   0, DESTABILIZATION/GATE   0, MUTATION TYPE   1)= 9.33258454012766E-03
 GATE-PASS(CANCER STAGE   1, DESTABILIZATION/GATE   0, MUTATION TYPE   1)= 9.33258454012766E-03
 GROWTH   (CANCER STAGE   0, DESTABILIZATION/GATE   1, MUTATION TYPE   1)= 0.00000000000000E+00
 GROWTH   (CANCER STAGE   1, DESTABILIZATION/GATE   1, MUTATION TYPE   1)= 0.00000000000000E+00
 DEATH    (CANCER STAGE   0, DESTABILIZATION/GATE   1, MUTATION TYPE   1)= 0.00000000000000E+00
 DEATH    (CANCER STAGE   1, DESTABILIZATION/GATE   1, MUTATION TYPE   1)= 0.00000000000000E+00
 MUTATION (CANCER STAGE   0, DESTABILIZATION/GATE   1, MUTATION TYPE   1)= 6.25000312518181E-08
 MUTATION (CANCER STAGE   1, DESTABILIZATION/GATE   1, MUTATION TYPE   1)= 6.25000312518181E-08
 AGE INTERVAL: 2.66666666666667E+01-
 -----------------------------------
 GROWTH   (CANCER STAGE   0, DESTABILIZATION/GATE   0, MUTATION TYPE   1)= 0.00000000000000E+00
 GROWTH   (CANCER STAGE   1, DESTABILIZATION/GATE   0, MUTATION TYPE   1)= 0.00000000000000E+00
 DEATH    (CANCER STAGE   0, DESTABILIZATION/GATE   0, MUTATION TYPE   1)= 0.00000000000000E+00
 DEATH    (CANCER STAGE   1, DESTABILIZATION/GATE   0, MUTATION TYPE   1)= 0.00000000000000E+00
 MUTATION (CANCER STAGE   0, DESTABILIZATION/GATE   0, MUTATION TYPE   1)= 6.25000030921030E-09
 MUTATION (CANCER STAGE   1, DESTABILIZATION/GATE   0, MUTATION TYPE   1)= 6.25000030921030E-09
 GATE-PASS(CANCER STAGE   0, DESTABILIZATION/GATE   0, MUTATION TYPE   1)= 9.33258454012766E-03
 GATE-PASS(CANCER STAGE   1, DESTABILIZATION/GATE   0, MUTATION TYPE   1)= 9.33258454012766E-03
 GROWTH   (CANCER STAGE   0, DESTABILIZATION/GATE   1, MUTATION TYPE   1)= 0.00000000000000E+00
 GROWTH   (CANCER STAGE   1, DESTABILIZATION/GATE   1, MUTATION TYPE   1)= 0.00000000000000E+00
 DEATH    (CANCER STAGE   0, DESTABILIZATION/GATE   1, MUTATION TYPE   1)= 0.00000000000000E+00
 DEATH    (CANCER STAGE   1, DESTABILIZATION/GATE   1, MUTATION TYPE   1)= 0.00000000000000E+00
 MUTATION (CANCER STAGE   0, DESTABILIZATION/GATE   1, MUTATION TYPE   1)= 6.25000312518181E-08
 MUTATION (CANCER STAGE   1, DESTABILIZATION/GATE   1, MUTATION TYPE   1)= 6.25000312518181E-08
 AGE INTERVAL: 0.00000000000000E+00-
 -----------------------------------
 AGE INTERVAL: 7.28280000000000E-01-
 -----------------------------------
 AGE INTERVAL: 2.66666666666667E+01-
 -----------------------------------
 AGE 8.00000000000000E+01 INTEGRATED HAZARD 1.43308209049420E-05 HAZARD 5.36694659627401E-07 OK      13 BAD       5 FAIL       0
 CLOCK TIME USED 3.33999999798834E-01 SECONDS
 CPU TIME USED 3.12001999999999E-02 SECONDS
 MINIMISATION ROUTINE FITTERMVKMULTGATESTOCHHAZ REVISED BY M P LITTLE 11 MARCH 2009
 GESTATION LENGTH   0.7283
 CONVERGENCE CRITERION 1.0000E-15 NUMBER OF INTEGRATION STEPS   100
 MINIMUM STEP LENGTH 1.0000E-25 INTEGRATOR SCALING "SMALL AMOUNT" 1.0000E-40
 INTEGRATOR SCALING THRESHOLD 1.0000E+00
 INTEGRATOR TYPE: BULIRSCH-STOER STIFF           
 MODEL  1 SCALING COEFFICIENT 1.00000000000000E+00
 =================================================
 Y(I,J) IN HAZARD THAT ARE SET TO ZERO
 -------------------------------------
 DESTABILIZATION/GATE LEVEL =    0 DESTABILIZATION TYPE =    1
 DESTABILIZATION/GATE LEVEL =    1 DESTABILIZATION TYPE =    1
 AGE INTERVAL: 0.00000000000000E+00-
 -----------------------------------
 GROWTH   (CANCER STAGE   0, DESTABILIZATION/GATE   0, MUTATION TYPE   1)= 2.47457388567015E+01
 GROWTH   (CANCER STAGE   1, DESTABILIZATION/GATE   0, MUTATION TYPE   1)= 0.00000000000000E+00
 DEATH    (CANCER STAGE   0, DESTABILIZATION/GATE   0, MUTATION TYPE   1)= 0.00000000000000E+00
 DEATH    (CANCER STAGE   1, DESTABILIZATION/GATE   0, MUTATION TYPE   1)= 0.00000000000000E+00
 MUTATION (CANCER STAGE   0, DESTABILIZATION/GATE   0, MUTATION TYPE   1)= 8.75000008771665E-10
 MUTATION (CANCER STAGE   1, DESTABILIZATION/GATE   0, MUTATION TYPE   1)= 8.75000008771665E-10
 GATE-PASS(CANCER STAGE   0, DESTABILIZATION/GATE   0, MUTATION TYPE   1)= 9.33258454012767E-03
 GATE-PASS(CANCER STAGE   1, DESTABILIZATION/GATE   0, MUTATION TYPE   1)= 9.33258454012767E-03
 GROWTH   (CANCER STAGE   0, DESTABILIZATION/GATE   1, MUTATION TYPE   1)= 2.57457388567015E+01
 GROWTH   (CANCER STAGE   1, DESTABILIZATION/GATE   1, MUTATION TYPE   1)= 0.00000000000000E+00
 DEATH    (CANCER STAGE   0, DESTABILIZATION/GATE   1, MUTATION TYPE   1)= 0.00000000000000E+00
 DEATH    (CANCER STAGE   1, DESTABILIZATION/GATE   1, MUTATION TYPE   1)= 0.00000000000000E+00
 MUTATION (CANCER STAGE   0, DESTABILIZATION/GATE   1, MUTATION TYPE   1)= 8.75000437525453E-08
 MUTATION (CANCER STAGE   1, DESTABILIZATION/GATE   1, MUTATION TYPE   1)= 8.75000437525453E-08
 AGE INTERVAL: 7.28280000000000E-01-
 -----------------------------------
 GROWTH   (CANCER STAGE   0, DESTABILIZATION/GATE   0, MUTATION TYPE   1)= 0.00000000000000E+00
 GROWTH   (CANCER STAGE   1, DESTABILIZATION/GATE   0, MUTATION TYPE   1)= 0.00000000000000E+00
 DEATH    (CANCER STAGE   0, DESTABILIZATION/GATE   0, MUTATION TYPE   1)= 0.00000000000000E+00
 DEATH    (CANCER STAGE   1, DESTABILIZATION/GATE   0, MUTATION TYPE   1)= 0.00000000000000E+00
 MUTATION (CANCER STAGE   0, DESTABILIZATION/GATE   0, MUTATION TYPE   1)= 8.75000008771665E-10
 MUTATION (CANCER STAGE   1, DESTABILIZATION/GATE   0, MUTATION TYPE   1)= 8.75000008771665E-10
 GATE-PASS(CANCER STAGE   0, DESTABILIZATION/GATE   0, MUTATION TYPE   1)= 9.33258454012767E-03
 GATE-PASS(CANCER STAGE   1, DESTABILIZATION/GATE   0, MUTATION TYPE   1)= 9.33258454012767E-03
 GROWTH   (CANCER STAGE   0, DESTABILIZATION/GATE   1, MUTATION TYPE   1)= 0.00000000000000E+00
 GROWTH   (CANCER STAGE   1, DESTABILIZATION/GATE   1, MUTATION TYPE   1)= 0.00000000000000E+00
 DEATH    (CANCER STAGE   0, DESTABILIZATION/GATE   1, MUTATION TYPE   1)= 0.00000000000000E+00
 DEATH    (CANCER STAGE   1, DESTABILIZATION/GATE   1, MUTATION TYPE   1)= 0.00000000000000E+00
 MUTATION (CANCER STAGE   0, DESTABILIZATION/GATE   1, MUTATION TYPE   1)= 8.75000437525453E-08
 MUTATION (CANCER STAGE   1, DESTABILIZATION/GATE   1, MUTATION TYPE   1)= 8.75000437525453E-08
 AGE INTERVAL: 2.66666666666667E+01-
 -----------------------------------
 GROWTH   (CANCER STAGE   0, DESTABILIZATION/GATE   0, MUTATION TYPE   1)= 0.00000000000000E+00
 GROWTH   (CANCER STAGE   1, DESTABILIZATION/GATE   0, MUTATION TYPE   1)= 0.00000000000000E+00
 DEATH    (CANCER STAGE   0, DESTABILIZATION/GATE   0, MUTATION TYPE   1)= 0.00000000000000E+00
 DEATH    (CANCER STAGE   1, DESTABILIZATION/GATE   0, MUTATION TYPE   1)= 0.00000000000000E+00
 MUTATION (CANCER STAGE   0, DESTABILIZATION/GATE   0, MUTATION TYPE   1)= 8.75000008771665E-10
 MUTATION (CANCER STAGE   1, DESTABILIZATION/GATE   0, MUTATION TYPE   1)= 8.75000008771665E-10
 GATE-PASS(CANCER STAGE   0, DESTABILIZATION/GATE   0, MUTATION TYPE   1)= 9.33258454012767E-03
 GATE-PASS(CANCER STAGE   1, DESTABILIZATION/GATE   0, MUTATION TYPE   1)= 9.33258454012767E-03
 GROWTH   (CANCER STAGE   0, DESTABILIZATION/GATE   1, MUTATION TYPE   1)= 0.00000000000000E+00
 GROWTH   (CANCER STAGE   1, DESTABILIZATION/GATE   1, MUTATION TYPE   1)= 0.00000000000000E+00
 DEATH    (CANCER STAGE   0, DESTABILIZATION/GATE   1, MUTATION TYPE   1)= 0.00000000000000E+00
 DEATH    (CANCER STAGE   1, DESTABILIZATION/GATE   1, MUTATION TYPE   1)= 0.00000000000000E+00
 MUTATION (CANCER STAGE   0, DESTABILIZATION/GATE   1, MUTATION TYPE   1)= 8.75000437525453E-08
 MUTATION (CANCER STAGE   1, DESTABILIZATION/GATE   1, MUTATION TYPE   1)= 8.75000437525453E-08
 AGE INTERVAL: 0.00000000000000E+00-
 -----------------------------------
 AGE INTERVAL: 7.28280000000000E-01-
 -----------------------------------
 AGE INTERVAL: 2.66666666666667E+01-
 -----------------------------------
 AGE 8.00000000000000E+01 INTEGRATED HAZARD 4.29840084222249E-04 HAZARD 1.59062232799372E-05 OK      16 BAD       6 FAIL       0
 CLOCK TIME USED 3.88999999966472E-01 SECONDS
 CPU TIME USED 3.12002000000000E-02 SECONDS
 MINIMISATION ROUTINE FITTERMVKMULTGATESTOCHHAZ REVISED BY M P LITTLE 11 MARCH 2009
 GESTATION LENGTH   0.7283
 CONVERGENCE CRITERION 1.0000E-15 NUMBER OF INTEGRATION STEPS   100
 MINIMUM STEP LENGTH 1.0000E-25 INTEGRATOR SCALING "SMALL AMOUNT" 1.0000E-40
 INTEGRATOR SCALING THRESHOLD 1.0000E+00
 INTEGRATOR TYPE: BULIRSCH-STOER STIFF           
 MODEL  1 SCALING COEFFICIENT 1.00000000000000E+00
 =================================================
 Y(I,J) IN HAZARD THAT ARE SET TO ZERO
 -------------------------------------
 DESTABILIZATION/GATE LEVEL =    0 DESTABILIZATION TYPE =    1
 DESTABILIZATION/GATE LEVEL =    1 DESTABILIZATION TYPE =    1
 AGE INTERVAL: 0.00000000000000E+00-
 -----------------------------------
 GROWTH   (CANCER STAGE   0, DESTABILIZATION/GATE   0, MUTATION TYPE   1)= 2.47457388567015E+01
 GROWTH   (CANCER STAGE   1, DESTABILIZATION/GATE   0, MUTATION TYPE   1)= 0.00000000000000E+00
 DEATH    (CANCER STAGE   0, DESTABILIZATION/GATE   0, MUTATION TYPE   1)= 0.00000000000000E+00
 DEATH    (CANCER STAGE   1, DESTABILIZATION/GATE   0, MUTATION TYPE   1)= 0.00000000000000E+00
 MUTATION (CANCER STAGE   0, DESTABILIZATION/GATE   0, MUTATION TYPE   1)= 8.75000008771665E-10
 MUTATION (CANCER STAGE   1, DESTABILIZATION/GATE   0, MUTATION TYPE   1)= 8.75000008771665E-10
 GATE-PASS(CANCER STAGE   0, DESTABILIZATION/GATE   0, MUTATION TYPE   1)= 9.33258454012767E-03
 GATE-PASS(CANCER STAGE   1, DESTABILIZATION/GATE   0, MUTATION TYPE   1)= 9.33258454012767E-03
 GROWTH   (CANCER STAGE   0, DESTABILIZATION/GATE   1, MUTATION TYPE   1)= 2.57457388567015E+01
 GROWTH   (CANCER STAGE   1, DESTABILIZATION/GATE   1, MUTATION TYPE   1)= 0.00000000000000E+00
 DEATH    (CANCER STAGE   0, DESTABILIZATION/GATE   1, MUTATION TYPE   1)= 0.00000000000000E+00
 DEATH    (CANCER STAGE   1, DESTABILIZATION/GATE   1, MUTATION TYPE   1)= 0.00000000000000E+00
 MUTATION (CANCER STAGE   0, DESTABILIZATION/GATE   1, MUTATION TYPE   1)= 8.75000437525453E-08
 MUTATION (CANCER STAGE   1, DESTABILIZATION/GATE   1, MUTATION TYPE   1)= 8.75000437525453E-08
 AGE INTERVAL: 7.28280000000000E-01-
 -----------------------------------
 GROWTH   (CANCER STAGE   0, DESTABILIZATION/GATE   0, MUTATION TYPE   1)= 0.00000000000000E+00
 GROWTH   (CANCER STAGE   1, DESTABILIZATION/GATE   0, MUTATION TYPE   1)= 0.00000000000000E+00
 DEATH    (CANCER STAGE   0, DESTABILIZATION/GATE   0, MUTATION TYPE   1)= 0.00000000000000E+00
 DEATH    (CANCER STAGE   1, DESTABILIZATION/GATE   0, MUTATION TYPE   1)= 0.00000000000000E+00
 MUTATION (CANCER STAGE   0, DESTABILIZATION/GATE   0, MUTATION TYPE   1)= 8.75000008771665E-10
 MUTATION (CANCER STAGE   1, DESTABILIZATION/GATE   0, MUTATION TYPE   1)= 8.75000008771665E-10
 GATE-PASS(CANCER STAGE   0, DESTABILIZATION/GATE   0, MUTATION TYPE   1)= 9.33258454012767E-03
 GATE-PASS(CANCER STAGE   1, DESTABILIZATION/GATE   0, MUTATION TYPE   1)= 9.33258454012767E-03
 GROWTH   (CANCER STAGE   0, DESTABILIZATION/GATE   1, MUTATION TYPE   1)= 0.00000000000000E+00
 GROWTH   (CANCER STAGE   1, DESTABILIZATION/GATE   1, MUTATION TYPE   1)= 0.00000000000000E+00
 DEATH    (CANCER STAGE   0, DESTABILIZATION/GATE   1, MUTATION TYPE   1)= 0.00000000000000E+00
 DEATH    (CANCER STAGE   1, DESTABILIZATION/GATE   1, MUTATION TYPE   1)= 0.00000000000000E+00
 MUTATION (CANCER STAGE   0, DESTABILIZATION/GATE   1, MUTATION TYPE   1)= 8.75000437525453E-08
 MUTATION (CANCER STAGE   1, DESTABILIZATION/GATE   1, MUTATION TYPE   1)= 8.75000437525453E-08
 AGE INTERVAL: 2.66666666666667E+01-
 -----------------------------------
 GROWTH   (CANCER STAGE   0, DESTABILIZATION/GATE   0, MUTATION TYPE   1)= 0.00000000000000E+00
 GROWTH   (CANCER STAGE   1, DESTABILIZATION/GATE   0, MUTATION TYPE   1)= 0.00000000000000E+00
 DEATH    (CANCER STAGE   0, DESTABILIZATION/GATE   0, MUTATION TYPE   1)= 0.00000000000000E+00
 DEATH    (CANCER STAGE   1, DESTABILIZATION/GATE   0, MUTATION TYPE   1)= 0.00000000000000E+00
 MUTATION (CANCER STAGE   0, DESTABILIZATION/GATE   0, MUTATION TYPE   1)= 1.05000000574733E-09
 MUTATION (CANCER STAGE   1, DESTABILIZATION/GATE   0, MUTATION TYPE   1)= 1.05000000574733E-09
 GATE-PASS(CANCER STAGE   0, DESTABILIZATION/GATE   0, MUTATION TYPE   1)= 9.33258454012767E-03
 GATE-PASS(CANCER STAGE   1, DESTABILIZATION/GATE   0, MUTATION TYPE   1)= 9.33258454012767E-03
 GROWTH   (CANCER STAGE   0, DESTABILIZATION/GATE   1, MUTATION TYPE   1)= 0.00000000000000E+00
 GROWTH   (CANCER STAGE   1, DESTABILIZATION/GATE   1, MUTATION TYPE   1)= 0.00000000000000E+00
 DEATH    (CANCER STAGE   0, DESTABILIZATION/GATE   1, MUTATION TYPE   1)= 0.00000000000000E+00
 DEATH    (CANCER STAGE   1, DESTABILIZATION/GATE   1, MUTATION TYPE   1)= 0.00000000000000E+00
 MUTATION (CANCER STAGE   0, DESTABILIZATION/GATE   1, MUTATION TYPE   1)= 8.75000437525453E-08
 MUTATION (CANCER STAGE   1, DESTABILIZATION/GATE   1, MUTATION TYPE   1)= 8.75000437525453E-08
 AGE INTERVAL: 0.00000000000000E+00-
 -----------------------------------
 AGE INTERVAL: 7.28280000000000E-01-
 -----------------------------------
 AGE INTERVAL: 2.66666666666667E+01-
 -----------------------------------
 AGE 8.00000000000000E+01 INTEGRATED HAZARD 4.30072790959107E-04 HAZARD 1.59217164862463E-05 OK      16 BAD       6 FAIL       0
 CLOCK TIME USED 3.37999999988824E-01 SECONDS
 CPU TIME USED 1.56001000000001E-02 SECONDS
 MINIMISATION ROUTINE FITTERMVKMULTGATESTOCHHAZ REVISED BY M P LITTLE 11 MARCH 2009
 GESTATION LENGTH   0.7283
 CONVERGENCE CRITERION 1.0000E-15 NUMBER OF INTEGRATION STEPS   100
 MINIMUM STEP LENGTH 1.0000E-25 INTEGRATOR SCALING "SMALL AMOUNT" 1.0000E-40
 INTEGRATOR SCALING THRESHOLD 1.0000E+00
 INTEGRATOR TYPE: BULIRSCH-STOER STIFF           
 MODEL  1 SCALING COEFFICIENT 1.00000000000000E+00
 =================================================
 Y(I,J) IN HAZARD THAT ARE SET TO ZERO
 -------------------------------------
 DESTABILIZATION/GATE LEVEL =    0 DESTABILIZATION TYPE =    1
 DESTABILIZATION/GATE LEVEL =    1 DESTABILIZATION TYPE =    1
 AGE INTERVAL: 0.00000000000000E+00-
 -----------------------------------
 GROWTH   (CANCER STAGE   0, DESTABILIZATION/GATE   0, MUTATION TYPE   1)= 2.47457388567015E+01
 GROWTH   (CANCER STAGE   1, DESTABILIZATION/GATE   0, MUTATION TYPE   1)= 0.00000000000000E+00
 DEATH    (CANCER STAGE   0, DESTABILIZATION/GATE   0, MUTATION TYPE   1)= 0.00000000000000E+00
 DEATH    (CANCER STAGE   1, DESTABILIZATION/GATE   0, MUTATION TYPE   1)= 0.00000000000000E+00
 MUTATION (CANCER STAGE   0, DESTABILIZATION/GATE   0, MUTATION TYPE   1)= 8.75000008771665E-10
 MUTATION (CANCER STAGE   1, DESTABILIZATION/GATE   0, MUTATION TYPE   1)= 8.75000008771665E-10
 GATE-PASS(CANCER STAGE   0, DESTABILIZATION/GATE   0, MUTATION TYPE   1)= 9.33258454012767E-03
 GATE-PASS(CANCER STAGE   1, DESTABILIZATION/GATE   0, MUTATION TYPE   1)= 9.33258454012767E-03
 GROWTH   (CANCER STAGE   0, DESTABILIZATION/GATE   1, MUTATION TYPE   1)= 2.57457388567015E+01
 GROWTH   (CANCER STAGE   1, DESTABILIZATION/GATE   1, MUTATION TYPE   1)= 0.00000000000000E+00
 DEATH    (CANCER STAGE   0, DESTABILIZATION/GATE   1, MUTATION TYPE   1)= 0.00000000000000E+00
 DEATH    (CANCER STAGE   1, DESTABILIZATION/GATE   1, MUTATION TYPE   1)= 0.00000000000000E+00
 MUTATION (CANCER STAGE   0, DESTABILIZATION/GATE   1, MUTATION TYPE   1)= 8.75000437525453E-08
 MUTATION (CANCER STAGE   1, DESTABILIZATION/GATE   1, MUTATION TYPE   1)= 8.75000437525453E-08
 AGE INTERVAL: 7.28280000000000E-01-
 -----------------------------------
 GROWTH   (CANCER STAGE   0, DESTABILIZATION/GATE   0, MUTATION TYPE   1)= 0.00000000000000E+00
 GROWTH   (CANCER STAGE   1, DESTABILIZATION/GATE   0, MUTATION TYPE   1)= 0.00000000000000E+00
 DEATH    (CANCER STAGE   0, DESTABILIZATION/GATE   0, MUTATION TYPE   1)= 0.00000000000000E+00
 DEATH    (CANCER STAGE   1, DESTABILIZATION/GATE   0, MUTATION TYPE   1)= 0.00000000000000E+00
 MUTATION (CANCER STAGE   0, DESTABILIZATION/GATE   0, MUTATION TYPE   1)= 8.75000008771665E-10
 MUTATION (CANCER STAGE   1, DESTABILIZATION/GATE   0, MUTATION TYPE   1)= 8.75000008771665E-10
 GATE-PASS(CANCER STAGE   0, DESTABILIZATION/GATE   0, MUTATION TYPE   1)= 9.33258454012767E-03
 GATE-PASS(CANCER STAGE   1, DESTABILIZATION/GATE   0, MUTATION TYPE   1)= 9.33258454012767E-03
 GROWTH   (CANCER STAGE   0, DESTABILIZATION/GATE   1, MUTATION TYPE   1)= 0.00000000000000E+00
 GROWTH   (CANCER STAGE   1, DESTABILIZATION/GATE   1, MUTATION TYPE   1)= 0.00000000000000E+00
 DEATH    (CANCER STAGE   0, DESTABILIZATION/GATE   1, MUTATION TYPE   1)= 0.00000000000000E+00
 DEATH    (CANCER STAGE   1, DESTABILIZATION/GATE   1, MUTATION TYPE   1)= 0.00000000000000E+00
 MUTATION (CANCER STAGE   0, DESTABILIZATION/GATE   1, MUTATION TYPE   1)= 8.75000437525453E-08
 MUTATION (CANCER STAGE   1, DESTABILIZATION/GATE   1, MUTATION TYPE   1)= 8.75000437525453E-08
 AGE INTERVAL: 2.66666666666667E+01-
 -----------------------------------
 GROWTH   (CANCER STAGE   0, DESTABILIZATION/GATE   0, MUTATION TYPE   1)= 0.00000000000000E+00
 GROWTH   (CANCER STAGE   1, DESTABILIZATION/GATE   0, MUTATION TYPE   1)= 0.00000000000000E+00
 DEATH    (CANCER STAGE   0, DESTABILIZATION/GATE   0, MUTATION TYPE   1)= 0.00000000000000E+00
 DEATH    (CANCER STAGE   1, DESTABILIZATION/GATE   0, MUTATION TYPE   1)= 0.00000000000000E+00
 MUTATION (CANCER STAGE   0, DESTABILIZATION/GATE   0, MUTATION TYPE   1)= 1.31250001158152E-09
 MUTATION (CANCER STAGE   1, DESTABILIZATION/GATE   0, MUTATION TYPE   1)= 1.31250001158152E-09
 GATE-PASS(CANCER STAGE   0, DESTABILIZATION/GATE   0, MUTATION TYPE   1)= 9.33258454012767E-03
 GATE-PASS(CANCER STAGE   1, DESTABILIZATION/GATE   0, MUTATION TYPE   1)= 9.33258454012767E-03
 GROWTH   (CANCER STAGE   0, DESTABILIZATION/GATE   1, MUTATION TYPE   1)= 0.00000000000000E+00
 GROWTH   (CANCER STAGE   1, DESTABILIZATION/GATE   1, MUTATION TYPE   1)= 0.00000000000000E+00
 DEATH    (CANCER STAGE   0, DESTABILIZATION/GATE   1, MUTATION TYPE   1)= 0.00000000000000E+00
 DEATH    (CANCER STAGE   1, DESTABILIZATION/GATE   1, MUTATION TYPE   1)= 0.00000000000000E+00
 MUTATION (CANCER STAGE   0, DESTABILIZATION/GATE   1, MUTATION TYPE   1)= 8.75000437525453E-08
 MUTATION (CANCER STAGE   1, DESTABILIZATION/GATE   1, MUTATION TYPE   1)= 8.75000437525453E-08
 AGE INTERVAL: 0.00000000000000E+00-
 -----------------------------------
 AGE INTERVAL: 7.28280000000000E-01-
 -----------------------------------
 AGE INTERVAL: 2.66666666666667E+01-
 -----------------------------------
 AGE 8.00000000000000E+01 INTEGRATED HAZARD 4.30584982497720E-04 HAZARD 1.59453701591259E-05 OK      16 BAD       8 FAIL       0
 CLOCK TIME USED 3.19999999832362E-01 SECONDS
 CPU TIME USED 3.12002000000000E-02 SECONDS
 MINIMISATION ROUTINE FITTERMVKMULTGATESTOCHHAZ REVISED BY M P LITTLE 11 MARCH 2009
 GESTATION LENGTH   0.7283
 CONVERGENCE CRITERION 1.0000E-15 NUMBER OF INTEGRATION STEPS   100
 MINIMUM STEP LENGTH 1.0000E-25 INTEGRATOR SCALING "SMALL AMOUNT" 1.0000E-40
 INTEGRATOR SCALING THRESHOLD 1.0000E+00
 INTEGRATOR TYPE: BULIRSCH-STOER STIFF           
 MODEL  1 SCALING COEFFICIENT 1.00000000000000E+00
 =================================================
 Y(I,J) IN HAZARD THAT ARE SET TO ZERO
 -------------------------------------
 DESTABILIZATION/GATE LEVEL =    0 DESTABILIZATION TYPE =    1
 DESTABILIZATION/GATE LEVEL =    1 DESTABILIZATION TYPE =    1
 AGE INTERVAL: 0.00000000000000E+00-
 -----------------------------------
 GROWTH   (CANCER STAGE   0, DESTABILIZATION/GATE   0, MUTATION TYPE   1)= 2.47457388567015E+01
 GROWTH   (CANCER STAGE   1, DESTABILIZATION/GATE   0, MUTATION TYPE   1)= 0.00000000000000E+00
 DEATH    (CANCER STAGE   0, DESTABILIZATION/GATE   0, MUTATION TYPE   1)= 0.00000000000000E+00
 DEATH    (CANCER STAGE   1, DESTABILIZATION/GATE   0, MUTATION TYPE   1)= 0.00000000000000E+00
 MUTATION (CANCER STAGE   0, DESTABILIZATION/GATE   0, MUTATION TYPE   1)= 8.75000008771665E-10
 MUTATION (CANCER STAGE   1, DESTABILIZATION/GATE   0, MUTATION TYPE   1)= 8.75000008771665E-10
 GATE-PASS(CANCER STAGE   0, DESTABILIZATION/GATE   0, MUTATION TYPE   1)= 9.33258454012767E-03
 GATE-PASS(CANCER STAGE   1, DESTABILIZATION/GATE   0, MUTATION TYPE   1)= 9.33258454012767E-03
 GROWTH   (CANCER STAGE   0, DESTABILIZATION/GATE   1, MUTATION TYPE   1)= 2.57457388567015E+01
 GROWTH   (CANCER STAGE   1, DESTABILIZATION/GATE   1, MUTATION TYPE   1)= 0.00000000000000E+00
 DEATH    (CANCER STAGE   0, DESTABILIZATION/GATE   1, MUTATION TYPE   1)= 0.00000000000000E+00
 DEATH    (CANCER STAGE   1, DESTABILIZATION/GATE   1, MUTATION TYPE   1)= 0.00000000000000E+00
 MUTATION (CANCER STAGE   0, DESTABILIZATION/GATE   1, MUTATION TYPE   1)= 8.75000437525453E-08
 MUTATION (CANCER STAGE   1, DESTABILIZATION/GATE   1, MUTATION TYPE   1)= 8.75000437525453E-08
 AGE INTERVAL: 7.28280000000000E-01-
 -----------------------------------
 GROWTH   (CANCER STAGE   0, DESTABILIZATION/GATE   0, MUTATION TYPE   1)= 0.00000000000000E+00
 GROWTH   (CANCER STAGE   1, DESTABILIZATION/GATE   0, MUTATION TYPE   1)= 0.00000000000000E+00
 DEATH    (CANCER STAGE   0, DESTABILIZATION/GATE   0, MUTATION TYPE   1)= 0.00000000000000E+00
 DEATH    (CANCER STAGE   1, DESTABILIZATION/GATE   0, MUTATION TYPE   1)= 0.00000000000000E+00
 MUTATION (CANCER STAGE   0, DESTABILIZATION/GATE   0, MUTATION TYPE   1)= 8.75000008771665E-10
 MUTATION (CANCER STAGE   1, DESTABILIZATION/GATE   0, MUTATION TYPE   1)= 8.75000008771665E-10
 GATE-PASS(CANCER STAGE   0, DESTABILIZATION/GATE   0, MUTATION TYPE   1)= 9.33258454012767E-03
 GATE-PASS(CANCER STAGE   1, DESTABILIZATION/GATE   0, MUTATION TYPE   1)= 9.33258454012767E-03
 GROWTH   (CANCER STAGE   0, DESTABILIZATION/GATE   1, MUTATION TYPE   1)= 0.00000000000000E+00
 GROWTH   (CANCER STAGE   1, DESTABILIZATION/GATE   1, MUTATION TYPE   1)= 0.00000000000000E+00
 DEATH    (CANCER STAGE   0, DESTABILIZATION/GATE   1, MUTATION TYPE   1)= 0.00000000000000E+00
 DEATH    (CANCER STAGE   1, DESTABILIZATION/GATE   1, MUTATION TYPE   1)= 0.00000000000000E+00
 MUTATION (CANCER STAGE   0, DESTABILIZATION/GATE   1, MUTATION TYPE   1)= 8.75000437525453E-08
 MUTATION (CANCER STAGE   1, DESTABILIZATION/GATE   1, MUTATION TYPE   1)= 8.75000437525453E-08
 AGE INTERVAL: 2.66666666666667E+01-
 -----------------------------------
 GROWTH   (CANCER STAGE   0, DESTABILIZATION/GATE   0, MUTATION TYPE   1)= 0.00000000000000E+00
 GROWTH   (CANCER STAGE   1, DESTABILIZATION/GATE   0, MUTATION TYPE   1)= 0.00000000000000E+00
 DEATH    (CANCER STAGE   0, DESTABILIZATION/GATE   0, MUTATION TYPE   1)= 0.00000000000000E+00
 DEATH    (CANCER STAGE   1, DESTABILIZATION/GATE   0, MUTATION TYPE   1)= 0.00000000000000E+00
 MUTATION (CANCER STAGE   0, DESTABILIZATION/GATE   0, MUTATION TYPE   1)= 1.75000001657888E-09
 MUTATION (CANCER STAGE   1, DESTABILIZATION/GATE   0, MUTATION TYPE   1)= 1.75000001657888E-09
 GATE-PASS(CANCER STAGE   0, DESTABILIZATION/GATE   0, MUTATION TYPE   1)= 9.33258454012767E-03
 GATE-PASS(CANCER STAGE   1, DESTABILIZATION/GATE   0, MUTATION TYPE   1)= 9.33258454012767E-03
 GROWTH   (CANCER STAGE   0, DESTABILIZATION/GATE   1, MUTATION TYPE   1)= 0.00000000000000E+00
 GROWTH   (CANCER STAGE   1, DESTABILIZATION/GATE   1, MUTATION TYPE   1)= 0.00000000000000E+00
 DEATH    (CANCER STAGE   0, DESTABILIZATION/GATE   1, MUTATION TYPE   1)= 0.00000000000000E+00
 DEATH    (CANCER STAGE   1, DESTABILIZATION/GATE   1, MUTATION TYPE   1)= 0.00000000000000E+00
 MUTATION (CANCER STAGE   0, DESTABILIZATION/GATE   1, MUTATION TYPE   1)= 8.75000437525453E-08
 MUTATION (CANCER STAGE   1, DESTABILIZATION/GATE   1, MUTATION TYPE   1)= 8.75000437525453E-08
 AGE INTERVAL: 0.00000000000000E+00-
 -----------------------------------
 AGE INTERVAL: 7.28280000000000E-01-
 -----------------------------------
 AGE INTERVAL: 2.66666666666667E+01-
 -----------------------------------
 AGE 8.00000000000000E+01 INTEGRATED HAZARD 4.31365951171111E-04 HAZARD 1.59859046494847E-05 OK      16 BAD       6 FAIL       0
 CLOCK TIME USED 3.05999999865890E-01 SECONDS
 CPU TIME USED 0.00000000000000E+00 SECONDS
 MINIMISATION ROUTINE FITTERMVKMULTGATESTOCHHAZ REVISED BY M P LITTLE 11 MARCH 2009
 GESTATION LENGTH   0.7283
 CONVERGENCE CRITERION 1.0000E-15 NUMBER OF INTEGRATION STEPS   100
 MINIMUM STEP LENGTH 1.0000E-25 INTEGRATOR SCALING "SMALL AMOUNT" 1.0000E-40
 INTEGRATOR SCALING THRESHOLD 1.0000E+00
 INTEGRATOR TYPE: BULIRSCH-STOER STIFF           
 MODEL  1 SCALING COEFFICIENT 1.00000000000000E+00
 =================================================
 Y(I,J) IN HAZARD THAT ARE SET TO ZERO
 -------------------------------------
 DESTABILIZATION/GATE LEVEL =    0 DESTABILIZATION TYPE =    1
 DESTABILIZATION/GATE LEVEL =    1 DESTABILIZATION TYPE =    1
 AGE INTERVAL: 0.00000000000000E+00-
 -----------------------------------
 GROWTH   (CANCER STAGE   0, DESTABILIZATION/GATE   0, MUTATION TYPE   1)= 2.47457388567015E+01
 GROWTH   (CANCER STAGE   1, DESTABILIZATION/GATE   0, MUTATION TYPE   1)= 0.00000000000000E+00
 DEATH    (CANCER STAGE   0, DESTABILIZATION/GATE   0, MUTATION TYPE   1)= 0.00000000000000E+00
 DEATH    (CANCER STAGE   1, DESTABILIZATION/GATE   0, MUTATION TYPE   1)= 0.00000000000000E+00
 MUTATION (CANCER STAGE   0, DESTABILIZATION/GATE   0, MUTATION TYPE   1)= 8.75000008771665E-10
 MUTATION (CANCER STAGE   1, DESTABILIZATION/GATE   0, MUTATION TYPE   1)= 8.75000008771665E-10
 GATE-PASS(CANCER STAGE   0, DESTABILIZATION/GATE   0, MUTATION TYPE   1)= 9.33258454012767E-03
 GATE-PASS(CANCER STAGE   1, DESTABILIZATION/GATE   0, MUTATION TYPE   1)= 9.33258454012767E-03
 GROWTH   (CANCER STAGE   0, DESTABILIZATION/GATE   1, MUTATION TYPE   1)= 2.57457388567015E+01
 GROWTH   (CANCER STAGE   1, DESTABILIZATION/GATE   1, MUTATION TYPE   1)= 0.00000000000000E+00
 DEATH    (CANCER STAGE   0, DESTABILIZATION/GATE   1, MUTATION TYPE   1)= 0.00000000000000E+00
 DEATH    (CANCER STAGE   1, DESTABILIZATION/GATE   1, MUTATION TYPE   1)= 0.00000000000000E+00
 MUTATION (CANCER STAGE   0, DESTABILIZATION/GATE   1, MUTATION TYPE   1)= 8.75000437525453E-08
 MUTATION (CANCER STAGE   1, DESTABILIZATION/GATE   1, MUTATION TYPE   1)= 8.75000437525453E-08
 AGE INTERVAL: 7.28280000000000E-01-
 -----------------------------------
 GROWTH   (CANCER STAGE   0, DESTABILIZATION/GATE   0, MUTATION TYPE   1)= 0.00000000000000E+00
 GROWTH   (CANCER STAGE   1, DESTABILIZATION/GATE   0, MUTATION TYPE   1)= 0.00000000000000E+00
 DEATH    (CANCER STAGE   0, DESTABILIZATION/GATE   0, MUTATION TYPE   1)= 0.00000000000000E+00
 DEATH    (CANCER STAGE   1, DESTABILIZATION/GATE   0, MUTATION TYPE   1)= 0.00000000000000E+00
 MUTATION (CANCER STAGE   0, DESTABILIZATION/GATE   0, MUTATION TYPE   1)= 8.75000008771665E-10
 MUTATION (CANCER STAGE   1, DESTABILIZATION/GATE   0, MUTATION TYPE   1)= 8.75000008771665E-10
 GATE-PASS(CANCER STAGE   0, DESTABILIZATION/GATE   0, MUTATION TYPE   1)= 9.33258454012767E-03
 GATE-PASS(CANCER STAGE   1, DESTABILIZATION/GATE   0, MUTATION TYPE   1)= 9.33258454012767E-03
 GROWTH   (CANCER STAGE   0, DESTABILIZATION/GATE   1, MUTATION TYPE   1)= 0.00000000000000E+00
 GROWTH   (CANCER STAGE   1, DESTABILIZATION/GATE   1, MUTATION TYPE   1)= 0.00000000000000E+00
 DEATH    (CANCER STAGE   0, DESTABILIZATION/GATE   1, MUTATION TYPE   1)= 0.00000000000000E+00
 DEATH    (CANCER STAGE   1, DESTABILIZATION/GATE   1, MUTATION TYPE   1)= 0.00000000000000E+00
 MUTATION (CANCER STAGE   0, DESTABILIZATION/GATE   1, MUTATION TYPE   1)= 8.75000437525453E-08
 MUTATION (CANCER STAGE   1, DESTABILIZATION/GATE   1, MUTATION TYPE   1)= 8.75000437525453E-08
 AGE INTERVAL: 2.66666666666667E+01-
 -----------------------------------
 GROWTH   (CANCER STAGE   0, DESTABILIZATION/GATE   0, MUTATION TYPE   1)= 0.00000000000000E+00
 GROWTH   (CANCER STAGE   1, DESTABILIZATION/GATE   0, MUTATION TYPE   1)= 0.00000000000000E+00
 DEATH    (CANCER STAGE   0, DESTABILIZATION/GATE   0, MUTATION TYPE   1)= 0.00000000000000E+00
 DEATH    (CANCER STAGE   1, DESTABILIZATION/GATE   0, MUTATION TYPE   1)= 0.00000000000000E+00
 MUTATION (CANCER STAGE   0, DESTABILIZATION/GATE   0, MUTATION TYPE   1)= 4.37500011192942E-09
 MUTATION (CANCER STAGE   1, DESTABILIZATION/GATE   0, MUTATION TYPE   1)= 4.37500011192942E-09
 GATE-PASS(CANCER STAGE   0, DESTABILIZATION/GATE   0, MUTATION TYPE   1)= 9.33258454012767E-03
 GATE-PASS(CANCER STAGE   1, DESTABILIZATION/GATE   0, MUTATION TYPE   1)= 9.33258454012767E-03
 GROWTH   (CANCER STAGE   0, DESTABILIZATION/GATE   1, MUTATION TYPE   1)= 0.00000000000000E+00
 GROWTH   (CANCER STAGE   1, DESTABILIZATION/GATE   1, MUTATION TYPE   1)= 0.00000000000000E+00
 DEATH    (CANCER STAGE   0, DESTABILIZATION/GATE   1, MUTATION TYPE   1)= 0.00000000000000E+00
 DEATH    (CANCER STAGE   1, DESTABILIZATION/GATE   1, MUTATION TYPE   1)= 0.00000000000000E+00
 MUTATION (CANCER STAGE   0, DESTABILIZATION/GATE   1, MUTATION TYPE   1)= 8.75000437525453E-08
 MUTATION (CANCER STAGE   1, DESTABILIZATION/GATE   1, MUTATION TYPE   1)= 8.75000437525453E-08
 AGE INTERVAL: 0.00000000000000E+00-
 -----------------------------------
 AGE INTERVAL: 7.28280000000000E-01-
 -----------------------------------
 AGE INTERVAL: 2.66666666666667E+01-
 -----------------------------------
 AGE 8.00000000000000E+01 INTEGRATED HAZARD 4.36939482220571E-04 HAZARD 1.62582489440838E-05 OK      16 BAD       6 FAIL       0
 CLOCK TIME USED 3.17000000039116E-01 SECONDS
 CPU TIME USED 4.68002999999999E-02 SECONDS
 MINIMISATION ROUTINE FITTERMVKMULTGATESTOCHHAZ REVISED BY M P LITTLE 11 MARCH 2009
 GESTATION LENGTH   0.7283
 CONVERGENCE CRITERION 1.0000E-15 NUMBER OF INTEGRATION STEPS   100
 MINIMUM STEP LENGTH 1.0000E-25 INTEGRATOR SCALING "SMALL AMOUNT" 1.0000E-40
 INTEGRATOR SCALING THRESHOLD 1.0000E+00
 INTEGRATOR TYPE: BULIRSCH-STOER STIFF           
 MODEL  1 SCALING COEFFICIENT 1.00000000000000E+00
 =================================================
 Y(I,J) IN HAZARD THAT ARE SET TO ZERO
 -------------------------------------
 DESTABILIZATION/GATE LEVEL =    0 DESTABILIZATION TYPE =    1
 DESTABILIZATION/GATE LEVEL =    1 DESTABILIZATION TYPE =    1
 AGE INTERVAL: 0.00000000000000E+00-
 -----------------------------------
 GROWTH   (CANCER STAGE   0, DESTABILIZATION/GATE   0, MUTATION TYPE   1)= 2.47457388567015E+01
 GROWTH   (CANCER STAGE   1, DESTABILIZATION/GATE   0, MUTATION TYPE   1)= 0.00000000000000E+00
 DEATH    (CANCER STAGE   0, DESTABILIZATION/GATE   0, MUTATION TYPE   1)= 0.00000000000000E+00
 DEATH    (CANCER STAGE   1, DESTABILIZATION/GATE   0, MUTATION TYPE   1)= 0.00000000000000E+00
 MUTATION (CANCER STAGE   0, DESTABILIZATION/GATE   0, MUTATION TYPE   1)= 8.75000008771665E-10
 MUTATION (CANCER STAGE   1, DESTABILIZATION/GATE   0, MUTATION TYPE   1)= 8.75000008771665E-10
 GATE-PASS(CANCER STAGE   0, DESTABILIZATION/GATE   0, MUTATION TYPE   1)= 9.33258454012767E-03
 GATE-PASS(CANCER STAGE   1, DESTABILIZATION/GATE   0, MUTATION TYPE   1)= 9.33258454012767E-03
 GROWTH   (CANCER STAGE   0, DESTABILIZATION/GATE   1, MUTATION TYPE   1)= 2.57457388567015E+01
 GROWTH   (CANCER STAGE   1, DESTABILIZATION/GATE   1, MUTATION TYPE   1)= 0.00000000000000E+00
 DEATH    (CANCER STAGE   0, DESTABILIZATION/GATE   1, MUTATION TYPE   1)= 0.00000000000000E+00
 DEATH    (CANCER STAGE   1, DESTABILIZATION/GATE   1, MUTATION TYPE   1)= 0.00000000000000E+00
 MUTATION (CANCER STAGE   0, DESTABILIZATION/GATE   1, MUTATION TYPE   1)= 8.75000437525453E-08
 MUTATION (CANCER STAGE   1, DESTABILIZATION/GATE   1, MUTATION TYPE   1)= 8.75000437525453E-08
 AGE INTERVAL: 7.28280000000000E-01-
 -----------------------------------
 GROWTH   (CANCER STAGE   0, DESTABILIZATION/GATE   0, MUTATION TYPE   1)= 0.00000000000000E+00
 GROWTH   (CANCER STAGE   1, DESTABILIZATION/GATE   0, MUTATION TYPE   1)= 0.00000000000000E+00
 DEATH    (CANCER STAGE   0, DESTABILIZATION/GATE   0, MUTATION TYPE   1)= 0.00000000000000E+00
 DEATH    (CANCER STAGE   1, DESTABILIZATION/GATE   0, MUTATION TYPE   1)= 0.00000000000000E+00
 MUTATION (CANCER STAGE   0, DESTABILIZATION/GATE   0, MUTATION TYPE   1)= 8.75000008771665E-10
 MUTATION (CANCER STAGE   1, DESTABILIZATION/GATE   0, MUTATION TYPE   1)= 8.75000008771665E-10
 GATE-PASS(CANCER STAGE   0, DESTABILIZATION/GATE   0, MUTATION TYPE   1)= 9.33258454012767E-03
 GATE-PASS(CANCER STAGE   1, DESTABILIZATION/GATE   0, MUTATION TYPE   1)= 9.33258454012767E-03
 GROWTH   (CANCER STAGE   0, DESTABILIZATION/GATE   1, MUTATION TYPE   1)= 0.00000000000000E+00
 GROWTH   (CANCER STAGE   1, DESTABILIZATION/GATE   1, MUTATION TYPE   1)= 0.00000000000000E+00
 DEATH    (CANCER STAGE   0, DESTABILIZATION/GATE   1, MUTATION TYPE   1)= 0.00000000000000E+00
 DEATH    (CANCER STAGE   1, DESTABILIZATION/GATE   1, MUTATION TYPE   1)= 0.00000000000000E+00
 MUTATION (CANCER STAGE   0, DESTABILIZATION/GATE   1, MUTATION TYPE   1)= 8.75000437525453E-08
 MUTATION (CANCER STAGE   1, DESTABILIZATION/GATE   1, MUTATION TYPE   1)= 8.75000437525453E-08
 AGE INTERVAL: 2.66666666666667E+01-
 -----------------------------------
 GROWTH   (CANCER STAGE   0, DESTABILIZATION/GATE   0, MUTATION TYPE   1)= 0.00000000000000E+00
 GROWTH   (CANCER STAGE   1, DESTABILIZATION/GATE   0, MUTATION TYPE   1)= 0.00000000000000E+00
 DEATH    (CANCER STAGE   0, DESTABILIZATION/GATE   0, MUTATION TYPE   1)= 0.00000000000000E+00
 DEATH    (CANCER STAGE   1, DESTABILIZATION/GATE   0, MUTATION TYPE   1)= 0.00000000000000E+00
 MUTATION (CANCER STAGE   0, DESTABILIZATION/GATE   0, MUTATION TYPE   1)= 8.75000043289441E-09
 MUTATION (CANCER STAGE   1, DESTABILIZATION/GATE   0, MUTATION TYPE   1)= 8.75000043289441E-09
 GATE-PASS(CANCER STAGE   0, DESTABILIZATION/GATE   0, MUTATION TYPE   1)= 9.33258454012767E-03
 GATE-PASS(CANCER STAGE   1, DESTABILIZATION/GATE   0, MUTATION TYPE   1)= 9.33258454012767E-03
 GROWTH   (CANCER STAGE   0, DESTABILIZATION/GATE   1, MUTATION TYPE   1)= 0.00000000000000E+00
 GROWTH   (CANCER STAGE   1, DESTABILIZATION/GATE   1, MUTATION TYPE   1)= 0.00000000000000E+00
 DEATH    (CANCER STAGE   0, DESTABILIZATION/GATE   1, MUTATION TYPE   1)= 0.00000000000000E+00
 DEATH    (CANCER STAGE   1, DESTABILIZATION/GATE   1, MUTATION TYPE   1)= 0.00000000000000E+00
 MUTATION (CANCER STAGE   0, DESTABILIZATION/GATE   1, MUTATION TYPE   1)= 8.75000437525453E-08
 MUTATION (CANCER STAGE   1, DESTABILIZATION/GATE   1, MUTATION TYPE   1)= 8.75000437525453E-08
 AGE INTERVAL: 0.00000000000000E+00-
 -----------------------------------
 AGE INTERVAL: 7.28280000000000E-01-
 -----------------------------------
 AGE INTERVAL: 2.66666666666667E+01-
 -----------------------------------
 AGE 8.00000000000000E+01 INTEGRATED HAZARD 4.49253478174505E-04 HAZARD 1.68231567529764E-05 OK      16 BAD       6 FAIL       0
 CLOCK TIME USED 3.24000000022352E-01 SECONDS
 CPU TIME USED 4.68003000000001E-02 SECONDS
