# Supplementary material for: Mathematical models of tissue stem and transit target cell divisions and the risk of radiation- or smoking-associated cancer
Source: PLoS Comput Biol. 2017 Feb 14;13(2):e1005391. doi: 10.1371/journal.pcbi.1005391 (PMC5347390; doi:10.1371/journal.pcbi.1005391)
Supplement: S1 Supporting Information — (ZIP) [file pcbi.1005391.s002.zip › outmvkmultgatestochhaz_3_stage_stem_transit_ratio_100_G_1.1_D_0.71.lis]

 MINIMISATION ROUTINE FITTERMVKMULTGATESTOCHHAZ REVISED BY M P LITTLE 11 MARCH 2009
 GESTATION LENGTH   0.7283
 CONVERGENCE CRITERION 1.0000E-15 NUMBER OF INTEGRATION STEPS   100
 MINIMUM STEP LENGTH 1.0000E-25 INTEGRATOR SCALING "SMALL AMOUNT" 1.0000E-40
 INTEGRATOR SCALING THRESHOLD 1.0000E+00
 INTEGRATOR TYPE: BULIRSCH-STOER STIFF           
 MODEL  1 SCALING COEFFICIENT 1.00000000000000E+00
 =================================================
 Y(I,J) IN HAZARD THAT ARE SET TO ZERO
 -------------------------------------
 DESTABILIZATION/GATE LEVEL =    0 DESTABILIZATION TYPE =    1
 DESTABILIZATION/GATE LEVEL =    1 DESTABILIZATION TYPE =    1
 AGE INTERVAL: 0.00000000000000E+00-
 -----------------------------------
 GROWTH   (CANCER STAGE   0, DESTABILIZATION/GATE   0, MUTATION TYPE   1)= 2.56974980434977E+01
 GROWTH   (CANCER STAGE   1, DESTABILIZATION/GATE   0, MUTATION TYPE   1)= 1.10000000000000E+00
 GROWTH   (CANCER STAGE   2, DESTABILIZATION/GATE   0, MUTATION TYPE   1)= 1.10000000000000E+00
 DEATH    (CANCER STAGE   0, DESTABILIZATION/GATE   0, MUTATION TYPE   1)= 0.00000000000000E+00
 DEATH    (CANCER STAGE   1, DESTABILIZATION/GATE   0, MUTATION TYPE   1)= 7.10000000000000E-01
 DEATH    (CANCER STAGE   2, DESTABILIZATION/GATE   0, MUTATION TYPE   1)= 7.10000000000000E-01
 MUTATION (CANCER STAGE   0, DESTABILIZATION/GATE   0, MUTATION TYPE   1)= 1.20000001202971E-07
 MUTATION (CANCER STAGE   1, DESTABILIZATION/GATE   0, MUTATION TYPE   1)= 1.20000001202971E-07
 MUTATION (CANCER STAGE   2, DESTABILIZATION/GATE   0, MUTATION TYPE   1)= 1.20000001202971E-07
 GATE-PASS(CANCER STAGE   0, DESTABILIZATION/GATE   0, MUTATION TYPE   1)= 9.33258454012772E-03
 GATE-PASS(CANCER STAGE   1, DESTABILIZATION/GATE   0, MUTATION TYPE   1)= 9.33258454012772E-03
 GATE-PASS(CANCER STAGE   2, DESTABILIZATION/GATE   0, MUTATION TYPE   1)= 9.33258454012772E-03
 GROWTH   (CANCER STAGE   0, DESTABILIZATION/GATE   1, MUTATION TYPE   1)= 2.66974980434977E+01
 GROWTH   (CANCER STAGE   1, DESTABILIZATION/GATE   1, MUTATION TYPE   1)= 1.10000000000000E+00
 GROWTH   (CANCER STAGE   2, DESTABILIZATION/GATE   1, MUTATION TYPE   1)= 1.10000000000000E+00
 DEATH    (CANCER STAGE   0, DESTABILIZATION/GATE   1, MUTATION TYPE   1)= 0.00000000000000E+00
 DEATH    (CANCER STAGE   1, DESTABILIZATION/GATE   1, MUTATION TYPE   1)= 7.10000000000000E-01
 DEATH    (CANCER STAGE   2, DESTABILIZATION/GATE   1, MUTATION TYPE   1)= 7.10000000000000E-01
 MUTATION (CANCER STAGE   0, DESTABILIZATION/GATE   1, MUTATION TYPE   1)= 1.20000060003491E-05
 MUTATION (CANCER STAGE   1, DESTABILIZATION/GATE   1, MUTATION TYPE   1)= 1.20000060003491E-05
 MUTATION (CANCER STAGE   2, DESTABILIZATION/GATE   1, MUTATION TYPE   1)= 1.20000060003491E-05
 AGE INTERVAL: 7.28280000000000E-01-
 -----------------------------------
 GROWTH   (CANCER STAGE   0, DESTABILIZATION/GATE   0, MUTATION TYPE   1)= 0.00000000000000E+00
 GROWTH   (CANCER STAGE   1, DESTABILIZATION/GATE   0, MUTATION TYPE   1)= 1.10000000000000E+00
 GROWTH   (CANCER STAGE   2, DESTABILIZATION/GATE   0, MUTATION TYPE   1)= 1.10000000000000E+00
 DEATH    (CANCER STAGE   0, DESTABILIZATION/GATE   0, MUTATION TYPE   1)= 0.00000000000000E+00
 DEATH    (CANCER STAGE   1, DESTABILIZATION/GATE   0, MUTATION TYPE   1)= 7.10000000000000E-01
 DEATH    (CANCER STAGE   2, DESTABILIZATION/GATE   0, MUTATION TYPE   1)= 7.10000000000000E-01
 MUTATION (CANCER STAGE   0, DESTABILIZATION/GATE   0, MUTATION TYPE   1)= 1.20000001202971E-07
 MUTATION (CANCER STAGE   1, DESTABILIZATION/GATE   0, MUTATION TYPE   1)= 1.20000001202971E-07
 MUTATION (CANCER STAGE   2, DESTABILIZATION/GATE   0, MUTATION TYPE   1)= 1.20000001202971E-07
 GATE-PASS(CANCER STAGE   0, DESTABILIZATION/GATE   0, MUTATION TYPE   1)= 9.33258454012772E-03
 GATE-PASS(CANCER STAGE   1, DESTABILIZATION/GATE   0, MUTATION TYPE   1)= 9.33258454012772E-03
 GATE-PASS(CANCER STAGE   2, DESTABILIZATION/GATE   0, MUTATION TYPE   1)= 9.33258454012772E-03
 GROWTH   (CANCER STAGE   0, DESTABILIZATION/GATE   1, MUTATION TYPE   1)= 0.00000000000000E+00
 GROWTH   (CANCER STAGE   1, DESTABILIZATION/GATE   1, MUTATION TYPE   1)= 1.10000000000000E+00
 GROWTH   (CANCER STAGE   2, DESTABILIZATION/GATE   1, MUTATION TYPE   1)= 1.10000000000000E+00
 DEATH    (CANCER STAGE   0, DESTABILIZATION/GATE   1, MUTATION TYPE   1)= 0.00000000000000E+00
 DEATH    (CANCER STAGE   1, DESTABILIZATION/GATE   1, MUTATION TYPE   1)= 7.10000000000000E-01
 DEATH    (CANCER STAGE   2, DESTABILIZATION/GATE   1, MUTATION TYPE   1)= 7.10000000000000E-01
 MUTATION (CANCER STAGE   0, DESTABILIZATION/GATE   1, MUTATION TYPE   1)= 1.20000060003491E-05
 MUTATION (CANCER STAGE   1, DESTABILIZATION/GATE   1, MUTATION TYPE   1)= 1.20000060003491E-05
 MUTATION (CANCER STAGE   2, DESTABILIZATION/GATE   1, MUTATION TYPE   1)= 1.20000060003491E-05
 AGE INTERVAL: 2.66666666666667E+01-
 -----------------------------------
 GROWTH   (CANCER STAGE   0, DESTABILIZATION/GATE   0, MUTATION TYPE   1)= 0.00000000000000E+00
 GROWTH   (CANCER STAGE   1, DESTABILIZATION/GATE   0, MUTATION TYPE   1)= 1.10000000000000E+00
 GROWTH   (CANCER STAGE   2, DESTABILIZATION/GATE   0, MUTATION TYPE   1)= 1.10000000000000E+00
 DEATH    (CANCER STAGE   0, DESTABILIZATION/GATE   0, MUTATION TYPE   1)= 0.00000000000000E+00
 DEATH    (CANCER STAGE   1, DESTABILIZATION/GATE   0, MUTATION TYPE   1)= 7.10000000000000E-01
 DEATH    (CANCER STAGE   2, DESTABILIZATION/GATE   0, MUTATION TYPE   1)= 7.10000000000000E-01
 MUTATION (CANCER STAGE   0, DESTABILIZATION/GATE   0, MUTATION TYPE   1)= 1.20000001202971E-07
 MUTATION (CANCER STAGE   1, DESTABILIZATION/GATE   0, MUTATION TYPE   1)= 1.20000001202971E-07
 MUTATION (CANCER STAGE   2, DESTABILIZATION/GATE   0, MUTATION TYPE   1)= 1.20000001202971E-07
 GATE-PASS(CANCER STAGE   0, DESTABILIZATION/GATE   0, MUTATION TYPE   1)= 9.33258454012772E-03
 GATE-PASS(CANCER STAGE   1, DESTABILIZATION/GATE   0, MUTATION TYPE   1)= 9.33258454012772E-03
 GATE-PASS(CANCER STAGE   2, DESTABILIZATION/GATE   0, MUTATION TYPE   1)= 9.33258454012772E-03
 GROWTH   (CANCER STAGE   0, DESTABILIZATION/GATE   1, MUTATION TYPE   1)= 0.00000000000000E+00
 GROWTH   (CANCER STAGE   1, DESTABILIZATION/GATE   1, MUTATION TYPE   1)= 1.10000000000000E+00
 GROWTH   (CANCER STAGE   2, DESTABILIZATION/GATE   1, MUTATION TYPE   1)= 1.10000000000000E+00
 DEATH    (CANCER STAGE   0, DESTABILIZATION/GATE   1, MUTATION TYPE   1)= 0.00000000000000E+00
 DEATH    (CANCER STAGE   1, DESTABILIZATION/GATE   1, MUTATION TYPE   1)= 7.10000000000000E-01
 DEATH    (CANCER STAGE   2, DESTABILIZATION/GATE   1, MUTATION TYPE   1)= 7.10000000000000E-01
 MUTATION (CANCER STAGE   0, DESTABILIZATION/GATE   1, MUTATION TYPE   1)= 1.20000060003491E-05
 MUTATION (CANCER STAGE   1, DESTABILIZATION/GATE   1, MUTATION TYPE   1)= 1.20000060003491E-05
 MUTATION (CANCER STAGE   2, DESTABILIZATION/GATE   1, MUTATION TYPE   1)= 1.20000060003491E-05
 AGE INTERVAL: 0.00000000000000E+00-
 -----------------------------------
 AGE INTERVAL: 7.28280000000000E-01-
 -----------------------------------
 AGE INTERVAL: 2.66666666666667E+01-
 -----------------------------------
 AGE 8.00000000000000E+01 INTEGRATED HAZARD 8.17775294614842E+00 HAZARD 5.44724837018092E-02 OK      41 BAD       2 FAIL       0
 CLOCK TIME USED 4.25000000046566E-01 SECONDS
 CPU TIME USED 7.80005000000000E-02 SECONDS
 MINIMISATION ROUTINE FITTERMVKMULTGATESTOCHHAZ REVISED BY M P LITTLE 11 MARCH 2009
 GESTATION LENGTH   0.7283
 CONVERGENCE CRITERION 1.0000E-15 NUMBER OF INTEGRATION STEPS   100
 MINIMUM STEP LENGTH 1.0000E-25 INTEGRATOR SCALING "SMALL AMOUNT" 1.0000E-40
 INTEGRATOR SCALING THRESHOLD 1.0000E+00
 INTEGRATOR TYPE: BULIRSCH-STOER STIFF           
 MODEL  1 SCALING COEFFICIENT 1.00000000000000E+00
 =================================================
 Y(I,J) IN HAZARD THAT ARE SET TO ZERO
 -------------------------------------
 DESTABILIZATION/GATE LEVEL =    0 DESTABILIZATION TYPE =    1
 DESTABILIZATION/GATE LEVEL =    1 DESTABILIZATION TYPE =    1
 AGE INTERVAL: 0.00000000000000E+00-
 -----------------------------------
 GROWTH   (CANCER STAGE   0, DESTABILIZATION/GATE   0, MUTATION TYPE   1)= 2.56974980434977E+01
 GROWTH   (CANCER STAGE   1, DESTABILIZATION/GATE   0, MUTATION TYPE   1)= 1.10000000000000E+00
 GROWTH   (CANCER STAGE   2, DESTABILIZATION/GATE   0, MUTATION TYPE   1)= 1.10000000000000E+00
 DEATH    (CANCER STAGE   0, DESTABILIZATION/GATE   0, MUTATION TYPE   1)= 0.00000000000000E+00
 DEATH    (CANCER STAGE   1, DESTABILIZATION/GATE   0, MUTATION TYPE   1)= 7.10000000000000E-01
 DEATH    (CANCER STAGE   2, DESTABILIZATION/GATE   0, MUTATION TYPE   1)= 7.10000000000000E-01
 MUTATION (CANCER STAGE   0, DESTABILIZATION/GATE   0, MUTATION TYPE   1)= 1.20000001202971E-07
 MUTATION (CANCER STAGE   1, DESTABILIZATION/GATE   0, MUTATION TYPE   1)= 1.20000001202971E-07
 MUTATION (CANCER STAGE   2, DESTABILIZATION/GATE   0, MUTATION TYPE   1)= 1.20000001202971E-07
 GATE-PASS(CANCER STAGE   0, DESTABILIZATION/GATE   0, MUTATION TYPE   1)= 9.33258454012772E-03
 GATE-PASS(CANCER STAGE   1, DESTABILIZATION/GATE   0, MUTATION TYPE   1)= 9.33258454012772E-03
 GATE-PASS(CANCER STAGE   2, DESTABILIZATION/GATE   0, MUTATION TYPE   1)= 9.33258454012772E-03
 GROWTH   (CANCER STAGE   0, DESTABILIZATION/GATE   1, MUTATION TYPE   1)= 2.66974980434977E+01
 GROWTH   (CANCER STAGE   1, DESTABILIZATION/GATE   1, MUTATION TYPE   1)= 1.10000000000000E+00
 GROWTH   (CANCER STAGE   2, DESTABILIZATION/GATE   1, MUTATION TYPE   1)= 1.10000000000000E+00
 DEATH    (CANCER STAGE   0, DESTABILIZATION/GATE   1, MUTATION TYPE   1)= 0.00000000000000E+00
 DEATH    (CANCER STAGE   1, DESTABILIZATION/GATE   1, MUTATION TYPE   1)= 7.10000000000000E-01
 DEATH    (CANCER STAGE   2, DESTABILIZATION/GATE   1, MUTATION TYPE   1)= 7.10000000000000E-01
 MUTATION (CANCER STAGE   0, DESTABILIZATION/GATE   1, MUTATION TYPE   1)= 1.20000060003491E-05
 MUTATION (CANCER STAGE   1, DESTABILIZATION/GATE   1, MUTATION TYPE   1)= 1.20000060003491E-05
 MUTATION (CANCER STAGE   2, DESTABILIZATION/GATE   1, MUTATION TYPE   1)= 1.20000060003491E-05
 AGE INTERVAL: 7.28280000000000E-01-
 -----------------------------------
 GROWTH   (CANCER STAGE   0, DESTABILIZATION/GATE   0, MUTATION TYPE   1)= 0.00000000000000E+00
 GROWTH   (CANCER STAGE   1, DESTABILIZATION/GATE   0, MUTATION TYPE   1)= 1.10000000000000E+00
 GROWTH   (CANCER STAGE   2, DESTABILIZATION/GATE   0, MUTATION TYPE   1)= 1.10000000000000E+00
 DEATH    (CANCER STAGE   0, DESTABILIZATION/GATE   0, MUTATION TYPE   1)= 0.00000000000000E+00
 DEATH    (CANCER STAGE   1, DESTABILIZATION/GATE   0, MUTATION TYPE   1)= 7.10000000000000E-01
 DEATH    (CANCER STAGE   2, DESTABILIZATION/GATE   0, MUTATION TYPE   1)= 7.10000000000000E-01
 MUTATION (CANCER STAGE   0, DESTABILIZATION/GATE   0, MUTATION TYPE   1)= 1.20000001202971E-07
 MUTATION (CANCER STAGE   1, DESTABILIZATION/GATE   0, MUTATION TYPE   1)= 1.20000001202971E-07
 MUTATION (CANCER STAGE   2, DESTABILIZATION/GATE   0, MUTATION TYPE   1)= 1.20000001202971E-07
 GATE-PASS(CANCER STAGE   0, DESTABILIZATION/GATE   0, MUTATION TYPE   1)= 9.33258454012772E-03
 GATE-PASS(CANCER STAGE   1, DESTABILIZATION/GATE   0, MUTATION TYPE   1)= 9.33258454012772E-03
 GATE-PASS(CANCER STAGE   2, DESTABILIZATION/GATE   0, MUTATION TYPE   1)= 9.33258454012772E-03
 GROWTH   (CANCER STAGE   0, DESTABILIZATION/GATE   1, MUTATION TYPE   1)= 0.00000000000000E+00
 GROWTH   (CANCER STAGE   1, DESTABILIZATION/GATE   1, MUTATION TYPE   1)= 1.10000000000000E+00
 GROWTH   (CANCER STAGE   2, DESTABILIZATION/GATE   1, MUTATION TYPE   1)= 1.10000000000000E+00
 DEATH    (CANCER STAGE   0, DESTABILIZATION/GATE   1, MUTATION TYPE   1)= 0.00000000000000E+00
 DEATH    (CANCER STAGE   1, DESTABILIZATION/GATE   1, MUTATION TYPE   1)= 7.10000000000000E-01
 DEATH    (CANCER STAGE   2, DESTABILIZATION/GATE   1, MUTATION TYPE   1)= 7.10000000000000E-01
 MUTATION (CANCER STAGE   0, DESTABILIZATION/GATE   1, MUTATION TYPE   1)= 1.20000060003491E-05
 MUTATION (CANCER STAGE   1, DESTABILIZATION/GATE   1, MUTATION TYPE   1)= 1.20000060003491E-05
 MUTATION (CANCER STAGE   2, DESTABILIZATION/GATE   1, MUTATION TYPE   1)= 1.20000060003491E-05
 AGE INTERVAL: 2.66666666666667E+01-
 -----------------------------------
 GROWTH   (CANCER STAGE   0, DESTABILIZATION/GATE   0, MUTATION TYPE   1)= 0.00000000000000E+00
 GROWTH   (CANCER STAGE   1, DESTABILIZATION/GATE   0, MUTATION TYPE   1)= 1.10000000000000E+00
 GROWTH   (CANCER STAGE   2, DESTABILIZATION/GATE   0, MUTATION TYPE   1)= 1.10000000000000E+00
 DEATH    (CANCER STAGE   0, DESTABILIZATION/GATE   0, MUTATION TYPE   1)= 0.00000000000000E+00
 DEATH    (CANCER STAGE   1, DESTABILIZATION/GATE   0, MUTATION TYPE   1)= 7.10000000000000E-01
 DEATH    (CANCER STAGE   2, DESTABILIZATION/GATE   0, MUTATION TYPE   1)= 7.10000000000000E-01
 MUTATION (CANCER STAGE   0, DESTABILIZATION/GATE   0, MUTATION TYPE   1)= 1.44000000788205E-07
 MUTATION (CANCER STAGE   1, DESTABILIZATION/GATE   0, MUTATION TYPE   1)= 1.44000000788205E-07
 MUTATION (CANCER STAGE   2, DESTABILIZATION/GATE   0, MUTATION TYPE   1)= 1.44000000788205E-07
 GATE-PASS(CANCER STAGE   0, DESTABILIZATION/GATE   0, MUTATION TYPE   1)= 9.33258454012772E-03
 GATE-PASS(CANCER STAGE   1, DESTABILIZATION/GATE   0, MUTATION TYPE   1)= 9.33258454012772E-03
 GATE-PASS(CANCER STAGE   2, DESTABILIZATION/GATE   0, MUTATION TYPE   1)= 9.33258454012772E-03
 GROWTH   (CANCER STAGE   0, DESTABILIZATION/GATE   1, MUTATION TYPE   1)= 0.00000000000000E+00
 GROWTH   (CANCER STAGE   1, DESTABILIZATION/GATE   1, MUTATION TYPE   1)= 1.10000000000000E+00
 GROWTH   (CANCER STAGE   2, DESTABILIZATION/GATE   1, MUTATION TYPE   1)= 1.10000000000000E+00
 DEATH    (CANCER STAGE   0, DESTABILIZATION/GATE   1, MUTATION TYPE   1)= 0.00000000000000E+00
 DEATH    (CANCER STAGE   1, DESTABILIZATION/GATE   1, MUTATION TYPE   1)= 7.10000000000000E-01
 DEATH    (CANCER STAGE   2, DESTABILIZATION/GATE   1, MUTATION TYPE   1)= 7.10000000000000E-01
 MUTATION (CANCER STAGE   0, DESTABILIZATION/GATE   1, MUTATION TYPE   1)= 1.44000086404210E-05
 MUTATION (CANCER STAGE   1, DESTABILIZATION/GATE   1, MUTATION TYPE   1)= 1.44000086404210E-05
 MUTATION (CANCER STAGE   2, DESTABILIZATION/GATE   1, MUTATION TYPE   1)= 1.44000086404210E-05
 AGE INTERVAL: 0.00000000000000E+00-
 -----------------------------------
 AGE INTERVAL: 7.28280000000000E-01-
 -----------------------------------
 AGE INTERVAL: 2.66666666666667E+01-
 -----------------------------------
 AGE 8.00000000000000E+01 INTEGRATED HAZARD 8.31374191557268E+00 HAZARD 5.82813529644078E-02 OK      40 BAD       2 FAIL       0
 CLOCK TIME USED 3.93999999854714E-01 SECONDS
 CPU TIME USED 6.24004000000000E-02 SECONDS
 MINIMISATION ROUTINE FITTERMVKMULTGATESTOCHHAZ REVISED BY M P LITTLE 11 MARCH 2009
 GESTATION LENGTH   0.7283
 CONVERGENCE CRITERION 1.0000E-15 NUMBER OF INTEGRATION STEPS   100
 MINIMUM STEP LENGTH 1.0000E-25 INTEGRATOR SCALING "SMALL AMOUNT" 1.0000E-40
 INTEGRATOR SCALING THRESHOLD 1.0000E+00
 INTEGRATOR TYPE: BULIRSCH-STOER STIFF           
 MODEL  1 SCALING COEFFICIENT 1.00000000000000E+00
 =================================================
 Y(I,J) IN HAZARD THAT ARE SET TO ZERO
 -------------------------------------
 DESTABILIZATION/GATE LEVEL =    0 DESTABILIZATION TYPE =    1
 DESTABILIZATION/GATE LEVEL =    1 DESTABILIZATION TYPE =    1
 AGE INTERVAL: 0.00000000000000E+00-
 -----------------------------------
 GROWTH   (CANCER STAGE   0, DESTABILIZATION/GATE   0, MUTATION TYPE   1)= 2.56974980434977E+01
 GROWTH   (CANCER STAGE   1, DESTABILIZATION/GATE   0, MUTATION TYPE   1)= 1.10000000000000E+00
 GROWTH   (CANCER STAGE   2, DESTABILIZATION/GATE   0, MUTATION TYPE   1)= 1.10000000000000E+00
 DEATH    (CANCER STAGE   0, DESTABILIZATION/GATE   0, MUTATION TYPE   1)= 0.00000000000000E+00
 DEATH    (CANCER STAGE   1, DESTABILIZATION/GATE   0, MUTATION TYPE   1)= 7.10000000000000E-01
 DEATH    (CANCER STAGE   2, DESTABILIZATION/GATE   0, MUTATION TYPE   1)= 7.10000000000000E-01
 MUTATION (CANCER STAGE   0, DESTABILIZATION/GATE   0, MUTATION TYPE   1)= 1.20000001202971E-07
 MUTATION (CANCER STAGE   1, DESTABILIZATION/GATE   0, MUTATION TYPE   1)= 1.20000001202971E-07
 MUTATION (CANCER STAGE   2, DESTABILIZATION/GATE   0, MUTATION TYPE   1)= 1.20000001202971E-07
 GATE-PASS(CANCER STAGE   0, DESTABILIZATION/GATE   0, MUTATION TYPE   1)= 9.33258454012772E-03
 GATE-PASS(CANCER STAGE   1, DESTABILIZATION/GATE   0, MUTATION TYPE   1)= 9.33258454012772E-03
 GATE-PASS(CANCER STAGE   2, DESTABILIZATION/GATE   0, MUTATION TYPE   1)= 9.33258454012772E-03
 GROWTH   (CANCER STAGE   0, DESTABILIZATION/GATE   1, MUTATION TYPE   1)= 2.66974980434977E+01
 GROWTH   (CANCER STAGE   1, DESTABILIZATION/GATE   1, MUTATION TYPE   1)= 1.10000000000000E+00
 GROWTH   (CANCER STAGE   2, DESTABILIZATION/GATE   1, MUTATION TYPE   1)= 1.10000000000000E+00
 DEATH    (CANCER STAGE   0, DESTABILIZATION/GATE   1, MUTATION TYPE   1)= 0.00000000000000E+00
 DEATH    (CANCER STAGE   1, DESTABILIZATION/GATE   1, MUTATION TYPE   1)= 7.10000000000000E-01
 DEATH    (CANCER STAGE   2, DESTABILIZATION/GATE   1, MUTATION TYPE   1)= 7.10000000000000E-01
 MUTATION (CANCER STAGE   0, DESTABILIZATION/GATE   1, MUTATION TYPE   1)= 1.20000060003491E-05
 MUTATION (CANCER STAGE   1, DESTABILIZATION/GATE   1, MUTATION TYPE   1)= 1.20000060003491E-05
 MUTATION (CANCER STAGE   2, DESTABILIZATION/GATE   1, MUTATION TYPE   1)= 1.20000060003491E-05
 AGE INTERVAL: 7.28280000000000E-01-
 -----------------------------------
 GROWTH   (CANCER STAGE   0, DESTABILIZATION/GATE   0, MUTATION TYPE   1)= 0.00000000000000E+00
 GROWTH   (CANCER STAGE   1, DESTABILIZATION/GATE   0, MUTATION TYPE   1)= 1.10000000000000E+00
 GROWTH   (CANCER STAGE   2, DESTABILIZATION/GATE   0, MUTATION TYPE   1)= 1.10000000000000E+00
 DEATH    (CANCER STAGE   0, DESTABILIZATION/GATE   0, MUTATION TYPE   1)= 0.00000000000000E+00
 DEATH    (CANCER STAGE   1, DESTABILIZATION/GATE   0, MUTATION TYPE   1)= 7.10000000000000E-01
 DEATH    (CANCER STAGE   2, DESTABILIZATION/GATE   0, MUTATION TYPE   1)= 7.10000000000000E-01
 MUTATION (CANCER STAGE   0, DESTABILIZATION/GATE   0, MUTATION TYPE   1)= 1.20000001202971E-07
 MUTATION (CANCER STAGE   1, DESTABILIZATION/GATE   0, MUTATION TYPE   1)= 1.20000001202971E-07
 MUTATION (CANCER STAGE   2, DESTABILIZATION/GATE   0, MUTATION TYPE   1)= 1.20000001202971E-07
 GATE-PASS(CANCER STAGE   0, DESTABILIZATION/GATE   0, MUTATION TYPE   1)= 9.33258454012772E-03
 GATE-PASS(CANCER STAGE   1, DESTABILIZATION/GATE   0, MUTATION TYPE   1)= 9.33258454012772E-03
 GATE-PASS(CANCER STAGE   2, DESTABILIZATION/GATE   0, MUTATION TYPE   1)= 9.33258454012772E-03
 GROWTH   (CANCER STAGE   0, DESTABILIZATION/GATE   1, MUTATION TYPE   1)= 0.00000000000000E+00
 GROWTH   (CANCER STAGE   1, DESTABILIZATION/GATE   1, MUTATION TYPE   1)= 1.10000000000000E+00
 GROWTH   (CANCER STAGE   2, DESTABILIZATION/GATE   1, MUTATION TYPE   1)= 1.10000000000000E+00
 DEATH    (CANCER STAGE   0, DESTABILIZATION/GATE   1, MUTATION TYPE   1)= 0.00000000000000E+00
 DEATH    (CANCER STAGE   1, DESTABILIZATION/GATE   1, MUTATION TYPE   1)= 7.10000000000000E-01
 DEATH    (CANCER STAGE   2, DESTABILIZATION/GATE   1, MUTATION TYPE   1)= 7.10000000000000E-01
 MUTATION (CANCER STAGE   0, DESTABILIZATION/GATE   1, MUTATION TYPE   1)= 1.20000060003491E-05
 MUTATION (CANCER STAGE   1, DESTABILIZATION/GATE   1, MUTATION TYPE   1)= 1.20000060003491E-05
 MUTATION (CANCER STAGE   2, DESTABILIZATION/GATE   1, MUTATION TYPE   1)= 1.20000060003491E-05
 AGE INTERVAL: 2.66666666666667E+01-
 -----------------------------------
 GROWTH   (CANCER STAGE   0, DESTABILIZATION/GATE   0, MUTATION TYPE   1)= 0.00000000000000E+00
 GROWTH   (CANCER STAGE   1, DESTABILIZATION/GATE   0, MUTATION TYPE   1)= 1.10000000000000E+00
 GROWTH   (CANCER STAGE   2, DESTABILIZATION/GATE   0, MUTATION TYPE   1)= 1.10000000000000E+00
 DEATH    (CANCER STAGE   0, DESTABILIZATION/GATE   0, MUTATION TYPE   1)= 0.00000000000000E+00
 DEATH    (CANCER STAGE   1, DESTABILIZATION/GATE   0, MUTATION TYPE   1)= 7.10000000000000E-01
 DEATH    (CANCER STAGE   2, DESTABILIZATION/GATE   0, MUTATION TYPE   1)= 7.10000000000000E-01
 MUTATION (CANCER STAGE   0, DESTABILIZATION/GATE   0, MUTATION TYPE   1)= 1.80000001588323E-07
 MUTATION (CANCER STAGE   1, DESTABILIZATION/GATE   0, MUTATION TYPE   1)= 1.80000001588323E-07
 MUTATION (CANCER STAGE   2, DESTABILIZATION/GATE   0, MUTATION TYPE   1)= 1.80000001588323E-07
 GATE-PASS(CANCER STAGE   0, DESTABILIZATION/GATE   0, MUTATION TYPE   1)= 9.33258454012772E-03
 GATE-PASS(CANCER STAGE   1, DESTABILIZATION/GATE   0, MUTATION TYPE   1)= 9.33258454012772E-03
 GATE-PASS(CANCER STAGE   2, DESTABILIZATION/GATE   0, MUTATION TYPE   1)= 9.33258454012772E-03
 GROWTH   (CANCER STAGE   0, DESTABILIZATION/GATE   1, MUTATION TYPE   1)= 0.00000000000000E+00
 GROWTH   (CANCER STAGE   1, DESTABILIZATION/GATE   1, MUTATION TYPE   1)= 1.10000000000000E+00
 GROWTH   (CANCER STAGE   2, DESTABILIZATION/GATE   1, MUTATION TYPE   1)= 1.10000000000000E+00
 DEATH    (CANCER STAGE   0, DESTABILIZATION/GATE   1, MUTATION TYPE   1)= 0.00000000000000E+00
 DEATH    (CANCER STAGE   1, DESTABILIZATION/GATE   1, MUTATION TYPE   1)= 7.10000000000000E-01
 DEATH    (CANCER STAGE   2, DESTABILIZATION/GATE   1, MUTATION TYPE   1)= 7.10000000000000E-01
 MUTATION (CANCER STAGE   0, DESTABILIZATION/GATE   1, MUTATION TYPE   1)= 1.80000134998650E-05
 MUTATION (CANCER STAGE   1, DESTABILIZATION/GATE   1, MUTATION TYPE   1)= 1.80000134998650E-05
 MUTATION (CANCER STAGE   2, DESTABILIZATION/GATE   1, MUTATION TYPE   1)= 1.80000134998650E-05
 AGE INTERVAL: 0.00000000000000E+00-
 -----------------------------------
 AGE INTERVAL: 7.28280000000000E-01-
 -----------------------------------
 AGE INTERVAL: 2.66666666666667E+01-
 -----------------------------------
 AGE 8.00000000000000E+01 INTEGRATED HAZARD 8.50145109979625E+00 HAZARD 6.20758255093724E-02 OK      40 BAD       2 FAIL       0
 CLOCK TIME USED 4.05000000027940E-01 SECONDS
 CPU TIME USED 6.24004000000000E-02 SECONDS
 MINIMISATION ROUTINE FITTERMVKMULTGATESTOCHHAZ REVISED BY M P LITTLE 11 MARCH 2009
 GESTATION LENGTH   0.7283
 CONVERGENCE CRITERION 1.0000E-15 NUMBER OF INTEGRATION STEPS   100
 MINIMUM STEP LENGTH 1.0000E-25 INTEGRATOR SCALING "SMALL AMOUNT" 1.0000E-40
 INTEGRATOR SCALING THRESHOLD 1.0000E+00
 INTEGRATOR TYPE: BULIRSCH-STOER STIFF           
 MODEL  1 SCALING COEFFICIENT 1.00000000000000E+00
 =================================================
 Y(I,J) IN HAZARD THAT ARE SET TO ZERO
 -------------------------------------
 DESTABILIZATION/GATE LEVEL =    0 DESTABILIZATION TYPE =    1
 DESTABILIZATION/GATE LEVEL =    1 DESTABILIZATION TYPE =    1
 AGE INTERVAL: 0.00000000000000E+00-
 -----------------------------------
 GROWTH   (CANCER STAGE   0, DESTABILIZATION/GATE   0, MUTATION TYPE   1)= 2.56974980434977E+01
 GROWTH   (CANCER STAGE   1, DESTABILIZATION/GATE   0, MUTATION TYPE   1)= 1.10000000000000E+00
 GROWTH   (CANCER STAGE   2, DESTABILIZATION/GATE   0, MUTATION TYPE   1)= 1.10000000000000E+00
 DEATH    (CANCER STAGE   0, DESTABILIZATION/GATE   0, MUTATION TYPE   1)= 0.00000000000000E+00
 DEATH    (CANCER STAGE   1, DESTABILIZATION/GATE   0, MUTATION TYPE   1)= 7.10000000000000E-01
 DEATH    (CANCER STAGE   2, DESTABILIZATION/GATE   0, MUTATION TYPE   1)= 7.10000000000000E-01
 MUTATION (CANCER STAGE   0, DESTABILIZATION/GATE   0, MUTATION TYPE   1)= 1.20000001202971E-07
 MUTATION (CANCER STAGE   1, DESTABILIZATION/GATE   0, MUTATION TYPE   1)= 1.20000001202971E-07
 MUTATION (CANCER STAGE   2, DESTABILIZATION/GATE   0, MUTATION TYPE   1)= 1.20000001202971E-07
 GATE-PASS(CANCER STAGE   0, DESTABILIZATION/GATE   0, MUTATION TYPE   1)= 9.33258454012772E-03
 GATE-PASS(CANCER STAGE   1, DESTABILIZATION/GATE   0, MUTATION TYPE   1)= 9.33258454012772E-03
 GATE-PASS(CANCER STAGE   2, DESTABILIZATION/GATE   0, MUTATION TYPE   1)= 9.33258454012772E-03
 GROWTH   (CANCER STAGE   0, DESTABILIZATION/GATE   1, MUTATION TYPE   1)= 2.66974980434977E+01
 GROWTH   (CANCER STAGE   1, DESTABILIZATION/GATE   1, MUTATION TYPE   1)= 1.10000000000000E+00
 GROWTH   (CANCER STAGE   2, DESTABILIZATION/GATE   1, MUTATION TYPE   1)= 1.10000000000000E+00
 DEATH    (CANCER STAGE   0, DESTABILIZATION/GATE   1, MUTATION TYPE   1)= 0.00000000000000E+00
 DEATH    (CANCER STAGE   1, DESTABILIZATION/GATE   1, MUTATION TYPE   1)= 7.10000000000000E-01
 DEATH    (CANCER STAGE   2, DESTABILIZATION/GATE   1, MUTATION TYPE   1)= 7.10000000000000E-01
 MUTATION (CANCER STAGE   0, DESTABILIZATION/GATE   1, MUTATION TYPE   1)= 1.20000060003491E-05
 MUTATION (CANCER STAGE   1, DESTABILIZATION/GATE   1, MUTATION TYPE   1)= 1.20000060003491E-05
 MUTATION (CANCER STAGE   2, DESTABILIZATION/GATE   1, MUTATION TYPE   1)= 1.20000060003491E-05
 AGE INTERVAL: 7.28280000000000E-01-
 -----------------------------------
 GROWTH   (CANCER STAGE   0, DESTABILIZATION/GATE   0, MUTATION TYPE   1)= 0.00000000000000E+00
 GROWTH   (CANCER STAGE   1, DESTABILIZATION/GATE   0, MUTATION TYPE   1)= 1.10000000000000E+00
 GROWTH   (CANCER STAGE   2, DESTABILIZATION/GATE   0, MUTATION TYPE   1)= 1.10000000000000E+00
 DEATH    (CANCER STAGE   0, DESTABILIZATION/GATE   0, MUTATION TYPE   1)= 0.00000000000000E+00
 DEATH    (CANCER STAGE   1, DESTABILIZATION/GATE   0, MUTATION TYPE   1)= 7.10000000000000E-01
 DEATH    (CANCER STAGE   2, DESTABILIZATION/GATE   0, MUTATION TYPE   1)= 7.10000000000000E-01
 MUTATION (CANCER STAGE   0, DESTABILIZATION/GATE   0, MUTATION TYPE   1)= 1.20000001202971E-07
 MUTATION (CANCER STAGE   1, DESTABILIZATION/GATE   0, MUTATION TYPE   1)= 1.20000001202971E-07
 MUTATION (CANCER STAGE   2, DESTABILIZATION/GATE   0, MUTATION TYPE   1)= 1.20000001202971E-07
 GATE-PASS(CANCER STAGE   0, DESTABILIZATION/GATE   0, MUTATION TYPE   1)= 9.33258454012772E-03
 GATE-PASS(CANCER STAGE   1, DESTABILIZATION/GATE   0, MUTATION TYPE   1)= 9.33258454012772E-03
 GATE-PASS(CANCER STAGE   2, DESTABILIZATION/GATE   0, MUTATION TYPE   1)= 9.33258454012772E-03
 GROWTH   (CANCER STAGE   0, DESTABILIZATION/GATE   1, MUTATION TYPE   1)= 0.00000000000000E+00
 GROWTH   (CANCER STAGE   1, DESTABILIZATION/GATE   1, MUTATION TYPE   1)= 1.10000000000000E+00
 GROWTH   (CANCER STAGE   2, DESTABILIZATION/GATE   1, MUTATION TYPE   1)= 1.10000000000000E+00
 DEATH    (CANCER STAGE   0, DESTABILIZATION/GATE   1, MUTATION TYPE   1)= 0.00000000000000E+00
 DEATH    (CANCER STAGE   1, DESTABILIZATION/GATE   1, MUTATION TYPE   1)= 7.10000000000000E-01
 DEATH    (CANCER STAGE   2, DESTABILIZATION/GATE   1, MUTATION TYPE   1)= 7.10000000000000E-01
 MUTATION (CANCER STAGE   0, DESTABILIZATION/GATE   1, MUTATION TYPE   1)= 1.20000060003491E-05
 MUTATION (CANCER STAGE   1, DESTABILIZATION/GATE   1, MUTATION TYPE   1)= 1.20000060003491E-05
 MUTATION (CANCER STAGE   2, DESTABILIZATION/GATE   1, MUTATION TYPE   1)= 1.20000060003491E-05
 AGE INTERVAL: 2.66666666666667E+01-
 -----------------------------------
 GROWTH   (CANCER STAGE   0, DESTABILIZATION/GATE   0, MUTATION TYPE   1)= 0.00000000000000E+00
 GROWTH   (CANCER STAGE   1, DESTABILIZATION/GATE   0, MUTATION TYPE   1)= 1.10000000000000E+00
 GROWTH   (CANCER STAGE   2, DESTABILIZATION/GATE   0, MUTATION TYPE   1)= 1.10000000000000E+00
 DEATH    (CANCER STAGE   0, DESTABILIZATION/GATE   0, MUTATION TYPE   1)= 0.00000000000000E+00
 DEATH    (CANCER STAGE   1, DESTABILIZATION/GATE   0, MUTATION TYPE   1)= 7.10000000000000E-01
 DEATH    (CANCER STAGE   2, DESTABILIZATION/GATE   0, MUTATION TYPE   1)= 7.10000000000000E-01
 MUTATION (CANCER STAGE   0, DESTABILIZATION/GATE   0, MUTATION TYPE   1)= 2.40000002273675E-07
 MUTATION (CANCER STAGE   1, DESTABILIZATION/GATE   0, MUTATION TYPE   1)= 2.40000002273675E-07
 MUTATION (CANCER STAGE   2, DESTABILIZATION/GATE   0, MUTATION TYPE   1)= 2.40000002273675E-07
 GATE-PASS(CANCER STAGE   0, DESTABILIZATION/GATE   0, MUTATION TYPE   1)= 9.33258454012772E-03
 GATE-PASS(CANCER STAGE   1, DESTABILIZATION/GATE   0, MUTATION TYPE   1)= 9.33258454012772E-03
 GATE-PASS(CANCER STAGE   2, DESTABILIZATION/GATE   0, MUTATION TYPE   1)= 9.33258454012772E-03
 GROWTH   (CANCER STAGE   0, DESTABILIZATION/GATE   1, MUTATION TYPE   1)= 0.00000000000000E+00
 GROWTH   (CANCER STAGE   1, DESTABILIZATION/GATE   1, MUTATION TYPE   1)= 1.10000000000000E+00
 GROWTH   (CANCER STAGE   2, DESTABILIZATION/GATE   1, MUTATION TYPE   1)= 1.10000000000000E+00
 DEATH    (CANCER STAGE   0, DESTABILIZATION/GATE   1, MUTATION TYPE   1)= 0.00000000000000E+00
 DEATH    (CANCER STAGE   1, DESTABILIZATION/GATE   1, MUTATION TYPE   1)= 7.10000000000000E-01
 DEATH    (CANCER STAGE   2, DESTABILIZATION/GATE   1, MUTATION TYPE   1)= 7.10000000000000E-01
 MUTATION (CANCER STAGE   0, DESTABILIZATION/GATE   1, MUTATION TYPE   1)= 2.40000239993899E-05
 MUTATION (CANCER STAGE   1, DESTABILIZATION/GATE   1, MUTATION TYPE   1)= 2.40000239993899E-05
 MUTATION (CANCER STAGE   2, DESTABILIZATION/GATE   1, MUTATION TYPE   1)= 2.40000239993899E-05
 AGE INTERVAL: 0.00000000000000E+00-
 -----------------------------------
 AGE INTERVAL: 7.28280000000000E-01-
 -----------------------------------
 AGE INTERVAL: 2.66666666666667E+01-
 -----------------------------------
 AGE 8.00000000000000E+01 INTEGRATED HAZARD 8.77435057734304E+00 HAZARD 6.53016259084290E-02 OK      40 BAD       2 FAIL       0
 CLOCK TIME USED 4.39000000013039E-01 SECONDS
 CPU TIME USED 6.24004000000000E-02 SECONDS
 MINIMISATION ROUTINE FITTERMVKMULTGATESTOCHHAZ REVISED BY M P LITTLE 11 MARCH 2009
 GESTATION LENGTH   0.7283
 CONVERGENCE CRITERION 1.0000E-15 NUMBER OF INTEGRATION STEPS   100
 MINIMUM STEP LENGTH 1.0000E-25 INTEGRATOR SCALING "SMALL AMOUNT" 1.0000E-40
 INTEGRATOR SCALING THRESHOLD 1.0000E+00
 INTEGRATOR TYPE: BULIRSCH-STOER STIFF           
 MODEL  1 SCALING COEFFICIENT 1.00000000000000E+00
 =================================================
 Y(I,J) IN HAZARD THAT ARE SET TO ZERO
 -------------------------------------
 DESTABILIZATION/GATE LEVEL =    0 DESTABILIZATION TYPE =    1
 DESTABILIZATION/GATE LEVEL =    1 DESTABILIZATION TYPE =    1
 AGE INTERVAL: 0.00000000000000E+00-
 -----------------------------------
 GROWTH   (CANCER STAGE   0, DESTABILIZATION/GATE   0, MUTATION TYPE   1)= 2.56974980434977E+01
 GROWTH   (CANCER STAGE   1, DESTABILIZATION/GATE   0, MUTATION TYPE   1)= 1.10000000000000E+00
 GROWTH   (CANCER STAGE   2, DESTABILIZATION/GATE   0, MUTATION TYPE   1)= 1.10000000000000E+00
 DEATH    (CANCER STAGE   0, DESTABILIZATION/GATE   0, MUTATION TYPE   1)= 0.00000000000000E+00
 DEATH    (CANCER STAGE   1, DESTABILIZATION/GATE   0, MUTATION TYPE   1)= 7.10000000000000E-01
 DEATH    (CANCER STAGE   2, DESTABILIZATION/GATE   0, MUTATION TYPE   1)= 7.10000000000000E-01
 MUTATION (CANCER STAGE   0, DESTABILIZATION/GATE   0, MUTATION TYPE   1)= 1.20000001202971E-07
 MUTATION (CANCER STAGE   1, DESTABILIZATION/GATE   0, MUTATION TYPE   1)= 1.20000001202971E-07
 MUTATION (CANCER STAGE   2, DESTABILIZATION/GATE   0, MUTATION TYPE   1)= 1.20000001202971E-07
 GATE-PASS(CANCER STAGE   0, DESTABILIZATION/GATE   0, MUTATION TYPE   1)= 9.33258454012772E-03
 GATE-PASS(CANCER STAGE   1, DESTABILIZATION/GATE   0, MUTATION TYPE   1)= 9.33258454012772E-03
 GATE-PASS(CANCER STAGE   2, DESTABILIZATION/GATE   0, MUTATION TYPE   1)= 9.33258454012772E-03
 GROWTH   (CANCER STAGE   0, DESTABILIZATION/GATE   1, MUTATION TYPE   1)= 2.66974980434977E+01
 GROWTH   (CANCER STAGE   1, DESTABILIZATION/GATE   1, MUTATION TYPE   1)= 1.10000000000000E+00
 GROWTH   (CANCER STAGE   2, DESTABILIZATION/GATE   1, MUTATION TYPE   1)= 1.10000000000000E+00
 DEATH    (CANCER STAGE   0, DESTABILIZATION/GATE   1, MUTATION TYPE   1)= 0.00000000000000E+00
 DEATH    (CANCER STAGE   1, DESTABILIZATION/GATE   1, MUTATION TYPE   1)= 7.10000000000000E-01
 DEATH    (CANCER STAGE   2, DESTABILIZATION/GATE   1, MUTATION TYPE   1)= 7.10000000000000E-01
 MUTATION (CANCER STAGE   0, DESTABILIZATION/GATE   1, MUTATION TYPE   1)= 1.20000060003491E-05
 MUTATION (CANCER STAGE   1, DESTABILIZATION/GATE   1, MUTATION TYPE   1)= 1.20000060003491E-05
 MUTATION (CANCER STAGE   2, DESTABILIZATION/GATE   1, MUTATION TYPE   1)= 1.20000060003491E-05
 AGE INTERVAL: 7.28280000000000E-01-
 -----------------------------------
 GROWTH   (CANCER STAGE   0, DESTABILIZATION/GATE   0, MUTATION TYPE   1)= 0.00000000000000E+00
 GROWTH   (CANCER STAGE   1, DESTABILIZATION/GATE   0, MUTATION TYPE   1)= 1.10000000000000E+00
 GROWTH   (CANCER STAGE   2, DESTABILIZATION/GATE   0, MUTATION TYPE   1)= 1.10000000000000E+00
 DEATH    (CANCER STAGE   0, DESTABILIZATION/GATE   0, MUTATION TYPE   1)= 0.00000000000000E+00
 DEATH    (CANCER STAGE   1, DESTABILIZATION/GATE   0, MUTATION TYPE   1)= 7.10000000000000E-01
 DEATH    (CANCER STAGE   2, DESTABILIZATION/GATE   0, MUTATION TYPE   1)= 7.10000000000000E-01
 MUTATION (CANCER STAGE   0, DESTABILIZATION/GATE   0, MUTATION TYPE   1)= 1.20000001202971E-07
 MUTATION (CANCER STAGE   1, DESTABILIZATION/GATE   0, MUTATION TYPE   1)= 1.20000001202971E-07
 MUTATION (CANCER STAGE   2, DESTABILIZATION/GATE   0, MUTATION TYPE   1)= 1.20000001202971E-07
 GATE-PASS(CANCER STAGE   0, DESTABILIZATION/GATE   0, MUTATION TYPE   1)= 9.33258454012772E-03
 GATE-PASS(CANCER STAGE   1, DESTABILIZATION/GATE   0, MUTATION TYPE   1)= 9.33258454012772E-03
 GATE-PASS(CANCER STAGE   2, DESTABILIZATION/GATE   0, MUTATION TYPE   1)= 9.33258454012772E-03
 GROWTH   (CANCER STAGE   0, DESTABILIZATION/GATE   1, MUTATION TYPE   1)= 0.00000000000000E+00
 GROWTH   (CANCER STAGE   1, DESTABILIZATION/GATE   1, MUTATION TYPE   1)= 1.10000000000000E+00
 GROWTH   (CANCER STAGE   2, DESTABILIZATION/GATE   1, MUTATION TYPE   1)= 1.10000000000000E+00
 DEATH    (CANCER STAGE   0, DESTABILIZATION/GATE   1, MUTATION TYPE   1)= 0.00000000000000E+00
 DEATH    (CANCER STAGE   1, DESTABILIZATION/GATE   1, MUTATION TYPE   1)= 7.10000000000000E-01
 DEATH    (CANCER STAGE   2, DESTABILIZATION/GATE   1, MUTATION TYPE   1)= 7.10000000000000E-01
 MUTATION (CANCER STAGE   0, DESTABILIZATION/GATE   1, MUTATION TYPE   1)= 1.20000060003491E-05
 MUTATION (CANCER STAGE   1, DESTABILIZATION/GATE   1, MUTATION TYPE   1)= 1.20000060003491E-05
 MUTATION (CANCER STAGE   2, DESTABILIZATION/GATE   1, MUTATION TYPE   1)= 1.20000060003491E-05
 AGE INTERVAL: 2.66666666666667E+01-
 -----------------------------------
 GROWTH   (CANCER STAGE   0, DESTABILIZATION/GATE   0, MUTATION TYPE   1)= 0.00000000000000E+00
 GROWTH   (CANCER STAGE   1, DESTABILIZATION/GATE   0, MUTATION TYPE   1)= 1.10000000000000E+00
 GROWTH   (CANCER STAGE   2, DESTABILIZATION/GATE   0, MUTATION TYPE   1)= 1.10000000000000E+00
 DEATH    (CANCER STAGE   0, DESTABILIZATION/GATE   0, MUTATION TYPE   1)= 0.00000000000000E+00
 DEATH    (CANCER STAGE   1, DESTABILIZATION/GATE   0, MUTATION TYPE   1)= 7.10000000000000E-01
 DEATH    (CANCER STAGE   2, DESTABILIZATION/GATE   0, MUTATION TYPE   1)= 7.10000000000000E-01
 MUTATION (CANCER STAGE   0, DESTABILIZATION/GATE   0, MUTATION TYPE   1)= 6.00000015350321E-07
 MUTATION (CANCER STAGE   1, DESTABILIZATION/GATE   0, MUTATION TYPE   1)= 6.00000015350321E-07
 MUTATION (CANCER STAGE   2, DESTABILIZATION/GATE   0, MUTATION TYPE   1)= 6.00000015350321E-07
 GATE-PASS(CANCER STAGE   0, DESTABILIZATION/GATE   0, MUTATION TYPE   1)= 9.33258454012772E-03
 GATE-PASS(CANCER STAGE   1, DESTABILIZATION/GATE   0, MUTATION TYPE   1)= 9.33258454012772E-03
 GATE-PASS(CANCER STAGE   2, DESTABILIZATION/GATE   0, MUTATION TYPE   1)= 9.33258454012772E-03
 GROWTH   (CANCER STAGE   0, DESTABILIZATION/GATE   1, MUTATION TYPE   1)= 0.00000000000000E+00
 GROWTH   (CANCER STAGE   1, DESTABILIZATION/GATE   1, MUTATION TYPE   1)= 1.10000000000000E+00
 GROWTH   (CANCER STAGE   2, DESTABILIZATION/GATE   1, MUTATION TYPE   1)= 1.10000000000000E+00
 DEATH    (CANCER STAGE   0, DESTABILIZATION/GATE   1, MUTATION TYPE   1)= 0.00000000000000E+00
 DEATH    (CANCER STAGE   1, DESTABILIZATION/GATE   1, MUTATION TYPE   1)= 7.10000000000000E-01
 DEATH    (CANCER STAGE   2, DESTABILIZATION/GATE   1, MUTATION TYPE   1)= 7.10000000000000E-01
 MUTATION (CANCER STAGE   0, DESTABILIZATION/GATE   1, MUTATION TYPE   1)= 6.00001500008931E-05
 MUTATION (CANCER STAGE   1, DESTABILIZATION/GATE   1, MUTATION TYPE   1)= 6.00001500008931E-05
 MUTATION (CANCER STAGE   2, DESTABILIZATION/GATE   1, MUTATION TYPE   1)= 6.00001500008931E-05
 AGE INTERVAL: 0.00000000000000E+00-
 -----------------------------------
 AGE INTERVAL: 7.28280000000000E-01-
 -----------------------------------
 AGE INTERVAL: 2.66666666666667E+01-
 -----------------------------------
 AGE 8.00000000000000E+01 INTEGRATED HAZARD 9.79936007964386E+00 HAZARD 6.51528597048134E-02 OK      40 BAD       2 FAIL       0
 CLOCK TIME USED 4.08000000054017E-01 SECONDS
 CPU TIME USED 6.24004000000000E-02 SECONDS
 MINIMISATION ROUTINE FITTERMVKMULTGATESTOCHHAZ REVISED BY M P LITTLE 11 MARCH 2009
 GESTATION LENGTH   0.7283
 CONVERGENCE CRITERION 1.0000E-15 NUMBER OF INTEGRATION STEPS   100
 MINIMUM STEP LENGTH 1.0000E-25 INTEGRATOR SCALING "SMALL AMOUNT" 1.0000E-40
 INTEGRATOR SCALING THRESHOLD 1.0000E+00
 INTEGRATOR TYPE: BULIRSCH-STOER STIFF           
 MODEL  1 SCALING COEFFICIENT 1.00000000000000E+00
 =================================================
 Y(I,J) IN HAZARD THAT ARE SET TO ZERO
 -------------------------------------
 DESTABILIZATION/GATE LEVEL =    0 DESTABILIZATION TYPE =    1
 DESTABILIZATION/GATE LEVEL =    1 DESTABILIZATION TYPE =    1
 AGE INTERVAL: 0.00000000000000E+00-
 -----------------------------------
 GROWTH   (CANCER STAGE   0, DESTABILIZATION/GATE   0, MUTATION TYPE   1)= 2.56974980434977E+01
 GROWTH   (CANCER STAGE   1, DESTABILIZATION/GATE   0, MUTATION TYPE   1)= 1.10000000000000E+00
 GROWTH   (CANCER STAGE   2, DESTABILIZATION/GATE   0, MUTATION TYPE   1)= 1.10000000000000E+00
 DEATH    (CANCER STAGE   0, DESTABILIZATION/GATE   0, MUTATION TYPE   1)= 0.00000000000000E+00
 DEATH    (CANCER STAGE   1, DESTABILIZATION/GATE   0, MUTATION TYPE   1)= 7.10000000000000E-01
 DEATH    (CANCER STAGE   2, DESTABILIZATION/GATE   0, MUTATION TYPE   1)= 7.10000000000000E-01
 MUTATION (CANCER STAGE   0, DESTABILIZATION/GATE   0, MUTATION TYPE   1)= 1.20000001202971E-07
 MUTATION (CANCER STAGE   1, DESTABILIZATION/GATE   0, MUTATION TYPE   1)= 1.20000001202971E-07
 MUTATION (CANCER STAGE   2, DESTABILIZATION/GATE   0, MUTATION TYPE   1)= 1.20000001202971E-07
 GATE-PASS(CANCER STAGE   0, DESTABILIZATION/GATE   0, MUTATION TYPE   1)= 9.33258454012772E-03
 GATE-PASS(CANCER STAGE   1, DESTABILIZATION/GATE   0, MUTATION TYPE   1)= 9.33258454012772E-03
 GATE-PASS(CANCER STAGE   2, DESTABILIZATION/GATE   0, MUTATION TYPE   1)= 9.33258454012772E-03
 GROWTH   (CANCER STAGE   0, DESTABILIZATION/GATE   1, MUTATION TYPE   1)= 2.66974980434977E+01
 GROWTH   (CANCER STAGE   1, DESTABILIZATION/GATE   1, MUTATION TYPE   1)= 1.10000000000000E+00
 GROWTH   (CANCER STAGE   2, DESTABILIZATION/GATE   1, MUTATION TYPE   1)= 1.10000000000000E+00
 DEATH    (CANCER STAGE   0, DESTABILIZATION/GATE   1, MUTATION TYPE   1)= 0.00000000000000E+00
 DEATH    (CANCER STAGE   1, DESTABILIZATION/GATE   1, MUTATION TYPE   1)= 7.10000000000000E-01
 DEATH    (CANCER STAGE   2, DESTABILIZATION/GATE   1, MUTATION TYPE   1)= 7.10000000000000E-01
 MUTATION (CANCER STAGE   0, DESTABILIZATION/GATE   1, MUTATION TYPE   1)= 1.20000060003491E-05
 MUTATION (CANCER STAGE   1, DESTABILIZATION/GATE   1, MUTATION TYPE   1)= 1.20000060003491E-05
 MUTATION (CANCER STAGE   2, DESTABILIZATION/GATE   1, MUTATION TYPE   1)= 1.20000060003491E-05
 AGE INTERVAL: 7.28280000000000E-01-
 -----------------------------------
 GROWTH   (CANCER STAGE   0, DESTABILIZATION/GATE   0, MUTATION TYPE   1)= 0.00000000000000E+00
 GROWTH   (CANCER STAGE   1, DESTABILIZATION/GATE   0, MUTATION TYPE   1)= 1.10000000000000E+00
 GROWTH   (CANCER STAGE   2, DESTABILIZATION/GATE   0, MUTATION TYPE   1)= 1.10000000000000E+00
 DEATH    (CANCER STAGE   0, DESTABILIZATION/GATE   0, MUTATION TYPE   1)= 0.00000000000000E+00
 DEATH    (CANCER STAGE   1, DESTABILIZATION/GATE   0, MUTATION TYPE   1)= 7.10000000000000E-01
 DEATH    (CANCER STAGE   2, DESTABILIZATION/GATE   0, MUTATION TYPE   1)= 7.10000000000000E-01
 MUTATION (CANCER STAGE   0, DESTABILIZATION/GATE   0, MUTATION TYPE   1)= 1.20000001202971E-07
 MUTATION (CANCER STAGE   1, DESTABILIZATION/GATE   0, MUTATION TYPE   1)= 1.20000001202971E-07
 MUTATION (CANCER STAGE   2, DESTABILIZATION/GATE   0, MUTATION TYPE   1)= 1.20000001202971E-07
 GATE-PASS(CANCER STAGE   0, DESTABILIZATION/GATE   0, MUTATION TYPE   1)= 9.33258454012772E-03
 GATE-PASS(CANCER STAGE   1, DESTABILIZATION/GATE   0, MUTATION TYPE   1)= 9.33258454012772E-03
 GATE-PASS(CANCER STAGE   2, DESTABILIZATION/GATE   0, MUTATION TYPE   1)= 9.33258454012772E-03
 GROWTH   (CANCER STAGE   0, DESTABILIZATION/GATE   1, MUTATION TYPE   1)= 0.00000000000000E+00
 GROWTH   (CANCER STAGE   1, DESTABILIZATION/GATE   1, MUTATION TYPE   1)= 1.10000000000000E+00
 GROWTH   (CANCER STAGE   2, DESTABILIZATION/GATE   1, MUTATION TYPE   1)= 1.10000000000000E+00
 DEATH    (CANCER STAGE   0, DESTABILIZATION/GATE   1, MUTATION TYPE   1)= 0.00000000000000E+00
 DEATH    (CANCER STAGE   1, DESTABILIZATION/GATE   1, MUTATION TYPE   1)= 7.10000000000000E-01
 DEATH    (CANCER STAGE   2, DESTABILIZATION/GATE   1, MUTATION TYPE   1)= 7.10000000000000E-01
 MUTATION (CANCER STAGE   0, DESTABILIZATION/GATE   1, MUTATION TYPE   1)= 1.20000060003491E-05
 MUTATION (CANCER STAGE   1, DESTABILIZATION/GATE   1, MUTATION TYPE   1)= 1.20000060003491E-05
 MUTATION (CANCER STAGE   2, DESTABILIZATION/GATE   1, MUTATION TYPE   1)= 1.20000060003491E-05
 AGE INTERVAL: 2.66666666666667E+01-
 -----------------------------------
 GROWTH   (CANCER STAGE   0, DESTABILIZATION/GATE   0, MUTATION TYPE   1)= 0.00000000000000E+00
 GROWTH   (CANCER STAGE   1, DESTABILIZATION/GATE   0, MUTATION TYPE   1)= 1.10000000000000E+00
 GROWTH   (CANCER STAGE   2, DESTABILIZATION/GATE   0, MUTATION TYPE   1)= 1.10000000000000E+00
 DEATH    (CANCER STAGE   0, DESTABILIZATION/GATE   0, MUTATION TYPE   1)= 0.00000000000000E+00
 DEATH    (CANCER STAGE   1, DESTABILIZATION/GATE   0, MUTATION TYPE   1)= 7.10000000000000E-01
 DEATH    (CANCER STAGE   2, DESTABILIZATION/GATE   0, MUTATION TYPE   1)= 7.10000000000000E-01
 MUTATION (CANCER STAGE   0, DESTABILIZATION/GATE   0, MUTATION TYPE   1)= 1.20000005936838E-06
 MUTATION (CANCER STAGE   1, DESTABILIZATION/GATE   0, MUTATION TYPE   1)= 1.20000005936838E-06
 MUTATION (CANCER STAGE   2, DESTABILIZATION/GATE   0, MUTATION TYPE   1)= 1.20000005936838E-06
 GATE-PASS(CANCER STAGE   0, DESTABILIZATION/GATE   0, MUTATION TYPE   1)= 9.33258454012772E-03
 GATE-PASS(CANCER STAGE   1, DESTABILIZATION/GATE   0, MUTATION TYPE   1)= 9.33258454012772E-03
 GATE-PASS(CANCER STAGE   2, DESTABILIZATION/GATE   0, MUTATION TYPE   1)= 9.33258454012772E-03
 GROWTH   (CANCER STAGE   0, DESTABILIZATION/GATE   1, MUTATION TYPE   1)= 0.00000000000000E+00
 GROWTH   (CANCER STAGE   1, DESTABILIZATION/GATE   1, MUTATION TYPE   1)= 1.10000000000000E+00
 GROWTH   (CANCER STAGE   2, DESTABILIZATION/GATE   1, MUTATION TYPE   1)= 1.10000000000000E+00
 DEATH    (CANCER STAGE   0, DESTABILIZATION/GATE   1, MUTATION TYPE   1)= 0.00000000000000E+00
 DEATH    (CANCER STAGE   1, DESTABILIZATION/GATE   1, MUTATION TYPE   1)= 7.10000000000000E-01
 DEATH    (CANCER STAGE   2, DESTABILIZATION/GATE   1, MUTATION TYPE   1)= 7.10000000000000E-01
 MUTATION (CANCER STAGE   0, DESTABILIZATION/GATE   1, MUTATION TYPE   1)= 1.20000600003454E-04
 MUTATION (CANCER STAGE   1, DESTABILIZATION/GATE   1, MUTATION TYPE   1)= 1.20000600003454E-04
 MUTATION (CANCER STAGE   2, DESTABILIZATION/GATE   1, MUTATION TYPE   1)= 1.20000600003454E-04
 AGE INTERVAL: 0.00000000000000E+00-
 -----------------------------------
 AGE INTERVAL: 7.28280000000000E-01-
 -----------------------------------
 AGE INTERVAL: 2.66666666666667E+01-
 -----------------------------------
 AGE 8.00000000000000E+01 INTEGRATED HAZARD 1.06455726750159E+01 HAZARD 6.00861172761267E-02 OK      40 BAD       0 FAIL       0
 CLOCK TIME USED 4.15000000037253E-01 SECONDS
 CPU TIME USED 6.24004000000000E-02 SECONDS
 MINIMISATION ROUTINE FITTERMVKMULTGATESTOCHHAZ REVISED BY M P LITTLE 11 MARCH 2009
 GESTATION LENGTH   0.7283
 CONVERGENCE CRITERION 1.0000E-15 NUMBER OF INTEGRATION STEPS   100
 MINIMUM STEP LENGTH 1.0000E-25 INTEGRATOR SCALING "SMALL AMOUNT" 1.0000E-40
 INTEGRATOR SCALING THRESHOLD 1.0000E+00
 INTEGRATOR TYPE: BULIRSCH-STOER STIFF           
 MODEL  1 SCALING COEFFICIENT 1.00000000000000E+00
 =================================================
 Y(I,J) IN HAZARD THAT ARE SET TO ZERO
 -------------------------------------
 DESTABILIZATION/GATE LEVEL =    0 DESTABILIZATION TYPE =    1
 DESTABILIZATION/GATE LEVEL =    1 DESTABILIZATION TYPE =    1
 AGE INTERVAL: 0.00000000000000E+00-
 -----------------------------------
 GROWTH   (CANCER STAGE   0, DESTABILIZATION/GATE   0, MUTATION TYPE   1)= 3.04562939774788E+01
 GROWTH   (CANCER STAGE   1, DESTABILIZATION/GATE   0, MUTATION TYPE   1)= 1.10000000000000E+00
 GROWTH   (CANCER STAGE   2, DESTABILIZATION/GATE   0, MUTATION TYPE   1)= 1.10000000000000E+00
 DEATH    (CANCER STAGE   0, DESTABILIZATION/GATE   0, MUTATION TYPE   1)= 0.00000000000000E+00
 DEATH    (CANCER STAGE   1, DESTABILIZATION/GATE   0, MUTATION TYPE   1)= 7.10000000000000E-01
 DEATH    (CANCER STAGE   2, DESTABILIZATION/GATE   0, MUTATION TYPE   1)= 7.10000000000000E-01
 MUTATION (CANCER STAGE   0, DESTABILIZATION/GATE   0, MUTATION TYPE   1)= 7.60000007618817E-08
 MUTATION (CANCER STAGE   1, DESTABILIZATION/GATE   0, MUTATION TYPE   1)= 7.60000007618817E-08
 MUTATION (CANCER STAGE   2, DESTABILIZATION/GATE   0, MUTATION TYPE   1)= 7.60000007618817E-08
 GATE-PASS(CANCER STAGE   0, DESTABILIZATION/GATE   0, MUTATION TYPE   1)= 9.33258454012767E-03
 GATE-PASS(CANCER STAGE   1, DESTABILIZATION/GATE   0, MUTATION TYPE   1)= 9.33258454012767E-03
 GATE-PASS(CANCER STAGE   2, DESTABILIZATION/GATE   0, MUTATION TYPE   1)= 9.33258454012767E-03
 GROWTH   (CANCER STAGE   0, DESTABILIZATION/GATE   1, MUTATION TYPE   1)= 3.14562939774788E+01
 GROWTH   (CANCER STAGE   1, DESTABILIZATION/GATE   1, MUTATION TYPE   1)= 1.10000000000000E+00
 GROWTH   (CANCER STAGE   2, DESTABILIZATION/GATE   1, MUTATION TYPE   1)= 1.10000000000000E+00
 DEATH    (CANCER STAGE   0, DESTABILIZATION/GATE   1, MUTATION TYPE   1)= 0.00000000000000E+00
 DEATH    (CANCER STAGE   1, DESTABILIZATION/GATE   1, MUTATION TYPE   1)= 7.10000000000000E-01
 DEATH    (CANCER STAGE   2, DESTABILIZATION/GATE   1, MUTATION TYPE   1)= 7.10000000000000E-01
 MUTATION (CANCER STAGE   0, DESTABILIZATION/GATE   1, MUTATION TYPE   1)= 7.60000380022108E-06
 MUTATION (CANCER STAGE   1, DESTABILIZATION/GATE   1, MUTATION TYPE   1)= 7.60000380022108E-06
 MUTATION (CANCER STAGE   2, DESTABILIZATION/GATE   1, MUTATION TYPE   1)= 7.60000380022108E-06
 AGE INTERVAL: 7.28280000000000E-01-
 -----------------------------------
 GROWTH   (CANCER STAGE   0, DESTABILIZATION/GATE   0, MUTATION TYPE   1)= 0.00000000000000E+00
 GROWTH   (CANCER STAGE   1, DESTABILIZATION/GATE   0, MUTATION TYPE   1)= 1.10000000000000E+00
 GROWTH   (CANCER STAGE   2, DESTABILIZATION/GATE   0, MUTATION TYPE   1)= 1.10000000000000E+00
 DEATH    (CANCER STAGE   0, DESTABILIZATION/GATE   0, MUTATION TYPE   1)= 0.00000000000000E+00
 DEATH    (CANCER STAGE   1, DESTABILIZATION/GATE   0, MUTATION TYPE   1)= 7.10000000000000E-01
 DEATH    (CANCER STAGE   2, DESTABILIZATION/GATE   0, MUTATION TYPE   1)= 7.10000000000000E-01
 MUTATION (CANCER STAGE   0, DESTABILIZATION/GATE   0, MUTATION TYPE   1)= 7.60000007618817E-08
 MUTATION (CANCER STAGE   1, DESTABILIZATION/GATE   0, MUTATION TYPE   1)= 7.60000007618817E-08
 MUTATION (CANCER STAGE   2, DESTABILIZATION/GATE   0, MUTATION TYPE   1)= 7.60000007618817E-08
 GATE-PASS(CANCER STAGE   0, DESTABILIZATION/GATE   0, MUTATION TYPE   1)= 9.33258454012767E-03
 GATE-PASS(CANCER STAGE   1, DESTABILIZATION/GATE   0, MUTATION TYPE   1)= 9.33258454012767E-03
 GATE-PASS(CANCER STAGE   2, DESTABILIZATION/GATE   0, MUTATION TYPE   1)= 9.33258454012767E-03
 GROWTH   (CANCER STAGE   0, DESTABILIZATION/GATE   1, MUTATION TYPE   1)= 0.00000000000000E+00
 GROWTH   (CANCER STAGE   1, DESTABILIZATION/GATE   1, MUTATION TYPE   1)= 1.10000000000000E+00
 GROWTH   (CANCER STAGE   2, DESTABILIZATION/GATE   1, MUTATION TYPE   1)= 1.10000000000000E+00
 DEATH    (CANCER STAGE   0, DESTABILIZATION/GATE   1, MUTATION TYPE   1)= 0.00000000000000E+00
 DEATH    (CANCER STAGE   1, DESTABILIZATION/GATE   1, MUTATION TYPE   1)= 7.10000000000000E-01
 DEATH    (CANCER STAGE   2, DESTABILIZATION/GATE   1, MUTATION TYPE   1)= 7.10000000000000E-01
 MUTATION (CANCER STAGE   0, DESTABILIZATION/GATE   1, MUTATION TYPE   1)= 7.60000380022108E-06
 MUTATION (CANCER STAGE   1, DESTABILIZATION/GATE   1, MUTATION TYPE   1)= 7.60000380022108E-06
 MUTATION (CANCER STAGE   2, DESTABILIZATION/GATE   1, MUTATION TYPE   1)= 7.60000380022108E-06
 AGE INTERVAL: 2.66666666666667E+01-
 -----------------------------------
 GROWTH   (CANCER STAGE   0, DESTABILIZATION/GATE   0, MUTATION TYPE   1)= 0.00000000000000E+00
 GROWTH   (CANCER STAGE   1, DESTABILIZATION/GATE   0, MUTATION TYPE   1)= 1.10000000000000E+00
 GROWTH   (CANCER STAGE   2, DESTABILIZATION/GATE   0, MUTATION TYPE   1)= 1.10000000000000E+00
 DEATH    (CANCER STAGE   0, DESTABILIZATION/GATE   0, MUTATION TYPE   1)= 0.00000000000000E+00
 DEATH    (CANCER STAGE   1, DESTABILIZATION/GATE   0, MUTATION TYPE   1)= 7.10000000000000E-01
 DEATH    (CANCER STAGE   2, DESTABILIZATION/GATE   0, MUTATION TYPE   1)= 7.10000000000000E-01
 MUTATION (CANCER STAGE   0, DESTABILIZATION/GATE   0, MUTATION TYPE   1)= 7.60000007618817E-08
 MUTATION (CANCER STAGE   1, DESTABILIZATION/GATE   0, MUTATION TYPE   1)= 7.60000007618817E-08
 MUTATION (CANCER STAGE   2, DESTABILIZATION/GATE   0, MUTATION TYPE   1)= 7.60000007618817E-08
 GATE-PASS(CANCER STAGE   0, DESTABILIZATION/GATE   0, MUTATION TYPE   1)= 9.33258454012767E-03
 GATE-PASS(CANCER STAGE   1, DESTABILIZATION/GATE   0, MUTATION TYPE   1)= 9.33258454012767E-03
 GATE-PASS(CANCER STAGE   2, DESTABILIZATION/GATE   0, MUTATION TYPE   1)= 9.33258454012767E-03
 GROWTH   (CANCER STAGE   0, DESTABILIZATION/GATE   1, MUTATION TYPE   1)= 0.00000000000000E+00
 GROWTH   (CANCER STAGE   1, DESTABILIZATION/GATE   1, MUTATION TYPE   1)= 1.10000000000000E+00
 GROWTH   (CANCER STAGE   2, DESTABILIZATION/GATE   1, MUTATION TYPE   1)= 1.10000000000000E+00
 DEATH    (CANCER STAGE   0, DESTABILIZATION/GATE   1, MUTATION TYPE   1)= 0.00000000000000E+00
 DEATH    (CANCER STAGE   1, DESTABILIZATION/GATE   1, MUTATION TYPE   1)= 7.10000000000000E-01
 DEATH    (CANCER STAGE   2, DESTABILIZATION/GATE   1, MUTATION TYPE   1)= 7.10000000000000E-01
 MUTATION (CANCER STAGE   0, DESTABILIZATION/GATE   1, MUTATION TYPE   1)= 7.60000380022108E-06
 MUTATION (CANCER STAGE   1, DESTABILIZATION/GATE   1, MUTATION TYPE   1)= 7.60000380022108E-06
 MUTATION (CANCER STAGE   2, DESTABILIZATION/GATE   1, MUTATION TYPE   1)= 7.60000380022108E-06
 AGE INTERVAL: 0.00000000000000E+00-
 -----------------------------------
 AGE INTERVAL: 7.28280000000000E-01-
 -----------------------------------
 AGE INTERVAL: 2.66666666666667E+01-
 -----------------------------------
 AGE 8.00000000000000E+01 INTEGRATED HAZARD 1.10603016885109E+01 HAZARD 5.80053130202404E-02 OK      43 BAD       2 FAIL       0
 CLOCK TIME USED 4.22000000020489E-01 SECONDS
 CPU TIME USED 6.24004000000000E-02 SECONDS
 MINIMISATION ROUTINE FITTERMVKMULTGATESTOCHHAZ REVISED BY M P LITTLE 11 MARCH 2009
 GESTATION LENGTH   0.7283
 CONVERGENCE CRITERION 1.0000E-15 NUMBER OF INTEGRATION STEPS   100
 MINIMUM STEP LENGTH 1.0000E-25 INTEGRATOR SCALING "SMALL AMOUNT" 1.0000E-40
 INTEGRATOR SCALING THRESHOLD 1.0000E+00
 INTEGRATOR TYPE: BULIRSCH-STOER STIFF           
 MODEL  1 SCALING COEFFICIENT 1.00000000000000E+00
 =================================================
 Y(I,J) IN HAZARD THAT ARE SET TO ZERO
 -------------------------------------
 DESTABILIZATION/GATE LEVEL =    0 DESTABILIZATION TYPE =    1
 DESTABILIZATION/GATE LEVEL =    1 DESTABILIZATION TYPE =    1
 AGE INTERVAL: 0.00000000000000E+00-
 -----------------------------------
 GROWTH   (CANCER STAGE   0, DESTABILIZATION/GATE   0, MUTATION TYPE   1)= 3.04562939774788E+01
 GROWTH   (CANCER STAGE   1, DESTABILIZATION/GATE   0, MUTATION TYPE   1)= 1.10000000000000E+00
 GROWTH   (CANCER STAGE   2, DESTABILIZATION/GATE   0, MUTATION TYPE   1)= 1.10000000000000E+00
 DEATH    (CANCER STAGE   0, DESTABILIZATION/GATE   0, MUTATION TYPE   1)= 0.00000000000000E+00
 DEATH    (CANCER STAGE   1, DESTABILIZATION/GATE   0, MUTATION TYPE   1)= 7.10000000000000E-01
 DEATH    (CANCER STAGE   2, DESTABILIZATION/GATE   0, MUTATION TYPE   1)= 7.10000000000000E-01
 MUTATION (CANCER STAGE   0, DESTABILIZATION/GATE   0, MUTATION TYPE   1)= 7.60000007618817E-08
 MUTATION (CANCER STAGE   1, DESTABILIZATION/GATE   0, MUTATION TYPE   1)= 7.60000007618817E-08
 MUTATION (CANCER STAGE   2, DESTABILIZATION/GATE   0, MUTATION TYPE   1)= 7.60000007618817E-08
 GATE-PASS(CANCER STAGE   0, DESTABILIZATION/GATE   0, MUTATION TYPE   1)= 9.33258454012767E-03
 GATE-PASS(CANCER STAGE   1, DESTABILIZATION/GATE   0, MUTATION TYPE   1)= 9.33258454012767E-03
 GATE-PASS(CANCER STAGE   2, DESTABILIZATION/GATE   0, MUTATION TYPE   1)= 9.33258454012767E-03
 GROWTH   (CANCER STAGE   0, DESTABILIZATION/GATE   1, MUTATION TYPE   1)= 3.14562939774788E+01
 GROWTH   (CANCER STAGE   1, DESTABILIZATION/GATE   1, MUTATION TYPE   1)= 1.10000000000000E+00
 GROWTH   (CANCER STAGE   2, DESTABILIZATION/GATE   1, MUTATION TYPE   1)= 1.10000000000000E+00
 DEATH    (CANCER STAGE   0, DESTABILIZATION/GATE   1, MUTATION TYPE   1)= 0.00000000000000E+00
 DEATH    (CANCER STAGE   1, DESTABILIZATION/GATE   1, MUTATION TYPE   1)= 7.10000000000000E-01
 DEATH    (CANCER STAGE   2, DESTABILIZATION/GATE   1, MUTATION TYPE   1)= 7.10000000000000E-01
 MUTATION (CANCER STAGE   0, DESTABILIZATION/GATE   1, MUTATION TYPE   1)= 7.60000380022108E-06
 MUTATION (CANCER STAGE   1, DESTABILIZATION/GATE   1, MUTATION TYPE   1)= 7.60000380022108E-06
 MUTATION (CANCER STAGE   2, DESTABILIZATION/GATE   1, MUTATION TYPE   1)= 7.60000380022108E-06
 AGE INTERVAL: 7.28280000000000E-01-
 -----------------------------------
 GROWTH   (CANCER STAGE   0, DESTABILIZATION/GATE   0, MUTATION TYPE   1)= 0.00000000000000E+00
 GROWTH   (CANCER STAGE   1, DESTABILIZATION/GATE   0, MUTATION TYPE   1)= 1.10000000000000E+00
 GROWTH   (CANCER STAGE   2, DESTABILIZATION/GATE   0, MUTATION TYPE   1)= 1.10000000000000E+00
 DEATH    (CANCER STAGE   0, DESTABILIZATION/GATE   0, MUTATION TYPE   1)= 0.00000000000000E+00
 DEATH    (CANCER STAGE   1, DESTABILIZATION/GATE   0, MUTATION TYPE   1)= 7.10000000000000E-01
 DEATH    (CANCER STAGE   2, DESTABILIZATION/GATE   0, MUTATION TYPE   1)= 7.10000000000000E-01
 MUTATION (CANCER STAGE   0, DESTABILIZATION/GATE   0, MUTATION TYPE   1)= 7.60000007618817E-08
 MUTATION (CANCER STAGE   1, DESTABILIZATION/GATE   0, MUTATION TYPE   1)= 7.60000007618817E-08
 MUTATION (CANCER STAGE   2, DESTABILIZATION/GATE   0, MUTATION TYPE   1)= 7.60000007618817E-08
 GATE-PASS(CANCER STAGE   0, DESTABILIZATION/GATE   0, MUTATION TYPE   1)= 9.33258454012767E-03
 GATE-PASS(CANCER STAGE   1, DESTABILIZATION/GATE   0, MUTATION TYPE   1)= 9.33258454012767E-03
 GATE-PASS(CANCER STAGE   2, DESTABILIZATION/GATE   0, MUTATION TYPE   1)= 9.33258454012767E-03
 GROWTH   (CANCER STAGE   0, DESTABILIZATION/GATE   1, MUTATION TYPE   1)= 0.00000000000000E+00
 GROWTH   (CANCER STAGE   1, DESTABILIZATION/GATE   1, MUTATION TYPE   1)= 1.10000000000000E+00
 GROWTH   (CANCER STAGE   2, DESTABILIZATION/GATE   1, MUTATION TYPE   1)= 1.10000000000000E+00
 DEATH    (CANCER STAGE   0, DESTABILIZATION/GATE   1, MUTATION TYPE   1)= 0.00000000000000E+00
 DEATH    (CANCER STAGE   1, DESTABILIZATION/GATE   1, MUTATION TYPE   1)= 7.10000000000000E-01
 DEATH    (CANCER STAGE   2, DESTABILIZATION/GATE   1, MUTATION TYPE   1)= 7.10000000000000E-01
 MUTATION (CANCER STAGE   0, DESTABILIZATION/GATE   1, MUTATION TYPE   1)= 7.60000380022108E-06
 MUTATION (CANCER STAGE   1, DESTABILIZATION/GATE   1, MUTATION TYPE   1)= 7.60000380022108E-06
 MUTATION (CANCER STAGE   2, DESTABILIZATION/GATE   1, MUTATION TYPE   1)= 7.60000380022108E-06
 AGE INTERVAL: 2.66666666666667E+01-
 -----------------------------------
 GROWTH   (CANCER STAGE   0, DESTABILIZATION/GATE   0, MUTATION TYPE   1)= 0.00000000000000E+00
 GROWTH   (CANCER STAGE   1, DESTABILIZATION/GATE   0, MUTATION TYPE   1)= 1.10000000000000E+00
 GROWTH   (CANCER STAGE   2, DESTABILIZATION/GATE   0, MUTATION TYPE   1)= 1.10000000000000E+00
 DEATH    (CANCER STAGE   0, DESTABILIZATION/GATE   0, MUTATION TYPE   1)= 0.00000000000000E+00
 DEATH    (CANCER STAGE   1, DESTABILIZATION/GATE   0, MUTATION TYPE   1)= 7.10000000000000E-01
 DEATH    (CANCER STAGE   2, DESTABILIZATION/GATE   0, MUTATION TYPE   1)= 7.10000000000000E-01
 MUTATION (CANCER STAGE   0, DESTABILIZATION/GATE   0, MUTATION TYPE   1)= 9.12000004991963E-08
 MUTATION (CANCER STAGE   1, DESTABILIZATION/GATE   0, MUTATION TYPE   1)= 9.12000004991963E-08
 MUTATION (CANCER STAGE   2, DESTABILIZATION/GATE   0, MUTATION TYPE   1)= 9.12000004991963E-08
 GATE-PASS(CANCER STAGE   0, DESTABILIZATION/GATE   0, MUTATION TYPE   1)= 9.33258454012767E-03
 GATE-PASS(CANCER STAGE   1, DESTABILIZATION/GATE   0, MUTATION TYPE   1)= 9.33258454012767E-03
 GATE-PASS(CANCER STAGE   2, DESTABILIZATION/GATE   0, MUTATION TYPE   1)= 9.33258454012767E-03
 GROWTH   (CANCER STAGE   0, DESTABILIZATION/GATE   1, MUTATION TYPE   1)= 0.00000000000000E+00
 GROWTH   (CANCER STAGE   1, DESTABILIZATION/GATE   1, MUTATION TYPE   1)= 1.10000000000000E+00
 GROWTH   (CANCER STAGE   2, DESTABILIZATION/GATE   1, MUTATION TYPE   1)= 1.10000000000000E+00
 DEATH    (CANCER STAGE   0, DESTABILIZATION/GATE   1, MUTATION TYPE   1)= 0.00000000000000E+00
 DEATH    (CANCER STAGE   1, DESTABILIZATION/GATE   1, MUTATION TYPE   1)= 7.10000000000000E-01
 DEATH    (CANCER STAGE   2, DESTABILIZATION/GATE   1, MUTATION TYPE   1)= 7.10000000000000E-01
 MUTATION (CANCER STAGE   0, DESTABILIZATION/GATE   1, MUTATION TYPE   1)= 9.12000547226663E-06
 MUTATION (CANCER STAGE   1, DESTABILIZATION/GATE   1, MUTATION TYPE   1)= 9.12000547226663E-06
 MUTATION (CANCER STAGE   2, DESTABILIZATION/GATE   1, MUTATION TYPE   1)= 9.12000547226663E-06
 AGE INTERVAL: 0.00000000000000E+00-
 -----------------------------------
 AGE INTERVAL: 7.28280000000000E-01-
 -----------------------------------
 AGE INTERVAL: 2.66666666666667E+01-
 -----------------------------------
 AGE 8.00000000000000E+01 INTEGRATED HAZARD 1.11875568340480E+01 HAZARD 6.24764965870729E-02 OK      41 BAD       5 FAIL       0
 CLOCK TIME USED 4.18999999994412E-01 SECONDS
 CPU TIME USED 1.09200700000000E-01 SECONDS
 MINIMISATION ROUTINE FITTERMVKMULTGATESTOCHHAZ REVISED BY M P LITTLE 11 MARCH 2009
 GESTATION LENGTH   0.7283
 CONVERGENCE CRITERION 1.0000E-15 NUMBER OF INTEGRATION STEPS   100
 MINIMUM STEP LENGTH 1.0000E-25 INTEGRATOR SCALING "SMALL AMOUNT" 1.0000E-40
 INTEGRATOR SCALING THRESHOLD 1.0000E+00
 INTEGRATOR TYPE: BULIRSCH-STOER STIFF           
 MODEL  1 SCALING COEFFICIENT 1.00000000000000E+00
 =================================================
 Y(I,J) IN HAZARD THAT ARE SET TO ZERO
 -------------------------------------
 DESTABILIZATION/GATE LEVEL =    0 DESTABILIZATION TYPE =    1
 DESTABILIZATION/GATE LEVEL =    1 DESTABILIZATION TYPE =    1
 AGE INTERVAL: 0.00000000000000E+00-
 -----------------------------------
 GROWTH   (CANCER STAGE   0, DESTABILIZATION/GATE   0, MUTATION TYPE   1)= 3.04562939774788E+01
 GROWTH   (CANCER STAGE   1, DESTABILIZATION/GATE   0, MUTATION TYPE   1)= 1.10000000000000E+00
 GROWTH   (CANCER STAGE   2, DESTABILIZATION/GATE   0, MUTATION TYPE   1)= 1.10000000000000E+00
 DEATH    (CANCER STAGE   0, DESTABILIZATION/GATE   0, MUTATION TYPE   1)= 0.00000000000000E+00
 DEATH    (CANCER STAGE   1, DESTABILIZATION/GATE   0, MUTATION TYPE   1)= 7.10000000000000E-01
 DEATH    (CANCER STAGE   2, DESTABILIZATION/GATE   0, MUTATION TYPE   1)= 7.10000000000000E-01
 MUTATION (CANCER STAGE   0, DESTABILIZATION/GATE   0, MUTATION TYPE   1)= 7.60000007618817E-08
 MUTATION (CANCER STAGE   1, DESTABILIZATION/GATE   0, MUTATION TYPE   1)= 7.60000007618817E-08
 MUTATION (CANCER STAGE   2, DESTABILIZATION/GATE   0, MUTATION TYPE   1)= 7.60000007618817E-08
 GATE-PASS(CANCER STAGE   0, DESTABILIZATION/GATE   0, MUTATION TYPE   1)= 9.33258454012767E-03
 GATE-PASS(CANCER STAGE   1, DESTABILIZATION/GATE   0, MUTATION TYPE   1)= 9.33258454012767E-03
 GATE-PASS(CANCER STAGE   2, DESTABILIZATION/GATE   0, MUTATION TYPE   1)= 9.33258454012767E-03
 GROWTH   (CANCER STAGE   0, DESTABILIZATION/GATE   1, MUTATION TYPE   1)= 3.14562939774788E+01
 GROWTH   (CANCER STAGE   1, DESTABILIZATION/GATE   1, MUTATION TYPE   1)= 1.10000000000000E+00
 GROWTH   (CANCER STAGE   2, DESTABILIZATION/GATE   1, MUTATION TYPE   1)= 1.10000000000000E+00
 DEATH    (CANCER STAGE   0, DESTABILIZATION/GATE   1, MUTATION TYPE   1)= 0.00000000000000E+00
 DEATH    (CANCER STAGE   1, DESTABILIZATION/GATE   1, MUTATION TYPE   1)= 7.10000000000000E-01
 DEATH    (CANCER STAGE   2, DESTABILIZATION/GATE   1, MUTATION TYPE   1)= 7.10000000000000E-01
 MUTATION (CANCER STAGE   0, DESTABILIZATION/GATE   1, MUTATION TYPE   1)= 7.60000380022108E-06
 MUTATION (CANCER STAGE   1, DESTABILIZATION/GATE   1, MUTATION TYPE   1)= 7.60000380022108E-06
 MUTATION (CANCER STAGE   2, DESTABILIZATION/GATE   1, MUTATION TYPE   1)= 7.60000380022108E-06
 AGE INTERVAL: 7.28280000000000E-01-
 -----------------------------------
 GROWTH   (CANCER STAGE   0, DESTABILIZATION/GATE   0, MUTATION TYPE   1)= 0.00000000000000E+00
 GROWTH   (CANCER STAGE   1, DESTABILIZATION/GATE   0, MUTATION TYPE   1)= 1.10000000000000E+00
 GROWTH   (CANCER STAGE   2, DESTABILIZATION/GATE   0, MUTATION TYPE   1)= 1.10000000000000E+00
 DEATH    (CANCER STAGE   0, DESTABILIZATION/GATE   0, MUTATION TYPE   1)= 0.00000000000000E+00
 DEATH    (CANCER STAGE   1, DESTABILIZATION/GATE   0, MUTATION TYPE   1)= 7.10000000000000E-01
 DEATH    (CANCER STAGE   2, DESTABILIZATION/GATE   0, MUTATION TYPE   1)= 7.10000000000000E-01
 MUTATION (CANCER STAGE   0, DESTABILIZATION/GATE   0, MUTATION TYPE   1)= 7.60000007618817E-08
 MUTATION (CANCER STAGE   1, DESTABILIZATION/GATE   0, MUTATION TYPE   1)= 7.60000007618817E-08
 MUTATION (CANCER STAGE   2, DESTABILIZATION/GATE   0, MUTATION TYPE   1)= 7.60000007618817E-08
 GATE-PASS(CANCER STAGE   0, DESTABILIZATION/GATE   0, MUTATION TYPE   1)= 9.33258454012767E-03
 GATE-PASS(CANCER STAGE   1, DESTABILIZATION/GATE   0, MUTATION TYPE   1)= 9.33258454012767E-03
 GATE-PASS(CANCER STAGE   2, DESTABILIZATION/GATE   0, MUTATION TYPE   1)= 9.33258454012767E-03
 GROWTH   (CANCER STAGE   0, DESTABILIZATION/GATE   1, MUTATION TYPE   1)= 0.00000000000000E+00
 GROWTH   (CANCER STAGE   1, DESTABILIZATION/GATE   1, MUTATION TYPE   1)= 1.10000000000000E+00
 GROWTH   (CANCER STAGE   2, DESTABILIZATION/GATE   1, MUTATION TYPE   1)= 1.10000000000000E+00
 DEATH    (CANCER STAGE   0, DESTABILIZATION/GATE   1, MUTATION TYPE   1)= 0.00000000000000E+00
 DEATH    (CANCER STAGE   1, DESTABILIZATION/GATE   1, MUTATION TYPE   1)= 7.10000000000000E-01
 DEATH    (CANCER STAGE   2, DESTABILIZATION/GATE   1, MUTATION TYPE   1)= 7.10000000000000E-01
 MUTATION (CANCER STAGE   0, DESTABILIZATION/GATE   1, MUTATION TYPE   1)= 7.60000380022108E-06
 MUTATION (CANCER STAGE   1, DESTABILIZATION/GATE   1, MUTATION TYPE   1)= 7.60000380022108E-06
 MUTATION (CANCER STAGE   2, DESTABILIZATION/GATE   1, MUTATION TYPE   1)= 7.60000380022108E-06
 AGE INTERVAL: 2.66666666666667E+01-
 -----------------------------------
 GROWTH   (CANCER STAGE   0, DESTABILIZATION/GATE   0, MUTATION TYPE   1)= 0.00000000000000E+00
 GROWTH   (CANCER STAGE   1, DESTABILIZATION/GATE   0, MUTATION TYPE   1)= 1.10000000000000E+00
 GROWTH   (CANCER STAGE   2, DESTABILIZATION/GATE   0, MUTATION TYPE   1)= 1.10000000000000E+00
 DEATH    (CANCER STAGE   0, DESTABILIZATION/GATE   0, MUTATION TYPE   1)= 0.00000000000000E+00
 DEATH    (CANCER STAGE   1, DESTABILIZATION/GATE   0, MUTATION TYPE   1)= 7.10000000000000E-01
 DEATH    (CANCER STAGE   2, DESTABILIZATION/GATE   0, MUTATION TYPE   1)= 7.10000000000000E-01
 MUTATION (CANCER STAGE   0, DESTABILIZATION/GATE   0, MUTATION TYPE   1)= 1.14000001005938E-07
 MUTATION (CANCER STAGE   1, DESTABILIZATION/GATE   0, MUTATION TYPE   1)= 1.14000001005938E-07
 MUTATION (CANCER STAGE   2, DESTABILIZATION/GATE   0, MUTATION TYPE   1)= 1.14000001005938E-07
 GATE-PASS(CANCER STAGE   0, DESTABILIZATION/GATE   0, MUTATION TYPE   1)= 9.33258454012767E-03
 GATE-PASS(CANCER STAGE   1, DESTABILIZATION/GATE   0, MUTATION TYPE   1)= 9.33258454012767E-03
 GATE-PASS(CANCER STAGE   2, DESTABILIZATION/GATE   0, MUTATION TYPE   1)= 9.33258454012767E-03
 GROWTH   (CANCER STAGE   0, DESTABILIZATION/GATE   1, MUTATION TYPE   1)= 0.00000000000000E+00
 GROWTH   (CANCER STAGE   1, DESTABILIZATION/GATE   1, MUTATION TYPE   1)= 1.10000000000000E+00
 GROWTH   (CANCER STAGE   2, DESTABILIZATION/GATE   1, MUTATION TYPE   1)= 1.10000000000000E+00
 DEATH    (CANCER STAGE   0, DESTABILIZATION/GATE   1, MUTATION TYPE   1)= 0.00000000000000E+00
 DEATH    (CANCER STAGE   1, DESTABILIZATION/GATE   1, MUTATION TYPE   1)= 7.10000000000000E-01
 DEATH    (CANCER STAGE   2, DESTABILIZATION/GATE   1, MUTATION TYPE   1)= 7.10000000000000E-01
 MUTATION (CANCER STAGE   0, DESTABILIZATION/GATE   1, MUTATION TYPE   1)= 1.14000085499145E-05
 MUTATION (CANCER STAGE   1, DESTABILIZATION/GATE   1, MUTATION TYPE   1)= 1.14000085499145E-05
 MUTATION (CANCER STAGE   2, DESTABILIZATION/GATE   1, MUTATION TYPE   1)= 1.14000085499145E-05
 AGE INTERVAL: 0.00000000000000E+00-
 -----------------------------------
 AGE INTERVAL: 7.28280000000000E-01-
 -----------------------------------
 AGE INTERVAL: 2.66666666666667E+01-
 -----------------------------------
 AGE 8.00000000000000E+01 INTEGRATED HAZARD 1.13664478854144E+01 HAZARD 6.71844335182819E-02 OK      43 BAD       2 FAIL       0
 CLOCK TIME USED 4.10999999847263E-01 SECONDS
 CPU TIME USED 6.24004000000000E-02 SECONDS
 MINIMISATION ROUTINE FITTERMVKMULTGATESTOCHHAZ REVISED BY M P LITTLE 11 MARCH 2009
 GESTATION LENGTH   0.7283
 CONVERGENCE CRITERION 1.0000E-15 NUMBER OF INTEGRATION STEPS   100
 MINIMUM STEP LENGTH 1.0000E-25 INTEGRATOR SCALING "SMALL AMOUNT" 1.0000E-40
 INTEGRATOR SCALING THRESHOLD 1.0000E+00
 INTEGRATOR TYPE: BULIRSCH-STOER STIFF           
 MODEL  1 SCALING COEFFICIENT 1.00000000000000E+00
 =================================================
 Y(I,J) IN HAZARD THAT ARE SET TO ZERO
 -------------------------------------
 DESTABILIZATION/GATE LEVEL =    0 DESTABILIZATION TYPE =    1
 DESTABILIZATION/GATE LEVEL =    1 DESTABILIZATION TYPE =    1
 AGE INTERVAL: 0.00000000000000E+00-
 -----------------------------------
 GROWTH   (CANCER STAGE   0, DESTABILIZATION/GATE   0, MUTATION TYPE   1)= 3.04562939774788E+01
 GROWTH   (CANCER STAGE   1, DESTABILIZATION/GATE   0, MUTATION TYPE   1)= 1.10000000000000E+00
 GROWTH   (CANCER STAGE   2, DESTABILIZATION/GATE   0, MUTATION TYPE   1)= 1.10000000000000E+00
 DEATH    (CANCER STAGE   0, DESTABILIZATION/GATE   0, MUTATION TYPE   1)= 0.00000000000000E+00
 DEATH    (CANCER STAGE   1, DESTABILIZATION/GATE   0, MUTATION TYPE   1)= 7.10000000000000E-01
 DEATH    (CANCER STAGE   2, DESTABILIZATION/GATE   0, MUTATION TYPE   1)= 7.10000000000000E-01
 MUTATION (CANCER STAGE   0, DESTABILIZATION/GATE   0, MUTATION TYPE   1)= 7.60000007618817E-08
 MUTATION (CANCER STAGE   1, DESTABILIZATION/GATE   0, MUTATION TYPE   1)= 7.60000007618817E-08
 MUTATION (CANCER STAGE   2, DESTABILIZATION/GATE   0, MUTATION TYPE   1)= 7.60000007618817E-08
 GATE-PASS(CANCER STAGE   0, DESTABILIZATION/GATE   0, MUTATION TYPE   1)= 9.33258454012767E-03
 GATE-PASS(CANCER STAGE   1, DESTABILIZATION/GATE   0, MUTATION TYPE   1)= 9.33258454012767E-03
 GATE-PASS(CANCER STAGE   2, DESTABILIZATION/GATE   0, MUTATION TYPE   1)= 9.33258454012767E-03
 GROWTH   (CANCER STAGE   0, DESTABILIZATION/GATE   1, MUTATION TYPE   1)= 3.14562939774788E+01
 GROWTH   (CANCER STAGE   1, DESTABILIZATION/GATE   1, MUTATION TYPE   1)= 1.10000000000000E+00
 GROWTH   (CANCER STAGE   2, DESTABILIZATION/GATE   1, MUTATION TYPE   1)= 1.10000000000000E+00
 DEATH    (CANCER STAGE   0, DESTABILIZATION/GATE   1, MUTATION TYPE   1)= 0.00000000000000E+00
 DEATH    (CANCER STAGE   1, DESTABILIZATION/GATE   1, MUTATION TYPE   1)= 7.10000000000000E-01
 DEATH    (CANCER STAGE   2, DESTABILIZATION/GATE   1, MUTATION TYPE   1)= 7.10000000000000E-01
 MUTATION (CANCER STAGE   0, DESTABILIZATION/GATE   1, MUTATION TYPE   1)= 7.60000380022108E-06
 MUTATION (CANCER STAGE   1, DESTABILIZATION/GATE   1, MUTATION TYPE   1)= 7.60000380022108E-06
 MUTATION (CANCER STAGE   2, DESTABILIZATION/GATE   1, MUTATION TYPE   1)= 7.60000380022108E-06
 AGE INTERVAL: 7.28280000000000E-01-
 -----------------------------------
 GROWTH   (CANCER STAGE   0, DESTABILIZATION/GATE   0, MUTATION TYPE   1)= 0.00000000000000E+00
 GROWTH   (CANCER STAGE   1, DESTABILIZATION/GATE   0, MUTATION TYPE   1)= 1.10000000000000E+00
 GROWTH   (CANCER STAGE   2, DESTABILIZATION/GATE   0, MUTATION TYPE   1)= 1.10000000000000E+00
 DEATH    (CANCER STAGE   0, DESTABILIZATION/GATE   0, MUTATION TYPE   1)= 0.00000000000000E+00
 DEATH    (CANCER STAGE   1, DESTABILIZATION/GATE   0, MUTATION TYPE   1)= 7.10000000000000E-01
 DEATH    (CANCER STAGE   2, DESTABILIZATION/GATE   0, MUTATION TYPE   1)= 7.10000000000000E-01
 MUTATION (CANCER STAGE   0, DESTABILIZATION/GATE   0, MUTATION TYPE   1)= 7.60000007618817E-08
 MUTATION (CANCER STAGE   1, DESTABILIZATION/GATE   0, MUTATION TYPE   1)= 7.60000007618817E-08
 MUTATION (CANCER STAGE   2, DESTABILIZATION/GATE   0, MUTATION TYPE   1)= 7.60000007618817E-08
 GATE-PASS(CANCER STAGE   0, DESTABILIZATION/GATE   0, MUTATION TYPE   1)= 9.33258454012767E-03
 GATE-PASS(CANCER STAGE   1, DESTABILIZATION/GATE   0, MUTATION TYPE   1)= 9.33258454012767E-03
 GATE-PASS(CANCER STAGE   2, DESTABILIZATION/GATE   0, MUTATION TYPE   1)= 9.33258454012767E-03
 GROWTH   (CANCER STAGE   0, DESTABILIZATION/GATE   1, MUTATION TYPE   1)= 0.00000000000000E+00
 GROWTH   (CANCER STAGE   1, DESTABILIZATION/GATE   1, MUTATION TYPE   1)= 1.10000000000000E+00
 GROWTH   (CANCER STAGE   2, DESTABILIZATION/GATE   1, MUTATION TYPE   1)= 1.10000000000000E+00
 DEATH    (CANCER STAGE   0, DESTABILIZATION/GATE   1, MUTATION TYPE   1)= 0.00000000000000E+00
 DEATH    (CANCER STAGE   1, DESTABILIZATION/GATE   1, MUTATION TYPE   1)= 7.10000000000000E-01
 DEATH    (CANCER STAGE   2, DESTABILIZATION/GATE   1, MUTATION TYPE   1)= 7.10000000000000E-01
 MUTATION (CANCER STAGE   0, DESTABILIZATION/GATE   1, MUTATION TYPE   1)= 7.60000380022108E-06
 MUTATION (CANCER STAGE   1, DESTABILIZATION/GATE   1, MUTATION TYPE   1)= 7.60000380022108E-06
 MUTATION (CANCER STAGE   2, DESTABILIZATION/GATE   1, MUTATION TYPE   1)= 7.60000380022108E-06
 AGE INTERVAL: 2.66666666666667E+01-
 -----------------------------------
 GROWTH   (CANCER STAGE   0, DESTABILIZATION/GATE   0, MUTATION TYPE   1)= 0.00000000000000E+00
 GROWTH   (CANCER STAGE   1, DESTABILIZATION/GATE   0, MUTATION TYPE   1)= 1.10000000000000E+00
 GROWTH   (CANCER STAGE   2, DESTABILIZATION/GATE   0, MUTATION TYPE   1)= 1.10000000000000E+00
 DEATH    (CANCER STAGE   0, DESTABILIZATION/GATE   0, MUTATION TYPE   1)= 0.00000000000000E+00
 DEATH    (CANCER STAGE   1, DESTABILIZATION/GATE   0, MUTATION TYPE   1)= 7.10000000000000E-01
 DEATH    (CANCER STAGE   2, DESTABILIZATION/GATE   0, MUTATION TYPE   1)= 7.10000000000000E-01
 MUTATION (CANCER STAGE   0, DESTABILIZATION/GATE   0, MUTATION TYPE   1)= 1.52000001439994E-07
 MUTATION (CANCER STAGE   1, DESTABILIZATION/GATE   0, MUTATION TYPE   1)= 1.52000001439994E-07
 MUTATION (CANCER STAGE   2, DESTABILIZATION/GATE   0, MUTATION TYPE   1)= 1.52000001439994E-07
 GATE-PASS(CANCER STAGE   0, DESTABILIZATION/GATE   0, MUTATION TYPE   1)= 9.33258454012767E-03
 GATE-PASS(CANCER STAGE   1, DESTABILIZATION/GATE   0, MUTATION TYPE   1)= 9.33258454012767E-03
 GATE-PASS(CANCER STAGE   2, DESTABILIZATION/GATE   0, MUTATION TYPE   1)= 9.33258454012767E-03
 GROWTH   (CANCER STAGE   0, DESTABILIZATION/GATE   1, MUTATION TYPE   1)= 0.00000000000000E+00
 GROWTH   (CANCER STAGE   1, DESTABILIZATION/GATE   1, MUTATION TYPE   1)= 1.10000000000000E+00
 GROWTH   (CANCER STAGE   2, DESTABILIZATION/GATE   1, MUTATION TYPE   1)= 1.10000000000000E+00
 DEATH    (CANCER STAGE   0, DESTABILIZATION/GATE   1, MUTATION TYPE   1)= 0.00000000000000E+00
 DEATH    (CANCER STAGE   1, DESTABILIZATION/GATE   1, MUTATION TYPE   1)= 7.10000000000000E-01
 DEATH    (CANCER STAGE   2, DESTABILIZATION/GATE   1, MUTATION TYPE   1)= 7.10000000000000E-01
 MUTATION (CANCER STAGE   0, DESTABILIZATION/GATE   1, MUTATION TYPE   1)= 1.52000151996136E-05
 MUTATION (CANCER STAGE   1, DESTABILIZATION/GATE   1, MUTATION TYPE   1)= 1.52000151996136E-05
 MUTATION (CANCER STAGE   2, DESTABILIZATION/GATE   1, MUTATION TYPE   1)= 1.52000151996136E-05
 AGE INTERVAL: 0.00000000000000E+00-
 -----------------------------------
 AGE INTERVAL: 7.28280000000000E-01-
 -----------------------------------
 AGE INTERVAL: 2.66666666666667E+01-
 -----------------------------------
 AGE 8.00000000000000E+01 INTEGRATED HAZARD 1.16318793600616E+01 HAZARD 7.14201692529811E-02 OK      41 BAD       4 FAIL       0
 CLOCK TIME USED 4.08999999985099E-01 SECONDS
 CPU TIME USED 4.68003000000000E-02 SECONDS
 MINIMISATION ROUTINE FITTERMVKMULTGATESTOCHHAZ REVISED BY M P LITTLE 11 MARCH 2009
 GESTATION LENGTH   0.7283
 CONVERGENCE CRITERION 1.0000E-15 NUMBER OF INTEGRATION STEPS   100
 MINIMUM STEP LENGTH 1.0000E-25 INTEGRATOR SCALING "SMALL AMOUNT" 1.0000E-40
 INTEGRATOR SCALING THRESHOLD 1.0000E+00
 INTEGRATOR TYPE: BULIRSCH-STOER STIFF           
 MODEL  1 SCALING COEFFICIENT 1.00000000000000E+00
 =================================================
 Y(I,J) IN HAZARD THAT ARE SET TO ZERO
 -------------------------------------
 DESTABILIZATION/GATE LEVEL =    0 DESTABILIZATION TYPE =    1
 DESTABILIZATION/GATE LEVEL =    1 DESTABILIZATION TYPE =    1
 AGE INTERVAL: 0.00000000000000E+00-
 -----------------------------------
 GROWTH   (CANCER STAGE   0, DESTABILIZATION/GATE   0, MUTATION TYPE   1)= 3.04562939774788E+01
 GROWTH   (CANCER STAGE   1, DESTABILIZATION/GATE   0, MUTATION TYPE   1)= 1.10000000000000E+00
 GROWTH   (CANCER STAGE   2, DESTABILIZATION/GATE   0, MUTATION TYPE   1)= 1.10000000000000E+00
 DEATH    (CANCER STAGE   0, DESTABILIZATION/GATE   0, MUTATION TYPE   1)= 0.00000000000000E+00
 DEATH    (CANCER STAGE   1, DESTABILIZATION/GATE   0, MUTATION TYPE   1)= 7.10000000000000E-01
 DEATH    (CANCER STAGE   2, DESTABILIZATION/GATE   0, MUTATION TYPE   1)= 7.10000000000000E-01
 MUTATION (CANCER STAGE   0, DESTABILIZATION/GATE   0, MUTATION TYPE   1)= 7.60000007618817E-08
 MUTATION (CANCER STAGE   1, DESTABILIZATION/GATE   0, MUTATION TYPE   1)= 7.60000007618817E-08
 MUTATION (CANCER STAGE   2, DESTABILIZATION/GATE   0, MUTATION TYPE   1)= 7.60000007618817E-08
 GATE-PASS(CANCER STAGE   0, DESTABILIZATION/GATE   0, MUTATION TYPE   1)= 9.33258454012767E-03
 GATE-PASS(CANCER STAGE   1, DESTABILIZATION/GATE   0, MUTATION TYPE   1)= 9.33258454012767E-03
 GATE-PASS(CANCER STAGE   2, DESTABILIZATION/GATE   0, MUTATION TYPE   1)= 9.33258454012767E-03
 GROWTH   (CANCER STAGE   0, DESTABILIZATION/GATE   1, MUTATION TYPE   1)= 3.14562939774788E+01
 GROWTH   (CANCER STAGE   1, DESTABILIZATION/GATE   1, MUTATION TYPE   1)= 1.10000000000000E+00
 GROWTH   (CANCER STAGE   2, DESTABILIZATION/GATE   1, MUTATION TYPE   1)= 1.10000000000000E+00
 DEATH    (CANCER STAGE   0, DESTABILIZATION/GATE   1, MUTATION TYPE   1)= 0.00000000000000E+00
 DEATH    (CANCER STAGE   1, DESTABILIZATION/GATE   1, MUTATION TYPE   1)= 7.10000000000000E-01
 DEATH    (CANCER STAGE   2, DESTABILIZATION/GATE   1, MUTATION TYPE   1)= 7.10000000000000E-01
 MUTATION (CANCER STAGE   0, DESTABILIZATION/GATE   1, MUTATION TYPE   1)= 7.60000380022108E-06
 MUTATION (CANCER STAGE   1, DESTABILIZATION/GATE   1, MUTATION TYPE   1)= 7.60000380022108E-06
 MUTATION (CANCER STAGE   2, DESTABILIZATION/GATE   1, MUTATION TYPE   1)= 7.60000380022108E-06
 AGE INTERVAL: 7.28280000000000E-01-
 -----------------------------------
 GROWTH   (CANCER STAGE   0, DESTABILIZATION/GATE   0, MUTATION TYPE   1)= 0.00000000000000E+00
 GROWTH   (CANCER STAGE   1, DESTABILIZATION/GATE   0, MUTATION TYPE   1)= 1.10000000000000E+00
 GROWTH   (CANCER STAGE   2, DESTABILIZATION/GATE   0, MUTATION TYPE   1)= 1.10000000000000E+00
 DEATH    (CANCER STAGE   0, DESTABILIZATION/GATE   0, MUTATION TYPE   1)= 0.00000000000000E+00
 DEATH    (CANCER STAGE   1, DESTABILIZATION/GATE   0, MUTATION TYPE   1)= 7.10000000000000E-01
 DEATH    (CANCER STAGE   2, DESTABILIZATION/GATE   0, MUTATION TYPE   1)= 7.10000000000000E-01
 MUTATION (CANCER STAGE   0, DESTABILIZATION/GATE   0, MUTATION TYPE   1)= 7.60000007618817E-08
 MUTATION (CANCER STAGE   1, DESTABILIZATION/GATE   0, MUTATION TYPE   1)= 7.60000007618817E-08
 MUTATION (CANCER STAGE   2, DESTABILIZATION/GATE   0, MUTATION TYPE   1)= 7.60000007618817E-08
 GATE-PASS(CANCER STAGE   0, DESTABILIZATION/GATE   0, MUTATION TYPE   1)= 9.33258454012767E-03
 GATE-PASS(CANCER STAGE   1, DESTABILIZATION/GATE   0, MUTATION TYPE   1)= 9.33258454012767E-03
 GATE-PASS(CANCER STAGE   2, DESTABILIZATION/GATE   0, MUTATION TYPE   1)= 9.33258454012767E-03
 GROWTH   (CANCER STAGE   0, DESTABILIZATION/GATE   1, MUTATION TYPE   1)= 0.00000000000000E+00
 GROWTH   (CANCER STAGE   1, DESTABILIZATION/GATE   1, MUTATION TYPE   1)= 1.10000000000000E+00
 GROWTH   (CANCER STAGE   2, DESTABILIZATION/GATE   1, MUTATION TYPE   1)= 1.10000000000000E+00
 DEATH    (CANCER STAGE   0, DESTABILIZATION/GATE   1, MUTATION TYPE   1)= 0.00000000000000E+00
 DEATH    (CANCER STAGE   1, DESTABILIZATION/GATE   1, MUTATION TYPE   1)= 7.10000000000000E-01
 DEATH    (CANCER STAGE   2, DESTABILIZATION/GATE   1, MUTATION TYPE   1)= 7.10000000000000E-01
 MUTATION (CANCER STAGE   0, DESTABILIZATION/GATE   1, MUTATION TYPE   1)= 7.60000380022108E-06
 MUTATION (CANCER STAGE   1, DESTABILIZATION/GATE   1, MUTATION TYPE   1)= 7.60000380022108E-06
 MUTATION (CANCER STAGE   2, DESTABILIZATION/GATE   1, MUTATION TYPE   1)= 7.60000380022108E-06
 AGE INTERVAL: 2.66666666666667E+01-
 -----------------------------------
 GROWTH   (CANCER STAGE   0, DESTABILIZATION/GATE   0, MUTATION TYPE   1)= 0.00000000000000E+00
 GROWTH   (CANCER STAGE   1, DESTABILIZATION/GATE   0, MUTATION TYPE   1)= 1.10000000000000E+00
 GROWTH   (CANCER STAGE   2, DESTABILIZATION/GATE   0, MUTATION TYPE   1)= 1.10000000000000E+00
 DEATH    (CANCER STAGE   0, DESTABILIZATION/GATE   0, MUTATION TYPE   1)= 0.00000000000000E+00
 DEATH    (CANCER STAGE   1, DESTABILIZATION/GATE   0, MUTATION TYPE   1)= 7.10000000000000E-01
 DEATH    (CANCER STAGE   2, DESTABILIZATION/GATE   0, MUTATION TYPE   1)= 7.10000000000000E-01
 MUTATION (CANCER STAGE   0, DESTABILIZATION/GATE   0, MUTATION TYPE   1)= 3.80000009721870E-07
 MUTATION (CANCER STAGE   1, DESTABILIZATION/GATE   0, MUTATION TYPE   1)= 3.80000009721870E-07
 MUTATION (CANCER STAGE   2, DESTABILIZATION/GATE   0, MUTATION TYPE   1)= 3.80000009721870E-07
 GATE-PASS(CANCER STAGE   0, DESTABILIZATION/GATE   0, MUTATION TYPE   1)= 9.33258454012767E-03
 GATE-PASS(CANCER STAGE   1, DESTABILIZATION/GATE   0, MUTATION TYPE   1)= 9.33258454012767E-03
 GATE-PASS(CANCER STAGE   2, DESTABILIZATION/GATE   0, MUTATION TYPE   1)= 9.33258454012767E-03
 GROWTH   (CANCER STAGE   0, DESTABILIZATION/GATE   1, MUTATION TYPE   1)= 0.00000000000000E+00
 GROWTH   (CANCER STAGE   1, DESTABILIZATION/GATE   1, MUTATION TYPE   1)= 1.10000000000000E+00
 GROWTH   (CANCER STAGE   2, DESTABILIZATION/GATE   1, MUTATION TYPE   1)= 1.10000000000000E+00
 DEATH    (CANCER STAGE   0, DESTABILIZATION/GATE   1, MUTATION TYPE   1)= 0.00000000000000E+00
 DEATH    (CANCER STAGE   1, DESTABILIZATION/GATE   1, MUTATION TYPE   1)= 7.10000000000000E-01
 DEATH    (CANCER STAGE   2, DESTABILIZATION/GATE   1, MUTATION TYPE   1)= 7.10000000000000E-01
 MUTATION (CANCER STAGE   0, DESTABILIZATION/GATE   1, MUTATION TYPE   1)= 3.80000950005656E-05
 MUTATION (CANCER STAGE   1, DESTABILIZATION/GATE   1, MUTATION TYPE   1)= 3.80000950005656E-05
 MUTATION (CANCER STAGE   2, DESTABILIZATION/GATE   1, MUTATION TYPE   1)= 3.80000950005656E-05
 AGE INTERVAL: 0.00000000000000E+00-
 -----------------------------------
 AGE INTERVAL: 7.28280000000000E-01-
 -----------------------------------
 AGE INTERVAL: 2.66666666666667E+01-
 -----------------------------------
 AGE 8.00000000000000E+01 INTEGRATED HAZARD 1.26586901430935E+01 HAZARD 7.18111789112114E-02 OK      41 BAD       2 FAIL       0
 CLOCK TIME USED 4.05999999959022E-01 SECONDS
 CPU TIME USED 4.68002999999999E-02 SECONDS
 MINIMISATION ROUTINE FITTERMVKMULTGATESTOCHHAZ REVISED BY M P LITTLE 11 MARCH 2009
 GESTATION LENGTH   0.7283
 CONVERGENCE CRITERION 1.0000E-15 NUMBER OF INTEGRATION STEPS   100
 MINIMUM STEP LENGTH 1.0000E-25 INTEGRATOR SCALING "SMALL AMOUNT" 1.0000E-40
 INTEGRATOR SCALING THRESHOLD 1.0000E+00
 INTEGRATOR TYPE: BULIRSCH-STOER STIFF           
 MODEL  1 SCALING COEFFICIENT 1.00000000000000E+00
 =================================================
 Y(I,J) IN HAZARD THAT ARE SET TO ZERO
 -------------------------------------
 DESTABILIZATION/GATE LEVEL =    0 DESTABILIZATION TYPE =    1
 DESTABILIZATION/GATE LEVEL =    1 DESTABILIZATION TYPE =    1
 AGE INTERVAL: 0.00000000000000E+00-
 -----------------------------------
 GROWTH   (CANCER STAGE   0, DESTABILIZATION/GATE   0, MUTATION TYPE   1)= 3.04562939774788E+01
 GROWTH   (CANCER STAGE   1, DESTABILIZATION/GATE   0, MUTATION TYPE   1)= 1.10000000000000E+00
 GROWTH   (CANCER STAGE   2, DESTABILIZATION/GATE   0, MUTATION TYPE   1)= 1.10000000000000E+00
 DEATH    (CANCER STAGE   0, DESTABILIZATION/GATE   0, MUTATION TYPE   1)= 0.00000000000000E+00
 DEATH    (CANCER STAGE   1, DESTABILIZATION/GATE   0, MUTATION TYPE   1)= 7.10000000000000E-01
 DEATH    (CANCER STAGE   2, DESTABILIZATION/GATE   0, MUTATION TYPE   1)= 7.10000000000000E-01
 MUTATION (CANCER STAGE   0, DESTABILIZATION/GATE   0, MUTATION TYPE   1)= 7.60000007618817E-08
 MUTATION (CANCER STAGE   1, DESTABILIZATION/GATE   0, MUTATION TYPE   1)= 7.60000007618817E-08
 MUTATION (CANCER STAGE   2, DESTABILIZATION/GATE   0, MUTATION TYPE   1)= 7.60000007618817E-08
 GATE-PASS(CANCER STAGE   0, DESTABILIZATION/GATE   0, MUTATION TYPE   1)= 9.33258454012767E-03
 GATE-PASS(CANCER STAGE   1, DESTABILIZATION/GATE   0, MUTATION TYPE   1)= 9.33258454012767E-03
 GATE-PASS(CANCER STAGE   2, DESTABILIZATION/GATE   0, MUTATION TYPE   1)= 9.33258454012767E-03
 GROWTH   (CANCER STAGE   0, DESTABILIZATION/GATE   1, MUTATION TYPE   1)= 3.14562939774788E+01
 GROWTH   (CANCER STAGE   1, DESTABILIZATION/GATE   1, MUTATION TYPE   1)= 1.10000000000000E+00
 GROWTH   (CANCER STAGE   2, DESTABILIZATION/GATE   1, MUTATION TYPE   1)= 1.10000000000000E+00
 DEATH    (CANCER STAGE   0, DESTABILIZATION/GATE   1, MUTATION TYPE   1)= 0.00000000000000E+00
 DEATH    (CANCER STAGE   1, DESTABILIZATION/GATE   1, MUTATION TYPE   1)= 7.10000000000000E-01
 DEATH    (CANCER STAGE   2, DESTABILIZATION/GATE   1, MUTATION TYPE   1)= 7.10000000000000E-01
 MUTATION (CANCER STAGE   0, DESTABILIZATION/GATE   1, MUTATION TYPE   1)= 7.60000380022108E-06
 MUTATION (CANCER STAGE   1, DESTABILIZATION/GATE   1, MUTATION TYPE   1)= 7.60000380022108E-06
 MUTATION (CANCER STAGE   2, DESTABILIZATION/GATE   1, MUTATION TYPE   1)= 7.60000380022108E-06
 AGE INTERVAL: 7.28280000000000E-01-
 -----------------------------------
 GROWTH   (CANCER STAGE   0, DESTABILIZATION/GATE   0, MUTATION TYPE   1)= 0.00000000000000E+00
 GROWTH   (CANCER STAGE   1, DESTABILIZATION/GATE   0, MUTATION TYPE   1)= 1.10000000000000E+00
 GROWTH   (CANCER STAGE   2, DESTABILIZATION/GATE   0, MUTATION TYPE   1)= 1.10000000000000E+00
 DEATH    (CANCER STAGE   0, DESTABILIZATION/GATE   0, MUTATION TYPE   1)= 0.00000000000000E+00
 DEATH    (CANCER STAGE   1, DESTABILIZATION/GATE   0, MUTATION TYPE   1)= 7.10000000000000E-01
 DEATH    (CANCER STAGE   2, DESTABILIZATION/GATE   0, MUTATION TYPE   1)= 7.10000000000000E-01
 MUTATION (CANCER STAGE   0, DESTABILIZATION/GATE   0, MUTATION TYPE   1)= 7.60000007618817E-08
 MUTATION (CANCER STAGE   1, DESTABILIZATION/GATE   0, MUTATION TYPE   1)= 7.60000007618817E-08
 MUTATION (CANCER STAGE   2, DESTABILIZATION/GATE   0, MUTATION TYPE   1)= 7.60000007618817E-08
 GATE-PASS(CANCER STAGE   0, DESTABILIZATION/GATE   0, MUTATION TYPE   1)= 9.33258454012767E-03
 GATE-PASS(CANCER STAGE   1, DESTABILIZATION/GATE   0, MUTATION TYPE   1)= 9.33258454012767E-03
 GATE-PASS(CANCER STAGE   2, DESTABILIZATION/GATE   0, MUTATION TYPE   1)= 9.33258454012767E-03
 GROWTH   (CANCER STAGE   0, DESTABILIZATION/GATE   1, MUTATION TYPE   1)= 0.00000000000000E+00
 GROWTH   (CANCER STAGE   1, DESTABILIZATION/GATE   1, MUTATION TYPE   1)= 1.10000000000000E+00
 GROWTH   (CANCER STAGE   2, DESTABILIZATION/GATE   1, MUTATION TYPE   1)= 1.10000000000000E+00
 DEATH    (CANCER STAGE   0, DESTABILIZATION/GATE   1, MUTATION TYPE   1)= 0.00000000000000E+00
 DEATH    (CANCER STAGE   1, DESTABILIZATION/GATE   1, MUTATION TYPE   1)= 7.10000000000000E-01
 DEATH    (CANCER STAGE   2, DESTABILIZATION/GATE   1, MUTATION TYPE   1)= 7.10000000000000E-01
 MUTATION (CANCER STAGE   0, DESTABILIZATION/GATE   1, MUTATION TYPE   1)= 7.60000380022108E-06
 MUTATION (CANCER STAGE   1, DESTABILIZATION/GATE   1, MUTATION TYPE   1)= 7.60000380022108E-06
 MUTATION (CANCER STAGE   2, DESTABILIZATION/GATE   1, MUTATION TYPE   1)= 7.60000380022108E-06
 AGE INTERVAL: 2.66666666666667E+01-
 -----------------------------------
 GROWTH   (CANCER STAGE   0, DESTABILIZATION/GATE   0, MUTATION TYPE   1)= 0.00000000000000E+00
 GROWTH   (CANCER STAGE   1, DESTABILIZATION/GATE   0, MUTATION TYPE   1)= 1.10000000000000E+00
 GROWTH   (CANCER STAGE   2, DESTABILIZATION/GATE   0, MUTATION TYPE   1)= 1.10000000000000E+00
 DEATH    (CANCER STAGE   0, DESTABILIZATION/GATE   0, MUTATION TYPE   1)= 0.00000000000000E+00
 DEATH    (CANCER STAGE   1, DESTABILIZATION/GATE   0, MUTATION TYPE   1)= 7.10000000000000E-01
 DEATH    (CANCER STAGE   2, DESTABILIZATION/GATE   0, MUTATION TYPE   1)= 7.10000000000000E-01
 MUTATION (CANCER STAGE   0, DESTABILIZATION/GATE   0, MUTATION TYPE   1)= 7.60000037599972E-07
 MUTATION (CANCER STAGE   1, DESTABILIZATION/GATE   0, MUTATION TYPE   1)= 7.60000037599972E-07
 MUTATION (CANCER STAGE   2, DESTABILIZATION/GATE   0, MUTATION TYPE   1)= 7.60000037599972E-07
 GATE-PASS(CANCER STAGE   0, DESTABILIZATION/GATE   0, MUTATION TYPE   1)= 9.33258454012767E-03
 GATE-PASS(CANCER STAGE   1, DESTABILIZATION/GATE   0, MUTATION TYPE   1)= 9.33258454012767E-03
 GATE-PASS(CANCER STAGE   2, DESTABILIZATION/GATE   0, MUTATION TYPE   1)= 9.33258454012767E-03
 GROWTH   (CANCER STAGE   0, DESTABILIZATION/GATE   1, MUTATION TYPE   1)= 0.00000000000000E+00
 GROWTH   (CANCER STAGE   1, DESTABILIZATION/GATE   1, MUTATION TYPE   1)= 1.10000000000000E+00
 GROWTH   (CANCER STAGE   2, DESTABILIZATION/GATE   1, MUTATION TYPE   1)= 1.10000000000000E+00
 DEATH    (CANCER STAGE   0, DESTABILIZATION/GATE   1, MUTATION TYPE   1)= 0.00000000000000E+00
 DEATH    (CANCER STAGE   1, DESTABILIZATION/GATE   1, MUTATION TYPE   1)= 7.10000000000000E-01
 DEATH    (CANCER STAGE   2, DESTABILIZATION/GATE   1, MUTATION TYPE   1)= 7.10000000000000E-01
 MUTATION (CANCER STAGE   0, DESTABILIZATION/GATE   1, MUTATION TYPE   1)= 7.60003800021875E-05
 MUTATION (CANCER STAGE   1, DESTABILIZATION/GATE   1, MUTATION TYPE   1)= 7.60003800021875E-05
 MUTATION (CANCER STAGE   2, DESTABILIZATION/GATE   1, MUTATION TYPE   1)= 7.60003800021875E-05
 AGE INTERVAL: 0.00000000000000E+00-
 -----------------------------------
 AGE INTERVAL: 7.28280000000000E-01-
 -----------------------------------
 AGE INTERVAL: 2.66666666666667E+01-
 -----------------------------------
 AGE 8.00000000000000E+01 INTEGRATED HAZARD 1.35184087737190E+01 HAZARD 6.56594325798953E-02 OK      39 BAD       2 FAIL       0
 CLOCK TIME USED 4.76999999955297E-01 SECONDS
 CPU TIME USED 7.80005000000000E-02 SECONDS
 MINIMISATION ROUTINE FITTERMVKMULTGATESTOCHHAZ REVISED BY M P LITTLE 11 MARCH 2009
 GESTATION LENGTH   0.7283
 CONVERGENCE CRITERION 1.0000E-15 NUMBER OF INTEGRATION STEPS   100
 MINIMUM STEP LENGTH 1.0000E-25 INTEGRATOR SCALING "SMALL AMOUNT" 1.0000E-40
 INTEGRATOR SCALING THRESHOLD 1.0000E+00
 INTEGRATOR TYPE: BULIRSCH-STOER STIFF           
 MODEL  1 SCALING COEFFICIENT 1.00000000000000E+00
 =================================================
 Y(I,J) IN HAZARD THAT ARE SET TO ZERO
 -------------------------------------
 DESTABILIZATION/GATE LEVEL =    0 DESTABILIZATION TYPE =    1
 DESTABILIZATION/GATE LEVEL =    1 DESTABILIZATION TYPE =    1
 AGE INTERVAL: 0.00000000000000E+00-
 -----------------------------------
 GROWTH   (CANCER STAGE   0, DESTABILIZATION/GATE   0, MUTATION TYPE   1)= 2.66492572302939E+01
 GROWTH   (CANCER STAGE   1, DESTABILIZATION/GATE   0, MUTATION TYPE   1)= 1.10000000000000E+00
 GROWTH   (CANCER STAGE   2, DESTABILIZATION/GATE   0, MUTATION TYPE   1)= 1.10000000000000E+00
 DEATH    (CANCER STAGE   0, DESTABILIZATION/GATE   0, MUTATION TYPE   1)= 0.00000000000000E+00
 DEATH    (CANCER STAGE   1, DESTABILIZATION/GATE   0, MUTATION TYPE   1)= 7.10000000000000E-01
 DEATH    (CANCER STAGE   2, DESTABILIZATION/GATE   0, MUTATION TYPE   1)= 7.10000000000000E-01
 MUTATION (CANCER STAGE   0, DESTABILIZATION/GATE   0, MUTATION TYPE   1)= 7.30000007318074E-07
 MUTATION (CANCER STAGE   1, DESTABILIZATION/GATE   0, MUTATION TYPE   1)= 7.30000007318074E-07
 MUTATION (CANCER STAGE   2, DESTABILIZATION/GATE   0, MUTATION TYPE   1)= 7.30000007318074E-07
 GATE-PASS(CANCER STAGE   0, DESTABILIZATION/GATE   0, MUTATION TYPE   1)= 9.33258454012774E-03
 GATE-PASS(CANCER STAGE   1, DESTABILIZATION/GATE   0, MUTATION TYPE   1)= 9.33258454012774E-03
 GATE-PASS(CANCER STAGE   2, DESTABILIZATION/GATE   0, MUTATION TYPE   1)= 9.33258454012774E-03
 GROWTH   (CANCER STAGE   0, DESTABILIZATION/GATE   1, MUTATION TYPE   1)= 2.76492572302939E+01
 GROWTH   (CANCER STAGE   1, DESTABILIZATION/GATE   1, MUTATION TYPE   1)= 1.10000000000000E+00
 GROWTH   (CANCER STAGE   2, DESTABILIZATION/GATE   1, MUTATION TYPE   1)= 1.10000000000000E+00
 DEATH    (CANCER STAGE   0, DESTABILIZATION/GATE   1, MUTATION TYPE   1)= 0.00000000000000E+00
 DEATH    (CANCER STAGE   1, DESTABILIZATION/GATE   1, MUTATION TYPE   1)= 7.10000000000000E-01
 DEATH    (CANCER STAGE   2, DESTABILIZATION/GATE   1, MUTATION TYPE   1)= 7.10000000000000E-01
 MUTATION (CANCER STAGE   0, DESTABILIZATION/GATE   1, MUTATION TYPE   1)= 7.30000365021235E-05
 MUTATION (CANCER STAGE   1, DESTABILIZATION/GATE   1, MUTATION TYPE   1)= 7.30000365021235E-05
 MUTATION (CANCER STAGE   2, DESTABILIZATION/GATE   1, MUTATION TYPE   1)= 7.30000365021235E-05
 AGE INTERVAL: 7.28280000000000E-01-
 -----------------------------------
 GROWTH   (CANCER STAGE   0, DESTABILIZATION/GATE   0, MUTATION TYPE   1)= 0.00000000000000E+00
 GROWTH   (CANCER STAGE   1, DESTABILIZATION/GATE   0, MUTATION TYPE   1)= 1.10000000000000E+00
 GROWTH   (CANCER STAGE   2, DESTABILIZATION/GATE   0, MUTATION TYPE   1)= 1.10000000000000E+00
 DEATH    (CANCER STAGE   0, DESTABILIZATION/GATE   0, MUTATION TYPE   1)= 0.00000000000000E+00
 DEATH    (CANCER STAGE   1, DESTABILIZATION/GATE   0, MUTATION TYPE   1)= 7.10000000000000E-01
 DEATH    (CANCER STAGE   2, DESTABILIZATION/GATE   0, MUTATION TYPE   1)= 7.10000000000000E-01
 MUTATION (CANCER STAGE   0, DESTABILIZATION/GATE   0, MUTATION TYPE   1)= 7.30000007318074E-07
 MUTATION (CANCER STAGE   1, DESTABILIZATION/GATE   0, MUTATION TYPE   1)= 7.30000007318074E-07
 MUTATION (CANCER STAGE   2, DESTABILIZATION/GATE   0, MUTATION TYPE   1)= 7.30000007318074E-07
 GATE-PASS(CANCER STAGE   0, DESTABILIZATION/GATE   0, MUTATION TYPE   1)= 9.33258454012774E-03
 GATE-PASS(CANCER STAGE   1, DESTABILIZATION/GATE   0, MUTATION TYPE   1)= 9.33258454012774E-03
 GATE-PASS(CANCER STAGE   2, DESTABILIZATION/GATE   0, MUTATION TYPE   1)= 9.33258454012774E-03
 GROWTH   (CANCER STAGE   0, DESTABILIZATION/GATE   1, MUTATION TYPE   1)= 0.00000000000000E+00
 GROWTH   (CANCER STAGE   1, DESTABILIZATION/GATE   1, MUTATION TYPE   1)= 1.10000000000000E+00
 GROWTH   (CANCER STAGE   2, DESTABILIZATION/GATE   1, MUTATION TYPE   1)= 1.10000000000000E+00
 DEATH    (CANCER STAGE   0, DESTABILIZATION/GATE   1, MUTATION TYPE   1)= 0.00000000000000E+00
 DEATH    (CANCER STAGE   1, DESTABILIZATION/GATE   1, MUTATION TYPE   1)= 7.10000000000000E-01
 DEATH    (CANCER STAGE   2, DESTABILIZATION/GATE   1, MUTATION TYPE   1)= 7.10000000000000E-01
 MUTATION (CANCER STAGE   0, DESTABILIZATION/GATE   1, MUTATION TYPE   1)= 7.30000365021235E-05
 MUTATION (CANCER STAGE   1, DESTABILIZATION/GATE   1, MUTATION TYPE   1)= 7.30000365021235E-05
 MUTATION (CANCER STAGE   2, DESTABILIZATION/GATE   1, MUTATION TYPE   1)= 7.30000365021235E-05
 AGE INTERVAL: 2.66666666666667E+01-
 -----------------------------------
 GROWTH   (CANCER STAGE   0, DESTABILIZATION/GATE   0, MUTATION TYPE   1)= 0.00000000000000E+00
 GROWTH   (CANCER STAGE   1, DESTABILIZATION/GATE   0, MUTATION TYPE   1)= 1.10000000000000E+00
 GROWTH   (CANCER STAGE   2, DESTABILIZATION/GATE   0, MUTATION TYPE   1)= 1.10000000000000E+00
 DEATH    (CANCER STAGE   0, DESTABILIZATION/GATE   0, MUTATION TYPE   1)= 0.00000000000000E+00
 DEATH    (CANCER STAGE   1, DESTABILIZATION/GATE   0, MUTATION TYPE   1)= 7.10000000000000E-01
 DEATH    (CANCER STAGE   2, DESTABILIZATION/GATE   0, MUTATION TYPE   1)= 7.10000000000000E-01
 MUTATION (CANCER STAGE   0, DESTABILIZATION/GATE   0, MUTATION TYPE   1)= 7.30000007318074E-07
 MUTATION (CANCER STAGE   1, DESTABILIZATION/GATE   0, MUTATION TYPE   1)= 7.30000007318074E-07
 MUTATION (CANCER STAGE   2, DESTABILIZATION/GATE   0, MUTATION TYPE   1)= 7.30000007318074E-07
 GATE-PASS(CANCER STAGE   0, DESTABILIZATION/GATE   0, MUTATION TYPE   1)= 9.33258454012774E-03
 GATE-PASS(CANCER STAGE   1, DESTABILIZATION/GATE   0, MUTATION TYPE   1)= 9.33258454012774E-03
 GATE-PASS(CANCER STAGE   2, DESTABILIZATION/GATE   0, MUTATION TYPE   1)= 9.33258454012774E-03
 GROWTH   (CANCER STAGE   0, DESTABILIZATION/GATE   1, MUTATION TYPE   1)= 0.00000000000000E+00
 GROWTH   (CANCER STAGE   1, DESTABILIZATION/GATE   1, MUTATION TYPE   1)= 1.10000000000000E+00
 GROWTH   (CANCER STAGE   2, DESTABILIZATION/GATE   1, MUTATION TYPE   1)= 1.10000000000000E+00
 DEATH    (CANCER STAGE   0, DESTABILIZATION/GATE   1, MUTATION TYPE   1)= 0.00000000000000E+00
 DEATH    (CANCER STAGE   1, DESTABILIZATION/GATE   1, MUTATION TYPE   1)= 7.10000000000000E-01
 DEATH    (CANCER STAGE   2, DESTABILIZATION/GATE   1, MUTATION TYPE   1)= 7.10000000000000E-01
 MUTATION (CANCER STAGE   0, DESTABILIZATION/GATE   1, MUTATION TYPE   1)= 7.30000365021235E-05
 MUTATION (CANCER STAGE   1, DESTABILIZATION/GATE   1, MUTATION TYPE   1)= 7.30000365021235E-05
 MUTATION (CANCER STAGE   2, DESTABILIZATION/GATE   1, MUTATION TYPE   1)= 7.30000365021235E-05
 AGE INTERVAL: 0.00000000000000E+00-
 -----------------------------------
 AGE INTERVAL: 7.28280000000000E-01-
 -----------------------------------
 AGE INTERVAL: 2.66666666666667E+01-
 -----------------------------------
 AGE 8.00000000000000E+01 INTEGRATED HAZARD 1.10950969473007E+01 HAZARD 4.43046071686809E-02 OK      39 BAD       1 FAIL       0
 CLOCK TIME USED 4.61999999824911E-01 SECONDS
 CPU TIME USED 9.36006000000000E-02 SECONDS
 MINIMISATION ROUTINE FITTERMVKMULTGATESTOCHHAZ REVISED BY M P LITTLE 11 MARCH 2009
 GESTATION LENGTH   0.7283
 CONVERGENCE CRITERION 1.0000E-15 NUMBER OF INTEGRATION STEPS   100
 MINIMUM STEP LENGTH 1.0000E-25 INTEGRATOR SCALING "SMALL AMOUNT" 1.0000E-40
 INTEGRATOR SCALING THRESHOLD 1.0000E+00
 INTEGRATOR TYPE: BULIRSCH-STOER STIFF           
 MODEL  1 SCALING COEFFICIENT 1.00000000000000E+00
 =================================================
 Y(I,J) IN HAZARD THAT ARE SET TO ZERO
 -------------------------------------
 DESTABILIZATION/GATE LEVEL =    0 DESTABILIZATION TYPE =    1
 DESTABILIZATION/GATE LEVEL =    1 DESTABILIZATION TYPE =    1
 AGE INTERVAL: 0.00000000000000E+00-
 -----------------------------------
 GROWTH   (CANCER STAGE   0, DESTABILIZATION/GATE   0, MUTATION TYPE   1)= 2.66492572302939E+01
 GROWTH   (CANCER STAGE   1, DESTABILIZATION/GATE   0, MUTATION TYPE   1)= 1.10000000000000E+00
 GROWTH   (CANCER STAGE   2, DESTABILIZATION/GATE   0, MUTATION TYPE   1)= 1.10000000000000E+00
 DEATH    (CANCER STAGE   0, DESTABILIZATION/GATE   0, MUTATION TYPE   1)= 0.00000000000000E+00
 DEATH    (CANCER STAGE   1, DESTABILIZATION/GATE   0, MUTATION TYPE   1)= 7.10000000000000E-01
 DEATH    (CANCER STAGE   2, DESTABILIZATION/GATE   0, MUTATION TYPE   1)= 7.10000000000000E-01
 MUTATION (CANCER STAGE   0, DESTABILIZATION/GATE   0, MUTATION TYPE   1)= 7.30000007318074E-07
 MUTATION (CANCER STAGE   1, DESTABILIZATION/GATE   0, MUTATION TYPE   1)= 7.30000007318074E-07
 MUTATION (CANCER STAGE   2, DESTABILIZATION/GATE   0, MUTATION TYPE   1)= 7.30000007318074E-07
 GATE-PASS(CANCER STAGE   0, DESTABILIZATION/GATE   0, MUTATION TYPE   1)= 9.33258454012774E-03
 GATE-PASS(CANCER STAGE   1, DESTABILIZATION/GATE   0, MUTATION TYPE   1)= 9.33258454012774E-03
 GATE-PASS(CANCER STAGE   2, DESTABILIZATION/GATE   0, MUTATION TYPE   1)= 9.33258454012774E-03
 GROWTH   (CANCER STAGE   0, DESTABILIZATION/GATE   1, MUTATION TYPE   1)= 2.76492572302939E+01
 GROWTH   (CANCER STAGE   1, DESTABILIZATION/GATE   1, MUTATION TYPE   1)= 1.10000000000000E+00
 GROWTH   (CANCER STAGE   2, DESTABILIZATION/GATE   1, MUTATION TYPE   1)= 1.10000000000000E+00
 DEATH    (CANCER STAGE   0, DESTABILIZATION/GATE   1, MUTATION TYPE   1)= 0.00000000000000E+00
 DEATH    (CANCER STAGE   1, DESTABILIZATION/GATE   1, MUTATION TYPE   1)= 7.10000000000000E-01
 DEATH    (CANCER STAGE   2, DESTABILIZATION/GATE   1, MUTATION TYPE   1)= 7.10000000000000E-01
 MUTATION (CANCER STAGE   0, DESTABILIZATION/GATE   1, MUTATION TYPE   1)= 7.30000365021235E-05
 MUTATION (CANCER STAGE   1, DESTABILIZATION/GATE   1, MUTATION TYPE   1)= 7.30000365021235E-05
 MUTATION (CANCER STAGE   2, DESTABILIZATION/GATE   1, MUTATION TYPE   1)= 7.30000365021235E-05
 AGE INTERVAL: 7.28280000000000E-01-
 -----------------------------------
 GROWTH   (CANCER STAGE   0, DESTABILIZATION/GATE   0, MUTATION TYPE   1)= 0.00000000000000E+00
 GROWTH   (CANCER STAGE   1, DESTABILIZATION/GATE   0, MUTATION TYPE   1)= 1.10000000000000E+00
 GROWTH   (CANCER STAGE   2, DESTABILIZATION/GATE   0, MUTATION TYPE   1)= 1.10000000000000E+00
 DEATH    (CANCER STAGE   0, DESTABILIZATION/GATE   0, MUTATION TYPE   1)= 0.00000000000000E+00
 DEATH    (CANCER STAGE   1, DESTABILIZATION/GATE   0, MUTATION TYPE   1)= 7.10000000000000E-01
 DEATH    (CANCER STAGE   2, DESTABILIZATION/GATE   0, MUTATION TYPE   1)= 7.10000000000000E-01
 MUTATION (CANCER STAGE   0, DESTABILIZATION/GATE   0, MUTATION TYPE   1)= 7.30000007318074E-07
 MUTATION (CANCER STAGE   1, DESTABILIZATION/GATE   0, MUTATION TYPE   1)= 7.30000007318074E-07
 MUTATION (CANCER STAGE   2, DESTABILIZATION/GATE   0, MUTATION TYPE   1)= 7.30000007318074E-07
 GATE-PASS(CANCER STAGE   0, DESTABILIZATION/GATE   0, MUTATION TYPE   1)= 9.33258454012774E-03
 GATE-PASS(CANCER STAGE   1, DESTABILIZATION/GATE   0, MUTATION TYPE   1)= 9.33258454012774E-03
 GATE-PASS(CANCER STAGE   2, DESTABILIZATION/GATE   0, MUTATION TYPE   1)= 9.33258454012774E-03
 GROWTH   (CANCER STAGE   0, DESTABILIZATION/GATE   1, MUTATION TYPE   1)= 0.00000000000000E+00
 GROWTH   (CANCER STAGE   1, DESTABILIZATION/GATE   1, MUTATION TYPE   1)= 1.10000000000000E+00
 GROWTH   (CANCER STAGE   2, DESTABILIZATION/GATE   1, MUTATION TYPE   1)= 1.10000000000000E+00
 DEATH    (CANCER STAGE   0, DESTABILIZATION/GATE   1, MUTATION TYPE   1)= 0.00000000000000E+00
 DEATH    (CANCER STAGE   1, DESTABILIZATION/GATE   1, MUTATION TYPE   1)= 7.10000000000000E-01
 DEATH    (CANCER STAGE   2, DESTABILIZATION/GATE   1, MUTATION TYPE   1)= 7.10000000000000E-01
 MUTATION (CANCER STAGE   0, DESTABILIZATION/GATE   1, MUTATION TYPE   1)= 7.30000365021235E-05
 MUTATION (CANCER STAGE   1, DESTABILIZATION/GATE   1, MUTATION TYPE   1)= 7.30000365021235E-05
 MUTATION (CANCER STAGE   2, DESTABILIZATION/GATE   1, MUTATION TYPE   1)= 7.30000365021235E-05
 AGE INTERVAL: 2.66666666666667E+01-
 -----------------------------------
 GROWTH   (CANCER STAGE   0, DESTABILIZATION/GATE   0, MUTATION TYPE   1)= 0.00000000000000E+00
 GROWTH   (CANCER STAGE   1, DESTABILIZATION/GATE   0, MUTATION TYPE   1)= 1.10000000000000E+00
 GROWTH   (CANCER STAGE   2, DESTABILIZATION/GATE   0, MUTATION TYPE   1)= 1.10000000000000E+00
 DEATH    (CANCER STAGE   0, DESTABILIZATION/GATE   0, MUTATION TYPE   1)= 0.00000000000000E+00
 DEATH    (CANCER STAGE   1, DESTABILIZATION/GATE   0, MUTATION TYPE   1)= 7.10000000000000E-01
 DEATH    (CANCER STAGE   2, DESTABILIZATION/GATE   0, MUTATION TYPE   1)= 7.10000000000000E-01
 MUTATION (CANCER STAGE   0, DESTABILIZATION/GATE   0, MUTATION TYPE   1)= 8.76000004794912E-07
 MUTATION (CANCER STAGE   1, DESTABILIZATION/GATE   0, MUTATION TYPE   1)= 8.76000004794912E-07
 MUTATION (CANCER STAGE   2, DESTABILIZATION/GATE   0, MUTATION TYPE   1)= 8.76000004794912E-07
 GATE-PASS(CANCER STAGE   0, DESTABILIZATION/GATE   0, MUTATION TYPE   1)= 9.33258454012774E-03
 GATE-PASS(CANCER STAGE   1, DESTABILIZATION/GATE   0, MUTATION TYPE   1)= 9.33258454012774E-03
 GATE-PASS(CANCER STAGE   2, DESTABILIZATION/GATE   0, MUTATION TYPE   1)= 9.33258454012774E-03
 GROWTH   (CANCER STAGE   0, DESTABILIZATION/GATE   1, MUTATION TYPE   1)= 0.00000000000000E+00
 GROWTH   (CANCER STAGE   1, DESTABILIZATION/GATE   1, MUTATION TYPE   1)= 1.10000000000000E+00
 GROWTH   (CANCER STAGE   2, DESTABILIZATION/GATE   1, MUTATION TYPE   1)= 1.10000000000000E+00
 DEATH    (CANCER STAGE   0, DESTABILIZATION/GATE   1, MUTATION TYPE   1)= 0.00000000000000E+00
 DEATH    (CANCER STAGE   1, DESTABILIZATION/GATE   1, MUTATION TYPE   1)= 7.10000000000000E-01
 DEATH    (CANCER STAGE   2, DESTABILIZATION/GATE   1, MUTATION TYPE   1)= 7.10000000000000E-01
 MUTATION (CANCER STAGE   0, DESTABILIZATION/GATE   1, MUTATION TYPE   1)= 8.76000525625610E-05
 MUTATION (CANCER STAGE   1, DESTABILIZATION/GATE   1, MUTATION TYPE   1)= 8.76000525625610E-05
 MUTATION (CANCER STAGE   2, DESTABILIZATION/GATE   1, MUTATION TYPE   1)= 8.76000525625610E-05
 AGE INTERVAL: 0.00000000000000E+00-
 -----------------------------------
 AGE INTERVAL: 7.28280000000000E-01-
 -----------------------------------
 AGE INTERVAL: 2.66666666666667E+01-
 -----------------------------------
 AGE 8.00000000000000E+01 INTEGRATED HAZARD 1.12543154084668E+01 HAZARD 4.62080696044029E-02 OK      39 BAD       1 FAIL       0
 CLOCK TIME USED 4.48000000091270E-01 SECONDS
 CPU TIME USED 6.24003999999999E-02 SECONDS
 MINIMISATION ROUTINE FITTERMVKMULTGATESTOCHHAZ REVISED BY M P LITTLE 11 MARCH 2009
 GESTATION LENGTH   0.7283
 CONVERGENCE CRITERION 1.0000E-15 NUMBER OF INTEGRATION STEPS   100
 MINIMUM STEP LENGTH 1.0000E-25 INTEGRATOR SCALING "SMALL AMOUNT" 1.0000E-40
 INTEGRATOR SCALING THRESHOLD 1.0000E+00
 INTEGRATOR TYPE: BULIRSCH-STOER STIFF           
 MODEL  1 SCALING COEFFICIENT 1.00000000000000E+00
 =================================================
 Y(I,J) IN HAZARD THAT ARE SET TO ZERO
 -------------------------------------
 DESTABILIZATION/GATE LEVEL =    0 DESTABILIZATION TYPE =    1
 DESTABILIZATION/GATE LEVEL =    1 DESTABILIZATION TYPE =    1
 AGE INTERVAL: 0.00000000000000E+00-
 -----------------------------------
 GROWTH   (CANCER STAGE   0, DESTABILIZATION/GATE   0, MUTATION TYPE   1)= 2.66492572302939E+01
 GROWTH   (CANCER STAGE   1, DESTABILIZATION/GATE   0, MUTATION TYPE   1)= 1.10000000000000E+00
 GROWTH   (CANCER STAGE   2, DESTABILIZATION/GATE   0, MUTATION TYPE   1)= 1.10000000000000E+00
 DEATH    (CANCER STAGE   0, DESTABILIZATION/GATE   0, MUTATION TYPE   1)= 0.00000000000000E+00
 DEATH    (CANCER STAGE   1, DESTABILIZATION/GATE   0, MUTATION TYPE   1)= 7.10000000000000E-01
 DEATH    (CANCER STAGE   2, DESTABILIZATION/GATE   0, MUTATION TYPE   1)= 7.10000000000000E-01
 MUTATION (CANCER STAGE   0, DESTABILIZATION/GATE   0, MUTATION TYPE   1)= 7.30000007318074E-07
 MUTATION (CANCER STAGE   1, DESTABILIZATION/GATE   0, MUTATION TYPE   1)= 7.30000007318074E-07
 MUTATION (CANCER STAGE   2, DESTABILIZATION/GATE   0, MUTATION TYPE   1)= 7.30000007318074E-07
 GATE-PASS(CANCER STAGE   0, DESTABILIZATION/GATE   0, MUTATION TYPE   1)= 9.33258454012774E-03
 GATE-PASS(CANCER STAGE   1, DESTABILIZATION/GATE   0, MUTATION TYPE   1)= 9.33258454012774E-03
 GATE-PASS(CANCER STAGE   2, DESTABILIZATION/GATE   0, MUTATION TYPE   1)= 9.33258454012774E-03
 GROWTH   (CANCER STAGE   0, DESTABILIZATION/GATE   1, MUTATION TYPE   1)= 2.76492572302939E+01
 GROWTH   (CANCER STAGE   1, DESTABILIZATION/GATE   1, MUTATION TYPE   1)= 1.10000000000000E+00
 GROWTH   (CANCER STAGE   2, DESTABILIZATION/GATE   1, MUTATION TYPE   1)= 1.10000000000000E+00
 DEATH    (CANCER STAGE   0, DESTABILIZATION/GATE   1, MUTATION TYPE   1)= 0.00000000000000E+00
 DEATH    (CANCER STAGE   1, DESTABILIZATION/GATE   1, MUTATION TYPE   1)= 7.10000000000000E-01
 DEATH    (CANCER STAGE   2, DESTABILIZATION/GATE   1, MUTATION TYPE   1)= 7.10000000000000E-01
 MUTATION (CANCER STAGE   0, DESTABILIZATION/GATE   1, MUTATION TYPE   1)= 7.30000365021235E-05
 MUTATION (CANCER STAGE   1, DESTABILIZATION/GATE   1, MUTATION TYPE   1)= 7.30000365021235E-05
 MUTATION (CANCER STAGE   2, DESTABILIZATION/GATE   1, MUTATION TYPE   1)= 7.30000365021235E-05
 AGE INTERVAL: 7.28280000000000E-01-
 -----------------------------------
 GROWTH   (CANCER STAGE   0, DESTABILIZATION/GATE   0, MUTATION TYPE   1)= 0.00000000000000E+00
 GROWTH   (CANCER STAGE   1, DESTABILIZATION/GATE   0, MUTATION TYPE   1)= 1.10000000000000E+00
 GROWTH   (CANCER STAGE   2, DESTABILIZATION/GATE   0, MUTATION TYPE   1)= 1.10000000000000E+00
 DEATH    (CANCER STAGE   0, DESTABILIZATION/GATE   0, MUTATION TYPE   1)= 0.00000000000000E+00
 DEATH    (CANCER STAGE   1, DESTABILIZATION/GATE   0, MUTATION TYPE   1)= 7.10000000000000E-01
 DEATH    (CANCER STAGE   2, DESTABILIZATION/GATE   0, MUTATION TYPE   1)= 7.10000000000000E-01
 MUTATION (CANCER STAGE   0, DESTABILIZATION/GATE   0, MUTATION TYPE   1)= 7.30000007318074E-07
 MUTATION (CANCER STAGE   1, DESTABILIZATION/GATE   0, MUTATION TYPE   1)= 7.30000007318074E-07
 MUTATION (CANCER STAGE   2, DESTABILIZATION/GATE   0, MUTATION TYPE   1)= 7.30000007318074E-07
 GATE-PASS(CANCER STAGE   0, DESTABILIZATION/GATE   0, MUTATION TYPE   1)= 9.33258454012774E-03
 GATE-PASS(CANCER STAGE   1, DESTABILIZATION/GATE   0, MUTATION TYPE   1)= 9.33258454012774E-03
 GATE-PASS(CANCER STAGE   2, DESTABILIZATION/GATE   0, MUTATION TYPE   1)= 9.33258454012774E-03
 GROWTH   (CANCER STAGE   0, DESTABILIZATION/GATE   1, MUTATION TYPE   1)= 0.00000000000000E+00
 GROWTH   (CANCER STAGE   1, DESTABILIZATION/GATE   1, MUTATION TYPE   1)= 1.10000000000000E+00
 GROWTH   (CANCER STAGE   2, DESTABILIZATION/GATE   1, MUTATION TYPE   1)= 1.10000000000000E+00
 DEATH    (CANCER STAGE   0, DESTABILIZATION/GATE   1, MUTATION TYPE   1)= 0.00000000000000E+00
 DEATH    (CANCER STAGE   1, DESTABILIZATION/GATE   1, MUTATION TYPE   1)= 7.10000000000000E-01
 DEATH    (CANCER STAGE   2, DESTABILIZATION/GATE   1, MUTATION TYPE   1)= 7.10000000000000E-01
 MUTATION (CANCER STAGE   0, DESTABILIZATION/GATE   1, MUTATION TYPE   1)= 7.30000365021235E-05
 MUTATION (CANCER STAGE   1, DESTABILIZATION/GATE   1, MUTATION TYPE   1)= 7.30000365021235E-05
 MUTATION (CANCER STAGE   2, DESTABILIZATION/GATE   1, MUTATION TYPE   1)= 7.30000365021235E-05
 AGE INTERVAL: 2.66666666666667E+01-
 -----------------------------------
 GROWTH   (CANCER STAGE   0, DESTABILIZATION/GATE   0, MUTATION TYPE   1)= 0.00000000000000E+00
 GROWTH   (CANCER STAGE   1, DESTABILIZATION/GATE   0, MUTATION TYPE   1)= 1.10000000000000E+00
 GROWTH   (CANCER STAGE   2, DESTABILIZATION/GATE   0, MUTATION TYPE   1)= 1.10000000000000E+00
 DEATH    (CANCER STAGE   0, DESTABILIZATION/GATE   0, MUTATION TYPE   1)= 0.00000000000000E+00
 DEATH    (CANCER STAGE   1, DESTABILIZATION/GATE   0, MUTATION TYPE   1)= 7.10000000000000E-01
 DEATH    (CANCER STAGE   2, DESTABILIZATION/GATE   0, MUTATION TYPE   1)= 7.10000000000000E-01
 MUTATION (CANCER STAGE   0, DESTABILIZATION/GATE   0, MUTATION TYPE   1)= 1.09500000966230E-06
 MUTATION (CANCER STAGE   1, DESTABILIZATION/GATE   0, MUTATION TYPE   1)= 1.09500000966230E-06
 MUTATION (CANCER STAGE   2, DESTABILIZATION/GATE   0, MUTATION TYPE   1)= 1.09500000966230E-06
 GATE-PASS(CANCER STAGE   0, DESTABILIZATION/GATE   0, MUTATION TYPE   1)= 9.33258454012774E-03
 GATE-PASS(CANCER STAGE   1, DESTABILIZATION/GATE   0, MUTATION TYPE   1)= 9.33258454012774E-03
 GATE-PASS(CANCER STAGE   2, DESTABILIZATION/GATE   0, MUTATION TYPE   1)= 9.33258454012774E-03
 GROWTH   (CANCER STAGE   0, DESTABILIZATION/GATE   1, MUTATION TYPE   1)= 0.00000000000000E+00
 GROWTH   (CANCER STAGE   1, DESTABILIZATION/GATE   1, MUTATION TYPE   1)= 1.10000000000000E+00
 GROWTH   (CANCER STAGE   2, DESTABILIZATION/GATE   1, MUTATION TYPE   1)= 1.10000000000000E+00
 DEATH    (CANCER STAGE   0, DESTABILIZATION/GATE   1, MUTATION TYPE   1)= 0.00000000000000E+00
 DEATH    (CANCER STAGE   1, DESTABILIZATION/GATE   1, MUTATION TYPE   1)= 7.10000000000000E-01
 DEATH    (CANCER STAGE   2, DESTABILIZATION/GATE   1, MUTATION TYPE   1)= 7.10000000000000E-01
 MUTATION (CANCER STAGE   0, DESTABILIZATION/GATE   1, MUTATION TYPE   1)= 1.09500082124179E-04
 MUTATION (CANCER STAGE   1, DESTABILIZATION/GATE   1, MUTATION TYPE   1)= 1.09500082124179E-04
 MUTATION (CANCER STAGE   2, DESTABILIZATION/GATE   1, MUTATION TYPE   1)= 1.09500082124179E-04
 AGE INTERVAL: 0.00000000000000E+00-
 -----------------------------------
 AGE INTERVAL: 7.28280000000000E-01-
 -----------------------------------
 AGE INTERVAL: 2.66666666666667E+01-
 -----------------------------------
 AGE 8.00000000000000E+01 INTEGRATED HAZARD 1.14637195457329E+01 HAZARD 4.79242645526887E-02 OK      39 BAD       1 FAIL       0
 CLOCK TIME USED 4.51000000117347E-01 SECONDS
 CPU TIME USED 7.80005000000001E-02 SECONDS
 MINIMISATION ROUTINE FITTERMVKMULTGATESTOCHHAZ REVISED BY M P LITTLE 11 MARCH 2009
 GESTATION LENGTH   0.7283
 CONVERGENCE CRITERION 1.0000E-15 NUMBER OF INTEGRATION STEPS   100
 MINIMUM STEP LENGTH 1.0000E-25 INTEGRATOR SCALING "SMALL AMOUNT" 1.0000E-40
 INTEGRATOR SCALING THRESHOLD 1.0000E+00
 INTEGRATOR TYPE: BULIRSCH-STOER STIFF           
 MODEL  1 SCALING COEFFICIENT 1.00000000000000E+00
 =================================================
 Y(I,J) IN HAZARD THAT ARE SET TO ZERO
 -------------------------------------
 DESTABILIZATION/GATE LEVEL =    0 DESTABILIZATION TYPE =    1
 DESTABILIZATION/GATE LEVEL =    1 DESTABILIZATION TYPE =    1
 AGE INTERVAL: 0.00000000000000E+00-
 -----------------------------------
 GROWTH   (CANCER STAGE   0, DESTABILIZATION/GATE   0, MUTATION TYPE   1)= 2.66492572302939E+01
 GROWTH   (CANCER STAGE   1, DESTABILIZATION/GATE   0, MUTATION TYPE   1)= 1.10000000000000E+00
 GROWTH   (CANCER STAGE   2, DESTABILIZATION/GATE   0, MUTATION TYPE   1)= 1.10000000000000E+00
 DEATH    (CANCER STAGE   0, DESTABILIZATION/GATE   0, MUTATION TYPE   1)= 0.00000000000000E+00
 DEATH    (CANCER STAGE   1, DESTABILIZATION/GATE   0, MUTATION TYPE   1)= 7.10000000000000E-01
 DEATH    (CANCER STAGE   2, DESTABILIZATION/GATE   0, MUTATION TYPE   1)= 7.10000000000000E-01
 MUTATION (CANCER STAGE   0, DESTABILIZATION/GATE   0, MUTATION TYPE   1)= 7.30000007318074E-07
 MUTATION (CANCER STAGE   1, DESTABILIZATION/GATE   0, MUTATION TYPE   1)= 7.30000007318074E-07
 MUTATION (CANCER STAGE   2, DESTABILIZATION/GATE   0, MUTATION TYPE   1)= 7.30000007318074E-07
 GATE-PASS(CANCER STAGE   0, DESTABILIZATION/GATE   0, MUTATION TYPE   1)= 9.33258454012774E-03
 GATE-PASS(CANCER STAGE   1, DESTABILIZATION/GATE   0, MUTATION TYPE   1)= 9.33258454012774E-03
 GATE-PASS(CANCER STAGE   2, DESTABILIZATION/GATE   0, MUTATION TYPE   1)= 9.33258454012774E-03
 GROWTH   (CANCER STAGE   0, DESTABILIZATION/GATE   1, MUTATION TYPE   1)= 2.76492572302939E+01
 GROWTH   (CANCER STAGE   1, DESTABILIZATION/GATE   1, MUTATION TYPE   1)= 1.10000000000000E+00
 GROWTH   (CANCER STAGE   2, DESTABILIZATION/GATE   1, MUTATION TYPE   1)= 1.10000000000000E+00
 DEATH    (CANCER STAGE   0, DESTABILIZATION/GATE   1, MUTATION TYPE   1)= 0.00000000000000E+00
 DEATH    (CANCER STAGE   1, DESTABILIZATION/GATE   1, MUTATION TYPE   1)= 7.10000000000000E-01
 DEATH    (CANCER STAGE   2, DESTABILIZATION/GATE   1, MUTATION TYPE   1)= 7.10000000000000E-01
 MUTATION (CANCER STAGE   0, DESTABILIZATION/GATE   1, MUTATION TYPE   1)= 7.30000365021235E-05
 MUTATION (CANCER STAGE   1, DESTABILIZATION/GATE   1, MUTATION TYPE   1)= 7.30000365021235E-05
 MUTATION (CANCER STAGE   2, DESTABILIZATION/GATE   1, MUTATION TYPE   1)= 7.30000365021235E-05
 AGE INTERVAL: 7.28280000000000E-01-
 -----------------------------------
 GROWTH   (CANCER STAGE   0, DESTABILIZATION/GATE   0, MUTATION TYPE   1)= 0.00000000000000E+00
 GROWTH   (CANCER STAGE   1, DESTABILIZATION/GATE   0, MUTATION TYPE   1)= 1.10000000000000E+00
 GROWTH   (CANCER STAGE   2, DESTABILIZATION/GATE   0, MUTATION TYPE   1)= 1.10000000000000E+00
 DEATH    (CANCER STAGE   0, DESTABILIZATION/GATE   0, MUTATION TYPE   1)= 0.00000000000000E+00
 DEATH    (CANCER STAGE   1, DESTABILIZATION/GATE   0, MUTATION TYPE   1)= 7.10000000000000E-01
 DEATH    (CANCER STAGE   2, DESTABILIZATION/GATE   0, MUTATION TYPE   1)= 7.10000000000000E-01
 MUTATION (CANCER STAGE   0, DESTABILIZATION/GATE   0, MUTATION TYPE   1)= 7.30000007318074E-07
 MUTATION (CANCER STAGE   1, DESTABILIZATION/GATE   0, MUTATION TYPE   1)= 7.30000007318074E-07
 MUTATION (CANCER STAGE   2, DESTABILIZATION/GATE   0, MUTATION TYPE   1)= 7.30000007318074E-07
 GATE-PASS(CANCER STAGE   0, DESTABILIZATION/GATE   0, MUTATION TYPE   1)= 9.33258454012774E-03
 GATE-PASS(CANCER STAGE   1, DESTABILIZATION/GATE   0, MUTATION TYPE   1)= 9.33258454012774E-03
 GATE-PASS(CANCER STAGE   2, DESTABILIZATION/GATE   0, MUTATION TYPE   1)= 9.33258454012774E-03
 GROWTH   (CANCER STAGE   0, DESTABILIZATION/GATE   1, MUTATION TYPE   1)= 0.00000000000000E+00
 GROWTH   (CANCER STAGE   1, DESTABILIZATION/GATE   1, MUTATION TYPE   1)= 1.10000000000000E+00
 GROWTH   (CANCER STAGE   2, DESTABILIZATION/GATE   1, MUTATION TYPE   1)= 1.10000000000000E+00
 DEATH    (CANCER STAGE   0, DESTABILIZATION/GATE   1, MUTATION TYPE   1)= 0.00000000000000E+00
 DEATH    (CANCER STAGE   1, DESTABILIZATION/GATE   1, MUTATION TYPE   1)= 7.10000000000000E-01
 DEATH    (CANCER STAGE   2, DESTABILIZATION/GATE   1, MUTATION TYPE   1)= 7.10000000000000E-01
 MUTATION (CANCER STAGE   0, DESTABILIZATION/GATE   1, MUTATION TYPE   1)= 7.30000365021235E-05
 MUTATION (CANCER STAGE   1, DESTABILIZATION/GATE   1, MUTATION TYPE   1)= 7.30000365021235E-05
 MUTATION (CANCER STAGE   2, DESTABILIZATION/GATE   1, MUTATION TYPE   1)= 7.30000365021235E-05
 AGE INTERVAL: 2.66666666666667E+01-
 -----------------------------------
 GROWTH   (CANCER STAGE   0, DESTABILIZATION/GATE   0, MUTATION TYPE   1)= 0.00000000000000E+00
 GROWTH   (CANCER STAGE   1, DESTABILIZATION/GATE   0, MUTATION TYPE   1)= 1.10000000000000E+00
 GROWTH   (CANCER STAGE   2, DESTABILIZATION/GATE   0, MUTATION TYPE   1)= 1.10000000000000E+00
 DEATH    (CANCER STAGE   0, DESTABILIZATION/GATE   0, MUTATION TYPE   1)= 0.00000000000000E+00
 DEATH    (CANCER STAGE   1, DESTABILIZATION/GATE   0, MUTATION TYPE   1)= 7.10000000000000E-01
 DEATH    (CANCER STAGE   2, DESTABILIZATION/GATE   0, MUTATION TYPE   1)= 7.10000000000000E-01
 MUTATION (CANCER STAGE   0, DESTABILIZATION/GATE   0, MUTATION TYPE   1)= 1.46000001383152E-06
 MUTATION (CANCER STAGE   1, DESTABILIZATION/GATE   0, MUTATION TYPE   1)= 1.46000001383152E-06
 MUTATION (CANCER STAGE   2, DESTABILIZATION/GATE   0, MUTATION TYPE   1)= 1.46000001383152E-06
 GATE-PASS(CANCER STAGE   0, DESTABILIZATION/GATE   0, MUTATION TYPE   1)= 9.33258454012774E-03
 GATE-PASS(CANCER STAGE   1, DESTABILIZATION/GATE   0, MUTATION TYPE   1)= 9.33258454012774E-03
 GATE-PASS(CANCER STAGE   2, DESTABILIZATION/GATE   0, MUTATION TYPE   1)= 9.33258454012774E-03
 GROWTH   (CANCER STAGE   0, DESTABILIZATION/GATE   1, MUTATION TYPE   1)= 0.00000000000000E+00
 GROWTH   (CANCER STAGE   1, DESTABILIZATION/GATE   1, MUTATION TYPE   1)= 1.10000000000000E+00
 GROWTH   (CANCER STAGE   2, DESTABILIZATION/GATE   1, MUTATION TYPE   1)= 1.10000000000000E+00
 DEATH    (CANCER STAGE   0, DESTABILIZATION/GATE   1, MUTATION TYPE   1)= 0.00000000000000E+00
 DEATH    (CANCER STAGE   1, DESTABILIZATION/GATE   1, MUTATION TYPE   1)= 7.10000000000000E-01
 DEATH    (CANCER STAGE   2, DESTABILIZATION/GATE   1, MUTATION TYPE   1)= 7.10000000000000E-01
 MUTATION (CANCER STAGE   0, DESTABILIZATION/GATE   1, MUTATION TYPE   1)= 1.46000145996288E-04
 MUTATION (CANCER STAGE   1, DESTABILIZATION/GATE   1, MUTATION TYPE   1)= 1.46000145996288E-04
 MUTATION (CANCER STAGE   2, DESTABILIZATION/GATE   1, MUTATION TYPE   1)= 1.46000145996288E-04
 AGE INTERVAL: 0.00000000000000E+00-
 -----------------------------------
 AGE INTERVAL: 7.28280000000000E-01-
 -----------------------------------
 AGE INTERVAL: 2.66666666666667E+01-
 -----------------------------------
 AGE 8.00000000000000E+01 INTEGRATED HAZARD 1.17534340797674E+01 HAZARD 4.92089234091540E-02 OK      39 BAD       0 FAIL       0
 CLOCK TIME USED 4.39000000013039E-01 SECONDS
 CPU TIME USED 4.68002999999999E-02 SECONDS
 MINIMISATION ROUTINE FITTERMVKMULTGATESTOCHHAZ REVISED BY M P LITTLE 11 MARCH 2009
 GESTATION LENGTH   0.7283
 CONVERGENCE CRITERION 1.0000E-15 NUMBER OF INTEGRATION STEPS   100
 MINIMUM STEP LENGTH 1.0000E-25 INTEGRATOR SCALING "SMALL AMOUNT" 1.0000E-40
 INTEGRATOR SCALING THRESHOLD 1.0000E+00
 INTEGRATOR TYPE: BULIRSCH-STOER STIFF           
 MODEL  1 SCALING COEFFICIENT 1.00000000000000E+00
 =================================================
 Y(I,J) IN HAZARD THAT ARE SET TO ZERO
 -------------------------------------
 DESTABILIZATION/GATE LEVEL =    0 DESTABILIZATION TYPE =    1
 DESTABILIZATION/GATE LEVEL =    1 DESTABILIZATION TYPE =    1
 AGE INTERVAL: 0.00000000000000E+00-
 -----------------------------------
 GROWTH   (CANCER STAGE   0, DESTABILIZATION/GATE   0, MUTATION TYPE   1)= 2.66492572302939E+01
 GROWTH   (CANCER STAGE   1, DESTABILIZATION/GATE   0, MUTATION TYPE   1)= 1.10000000000000E+00
 GROWTH   (CANCER STAGE   2, DESTABILIZATION/GATE   0, MUTATION TYPE   1)= 1.10000000000000E+00
 DEATH    (CANCER STAGE   0, DESTABILIZATION/GATE   0, MUTATION TYPE   1)= 0.00000000000000E+00
 DEATH    (CANCER STAGE   1, DESTABILIZATION/GATE   0, MUTATION TYPE   1)= 7.10000000000000E-01
 DEATH    (CANCER STAGE   2, DESTABILIZATION/GATE   0, MUTATION TYPE   1)= 7.10000000000000E-01
 MUTATION (CANCER STAGE   0, DESTABILIZATION/GATE   0, MUTATION TYPE   1)= 7.30000007318074E-07
 MUTATION (CANCER STAGE   1, DESTABILIZATION/GATE   0, MUTATION TYPE   1)= 7.30000007318074E-07
 MUTATION (CANCER STAGE   2, DESTABILIZATION/GATE   0, MUTATION TYPE   1)= 7.30000007318074E-07
 GATE-PASS(CANCER STAGE   0, DESTABILIZATION/GATE   0, MUTATION TYPE   1)= 9.33258454012774E-03
 GATE-PASS(CANCER STAGE   1, DESTABILIZATION/GATE   0, MUTATION TYPE   1)= 9.33258454012774E-03
 GATE-PASS(CANCER STAGE   2, DESTABILIZATION/GATE   0, MUTATION TYPE   1)= 9.33258454012774E-03
 GROWTH   (CANCER STAGE   0, DESTABILIZATION/GATE   1, MUTATION TYPE   1)= 2.76492572302939E+01
 GROWTH   (CANCER STAGE   1, DESTABILIZATION/GATE   1, MUTATION TYPE   1)= 1.10000000000000E+00
 GROWTH   (CANCER STAGE   2, DESTABILIZATION/GATE   1, MUTATION TYPE   1)= 1.10000000000000E+00
 DEATH    (CANCER STAGE   0, DESTABILIZATION/GATE   1, MUTATION TYPE   1)= 0.00000000000000E+00
 DEATH    (CANCER STAGE   1, DESTABILIZATION/GATE   1, MUTATION TYPE   1)= 7.10000000000000E-01
 DEATH    (CANCER STAGE   2, DESTABILIZATION/GATE   1, MUTATION TYPE   1)= 7.10000000000000E-01
 MUTATION (CANCER STAGE   0, DESTABILIZATION/GATE   1, MUTATION TYPE   1)= 7.30000365021235E-05
 MUTATION (CANCER STAGE   1, DESTABILIZATION/GATE   1, MUTATION TYPE   1)= 7.30000365021235E-05
 MUTATION (CANCER STAGE   2, DESTABILIZATION/GATE   1, MUTATION TYPE   1)= 7.30000365021235E-05
 AGE INTERVAL: 7.28280000000000E-01-
 -----------------------------------
 GROWTH   (CANCER STAGE   0, DESTABILIZATION/GATE   0, MUTATION TYPE   1)= 0.00000000000000E+00
 GROWTH   (CANCER STAGE   1, DESTABILIZATION/GATE   0, MUTATION TYPE   1)= 1.10000000000000E+00
 GROWTH   (CANCER STAGE   2, DESTABILIZATION/GATE   0, MUTATION TYPE   1)= 1.10000000000000E+00
 DEATH    (CANCER STAGE   0, DESTABILIZATION/GATE   0, MUTATION TYPE   1)= 0.00000000000000E+00
 DEATH    (CANCER STAGE   1, DESTABILIZATION/GATE   0, MUTATION TYPE   1)= 7.10000000000000E-01
 DEATH    (CANCER STAGE   2, DESTABILIZATION/GATE   0, MUTATION TYPE   1)= 7.10000000000000E-01
 MUTATION (CANCER STAGE   0, DESTABILIZATION/GATE   0, MUTATION TYPE   1)= 7.30000007318074E-07
 MUTATION (CANCER STAGE   1, DESTABILIZATION/GATE   0, MUTATION TYPE   1)= 7.30000007318074E-07
 MUTATION (CANCER STAGE   2, DESTABILIZATION/GATE   0, MUTATION TYPE   1)= 7.30000007318074E-07
 GATE-PASS(CANCER STAGE   0, DESTABILIZATION/GATE   0, MUTATION TYPE   1)= 9.33258454012774E-03
 GATE-PASS(CANCER STAGE   1, DESTABILIZATION/GATE   0, MUTATION TYPE   1)= 9.33258454012774E-03
 GATE-PASS(CANCER STAGE   2, DESTABILIZATION/GATE   0, MUTATION TYPE   1)= 9.33258454012774E-03
 GROWTH   (CANCER STAGE   0, DESTABILIZATION/GATE   1, MUTATION TYPE   1)= 0.00000000000000E+00
 GROWTH   (CANCER STAGE   1, DESTABILIZATION/GATE   1, MUTATION TYPE   1)= 1.10000000000000E+00
 GROWTH   (CANCER STAGE   2, DESTABILIZATION/GATE   1, MUTATION TYPE   1)= 1.10000000000000E+00
 DEATH    (CANCER STAGE   0, DESTABILIZATION/GATE   1, MUTATION TYPE   1)= 0.00000000000000E+00
 DEATH    (CANCER STAGE   1, DESTABILIZATION/GATE   1, MUTATION TYPE   1)= 7.10000000000000E-01
 DEATH    (CANCER STAGE   2, DESTABILIZATION/GATE   1, MUTATION TYPE   1)= 7.10000000000000E-01
 MUTATION (CANCER STAGE   0, DESTABILIZATION/GATE   1, MUTATION TYPE   1)= 7.30000365021235E-05
 MUTATION (CANCER STAGE   1, DESTABILIZATION/GATE   1, MUTATION TYPE   1)= 7.30000365021235E-05
 MUTATION (CANCER STAGE   2, DESTABILIZATION/GATE   1, MUTATION TYPE   1)= 7.30000365021235E-05
 AGE INTERVAL: 2.66666666666667E+01-
 -----------------------------------
 GROWTH   (CANCER STAGE   0, DESTABILIZATION/GATE   0, MUTATION TYPE   1)= 0.00000000000000E+00
 GROWTH   (CANCER STAGE   1, DESTABILIZATION/GATE   0, MUTATION TYPE   1)= 1.10000000000000E+00
 GROWTH   (CANCER STAGE   2, DESTABILIZATION/GATE   0, MUTATION TYPE   1)= 1.10000000000000E+00
 DEATH    (CANCER STAGE   0, DESTABILIZATION/GATE   0, MUTATION TYPE   1)= 0.00000000000000E+00
 DEATH    (CANCER STAGE   1, DESTABILIZATION/GATE   0, MUTATION TYPE   1)= 7.10000000000000E-01
 DEATH    (CANCER STAGE   2, DESTABILIZATION/GATE   0, MUTATION TYPE   1)= 7.10000000000000E-01
 MUTATION (CANCER STAGE   0, DESTABILIZATION/GATE   0, MUTATION TYPE   1)= 3.65000009338112E-06
 MUTATION (CANCER STAGE   1, DESTABILIZATION/GATE   0, MUTATION TYPE   1)= 3.65000009338112E-06
 MUTATION (CANCER STAGE   2, DESTABILIZATION/GATE   0, MUTATION TYPE   1)= 3.65000009338112E-06
 GATE-PASS(CANCER STAGE   0, DESTABILIZATION/GATE   0, MUTATION TYPE   1)= 9.33258454012774E-03
 GATE-PASS(CANCER STAGE   1, DESTABILIZATION/GATE   0, MUTATION TYPE   1)= 9.33258454012774E-03
 GATE-PASS(CANCER STAGE   2, DESTABILIZATION/GATE   0, MUTATION TYPE   1)= 9.33258454012774E-03
 GROWTH   (CANCER STAGE   0, DESTABILIZATION/GATE   1, MUTATION TYPE   1)= 0.00000000000000E+00
 GROWTH   (CANCER STAGE   1, DESTABILIZATION/GATE   1, MUTATION TYPE   1)= 1.10000000000000E+00
 GROWTH   (CANCER STAGE   2, DESTABILIZATION/GATE   1, MUTATION TYPE   1)= 1.10000000000000E+00
 DEATH    (CANCER STAGE   0, DESTABILIZATION/GATE   1, MUTATION TYPE   1)= 0.00000000000000E+00
 DEATH    (CANCER STAGE   1, DESTABILIZATION/GATE   1, MUTATION TYPE   1)= 7.10000000000000E-01
 DEATH    (CANCER STAGE   2, DESTABILIZATION/GATE   1, MUTATION TYPE   1)= 7.10000000000000E-01
 MUTATION (CANCER STAGE   0, DESTABILIZATION/GATE   1, MUTATION TYPE   1)= 3.65000912505433E-04
 MUTATION (CANCER STAGE   1, DESTABILIZATION/GATE   1, MUTATION TYPE   1)= 3.65000912505433E-04
 MUTATION (CANCER STAGE   2, DESTABILIZATION/GATE   1, MUTATION TYPE   1)= 3.65000912505433E-04
 AGE INTERVAL: 0.00000000000000E+00-
 -----------------------------------
 AGE INTERVAL: 7.28280000000000E-01-
 -----------------------------------
 AGE INTERVAL: 2.66666666666667E+01-
 -----------------------------------
 AGE 8.00000000000000E+01 INTEGRATED HAZARD 1.27694508386760E+01 HAZARD 4.84778151939425E-02 OK      38 BAD       0 FAIL       0
 CLOCK TIME USED 4.03000000165775E-01 SECONDS
 CPU TIME USED 4.68003000000001E-02 SECONDS
 MINIMISATION ROUTINE FITTERMVKMULTGATESTOCHHAZ REVISED BY M P LITTLE 11 MARCH 2009
 GESTATION LENGTH   0.7283
 CONVERGENCE CRITERION 1.0000E-15 NUMBER OF INTEGRATION STEPS   100
 MINIMUM STEP LENGTH 1.0000E-25 INTEGRATOR SCALING "SMALL AMOUNT" 1.0000E-40
 INTEGRATOR SCALING THRESHOLD 1.0000E+00
 INTEGRATOR TYPE: BULIRSCH-STOER STIFF           
 MODEL  1 SCALING COEFFICIENT 1.00000000000000E+00
 =================================================
 Y(I,J) IN HAZARD THAT ARE SET TO ZERO
 -------------------------------------
 DESTABILIZATION/GATE LEVEL =    0 DESTABILIZATION TYPE =    1
 DESTABILIZATION/GATE LEVEL =    1 DESTABILIZATION TYPE =    1
 AGE INTERVAL: 0.00000000000000E+00-
 -----------------------------------
 GROWTH   (CANCER STAGE   0, DESTABILIZATION/GATE   0, MUTATION TYPE   1)= 2.66492572302939E+01
 GROWTH   (CANCER STAGE   1, DESTABILIZATION/GATE   0, MUTATION TYPE   1)= 1.10000000000000E+00
 GROWTH   (CANCER STAGE   2, DESTABILIZATION/GATE   0, MUTATION TYPE   1)= 1.10000000000000E+00
 DEATH    (CANCER STAGE   0, DESTABILIZATION/GATE   0, MUTATION TYPE   1)= 0.00000000000000E+00
 DEATH    (CANCER STAGE   1, DESTABILIZATION/GATE   0, MUTATION TYPE   1)= 7.10000000000000E-01
 DEATH    (CANCER STAGE   2, DESTABILIZATION/GATE   0, MUTATION TYPE   1)= 7.10000000000000E-01
 MUTATION (CANCER STAGE   0, DESTABILIZATION/GATE   0, MUTATION TYPE   1)= 7.30000007318074E-07
 MUTATION (CANCER STAGE   1, DESTABILIZATION/GATE   0, MUTATION TYPE   1)= 7.30000007318074E-07
 MUTATION (CANCER STAGE   2, DESTABILIZATION/GATE   0, MUTATION TYPE   1)= 7.30000007318074E-07
 GATE-PASS(CANCER STAGE   0, DESTABILIZATION/GATE   0, MUTATION TYPE   1)= 9.33258454012774E-03
 GATE-PASS(CANCER STAGE   1, DESTABILIZATION/GATE   0, MUTATION TYPE   1)= 9.33258454012774E-03
 GATE-PASS(CANCER STAGE   2, DESTABILIZATION/GATE   0, MUTATION TYPE   1)= 9.33258454012774E-03
 GROWTH   (CANCER STAGE   0, DESTABILIZATION/GATE   1, MUTATION TYPE   1)= 2.76492572302939E+01
 GROWTH   (CANCER STAGE   1, DESTABILIZATION/GATE   1, MUTATION TYPE   1)= 1.10000000000000E+00
 GROWTH   (CANCER STAGE   2, DESTABILIZATION/GATE   1, MUTATION TYPE   1)= 1.10000000000000E+00
 DEATH    (CANCER STAGE   0, DESTABILIZATION/GATE   1, MUTATION TYPE   1)= 0.00000000000000E+00
 DEATH    (CANCER STAGE   1, DESTABILIZATION/GATE   1, MUTATION TYPE   1)= 7.10000000000000E-01
 DEATH    (CANCER STAGE   2, DESTABILIZATION/GATE   1, MUTATION TYPE   1)= 7.10000000000000E-01
 MUTATION (CANCER STAGE   0, DESTABILIZATION/GATE   1, MUTATION TYPE   1)= 7.30000365021235E-05
 MUTATION (CANCER STAGE   1, DESTABILIZATION/GATE   1, MUTATION TYPE   1)= 7.30000365021235E-05
 MUTATION (CANCER STAGE   2, DESTABILIZATION/GATE   1, MUTATION TYPE   1)= 7.30000365021235E-05
 AGE INTERVAL: 7.28280000000000E-01-
 -----------------------------------
 GROWTH   (CANCER STAGE   0, DESTABILIZATION/GATE   0, MUTATION TYPE   1)= 0.00000000000000E+00
 GROWTH   (CANCER STAGE   1, DESTABILIZATION/GATE   0, MUTATION TYPE   1)= 1.10000000000000E+00
 GROWTH   (CANCER STAGE   2, DESTABILIZATION/GATE   0, MUTATION TYPE   1)= 1.10000000000000E+00
 DEATH    (CANCER STAGE   0, DESTABILIZATION/GATE   0, MUTATION TYPE   1)= 0.00000000000000E+00
 DEATH    (CANCER STAGE   1, DESTABILIZATION/GATE   0, MUTATION TYPE   1)= 7.10000000000000E-01
 DEATH    (CANCER STAGE   2, DESTABILIZATION/GATE   0, MUTATION TYPE   1)= 7.10000000000000E-01
 MUTATION (CANCER STAGE   0, DESTABILIZATION/GATE   0, MUTATION TYPE   1)= 7.30000007318074E-07
 MUTATION (CANCER STAGE   1, DESTABILIZATION/GATE   0, MUTATION TYPE   1)= 7.30000007318074E-07
 MUTATION (CANCER STAGE   2, DESTABILIZATION/GATE   0, MUTATION TYPE   1)= 7.30000007318074E-07
 GATE-PASS(CANCER STAGE   0, DESTABILIZATION/GATE   0, MUTATION TYPE   1)= 9.33258454012774E-03
 GATE-PASS(CANCER STAGE   1, DESTABILIZATION/GATE   0, MUTATION TYPE   1)= 9.33258454012774E-03
 GATE-PASS(CANCER STAGE   2, DESTABILIZATION/GATE   0, MUTATION TYPE   1)= 9.33258454012774E-03
 GROWTH   (CANCER STAGE   0, DESTABILIZATION/GATE   1, MUTATION TYPE   1)= 0.00000000000000E+00
 GROWTH   (CANCER STAGE   1, DESTABILIZATION/GATE   1, MUTATION TYPE   1)= 1.10000000000000E+00
 GROWTH   (CANCER STAGE   2, DESTABILIZATION/GATE   1, MUTATION TYPE   1)= 1.10000000000000E+00
 DEATH    (CANCER STAGE   0, DESTABILIZATION/GATE   1, MUTATION TYPE   1)= 0.00000000000000E+00
 DEATH    (CANCER STAGE   1, DESTABILIZATION/GATE   1, MUTATION TYPE   1)= 7.10000000000000E-01
 DEATH    (CANCER STAGE   2, DESTABILIZATION/GATE   1, MUTATION TYPE   1)= 7.10000000000000E-01
 MUTATION (CANCER STAGE   0, DESTABILIZATION/GATE   1, MUTATION TYPE   1)= 7.30000365021235E-05
 MUTATION (CANCER STAGE   1, DESTABILIZATION/GATE   1, MUTATION TYPE   1)= 7.30000365021235E-05
 MUTATION (CANCER STAGE   2, DESTABILIZATION/GATE   1, MUTATION TYPE   1)= 7.30000365021235E-05
 AGE INTERVAL: 2.66666666666667E+01-
 -----------------------------------
 GROWTH   (CANCER STAGE   0, DESTABILIZATION/GATE   0, MUTATION TYPE   1)= 0.00000000000000E+00
 GROWTH   (CANCER STAGE   1, DESTABILIZATION/GATE   0, MUTATION TYPE   1)= 1.10000000000000E+00
 GROWTH   (CANCER STAGE   2, DESTABILIZATION/GATE   0, MUTATION TYPE   1)= 1.10000000000000E+00
 DEATH    (CANCER STAGE   0, DESTABILIZATION/GATE   0, MUTATION TYPE   1)= 0.00000000000000E+00
 DEATH    (CANCER STAGE   1, DESTABILIZATION/GATE   0, MUTATION TYPE   1)= 7.10000000000000E-01
 DEATH    (CANCER STAGE   2, DESTABILIZATION/GATE   0, MUTATION TYPE   1)= 7.10000000000000E-01
 MUTATION (CANCER STAGE   0, DESTABILIZATION/GATE   0, MUTATION TYPE   1)= 7.30000036115763E-06
 MUTATION (CANCER STAGE   1, DESTABILIZATION/GATE   0, MUTATION TYPE   1)= 7.30000036115763E-06
 MUTATION (CANCER STAGE   2, DESTABILIZATION/GATE   0, MUTATION TYPE   1)= 7.30000036115763E-06
 GATE-PASS(CANCER STAGE   0, DESTABILIZATION/GATE   0, MUTATION TYPE   1)= 9.33258454012774E-03
 GATE-PASS(CANCER STAGE   1, DESTABILIZATION/GATE   0, MUTATION TYPE   1)= 9.33258454012774E-03
 GATE-PASS(CANCER STAGE   2, DESTABILIZATION/GATE   0, MUTATION TYPE   1)= 9.33258454012774E-03
 GROWTH   (CANCER STAGE   0, DESTABILIZATION/GATE   1, MUTATION TYPE   1)= 0.00000000000000E+00
 GROWTH   (CANCER STAGE   1, DESTABILIZATION/GATE   1, MUTATION TYPE   1)= 1.10000000000000E+00
 GROWTH   (CANCER STAGE   2, DESTABILIZATION/GATE   1, MUTATION TYPE   1)= 1.10000000000000E+00
 DEATH    (CANCER STAGE   0, DESTABILIZATION/GATE   1, MUTATION TYPE   1)= 0.00000000000000E+00
 DEATH    (CANCER STAGE   1, DESTABILIZATION/GATE   1, MUTATION TYPE   1)= 7.10000000000000E-01
 DEATH    (CANCER STAGE   2, DESTABILIZATION/GATE   1, MUTATION TYPE   1)= 7.10000000000000E-01
 MUTATION (CANCER STAGE   0, DESTABILIZATION/GATE   1, MUTATION TYPE   1)= 7.30003650021011E-04
 MUTATION (CANCER STAGE   1, DESTABILIZATION/GATE   1, MUTATION TYPE   1)= 7.30003650021011E-04
 MUTATION (CANCER STAGE   2, DESTABILIZATION/GATE   1, MUTATION TYPE   1)= 7.30003650021011E-04
 AGE INTERVAL: 0.00000000000000E+00-
 -----------------------------------
 AGE INTERVAL: 7.28280000000000E-01-
 -----------------------------------
 AGE INTERVAL: 2.66666666666667E+01-
 -----------------------------------
 AGE 8.00000000000000E+01 INTEGRATED HAZARD 1.35797848023370E+01 HAZARD 4.57127548610571E-02 OK      38 BAD       0 FAIL       0
 CLOCK TIME USED 3.90999999828637E-01 SECONDS
 CPU TIME USED 3.12001999999998E-02 SECONDS
 MINIMISATION ROUTINE FITTERMVKMULTGATESTOCHHAZ REVISED BY M P LITTLE 11 MARCH 2009
 GESTATION LENGTH   0.7283
 CONVERGENCE CRITERION 1.0000E-15 NUMBER OF INTEGRATION STEPS   100
 MINIMUM STEP LENGTH 1.0000E-25 INTEGRATOR SCALING "SMALL AMOUNT" 1.0000E-40
 INTEGRATOR SCALING THRESHOLD 1.0000E+00
 INTEGRATOR TYPE: BULIRSCH-STOER STIFF           
 MODEL  1 SCALING COEFFICIENT 1.00000000000000E+00
 =================================================
 Y(I,J) IN HAZARD THAT ARE SET TO ZERO
 -------------------------------------
 DESTABILIZATION/GATE LEVEL =    0 DESTABILIZATION TYPE =    1
 DESTABILIZATION/GATE LEVEL =    1 DESTABILIZATION TYPE =    1
 AGE INTERVAL: 0.00000000000000E+00-
 -----------------------------------
 GROWTH   (CANCER STAGE   0, DESTABILIZATION/GATE   0, MUTATION TYPE   1)= 1.90351837359242E+01
 GROWTH   (CANCER STAGE   1, DESTABILIZATION/GATE   0, MUTATION TYPE   1)= 1.10000000000000E+00
 GROWTH   (CANCER STAGE   2, DESTABILIZATION/GATE   0, MUTATION TYPE   1)= 1.10000000000000E+00
 DEATH    (CANCER STAGE   0, DESTABILIZATION/GATE   0, MUTATION TYPE   1)= 0.00000000000000E+00
 DEATH    (CANCER STAGE   1, DESTABILIZATION/GATE   0, MUTATION TYPE   1)= 7.10000000000000E-01
 DEATH    (CANCER STAGE   2, DESTABILIZATION/GATE   0, MUTATION TYPE   1)= 7.10000000000000E-01
 MUTATION (CANCER STAGE   0, DESTABILIZATION/GATE   0, MUTATION TYPE   1)= 1.73750001741802E-07
 MUTATION (CANCER STAGE   1, DESTABILIZATION/GATE   0, MUTATION TYPE   1)= 1.73750001741802E-07
 MUTATION (CANCER STAGE   2, DESTABILIZATION/GATE   0, MUTATION TYPE   1)= 1.73750001741802E-07
 GATE-PASS(CANCER STAGE   0, DESTABILIZATION/GATE   0, MUTATION TYPE   1)= 9.33258454012770E-03
 GATE-PASS(CANCER STAGE   1, DESTABILIZATION/GATE   0, MUTATION TYPE   1)= 9.33258454012770E-03
 GATE-PASS(CANCER STAGE   2, DESTABILIZATION/GATE   0, MUTATION TYPE   1)= 9.33258454012770E-03
 GROWTH   (CANCER STAGE   0, DESTABILIZATION/GATE   1, MUTATION TYPE   1)= 2.00351837359242E+01
 GROWTH   (CANCER STAGE   1, DESTABILIZATION/GATE   1, MUTATION TYPE   1)= 1.10000000000000E+00
 GROWTH   (CANCER STAGE   2, DESTABILIZATION/GATE   1, MUTATION TYPE   1)= 1.10000000000000E+00
 DEATH    (CANCER STAGE   0, DESTABILIZATION/GATE   1, MUTATION TYPE   1)= 0.00000000000000E+00
 DEATH    (CANCER STAGE   1, DESTABILIZATION/GATE   1, MUTATION TYPE   1)= 7.10000000000000E-01
 DEATH    (CANCER STAGE   2, DESTABILIZATION/GATE   1, MUTATION TYPE   1)= 7.10000000000000E-01
 MUTATION (CANCER STAGE   0, DESTABILIZATION/GATE   1, MUTATION TYPE   1)= 1.73750086880054E-05
 MUTATION (CANCER STAGE   1, DESTABILIZATION/GATE   1, MUTATION TYPE   1)= 1.73750086880054E-05
 MUTATION (CANCER STAGE   2, DESTABILIZATION/GATE   1, MUTATION TYPE   1)= 1.73750086880054E-05
 AGE INTERVAL: 7.28280000000000E-01-
 -----------------------------------
 GROWTH   (CANCER STAGE   0, DESTABILIZATION/GATE   0, MUTATION TYPE   1)= 0.00000000000000E+00
 GROWTH   (CANCER STAGE   1, DESTABILIZATION/GATE   0, MUTATION TYPE   1)= 1.10000000000000E+00
 GROWTH   (CANCER STAGE   2, DESTABILIZATION/GATE   0, MUTATION TYPE   1)= 1.10000000000000E+00
 DEATH    (CANCER STAGE   0, DESTABILIZATION/GATE   0, MUTATION TYPE   1)= 0.00000000000000E+00
 DEATH    (CANCER STAGE   1, DESTABILIZATION/GATE   0, MUTATION TYPE   1)= 7.10000000000000E-01
 DEATH    (CANCER STAGE   2, DESTABILIZATION/GATE   0, MUTATION TYPE   1)= 7.10000000000000E-01
 MUTATION (CANCER STAGE   0, DESTABILIZATION/GATE   0, MUTATION TYPE   1)= 1.73750001741802E-07
 MUTATION (CANCER STAGE   1, DESTABILIZATION/GATE   0, MUTATION TYPE   1)= 1.73750001741802E-07
 MUTATION (CANCER STAGE   2, DESTABILIZATION/GATE   0, MUTATION TYPE   1)= 1.73750001741802E-07
 GATE-PASS(CANCER STAGE   0, DESTABILIZATION/GATE   0, MUTATION TYPE   1)= 9.33258454012770E-03
 GATE-PASS(CANCER STAGE   1, DESTABILIZATION/GATE   0, MUTATION TYPE   1)= 9.33258454012770E-03
 GATE-PASS(CANCER STAGE   2, DESTABILIZATION/GATE   0, MUTATION TYPE   1)= 9.33258454012770E-03
 GROWTH   (CANCER STAGE   0, DESTABILIZATION/GATE   1, MUTATION TYPE   1)= 0.00000000000000E+00
 GROWTH   (CANCER STAGE   1, DESTABILIZATION/GATE   1, MUTATION TYPE   1)= 1.10000000000000E+00
 GROWTH   (CANCER STAGE   2, DESTABILIZATION/GATE   1, MUTATION TYPE   1)= 1.10000000000000E+00
 DEATH    (CANCER STAGE   0, DESTABILIZATION/GATE   1, MUTATION TYPE   1)= 0.00000000000000E+00
 DEATH    (CANCER STAGE   1, DESTABILIZATION/GATE   1, MUTATION TYPE   1)= 7.10000000000000E-01
 DEATH    (CANCER STAGE   2, DESTABILIZATION/GATE   1, MUTATION TYPE   1)= 7.10000000000000E-01
 MUTATION (CANCER STAGE   0, DESTABILIZATION/GATE   1, MUTATION TYPE   1)= 1.73750086880054E-05
 MUTATION (CANCER STAGE   1, DESTABILIZATION/GATE   1, MUTATION TYPE   1)= 1.73750086880054E-05
 MUTATION (CANCER STAGE   2, DESTABILIZATION/GATE   1, MUTATION TYPE   1)= 1.73750086880054E-05
 AGE INTERVAL: 2.66666666666667E+01-
 -----------------------------------
 GROWTH   (CANCER STAGE   0, DESTABILIZATION/GATE   0, MUTATION TYPE   1)= 0.00000000000000E+00
 GROWTH   (CANCER STAGE   1, DESTABILIZATION/GATE   0, MUTATION TYPE   1)= 1.10000000000000E+00
 GROWTH   (CANCER STAGE   2, DESTABILIZATION/GATE   0, MUTATION TYPE   1)= 1.10000000000000E+00
 DEATH    (CANCER STAGE   0, DESTABILIZATION/GATE   0, MUTATION TYPE   1)= 0.00000000000000E+00
 DEATH    (CANCER STAGE   1, DESTABILIZATION/GATE   0, MUTATION TYPE   1)= 7.10000000000000E-01
 DEATH    (CANCER STAGE   2, DESTABILIZATION/GATE   0, MUTATION TYPE   1)= 7.10000000000000E-01
 MUTATION (CANCER STAGE   0, DESTABILIZATION/GATE   0, MUTATION TYPE   1)= 1.73750001741802E-07
 MUTATION (CANCER STAGE   1, DESTABILIZATION/GATE   0, MUTATION TYPE   1)= 1.73750001741802E-07
 MUTATION (CANCER STAGE   2, DESTABILIZATION/GATE   0, MUTATION TYPE   1)= 1.73750001741802E-07
 GATE-PASS(CANCER STAGE   0, DESTABILIZATION/GATE   0, MUTATION TYPE   1)= 9.33258454012770E-03
 GATE-PASS(CANCER STAGE   1, DESTABILIZATION/GATE   0, MUTATION TYPE   1)= 9.33258454012770E-03
 GATE-PASS(CANCER STAGE   2, DESTABILIZATION/GATE   0, MUTATION TYPE   1)= 9.33258454012770E-03
 GROWTH   (CANCER STAGE   0, DESTABILIZATION/GATE   1, MUTATION TYPE   1)= 0.00000000000000E+00
 GROWTH   (CANCER STAGE   1, DESTABILIZATION/GATE   1, MUTATION TYPE   1)= 1.10000000000000E+00
 GROWTH   (CANCER STAGE   2, DESTABILIZATION/GATE   1, MUTATION TYPE   1)= 1.10000000000000E+00
 DEATH    (CANCER STAGE   0, DESTABILIZATION/GATE   1, MUTATION TYPE   1)= 0.00000000000000E+00
 DEATH    (CANCER STAGE   1, DESTABILIZATION/GATE   1, MUTATION TYPE   1)= 7.10000000000000E-01
 DEATH    (CANCER STAGE   2, DESTABILIZATION/GATE   1, MUTATION TYPE   1)= 7.10000000000000E-01
 MUTATION (CANCER STAGE   0, DESTABILIZATION/GATE   1, MUTATION TYPE   1)= 1.73750086880054E-05
 MUTATION (CANCER STAGE   1, DESTABILIZATION/GATE   1, MUTATION TYPE   1)= 1.73750086880054E-05
 MUTATION (CANCER STAGE   2, DESTABILIZATION/GATE   1, MUTATION TYPE   1)= 1.73750086880054E-05
 AGE INTERVAL: 0.00000000000000E+00-
 -----------------------------------
 AGE INTERVAL: 7.28280000000000E-01-
 -----------------------------------
 AGE INTERVAL: 2.66666666666667E+01-
 -----------------------------------
 AGE 8.00000000000000E+01 INTEGRATED HAZARD 3.81838060548700E+00 HAZARD 5.06644772972453E-02 OK      38 BAD       2 FAIL       0
 CLOCK TIME USED 4.06999999890104E-01 SECONDS
 CPU TIME USED 6.24004000000000E-02 SECONDS
 MINIMISATION ROUTINE FITTERMVKMULTGATESTOCHHAZ REVISED BY M P LITTLE 11 MARCH 2009
 GESTATION LENGTH   0.7283
 CONVERGENCE CRITERION 1.0000E-15 NUMBER OF INTEGRATION STEPS   100
 MINIMUM STEP LENGTH 1.0000E-25 INTEGRATOR SCALING "SMALL AMOUNT" 1.0000E-40
 INTEGRATOR SCALING THRESHOLD 1.0000E+00
 INTEGRATOR TYPE: BULIRSCH-STOER STIFF           
 MODEL  1 SCALING COEFFICIENT 1.00000000000000E+00
 =================================================
 Y(I,J) IN HAZARD THAT ARE SET TO ZERO
 -------------------------------------
 DESTABILIZATION/GATE LEVEL =    0 DESTABILIZATION TYPE =    1
 DESTABILIZATION/GATE LEVEL =    1 DESTABILIZATION TYPE =    1
 AGE INTERVAL: 0.00000000000000E+00-
 -----------------------------------
 GROWTH   (CANCER STAGE   0, DESTABILIZATION/GATE   0, MUTATION TYPE   1)= 1.90351837359242E+01
 GROWTH   (CANCER STAGE   1, DESTABILIZATION/GATE   0, MUTATION TYPE   1)= 1.10000000000000E+00
 GROWTH   (CANCER STAGE   2, DESTABILIZATION/GATE   0, MUTATION TYPE   1)= 1.10000000000000E+00
 DEATH    (CANCER STAGE   0, DESTABILIZATION/GATE   0, MUTATION TYPE   1)= 0.00000000000000E+00
 DEATH    (CANCER STAGE   1, DESTABILIZATION/GATE   0, MUTATION TYPE   1)= 7.10000000000000E-01
 DEATH    (CANCER STAGE   2, DESTABILIZATION/GATE   0, MUTATION TYPE   1)= 7.10000000000000E-01
 MUTATION (CANCER STAGE   0, DESTABILIZATION/GATE   0, MUTATION TYPE   1)= 1.73750001741802E-07
 MUTATION (CANCER STAGE   1, DESTABILIZATION/GATE   0, MUTATION TYPE   1)= 1.73750001741802E-07
 MUTATION (CANCER STAGE   2, DESTABILIZATION/GATE   0, MUTATION TYPE   1)= 1.73750001741802E-07
 GATE-PASS(CANCER STAGE   0, DESTABILIZATION/GATE   0, MUTATION TYPE   1)= 9.33258454012770E-03
 GATE-PASS(CANCER STAGE   1, DESTABILIZATION/GATE   0, MUTATION TYPE   1)= 9.33258454012770E-03
 GATE-PASS(CANCER STAGE   2, DESTABILIZATION/GATE   0, MUTATION TYPE   1)= 9.33258454012770E-03
 GROWTH   (CANCER STAGE   0, DESTABILIZATION/GATE   1, MUTATION TYPE   1)= 2.00351837359242E+01
 GROWTH   (CANCER STAGE   1, DESTABILIZATION/GATE   1, MUTATION TYPE   1)= 1.10000000000000E+00
 GROWTH   (CANCER STAGE   2, DESTABILIZATION/GATE   1, MUTATION TYPE   1)= 1.10000000000000E+00
 DEATH    (CANCER STAGE   0, DESTABILIZATION/GATE   1, MUTATION TYPE   1)= 0.00000000000000E+00
 DEATH    (CANCER STAGE   1, DESTABILIZATION/GATE   1, MUTATION TYPE   1)= 7.10000000000000E-01
 DEATH    (CANCER STAGE   2, DESTABILIZATION/GATE   1, MUTATION TYPE   1)= 7.10000000000000E-01
 MUTATION (CANCER STAGE   0, DESTABILIZATION/GATE   1, MUTATION TYPE   1)= 1.73750086880054E-05
 MUTATION (CANCER STAGE   1, DESTABILIZATION/GATE   1, MUTATION TYPE   1)= 1.73750086880054E-05
 MUTATION (CANCER STAGE   2, DESTABILIZATION/GATE   1, MUTATION TYPE   1)= 1.73750086880054E-05
 AGE INTERVAL: 7.28280000000000E-01-
 -----------------------------------
 GROWTH   (CANCER STAGE   0, DESTABILIZATION/GATE   0, MUTATION TYPE   1)= 0.00000000000000E+00
 GROWTH   (CANCER STAGE   1, DESTABILIZATION/GATE   0, MUTATION TYPE   1)= 1.10000000000000E+00
 GROWTH   (CANCER STAGE   2, DESTABILIZATION/GATE   0, MUTATION TYPE   1)= 1.10000000000000E+00
 DEATH    (CANCER STAGE   0, DESTABILIZATION/GATE   0, MUTATION TYPE   1)= 0.00000000000000E+00
 DEATH    (CANCER STAGE   1, DESTABILIZATION/GATE   0, MUTATION TYPE   1)= 7.10000000000000E-01
 DEATH    (CANCER STAGE   2, DESTABILIZATION/GATE   0, MUTATION TYPE   1)= 7.10000000000000E-01
 MUTATION (CANCER STAGE   0, DESTABILIZATION/GATE   0, MUTATION TYPE   1)= 1.73750001741802E-07
 MUTATION (CANCER STAGE   1, DESTABILIZATION/GATE   0, MUTATION TYPE   1)= 1.73750001741802E-07
 MUTATION (CANCER STAGE   2, DESTABILIZATION/GATE   0, MUTATION TYPE   1)= 1.73750001741802E-07
 GATE-PASS(CANCER STAGE   0, DESTABILIZATION/GATE   0, MUTATION TYPE   1)= 9.33258454012770E-03
 GATE-PASS(CANCER STAGE   1, DESTABILIZATION/GATE   0, MUTATION TYPE   1)= 9.33258454012770E-03
 GATE-PASS(CANCER STAGE   2, DESTABILIZATION/GATE   0, MUTATION TYPE   1)= 9.33258454012770E-03
 GROWTH   (CANCER STAGE   0, DESTABILIZATION/GATE   1, MUTATION TYPE   1)= 0.00000000000000E+00
 GROWTH   (CANCER STAGE   1, DESTABILIZATION/GATE   1, MUTATION TYPE   1)= 1.10000000000000E+00
 GROWTH   (CANCER STAGE   2, DESTABILIZATION/GATE   1, MUTATION TYPE   1)= 1.10000000000000E+00
 DEATH    (CANCER STAGE   0, DESTABILIZATION/GATE   1, MUTATION TYPE   1)= 0.00000000000000E+00
 DEATH    (CANCER STAGE   1, DESTABILIZATION/GATE   1, MUTATION TYPE   1)= 7.10000000000000E-01
 DEATH    (CANCER STAGE   2, DESTABILIZATION/GATE   1, MUTATION TYPE   1)= 7.10000000000000E-01
 MUTATION (CANCER STAGE   0, DESTABILIZATION/GATE   1, MUTATION TYPE   1)= 1.73750086880054E-05
 MUTATION (CANCER STAGE   1, DESTABILIZATION/GATE   1, MUTATION TYPE   1)= 1.73750086880054E-05
 MUTATION (CANCER STAGE   2, DESTABILIZATION/GATE   1, MUTATION TYPE   1)= 1.73750086880054E-05
 AGE INTERVAL: 2.66666666666667E+01-
 -----------------------------------
 GROWTH   (CANCER STAGE   0, DESTABILIZATION/GATE   0, MUTATION TYPE   1)= 0.00000000000000E+00
 GROWTH   (CANCER STAGE   1, DESTABILIZATION/GATE   0, MUTATION TYPE   1)= 1.10000000000000E+00
 GROWTH   (CANCER STAGE   2, DESTABILIZATION/GATE   0, MUTATION TYPE   1)= 1.10000000000000E+00
 DEATH    (CANCER STAGE   0, DESTABILIZATION/GATE   0, MUTATION TYPE   1)= 0.00000000000000E+00
 DEATH    (CANCER STAGE   1, DESTABILIZATION/GATE   0, MUTATION TYPE   1)= 7.10000000000000E-01
 DEATH    (CANCER STAGE   2, DESTABILIZATION/GATE   0, MUTATION TYPE   1)= 7.10000000000000E-01
 MUTATION (CANCER STAGE   0, DESTABILIZATION/GATE   0, MUTATION TYPE   1)= 2.08500001141255E-07
 MUTATION (CANCER STAGE   1, DESTABILIZATION/GATE   0, MUTATION TYPE   1)= 2.08500001141255E-07
 MUTATION (CANCER STAGE   2, DESTABILIZATION/GATE   0, MUTATION TYPE   1)= 2.08500001141255E-07
 GATE-PASS(CANCER STAGE   0, DESTABILIZATION/GATE   0, MUTATION TYPE   1)= 9.33258454012770E-03
 GATE-PASS(CANCER STAGE   1, DESTABILIZATION/GATE   0, MUTATION TYPE   1)= 9.33258454012770E-03
 GATE-PASS(CANCER STAGE   2, DESTABILIZATION/GATE   0, MUTATION TYPE   1)= 9.33258454012770E-03
 GROWTH   (CANCER STAGE   0, DESTABILIZATION/GATE   1, MUTATION TYPE   1)= 0.00000000000000E+00
 GROWTH   (CANCER STAGE   1, DESTABILIZATION/GATE   1, MUTATION TYPE   1)= 1.10000000000000E+00
 GROWTH   (CANCER STAGE   2, DESTABILIZATION/GATE   1, MUTATION TYPE   1)= 1.10000000000000E+00
 DEATH    (CANCER STAGE   0, DESTABILIZATION/GATE   1, MUTATION TYPE   1)= 0.00000000000000E+00
 DEATH    (CANCER STAGE   1, DESTABILIZATION/GATE   1, MUTATION TYPE   1)= 7.10000000000000E-01
 DEATH    (CANCER STAGE   2, DESTABILIZATION/GATE   1, MUTATION TYPE   1)= 7.10000000000000E-01
 MUTATION (CANCER STAGE   0, DESTABILIZATION/GATE   1, MUTATION TYPE   1)= 2.08500125106096E-05
 MUTATION (CANCER STAGE   1, DESTABILIZATION/GATE   1, MUTATION TYPE   1)= 2.08500125106096E-05
 MUTATION (CANCER STAGE   2, DESTABILIZATION/GATE   1, MUTATION TYPE   1)= 2.08500125106096E-05
 AGE INTERVAL: 0.00000000000000E+00-
 -----------------------------------
 AGE INTERVAL: 7.28280000000000E-01-
 -----------------------------------
 AGE INTERVAL: 2.66666666666667E+01-
 -----------------------------------
 AGE 8.00000000000000E+01 INTEGRATED HAZARD 3.95720521401068E+00 HAZARD 5.40577667785445E-02 OK      38 BAD       2 FAIL       0
 CLOCK TIME USED 4.01000000070781E-01 SECONDS
 CPU TIME USED 4.68003000000001E-02 SECONDS
 MINIMISATION ROUTINE FITTERMVKMULTGATESTOCHHAZ REVISED BY M P LITTLE 11 MARCH 2009
 GESTATION LENGTH   0.7283
 CONVERGENCE CRITERION 1.0000E-15 NUMBER OF INTEGRATION STEPS   100
 MINIMUM STEP LENGTH 1.0000E-25 INTEGRATOR SCALING "SMALL AMOUNT" 1.0000E-40
 INTEGRATOR SCALING THRESHOLD 1.0000E+00
 INTEGRATOR TYPE: BULIRSCH-STOER STIFF           
 MODEL  1 SCALING COEFFICIENT 1.00000000000000E+00
 =================================================
 Y(I,J) IN HAZARD THAT ARE SET TO ZERO
 -------------------------------------
 DESTABILIZATION/GATE LEVEL =    0 DESTABILIZATION TYPE =    1
 DESTABILIZATION/GATE LEVEL =    1 DESTABILIZATION TYPE =    1
 AGE INTERVAL: 0.00000000000000E+00-
 -----------------------------------
 GROWTH   (CANCER STAGE   0, DESTABILIZATION/GATE   0, MUTATION TYPE   1)= 1.90351837359242E+01
 GROWTH   (CANCER STAGE   1, DESTABILIZATION/GATE   0, MUTATION TYPE   1)= 1.10000000000000E+00
 GROWTH   (CANCER STAGE   2, DESTABILIZATION/GATE   0, MUTATION TYPE   1)= 1.10000000000000E+00
 DEATH    (CANCER STAGE   0, DESTABILIZATION/GATE   0, MUTATION TYPE   1)= 0.00000000000000E+00
 DEATH    (CANCER STAGE   1, DESTABILIZATION/GATE   0, MUTATION TYPE   1)= 7.10000000000000E-01
 DEATH    (CANCER STAGE   2, DESTABILIZATION/GATE   0, MUTATION TYPE   1)= 7.10000000000000E-01
 MUTATION (CANCER STAGE   0, DESTABILIZATION/GATE   0, MUTATION TYPE   1)= 1.73750001741802E-07
 MUTATION (CANCER STAGE   1, DESTABILIZATION/GATE   0, MUTATION TYPE   1)= 1.73750001741802E-07
 MUTATION (CANCER STAGE   2, DESTABILIZATION/GATE   0, MUTATION TYPE   1)= 1.73750001741802E-07
 GATE-PASS(CANCER STAGE   0, DESTABILIZATION/GATE   0, MUTATION TYPE   1)= 9.33258454012770E-03
 GATE-PASS(CANCER STAGE   1, DESTABILIZATION/GATE   0, MUTATION TYPE   1)= 9.33258454012770E-03
 GATE-PASS(CANCER STAGE   2, DESTABILIZATION/GATE   0, MUTATION TYPE   1)= 9.33258454012770E-03
 GROWTH   (CANCER STAGE   0, DESTABILIZATION/GATE   1, MUTATION TYPE   1)= 2.00351837359242E+01
 GROWTH   (CANCER STAGE   1, DESTABILIZATION/GATE   1, MUTATION TYPE   1)= 1.10000000000000E+00
 GROWTH   (CANCER STAGE   2, DESTABILIZATION/GATE   1, MUTATION TYPE   1)= 1.10000000000000E+00
 DEATH    (CANCER STAGE   0, DESTABILIZATION/GATE   1, MUTATION TYPE   1)= 0.00000000000000E+00
 DEATH    (CANCER STAGE   1, DESTABILIZATION/GATE   1, MUTATION TYPE   1)= 7.10000000000000E-01
 DEATH    (CANCER STAGE   2, DESTABILIZATION/GATE   1, MUTATION TYPE   1)= 7.10000000000000E-01
 MUTATION (CANCER STAGE   0, DESTABILIZATION/GATE   1, MUTATION TYPE   1)= 1.73750086880054E-05
 MUTATION (CANCER STAGE   1, DESTABILIZATION/GATE   1, MUTATION TYPE   1)= 1.73750086880054E-05
 MUTATION (CANCER STAGE   2, DESTABILIZATION/GATE   1, MUTATION TYPE   1)= 1.73750086880054E-05
 AGE INTERVAL: 7.28280000000000E-01-
 -----------------------------------
 GROWTH   (CANCER STAGE   0, DESTABILIZATION/GATE   0, MUTATION TYPE   1)= 0.00000000000000E+00
 GROWTH   (CANCER STAGE   1, DESTABILIZATION/GATE   0, MUTATION TYPE   1)= 1.10000000000000E+00
 GROWTH   (CANCER STAGE   2, DESTABILIZATION/GATE   0, MUTATION TYPE   1)= 1.10000000000000E+00
 DEATH    (CANCER STAGE   0, DESTABILIZATION/GATE   0, MUTATION TYPE   1)= 0.00000000000000E+00
 DEATH    (CANCER STAGE   1, DESTABILIZATION/GATE   0, MUTATION TYPE   1)= 7.10000000000000E-01
 DEATH    (CANCER STAGE   2, DESTABILIZATION/GATE   0, MUTATION TYPE   1)= 7.10000000000000E-01
 MUTATION (CANCER STAGE   0, DESTABILIZATION/GATE   0, MUTATION TYPE   1)= 1.73750001741802E-07
 MUTATION (CANCER STAGE   1, DESTABILIZATION/GATE   0, MUTATION TYPE   1)= 1.73750001741802E-07
 MUTATION (CANCER STAGE   2, DESTABILIZATION/GATE   0, MUTATION TYPE   1)= 1.73750001741802E-07
 GATE-PASS(CANCER STAGE   0, DESTABILIZATION/GATE   0, MUTATION TYPE   1)= 9.33258454012770E-03
 GATE-PASS(CANCER STAGE   1, DESTABILIZATION/GATE   0, MUTATION TYPE   1)= 9.33258454012770E-03
 GATE-PASS(CANCER STAGE   2, DESTABILIZATION/GATE   0, MUTATION TYPE   1)= 9.33258454012770E-03
 GROWTH   (CANCER STAGE   0, DESTABILIZATION/GATE   1, MUTATION TYPE   1)= 0.00000000000000E+00
 GROWTH   (CANCER STAGE   1, DESTABILIZATION/GATE   1, MUTATION TYPE   1)= 1.10000000000000E+00
 GROWTH   (CANCER STAGE   2, DESTABILIZATION/GATE   1, MUTATION TYPE   1)= 1.10000000000000E+00
 DEATH    (CANCER STAGE   0, DESTABILIZATION/GATE   1, MUTATION TYPE   1)= 0.00000000000000E+00
 DEATH    (CANCER STAGE   1, DESTABILIZATION/GATE   1, MUTATION TYPE   1)= 7.10000000000000E-01
 DEATH    (CANCER STAGE   2, DESTABILIZATION/GATE   1, MUTATION TYPE   1)= 7.10000000000000E-01
 MUTATION (CANCER STAGE   0, DESTABILIZATION/GATE   1, MUTATION TYPE   1)= 1.73750086880054E-05
 MUTATION (CANCER STAGE   1, DESTABILIZATION/GATE   1, MUTATION TYPE   1)= 1.73750086880054E-05
 MUTATION (CANCER STAGE   2, DESTABILIZATION/GATE   1, MUTATION TYPE   1)= 1.73750086880054E-05
 AGE INTERVAL: 2.66666666666667E+01-
 -----------------------------------
 GROWTH   (CANCER STAGE   0, DESTABILIZATION/GATE   0, MUTATION TYPE   1)= 0.00000000000000E+00
 GROWTH   (CANCER STAGE   1, DESTABILIZATION/GATE   0, MUTATION TYPE   1)= 1.10000000000000E+00
 GROWTH   (CANCER STAGE   2, DESTABILIZATION/GATE   0, MUTATION TYPE   1)= 1.10000000000000E+00
 DEATH    (CANCER STAGE   0, DESTABILIZATION/GATE   0, MUTATION TYPE   1)= 0.00000000000000E+00
 DEATH    (CANCER STAGE   1, DESTABILIZATION/GATE   0, MUTATION TYPE   1)= 7.10000000000000E-01
 DEATH    (CANCER STAGE   2, DESTABILIZATION/GATE   0, MUTATION TYPE   1)= 7.10000000000000E-01
 MUTATION (CANCER STAGE   0, DESTABILIZATION/GATE   0, MUTATION TYPE   1)= 2.60625002299759E-07
 MUTATION (CANCER STAGE   1, DESTABILIZATION/GATE   0, MUTATION TYPE   1)= 2.60625002299759E-07
 MUTATION (CANCER STAGE   2, DESTABILIZATION/GATE   0, MUTATION TYPE   1)= 2.60625002299759E-07
 GATE-PASS(CANCER STAGE   0, DESTABILIZATION/GATE   0, MUTATION TYPE   1)= 9.33258454012770E-03
 GATE-PASS(CANCER STAGE   1, DESTABILIZATION/GATE   0, MUTATION TYPE   1)= 9.33258454012770E-03
 GATE-PASS(CANCER STAGE   2, DESTABILIZATION/GATE   0, MUTATION TYPE   1)= 9.33258454012770E-03
 GROWTH   (CANCER STAGE   0, DESTABILIZATION/GATE   1, MUTATION TYPE   1)= 0.00000000000000E+00
 GROWTH   (CANCER STAGE   1, DESTABILIZATION/GATE   1, MUTATION TYPE   1)= 1.10000000000000E+00
 GROWTH   (CANCER STAGE   2, DESTABILIZATION/GATE   1, MUTATION TYPE   1)= 1.10000000000000E+00
 DEATH    (CANCER STAGE   0, DESTABILIZATION/GATE   1, MUTATION TYPE   1)= 0.00000000000000E+00
 DEATH    (CANCER STAGE   1, DESTABILIZATION/GATE   1, MUTATION TYPE   1)= 7.10000000000000E-01
 DEATH    (CANCER STAGE   2, DESTABILIZATION/GATE   1, MUTATION TYPE   1)= 7.10000000000000E-01
 MUTATION (CANCER STAGE   0, DESTABILIZATION/GATE   1, MUTATION TYPE   1)= 2.60625195466795E-05
 MUTATION (CANCER STAGE   1, DESTABILIZATION/GATE   1, MUTATION TYPE   1)= 2.60625195466795E-05
 MUTATION (CANCER STAGE   2, DESTABILIZATION/GATE   1, MUTATION TYPE   1)= 2.60625195466795E-05
 AGE INTERVAL: 0.00000000000000E+00-
 -----------------------------------
 AGE INTERVAL: 7.28280000000000E-01-
 -----------------------------------
 AGE INTERVAL: 2.66666666666667E+01-
 -----------------------------------
 AGE 8.00000000000000E+01 INTEGRATED HAZARD 4.14702770635876E+00 HAZARD 5.73931612787387E-02 OK      37 BAD       3 FAIL       0
 CLOCK TIME USED 4.12000000011176E-01 SECONDS
 CPU TIME USED 7.80004999999999E-02 SECONDS
 MINIMISATION ROUTINE FITTERMVKMULTGATESTOCHHAZ REVISED BY M P LITTLE 11 MARCH 2009
 GESTATION LENGTH   0.7283
 CONVERGENCE CRITERION 1.0000E-15 NUMBER OF INTEGRATION STEPS   100
 MINIMUM STEP LENGTH 1.0000E-25 INTEGRATOR SCALING "SMALL AMOUNT" 1.0000E-40
 INTEGRATOR SCALING THRESHOLD 1.0000E+00
 INTEGRATOR TYPE: BULIRSCH-STOER STIFF           
 MODEL  1 SCALING COEFFICIENT 1.00000000000000E+00
 =================================================
 Y(I,J) IN HAZARD THAT ARE SET TO ZERO
 -------------------------------------
 DESTABILIZATION/GATE LEVEL =    0 DESTABILIZATION TYPE =    1
 DESTABILIZATION/GATE LEVEL =    1 DESTABILIZATION TYPE =    1
 AGE INTERVAL: 0.00000000000000E+00-
 -----------------------------------
 GROWTH   (CANCER STAGE   0, DESTABILIZATION/GATE   0, MUTATION TYPE   1)= 1.90351837359242E+01
 GROWTH   (CANCER STAGE   1, DESTABILIZATION/GATE   0, MUTATION TYPE   1)= 1.10000000000000E+00
 GROWTH   (CANCER STAGE   2, DESTABILIZATION/GATE   0, MUTATION TYPE   1)= 1.10000000000000E+00
 DEATH    (CANCER STAGE   0, DESTABILIZATION/GATE   0, MUTATION TYPE   1)= 0.00000000000000E+00
 DEATH    (CANCER STAGE   1, DESTABILIZATION/GATE   0, MUTATION TYPE   1)= 7.10000000000000E-01
 DEATH    (CANCER STAGE   2, DESTABILIZATION/GATE   0, MUTATION TYPE   1)= 7.10000000000000E-01
 MUTATION (CANCER STAGE   0, DESTABILIZATION/GATE   0, MUTATION TYPE   1)= 1.73750001741802E-07
 MUTATION (CANCER STAGE   1, DESTABILIZATION/GATE   0, MUTATION TYPE   1)= 1.73750001741802E-07
 MUTATION (CANCER STAGE   2, DESTABILIZATION/GATE   0, MUTATION TYPE   1)= 1.73750001741802E-07
 GATE-PASS(CANCER STAGE   0, DESTABILIZATION/GATE   0, MUTATION TYPE   1)= 9.33258454012770E-03
 GATE-PASS(CANCER STAGE   1, DESTABILIZATION/GATE   0, MUTATION TYPE   1)= 9.33258454012770E-03
 GATE-PASS(CANCER STAGE   2, DESTABILIZATION/GATE   0, MUTATION TYPE   1)= 9.33258454012770E-03
 GROWTH   (CANCER STAGE   0, DESTABILIZATION/GATE   1, MUTATION TYPE   1)= 2.00351837359242E+01
 GROWTH   (CANCER STAGE   1, DESTABILIZATION/GATE   1, MUTATION TYPE   1)= 1.10000000000000E+00
 GROWTH   (CANCER STAGE   2, DESTABILIZATION/GATE   1, MUTATION TYPE   1)= 1.10000000000000E+00
 DEATH    (CANCER STAGE   0, DESTABILIZATION/GATE   1, MUTATION TYPE   1)= 0.00000000000000E+00
 DEATH    (CANCER STAGE   1, DESTABILIZATION/GATE   1, MUTATION TYPE   1)= 7.10000000000000E-01
 DEATH    (CANCER STAGE   2, DESTABILIZATION/GATE   1, MUTATION TYPE   1)= 7.10000000000000E-01
 MUTATION (CANCER STAGE   0, DESTABILIZATION/GATE   1, MUTATION TYPE   1)= 1.73750086880054E-05
 MUTATION (CANCER STAGE   1, DESTABILIZATION/GATE   1, MUTATION TYPE   1)= 1.73750086880054E-05
 MUTATION (CANCER STAGE   2, DESTABILIZATION/GATE   1, MUTATION TYPE   1)= 1.73750086880054E-05
 AGE INTERVAL: 7.28280000000000E-01-
 -----------------------------------
 GROWTH   (CANCER STAGE   0, DESTABILIZATION/GATE   0, MUTATION TYPE   1)= 0.00000000000000E+00
 GROWTH   (CANCER STAGE   1, DESTABILIZATION/GATE   0, MUTATION TYPE   1)= 1.10000000000000E+00
 GROWTH   (CANCER STAGE   2, DESTABILIZATION/GATE   0, MUTATION TYPE   1)= 1.10000000000000E+00
 DEATH    (CANCER STAGE   0, DESTABILIZATION/GATE   0, MUTATION TYPE   1)= 0.00000000000000E+00
 DEATH    (CANCER STAGE   1, DESTABILIZATION/GATE   0, MUTATION TYPE   1)= 7.10000000000000E-01
 DEATH    (CANCER STAGE   2, DESTABILIZATION/GATE   0, MUTATION TYPE   1)= 7.10000000000000E-01
 MUTATION (CANCER STAGE   0, DESTABILIZATION/GATE   0, MUTATION TYPE   1)= 1.73750001741802E-07
 MUTATION (CANCER STAGE   1, DESTABILIZATION/GATE   0, MUTATION TYPE   1)= 1.73750001741802E-07
 MUTATION (CANCER STAGE   2, DESTABILIZATION/GATE   0, MUTATION TYPE   1)= 1.73750001741802E-07
 GATE-PASS(CANCER STAGE   0, DESTABILIZATION/GATE   0, MUTATION TYPE   1)= 9.33258454012770E-03
 GATE-PASS(CANCER STAGE   1, DESTABILIZATION/GATE   0, MUTATION TYPE   1)= 9.33258454012770E-03
 GATE-PASS(CANCER STAGE   2, DESTABILIZATION/GATE   0, MUTATION TYPE   1)= 9.33258454012770E-03
 GROWTH   (CANCER STAGE   0, DESTABILIZATION/GATE   1, MUTATION TYPE   1)= 0.00000000000000E+00
 GROWTH   (CANCER STAGE   1, DESTABILIZATION/GATE   1, MUTATION TYPE   1)= 1.10000000000000E+00
 GROWTH   (CANCER STAGE   2, DESTABILIZATION/GATE   1, MUTATION TYPE   1)= 1.10000000000000E+00
 DEATH    (CANCER STAGE   0, DESTABILIZATION/GATE   1, MUTATION TYPE   1)= 0.00000000000000E+00
 DEATH    (CANCER STAGE   1, DESTABILIZATION/GATE   1, MUTATION TYPE   1)= 7.10000000000000E-01
 DEATH    (CANCER STAGE   2, DESTABILIZATION/GATE   1, MUTATION TYPE   1)= 7.10000000000000E-01
 MUTATION (CANCER STAGE   0, DESTABILIZATION/GATE   1, MUTATION TYPE   1)= 1.73750086880054E-05
 MUTATION (CANCER STAGE   1, DESTABILIZATION/GATE   1, MUTATION TYPE   1)= 1.73750086880054E-05
 MUTATION (CANCER STAGE   2, DESTABILIZATION/GATE   1, MUTATION TYPE   1)= 1.73750086880054E-05
 AGE INTERVAL: 2.66666666666667E+01-
 -----------------------------------
 GROWTH   (CANCER STAGE   0, DESTABILIZATION/GATE   0, MUTATION TYPE   1)= 0.00000000000000E+00
 GROWTH   (CANCER STAGE   1, DESTABILIZATION/GATE   0, MUTATION TYPE   1)= 1.10000000000000E+00
 GROWTH   (CANCER STAGE   2, DESTABILIZATION/GATE   0, MUTATION TYPE   1)= 1.10000000000000E+00
 DEATH    (CANCER STAGE   0, DESTABILIZATION/GATE   0, MUTATION TYPE   1)= 0.00000000000000E+00
 DEATH    (CANCER STAGE   1, DESTABILIZATION/GATE   0, MUTATION TYPE   1)= 7.10000000000000E-01
 DEATH    (CANCER STAGE   2, DESTABILIZATION/GATE   0, MUTATION TYPE   1)= 7.10000000000000E-01
 MUTATION (CANCER STAGE   0, DESTABILIZATION/GATE   0, MUTATION TYPE   1)= 3.47500003292091E-07
 MUTATION (CANCER STAGE   1, DESTABILIZATION/GATE   0, MUTATION TYPE   1)= 3.47500003292091E-07
 MUTATION (CANCER STAGE   2, DESTABILIZATION/GATE   0, MUTATION TYPE   1)= 3.47500003292091E-07
 GATE-PASS(CANCER STAGE   0, DESTABILIZATION/GATE   0, MUTATION TYPE   1)= 9.33258454012770E-03
 GATE-PASS(CANCER STAGE   1, DESTABILIZATION/GATE   0, MUTATION TYPE   1)= 9.33258454012770E-03
 GATE-PASS(CANCER STAGE   2, DESTABILIZATION/GATE   0, MUTATION TYPE   1)= 9.33258454012770E-03
 GROWTH   (CANCER STAGE   0, DESTABILIZATION/GATE   1, MUTATION TYPE   1)= 0.00000000000000E+00
 GROWTH   (CANCER STAGE   1, DESTABILIZATION/GATE   1, MUTATION TYPE   1)= 1.10000000000000E+00
 GROWTH   (CANCER STAGE   2, DESTABILIZATION/GATE   1, MUTATION TYPE   1)= 1.10000000000000E+00
 DEATH    (CANCER STAGE   0, DESTABILIZATION/GATE   1, MUTATION TYPE   1)= 0.00000000000000E+00
 DEATH    (CANCER STAGE   1, DESTABILIZATION/GATE   1, MUTATION TYPE   1)= 7.10000000000000E-01
 DEATH    (CANCER STAGE   2, DESTABILIZATION/GATE   1, MUTATION TYPE   1)= 7.10000000000000E-01
 MUTATION (CANCER STAGE   0, DESTABILIZATION/GATE   1, MUTATION TYPE   1)= 3.47500347491166E-05
 MUTATION (CANCER STAGE   1, DESTABILIZATION/GATE   1, MUTATION TYPE   1)= 3.47500347491166E-05
 MUTATION (CANCER STAGE   2, DESTABILIZATION/GATE   1, MUTATION TYPE   1)= 3.47500347491166E-05
 AGE INTERVAL: 0.00000000000000E+00-
 -----------------------------------
 AGE INTERVAL: 7.28280000000000E-01-
 -----------------------------------
 AGE INTERVAL: 2.66666666666667E+01-
 -----------------------------------
 AGE 8.00000000000000E+01 INTEGRATED HAZARD 4.42035927407907E+00 HAZARD 6.02246161196286E-02 OK      37 BAD       2 FAIL       0
 CLOCK TIME USED 4.15000000037253E-01 SECONDS
 CPU TIME USED 6.24004000000000E-02 SECONDS
 MINIMISATION ROUTINE FITTERMVKMULTGATESTOCHHAZ REVISED BY M P LITTLE 11 MARCH 2009
 GESTATION LENGTH   0.7283
 CONVERGENCE CRITERION 1.0000E-15 NUMBER OF INTEGRATION STEPS   100
 MINIMUM STEP LENGTH 1.0000E-25 INTEGRATOR SCALING "SMALL AMOUNT" 1.0000E-40
 INTEGRATOR SCALING THRESHOLD 1.0000E+00
 INTEGRATOR TYPE: BULIRSCH-STOER STIFF           
 MODEL  1 SCALING COEFFICIENT 1.00000000000000E+00
 =================================================
 Y(I,J) IN HAZARD THAT ARE SET TO ZERO
 -------------------------------------
 DESTABILIZATION/GATE LEVEL =    0 DESTABILIZATION TYPE =    1
 DESTABILIZATION/GATE LEVEL =    1 DESTABILIZATION TYPE =    1
 AGE INTERVAL: 0.00000000000000E+00-
 -----------------------------------
 GROWTH   (CANCER STAGE   0, DESTABILIZATION/GATE   0, MUTATION TYPE   1)= 1.90351837359242E+01
 GROWTH   (CANCER STAGE   1, DESTABILIZATION/GATE   0, MUTATION TYPE   1)= 1.10000000000000E+00
 GROWTH   (CANCER STAGE   2, DESTABILIZATION/GATE   0, MUTATION TYPE   1)= 1.10000000000000E+00
 DEATH    (CANCER STAGE   0, DESTABILIZATION/GATE   0, MUTATION TYPE   1)= 0.00000000000000E+00
 DEATH    (CANCER STAGE   1, DESTABILIZATION/GATE   0, MUTATION TYPE   1)= 7.10000000000000E-01
 DEATH    (CANCER STAGE   2, DESTABILIZATION/GATE   0, MUTATION TYPE   1)= 7.10000000000000E-01
 MUTATION (CANCER STAGE   0, DESTABILIZATION/GATE   0, MUTATION TYPE   1)= 1.73750001741802E-07
 MUTATION (CANCER STAGE   1, DESTABILIZATION/GATE   0, MUTATION TYPE   1)= 1.73750001741802E-07
 MUTATION (CANCER STAGE   2, DESTABILIZATION/GATE   0, MUTATION TYPE   1)= 1.73750001741802E-07
 GATE-PASS(CANCER STAGE   0, DESTABILIZATION/GATE   0, MUTATION TYPE   1)= 9.33258454012770E-03
 GATE-PASS(CANCER STAGE   1, DESTABILIZATION/GATE   0, MUTATION TYPE   1)= 9.33258454012770E-03
 GATE-PASS(CANCER STAGE   2, DESTABILIZATION/GATE   0, MUTATION TYPE   1)= 9.33258454012770E-03
 GROWTH   (CANCER STAGE   0, DESTABILIZATION/GATE   1, MUTATION TYPE   1)= 2.00351837359242E+01
 GROWTH   (CANCER STAGE   1, DESTABILIZATION/GATE   1, MUTATION TYPE   1)= 1.10000000000000E+00
 GROWTH   (CANCER STAGE   2, DESTABILIZATION/GATE   1, MUTATION TYPE   1)= 1.10000000000000E+00
 DEATH    (CANCER STAGE   0, DESTABILIZATION/GATE   1, MUTATION TYPE   1)= 0.00000000000000E+00
 DEATH    (CANCER STAGE   1, DESTABILIZATION/GATE   1, MUTATION TYPE   1)= 7.10000000000000E-01
 DEATH    (CANCER STAGE   2, DESTABILIZATION/GATE   1, MUTATION TYPE   1)= 7.10000000000000E-01
 MUTATION (CANCER STAGE   0, DESTABILIZATION/GATE   1, MUTATION TYPE   1)= 1.73750086880054E-05
 MUTATION (CANCER STAGE   1, DESTABILIZATION/GATE   1, MUTATION TYPE   1)= 1.73750086880054E-05
 MUTATION (CANCER STAGE   2, DESTABILIZATION/GATE   1, MUTATION TYPE   1)= 1.73750086880054E-05
 AGE INTERVAL: 7.28280000000000E-01-
 -----------------------------------
 GROWTH   (CANCER STAGE   0, DESTABILIZATION/GATE   0, MUTATION TYPE   1)= 0.00000000000000E+00
 GROWTH   (CANCER STAGE   1, DESTABILIZATION/GATE   0, MUTATION TYPE   1)= 1.10000000000000E+00
 GROWTH   (CANCER STAGE   2, DESTABILIZATION/GATE   0, MUTATION TYPE   1)= 1.10000000000000E+00
 DEATH    (CANCER STAGE   0, DESTABILIZATION/GATE   0, MUTATION TYPE   1)= 0.00000000000000E+00
 DEATH    (CANCER STAGE   1, DESTABILIZATION/GATE   0, MUTATION TYPE   1)= 7.10000000000000E-01
 DEATH    (CANCER STAGE   2, DESTABILIZATION/GATE   0, MUTATION TYPE   1)= 7.10000000000000E-01
 MUTATION (CANCER STAGE   0, DESTABILIZATION/GATE   0, MUTATION TYPE   1)= 1.73750001741802E-07
 MUTATION (CANCER STAGE   1, DESTABILIZATION/GATE   0, MUTATION TYPE   1)= 1.73750001741802E-07
 MUTATION (CANCER STAGE   2, DESTABILIZATION/GATE   0, MUTATION TYPE   1)= 1.73750001741802E-07
 GATE-PASS(CANCER STAGE   0, DESTABILIZATION/GATE   0, MUTATION TYPE   1)= 9.33258454012770E-03
 GATE-PASS(CANCER STAGE   1, DESTABILIZATION/GATE   0, MUTATION TYPE   1)= 9.33258454012770E-03
 GATE-PASS(CANCER STAGE   2, DESTABILIZATION/GATE   0, MUTATION TYPE   1)= 9.33258454012770E-03
 GROWTH   (CANCER STAGE   0, DESTABILIZATION/GATE   1, MUTATION TYPE   1)= 0.00000000000000E+00
 GROWTH   (CANCER STAGE   1, DESTABILIZATION/GATE   1, MUTATION TYPE   1)= 1.10000000000000E+00
 GROWTH   (CANCER STAGE   2, DESTABILIZATION/GATE   1, MUTATION TYPE   1)= 1.10000000000000E+00
 DEATH    (CANCER STAGE   0, DESTABILIZATION/GATE   1, MUTATION TYPE   1)= 0.00000000000000E+00
 DEATH    (CANCER STAGE   1, DESTABILIZATION/GATE   1, MUTATION TYPE   1)= 7.10000000000000E-01
 DEATH    (CANCER STAGE   2, DESTABILIZATION/GATE   1, MUTATION TYPE   1)= 7.10000000000000E-01
 MUTATION (CANCER STAGE   0, DESTABILIZATION/GATE   1, MUTATION TYPE   1)= 1.73750086880054E-05
 MUTATION (CANCER STAGE   1, DESTABILIZATION/GATE   1, MUTATION TYPE   1)= 1.73750086880054E-05
 MUTATION (CANCER STAGE   2, DESTABILIZATION/GATE   1, MUTATION TYPE   1)= 1.73750086880054E-05
 AGE INTERVAL: 2.66666666666667E+01-
 -----------------------------------
 GROWTH   (CANCER STAGE   0, DESTABILIZATION/GATE   0, MUTATION TYPE   1)= 0.00000000000000E+00
 GROWTH   (CANCER STAGE   1, DESTABILIZATION/GATE   0, MUTATION TYPE   1)= 1.10000000000000E+00
 GROWTH   (CANCER STAGE   2, DESTABILIZATION/GATE   0, MUTATION TYPE   1)= 1.10000000000000E+00
 DEATH    (CANCER STAGE   0, DESTABILIZATION/GATE   0, MUTATION TYPE   1)= 0.00000000000000E+00
 DEATH    (CANCER STAGE   1, DESTABILIZATION/GATE   0, MUTATION TYPE   1)= 7.10000000000000E-01
 DEATH    (CANCER STAGE   2, DESTABILIZATION/GATE   0, MUTATION TYPE   1)= 7.10000000000000E-01
 MUTATION (CANCER STAGE   0, DESTABILIZATION/GATE   0, MUTATION TYPE   1)= 8.68750022225985E-07
 MUTATION (CANCER STAGE   1, DESTABILIZATION/GATE   0, MUTATION TYPE   1)= 8.68750022225985E-07
 MUTATION (CANCER STAGE   2, DESTABILIZATION/GATE   0, MUTATION TYPE   1)= 8.68750022225985E-07
 GATE-PASS(CANCER STAGE   0, DESTABILIZATION/GATE   0, MUTATION TYPE   1)= 9.33258454012770E-03
 GATE-PASS(CANCER STAGE   1, DESTABILIZATION/GATE   0, MUTATION TYPE   1)= 9.33258454012770E-03
 GATE-PASS(CANCER STAGE   2, DESTABILIZATION/GATE   0, MUTATION TYPE   1)= 9.33258454012770E-03
 GROWTH   (CANCER STAGE   0, DESTABILIZATION/GATE   1, MUTATION TYPE   1)= 0.00000000000000E+00
 GROWTH   (CANCER STAGE   1, DESTABILIZATION/GATE   1, MUTATION TYPE   1)= 1.10000000000000E+00
 GROWTH   (CANCER STAGE   2, DESTABILIZATION/GATE   1, MUTATION TYPE   1)= 1.10000000000000E+00
 DEATH    (CANCER STAGE   0, DESTABILIZATION/GATE   1, MUTATION TYPE   1)= 0.00000000000000E+00
 DEATH    (CANCER STAGE   1, DESTABILIZATION/GATE   1, MUTATION TYPE   1)= 7.10000000000000E-01
 DEATH    (CANCER STAGE   2, DESTABILIZATION/GATE   1, MUTATION TYPE   1)= 7.10000000000000E-01
 MUTATION (CANCER STAGE   0, DESTABILIZATION/GATE   1, MUTATION TYPE   1)= 8.68752171887931E-05
 MUTATION (CANCER STAGE   1, DESTABILIZATION/GATE   1, MUTATION TYPE   1)= 8.68752171887931E-05
 MUTATION (CANCER STAGE   2, DESTABILIZATION/GATE   1, MUTATION TYPE   1)= 8.68752171887931E-05
 AGE INTERVAL: 0.00000000000000E+00-
 -----------------------------------
 AGE INTERVAL: 7.28280000000000E-01-
 -----------------------------------
 AGE INTERVAL: 2.66666666666667E+01-
 -----------------------------------
 AGE 8.00000000000000E+01 INTEGRATED HAZARD 5.43466620894714E+00 HAZARD 6.03581974548019E-02 OK      37 BAD       1 FAIL       0
 CLOCK TIME USED 4.08000000054017E-01 SECONDS
 CPU TIME USED 9.36006000000000E-02 SECONDS
 MINIMISATION ROUTINE FITTERMVKMULTGATESTOCHHAZ REVISED BY M P LITTLE 11 MARCH 2009
 GESTATION LENGTH   0.7283
 CONVERGENCE CRITERION 1.0000E-15 NUMBER OF INTEGRATION STEPS   100
 MINIMUM STEP LENGTH 1.0000E-25 INTEGRATOR SCALING "SMALL AMOUNT" 1.0000E-40
 INTEGRATOR SCALING THRESHOLD 1.0000E+00
 INTEGRATOR TYPE: BULIRSCH-STOER STIFF           
 MODEL  1 SCALING COEFFICIENT 1.00000000000000E+00
 =================================================
 Y(I,J) IN HAZARD THAT ARE SET TO ZERO
 -------------------------------------
 DESTABILIZATION/GATE LEVEL =    0 DESTABILIZATION TYPE =    1
 DESTABILIZATION/GATE LEVEL =    1 DESTABILIZATION TYPE =    1
 AGE INTERVAL: 0.00000000000000E+00-
 -----------------------------------
 GROWTH   (CANCER STAGE   0, DESTABILIZATION/GATE   0, MUTATION TYPE   1)= 1.90351837359242E+01
 GROWTH   (CANCER STAGE   1, DESTABILIZATION/GATE   0, MUTATION TYPE   1)= 1.10000000000000E+00
 GROWTH   (CANCER STAGE   2, DESTABILIZATION/GATE   0, MUTATION TYPE   1)= 1.10000000000000E+00
 DEATH    (CANCER STAGE   0, DESTABILIZATION/GATE   0, MUTATION TYPE   1)= 0.00000000000000E+00
 DEATH    (CANCER STAGE   1, DESTABILIZATION/GATE   0, MUTATION TYPE   1)= 7.10000000000000E-01
 DEATH    (CANCER STAGE   2, DESTABILIZATION/GATE   0, MUTATION TYPE   1)= 7.10000000000000E-01
 MUTATION (CANCER STAGE   0, DESTABILIZATION/GATE   0, MUTATION TYPE   1)= 1.73750001741802E-07
 MUTATION (CANCER STAGE   1, DESTABILIZATION/GATE   0, MUTATION TYPE   1)= 1.73750001741802E-07
 MUTATION (CANCER STAGE   2, DESTABILIZATION/GATE   0, MUTATION TYPE   1)= 1.73750001741802E-07
 GATE-PASS(CANCER STAGE   0, DESTABILIZATION/GATE   0, MUTATION TYPE   1)= 9.33258454012770E-03
 GATE-PASS(CANCER STAGE   1, DESTABILIZATION/GATE   0, MUTATION TYPE   1)= 9.33258454012770E-03
 GATE-PASS(CANCER STAGE   2, DESTABILIZATION/GATE   0, MUTATION TYPE   1)= 9.33258454012770E-03
 GROWTH   (CANCER STAGE   0, DESTABILIZATION/GATE   1, MUTATION TYPE   1)= 2.00351837359242E+01
 GROWTH   (CANCER STAGE   1, DESTABILIZATION/GATE   1, MUTATION TYPE   1)= 1.10000000000000E+00
 GROWTH   (CANCER STAGE   2, DESTABILIZATION/GATE   1, MUTATION TYPE   1)= 1.10000000000000E+00
 DEATH    (CANCER STAGE   0, DESTABILIZATION/GATE   1, MUTATION TYPE   1)= 0.00000000000000E+00
 DEATH    (CANCER STAGE   1, DESTABILIZATION/GATE   1, MUTATION TYPE   1)= 7.10000000000000E-01
 DEATH    (CANCER STAGE   2, DESTABILIZATION/GATE   1, MUTATION TYPE   1)= 7.10000000000000E-01
 MUTATION (CANCER STAGE   0, DESTABILIZATION/GATE   1, MUTATION TYPE   1)= 1.73750086880054E-05
 MUTATION (CANCER STAGE   1, DESTABILIZATION/GATE   1, MUTATION TYPE   1)= 1.73750086880054E-05
 MUTATION (CANCER STAGE   2, DESTABILIZATION/GATE   1, MUTATION TYPE   1)= 1.73750086880054E-05
 AGE INTERVAL: 7.28280000000000E-01-
 -----------------------------------
 GROWTH   (CANCER STAGE   0, DESTABILIZATION/GATE   0, MUTATION TYPE   1)= 0.00000000000000E+00
 GROWTH   (CANCER STAGE   1, DESTABILIZATION/GATE   0, MUTATION TYPE   1)= 1.10000000000000E+00
 GROWTH   (CANCER STAGE   2, DESTABILIZATION/GATE   0, MUTATION TYPE   1)= 1.10000000000000E+00
 DEATH    (CANCER STAGE   0, DESTABILIZATION/GATE   0, MUTATION TYPE   1)= 0.00000000000000E+00
 DEATH    (CANCER STAGE   1, DESTABILIZATION/GATE   0, MUTATION TYPE   1)= 7.10000000000000E-01
 DEATH    (CANCER STAGE   2, DESTABILIZATION/GATE   0, MUTATION TYPE   1)= 7.10000000000000E-01
 MUTATION (CANCER STAGE   0, DESTABILIZATION/GATE   0, MUTATION TYPE   1)= 1.73750001741802E-07
 MUTATION (CANCER STAGE   1, DESTABILIZATION/GATE   0, MUTATION TYPE   1)= 1.73750001741802E-07
 MUTATION (CANCER STAGE   2, DESTABILIZATION/GATE   0, MUTATION TYPE   1)= 1.73750001741802E-07
 GATE-PASS(CANCER STAGE   0, DESTABILIZATION/GATE   0, MUTATION TYPE   1)= 9.33258454012770E-03
 GATE-PASS(CANCER STAGE   1, DESTABILIZATION/GATE   0, MUTATION TYPE   1)= 9.33258454012770E-03
 GATE-PASS(CANCER STAGE   2, DESTABILIZATION/GATE   0, MUTATION TYPE   1)= 9.33258454012770E-03
 GROWTH   (CANCER STAGE   0, DESTABILIZATION/GATE   1, MUTATION TYPE   1)= 0.00000000000000E+00
 GROWTH   (CANCER STAGE   1, DESTABILIZATION/GATE   1, MUTATION TYPE   1)= 1.10000000000000E+00
 GROWTH   (CANCER STAGE   2, DESTABILIZATION/GATE   1, MUTATION TYPE   1)= 1.10000000000000E+00
 DEATH    (CANCER STAGE   0, DESTABILIZATION/GATE   1, MUTATION TYPE   1)= 0.00000000000000E+00
 DEATH    (CANCER STAGE   1, DESTABILIZATION/GATE   1, MUTATION TYPE   1)= 7.10000000000000E-01
 DEATH    (CANCER STAGE   2, DESTABILIZATION/GATE   1, MUTATION TYPE   1)= 7.10000000000000E-01
 MUTATION (CANCER STAGE   0, DESTABILIZATION/GATE   1, MUTATION TYPE   1)= 1.73750086880054E-05
 MUTATION (CANCER STAGE   1, DESTABILIZATION/GATE   1, MUTATION TYPE   1)= 1.73750086880054E-05
 MUTATION (CANCER STAGE   2, DESTABILIZATION/GATE   1, MUTATION TYPE   1)= 1.73750086880054E-05
 AGE INTERVAL: 2.66666666666667E+01-
 -----------------------------------
 GROWTH   (CANCER STAGE   0, DESTABILIZATION/GATE   0, MUTATION TYPE   1)= 0.00000000000000E+00
 GROWTH   (CANCER STAGE   1, DESTABILIZATION/GATE   0, MUTATION TYPE   1)= 1.10000000000000E+00
 GROWTH   (CANCER STAGE   2, DESTABILIZATION/GATE   0, MUTATION TYPE   1)= 1.10000000000000E+00
 DEATH    (CANCER STAGE   0, DESTABILIZATION/GATE   0, MUTATION TYPE   1)= 0.00000000000000E+00
 DEATH    (CANCER STAGE   1, DESTABILIZATION/GATE   0, MUTATION TYPE   1)= 7.10000000000000E-01
 DEATH    (CANCER STAGE   2, DESTABILIZATION/GATE   0, MUTATION TYPE   1)= 7.10000000000000E-01
 MUTATION (CANCER STAGE   0, DESTABILIZATION/GATE   0, MUTATION TYPE   1)= 1.73750008596046E-06
 MUTATION (CANCER STAGE   1, DESTABILIZATION/GATE   0, MUTATION TYPE   1)= 1.73750008596046E-06
 MUTATION (CANCER STAGE   2, DESTABILIZATION/GATE   0, MUTATION TYPE   1)= 1.73750008596046E-06
 GATE-PASS(CANCER STAGE   0, DESTABILIZATION/GATE   0, MUTATION TYPE   1)= 9.33258454012770E-03
 GATE-PASS(CANCER STAGE   1, DESTABILIZATION/GATE   0, MUTATION TYPE   1)= 9.33258454012770E-03
 GATE-PASS(CANCER STAGE   2, DESTABILIZATION/GATE   0, MUTATION TYPE   1)= 9.33258454012770E-03
 GROWTH   (CANCER STAGE   0, DESTABILIZATION/GATE   1, MUTATION TYPE   1)= 0.00000000000000E+00
 GROWTH   (CANCER STAGE   1, DESTABILIZATION/GATE   1, MUTATION TYPE   1)= 1.10000000000000E+00
 GROWTH   (CANCER STAGE   2, DESTABILIZATION/GATE   1, MUTATION TYPE   1)= 1.10000000000000E+00
 DEATH    (CANCER STAGE   0, DESTABILIZATION/GATE   1, MUTATION TYPE   1)= 0.00000000000000E+00
 DEATH    (CANCER STAGE   1, DESTABILIZATION/GATE   1, MUTATION TYPE   1)= 7.10000000000000E-01
 DEATH    (CANCER STAGE   2, DESTABILIZATION/GATE   1, MUTATION TYPE   1)= 7.10000000000000E-01
 MUTATION (CANCER STAGE   0, DESTABILIZATION/GATE   1, MUTATION TYPE   1)= 1.73750868755001E-04
 MUTATION (CANCER STAGE   1, DESTABILIZATION/GATE   1, MUTATION TYPE   1)= 1.73750868755001E-04
 MUTATION (CANCER STAGE   2, DESTABILIZATION/GATE   1, MUTATION TYPE   1)= 1.73750868755001E-04
 AGE INTERVAL: 0.00000000000000E+00-
 -----------------------------------
 AGE INTERVAL: 7.28280000000000E-01-
 -----------------------------------
 AGE INTERVAL: 2.66666666666667E+01-
 -----------------------------------
 AGE 8.00000000000000E+01 INTEGRATED HAZARD 6.26858478453068E+00 HAZARD 5.61508267166096E-02 OK      35 BAD       1 FAIL       0
 CLOCK TIME USED 4.24000000115484E-01 SECONDS
 CPU TIME USED 7.80004999999999E-02 SECONDS
 MINIMISATION ROUTINE FITTERMVKMULTGATESTOCHHAZ REVISED BY M P LITTLE 11 MARCH 2009
 GESTATION LENGTH   0.7283
 CONVERGENCE CRITERION 1.0000E-15 NUMBER OF INTEGRATION STEPS   100
 MINIMUM STEP LENGTH 1.0000E-25 INTEGRATOR SCALING "SMALL AMOUNT" 1.0000E-40
 INTEGRATOR SCALING THRESHOLD 1.0000E+00
 INTEGRATOR TYPE: BULIRSCH-STOER STIFF           
 MODEL  1 SCALING COEFFICIENT 1.00000000000000E+00
 =================================================
 Y(I,J) IN HAZARD THAT ARE SET TO ZERO
 -------------------------------------
 DESTABILIZATION/GATE LEVEL =    0 DESTABILIZATION TYPE =    1
 DESTABILIZATION/GATE LEVEL =    1 DESTABILIZATION TYPE =    1
 AGE INTERVAL: 0.00000000000000E+00-
 -----------------------------------
 GROWTH   (CANCER STAGE   0, DESTABILIZATION/GATE   0, MUTATION TYPE   1)= 2.85527756038864E+01
 GROWTH   (CANCER STAGE   1, DESTABILIZATION/GATE   0, MUTATION TYPE   1)= 1.10000000000000E+00
 GROWTH   (CANCER STAGE   2, DESTABILIZATION/GATE   0, MUTATION TYPE   1)= 1.10000000000000E+00
 DEATH    (CANCER STAGE   0, DESTABILIZATION/GATE   0, MUTATION TYPE   1)= 0.00000000000000E+00
 DEATH    (CANCER STAGE   1, DESTABILIZATION/GATE   0, MUTATION TYPE   1)= 7.10000000000000E-01
 DEATH    (CANCER STAGE   2, DESTABILIZATION/GATE   0, MUTATION TYPE   1)= 7.10000000000000E-01
 MUTATION (CANCER STAGE   0, DESTABILIZATION/GATE   0, MUTATION TYPE   1)= 7.50000007518570E-10
 MUTATION (CANCER STAGE   1, DESTABILIZATION/GATE   0, MUTATION TYPE   1)= 7.50000007518570E-10
 MUTATION (CANCER STAGE   2, DESTABILIZATION/GATE   0, MUTATION TYPE   1)= 7.50000007518570E-10
 GATE-PASS(CANCER STAGE   0, DESTABILIZATION/GATE   0, MUTATION TYPE   1)= 9.33258454012767E-03
 GATE-PASS(CANCER STAGE   1, DESTABILIZATION/GATE   0, MUTATION TYPE   1)= 9.33258454012767E-03
 GATE-PASS(CANCER STAGE   2, DESTABILIZATION/GATE   0, MUTATION TYPE   1)= 9.33258454012767E-03
 GROWTH   (CANCER STAGE   0, DESTABILIZATION/GATE   1, MUTATION TYPE   1)= 2.95527756038864E+01
 GROWTH   (CANCER STAGE   1, DESTABILIZATION/GATE   1, MUTATION TYPE   1)= 1.10000000000000E+00
 GROWTH   (CANCER STAGE   2, DESTABILIZATION/GATE   1, MUTATION TYPE   1)= 1.10000000000000E+00
 DEATH    (CANCER STAGE   0, DESTABILIZATION/GATE   1, MUTATION TYPE   1)= 0.00000000000000E+00
 DEATH    (CANCER STAGE   1, DESTABILIZATION/GATE   1, MUTATION TYPE   1)= 7.10000000000000E-01
 DEATH    (CANCER STAGE   2, DESTABILIZATION/GATE   1, MUTATION TYPE   1)= 7.10000000000000E-01
 MUTATION (CANCER STAGE   0, DESTABILIZATION/GATE   1, MUTATION TYPE   1)= 7.50000375021817E-08
 MUTATION (CANCER STAGE   1, DESTABILIZATION/GATE   1, MUTATION TYPE   1)= 7.50000375021817E-08
 MUTATION (CANCER STAGE   2, DESTABILIZATION/GATE   1, MUTATION TYPE   1)= 7.50000375021817E-08
 AGE INTERVAL: 7.28280000000000E-01-
 -----------------------------------
 GROWTH   (CANCER STAGE   0, DESTABILIZATION/GATE   0, MUTATION TYPE   1)= 0.00000000000000E+00
 GROWTH   (CANCER STAGE   1, DESTABILIZATION/GATE   0, MUTATION TYPE   1)= 1.10000000000000E+00
 GROWTH   (CANCER STAGE   2, DESTABILIZATION/GATE   0, MUTATION TYPE   1)= 1.10000000000000E+00
 DEATH    (CANCER STAGE   0, DESTABILIZATION/GATE   0, MUTATION TYPE   1)= 0.00000000000000E+00
 DEATH    (CANCER STAGE   1, DESTABILIZATION/GATE   0, MUTATION TYPE   1)= 7.10000000000000E-01
 DEATH    (CANCER STAGE   2, DESTABILIZATION/GATE   0, MUTATION TYPE   1)= 7.10000000000000E-01
 MUTATION (CANCER STAGE   0, DESTABILIZATION/GATE   0, MUTATION TYPE   1)= 7.50000007518570E-10
 MUTATION (CANCER STAGE   1, DESTABILIZATION/GATE   0, MUTATION TYPE   1)= 7.50000007518570E-10
 MUTATION (CANCER STAGE   2, DESTABILIZATION/GATE   0, MUTATION TYPE   1)= 7.50000007518570E-10
 GATE-PASS(CANCER STAGE   0, DESTABILIZATION/GATE   0, MUTATION TYPE   1)= 9.33258454012767E-03
 GATE-PASS(CANCER STAGE   1, DESTABILIZATION/GATE   0, MUTATION TYPE   1)= 9.33258454012767E-03
 GATE-PASS(CANCER STAGE   2, DESTABILIZATION/GATE   0, MUTATION TYPE   1)= 9.33258454012767E-03
 GROWTH   (CANCER STAGE   0, DESTABILIZATION/GATE   1, MUTATION TYPE   1)= 0.00000000000000E+00
 GROWTH   (CANCER STAGE   1, DESTABILIZATION/GATE   1, MUTATION TYPE   1)= 1.10000000000000E+00
 GROWTH   (CANCER STAGE   2, DESTABILIZATION/GATE   1, MUTATION TYPE   1)= 1.10000000000000E+00
 DEATH    (CANCER STAGE   0, DESTABILIZATION/GATE   1, MUTATION TYPE   1)= 0.00000000000000E+00
 DEATH    (CANCER STAGE   1, DESTABILIZATION/GATE   1, MUTATION TYPE   1)= 7.10000000000000E-01
 DEATH    (CANCER STAGE   2, DESTABILIZATION/GATE   1, MUTATION TYPE   1)= 7.10000000000000E-01
 MUTATION (CANCER STAGE   0, DESTABILIZATION/GATE   1, MUTATION TYPE   1)= 7.50000375021817E-08
 MUTATION (CANCER STAGE   1, DESTABILIZATION/GATE   1, MUTATION TYPE   1)= 7.50000375021817E-08
 MUTATION (CANCER STAGE   2, DESTABILIZATION/GATE   1, MUTATION TYPE   1)= 7.50000375021817E-08
 AGE INTERVAL: 2.66666666666667E+01-
 -----------------------------------
 GROWTH   (CANCER STAGE   0, DESTABILIZATION/GATE   0, MUTATION TYPE   1)= 0.00000000000000E+00
 GROWTH   (CANCER STAGE   1, DESTABILIZATION/GATE   0, MUTATION TYPE   1)= 1.10000000000000E+00
 GROWTH   (CANCER STAGE   2, DESTABILIZATION/GATE   0, MUTATION TYPE   1)= 1.10000000000000E+00
 DEATH    (CANCER STAGE   0, DESTABILIZATION/GATE   0, MUTATION TYPE   1)= 0.00000000000000E+00
 DEATH    (CANCER STAGE   1, DESTABILIZATION/GATE   0, MUTATION TYPE   1)= 7.10000000000000E-01
 DEATH    (CANCER STAGE   2, DESTABILIZATION/GATE   0, MUTATION TYPE   1)= 7.10000000000000E-01
 MUTATION (CANCER STAGE   0, DESTABILIZATION/GATE   0, MUTATION TYPE   1)= 7.50000007518570E-10
 MUTATION (CANCER STAGE   1, DESTABILIZATION/GATE   0, MUTATION TYPE   1)= 7.50000007518570E-10
 MUTATION (CANCER STAGE   2, DESTABILIZATION/GATE   0, MUTATION TYPE   1)= 7.50000007518570E-10
 GATE-PASS(CANCER STAGE   0, DESTABILIZATION/GATE   0, MUTATION TYPE   1)= 9.33258454012767E-03
 GATE-PASS(CANCER STAGE   1, DESTABILIZATION/GATE   0, MUTATION TYPE   1)= 9.33258454012767E-03
 GATE-PASS(CANCER STAGE   2, DESTABILIZATION/GATE   0, MUTATION TYPE   1)= 9.33258454012767E-03
 GROWTH   (CANCER STAGE   0, DESTABILIZATION/GATE   1, MUTATION TYPE   1)= 0.00000000000000E+00
 GROWTH   (CANCER STAGE   1, DESTABILIZATION/GATE   1, MUTATION TYPE   1)= 1.10000000000000E+00
 GROWTH   (CANCER STAGE   2, DESTABILIZATION/GATE   1, MUTATION TYPE   1)= 1.10000000000000E+00
 DEATH    (CANCER STAGE   0, DESTABILIZATION/GATE   1, MUTATION TYPE   1)= 0.00000000000000E+00
 DEATH    (CANCER STAGE   1, DESTABILIZATION/GATE   1, MUTATION TYPE   1)= 7.10000000000000E-01
 DEATH    (CANCER STAGE   2, DESTABILIZATION/GATE   1, MUTATION TYPE   1)= 7.10000000000000E-01
 MUTATION (CANCER STAGE   0, DESTABILIZATION/GATE   1, MUTATION TYPE   1)= 7.50000375021817E-08
 MUTATION (CANCER STAGE   1, DESTABILIZATION/GATE   1, MUTATION TYPE   1)= 7.50000375021817E-08
 MUTATION (CANCER STAGE   2, DESTABILIZATION/GATE   1, MUTATION TYPE   1)= 7.50000375021817E-08
 AGE INTERVAL: 0.00000000000000E+00-
 -----------------------------------
 AGE INTERVAL: 7.28280000000000E-01-
 -----------------------------------
 AGE INTERVAL: 2.66666666666667E+01-
 -----------------------------------
 AGE 8.00000000000000E+01 INTEGRATED HAZARD 3.06480070414093E+00 HAZARD 1.46008487097504E-01 OK      39 BAD      12 FAIL       0
 CLOCK TIME USED 4.39000000013039E-01 SECONDS
 CPU TIME USED 9.36006000000000E-02 SECONDS
 MINIMISATION ROUTINE FITTERMVKMULTGATESTOCHHAZ REVISED BY M P LITTLE 11 MARCH 2009
 GESTATION LENGTH   0.7283
 CONVERGENCE CRITERION 1.0000E-15 NUMBER OF INTEGRATION STEPS   100
 MINIMUM STEP LENGTH 1.0000E-25 INTEGRATOR SCALING "SMALL AMOUNT" 1.0000E-40
 INTEGRATOR SCALING THRESHOLD 1.0000E+00
 INTEGRATOR TYPE: BULIRSCH-STOER STIFF           
 MODEL  1 SCALING COEFFICIENT 1.00000000000000E+00
 =================================================
 Y(I,J) IN HAZARD THAT ARE SET TO ZERO
 -------------------------------------
 DESTABILIZATION/GATE LEVEL =    0 DESTABILIZATION TYPE =    1
 DESTABILIZATION/GATE LEVEL =    1 DESTABILIZATION TYPE =    1
 AGE INTERVAL: 0.00000000000000E+00-
 -----------------------------------
 GROWTH   (CANCER STAGE   0, DESTABILIZATION/GATE   0, MUTATION TYPE   1)= 2.85527756038864E+01
 GROWTH   (CANCER STAGE   1, DESTABILIZATION/GATE   0, MUTATION TYPE   1)= 1.10000000000000E+00
 GROWTH   (CANCER STAGE   2, DESTABILIZATION/GATE   0, MUTATION TYPE   1)= 1.10000000000000E+00
 DEATH    (CANCER STAGE   0, DESTABILIZATION/GATE   0, MUTATION TYPE   1)= 0.00000000000000E+00
 DEATH    (CANCER STAGE   1, DESTABILIZATION/GATE   0, MUTATION TYPE   1)= 7.10000000000000E-01
 DEATH    (CANCER STAGE   2, DESTABILIZATION/GATE   0, MUTATION TYPE   1)= 7.10000000000000E-01
 MUTATION (CANCER STAGE   0, DESTABILIZATION/GATE   0, MUTATION TYPE   1)= 7.50000007518570E-10
 MUTATION (CANCER STAGE   1, DESTABILIZATION/GATE   0, MUTATION TYPE   1)= 7.50000007518570E-10
 MUTATION (CANCER STAGE   2, DESTABILIZATION/GATE   0, MUTATION TYPE   1)= 7.50000007518570E-10
 GATE-PASS(CANCER STAGE   0, DESTABILIZATION/GATE   0, MUTATION TYPE   1)= 9.33258454012767E-03
 GATE-PASS(CANCER STAGE   1, DESTABILIZATION/GATE   0, MUTATION TYPE   1)= 9.33258454012767E-03
 GATE-PASS(CANCER STAGE   2, DESTABILIZATION/GATE   0, MUTATION TYPE   1)= 9.33258454012767E-03
 GROWTH   (CANCER STAGE   0, DESTABILIZATION/GATE   1, MUTATION TYPE   1)= 2.95527756038864E+01
 GROWTH   (CANCER STAGE   1, DESTABILIZATION/GATE   1, MUTATION TYPE   1)= 1.10000000000000E+00
 GROWTH   (CANCER STAGE   2, DESTABILIZATION/GATE   1, MUTATION TYPE   1)= 1.10000000000000E+00
 DEATH    (CANCER STAGE   0, DESTABILIZATION/GATE   1, MUTATION TYPE   1)= 0.00000000000000E+00
 DEATH    (CANCER STAGE   1, DESTABILIZATION/GATE   1, MUTATION TYPE   1)= 7.10000000000000E-01
 DEATH    (CANCER STAGE   2, DESTABILIZATION/GATE   1, MUTATION TYPE   1)= 7.10000000000000E-01
 MUTATION (CANCER STAGE   0, DESTABILIZATION/GATE   1, MUTATION TYPE   1)= 7.50000375021817E-08
 MUTATION (CANCER STAGE   1, DESTABILIZATION/GATE   1, MUTATION TYPE   1)= 7.50000375021817E-08
 MUTATION (CANCER STAGE   2, DESTABILIZATION/GATE   1, MUTATION TYPE   1)= 7.50000375021817E-08
 AGE INTERVAL: 7.28280000000000E-01-
 -----------------------------------
 GROWTH   (CANCER STAGE   0, DESTABILIZATION/GATE   0, MUTATION TYPE   1)= 0.00000000000000E+00
 GROWTH   (CANCER STAGE   1, DESTABILIZATION/GATE   0, MUTATION TYPE   1)= 1.10000000000000E+00
 GROWTH   (CANCER STAGE   2, DESTABILIZATION/GATE   0, MUTATION TYPE   1)= 1.10000000000000E+00
 DEATH    (CANCER STAGE   0, DESTABILIZATION/GATE   0, MUTATION TYPE   1)= 0.00000000000000E+00
 DEATH    (CANCER STAGE   1, DESTABILIZATION/GATE   0, MUTATION TYPE   1)= 7.10000000000000E-01
 DEATH    (CANCER STAGE   2, DESTABILIZATION/GATE   0, MUTATION TYPE   1)= 7.10000000000000E-01
 MUTATION (CANCER STAGE   0, DESTABILIZATION/GATE   0, MUTATION TYPE   1)= 7.50000007518570E-10
 MUTATION (CANCER STAGE   1, DESTABILIZATION/GATE   0, MUTATION TYPE   1)= 7.50000007518570E-10
 MUTATION (CANCER STAGE   2, DESTABILIZATION/GATE   0, MUTATION TYPE   1)= 7.50000007518570E-10
 GATE-PASS(CANCER STAGE   0, DESTABILIZATION/GATE   0, MUTATION TYPE   1)= 9.33258454012767E-03
 GATE-PASS(CANCER STAGE   1, DESTABILIZATION/GATE   0, MUTATION TYPE   1)= 9.33258454012767E-03
 GATE-PASS(CANCER STAGE   2, DESTABILIZATION/GATE   0, MUTATION TYPE   1)= 9.33258454012767E-03
 GROWTH   (CANCER STAGE   0, DESTABILIZATION/GATE   1, MUTATION TYPE   1)= 0.00000000000000E+00
 GROWTH   (CANCER STAGE   1, DESTABILIZATION/GATE   1, MUTATION TYPE   1)= 1.10000000000000E+00
 GROWTH   (CANCER STAGE   2, DESTABILIZATION/GATE   1, MUTATION TYPE   1)= 1.10000000000000E+00
 DEATH    (CANCER STAGE   0, DESTABILIZATION/GATE   1, MUTATION TYPE   1)= 0.00000000000000E+00
 DEATH    (CANCER STAGE   1, DESTABILIZATION/GATE   1, MUTATION TYPE   1)= 7.10000000000000E-01
 DEATH    (CANCER STAGE   2, DESTABILIZATION/GATE   1, MUTATION TYPE   1)= 7.10000000000000E-01
 MUTATION (CANCER STAGE   0, DESTABILIZATION/GATE   1, MUTATION TYPE   1)= 7.50000375021817E-08
 MUTATION (CANCER STAGE   1, DESTABILIZATION/GATE   1, MUTATION TYPE   1)= 7.50000375021817E-08
 MUTATION (CANCER STAGE   2, DESTABILIZATION/GATE   1, MUTATION TYPE   1)= 7.50000375021817E-08
 AGE INTERVAL: 2.66666666666667E+01-
 -----------------------------------
 GROWTH   (CANCER STAGE   0, DESTABILIZATION/GATE   0, MUTATION TYPE   1)= 0.00000000000000E+00
 GROWTH   (CANCER STAGE   1, DESTABILIZATION/GATE   0, MUTATION TYPE   1)= 1.10000000000000E+00
 GROWTH   (CANCER STAGE   2, DESTABILIZATION/GATE   0, MUTATION TYPE   1)= 1.10000000000000E+00
 DEATH    (CANCER STAGE   0, DESTABILIZATION/GATE   0, MUTATION TYPE   1)= 0.00000000000000E+00
 DEATH    (CANCER STAGE   1, DESTABILIZATION/GATE   0, MUTATION TYPE   1)= 7.10000000000000E-01
 DEATH    (CANCER STAGE   2, DESTABILIZATION/GATE   0, MUTATION TYPE   1)= 7.10000000000000E-01
 MUTATION (CANCER STAGE   0, DESTABILIZATION/GATE   0, MUTATION TYPE   1)= 9.00000004926280E-10
 MUTATION (CANCER STAGE   1, DESTABILIZATION/GATE   0, MUTATION TYPE   1)= 9.00000004926280E-10
 MUTATION (CANCER STAGE   2, DESTABILIZATION/GATE   0, MUTATION TYPE   1)= 9.00000004926280E-10
 GATE-PASS(CANCER STAGE   0, DESTABILIZATION/GATE   0, MUTATION TYPE   1)= 9.33258454012767E-03
 GATE-PASS(CANCER STAGE   1, DESTABILIZATION/GATE   0, MUTATION TYPE   1)= 9.33258454012767E-03
 GATE-PASS(CANCER STAGE   2, DESTABILIZATION/GATE   0, MUTATION TYPE   1)= 9.33258454012767E-03
 GROWTH   (CANCER STAGE   0, DESTABILIZATION/GATE   1, MUTATION TYPE   1)= 0.00000000000000E+00
 GROWTH   (CANCER STAGE   1, DESTABILIZATION/GATE   1, MUTATION TYPE   1)= 1.10000000000000E+00
 GROWTH   (CANCER STAGE   2, DESTABILIZATION/GATE   1, MUTATION TYPE   1)= 1.10000000000000E+00
 DEATH    (CANCER STAGE   0, DESTABILIZATION/GATE   1, MUTATION TYPE   1)= 0.00000000000000E+00
 DEATH    (CANCER STAGE   1, DESTABILIZATION/GATE   1, MUTATION TYPE   1)= 7.10000000000000E-01
 DEATH    (CANCER STAGE   2, DESTABILIZATION/GATE   1, MUTATION TYPE   1)= 7.10000000000000E-01
 MUTATION (CANCER STAGE   0, DESTABILIZATION/GATE   1, MUTATION TYPE   1)= 9.00000540026312E-08
 MUTATION (CANCER STAGE   1, DESTABILIZATION/GATE   1, MUTATION TYPE   1)= 9.00000540026312E-08
 MUTATION (CANCER STAGE   2, DESTABILIZATION/GATE   1, MUTATION TYPE   1)= 9.00000540026312E-08
 AGE INTERVAL: 0.00000000000000E+00-
 -----------------------------------
 AGE INTERVAL: 7.28280000000000E-01-
 -----------------------------------
 AGE INTERVAL: 2.66666666666667E+01-
 -----------------------------------
 AGE 8.00000000000000E+01 INTEGRATED HAZARD 3.19282131000700E+00 HAZARD 1.38452653611345E-01 OK      41 BAD      10 FAIL       0
 CLOCK TIME USED 4.18999999994412E-01 SECONDS
 CPU TIME USED 6.24004000000000E-02 SECONDS
 MINIMISATION ROUTINE FITTERMVKMULTGATESTOCHHAZ REVISED BY M P LITTLE 11 MARCH 2009
 GESTATION LENGTH   0.7283
 CONVERGENCE CRITERION 1.0000E-15 NUMBER OF INTEGRATION STEPS   100
 MINIMUM STEP LENGTH 1.0000E-25 INTEGRATOR SCALING "SMALL AMOUNT" 1.0000E-40
 INTEGRATOR SCALING THRESHOLD 1.0000E+00
 INTEGRATOR TYPE: BULIRSCH-STOER STIFF           
 MODEL  1 SCALING COEFFICIENT 1.00000000000000E+00
 =================================================
 Y(I,J) IN HAZARD THAT ARE SET TO ZERO
 -------------------------------------
 DESTABILIZATION/GATE LEVEL =    0 DESTABILIZATION TYPE =    1
 DESTABILIZATION/GATE LEVEL =    1 DESTABILIZATION TYPE =    1
 AGE INTERVAL: 0.00000000000000E+00-
 -----------------------------------
 GROWTH   (CANCER STAGE   0, DESTABILIZATION/GATE   0, MUTATION TYPE   1)= 2.85527756038864E+01
 GROWTH   (CANCER STAGE   1, DESTABILIZATION/GATE   0, MUTATION TYPE   1)= 1.10000000000000E+00
 GROWTH   (CANCER STAGE   2, DESTABILIZATION/GATE   0, MUTATION TYPE   1)= 1.10000000000000E+00
 DEATH    (CANCER STAGE   0, DESTABILIZATION/GATE   0, MUTATION TYPE   1)= 0.00000000000000E+00
 DEATH    (CANCER STAGE   1, DESTABILIZATION/GATE   0, MUTATION TYPE   1)= 7.10000000000000E-01
 DEATH    (CANCER STAGE   2, DESTABILIZATION/GATE   0, MUTATION TYPE   1)= 7.10000000000000E-01
 MUTATION (CANCER STAGE   0, DESTABILIZATION/GATE   0, MUTATION TYPE   1)= 7.50000007518570E-10
 MUTATION (CANCER STAGE   1, DESTABILIZATION/GATE   0, MUTATION TYPE   1)= 7.50000007518570E-10
 MUTATION (CANCER STAGE   2, DESTABILIZATION/GATE   0, MUTATION TYPE   1)= 7.50000007518570E-10
 GATE-PASS(CANCER STAGE   0, DESTABILIZATION/GATE   0, MUTATION TYPE   1)= 9.33258454012767E-03
 GATE-PASS(CANCER STAGE   1, DESTABILIZATION/GATE   0, MUTATION TYPE   1)= 9.33258454012767E-03
 GATE-PASS(CANCER STAGE   2, DESTABILIZATION/GATE   0, MUTATION TYPE   1)= 9.33258454012767E-03
 GROWTH   (CANCER STAGE   0, DESTABILIZATION/GATE   1, MUTATION TYPE   1)= 2.95527756038864E+01
 GROWTH   (CANCER STAGE   1, DESTABILIZATION/GATE   1, MUTATION TYPE   1)= 1.10000000000000E+00
 GROWTH   (CANCER STAGE   2, DESTABILIZATION/GATE   1, MUTATION TYPE   1)= 1.10000000000000E+00
 DEATH    (CANCER STAGE   0, DESTABILIZATION/GATE   1, MUTATION TYPE   1)= 0.00000000000000E+00
 DEATH    (CANCER STAGE   1, DESTABILIZATION/GATE   1, MUTATION TYPE   1)= 7.10000000000000E-01
 DEATH    (CANCER STAGE   2, DESTABILIZATION/GATE   1, MUTATION TYPE   1)= 7.10000000000000E-01
 MUTATION (CANCER STAGE   0, DESTABILIZATION/GATE   1, MUTATION TYPE   1)= 7.50000375021817E-08
 MUTATION (CANCER STAGE   1, DESTABILIZATION/GATE   1, MUTATION TYPE   1)= 7.50000375021817E-08
 MUTATION (CANCER STAGE   2, DESTABILIZATION/GATE   1, MUTATION TYPE   1)= 7.50000375021817E-08
 AGE INTERVAL: 7.28280000000000E-01-
 -----------------------------------
 GROWTH   (CANCER STAGE   0, DESTABILIZATION/GATE   0, MUTATION TYPE   1)= 0.00000000000000E+00
 GROWTH   (CANCER STAGE   1, DESTABILIZATION/GATE   0, MUTATION TYPE   1)= 1.10000000000000E+00
 GROWTH   (CANCER STAGE   2, DESTABILIZATION/GATE   0, MUTATION TYPE   1)= 1.10000000000000E+00
 DEATH    (CANCER STAGE   0, DESTABILIZATION/GATE   0, MUTATION TYPE   1)= 0.00000000000000E+00
 DEATH    (CANCER STAGE   1, DESTABILIZATION/GATE   0, MUTATION TYPE   1)= 7.10000000000000E-01
 DEATH    (CANCER STAGE   2, DESTABILIZATION/GATE   0, MUTATION TYPE   1)= 7.10000000000000E-01
 MUTATION (CANCER STAGE   0, DESTABILIZATION/GATE   0, MUTATION TYPE   1)= 7.50000007518570E-10
 MUTATION (CANCER STAGE   1, DESTABILIZATION/GATE   0, MUTATION TYPE   1)= 7.50000007518570E-10
 MUTATION (CANCER STAGE   2, DESTABILIZATION/GATE   0, MUTATION TYPE   1)= 7.50000007518570E-10
 GATE-PASS(CANCER STAGE   0, DESTABILIZATION/GATE   0, MUTATION TYPE   1)= 9.33258454012767E-03
 GATE-PASS(CANCER STAGE   1, DESTABILIZATION/GATE   0, MUTATION TYPE   1)= 9.33258454012767E-03
 GATE-PASS(CANCER STAGE   2, DESTABILIZATION/GATE   0, MUTATION TYPE   1)= 9.33258454012767E-03
 GROWTH   (CANCER STAGE   0, DESTABILIZATION/GATE   1, MUTATION TYPE   1)= 0.00000000000000E+00
 GROWTH   (CANCER STAGE   1, DESTABILIZATION/GATE   1, MUTATION TYPE   1)= 1.10000000000000E+00
 GROWTH   (CANCER STAGE   2, DESTABILIZATION/GATE   1, MUTATION TYPE   1)= 1.10000000000000E+00
 DEATH    (CANCER STAGE   0, DESTABILIZATION/GATE   1, MUTATION TYPE   1)= 0.00000000000000E+00
 DEATH    (CANCER STAGE   1, DESTABILIZATION/GATE   1, MUTATION TYPE   1)= 7.10000000000000E-01
 DEATH    (CANCER STAGE   2, DESTABILIZATION/GATE   1, MUTATION TYPE   1)= 7.10000000000000E-01
 MUTATION (CANCER STAGE   0, DESTABILIZATION/GATE   1, MUTATION TYPE   1)= 7.50000375021817E-08
 MUTATION (CANCER STAGE   1, DESTABILIZATION/GATE   1, MUTATION TYPE   1)= 7.50000375021817E-08
 MUTATION (CANCER STAGE   2, DESTABILIZATION/GATE   1, MUTATION TYPE   1)= 7.50000375021817E-08
 AGE INTERVAL: 2.66666666666667E+01-
 -----------------------------------
 GROWTH   (CANCER STAGE   0, DESTABILIZATION/GATE   0, MUTATION TYPE   1)= 0.00000000000000E+00
 GROWTH   (CANCER STAGE   1, DESTABILIZATION/GATE   0, MUTATION TYPE   1)= 1.10000000000000E+00
 GROWTH   (CANCER STAGE   2, DESTABILIZATION/GATE   0, MUTATION TYPE   1)= 1.10000000000000E+00
 DEATH    (CANCER STAGE   0, DESTABILIZATION/GATE   0, MUTATION TYPE   1)= 0.00000000000000E+00
 DEATH    (CANCER STAGE   1, DESTABILIZATION/GATE   0, MUTATION TYPE   1)= 7.10000000000000E-01
 DEATH    (CANCER STAGE   2, DESTABILIZATION/GATE   0, MUTATION TYPE   1)= 7.10000000000000E-01
 MUTATION (CANCER STAGE   0, DESTABILIZATION/GATE   0, MUTATION TYPE   1)= 1.12500000992702E-09
 MUTATION (CANCER STAGE   1, DESTABILIZATION/GATE   0, MUTATION TYPE   1)= 1.12500000992702E-09
 MUTATION (CANCER STAGE   2, DESTABILIZATION/GATE   0, MUTATION TYPE   1)= 1.12500000992702E-09
 GATE-PASS(CANCER STAGE   0, DESTABILIZATION/GATE   0, MUTATION TYPE   1)= 9.33258454012767E-03
 GATE-PASS(CANCER STAGE   1, DESTABILIZATION/GATE   0, MUTATION TYPE   1)= 9.33258454012767E-03
 GATE-PASS(CANCER STAGE   2, DESTABILIZATION/GATE   0, MUTATION TYPE   1)= 9.33258454012767E-03
 GROWTH   (CANCER STAGE   0, DESTABILIZATION/GATE   1, MUTATION TYPE   1)= 0.00000000000000E+00
 GROWTH   (CANCER STAGE   1, DESTABILIZATION/GATE   1, MUTATION TYPE   1)= 1.10000000000000E+00
 GROWTH   (CANCER STAGE   2, DESTABILIZATION/GATE   1, MUTATION TYPE   1)= 1.10000000000000E+00
 DEATH    (CANCER STAGE   0, DESTABILIZATION/GATE   1, MUTATION TYPE   1)= 0.00000000000000E+00
 DEATH    (CANCER STAGE   1, DESTABILIZATION/GATE   1, MUTATION TYPE   1)= 7.10000000000000E-01
 DEATH    (CANCER STAGE   2, DESTABILIZATION/GATE   1, MUTATION TYPE   1)= 7.10000000000000E-01
 MUTATION (CANCER STAGE   0, DESTABILIZATION/GATE   1, MUTATION TYPE   1)= 1.12500084374156E-07
 MUTATION (CANCER STAGE   1, DESTABILIZATION/GATE   1, MUTATION TYPE   1)= 1.12500084374156E-07
 MUTATION (CANCER STAGE   2, DESTABILIZATION/GATE   1, MUTATION TYPE   1)= 1.12500084374156E-07
 AGE INTERVAL: 0.00000000000000E+00-
 -----------------------------------
 AGE INTERVAL: 7.28280000000000E-01-
 -----------------------------------
 AGE INTERVAL: 2.66666666666667E+01-
 -----------------------------------
 AGE 8.00000000000000E+01 INTEGRATED HAZARD 3.34098028296013E+00 HAZARD 1.30190022374714E-01 OK      41 BAD      10 FAIL       0
 CLOCK TIME USED 4.22000000020489E-01 SECONDS
 CPU TIME USED 9.36006000000000E-02 SECONDS
 MINIMISATION ROUTINE FITTERMVKMULTGATESTOCHHAZ REVISED BY M P LITTLE 11 MARCH 2009
 GESTATION LENGTH   0.7283
 CONVERGENCE CRITERION 1.0000E-15 NUMBER OF INTEGRATION STEPS   100
 MINIMUM STEP LENGTH 1.0000E-25 INTEGRATOR SCALING "SMALL AMOUNT" 1.0000E-40
 INTEGRATOR SCALING THRESHOLD 1.0000E+00
 INTEGRATOR TYPE: BULIRSCH-STOER STIFF           
 MODEL  1 SCALING COEFFICIENT 1.00000000000000E+00
 =================================================
 Y(I,J) IN HAZARD THAT ARE SET TO ZERO
 -------------------------------------
 DESTABILIZATION/GATE LEVEL =    0 DESTABILIZATION TYPE =    1
 DESTABILIZATION/GATE LEVEL =    1 DESTABILIZATION TYPE =    1
 AGE INTERVAL: 0.00000000000000E+00-
 -----------------------------------
 GROWTH   (CANCER STAGE   0, DESTABILIZATION/GATE   0, MUTATION TYPE   1)= 2.85527756038864E+01
 GROWTH   (CANCER STAGE   1, DESTABILIZATION/GATE   0, MUTATION TYPE   1)= 1.10000000000000E+00
 GROWTH   (CANCER STAGE   2, DESTABILIZATION/GATE   0, MUTATION TYPE   1)= 1.10000000000000E+00
 DEATH    (CANCER STAGE   0, DESTABILIZATION/GATE   0, MUTATION TYPE   1)= 0.00000000000000E+00
 DEATH    (CANCER STAGE   1, DESTABILIZATION/GATE   0, MUTATION TYPE   1)= 7.10000000000000E-01
 DEATH    (CANCER STAGE   2, DESTABILIZATION/GATE   0, MUTATION TYPE   1)= 7.10000000000000E-01
 MUTATION (CANCER STAGE   0, DESTABILIZATION/GATE   0, MUTATION TYPE   1)= 7.50000007518570E-10
 MUTATION (CANCER STAGE   1, DESTABILIZATION/GATE   0, MUTATION TYPE   1)= 7.50000007518570E-10
 MUTATION (CANCER STAGE   2, DESTABILIZATION/GATE   0, MUTATION TYPE   1)= 7.50000007518570E-10
 GATE-PASS(CANCER STAGE   0, DESTABILIZATION/GATE   0, MUTATION TYPE   1)= 9.33258454012767E-03
 GATE-PASS(CANCER STAGE   1, DESTABILIZATION/GATE   0, MUTATION TYPE   1)= 9.33258454012767E-03
 GATE-PASS(CANCER STAGE   2, DESTABILIZATION/GATE   0, MUTATION TYPE   1)= 9.33258454012767E-03
 GROWTH   (CANCER STAGE   0, DESTABILIZATION/GATE   1, MUTATION TYPE   1)= 2.95527756038864E+01
 GROWTH   (CANCER STAGE   1, DESTABILIZATION/GATE   1, MUTATION TYPE   1)= 1.10000000000000E+00
 GROWTH   (CANCER STAGE   2, DESTABILIZATION/GATE   1, MUTATION TYPE   1)= 1.10000000000000E+00
 DEATH    (CANCER STAGE   0, DESTABILIZATION/GATE   1, MUTATION TYPE   1)= 0.00000000000000E+00
 DEATH    (CANCER STAGE   1, DESTABILIZATION/GATE   1, MUTATION TYPE   1)= 7.10000000000000E-01
 DEATH    (CANCER STAGE   2, DESTABILIZATION/GATE   1, MUTATION TYPE   1)= 7.10000000000000E-01
 MUTATION (CANCER STAGE   0, DESTABILIZATION/GATE   1, MUTATION TYPE   1)= 7.50000375021817E-08
 MUTATION (CANCER STAGE   1, DESTABILIZATION/GATE   1, MUTATION TYPE   1)= 7.50000375021817E-08
 MUTATION (CANCER STAGE   2, DESTABILIZATION/GATE   1, MUTATION TYPE   1)= 7.50000375021817E-08
 AGE INTERVAL: 7.28280000000000E-01-
 -----------------------------------
 GROWTH   (CANCER STAGE   0, DESTABILIZATION/GATE   0, MUTATION TYPE   1)= 0.00000000000000E+00
 GROWTH   (CANCER STAGE   1, DESTABILIZATION/GATE   0, MUTATION TYPE   1)= 1.10000000000000E+00
 GROWTH   (CANCER STAGE   2, DESTABILIZATION/GATE   0, MUTATION TYPE   1)= 1.10000000000000E+00
 DEATH    (CANCER STAGE   0, DESTABILIZATION/GATE   0, MUTATION TYPE   1)= 0.00000000000000E+00
 DEATH    (CANCER STAGE   1, DESTABILIZATION/GATE   0, MUTATION TYPE   1)= 7.10000000000000E-01
 DEATH    (CANCER STAGE   2, DESTABILIZATION/GATE   0, MUTATION TYPE   1)= 7.10000000000000E-01
 MUTATION (CANCER STAGE   0, DESTABILIZATION/GATE   0, MUTATION TYPE   1)= 7.50000007518570E-10
 MUTATION (CANCER STAGE   1, DESTABILIZATION/GATE   0, MUTATION TYPE   1)= 7.50000007518570E-10
 MUTATION (CANCER STAGE   2, DESTABILIZATION/GATE   0, MUTATION TYPE   1)= 7.50000007518570E-10
 GATE-PASS(CANCER STAGE   0, DESTABILIZATION/GATE   0, MUTATION TYPE   1)= 9.33258454012767E-03
 GATE-PASS(CANCER STAGE   1, DESTABILIZATION/GATE   0, MUTATION TYPE   1)= 9.33258454012767E-03
 GATE-PASS(CANCER STAGE   2, DESTABILIZATION/GATE   0, MUTATION TYPE   1)= 9.33258454012767E-03
 GROWTH   (CANCER STAGE   0, DESTABILIZATION/GATE   1, MUTATION TYPE   1)= 0.00000000000000E+00
 GROWTH   (CANCER STAGE   1, DESTABILIZATION/GATE   1, MUTATION TYPE   1)= 1.10000000000000E+00
 GROWTH   (CANCER STAGE   2, DESTABILIZATION/GATE   1, MUTATION TYPE   1)= 1.10000000000000E+00
 DEATH    (CANCER STAGE   0, DESTABILIZATION/GATE   1, MUTATION TYPE   1)= 0.00000000000000E+00
 DEATH    (CANCER STAGE   1, DESTABILIZATION/GATE   1, MUTATION TYPE   1)= 7.10000000000000E-01
 DEATH    (CANCER STAGE   2, DESTABILIZATION/GATE   1, MUTATION TYPE   1)= 7.10000000000000E-01
 MUTATION (CANCER STAGE   0, DESTABILIZATION/GATE   1, MUTATION TYPE   1)= 7.50000375021817E-08
 MUTATION (CANCER STAGE   1, DESTABILIZATION/GATE   1, MUTATION TYPE   1)= 7.50000375021817E-08
 MUTATION (CANCER STAGE   2, DESTABILIZATION/GATE   1, MUTATION TYPE   1)= 7.50000375021817E-08
 AGE INTERVAL: 2.66666666666667E+01-
 -----------------------------------
 GROWTH   (CANCER STAGE   0, DESTABILIZATION/GATE   0, MUTATION TYPE   1)= 0.00000000000000E+00
 GROWTH   (CANCER STAGE   1, DESTABILIZATION/GATE   0, MUTATION TYPE   1)= 1.10000000000000E+00
 GROWTH   (CANCER STAGE   2, DESTABILIZATION/GATE   0, MUTATION TYPE   1)= 1.10000000000000E+00
 DEATH    (CANCER STAGE   0, DESTABILIZATION/GATE   0, MUTATION TYPE   1)= 0.00000000000000E+00
 DEATH    (CANCER STAGE   1, DESTABILIZATION/GATE   0, MUTATION TYPE   1)= 7.10000000000000E-01
 DEATH    (CANCER STAGE   2, DESTABILIZATION/GATE   0, MUTATION TYPE   1)= 7.10000000000000E-01
 MUTATION (CANCER STAGE   0, DESTABILIZATION/GATE   0, MUTATION TYPE   1)= 1.50000001421047E-09
 MUTATION (CANCER STAGE   1, DESTABILIZATION/GATE   0, MUTATION TYPE   1)= 1.50000001421047E-09
 MUTATION (CANCER STAGE   2, DESTABILIZATION/GATE   0, MUTATION TYPE   1)= 1.50000001421047E-09
 GATE-PASS(CANCER STAGE   0, DESTABILIZATION/GATE   0, MUTATION TYPE   1)= 9.33258454012767E-03
 GATE-PASS(CANCER STAGE   1, DESTABILIZATION/GATE   0, MUTATION TYPE   1)= 9.33258454012767E-03
 GATE-PASS(CANCER STAGE   2, DESTABILIZATION/GATE   0, MUTATION TYPE   1)= 9.33258454012767E-03
 GROWTH   (CANCER STAGE   0, DESTABILIZATION/GATE   1, MUTATION TYPE   1)= 0.00000000000000E+00
 GROWTH   (CANCER STAGE   1, DESTABILIZATION/GATE   1, MUTATION TYPE   1)= 1.10000000000000E+00
 GROWTH   (CANCER STAGE   2, DESTABILIZATION/GATE   1, MUTATION TYPE   1)= 1.10000000000000E+00
 DEATH    (CANCER STAGE   0, DESTABILIZATION/GATE   1, MUTATION TYPE   1)= 0.00000000000000E+00
 DEATH    (CANCER STAGE   1, DESTABILIZATION/GATE   1, MUTATION TYPE   1)= 7.10000000000000E-01
 DEATH    (CANCER STAGE   2, DESTABILIZATION/GATE   1, MUTATION TYPE   1)= 7.10000000000000E-01
 MUTATION (CANCER STAGE   0, DESTABILIZATION/GATE   1, MUTATION TYPE   1)= 1.50000149996187E-07
 MUTATION (CANCER STAGE   1, DESTABILIZATION/GATE   1, MUTATION TYPE   1)= 1.50000149996187E-07
 MUTATION (CANCER STAGE   2, DESTABILIZATION/GATE   1, MUTATION TYPE   1)= 1.50000149996187E-07
 AGE INTERVAL: 0.00000000000000E+00-
 -----------------------------------
 AGE INTERVAL: 7.28280000000000E-01-
 -----------------------------------
 AGE INTERVAL: 2.66666666666667E+01-
 -----------------------------------
 AGE 8.00000000000000E+01 INTEGRATED HAZARD 3.52040053798269E+00 HAZARD 1.21228120381084E-01 OK      42 BAD      10 FAIL       0
 CLOCK TIME USED 4.15999999968335E-01 SECONDS
 CPU TIME USED 6.24004000000000E-02 SECONDS
 MINIMISATION ROUTINE FITTERMVKMULTGATESTOCHHAZ REVISED BY M P LITTLE 11 MARCH 2009
 GESTATION LENGTH   0.7283
 CONVERGENCE CRITERION 1.0000E-15 NUMBER OF INTEGRATION STEPS   100
 MINIMUM STEP LENGTH 1.0000E-25 INTEGRATOR SCALING "SMALL AMOUNT" 1.0000E-40
 INTEGRATOR SCALING THRESHOLD 1.0000E+00
 INTEGRATOR TYPE: BULIRSCH-STOER STIFF           
 MODEL  1 SCALING COEFFICIENT 1.00000000000000E+00
 =================================================
 Y(I,J) IN HAZARD THAT ARE SET TO ZERO
 -------------------------------------
 DESTABILIZATION/GATE LEVEL =    0 DESTABILIZATION TYPE =    1
 DESTABILIZATION/GATE LEVEL =    1 DESTABILIZATION TYPE =    1
 AGE INTERVAL: 0.00000000000000E+00-
 -----------------------------------
 GROWTH   (CANCER STAGE   0, DESTABILIZATION/GATE   0, MUTATION TYPE   1)= 2.85527756038864E+01
 GROWTH   (CANCER STAGE   1, DESTABILIZATION/GATE   0, MUTATION TYPE   1)= 1.10000000000000E+00
 GROWTH   (CANCER STAGE   2, DESTABILIZATION/GATE   0, MUTATION TYPE   1)= 1.10000000000000E+00
 DEATH    (CANCER STAGE   0, DESTABILIZATION/GATE   0, MUTATION TYPE   1)= 0.00000000000000E+00
 DEATH    (CANCER STAGE   1, DESTABILIZATION/GATE   0, MUTATION TYPE   1)= 7.10000000000000E-01
 DEATH    (CANCER STAGE   2, DESTABILIZATION/GATE   0, MUTATION TYPE   1)= 7.10000000000000E-01
 MUTATION (CANCER STAGE   0, DESTABILIZATION/GATE   0, MUTATION TYPE   1)= 7.50000007518570E-10
 MUTATION (CANCER STAGE   1, DESTABILIZATION/GATE   0, MUTATION TYPE   1)= 7.50000007518570E-10
 MUTATION (CANCER STAGE   2, DESTABILIZATION/GATE   0, MUTATION TYPE   1)= 7.50000007518570E-10
 GATE-PASS(CANCER STAGE   0, DESTABILIZATION/GATE   0, MUTATION TYPE   1)= 9.33258454012767E-03
 GATE-PASS(CANCER STAGE   1, DESTABILIZATION/GATE   0, MUTATION TYPE   1)= 9.33258454012767E-03
 GATE-PASS(CANCER STAGE   2, DESTABILIZATION/GATE   0, MUTATION TYPE   1)= 9.33258454012767E-03
 GROWTH   (CANCER STAGE   0, DESTABILIZATION/GATE   1, MUTATION TYPE   1)= 2.95527756038864E+01
 GROWTH   (CANCER STAGE   1, DESTABILIZATION/GATE   1, MUTATION TYPE   1)= 1.10000000000000E+00
 GROWTH   (CANCER STAGE   2, DESTABILIZATION/GATE   1, MUTATION TYPE   1)= 1.10000000000000E+00
 DEATH    (CANCER STAGE   0, DESTABILIZATION/GATE   1, MUTATION TYPE   1)= 0.00000000000000E+00
 DEATH    (CANCER STAGE   1, DESTABILIZATION/GATE   1, MUTATION TYPE   1)= 7.10000000000000E-01
 DEATH    (CANCER STAGE   2, DESTABILIZATION/GATE   1, MUTATION TYPE   1)= 7.10000000000000E-01
 MUTATION (CANCER STAGE   0, DESTABILIZATION/GATE   1, MUTATION TYPE   1)= 7.50000375021817E-08
 MUTATION (CANCER STAGE   1, DESTABILIZATION/GATE   1, MUTATION TYPE   1)= 7.50000375021817E-08
 MUTATION (CANCER STAGE   2, DESTABILIZATION/GATE   1, MUTATION TYPE   1)= 7.50000375021817E-08
 AGE INTERVAL: 7.28280000000000E-01-
 -----------------------------------
 GROWTH   (CANCER STAGE   0, DESTABILIZATION/GATE   0, MUTATION TYPE   1)= 0.00000000000000E+00
 GROWTH   (CANCER STAGE   1, DESTABILIZATION/GATE   0, MUTATION TYPE   1)= 1.10000000000000E+00
 GROWTH   (CANCER STAGE   2, DESTABILIZATION/GATE   0, MUTATION TYPE   1)= 1.10000000000000E+00
 DEATH    (CANCER STAGE   0, DESTABILIZATION/GATE   0, MUTATION TYPE   1)= 0.00000000000000E+00
 DEATH    (CANCER STAGE   1, DESTABILIZATION/GATE   0, MUTATION TYPE   1)= 7.10000000000000E-01
 DEATH    (CANCER STAGE   2, DESTABILIZATION/GATE   0, MUTATION TYPE   1)= 7.10000000000000E-01
 MUTATION (CANCER STAGE   0, DESTABILIZATION/GATE   0, MUTATION TYPE   1)= 7.50000007518570E-10
 MUTATION (CANCER STAGE   1, DESTABILIZATION/GATE   0, MUTATION TYPE   1)= 7.50000007518570E-10
 MUTATION (CANCER STAGE   2, DESTABILIZATION/GATE   0, MUTATION TYPE   1)= 7.50000007518570E-10
 GATE-PASS(CANCER STAGE   0, DESTABILIZATION/GATE   0, MUTATION TYPE   1)= 9.33258454012767E-03
 GATE-PASS(CANCER STAGE   1, DESTABILIZATION/GATE   0, MUTATION TYPE   1)= 9.33258454012767E-03
 GATE-PASS(CANCER STAGE   2, DESTABILIZATION/GATE   0, MUTATION TYPE   1)= 9.33258454012767E-03
 GROWTH   (CANCER STAGE   0, DESTABILIZATION/GATE   1, MUTATION TYPE   1)= 0.00000000000000E+00
 GROWTH   (CANCER STAGE   1, DESTABILIZATION/GATE   1, MUTATION TYPE   1)= 1.10000000000000E+00
 GROWTH   (CANCER STAGE   2, DESTABILIZATION/GATE   1, MUTATION TYPE   1)= 1.10000000000000E+00
 DEATH    (CANCER STAGE   0, DESTABILIZATION/GATE   1, MUTATION TYPE   1)= 0.00000000000000E+00
 DEATH    (CANCER STAGE   1, DESTABILIZATION/GATE   1, MUTATION TYPE   1)= 7.10000000000000E-01
 DEATH    (CANCER STAGE   2, DESTABILIZATION/GATE   1, MUTATION TYPE   1)= 7.10000000000000E-01
 MUTATION (CANCER STAGE   0, DESTABILIZATION/GATE   1, MUTATION TYPE   1)= 7.50000375021817E-08
 MUTATION (CANCER STAGE   1, DESTABILIZATION/GATE   1, MUTATION TYPE   1)= 7.50000375021817E-08
 MUTATION (CANCER STAGE   2, DESTABILIZATION/GATE   1, MUTATION TYPE   1)= 7.50000375021817E-08
 AGE INTERVAL: 2.66666666666667E+01-
 -----------------------------------
 GROWTH   (CANCER STAGE   0, DESTABILIZATION/GATE   0, MUTATION TYPE   1)= 0.00000000000000E+00
 GROWTH   (CANCER STAGE   1, DESTABILIZATION/GATE   0, MUTATION TYPE   1)= 1.10000000000000E+00
 GROWTH   (CANCER STAGE   2, DESTABILIZATION/GATE   0, MUTATION TYPE   1)= 1.10000000000000E+00
 DEATH    (CANCER STAGE   0, DESTABILIZATION/GATE   0, MUTATION TYPE   1)= 0.00000000000000E+00
 DEATH    (CANCER STAGE   1, DESTABILIZATION/GATE   0, MUTATION TYPE   1)= 7.10000000000000E-01
 DEATH    (CANCER STAGE   2, DESTABILIZATION/GATE   0, MUTATION TYPE   1)= 7.10000000000000E-01
 MUTATION (CANCER STAGE   0, DESTABILIZATION/GATE   0, MUTATION TYPE   1)= 3.75000009593951E-09
 MUTATION (CANCER STAGE   1, DESTABILIZATION/GATE   0, MUTATION TYPE   1)= 3.75000009593951E-09
 MUTATION (CANCER STAGE   2, DESTABILIZATION/GATE   0, MUTATION TYPE   1)= 3.75000009593951E-09
 GATE-PASS(CANCER STAGE   0, DESTABILIZATION/GATE   0, MUTATION TYPE   1)= 9.33258454012767E-03
 GATE-PASS(CANCER STAGE   1, DESTABILIZATION/GATE   0, MUTATION TYPE   1)= 9.33258454012767E-03
 GATE-PASS(CANCER STAGE   2, DESTABILIZATION/GATE   0, MUTATION TYPE   1)= 9.33258454012767E-03
 GROWTH   (CANCER STAGE   0, DESTABILIZATION/GATE   1, MUTATION TYPE   1)= 0.00000000000000E+00
 GROWTH   (CANCER STAGE   1, DESTABILIZATION/GATE   1, MUTATION TYPE   1)= 1.10000000000000E+00
 GROWTH   (CANCER STAGE   2, DESTABILIZATION/GATE   1, MUTATION TYPE   1)= 1.10000000000000E+00
 DEATH    (CANCER STAGE   0, DESTABILIZATION/GATE   1, MUTATION TYPE   1)= 0.00000000000000E+00
 DEATH    (CANCER STAGE   1, DESTABILIZATION/GATE   1, MUTATION TYPE   1)= 7.10000000000000E-01
 DEATH    (CANCER STAGE   2, DESTABILIZATION/GATE   1, MUTATION TYPE   1)= 7.10000000000000E-01
 MUTATION (CANCER STAGE   0, DESTABILIZATION/GATE   1, MUTATION TYPE   1)= 3.75000937505582E-07
 MUTATION (CANCER STAGE   1, DESTABILIZATION/GATE   1, MUTATION TYPE   1)= 3.75000937505582E-07
 MUTATION (CANCER STAGE   2, DESTABILIZATION/GATE   1, MUTATION TYPE   1)= 3.75000937505582E-07
 AGE INTERVAL: 0.00000000000000E+00-
 -----------------------------------
 AGE INTERVAL: 7.28280000000000E-01-
 -----------------------------------
 AGE INTERVAL: 2.66666666666667E+01-
 -----------------------------------
 AGE 8.00000000000000E+01 INTEGRATED HAZARD 4.06022285014512E+00 HAZARD 1.13349962828698E-01 OK      41 BAD      10 FAIL       0
 CLOCK TIME USED 4.22999999951571E-01 SECONDS
 CPU TIME USED 4.68003000000001E-02 SECONDS
 MINIMISATION ROUTINE FITTERMVKMULTGATESTOCHHAZ REVISED BY M P LITTLE 11 MARCH 2009
 GESTATION LENGTH   0.7283
 CONVERGENCE CRITERION 1.0000E-15 NUMBER OF INTEGRATION STEPS   100
 MINIMUM STEP LENGTH 1.0000E-25 INTEGRATOR SCALING "SMALL AMOUNT" 1.0000E-40
 INTEGRATOR SCALING THRESHOLD 1.0000E+00
 INTEGRATOR TYPE: BULIRSCH-STOER STIFF           
 MODEL  1 SCALING COEFFICIENT 1.00000000000000E+00
 =================================================
 Y(I,J) IN HAZARD THAT ARE SET TO ZERO
 -------------------------------------
 DESTABILIZATION/GATE LEVEL =    0 DESTABILIZATION TYPE =    1
 DESTABILIZATION/GATE LEVEL =    1 DESTABILIZATION TYPE =    1
 AGE INTERVAL: 0.00000000000000E+00-
 -----------------------------------
 GROWTH   (CANCER STAGE   0, DESTABILIZATION/GATE   0, MUTATION TYPE   1)= 2.85527756038864E+01
 GROWTH   (CANCER STAGE   1, DESTABILIZATION/GATE   0, MUTATION TYPE   1)= 1.10000000000000E+00
 GROWTH   (CANCER STAGE   2, DESTABILIZATION/GATE   0, MUTATION TYPE   1)= 1.10000000000000E+00
 DEATH    (CANCER STAGE   0, DESTABILIZATION/GATE   0, MUTATION TYPE   1)= 0.00000000000000E+00
 DEATH    (CANCER STAGE   1, DESTABILIZATION/GATE   0, MUTATION TYPE   1)= 7.10000000000000E-01
 DEATH    (CANCER STAGE   2, DESTABILIZATION/GATE   0, MUTATION TYPE   1)= 7.10000000000000E-01
 MUTATION (CANCER STAGE   0, DESTABILIZATION/GATE   0, MUTATION TYPE   1)= 7.50000007518570E-10
 MUTATION (CANCER STAGE   1, DESTABILIZATION/GATE   0, MUTATION TYPE   1)= 7.50000007518570E-10
 MUTATION (CANCER STAGE   2, DESTABILIZATION/GATE   0, MUTATION TYPE   1)= 7.50000007518570E-10
 GATE-PASS(CANCER STAGE   0, DESTABILIZATION/GATE   0, MUTATION TYPE   1)= 9.33258454012767E-03
 GATE-PASS(CANCER STAGE   1, DESTABILIZATION/GATE   0, MUTATION TYPE   1)= 9.33258454012767E-03
 GATE-PASS(CANCER STAGE   2, DESTABILIZATION/GATE   0, MUTATION TYPE   1)= 9.33258454012767E-03
 GROWTH   (CANCER STAGE   0, DESTABILIZATION/GATE   1, MUTATION TYPE   1)= 2.95527756038864E+01
 GROWTH   (CANCER STAGE   1, DESTABILIZATION/GATE   1, MUTATION TYPE   1)= 1.10000000000000E+00
 GROWTH   (CANCER STAGE   2, DESTABILIZATION/GATE   1, MUTATION TYPE   1)= 1.10000000000000E+00
 DEATH    (CANCER STAGE   0, DESTABILIZATION/GATE   1, MUTATION TYPE   1)= 0.00000000000000E+00
 DEATH    (CANCER STAGE   1, DESTABILIZATION/GATE   1, MUTATION TYPE   1)= 7.10000000000000E-01
 DEATH    (CANCER STAGE   2, DESTABILIZATION/GATE   1, MUTATION TYPE   1)= 7.10000000000000E-01
 MUTATION (CANCER STAGE   0, DESTABILIZATION/GATE   1, MUTATION TYPE   1)= 7.50000375021817E-08
 MUTATION (CANCER STAGE   1, DESTABILIZATION/GATE   1, MUTATION TYPE   1)= 7.50000375021817E-08
 MUTATION (CANCER STAGE   2, DESTABILIZATION/GATE   1, MUTATION TYPE   1)= 7.50000375021817E-08
 AGE INTERVAL: 7.28280000000000E-01-
 -----------------------------------
 GROWTH   (CANCER STAGE   0, DESTABILIZATION/GATE   0, MUTATION TYPE   1)= 0.00000000000000E+00
 GROWTH   (CANCER STAGE   1, DESTABILIZATION/GATE   0, MUTATION TYPE   1)= 1.10000000000000E+00
 GROWTH   (CANCER STAGE   2, DESTABILIZATION/GATE   0, MUTATION TYPE   1)= 1.10000000000000E+00
 DEATH    (CANCER STAGE   0, DESTABILIZATION/GATE   0, MUTATION TYPE   1)= 0.00000000000000E+00
 DEATH    (CANCER STAGE   1, DESTABILIZATION/GATE   0, MUTATION TYPE   1)= 7.10000000000000E-01
 DEATH    (CANCER STAGE   2, DESTABILIZATION/GATE   0, MUTATION TYPE   1)= 7.10000000000000E-01
 MUTATION (CANCER STAGE   0, DESTABILIZATION/GATE   0, MUTATION TYPE   1)= 7.50000007518570E-10
 MUTATION (CANCER STAGE   1, DESTABILIZATION/GATE   0, MUTATION TYPE   1)= 7.50000007518570E-10
 MUTATION (CANCER STAGE   2, DESTABILIZATION/GATE   0, MUTATION TYPE   1)= 7.50000007518570E-10
 GATE-PASS(CANCER STAGE   0, DESTABILIZATION/GATE   0, MUTATION TYPE   1)= 9.33258454012767E-03
 GATE-PASS(CANCER STAGE   1, DESTABILIZATION/GATE   0, MUTATION TYPE   1)= 9.33258454012767E-03
 GATE-PASS(CANCER STAGE   2, DESTABILIZATION/GATE   0, MUTATION TYPE   1)= 9.33258454012767E-03
 GROWTH   (CANCER STAGE   0, DESTABILIZATION/GATE   1, MUTATION TYPE   1)= 0.00000000000000E+00
 GROWTH   (CANCER STAGE   1, DESTABILIZATION/GATE   1, MUTATION TYPE   1)= 1.10000000000000E+00
 GROWTH   (CANCER STAGE   2, DESTABILIZATION/GATE   1, MUTATION TYPE   1)= 1.10000000000000E+00
 DEATH    (CANCER STAGE   0, DESTABILIZATION/GATE   1, MUTATION TYPE   1)= 0.00000000000000E+00
 DEATH    (CANCER STAGE   1, DESTABILIZATION/GATE   1, MUTATION TYPE   1)= 7.10000000000000E-01
 DEATH    (CANCER STAGE   2, DESTABILIZATION/GATE   1, MUTATION TYPE   1)= 7.10000000000000E-01
 MUTATION (CANCER STAGE   0, DESTABILIZATION/GATE   1, MUTATION TYPE   1)= 7.50000375021817E-08
 MUTATION (CANCER STAGE   1, DESTABILIZATION/GATE   1, MUTATION TYPE   1)= 7.50000375021817E-08
 MUTATION (CANCER STAGE   2, DESTABILIZATION/GATE   1, MUTATION TYPE   1)= 7.50000375021817E-08
 AGE INTERVAL: 2.66666666666667E+01-
 -----------------------------------
 GROWTH   (CANCER STAGE   0, DESTABILIZATION/GATE   0, MUTATION TYPE   1)= 0.00000000000000E+00
 GROWTH   (CANCER STAGE   1, DESTABILIZATION/GATE   0, MUTATION TYPE   1)= 1.10000000000000E+00
 GROWTH   (CANCER STAGE   2, DESTABILIZATION/GATE   0, MUTATION TYPE   1)= 1.10000000000000E+00
 DEATH    (CANCER STAGE   0, DESTABILIZATION/GATE   0, MUTATION TYPE   1)= 0.00000000000000E+00
 DEATH    (CANCER STAGE   1, DESTABILIZATION/GATE   0, MUTATION TYPE   1)= 7.10000000000000E-01
 DEATH    (CANCER STAGE   2, DESTABILIZATION/GATE   0, MUTATION TYPE   1)= 7.10000000000000E-01
 MUTATION (CANCER STAGE   0, DESTABILIZATION/GATE   0, MUTATION TYPE   1)= 7.50000037105236E-09
 MUTATION (CANCER STAGE   1, DESTABILIZATION/GATE   0, MUTATION TYPE   1)= 7.50000037105236E-09
 MUTATION (CANCER STAGE   2, DESTABILIZATION/GATE   0, MUTATION TYPE   1)= 7.50000037105236E-09
 GATE-PASS(CANCER STAGE   0, DESTABILIZATION/GATE   0, MUTATION TYPE   1)= 9.33258454012767E-03
 GATE-PASS(CANCER STAGE   1, DESTABILIZATION/GATE   0, MUTATION TYPE   1)= 9.33258454012767E-03
 GATE-PASS(CANCER STAGE   2, DESTABILIZATION/GATE   0, MUTATION TYPE   1)= 9.33258454012767E-03
 GROWTH   (CANCER STAGE   0, DESTABILIZATION/GATE   1, MUTATION TYPE   1)= 0.00000000000000E+00
 GROWTH   (CANCER STAGE   1, DESTABILIZATION/GATE   1, MUTATION TYPE   1)= 1.10000000000000E+00
 GROWTH   (CANCER STAGE   2, DESTABILIZATION/GATE   1, MUTATION TYPE   1)= 1.10000000000000E+00
 DEATH    (CANCER STAGE   0, DESTABILIZATION/GATE   1, MUTATION TYPE   1)= 0.00000000000000E+00
 DEATH    (CANCER STAGE   1, DESTABILIZATION/GATE   1, MUTATION TYPE   1)= 7.10000000000000E-01
 DEATH    (CANCER STAGE   2, DESTABILIZATION/GATE   1, MUTATION TYPE   1)= 7.10000000000000E-01
 MUTATION (CANCER STAGE   0, DESTABILIZATION/GATE   1, MUTATION TYPE   1)= 7.50003750021587E-07
 MUTATION (CANCER STAGE   1, DESTABILIZATION/GATE   1, MUTATION TYPE   1)= 7.50003750021587E-07
 MUTATION (CANCER STAGE   2, DESTABILIZATION/GATE   1, MUTATION TYPE   1)= 7.50003750021587E-07
 AGE INTERVAL: 0.00000000000000E+00-
 -----------------------------------
 AGE INTERVAL: 7.28280000000000E-01-
 -----------------------------------
 AGE INTERVAL: 2.66666666666667E+01-
 -----------------------------------
 AGE 8.00000000000000E+01 INTEGRATED HAZARD 4.62332888637990E+00 HAZARD 1.60312772351416E-01 OK      43 BAD       8 FAIL       0
 CLOCK TIME USED 4.32000000029802E-01 SECONDS
 CPU TIME USED 7.80004999999999E-02 SECONDS
 MINIMISATION ROUTINE FITTERMVKMULTGATESTOCHHAZ REVISED BY M P LITTLE 11 MARCH 2009
 GESTATION LENGTH   0.7283
 CONVERGENCE CRITERION 1.0000E-15 NUMBER OF INTEGRATION STEPS   100
 MINIMUM STEP LENGTH 1.0000E-25 INTEGRATOR SCALING "SMALL AMOUNT" 1.0000E-40
 INTEGRATOR SCALING THRESHOLD 1.0000E+00
 INTEGRATOR TYPE: BULIRSCH-STOER STIFF           
 MODEL  1 SCALING COEFFICIENT 1.00000000000000E+00
 =================================================
 Y(I,J) IN HAZARD THAT ARE SET TO ZERO
 -------------------------------------
 DESTABILIZATION/GATE LEVEL =    0 DESTABILIZATION TYPE =    1
 DESTABILIZATION/GATE LEVEL =    1 DESTABILIZATION TYPE =    1
 AGE INTERVAL: 0.00000000000000E+00-
 -----------------------------------
 GROWTH   (CANCER STAGE   0, DESTABILIZATION/GATE   0, MUTATION TYPE   1)= 2.09387021095167E+01
 GROWTH   (CANCER STAGE   1, DESTABILIZATION/GATE   0, MUTATION TYPE   1)= 1.10000000000000E+00
 GROWTH   (CANCER STAGE   2, DESTABILIZATION/GATE   0, MUTATION TYPE   1)= 1.10000000000000E+00
 DEATH    (CANCER STAGE   0, DESTABILIZATION/GATE   0, MUTATION TYPE   1)= 0.00000000000000E+00
 DEATH    (CANCER STAGE   1, DESTABILIZATION/GATE   0, MUTATION TYPE   1)= 7.10000000000000E-01
 DEATH    (CANCER STAGE   2, DESTABILIZATION/GATE   0, MUTATION TYPE   1)= 7.10000000000000E-01
 MUTATION (CANCER STAGE   0, DESTABILIZATION/GATE   0, MUTATION TYPE   1)= 6.25000006265475E-10
 MUTATION (CANCER STAGE   1, DESTABILIZATION/GATE   0, MUTATION TYPE   1)= 6.25000006265475E-10
 MUTATION (CANCER STAGE   2, DESTABILIZATION/GATE   0, MUTATION TYPE   1)= 6.25000006265475E-10
 GATE-PASS(CANCER STAGE   0, DESTABILIZATION/GATE   0, MUTATION TYPE   1)= 9.33258454012766E-03
 GATE-PASS(CANCER STAGE   1, DESTABILIZATION/GATE   0, MUTATION TYPE   1)= 9.33258454012766E-03
 GATE-PASS(CANCER STAGE   2, DESTABILIZATION/GATE   0, MUTATION TYPE   1)= 9.33258454012766E-03
 GROWTH   (CANCER STAGE   0, DESTABILIZATION/GATE   1, MUTATION TYPE   1)= 2.19387021095167E+01
 GROWTH   (CANCER STAGE   1, DESTABILIZATION/GATE   1, MUTATION TYPE   1)= 1.10000000000000E+00
 GROWTH   (CANCER STAGE   2, DESTABILIZATION/GATE   1, MUTATION TYPE   1)= 1.10000000000000E+00
 DEATH    (CANCER STAGE   0, DESTABILIZATION/GATE   1, MUTATION TYPE   1)= 0.00000000000000E+00
 DEATH    (CANCER STAGE   1, DESTABILIZATION/GATE   1, MUTATION TYPE   1)= 7.10000000000000E-01
 DEATH    (CANCER STAGE   2, DESTABILIZATION/GATE   1, MUTATION TYPE   1)= 7.10000000000000E-01
 MUTATION (CANCER STAGE   0, DESTABILIZATION/GATE   1, MUTATION TYPE   1)= 6.25000312518181E-08
 MUTATION (CANCER STAGE   1, DESTABILIZATION/GATE   1, MUTATION TYPE   1)= 6.25000312518181E-08
 MUTATION (CANCER STAGE   2, DESTABILIZATION/GATE   1, MUTATION TYPE   1)= 6.25000312518181E-08
 AGE INTERVAL: 7.28280000000000E-01-
 -----------------------------------
 GROWTH   (CANCER STAGE   0, DESTABILIZATION/GATE   0, MUTATION TYPE   1)= 0.00000000000000E+00
 GROWTH   (CANCER STAGE   1, DESTABILIZATION/GATE   0, MUTATION TYPE   1)= 1.10000000000000E+00
 GROWTH   (CANCER STAGE   2, DESTABILIZATION/GATE   0, MUTATION TYPE   1)= 1.10000000000000E+00
 DEATH    (CANCER STAGE   0, DESTABILIZATION/GATE   0, MUTATION TYPE   1)= 0.00000000000000E+00
 DEATH    (CANCER STAGE   1, DESTABILIZATION/GATE   0, MUTATION TYPE   1)= 7.10000000000000E-01
 DEATH    (CANCER STAGE   2, DESTABILIZATION/GATE   0, MUTATION TYPE   1)= 7.10000000000000E-01
 MUTATION (CANCER STAGE   0, DESTABILIZATION/GATE   0, MUTATION TYPE   1)= 6.25000006265475E-10
 MUTATION (CANCER STAGE   1, DESTABILIZATION/GATE   0, MUTATION TYPE   1)= 6.25000006265475E-10
 MUTATION (CANCER STAGE   2, DESTABILIZATION/GATE   0, MUTATION TYPE   1)= 6.25000006265475E-10
 GATE-PASS(CANCER STAGE   0, DESTABILIZATION/GATE   0, MUTATION TYPE   1)= 9.33258454012766E-03
 GATE-PASS(CANCER STAGE   1, DESTABILIZATION/GATE   0, MUTATION TYPE   1)= 9.33258454012766E-03
 GATE-PASS(CANCER STAGE   2, DESTABILIZATION/GATE   0, MUTATION TYPE   1)= 9.33258454012766E-03
 GROWTH   (CANCER STAGE   0, DESTABILIZATION/GATE   1, MUTATION TYPE   1)= 0.00000000000000E+00
 GROWTH   (CANCER STAGE   1, DESTABILIZATION/GATE   1, MUTATION TYPE   1)= 1.10000000000000E+00
 GROWTH   (CANCER STAGE   2, DESTABILIZATION/GATE   1, MUTATION TYPE   1)= 1.10000000000000E+00
 DEATH    (CANCER STAGE   0, DESTABILIZATION/GATE   1, MUTATION TYPE   1)= 0.00000000000000E+00
 DEATH    (CANCER STAGE   1, DESTABILIZATION/GATE   1, MUTATION TYPE   1)= 7.10000000000000E-01
 DEATH    (CANCER STAGE   2, DESTABILIZATION/GATE   1, MUTATION TYPE   1)= 7.10000000000000E-01
 MUTATION (CANCER STAGE   0, DESTABILIZATION/GATE   1, MUTATION TYPE   1)= 6.25000312518181E-08
 MUTATION (CANCER STAGE   1, DESTABILIZATION/GATE   1, MUTATION TYPE   1)= 6.25000312518181E-08
 MUTATION (CANCER STAGE   2, DESTABILIZATION/GATE   1, MUTATION TYPE   1)= 6.25000312518181E-08
 AGE INTERVAL: 2.66666666666667E+01-
 -----------------------------------
 GROWTH   (CANCER STAGE   0, DESTABILIZATION/GATE   0, MUTATION TYPE   1)= 0.00000000000000E+00
 GROWTH   (CANCER STAGE   1, DESTABILIZATION/GATE   0, MUTATION TYPE   1)= 1.10000000000000E+00
 GROWTH   (CANCER STAGE   2, DESTABILIZATION/GATE   0, MUTATION TYPE   1)= 1.10000000000000E+00
 DEATH    (CANCER STAGE   0, DESTABILIZATION/GATE   0, MUTATION TYPE   1)= 0.00000000000000E+00
 DEATH    (CANCER STAGE   1, DESTABILIZATION/GATE   0, MUTATION TYPE   1)= 7.10000000000000E-01
 DEATH    (CANCER STAGE   2, DESTABILIZATION/GATE   0, MUTATION TYPE   1)= 7.10000000000000E-01
 MUTATION (CANCER STAGE   0, DESTABILIZATION/GATE   0, MUTATION TYPE   1)= 6.25000006265475E-10
 MUTATION (CANCER STAGE   1, DESTABILIZATION/GATE   0, MUTATION TYPE   1)= 6.25000006265475E-10
 MUTATION (CANCER STAGE   2, DESTABILIZATION/GATE   0, MUTATION TYPE   1)= 6.25000006265475E-10
 GATE-PASS(CANCER STAGE   0, DESTABILIZATION/GATE   0, MUTATION TYPE   1)= 9.33258454012766E-03
 GATE-PASS(CANCER STAGE   1, DESTABILIZATION/GATE   0, MUTATION TYPE   1)= 9.33258454012766E-03
 GATE-PASS(CANCER STAGE   2, DESTABILIZATION/GATE   0, MUTATION TYPE   1)= 9.33258454012766E-03
 GROWTH   (CANCER STAGE   0, DESTABILIZATION/GATE   1, MUTATION TYPE   1)= 0.00000000000000E+00
 GROWTH   (CANCER STAGE   1, DESTABILIZATION/GATE   1, MUTATION TYPE   1)= 1.10000000000000E+00
 GROWTH   (CANCER STAGE   2, DESTABILIZATION/GATE   1, MUTATION TYPE   1)= 1.10000000000000E+00
 DEATH    (CANCER STAGE   0, DESTABILIZATION/GATE   1, MUTATION TYPE   1)= 0.00000000000000E+00
 DEATH    (CANCER STAGE   1, DESTABILIZATION/GATE   1, MUTATION TYPE   1)= 7.10000000000000E-01
 DEATH    (CANCER STAGE   2, DESTABILIZATION/GATE   1, MUTATION TYPE   1)= 7.10000000000000E-01
 MUTATION (CANCER STAGE   0, DESTABILIZATION/GATE   1, MUTATION TYPE   1)= 6.25000312518181E-08
 MUTATION (CANCER STAGE   1, DESTABILIZATION/GATE   1, MUTATION TYPE   1)= 6.25000312518181E-08
 MUTATION (CANCER STAGE   2, DESTABILIZATION/GATE   1, MUTATION TYPE   1)= 6.25000312518181E-08
 AGE INTERVAL: 0.00000000000000E+00-
 -----------------------------------
 AGE INTERVAL: 7.28280000000000E-01-
 -----------------------------------
 AGE INTERVAL: 2.66666666666667E+01-
 -----------------------------------
 AGE 8.00000000000000E+01 INTEGRATED HAZARD 5.83437704961248E-02 HAZARD 9.10108543409922E-03 OK      36 BAD      12 FAIL       0
 CLOCK TIME USED 4.24999999813735E-01 SECONDS
 CPU TIME USED 6.24004000000000E-02 SECONDS
 MINIMISATION ROUTINE FITTERMVKMULTGATESTOCHHAZ REVISED BY M P LITTLE 11 MARCH 2009
 GESTATION LENGTH   0.7283
 CONVERGENCE CRITERION 1.0000E-15 NUMBER OF INTEGRATION STEPS   100
 MINIMUM STEP LENGTH 1.0000E-25 INTEGRATOR SCALING "SMALL AMOUNT" 1.0000E-40
 INTEGRATOR SCALING THRESHOLD 1.0000E+00
 INTEGRATOR TYPE: BULIRSCH-STOER STIFF           
 MODEL  1 SCALING COEFFICIENT 1.00000000000000E+00
 =================================================
 Y(I,J) IN HAZARD THAT ARE SET TO ZERO
 -------------------------------------
 DESTABILIZATION/GATE LEVEL =    0 DESTABILIZATION TYPE =    1
 DESTABILIZATION/GATE LEVEL =    1 DESTABILIZATION TYPE =    1
 AGE INTERVAL: 0.00000000000000E+00-
 -----------------------------------
 GROWTH   (CANCER STAGE   0, DESTABILIZATION/GATE   0, MUTATION TYPE   1)= 2.09387021095167E+01
 GROWTH   (CANCER STAGE   1, DESTABILIZATION/GATE   0, MUTATION TYPE   1)= 1.10000000000000E+00
 GROWTH   (CANCER STAGE   2, DESTABILIZATION/GATE   0, MUTATION TYPE   1)= 1.10000000000000E+00
 DEATH    (CANCER STAGE   0, DESTABILIZATION/GATE   0, MUTATION TYPE   1)= 0.00000000000000E+00
 DEATH    (CANCER STAGE   1, DESTABILIZATION/GATE   0, MUTATION TYPE   1)= 7.10000000000000E-01
 DEATH    (CANCER STAGE   2, DESTABILIZATION/GATE   0, MUTATION TYPE   1)= 7.10000000000000E-01
 MUTATION (CANCER STAGE   0, DESTABILIZATION/GATE   0, MUTATION TYPE   1)= 6.25000006265475E-10
 MUTATION (CANCER STAGE   1, DESTABILIZATION/GATE   0, MUTATION TYPE   1)= 6.25000006265475E-10
 MUTATION (CANCER STAGE   2, DESTABILIZATION/GATE   0, MUTATION TYPE   1)= 6.25000006265475E-10
 GATE-PASS(CANCER STAGE   0, DESTABILIZATION/GATE   0, MUTATION TYPE   1)= 9.33258454012766E-03
 GATE-PASS(CANCER STAGE   1, DESTABILIZATION/GATE   0, MUTATION TYPE   1)= 9.33258454012766E-03
 GATE-PASS(CANCER STAGE   2, DESTABILIZATION/GATE   0, MUTATION TYPE   1)= 9.33258454012766E-03
 GROWTH   (CANCER STAGE   0, DESTABILIZATION/GATE   1, MUTATION TYPE   1)= 2.19387021095167E+01
 GROWTH   (CANCER STAGE   1, DESTABILIZATION/GATE   1, MUTATION TYPE   1)= 1.10000000000000E+00
 GROWTH   (CANCER STAGE   2, DESTABILIZATION/GATE   1, MUTATION TYPE   1)= 1.10000000000000E+00
 DEATH    (CANCER STAGE   0, DESTABILIZATION/GATE   1, MUTATION TYPE   1)= 0.00000000000000E+00
 DEATH    (CANCER STAGE   1, DESTABILIZATION/GATE   1, MUTATION TYPE   1)= 7.10000000000000E-01
 DEATH    (CANCER STAGE   2, DESTABILIZATION/GATE   1, MUTATION TYPE   1)= 7.10000000000000E-01
 MUTATION (CANCER STAGE   0, DESTABILIZATION/GATE   1, MUTATION TYPE   1)= 6.25000312518181E-08
 MUTATION (CANCER STAGE   1, DESTABILIZATION/GATE   1, MUTATION TYPE   1)= 6.25000312518181E-08
 MUTATION (CANCER STAGE   2, DESTABILIZATION/GATE   1, MUTATION TYPE   1)= 6.25000312518181E-08
 AGE INTERVAL: 7.28280000000000E-01-
 -----------------------------------
 GROWTH   (CANCER STAGE   0, DESTABILIZATION/GATE   0, MUTATION TYPE   1)= 0.00000000000000E+00
 GROWTH   (CANCER STAGE   1, DESTABILIZATION/GATE   0, MUTATION TYPE   1)= 1.10000000000000E+00
 GROWTH   (CANCER STAGE   2, DESTABILIZATION/GATE   0, MUTATION TYPE   1)= 1.10000000000000E+00
 DEATH    (CANCER STAGE   0, DESTABILIZATION/GATE   0, MUTATION TYPE   1)= 0.00000000000000E+00
 DEATH    (CANCER STAGE   1, DESTABILIZATION/GATE   0, MUTATION TYPE   1)= 7.10000000000000E-01
 DEATH    (CANCER STAGE   2, DESTABILIZATION/GATE   0, MUTATION TYPE   1)= 7.10000000000000E-01
 MUTATION (CANCER STAGE   0, DESTABILIZATION/GATE   0, MUTATION TYPE   1)= 6.25000006265475E-10
 MUTATION (CANCER STAGE   1, DESTABILIZATION/GATE   0, MUTATION TYPE   1)= 6.25000006265475E-10
 MUTATION (CANCER STAGE   2, DESTABILIZATION/GATE   0, MUTATION TYPE   1)= 6.25000006265475E-10
 GATE-PASS(CANCER STAGE   0, DESTABILIZATION/GATE   0, MUTATION TYPE   1)= 9.33258454012766E-03
 GATE-PASS(CANCER STAGE   1, DESTABILIZATION/GATE   0, MUTATION TYPE   1)= 9.33258454012766E-03
 GATE-PASS(CANCER STAGE   2, DESTABILIZATION/GATE   0, MUTATION TYPE   1)= 9.33258454012766E-03
 GROWTH   (CANCER STAGE   0, DESTABILIZATION/GATE   1, MUTATION TYPE   1)= 0.00000000000000E+00
 GROWTH   (CANCER STAGE   1, DESTABILIZATION/GATE   1, MUTATION TYPE   1)= 1.10000000000000E+00
 GROWTH   (CANCER STAGE   2, DESTABILIZATION/GATE   1, MUTATION TYPE   1)= 1.10000000000000E+00
 DEATH    (CANCER STAGE   0, DESTABILIZATION/GATE   1, MUTATION TYPE   1)= 0.00000000000000E+00
 DEATH    (CANCER STAGE   1, DESTABILIZATION/GATE   1, MUTATION TYPE   1)= 7.10000000000000E-01
 DEATH    (CANCER STAGE   2, DESTABILIZATION/GATE   1, MUTATION TYPE   1)= 7.10000000000000E-01
 MUTATION (CANCER STAGE   0, DESTABILIZATION/GATE   1, MUTATION TYPE   1)= 6.25000312518181E-08
 MUTATION (CANCER STAGE   1, DESTABILIZATION/GATE   1, MUTATION TYPE   1)= 6.25000312518181E-08
 MUTATION (CANCER STAGE   2, DESTABILIZATION/GATE   1, MUTATION TYPE   1)= 6.25000312518181E-08
 AGE INTERVAL: 2.66666666666667E+01-
 -----------------------------------
 GROWTH   (CANCER STAGE   0, DESTABILIZATION/GATE   0, MUTATION TYPE   1)= 0.00000000000000E+00
 GROWTH   (CANCER STAGE   1, DESTABILIZATION/GATE   0, MUTATION TYPE   1)= 1.10000000000000E+00
 GROWTH   (CANCER STAGE   2, DESTABILIZATION/GATE   0, MUTATION TYPE   1)= 1.10000000000000E+00
 DEATH    (CANCER STAGE   0, DESTABILIZATION/GATE   0, MUTATION TYPE   1)= 0.00000000000000E+00
 DEATH    (CANCER STAGE   1, DESTABILIZATION/GATE   0, MUTATION TYPE   1)= 7.10000000000000E-01
 DEATH    (CANCER STAGE   2, DESTABILIZATION/GATE   0, MUTATION TYPE   1)= 7.10000000000000E-01
 MUTATION (CANCER STAGE   0, DESTABILIZATION/GATE   0, MUTATION TYPE   1)= 7.50000004105233E-10
 MUTATION (CANCER STAGE   1, DESTABILIZATION/GATE   0, MUTATION TYPE   1)= 7.50000004105233E-10
 MUTATION (CANCER STAGE   2, DESTABILIZATION/GATE   0, MUTATION TYPE   1)= 7.50000004105233E-10
 GATE-PASS(CANCER STAGE   0, DESTABILIZATION/GATE   0, MUTATION TYPE   1)= 9.33258454012766E-03
 GATE-PASS(CANCER STAGE   1, DESTABILIZATION/GATE   0, MUTATION TYPE   1)= 9.33258454012766E-03
 GATE-PASS(CANCER STAGE   2, DESTABILIZATION/GATE   0, MUTATION TYPE   1)= 9.33258454012766E-03
 GROWTH   (CANCER STAGE   0, DESTABILIZATION/GATE   1, MUTATION TYPE   1)= 0.00000000000000E+00
 GROWTH   (CANCER STAGE   1, DESTABILIZATION/GATE   1, MUTATION TYPE   1)= 1.10000000000000E+00
 GROWTH   (CANCER STAGE   2, DESTABILIZATION/GATE   1, MUTATION TYPE   1)= 1.10000000000000E+00
 DEATH    (CANCER STAGE   0, DESTABILIZATION/GATE   1, MUTATION TYPE   1)= 0.00000000000000E+00
 DEATH    (CANCER STAGE   1, DESTABILIZATION/GATE   1, MUTATION TYPE   1)= 7.10000000000000E-01
 DEATH    (CANCER STAGE   2, DESTABILIZATION/GATE   1, MUTATION TYPE   1)= 7.10000000000000E-01
 MUTATION (CANCER STAGE   0, DESTABILIZATION/GATE   1, MUTATION TYPE   1)= 7.50000450021927E-08
 MUTATION (CANCER STAGE   1, DESTABILIZATION/GATE   1, MUTATION TYPE   1)= 7.50000450021927E-08
 MUTATION (CANCER STAGE   2, DESTABILIZATION/GATE   1, MUTATION TYPE   1)= 7.50000450021927E-08
 AGE INTERVAL: 0.00000000000000E+00-
 -----------------------------------
 AGE INTERVAL: 7.28280000000000E-01-
 -----------------------------------
 AGE INTERVAL: 2.66666666666667E+01-
 -----------------------------------
 AGE 8.00000000000000E+01 INTEGRATED HAZARD 6.68292184302030E-02 HAZARD 9.76122544526860E-03 OK      34 BAD      13 FAIL       0
 CLOCK TIME USED 4.06000000191852E-01 SECONDS
 CPU TIME USED 7.80004999999999E-02 SECONDS
 MINIMISATION ROUTINE FITTERMVKMULTGATESTOCHHAZ REVISED BY M P LITTLE 11 MARCH 2009
 GESTATION LENGTH   0.7283
 CONVERGENCE CRITERION 1.0000E-15 NUMBER OF INTEGRATION STEPS   100
 MINIMUM STEP LENGTH 1.0000E-25 INTEGRATOR SCALING "SMALL AMOUNT" 1.0000E-40
 INTEGRATOR SCALING THRESHOLD 1.0000E+00
 INTEGRATOR TYPE: BULIRSCH-STOER STIFF           
 MODEL  1 SCALING COEFFICIENT 1.00000000000000E+00
 =================================================
 Y(I,J) IN HAZARD THAT ARE SET TO ZERO
 -------------------------------------
 DESTABILIZATION/GATE LEVEL =    0 DESTABILIZATION TYPE =    1
 DESTABILIZATION/GATE LEVEL =    1 DESTABILIZATION TYPE =    1
 AGE INTERVAL: 0.00000000000000E+00-
 -----------------------------------
 GROWTH   (CANCER STAGE   0, DESTABILIZATION/GATE   0, MUTATION TYPE   1)= 2.09387021095167E+01
 GROWTH   (CANCER STAGE   1, DESTABILIZATION/GATE   0, MUTATION TYPE   1)= 1.10000000000000E+00
 GROWTH   (CANCER STAGE   2, DESTABILIZATION/GATE   0, MUTATION TYPE   1)= 1.10000000000000E+00
 DEATH    (CANCER STAGE   0, DESTABILIZATION/GATE   0, MUTATION TYPE   1)= 0.00000000000000E+00
 DEATH    (CANCER STAGE   1, DESTABILIZATION/GATE   0, MUTATION TYPE   1)= 7.10000000000000E-01
 DEATH    (CANCER STAGE   2, DESTABILIZATION/GATE   0, MUTATION TYPE   1)= 7.10000000000000E-01
 MUTATION (CANCER STAGE   0, DESTABILIZATION/GATE   0, MUTATION TYPE   1)= 6.25000006265475E-10
 MUTATION (CANCER STAGE   1, DESTABILIZATION/GATE   0, MUTATION TYPE   1)= 6.25000006265475E-10
 MUTATION (CANCER STAGE   2, DESTABILIZATION/GATE   0, MUTATION TYPE   1)= 6.25000006265475E-10
 GATE-PASS(CANCER STAGE   0, DESTABILIZATION/GATE   0, MUTATION TYPE   1)= 9.33258454012766E-03
 GATE-PASS(CANCER STAGE   1, DESTABILIZATION/GATE   0, MUTATION TYPE   1)= 9.33258454012766E-03
 GATE-PASS(CANCER STAGE   2, DESTABILIZATION/GATE   0, MUTATION TYPE   1)= 9.33258454012766E-03
 GROWTH   (CANCER STAGE   0, DESTABILIZATION/GATE   1, MUTATION TYPE   1)= 2.19387021095167E+01
 GROWTH   (CANCER STAGE   1, DESTABILIZATION/GATE   1, MUTATION TYPE   1)= 1.10000000000000E+00
 GROWTH   (CANCER STAGE   2, DESTABILIZATION/GATE   1, MUTATION TYPE   1)= 1.10000000000000E+00
 DEATH    (CANCER STAGE   0, DESTABILIZATION/GATE   1, MUTATION TYPE   1)= 0.00000000000000E+00
 DEATH    (CANCER STAGE   1, DESTABILIZATION/GATE   1, MUTATION TYPE   1)= 7.10000000000000E-01
 DEATH    (CANCER STAGE   2, DESTABILIZATION/GATE   1, MUTATION TYPE   1)= 7.10000000000000E-01
 MUTATION (CANCER STAGE   0, DESTABILIZATION/GATE   1, MUTATION TYPE   1)= 6.25000312518181E-08
 MUTATION (CANCER STAGE   1, DESTABILIZATION/GATE   1, MUTATION TYPE   1)= 6.25000312518181E-08
 MUTATION (CANCER STAGE   2, DESTABILIZATION/GATE   1, MUTATION TYPE   1)= 6.25000312518181E-08
 AGE INTERVAL: 7.28280000000000E-01-
 -----------------------------------
 GROWTH   (CANCER STAGE   0, DESTABILIZATION/GATE   0, MUTATION TYPE   1)= 0.00000000000000E+00
 GROWTH   (CANCER STAGE   1, DESTABILIZATION/GATE   0, MUTATION TYPE   1)= 1.10000000000000E+00
 GROWTH   (CANCER STAGE   2, DESTABILIZATION/GATE   0, MUTATION TYPE   1)= 1.10000000000000E+00
 DEATH    (CANCER STAGE   0, DESTABILIZATION/GATE   0, MUTATION TYPE   1)= 0.00000000000000E+00
 DEATH    (CANCER STAGE   1, DESTABILIZATION/GATE   0, MUTATION TYPE   1)= 7.10000000000000E-01
 DEATH    (CANCER STAGE   2, DESTABILIZATION/GATE   0, MUTATION TYPE   1)= 7.10000000000000E-01
 MUTATION (CANCER STAGE   0, DESTABILIZATION/GATE   0, MUTATION TYPE   1)= 6.25000006265475E-10
 MUTATION (CANCER STAGE   1, DESTABILIZATION/GATE   0, MUTATION TYPE   1)= 6.25000006265475E-10
 MUTATION (CANCER STAGE   2, DESTABILIZATION/GATE   0, MUTATION TYPE   1)= 6.25000006265475E-10
 GATE-PASS(CANCER STAGE   0, DESTABILIZATION/GATE   0, MUTATION TYPE   1)= 9.33258454012766E-03
 GATE-PASS(CANCER STAGE   1, DESTABILIZATION/GATE   0, MUTATION TYPE   1)= 9.33258454012766E-03
 GATE-PASS(CANCER STAGE   2, DESTABILIZATION/GATE   0, MUTATION TYPE   1)= 9.33258454012766E-03
 GROWTH   (CANCER STAGE   0, DESTABILIZATION/GATE   1, MUTATION TYPE   1)= 0.00000000000000E+00
 GROWTH   (CANCER STAGE   1, DESTABILIZATION/GATE   1, MUTATION TYPE   1)= 1.10000000000000E+00
 GROWTH   (CANCER STAGE   2, DESTABILIZATION/GATE   1, MUTATION TYPE   1)= 1.10000000000000E+00
 DEATH    (CANCER STAGE   0, DESTABILIZATION/GATE   1, MUTATION TYPE   1)= 0.00000000000000E+00
 DEATH    (CANCER STAGE   1, DESTABILIZATION/GATE   1, MUTATION TYPE   1)= 7.10000000000000E-01
 DEATH    (CANCER STAGE   2, DESTABILIZATION/GATE   1, MUTATION TYPE   1)= 7.10000000000000E-01
 MUTATION (CANCER STAGE   0, DESTABILIZATION/GATE   1, MUTATION TYPE   1)= 6.25000312518181E-08
 MUTATION (CANCER STAGE   1, DESTABILIZATION/GATE   1, MUTATION TYPE   1)= 6.25000312518181E-08
 MUTATION (CANCER STAGE   2, DESTABILIZATION/GATE   1, MUTATION TYPE   1)= 6.25000312518181E-08
 AGE INTERVAL: 2.66666666666667E+01-
 -----------------------------------
 GROWTH   (CANCER STAGE   0, DESTABILIZATION/GATE   0, MUTATION TYPE   1)= 0.00000000000000E+00
 GROWTH   (CANCER STAGE   1, DESTABILIZATION/GATE   0, MUTATION TYPE   1)= 1.10000000000000E+00
 GROWTH   (CANCER STAGE   2, DESTABILIZATION/GATE   0, MUTATION TYPE   1)= 1.10000000000000E+00
 DEATH    (CANCER STAGE   0, DESTABILIZATION/GATE   0, MUTATION TYPE   1)= 0.00000000000000E+00
 DEATH    (CANCER STAGE   1, DESTABILIZATION/GATE   0, MUTATION TYPE   1)= 7.10000000000000E-01
 DEATH    (CANCER STAGE   2, DESTABILIZATION/GATE   0, MUTATION TYPE   1)= 7.10000000000000E-01
 MUTATION (CANCER STAGE   0, DESTABILIZATION/GATE   0, MUTATION TYPE   1)= 9.37500008272515E-10
 MUTATION (CANCER STAGE   1, DESTABILIZATION/GATE   0, MUTATION TYPE   1)= 9.37500008272515E-10
 MUTATION (CANCER STAGE   2, DESTABILIZATION/GATE   0, MUTATION TYPE   1)= 9.37500008272515E-10
 GATE-PASS(CANCER STAGE   0, DESTABILIZATION/GATE   0, MUTATION TYPE   1)= 9.33258454012766E-03
 GATE-PASS(CANCER STAGE   1, DESTABILIZATION/GATE   0, MUTATION TYPE   1)= 9.33258454012766E-03
 GATE-PASS(CANCER STAGE   2, DESTABILIZATION/GATE   0, MUTATION TYPE   1)= 9.33258454012766E-03
 GROWTH   (CANCER STAGE   0, DESTABILIZATION/GATE   1, MUTATION TYPE   1)= 0.00000000000000E+00
 GROWTH   (CANCER STAGE   1, DESTABILIZATION/GATE   1, MUTATION TYPE   1)= 1.10000000000000E+00
 GROWTH   (CANCER STAGE   2, DESTABILIZATION/GATE   1, MUTATION TYPE   1)= 1.10000000000000E+00
 DEATH    (CANCER STAGE   0, DESTABILIZATION/GATE   1, MUTATION TYPE   1)= 0.00000000000000E+00
 DEATH    (CANCER STAGE   1, DESTABILIZATION/GATE   1, MUTATION TYPE   1)= 7.10000000000000E-01
 DEATH    (CANCER STAGE   2, DESTABILIZATION/GATE   1, MUTATION TYPE   1)= 7.10000000000000E-01
 MUTATION (CANCER STAGE   0, DESTABILIZATION/GATE   1, MUTATION TYPE   1)= 9.37500703117967E-08
 MUTATION (CANCER STAGE   1, DESTABILIZATION/GATE   1, MUTATION TYPE   1)= 9.37500703117967E-08
 MUTATION (CANCER STAGE   2, DESTABILIZATION/GATE   1, MUTATION TYPE   1)= 9.37500703117967E-08
 AGE INTERVAL: 0.00000000000000E+00-
 -----------------------------------
 AGE INTERVAL: 7.28280000000000E-01-
 -----------------------------------
 AGE INTERVAL: 2.66666666666667E+01-
 -----------------------------------
 AGE 8.00000000000000E+01 INTEGRATED HAZARD 7.80206246400122E-02 HAZARD 1.05634606873844E-02 OK      37 BAD      10 FAIL       0
 CLOCK TIME USED 4.11000000080094E-01 SECONDS
 CPU TIME USED 9.36006000000003E-02 SECONDS
 MINIMISATION ROUTINE FITTERMVKMULTGATESTOCHHAZ REVISED BY M P LITTLE 11 MARCH 2009
 GESTATION LENGTH   0.7283
 CONVERGENCE CRITERION 1.0000E-15 NUMBER OF INTEGRATION STEPS   100
 MINIMUM STEP LENGTH 1.0000E-25 INTEGRATOR SCALING "SMALL AMOUNT" 1.0000E-40
 INTEGRATOR SCALING THRESHOLD 1.0000E+00
 INTEGRATOR TYPE: BULIRSCH-STOER STIFF           
 MODEL  1 SCALING COEFFICIENT 1.00000000000000E+00
 =================================================
 Y(I,J) IN HAZARD THAT ARE SET TO ZERO
 -------------------------------------
 DESTABILIZATION/GATE LEVEL =    0 DESTABILIZATION TYPE =    1
 DESTABILIZATION/GATE LEVEL =    1 DESTABILIZATION TYPE =    1
 AGE INTERVAL: 0.00000000000000E+00-
 -----------------------------------
 GROWTH   (CANCER STAGE   0, DESTABILIZATION/GATE   0, MUTATION TYPE   1)= 2.09387021095167E+01
 GROWTH   (CANCER STAGE   1, DESTABILIZATION/GATE   0, MUTATION TYPE   1)= 1.10000000000000E+00
 GROWTH   (CANCER STAGE   2, DESTABILIZATION/GATE   0, MUTATION TYPE   1)= 1.10000000000000E+00
 DEATH    (CANCER STAGE   0, DESTABILIZATION/GATE   0, MUTATION TYPE   1)= 0.00000000000000E+00
 DEATH    (CANCER STAGE   1, DESTABILIZATION/GATE   0, MUTATION TYPE   1)= 7.10000000000000E-01
 DEATH    (CANCER STAGE   2, DESTABILIZATION/GATE   0, MUTATION TYPE   1)= 7.10000000000000E-01
 MUTATION (CANCER STAGE   0, DESTABILIZATION/GATE   0, MUTATION TYPE   1)= 6.25000006265475E-10
 MUTATION (CANCER STAGE   1, DESTABILIZATION/GATE   0, MUTATION TYPE   1)= 6.25000006265475E-10
 MUTATION (CANCER STAGE   2, DESTABILIZATION/GATE   0, MUTATION TYPE   1)= 6.25000006265475E-10
 GATE-PASS(CANCER STAGE   0, DESTABILIZATION/GATE   0, MUTATION TYPE   1)= 9.33258454012766E-03
 GATE-PASS(CANCER STAGE   1, DESTABILIZATION/GATE   0, MUTATION TYPE   1)= 9.33258454012766E-03
 GATE-PASS(CANCER STAGE   2, DESTABILIZATION/GATE   0, MUTATION TYPE   1)= 9.33258454012766E-03
 GROWTH   (CANCER STAGE   0, DESTABILIZATION/GATE   1, MUTATION TYPE   1)= 2.19387021095167E+01
 GROWTH   (CANCER STAGE   1, DESTABILIZATION/GATE   1, MUTATION TYPE   1)= 1.10000000000000E+00
 GROWTH   (CANCER STAGE   2, DESTABILIZATION/GATE   1, MUTATION TYPE   1)= 1.10000000000000E+00
 DEATH    (CANCER STAGE   0, DESTABILIZATION/GATE   1, MUTATION TYPE   1)= 0.00000000000000E+00
 DEATH    (CANCER STAGE   1, DESTABILIZATION/GATE   1, MUTATION TYPE   1)= 7.10000000000000E-01
 DEATH    (CANCER STAGE   2, DESTABILIZATION/GATE   1, MUTATION TYPE   1)= 7.10000000000000E-01
 MUTATION (CANCER STAGE   0, DESTABILIZATION/GATE   1, MUTATION TYPE   1)= 6.25000312518181E-08
 MUTATION (CANCER STAGE   1, DESTABILIZATION/GATE   1, MUTATION TYPE   1)= 6.25000312518181E-08
 MUTATION (CANCER STAGE   2, DESTABILIZATION/GATE   1, MUTATION TYPE   1)= 6.25000312518181E-08
 AGE INTERVAL: 7.28280000000000E-01-
 -----------------------------------
 GROWTH   (CANCER STAGE   0, DESTABILIZATION/GATE   0, MUTATION TYPE   1)= 0.00000000000000E+00
 GROWTH   (CANCER STAGE   1, DESTABILIZATION/GATE   0, MUTATION TYPE   1)= 1.10000000000000E+00
 GROWTH   (CANCER STAGE   2, DESTABILIZATION/GATE   0, MUTATION TYPE   1)= 1.10000000000000E+00
 DEATH    (CANCER STAGE   0, DESTABILIZATION/GATE   0, MUTATION TYPE   1)= 0.00000000000000E+00
 DEATH    (CANCER STAGE   1, DESTABILIZATION/GATE   0, MUTATION TYPE   1)= 7.10000000000000E-01
 DEATH    (CANCER STAGE   2, DESTABILIZATION/GATE   0, MUTATION TYPE   1)= 7.10000000000000E-01
 MUTATION (CANCER STAGE   0, DESTABILIZATION/GATE   0, MUTATION TYPE   1)= 6.25000006265475E-10
 MUTATION (CANCER STAGE   1, DESTABILIZATION/GATE   0, MUTATION TYPE   1)= 6.25000006265475E-10
 MUTATION (CANCER STAGE   2, DESTABILIZATION/GATE   0, MUTATION TYPE   1)= 6.25000006265475E-10
 GATE-PASS(CANCER STAGE   0, DESTABILIZATION/GATE   0, MUTATION TYPE   1)= 9.33258454012766E-03
 GATE-PASS(CANCER STAGE   1, DESTABILIZATION/GATE   0, MUTATION TYPE   1)= 9.33258454012766E-03
 GATE-PASS(CANCER STAGE   2, DESTABILIZATION/GATE   0, MUTATION TYPE   1)= 9.33258454012766E-03
 GROWTH   (CANCER STAGE   0, DESTABILIZATION/GATE   1, MUTATION TYPE   1)= 0.00000000000000E+00
 GROWTH   (CANCER STAGE   1, DESTABILIZATION/GATE   1, MUTATION TYPE   1)= 1.10000000000000E+00
 GROWTH   (CANCER STAGE   2, DESTABILIZATION/GATE   1, MUTATION TYPE   1)= 1.10000000000000E+00
 DEATH    (CANCER STAGE   0, DESTABILIZATION/GATE   1, MUTATION TYPE   1)= 0.00000000000000E+00
 DEATH    (CANCER STAGE   1, DESTABILIZATION/GATE   1, MUTATION TYPE   1)= 7.10000000000000E-01
 DEATH    (CANCER STAGE   2, DESTABILIZATION/GATE   1, MUTATION TYPE   1)= 7.10000000000000E-01
 MUTATION (CANCER STAGE   0, DESTABILIZATION/GATE   1, MUTATION TYPE   1)= 6.25000312518181E-08
 MUTATION (CANCER STAGE   1, DESTABILIZATION/GATE   1, MUTATION TYPE   1)= 6.25000312518181E-08
 MUTATION (CANCER STAGE   2, DESTABILIZATION/GATE   1, MUTATION TYPE   1)= 6.25000312518181E-08
 AGE INTERVAL: 2.66666666666667E+01-
 -----------------------------------
 GROWTH   (CANCER STAGE   0, DESTABILIZATION/GATE   0, MUTATION TYPE   1)= 0.00000000000000E+00
 GROWTH   (CANCER STAGE   1, DESTABILIZATION/GATE   0, MUTATION TYPE   1)= 1.10000000000000E+00
 GROWTH   (CANCER STAGE   2, DESTABILIZATION/GATE   0, MUTATION TYPE   1)= 1.10000000000000E+00
 DEATH    (CANCER STAGE   0, DESTABILIZATION/GATE   0, MUTATION TYPE   1)= 0.00000000000000E+00
 DEATH    (CANCER STAGE   1, DESTABILIZATION/GATE   0, MUTATION TYPE   1)= 7.10000000000000E-01
 DEATH    (CANCER STAGE   2, DESTABILIZATION/GATE   0, MUTATION TYPE   1)= 7.10000000000000E-01
 MUTATION (CANCER STAGE   0, DESTABILIZATION/GATE   0, MUTATION TYPE   1)= 1.25000001184206E-09
 MUTATION (CANCER STAGE   1, DESTABILIZATION/GATE   0, MUTATION TYPE   1)= 1.25000001184206E-09
 MUTATION (CANCER STAGE   2, DESTABILIZATION/GATE   0, MUTATION TYPE   1)= 1.25000001184206E-09
 GATE-PASS(CANCER STAGE   0, DESTABILIZATION/GATE   0, MUTATION TYPE   1)= 9.33258454012766E-03
 GATE-PASS(CANCER STAGE   1, DESTABILIZATION/GATE   0, MUTATION TYPE   1)= 9.33258454012766E-03
 GATE-PASS(CANCER STAGE   2, DESTABILIZATION/GATE   0, MUTATION TYPE   1)= 9.33258454012766E-03
 GROWTH   (CANCER STAGE   0, DESTABILIZATION/GATE   1, MUTATION TYPE   1)= 0.00000000000000E+00
 GROWTH   (CANCER STAGE   1, DESTABILIZATION/GATE   1, MUTATION TYPE   1)= 1.10000000000000E+00
 GROWTH   (CANCER STAGE   2, DESTABILIZATION/GATE   1, MUTATION TYPE   1)= 1.10000000000000E+00
 DEATH    (CANCER STAGE   0, DESTABILIZATION/GATE   1, MUTATION TYPE   1)= 0.00000000000000E+00
 DEATH    (CANCER STAGE   1, DESTABILIZATION/GATE   1, MUTATION TYPE   1)= 7.10000000000000E-01
 DEATH    (CANCER STAGE   2, DESTABILIZATION/GATE   1, MUTATION TYPE   1)= 7.10000000000000E-01
 MUTATION (CANCER STAGE   0, DESTABILIZATION/GATE   1, MUTATION TYPE   1)= 1.25000124996822E-07
 MUTATION (CANCER STAGE   1, DESTABILIZATION/GATE   1, MUTATION TYPE   1)= 1.25000124996822E-07
 MUTATION (CANCER STAGE   2, DESTABILIZATION/GATE   1, MUTATION TYPE   1)= 1.25000124996822E-07
 AGE INTERVAL: 0.00000000000000E+00-
 -----------------------------------
 AGE INTERVAL: 7.28280000000000E-01-
 -----------------------------------
 AGE INTERVAL: 2.66666666666667E+01-
 -----------------------------------
 AGE 8.00000000000000E+01 INTEGRATED HAZARD 9.38343914666088E-02 HAZARD 1.15971122805189E-02 OK      35 BAD      11 FAIL       0
 CLOCK TIME USED 4.25000000046566E-01 SECONDS
 CPU TIME USED 6.24004000000000E-02 SECONDS
 MINIMISATION ROUTINE FITTERMVKMULTGATESTOCHHAZ REVISED BY M P LITTLE 11 MARCH 2009
 GESTATION LENGTH   0.7283
 CONVERGENCE CRITERION 1.0000E-15 NUMBER OF INTEGRATION STEPS   100
 MINIMUM STEP LENGTH 1.0000E-25 INTEGRATOR SCALING "SMALL AMOUNT" 1.0000E-40
 INTEGRATOR SCALING THRESHOLD 1.0000E+00
 INTEGRATOR TYPE: BULIRSCH-STOER STIFF           
 MODEL  1 SCALING COEFFICIENT 1.00000000000000E+00
 =================================================
 Y(I,J) IN HAZARD THAT ARE SET TO ZERO
 -------------------------------------
 DESTABILIZATION/GATE LEVEL =    0 DESTABILIZATION TYPE =    1
 DESTABILIZATION/GATE LEVEL =    1 DESTABILIZATION TYPE =    1
 AGE INTERVAL: 0.00000000000000E+00-
 -----------------------------------
 GROWTH   (CANCER STAGE   0, DESTABILIZATION/GATE   0, MUTATION TYPE   1)= 2.09387021095167E+01
 GROWTH   (CANCER STAGE   1, DESTABILIZATION/GATE   0, MUTATION TYPE   1)= 1.10000000000000E+00
 GROWTH   (CANCER STAGE   2, DESTABILIZATION/GATE   0, MUTATION TYPE   1)= 1.10000000000000E+00
 DEATH    (CANCER STAGE   0, DESTABILIZATION/GATE   0, MUTATION TYPE   1)= 0.00000000000000E+00
 DEATH    (CANCER STAGE   1, DESTABILIZATION/GATE   0, MUTATION TYPE   1)= 7.10000000000000E-01
 DEATH    (CANCER STAGE   2, DESTABILIZATION/GATE   0, MUTATION TYPE   1)= 7.10000000000000E-01
 MUTATION (CANCER STAGE   0, DESTABILIZATION/GATE   0, MUTATION TYPE   1)= 6.25000006265475E-10
 MUTATION (CANCER STAGE   1, DESTABILIZATION/GATE   0, MUTATION TYPE   1)= 6.25000006265475E-10
 MUTATION (CANCER STAGE   2, DESTABILIZATION/GATE   0, MUTATION TYPE   1)= 6.25000006265475E-10
 GATE-PASS(CANCER STAGE   0, DESTABILIZATION/GATE   0, MUTATION TYPE   1)= 9.33258454012766E-03
 GATE-PASS(CANCER STAGE   1, DESTABILIZATION/GATE   0, MUTATION TYPE   1)= 9.33258454012766E-03
 GATE-PASS(CANCER STAGE   2, DESTABILIZATION/GATE   0, MUTATION TYPE   1)= 9.33258454012766E-03
 GROWTH   (CANCER STAGE   0, DESTABILIZATION/GATE   1, MUTATION TYPE   1)= 2.19387021095167E+01
 GROWTH   (CANCER STAGE   1, DESTABILIZATION/GATE   1, MUTATION TYPE   1)= 1.10000000000000E+00
 GROWTH   (CANCER STAGE   2, DESTABILIZATION/GATE   1, MUTATION TYPE   1)= 1.10000000000000E+00
 DEATH    (CANCER STAGE   0, DESTABILIZATION/GATE   1, MUTATION TYPE   1)= 0.00000000000000E+00
 DEATH    (CANCER STAGE   1, DESTABILIZATION/GATE   1, MUTATION TYPE   1)= 7.10000000000000E-01
 DEATH    (CANCER STAGE   2, DESTABILIZATION/GATE   1, MUTATION TYPE   1)= 7.10000000000000E-01
 MUTATION (CANCER STAGE   0, DESTABILIZATION/GATE   1, MUTATION TYPE   1)= 6.25000312518181E-08
 MUTATION (CANCER STAGE   1, DESTABILIZATION/GATE   1, MUTATION TYPE   1)= 6.25000312518181E-08
 MUTATION (CANCER STAGE   2, DESTABILIZATION/GATE   1, MUTATION TYPE   1)= 6.25000312518181E-08
 AGE INTERVAL: 7.28280000000000E-01-
 -----------------------------------
 GROWTH   (CANCER STAGE   0, DESTABILIZATION/GATE   0, MUTATION TYPE   1)= 0.00000000000000E+00
 GROWTH   (CANCER STAGE   1, DESTABILIZATION/GATE   0, MUTATION TYPE   1)= 1.10000000000000E+00
 GROWTH   (CANCER STAGE   2, DESTABILIZATION/GATE   0, MUTATION TYPE   1)= 1.10000000000000E+00
 DEATH    (CANCER STAGE   0, DESTABILIZATION/GATE   0, MUTATION TYPE   1)= 0.00000000000000E+00
 DEATH    (CANCER STAGE   1, DESTABILIZATION/GATE   0, MUTATION TYPE   1)= 7.10000000000000E-01
 DEATH    (CANCER STAGE   2, DESTABILIZATION/GATE   0, MUTATION TYPE   1)= 7.10000000000000E-01
 MUTATION (CANCER STAGE   0, DESTABILIZATION/GATE   0, MUTATION TYPE   1)= 6.25000006265475E-10
 MUTATION (CANCER STAGE   1, DESTABILIZATION/GATE   0, MUTATION TYPE   1)= 6.25000006265475E-10
 MUTATION (CANCER STAGE   2, DESTABILIZATION/GATE   0, MUTATION TYPE   1)= 6.25000006265475E-10
 GATE-PASS(CANCER STAGE   0, DESTABILIZATION/GATE   0, MUTATION TYPE   1)= 9.33258454012766E-03
 GATE-PASS(CANCER STAGE   1, DESTABILIZATION/GATE   0, MUTATION TYPE   1)= 9.33258454012766E-03
 GATE-PASS(CANCER STAGE   2, DESTABILIZATION/GATE   0, MUTATION TYPE   1)= 9.33258454012766E-03
 GROWTH   (CANCER STAGE   0, DESTABILIZATION/GATE   1, MUTATION TYPE   1)= 0.00000000000000E+00
 GROWTH   (CANCER STAGE   1, DESTABILIZATION/GATE   1, MUTATION TYPE   1)= 1.10000000000000E+00
 GROWTH   (CANCER STAGE   2, DESTABILIZATION/GATE   1, MUTATION TYPE   1)= 1.10000000000000E+00
 DEATH    (CANCER STAGE   0, DESTABILIZATION/GATE   1, MUTATION TYPE   1)= 0.00000000000000E+00
 DEATH    (CANCER STAGE   1, DESTABILIZATION/GATE   1, MUTATION TYPE   1)= 7.10000000000000E-01
 DEATH    (CANCER STAGE   2, DESTABILIZATION/GATE   1, MUTATION TYPE   1)= 7.10000000000000E-01
 MUTATION (CANCER STAGE   0, DESTABILIZATION/GATE   1, MUTATION TYPE   1)= 6.25000312518181E-08
 MUTATION (CANCER STAGE   1, DESTABILIZATION/GATE   1, MUTATION TYPE   1)= 6.25000312518181E-08
 MUTATION (CANCER STAGE   2, DESTABILIZATION/GATE   1, MUTATION TYPE   1)= 6.25000312518181E-08
 AGE INTERVAL: 2.66666666666667E+01-
 -----------------------------------
 GROWTH   (CANCER STAGE   0, DESTABILIZATION/GATE   0, MUTATION TYPE   1)= 0.00000000000000E+00
 GROWTH   (CANCER STAGE   1, DESTABILIZATION/GATE   0, MUTATION TYPE   1)= 1.10000000000000E+00
 GROWTH   (CANCER STAGE   2, DESTABILIZATION/GATE   0, MUTATION TYPE   1)= 1.10000000000000E+00
 DEATH    (CANCER STAGE   0, DESTABILIZATION/GATE   0, MUTATION TYPE   1)= 0.00000000000000E+00
 DEATH    (CANCER STAGE   1, DESTABILIZATION/GATE   0, MUTATION TYPE   1)= 7.10000000000000E-01
 DEATH    (CANCER STAGE   2, DESTABILIZATION/GATE   0, MUTATION TYPE   1)= 7.10000000000000E-01
 MUTATION (CANCER STAGE   0, DESTABILIZATION/GATE   0, MUTATION TYPE   1)= 3.12500007994959E-09
 MUTATION (CANCER STAGE   1, DESTABILIZATION/GATE   0, MUTATION TYPE   1)= 3.12500007994959E-09
 MUTATION (CANCER STAGE   2, DESTABILIZATION/GATE   0, MUTATION TYPE   1)= 3.12500007994959E-09
 GATE-PASS(CANCER STAGE   0, DESTABILIZATION/GATE   0, MUTATION TYPE   1)= 9.33258454012766E-03
 GATE-PASS(CANCER STAGE   1, DESTABILIZATION/GATE   0, MUTATION TYPE   1)= 9.33258454012766E-03
 GATE-PASS(CANCER STAGE   2, DESTABILIZATION/GATE   0, MUTATION TYPE   1)= 9.33258454012766E-03
 GROWTH   (CANCER STAGE   0, DESTABILIZATION/GATE   1, MUTATION TYPE   1)= 0.00000000000000E+00
 GROWTH   (CANCER STAGE   1, DESTABILIZATION/GATE   1, MUTATION TYPE   1)= 1.10000000000000E+00
 GROWTH   (CANCER STAGE   2, DESTABILIZATION/GATE   1, MUTATION TYPE   1)= 1.10000000000000E+00
 DEATH    (CANCER STAGE   0, DESTABILIZATION/GATE   1, MUTATION TYPE   1)= 0.00000000000000E+00
 DEATH    (CANCER STAGE   1, DESTABILIZATION/GATE   1, MUTATION TYPE   1)= 7.10000000000000E-01
 DEATH    (CANCER STAGE   2, DESTABILIZATION/GATE   1, MUTATION TYPE   1)= 7.10000000000000E-01
 MUTATION (CANCER STAGE   0, DESTABILIZATION/GATE   1, MUTATION TYPE   1)= 3.12500781254651E-07
 MUTATION (CANCER STAGE   1, DESTABILIZATION/GATE   1, MUTATION TYPE   1)= 3.12500781254651E-07
 MUTATION (CANCER STAGE   2, DESTABILIZATION/GATE   1, MUTATION TYPE   1)= 3.12500781254651E-07
 AGE INTERVAL: 0.00000000000000E+00-
 -----------------------------------
 AGE INTERVAL: 7.28280000000000E-01-
 -----------------------------------
 AGE INTERVAL: 2.66666666666667E+01-
 -----------------------------------
 AGE 8.00000000000000E+01 INTEGRATED HAZARD 1.58373174238087E-01 HAZARD 1.67508474959320E-02 OK      37 BAD      10 FAIL       0
 CLOCK TIME USED 4.27000000141561E-01 SECONDS
 CPU TIME USED 4.68002999999997E-02 SECONDS
 MINIMISATION ROUTINE FITTERMVKMULTGATESTOCHHAZ REVISED BY M P LITTLE 11 MARCH 2009
 GESTATION LENGTH   0.7283
 CONVERGENCE CRITERION 1.0000E-15 NUMBER OF INTEGRATION STEPS   100
 MINIMUM STEP LENGTH 1.0000E-25 INTEGRATOR SCALING "SMALL AMOUNT" 1.0000E-40
 INTEGRATOR SCALING THRESHOLD 1.0000E+00
 INTEGRATOR TYPE: BULIRSCH-STOER STIFF           
 MODEL  1 SCALING COEFFICIENT 1.00000000000000E+00
 =================================================
 Y(I,J) IN HAZARD THAT ARE SET TO ZERO
 -------------------------------------
 DESTABILIZATION/GATE LEVEL =    0 DESTABILIZATION TYPE =    1
 DESTABILIZATION/GATE LEVEL =    1 DESTABILIZATION TYPE =    1
 AGE INTERVAL: 0.00000000000000E+00-
 -----------------------------------
 GROWTH   (CANCER STAGE   0, DESTABILIZATION/GATE   0, MUTATION TYPE   1)= 2.09387021095167E+01
 GROWTH   (CANCER STAGE   1, DESTABILIZATION/GATE   0, MUTATION TYPE   1)= 1.10000000000000E+00
 GROWTH   (CANCER STAGE   2, DESTABILIZATION/GATE   0, MUTATION TYPE   1)= 1.10000000000000E+00
 DEATH    (CANCER STAGE   0, DESTABILIZATION/GATE   0, MUTATION TYPE   1)= 0.00000000000000E+00
 DEATH    (CANCER STAGE   1, DESTABILIZATION/GATE   0, MUTATION TYPE   1)= 7.10000000000000E-01
 DEATH    (CANCER STAGE   2, DESTABILIZATION/GATE   0, MUTATION TYPE   1)= 7.10000000000000E-01
 MUTATION (CANCER STAGE   0, DESTABILIZATION/GATE   0, MUTATION TYPE   1)= 6.25000006265475E-10
 MUTATION (CANCER STAGE   1, DESTABILIZATION/GATE   0, MUTATION TYPE   1)= 6.25000006265475E-10
 MUTATION (CANCER STAGE   2, DESTABILIZATION/GATE   0, MUTATION TYPE   1)= 6.25000006265475E-10
 GATE-PASS(CANCER STAGE   0, DESTABILIZATION/GATE   0, MUTATION TYPE   1)= 9.33258454012766E-03
 GATE-PASS(CANCER STAGE   1, DESTABILIZATION/GATE   0, MUTATION TYPE   1)= 9.33258454012766E-03
 GATE-PASS(CANCER STAGE   2, DESTABILIZATION/GATE   0, MUTATION TYPE   1)= 9.33258454012766E-03
 GROWTH   (CANCER STAGE   0, DESTABILIZATION/GATE   1, MUTATION TYPE   1)= 2.19387021095167E+01
 GROWTH   (CANCER STAGE   1, DESTABILIZATION/GATE   1, MUTATION TYPE   1)= 1.10000000000000E+00
 GROWTH   (CANCER STAGE   2, DESTABILIZATION/GATE   1, MUTATION TYPE   1)= 1.10000000000000E+00
 DEATH    (CANCER STAGE   0, DESTABILIZATION/GATE   1, MUTATION TYPE   1)= 0.00000000000000E+00
 DEATH    (CANCER STAGE   1, DESTABILIZATION/GATE   1, MUTATION TYPE   1)= 7.10000000000000E-01
 DEATH    (CANCER STAGE   2, DESTABILIZATION/GATE   1, MUTATION TYPE   1)= 7.10000000000000E-01
 MUTATION (CANCER STAGE   0, DESTABILIZATION/GATE   1, MUTATION TYPE   1)= 6.25000312518181E-08
 MUTATION (CANCER STAGE   1, DESTABILIZATION/GATE   1, MUTATION TYPE   1)= 6.25000312518181E-08
 MUTATION (CANCER STAGE   2, DESTABILIZATION/GATE   1, MUTATION TYPE   1)= 6.25000312518181E-08
 AGE INTERVAL: 7.28280000000000E-01-
 -----------------------------------
 GROWTH   (CANCER STAGE   0, DESTABILIZATION/GATE   0, MUTATION TYPE   1)= 0.00000000000000E+00
 GROWTH   (CANCER STAGE   1, DESTABILIZATION/GATE   0, MUTATION TYPE   1)= 1.10000000000000E+00
 GROWTH   (CANCER STAGE   2, DESTABILIZATION/GATE   0, MUTATION TYPE   1)= 1.10000000000000E+00
 DEATH    (CANCER STAGE   0, DESTABILIZATION/GATE   0, MUTATION TYPE   1)= 0.00000000000000E+00
 DEATH    (CANCER STAGE   1, DESTABILIZATION/GATE   0, MUTATION TYPE   1)= 7.10000000000000E-01
 DEATH    (CANCER STAGE   2, DESTABILIZATION/GATE   0, MUTATION TYPE   1)= 7.10000000000000E-01
 MUTATION (CANCER STAGE   0, DESTABILIZATION/GATE   0, MUTATION TYPE   1)= 6.25000006265475E-10
 MUTATION (CANCER STAGE   1, DESTABILIZATION/GATE   0, MUTATION TYPE   1)= 6.25000006265475E-10
 MUTATION (CANCER STAGE   2, DESTABILIZATION/GATE   0, MUTATION TYPE   1)= 6.25000006265475E-10
 GATE-PASS(CANCER STAGE   0, DESTABILIZATION/GATE   0, MUTATION TYPE   1)= 9.33258454012766E-03
 GATE-PASS(CANCER STAGE   1, DESTABILIZATION/GATE   0, MUTATION TYPE   1)= 9.33258454012766E-03
 GATE-PASS(CANCER STAGE   2, DESTABILIZATION/GATE   0, MUTATION TYPE   1)= 9.33258454012766E-03
 GROWTH   (CANCER STAGE   0, DESTABILIZATION/GATE   1, MUTATION TYPE   1)= 0.00000000000000E+00
 GROWTH   (CANCER STAGE   1, DESTABILIZATION/GATE   1, MUTATION TYPE   1)= 1.10000000000000E+00
 GROWTH   (CANCER STAGE   2, DESTABILIZATION/GATE   1, MUTATION TYPE   1)= 1.10000000000000E+00
 DEATH    (CANCER STAGE   0, DESTABILIZATION/GATE   1, MUTATION TYPE   1)= 0.00000000000000E+00
 DEATH    (CANCER STAGE   1, DESTABILIZATION/GATE   1, MUTATION TYPE   1)= 7.10000000000000E-01
 DEATH    (CANCER STAGE   2, DESTABILIZATION/GATE   1, MUTATION TYPE   1)= 7.10000000000000E-01
 MUTATION (CANCER STAGE   0, DESTABILIZATION/GATE   1, MUTATION TYPE   1)= 6.25000312518181E-08
 MUTATION (CANCER STAGE   1, DESTABILIZATION/GATE   1, MUTATION TYPE   1)= 6.25000312518181E-08
 MUTATION (CANCER STAGE   2, DESTABILIZATION/GATE   1, MUTATION TYPE   1)= 6.25000312518181E-08
 AGE INTERVAL: 2.66666666666667E+01-
 -----------------------------------
 GROWTH   (CANCER STAGE   0, DESTABILIZATION/GATE   0, MUTATION TYPE   1)= 0.00000000000000E+00
 GROWTH   (CANCER STAGE   1, DESTABILIZATION/GATE   0, MUTATION TYPE   1)= 1.10000000000000E+00
 GROWTH   (CANCER STAGE   2, DESTABILIZATION/GATE   0, MUTATION TYPE   1)= 1.10000000000000E+00
 DEATH    (CANCER STAGE   0, DESTABILIZATION/GATE   0, MUTATION TYPE   1)= 0.00000000000000E+00
 DEATH    (CANCER STAGE   1, DESTABILIZATION/GATE   0, MUTATION TYPE   1)= 7.10000000000000E-01
 DEATH    (CANCER STAGE   2, DESTABILIZATION/GATE   0, MUTATION TYPE   1)= 7.10000000000000E-01
 MUTATION (CANCER STAGE   0, DESTABILIZATION/GATE   0, MUTATION TYPE   1)= 6.25000030921030E-09
 MUTATION (CANCER STAGE   1, DESTABILIZATION/GATE   0, MUTATION TYPE   1)= 6.25000030921030E-09
 MUTATION (CANCER STAGE   2, DESTABILIZATION/GATE   0, MUTATION TYPE   1)= 6.25000030921030E-09
 GATE-PASS(CANCER STAGE   0, DESTABILIZATION/GATE   0, MUTATION TYPE   1)= 9.33258454012766E-03
 GATE-PASS(CANCER STAGE   1, DESTABILIZATION/GATE   0, MUTATION TYPE   1)= 9.33258454012766E-03
 GATE-PASS(CANCER STAGE   2, DESTABILIZATION/GATE   0, MUTATION TYPE   1)= 9.33258454012766E-03
 GROWTH   (CANCER STAGE   0, DESTABILIZATION/GATE   1, MUTATION TYPE   1)= 0.00000000000000E+00
 GROWTH   (CANCER STAGE   1, DESTABILIZATION/GATE   1, MUTATION TYPE   1)= 1.10000000000000E+00
 GROWTH   (CANCER STAGE   2, DESTABILIZATION/GATE   1, MUTATION TYPE   1)= 1.10000000000000E+00
 DEATH    (CANCER STAGE   0, DESTABILIZATION/GATE   1, MUTATION TYPE   1)= 0.00000000000000E+00
 DEATH    (CANCER STAGE   1, DESTABILIZATION/GATE   1, MUTATION TYPE   1)= 7.10000000000000E-01
 DEATH    (CANCER STAGE   2, DESTABILIZATION/GATE   1, MUTATION TYPE   1)= 7.10000000000000E-01
 MUTATION (CANCER STAGE   0, DESTABILIZATION/GATE   1, MUTATION TYPE   1)= 6.25003125017989E-07
 MUTATION (CANCER STAGE   1, DESTABILIZATION/GATE   1, MUTATION TYPE   1)= 6.25003125017989E-07
 MUTATION (CANCER STAGE   2, DESTABILIZATION/GATE   1, MUTATION TYPE   1)= 6.25003125017989E-07
 AGE INTERVAL: 0.00000000000000E+00-
 -----------------------------------
 AGE INTERVAL: 7.28280000000000E-01-
 -----------------------------------
 AGE INTERVAL: 2.66666666666667E+01-
 -----------------------------------
 AGE 8.00000000000000E+01 INTEGRATED HAZARD 2.55228560089988E-01 HAZARD 3.40847987033824E-02 OK      39 BAD       6 FAIL       0
 CLOCK TIME USED 4.73999999929219E-01 SECONDS
 CPU TIME USED 9.36006000000003E-02 SECONDS
 MINIMISATION ROUTINE FITTERMVKMULTGATESTOCHHAZ REVISED BY M P LITTLE 11 MARCH 2009
 GESTATION LENGTH   0.7283
 CONVERGENCE CRITERION 1.0000E-15 NUMBER OF INTEGRATION STEPS   100
 MINIMUM STEP LENGTH 1.0000E-25 INTEGRATOR SCALING "SMALL AMOUNT" 1.0000E-40
 INTEGRATOR SCALING THRESHOLD 1.0000E+00
 INTEGRATOR TYPE: BULIRSCH-STOER STIFF           
 MODEL  1 SCALING COEFFICIENT 1.00000000000000E+00
 =================================================
 Y(I,J) IN HAZARD THAT ARE SET TO ZERO
 -------------------------------------
 DESTABILIZATION/GATE LEVEL =    0 DESTABILIZATION TYPE =    1
 DESTABILIZATION/GATE LEVEL =    1 DESTABILIZATION TYPE =    1
 AGE INTERVAL: 0.00000000000000E+00-
 -----------------------------------
 GROWTH   (CANCER STAGE   0, DESTABILIZATION/GATE   0, MUTATION TYPE   1)= 2.47457388567015E+01
 GROWTH   (CANCER STAGE   1, DESTABILIZATION/GATE   0, MUTATION TYPE   1)= 1.10000000000000E+00
 GROWTH   (CANCER STAGE   2, DESTABILIZATION/GATE   0, MUTATION TYPE   1)= 1.10000000000000E+00
 DEATH    (CANCER STAGE   0, DESTABILIZATION/GATE   0, MUTATION TYPE   1)= 0.00000000000000E+00
 DEATH    (CANCER STAGE   1, DESTABILIZATION/GATE   0, MUTATION TYPE   1)= 7.10000000000000E-01
 DEATH    (CANCER STAGE   2, DESTABILIZATION/GATE   0, MUTATION TYPE   1)= 7.10000000000000E-01
 MUTATION (CANCER STAGE   0, DESTABILIZATION/GATE   0, MUTATION TYPE   1)= 8.75000008771665E-10
 MUTATION (CANCER STAGE   1, DESTABILIZATION/GATE   0, MUTATION TYPE   1)= 8.75000008771665E-10
 MUTATION (CANCER STAGE   2, DESTABILIZATION/GATE   0, MUTATION TYPE   1)= 8.75000008771665E-10
 GATE-PASS(CANCER STAGE   0, DESTABILIZATION/GATE   0, MUTATION TYPE   1)= 9.33258454012767E-03
 GATE-PASS(CANCER STAGE   1, DESTABILIZATION/GATE   0, MUTATION TYPE   1)= 9.33258454012767E-03
 GATE-PASS(CANCER STAGE   2, DESTABILIZATION/GATE   0, MUTATION TYPE   1)= 9.33258454012767E-03
 GROWTH   (CANCER STAGE   0, DESTABILIZATION/GATE   1, MUTATION TYPE   1)= 2.57457388567015E+01
 GROWTH   (CANCER STAGE   1, DESTABILIZATION/GATE   1, MUTATION TYPE   1)= 1.10000000000000E+00
 GROWTH   (CANCER STAGE   2, DESTABILIZATION/GATE   1, MUTATION TYPE   1)= 1.10000000000000E+00
 DEATH    (CANCER STAGE   0, DESTABILIZATION/GATE   1, MUTATION TYPE   1)= 0.00000000000000E+00
 DEATH    (CANCER STAGE   1, DESTABILIZATION/GATE   1, MUTATION TYPE   1)= 7.10000000000000E-01
 DEATH    (CANCER STAGE   2, DESTABILIZATION/GATE   1, MUTATION TYPE   1)= 7.10000000000000E-01
 MUTATION (CANCER STAGE   0, DESTABILIZATION/GATE   1, MUTATION TYPE   1)= 8.75000437525453E-08
 MUTATION (CANCER STAGE   1, DESTABILIZATION/GATE   1, MUTATION TYPE   1)= 8.75000437525453E-08
 MUTATION (CANCER STAGE   2, DESTABILIZATION/GATE   1, MUTATION TYPE   1)= 8.75000437525453E-08
 AGE INTERVAL: 7.28280000000000E-01-
 -----------------------------------
 GROWTH   (CANCER STAGE   0, DESTABILIZATION/GATE   0, MUTATION TYPE   1)= 0.00000000000000E+00
 GROWTH   (CANCER STAGE   1, DESTABILIZATION/GATE   0, MUTATION TYPE   1)= 1.10000000000000E+00
 GROWTH   (CANCER STAGE   2, DESTABILIZATION/GATE   0, MUTATION TYPE   1)= 1.10000000000000E+00
 DEATH    (CANCER STAGE   0, DESTABILIZATION/GATE   0, MUTATION TYPE   1)= 0.00000000000000E+00
 DEATH    (CANCER STAGE   1, DESTABILIZATION/GATE   0, MUTATION TYPE   1)= 7.10000000000000E-01
 DEATH    (CANCER STAGE   2, DESTABILIZATION/GATE   0, MUTATION TYPE   1)= 7.10000000000000E-01
 MUTATION (CANCER STAGE   0, DESTABILIZATION/GATE   0, MUTATION TYPE   1)= 8.75000008771665E-10
 MUTATION (CANCER STAGE   1, DESTABILIZATION/GATE   0, MUTATION TYPE   1)= 8.75000008771665E-10
 MUTATION (CANCER STAGE   2, DESTABILIZATION/GATE   0, MUTATION TYPE   1)= 8.75000008771665E-10
 GATE-PASS(CANCER STAGE   0, DESTABILIZATION/GATE   0, MUTATION TYPE   1)= 9.33258454012767E-03
 GATE-PASS(CANCER STAGE   1, DESTABILIZATION/GATE   0, MUTATION TYPE   1)= 9.33258454012767E-03
 GATE-PASS(CANCER STAGE   2, DESTABILIZATION/GATE   0, MUTATION TYPE   1)= 9.33258454012767E-03
 GROWTH   (CANCER STAGE   0, DESTABILIZATION/GATE   1, MUTATION TYPE   1)= 0.00000000000000E+00
 GROWTH   (CANCER STAGE   1, DESTABILIZATION/GATE   1, MUTATION TYPE   1)= 1.10000000000000E+00
 GROWTH   (CANCER STAGE   2, DESTABILIZATION/GATE   1, MUTATION TYPE   1)= 1.10000000000000E+00
 DEATH    (CANCER STAGE   0, DESTABILIZATION/GATE   1, MUTATION TYPE   1)= 0.00000000000000E+00
 DEATH    (CANCER STAGE   1, DESTABILIZATION/GATE   1, MUTATION TYPE   1)= 7.10000000000000E-01
 DEATH    (CANCER STAGE   2, DESTABILIZATION/GATE   1, MUTATION TYPE   1)= 7.10000000000000E-01
 MUTATION (CANCER STAGE   0, DESTABILIZATION/GATE   1, MUTATION TYPE   1)= 8.75000437525453E-08
 MUTATION (CANCER STAGE   1, DESTABILIZATION/GATE   1, MUTATION TYPE   1)= 8.75000437525453E-08
 MUTATION (CANCER STAGE   2, DESTABILIZATION/GATE   1, MUTATION TYPE   1)= 8.75000437525453E-08
 AGE INTERVAL: 2.66666666666667E+01-
 -----------------------------------
 GROWTH   (CANCER STAGE   0, DESTABILIZATION/GATE   0, MUTATION TYPE   1)= 0.00000000000000E+00
 GROWTH   (CANCER STAGE   1, DESTABILIZATION/GATE   0, MUTATION TYPE   1)= 1.10000000000000E+00
 GROWTH   (CANCER STAGE   2, DESTABILIZATION/GATE   0, MUTATION TYPE   1)= 1.10000000000000E+00
 DEATH    (CANCER STAGE   0, DESTABILIZATION/GATE   0, MUTATION TYPE   1)= 0.00000000000000E+00
 DEATH    (CANCER STAGE   1, DESTABILIZATION/GATE   0, MUTATION TYPE   1)= 7.10000000000000E-01
 DEATH    (CANCER STAGE   2, DESTABILIZATION/GATE   0, MUTATION TYPE   1)= 7.10000000000000E-01
 MUTATION (CANCER STAGE   0, DESTABILIZATION/GATE   0, MUTATION TYPE   1)= 8.75000008771665E-10
 MUTATION (CANCER STAGE   1, DESTABILIZATION/GATE   0, MUTATION TYPE   1)= 8.75000008771665E-10
 MUTATION (CANCER STAGE   2, DESTABILIZATION/GATE   0, MUTATION TYPE   1)= 8.75000008771665E-10
 GATE-PASS(CANCER STAGE   0, DESTABILIZATION/GATE   0, MUTATION TYPE   1)= 9.33258454012767E-03
 GATE-PASS(CANCER STAGE   1, DESTABILIZATION/GATE   0, MUTATION TYPE   1)= 9.33258454012767E-03
 GATE-PASS(CANCER STAGE   2, DESTABILIZATION/GATE   0, MUTATION TYPE   1)= 9.33258454012767E-03
 GROWTH   (CANCER STAGE   0, DESTABILIZATION/GATE   1, MUTATION TYPE   1)= 0.00000000000000E+00
 GROWTH   (CANCER STAGE   1, DESTABILIZATION/GATE   1, MUTATION TYPE   1)= 1.10000000000000E+00
 GROWTH   (CANCER STAGE   2, DESTABILIZATION/GATE   1, MUTATION TYPE   1)= 1.10000000000000E+00
 DEATH    (CANCER STAGE   0, DESTABILIZATION/GATE   1, MUTATION TYPE   1)= 0.00000000000000E+00
 DEATH    (CANCER STAGE   1, DESTABILIZATION/GATE   1, MUTATION TYPE   1)= 7.10000000000000E-01
 DEATH    (CANCER STAGE   2, DESTABILIZATION/GATE   1, MUTATION TYPE   1)= 7.10000000000000E-01
 MUTATION (CANCER STAGE   0, DESTABILIZATION/GATE   1, MUTATION TYPE   1)= 8.75000437525453E-08
 MUTATION (CANCER STAGE   1, DESTABILIZATION/GATE   1, MUTATION TYPE   1)= 8.75000437525453E-08
 MUTATION (CANCER STAGE   2, DESTABILIZATION/GATE   1, MUTATION TYPE   1)= 8.75000437525453E-08
 AGE INTERVAL: 0.00000000000000E+00-
 -----------------------------------
 AGE INTERVAL: 7.28280000000000E-01-
 -----------------------------------
 AGE INTERVAL: 2.66666666666667E+01-
 -----------------------------------
 AGE 8.00000000000000E+01 INTEGRATED HAZARD 9.90418997238034E-01 HAZARD 9.09601402615220E-02 OK      39 BAD      11 FAIL       0
 CLOCK TIME USED 4.62000000057742E-01 SECONDS
 CPU TIME USED 7.80004999999999E-02 SECONDS
 MINIMISATION ROUTINE FITTERMVKMULTGATESTOCHHAZ REVISED BY M P LITTLE 11 MARCH 2009
 GESTATION LENGTH   0.7283
 CONVERGENCE CRITERION 1.0000E-15 NUMBER OF INTEGRATION STEPS   100
 MINIMUM STEP LENGTH 1.0000E-25 INTEGRATOR SCALING "SMALL AMOUNT" 1.0000E-40
 INTEGRATOR SCALING THRESHOLD 1.0000E+00
 INTEGRATOR TYPE: BULIRSCH-STOER STIFF           
 MODEL  1 SCALING COEFFICIENT 1.00000000000000E+00
 =================================================
 Y(I,J) IN HAZARD THAT ARE SET TO ZERO
 -------------------------------------
 DESTABILIZATION/GATE LEVEL =    0 DESTABILIZATION TYPE =    1
 DESTABILIZATION/GATE LEVEL =    1 DESTABILIZATION TYPE =    1
 AGE INTERVAL: 0.00000000000000E+00-
 -----------------------------------
 GROWTH   (CANCER STAGE   0, DESTABILIZATION/GATE   0, MUTATION TYPE   1)= 2.47457388567015E+01
 GROWTH   (CANCER STAGE   1, DESTABILIZATION/GATE   0, MUTATION TYPE   1)= 1.10000000000000E+00
 GROWTH   (CANCER STAGE   2, DESTABILIZATION/GATE   0, MUTATION TYPE   1)= 1.10000000000000E+00
 DEATH    (CANCER STAGE   0, DESTABILIZATION/GATE   0, MUTATION TYPE   1)= 0.00000000000000E+00
 DEATH    (CANCER STAGE   1, DESTABILIZATION/GATE   0, MUTATION TYPE   1)= 7.10000000000000E-01
 DEATH    (CANCER STAGE   2, DESTABILIZATION/GATE   0, MUTATION TYPE   1)= 7.10000000000000E-01
 MUTATION (CANCER STAGE   0, DESTABILIZATION/GATE   0, MUTATION TYPE   1)= 8.75000008771665E-10
 MUTATION (CANCER STAGE   1, DESTABILIZATION/GATE   0, MUTATION TYPE   1)= 8.75000008771665E-10
 MUTATION (CANCER STAGE   2, DESTABILIZATION/GATE   0, MUTATION TYPE   1)= 8.75000008771665E-10
 GATE-PASS(CANCER STAGE   0, DESTABILIZATION/GATE   0, MUTATION TYPE   1)= 9.33258454012767E-03
 GATE-PASS(CANCER STAGE   1, DESTABILIZATION/GATE   0, MUTATION TYPE   1)= 9.33258454012767E-03
 GATE-PASS(CANCER STAGE   2, DESTABILIZATION/GATE   0, MUTATION TYPE   1)= 9.33258454012767E-03
 GROWTH   (CANCER STAGE   0, DESTABILIZATION/GATE   1, MUTATION TYPE   1)= 2.57457388567015E+01
 GROWTH   (CANCER STAGE   1, DESTABILIZATION/GATE   1, MUTATION TYPE   1)= 1.10000000000000E+00
 GROWTH   (CANCER STAGE   2, DESTABILIZATION/GATE   1, MUTATION TYPE   1)= 1.10000000000000E+00
 DEATH    (CANCER STAGE   0, DESTABILIZATION/GATE   1, MUTATION TYPE   1)= 0.00000000000000E+00
 DEATH    (CANCER STAGE   1, DESTABILIZATION/GATE   1, MUTATION TYPE   1)= 7.10000000000000E-01
 DEATH    (CANCER STAGE   2, DESTABILIZATION/GATE   1, MUTATION TYPE   1)= 7.10000000000000E-01
 MUTATION (CANCER STAGE   0, DESTABILIZATION/GATE   1, MUTATION TYPE   1)= 8.75000437525453E-08
 MUTATION (CANCER STAGE   1, DESTABILIZATION/GATE   1, MUTATION TYPE   1)= 8.75000437525453E-08
 MUTATION (CANCER STAGE   2, DESTABILIZATION/GATE   1, MUTATION TYPE   1)= 8.75000437525453E-08
 AGE INTERVAL: 7.28280000000000E-01-
 -----------------------------------
 GROWTH   (CANCER STAGE   0, DESTABILIZATION/GATE   0, MUTATION TYPE   1)= 0.00000000000000E+00
 GROWTH   (CANCER STAGE   1, DESTABILIZATION/GATE   0, MUTATION TYPE   1)= 1.10000000000000E+00
 GROWTH   (CANCER STAGE   2, DESTABILIZATION/GATE   0, MUTATION TYPE   1)= 1.10000000000000E+00
 DEATH    (CANCER STAGE   0, DESTABILIZATION/GATE   0, MUTATION TYPE   1)= 0.00000000000000E+00
 DEATH    (CANCER STAGE   1, DESTABILIZATION/GATE   0, MUTATION TYPE   1)= 7.10000000000000E-01
 DEATH    (CANCER STAGE   2, DESTABILIZATION/GATE   0, MUTATION TYPE   1)= 7.10000000000000E-01
 MUTATION (CANCER STAGE   0, DESTABILIZATION/GATE   0, MUTATION TYPE   1)= 8.75000008771665E-10
 MUTATION (CANCER STAGE   1, DESTABILIZATION/GATE   0, MUTATION TYPE   1)= 8.75000008771665E-10
 MUTATION (CANCER STAGE   2, DESTABILIZATION/GATE   0, MUTATION TYPE   1)= 8.75000008771665E-10
 GATE-PASS(CANCER STAGE   0, DESTABILIZATION/GATE   0, MUTATION TYPE   1)= 9.33258454012767E-03
 GATE-PASS(CANCER STAGE   1, DESTABILIZATION/GATE   0, MUTATION TYPE   1)= 9.33258454012767E-03
 GATE-PASS(CANCER STAGE   2, DESTABILIZATION/GATE   0, MUTATION TYPE   1)= 9.33258454012767E-03
 GROWTH   (CANCER STAGE   0, DESTABILIZATION/GATE   1, MUTATION TYPE   1)= 0.00000000000000E+00
 GROWTH   (CANCER STAGE   1, DESTABILIZATION/GATE   1, MUTATION TYPE   1)= 1.10000000000000E+00
 GROWTH   (CANCER STAGE   2, DESTABILIZATION/GATE   1, MUTATION TYPE   1)= 1.10000000000000E+00
 DEATH    (CANCER STAGE   0, DESTABILIZATION/GATE   1, MUTATION TYPE   1)= 0.00000000000000E+00
 DEATH    (CANCER STAGE   1, DESTABILIZATION/GATE   1, MUTATION TYPE   1)= 7.10000000000000E-01
 DEATH    (CANCER STAGE   2, DESTABILIZATION/GATE   1, MUTATION TYPE   1)= 7.10000000000000E-01
 MUTATION (CANCER STAGE   0, DESTABILIZATION/GATE   1, MUTATION TYPE   1)= 8.75000437525453E-08
 MUTATION (CANCER STAGE   1, DESTABILIZATION/GATE   1, MUTATION TYPE   1)= 8.75000437525453E-08
 MUTATION (CANCER STAGE   2, DESTABILIZATION/GATE   1, MUTATION TYPE   1)= 8.75000437525453E-08
 AGE INTERVAL: 2.66666666666667E+01-
 -----------------------------------
 GROWTH   (CANCER STAGE   0, DESTABILIZATION/GATE   0, MUTATION TYPE   1)= 0.00000000000000E+00
 GROWTH   (CANCER STAGE   1, DESTABILIZATION/GATE   0, MUTATION TYPE   1)= 1.10000000000000E+00
 GROWTH   (CANCER STAGE   2, DESTABILIZATION/GATE   0, MUTATION TYPE   1)= 1.10000000000000E+00
 DEATH    (CANCER STAGE   0, DESTABILIZATION/GATE   0, MUTATION TYPE   1)= 0.00000000000000E+00
 DEATH    (CANCER STAGE   1, DESTABILIZATION/GATE   0, MUTATION TYPE   1)= 7.10000000000000E-01
 DEATH    (CANCER STAGE   2, DESTABILIZATION/GATE   0, MUTATION TYPE   1)= 7.10000000000000E-01
 MUTATION (CANCER STAGE   0, DESTABILIZATION/GATE   0, MUTATION TYPE   1)= 1.05000000574733E-09
 MUTATION (CANCER STAGE   1, DESTABILIZATION/GATE   0, MUTATION TYPE   1)= 1.05000000574733E-09
 MUTATION (CANCER STAGE   2, DESTABILIZATION/GATE   0, MUTATION TYPE   1)= 1.05000000574733E-09
 GATE-PASS(CANCER STAGE   0, DESTABILIZATION/GATE   0, MUTATION TYPE   1)= 9.33258454012767E-03
 GATE-PASS(CANCER STAGE   1, DESTABILIZATION/GATE   0, MUTATION TYPE   1)= 9.33258454012767E-03
 GATE-PASS(CANCER STAGE   2, DESTABILIZATION/GATE   0, MUTATION TYPE   1)= 9.33258454012767E-03
 GROWTH   (CANCER STAGE   0, DESTABILIZATION/GATE   1, MUTATION TYPE   1)= 0.00000000000000E+00
 GROWTH   (CANCER STAGE   1, DESTABILIZATION/GATE   1, MUTATION TYPE   1)= 1.10000000000000E+00
 GROWTH   (CANCER STAGE   2, DESTABILIZATION/GATE   1, MUTATION TYPE   1)= 1.10000000000000E+00
 DEATH    (CANCER STAGE   0, DESTABILIZATION/GATE   1, MUTATION TYPE   1)= 0.00000000000000E+00
 DEATH    (CANCER STAGE   1, DESTABILIZATION/GATE   1, MUTATION TYPE   1)= 7.10000000000000E-01
 DEATH    (CANCER STAGE   2, DESTABILIZATION/GATE   1, MUTATION TYPE   1)= 7.10000000000000E-01
 MUTATION (CANCER STAGE   0, DESTABILIZATION/GATE   1, MUTATION TYPE   1)= 1.05000063003070E-07
 MUTATION (CANCER STAGE   1, DESTABILIZATION/GATE   1, MUTATION TYPE   1)= 1.05000063003070E-07
 MUTATION (CANCER STAGE   2, DESTABILIZATION/GATE   1, MUTATION TYPE   1)= 1.05000063003070E-07
 AGE INTERVAL: 0.00000000000000E+00-
 -----------------------------------
 AGE INTERVAL: 7.28280000000000E-01-
 -----------------------------------
 AGE INTERVAL: 2.66666666666667E+01-
 -----------------------------------
 AGE 8.00000000000000E+01 INTEGRATED HAZARD 1.07190954885600E+00 HAZARD 8.99433826784809E-02 OK      37 BAD      12 FAIL       0
 CLOCK TIME USED 4.79999999981374E-01 SECONDS
 CPU TIME USED 7.80004999999999E-02 SECONDS
 MINIMISATION ROUTINE FITTERMVKMULTGATESTOCHHAZ REVISED BY M P LITTLE 11 MARCH 2009
 GESTATION LENGTH   0.7283
 CONVERGENCE CRITERION 1.0000E-15 NUMBER OF INTEGRATION STEPS   100
 MINIMUM STEP LENGTH 1.0000E-25 INTEGRATOR SCALING "SMALL AMOUNT" 1.0000E-40
 INTEGRATOR SCALING THRESHOLD 1.0000E+00
 INTEGRATOR TYPE: BULIRSCH-STOER STIFF           
 MODEL  1 SCALING COEFFICIENT 1.00000000000000E+00
 =================================================
 Y(I,J) IN HAZARD THAT ARE SET TO ZERO
 -------------------------------------
 DESTABILIZATION/GATE LEVEL =    0 DESTABILIZATION TYPE =    1
 DESTABILIZATION/GATE LEVEL =    1 DESTABILIZATION TYPE =    1
 AGE INTERVAL: 0.00000000000000E+00-
 -----------------------------------
 GROWTH   (CANCER STAGE   0, DESTABILIZATION/GATE   0, MUTATION TYPE   1)= 2.47457388567015E+01
 GROWTH   (CANCER STAGE   1, DESTABILIZATION/GATE   0, MUTATION TYPE   1)= 1.10000000000000E+00
 GROWTH   (CANCER STAGE   2, DESTABILIZATION/GATE   0, MUTATION TYPE   1)= 1.10000000000000E+00
 DEATH    (CANCER STAGE   0, DESTABILIZATION/GATE   0, MUTATION TYPE   1)= 0.00000000000000E+00
 DEATH    (CANCER STAGE   1, DESTABILIZATION/GATE   0, MUTATION TYPE   1)= 7.10000000000000E-01
 DEATH    (CANCER STAGE   2, DESTABILIZATION/GATE   0, MUTATION TYPE   1)= 7.10000000000000E-01
 MUTATION (CANCER STAGE   0, DESTABILIZATION/GATE   0, MUTATION TYPE   1)= 8.75000008771665E-10
 MUTATION (CANCER STAGE   1, DESTABILIZATION/GATE   0, MUTATION TYPE   1)= 8.75000008771665E-10
 MUTATION (CANCER STAGE   2, DESTABILIZATION/GATE   0, MUTATION TYPE   1)= 8.75000008771665E-10
 GATE-PASS(CANCER STAGE   0, DESTABILIZATION/GATE   0, MUTATION TYPE   1)= 9.33258454012767E-03
 GATE-PASS(CANCER STAGE   1, DESTABILIZATION/GATE   0, MUTATION TYPE   1)= 9.33258454012767E-03
 GATE-PASS(CANCER STAGE   2, DESTABILIZATION/GATE   0, MUTATION TYPE   1)= 9.33258454012767E-03
 GROWTH   (CANCER STAGE   0, DESTABILIZATION/GATE   1, MUTATION TYPE   1)= 2.57457388567015E+01
 GROWTH   (CANCER STAGE   1, DESTABILIZATION/GATE   1, MUTATION TYPE   1)= 1.10000000000000E+00
 GROWTH   (CANCER STAGE   2, DESTABILIZATION/GATE   1, MUTATION TYPE   1)= 1.10000000000000E+00
 DEATH    (CANCER STAGE   0, DESTABILIZATION/GATE   1, MUTATION TYPE   1)= 0.00000000000000E+00
 DEATH    (CANCER STAGE   1, DESTABILIZATION/GATE   1, MUTATION TYPE   1)= 7.10000000000000E-01
 DEATH    (CANCER STAGE   2, DESTABILIZATION/GATE   1, MUTATION TYPE   1)= 7.10000000000000E-01
 MUTATION (CANCER STAGE   0, DESTABILIZATION/GATE   1, MUTATION TYPE   1)= 8.75000437525453E-08
 MUTATION (CANCER STAGE   1, DESTABILIZATION/GATE   1, MUTATION TYPE   1)= 8.75000437525453E-08
 MUTATION (CANCER STAGE   2, DESTABILIZATION/GATE   1, MUTATION TYPE   1)= 8.75000437525453E-08
 AGE INTERVAL: 7.28280000000000E-01-
 -----------------------------------
 GROWTH   (CANCER STAGE   0, DESTABILIZATION/GATE   0, MUTATION TYPE   1)= 0.00000000000000E+00
 GROWTH   (CANCER STAGE   1, DESTABILIZATION/GATE   0, MUTATION TYPE   1)= 1.10000000000000E+00
 GROWTH   (CANCER STAGE   2, DESTABILIZATION/GATE   0, MUTATION TYPE   1)= 1.10000000000000E+00
 DEATH    (CANCER STAGE   0, DESTABILIZATION/GATE   0, MUTATION TYPE   1)= 0.00000000000000E+00
 DEATH    (CANCER STAGE   1, DESTABILIZATION/GATE   0, MUTATION TYPE   1)= 7.10000000000000E-01
 DEATH    (CANCER STAGE   2, DESTABILIZATION/GATE   0, MUTATION TYPE   1)= 7.10000000000000E-01
 MUTATION (CANCER STAGE   0, DESTABILIZATION/GATE   0, MUTATION TYPE   1)= 8.75000008771665E-10
 MUTATION (CANCER STAGE   1, DESTABILIZATION/GATE   0, MUTATION TYPE   1)= 8.75000008771665E-10
 MUTATION (CANCER STAGE   2, DESTABILIZATION/GATE   0, MUTATION TYPE   1)= 8.75000008771665E-10
 GATE-PASS(CANCER STAGE   0, DESTABILIZATION/GATE   0, MUTATION TYPE   1)= 9.33258454012767E-03
 GATE-PASS(CANCER STAGE   1, DESTABILIZATION/GATE   0, MUTATION TYPE   1)= 9.33258454012767E-03
 GATE-PASS(CANCER STAGE   2, DESTABILIZATION/GATE   0, MUTATION TYPE   1)= 9.33258454012767E-03
 GROWTH   (CANCER STAGE   0, DESTABILIZATION/GATE   1, MUTATION TYPE   1)= 0.00000000000000E+00
 GROWTH   (CANCER STAGE   1, DESTABILIZATION/GATE   1, MUTATION TYPE   1)= 1.10000000000000E+00
 GROWTH   (CANCER STAGE   2, DESTABILIZATION/GATE   1, MUTATION TYPE   1)= 1.10000000000000E+00
 DEATH    (CANCER STAGE   0, DESTABILIZATION/GATE   1, MUTATION TYPE   1)= 0.00000000000000E+00
 DEATH    (CANCER STAGE   1, DESTABILIZATION/GATE   1, MUTATION TYPE   1)= 7.10000000000000E-01
 DEATH    (CANCER STAGE   2, DESTABILIZATION/GATE   1, MUTATION TYPE   1)= 7.10000000000000E-01
 MUTATION (CANCER STAGE   0, DESTABILIZATION/GATE   1, MUTATION TYPE   1)= 8.75000437525453E-08
 MUTATION (CANCER STAGE   1, DESTABILIZATION/GATE   1, MUTATION TYPE   1)= 8.75000437525453E-08
 MUTATION (CANCER STAGE   2, DESTABILIZATION/GATE   1, MUTATION TYPE   1)= 8.75000437525453E-08
 AGE INTERVAL: 2.66666666666667E+01-
 -----------------------------------
 GROWTH   (CANCER STAGE   0, DESTABILIZATION/GATE   0, MUTATION TYPE   1)= 0.00000000000000E+00
 GROWTH   (CANCER STAGE   1, DESTABILIZATION/GATE   0, MUTATION TYPE   1)= 1.10000000000000E+00
 GROWTH   (CANCER STAGE   2, DESTABILIZATION/GATE   0, MUTATION TYPE   1)= 1.10000000000000E+00
 DEATH    (CANCER STAGE   0, DESTABILIZATION/GATE   0, MUTATION TYPE   1)= 0.00000000000000E+00
 DEATH    (CANCER STAGE   1, DESTABILIZATION/GATE   0, MUTATION TYPE   1)= 7.10000000000000E-01
 DEATH    (CANCER STAGE   2, DESTABILIZATION/GATE   0, MUTATION TYPE   1)= 7.10000000000000E-01
 MUTATION (CANCER STAGE   0, DESTABILIZATION/GATE   0, MUTATION TYPE   1)= 1.31250001158152E-09
 MUTATION (CANCER STAGE   1, DESTABILIZATION/GATE   0, MUTATION TYPE   1)= 1.31250001158152E-09
 MUTATION (CANCER STAGE   2, DESTABILIZATION/GATE   0, MUTATION TYPE   1)= 1.31250001158152E-09
 GATE-PASS(CANCER STAGE   0, DESTABILIZATION/GATE   0, MUTATION TYPE   1)= 9.33258454012767E-03
 GATE-PASS(CANCER STAGE   1, DESTABILIZATION/GATE   0, MUTATION TYPE   1)= 9.33258454012767E-03
 GATE-PASS(CANCER STAGE   2, DESTABILIZATION/GATE   0, MUTATION TYPE   1)= 9.33258454012767E-03
 GROWTH   (CANCER STAGE   0, DESTABILIZATION/GATE   1, MUTATION TYPE   1)= 0.00000000000000E+00
 GROWTH   (CANCER STAGE   1, DESTABILIZATION/GATE   1, MUTATION TYPE   1)= 1.10000000000000E+00
 GROWTH   (CANCER STAGE   2, DESTABILIZATION/GATE   1, MUTATION TYPE   1)= 1.10000000000000E+00
 DEATH    (CANCER STAGE   0, DESTABILIZATION/GATE   1, MUTATION TYPE   1)= 0.00000000000000E+00
 DEATH    (CANCER STAGE   1, DESTABILIZATION/GATE   1, MUTATION TYPE   1)= 7.10000000000000E-01
 DEATH    (CANCER STAGE   2, DESTABILIZATION/GATE   1, MUTATION TYPE   1)= 7.10000000000000E-01
 MUTATION (CANCER STAGE   0, DESTABILIZATION/GATE   1, MUTATION TYPE   1)= 1.31250098436515E-07
 MUTATION (CANCER STAGE   1, DESTABILIZATION/GATE   1, MUTATION TYPE   1)= 1.31250098436515E-07
 MUTATION (CANCER STAGE   2, DESTABILIZATION/GATE   1, MUTATION TYPE   1)= 1.31250098436515E-07
 AGE INTERVAL: 0.00000000000000E+00-
 -----------------------------------
 AGE INTERVAL: 7.28280000000000E-01-
 -----------------------------------
 AGE INTERVAL: 2.66666666666667E+01-
 -----------------------------------
 AGE 8.00000000000000E+01 INTEGRATED HAZARD 1.17057938799576E+00 HAZARD 8.84558099976641E-02 OK      39 BAD      13 FAIL       0
 CLOCK TIME USED 4.69999999972060E-01 SECONDS
 CPU TIME USED 7.80004999999999E-02 SECONDS
 MINIMISATION ROUTINE FITTERMVKMULTGATESTOCHHAZ REVISED BY M P LITTLE 11 MARCH 2009
 GESTATION LENGTH   0.7283
 CONVERGENCE CRITERION 1.0000E-15 NUMBER OF INTEGRATION STEPS   100
 MINIMUM STEP LENGTH 1.0000E-25 INTEGRATOR SCALING "SMALL AMOUNT" 1.0000E-40
 INTEGRATOR SCALING THRESHOLD 1.0000E+00
 INTEGRATOR TYPE: BULIRSCH-STOER STIFF           
 MODEL  1 SCALING COEFFICIENT 1.00000000000000E+00
 =================================================
 Y(I,J) IN HAZARD THAT ARE SET TO ZERO
 -------------------------------------
 DESTABILIZATION/GATE LEVEL =    0 DESTABILIZATION TYPE =    1
 DESTABILIZATION/GATE LEVEL =    1 DESTABILIZATION TYPE =    1
 AGE INTERVAL: 0.00000000000000E+00-
 -----------------------------------
 GROWTH   (CANCER STAGE   0, DESTABILIZATION/GATE   0, MUTATION TYPE   1)= 2.47457388567015E+01
 GROWTH   (CANCER STAGE   1, DESTABILIZATION/GATE   0, MUTATION TYPE   1)= 1.10000000000000E+00
 GROWTH   (CANCER STAGE   2, DESTABILIZATION/GATE   0, MUTATION TYPE   1)= 1.10000000000000E+00
 DEATH    (CANCER STAGE   0, DESTABILIZATION/GATE   0, MUTATION TYPE   1)= 0.00000000000000E+00
 DEATH    (CANCER STAGE   1, DESTABILIZATION/GATE   0, MUTATION TYPE   1)= 7.10000000000000E-01
 DEATH    (CANCER STAGE   2, DESTABILIZATION/GATE   0, MUTATION TYPE   1)= 7.10000000000000E-01
 MUTATION (CANCER STAGE   0, DESTABILIZATION/GATE   0, MUTATION TYPE   1)= 8.75000008771665E-10
 MUTATION (CANCER STAGE   1, DESTABILIZATION/GATE   0, MUTATION TYPE   1)= 8.75000008771665E-10
 MUTATION (CANCER STAGE   2, DESTABILIZATION/GATE   0, MUTATION TYPE   1)= 8.75000008771665E-10
 GATE-PASS(CANCER STAGE   0, DESTABILIZATION/GATE   0, MUTATION TYPE   1)= 9.33258454012767E-03
 GATE-PASS(CANCER STAGE   1, DESTABILIZATION/GATE   0, MUTATION TYPE   1)= 9.33258454012767E-03
 GATE-PASS(CANCER STAGE   2, DESTABILIZATION/GATE   0, MUTATION TYPE   1)= 9.33258454012767E-03
 GROWTH   (CANCER STAGE   0, DESTABILIZATION/GATE   1, MUTATION TYPE   1)= 2.57457388567015E+01
 GROWTH   (CANCER STAGE   1, DESTABILIZATION/GATE   1, MUTATION TYPE   1)= 1.10000000000000E+00
 GROWTH   (CANCER STAGE   2, DESTABILIZATION/GATE   1, MUTATION TYPE   1)= 1.10000000000000E+00
 DEATH    (CANCER STAGE   0, DESTABILIZATION/GATE   1, MUTATION TYPE   1)= 0.00000000000000E+00
 DEATH    (CANCER STAGE   1, DESTABILIZATION/GATE   1, MUTATION TYPE   1)= 7.10000000000000E-01
 DEATH    (CANCER STAGE   2, DESTABILIZATION/GATE   1, MUTATION TYPE   1)= 7.10000000000000E-01
 MUTATION (CANCER STAGE   0, DESTABILIZATION/GATE   1, MUTATION TYPE   1)= 8.75000437525453E-08
 MUTATION (CANCER STAGE   1, DESTABILIZATION/GATE   1, MUTATION TYPE   1)= 8.75000437525453E-08
 MUTATION (CANCER STAGE   2, DESTABILIZATION/GATE   1, MUTATION TYPE   1)= 8.75000437525453E-08
 AGE INTERVAL: 7.28280000000000E-01-
 -----------------------------------
 GROWTH   (CANCER STAGE   0, DESTABILIZATION/GATE   0, MUTATION TYPE   1)= 0.00000000000000E+00
 GROWTH   (CANCER STAGE   1, DESTABILIZATION/GATE   0, MUTATION TYPE   1)= 1.10000000000000E+00
 GROWTH   (CANCER STAGE   2, DESTABILIZATION/GATE   0, MUTATION TYPE   1)= 1.10000000000000E+00
 DEATH    (CANCER STAGE   0, DESTABILIZATION/GATE   0, MUTATION TYPE   1)= 0.00000000000000E+00
 DEATH    (CANCER STAGE   1, DESTABILIZATION/GATE   0, MUTATION TYPE   1)= 7.10000000000000E-01
 DEATH    (CANCER STAGE   2, DESTABILIZATION/GATE   0, MUTATION TYPE   1)= 7.10000000000000E-01
 MUTATION (CANCER STAGE   0, DESTABILIZATION/GATE   0, MUTATION TYPE   1)= 8.75000008771665E-10
 MUTATION (CANCER STAGE   1, DESTABILIZATION/GATE   0, MUTATION TYPE   1)= 8.75000008771665E-10
 MUTATION (CANCER STAGE   2, DESTABILIZATION/GATE   0, MUTATION TYPE   1)= 8.75000008771665E-10
 GATE-PASS(CANCER STAGE   0, DESTABILIZATION/GATE   0, MUTATION TYPE   1)= 9.33258454012767E-03
 GATE-PASS(CANCER STAGE   1, DESTABILIZATION/GATE   0, MUTATION TYPE   1)= 9.33258454012767E-03
 GATE-PASS(CANCER STAGE   2, DESTABILIZATION/GATE   0, MUTATION TYPE   1)= 9.33258454012767E-03
 GROWTH   (CANCER STAGE   0, DESTABILIZATION/GATE   1, MUTATION TYPE   1)= 0.00000000000000E+00
 GROWTH   (CANCER STAGE   1, DESTABILIZATION/GATE   1, MUTATION TYPE   1)= 1.10000000000000E+00
 GROWTH   (CANCER STAGE   2, DESTABILIZATION/GATE   1, MUTATION TYPE   1)= 1.10000000000000E+00
 DEATH    (CANCER STAGE   0, DESTABILIZATION/GATE   1, MUTATION TYPE   1)= 0.00000000000000E+00
 DEATH    (CANCER STAGE   1, DESTABILIZATION/GATE   1, MUTATION TYPE   1)= 7.10000000000000E-01
 DEATH    (CANCER STAGE   2, DESTABILIZATION/GATE   1, MUTATION TYPE   1)= 7.10000000000000E-01
 MUTATION (CANCER STAGE   0, DESTABILIZATION/GATE   1, MUTATION TYPE   1)= 8.75000437525453E-08
 MUTATION (CANCER STAGE   1, DESTABILIZATION/GATE   1, MUTATION TYPE   1)= 8.75000437525453E-08
 MUTATION (CANCER STAGE   2, DESTABILIZATION/GATE   1, MUTATION TYPE   1)= 8.75000437525453E-08
 AGE INTERVAL: 2.66666666666667E+01-
 -----------------------------------
 GROWTH   (CANCER STAGE   0, DESTABILIZATION/GATE   0, MUTATION TYPE   1)= 0.00000000000000E+00
 GROWTH   (CANCER STAGE   1, DESTABILIZATION/GATE   0, MUTATION TYPE   1)= 1.10000000000000E+00
 GROWTH   (CANCER STAGE   2, DESTABILIZATION/GATE   0, MUTATION TYPE   1)= 1.10000000000000E+00
 DEATH    (CANCER STAGE   0, DESTABILIZATION/GATE   0, MUTATION TYPE   1)= 0.00000000000000E+00
 DEATH    (CANCER STAGE   1, DESTABILIZATION/GATE   0, MUTATION TYPE   1)= 7.10000000000000E-01
 DEATH    (CANCER STAGE   2, DESTABILIZATION/GATE   0, MUTATION TYPE   1)= 7.10000000000000E-01
 MUTATION (CANCER STAGE   0, DESTABILIZATION/GATE   0, MUTATION TYPE   1)= 1.75000001657888E-09
 MUTATION (CANCER STAGE   1, DESTABILIZATION/GATE   0, MUTATION TYPE   1)= 1.75000001657888E-09
 MUTATION (CANCER STAGE   2, DESTABILIZATION/GATE   0, MUTATION TYPE   1)= 1.75000001657888E-09
 GATE-PASS(CANCER STAGE   0, DESTABILIZATION/GATE   0, MUTATION TYPE   1)= 9.33258454012767E-03
 GATE-PASS(CANCER STAGE   1, DESTABILIZATION/GATE   0, MUTATION TYPE   1)= 9.33258454012767E-03
 GATE-PASS(CANCER STAGE   2, DESTABILIZATION/GATE   0, MUTATION TYPE   1)= 9.33258454012767E-03
 GROWTH   (CANCER STAGE   0, DESTABILIZATION/GATE   1, MUTATION TYPE   1)= 0.00000000000000E+00
 GROWTH   (CANCER STAGE   1, DESTABILIZATION/GATE   1, MUTATION TYPE   1)= 1.10000000000000E+00
 GROWTH   (CANCER STAGE   2, DESTABILIZATION/GATE   1, MUTATION TYPE   1)= 1.10000000000000E+00
 DEATH    (CANCER STAGE   0, DESTABILIZATION/GATE   1, MUTATION TYPE   1)= 0.00000000000000E+00
 DEATH    (CANCER STAGE   1, DESTABILIZATION/GATE   1, MUTATION TYPE   1)= 7.10000000000000E-01
 DEATH    (CANCER STAGE   2, DESTABILIZATION/GATE   1, MUTATION TYPE   1)= 7.10000000000000E-01
 MUTATION (CANCER STAGE   0, DESTABILIZATION/GATE   1, MUTATION TYPE   1)= 1.75000174995551E-07
 MUTATION (CANCER STAGE   1, DESTABILIZATION/GATE   1, MUTATION TYPE   1)= 1.75000174995551E-07
 MUTATION (CANCER STAGE   2, DESTABILIZATION/GATE   1, MUTATION TYPE   1)= 1.75000174995551E-07
 AGE INTERVAL: 0.00000000000000E+00-
 -----------------------------------
 AGE INTERVAL: 7.28280000000000E-01-
 -----------------------------------
 AGE INTERVAL: 2.66666666666667E+01-
 -----------------------------------
 AGE 8.00000000000000E+01 INTEGRATED HAZARD 1.29582775227544E+00 HAZARD 8.67597386670237E-02 OK      40 BAD      11 FAIL       0
 CLOCK TIME USED 4.06999999890104E-01 SECONDS
 CPU TIME USED 6.24004000000000E-02 SECONDS
 MINIMISATION ROUTINE FITTERMVKMULTGATESTOCHHAZ REVISED BY M P LITTLE 11 MARCH 2009
 GESTATION LENGTH   0.7283
 CONVERGENCE CRITERION 1.0000E-15 NUMBER OF INTEGRATION STEPS   100
 MINIMUM STEP LENGTH 1.0000E-25 INTEGRATOR SCALING "SMALL AMOUNT" 1.0000E-40
 INTEGRATOR SCALING THRESHOLD 1.0000E+00
 INTEGRATOR TYPE: BULIRSCH-STOER STIFF           
 MODEL  1 SCALING COEFFICIENT 1.00000000000000E+00
 =================================================
 Y(I,J) IN HAZARD THAT ARE SET TO ZERO
 -------------------------------------
 DESTABILIZATION/GATE LEVEL =    0 DESTABILIZATION TYPE =    1
 DESTABILIZATION/GATE LEVEL =    1 DESTABILIZATION TYPE =    1
 AGE INTERVAL: 0.00000000000000E+00-
 -----------------------------------
 GROWTH   (CANCER STAGE   0, DESTABILIZATION/GATE   0, MUTATION TYPE   1)= 2.47457388567015E+01
 GROWTH   (CANCER STAGE   1, DESTABILIZATION/GATE   0, MUTATION TYPE   1)= 1.10000000000000E+00
 GROWTH   (CANCER STAGE   2, DESTABILIZATION/GATE   0, MUTATION TYPE   1)= 1.10000000000000E+00
 DEATH    (CANCER STAGE   0, DESTABILIZATION/GATE   0, MUTATION TYPE   1)= 0.00000000000000E+00
 DEATH    (CANCER STAGE   1, DESTABILIZATION/GATE   0, MUTATION TYPE   1)= 7.10000000000000E-01
 DEATH    (CANCER STAGE   2, DESTABILIZATION/GATE   0, MUTATION TYPE   1)= 7.10000000000000E-01
 MUTATION (CANCER STAGE   0, DESTABILIZATION/GATE   0, MUTATION TYPE   1)= 8.75000008771665E-10
 MUTATION (CANCER STAGE   1, DESTABILIZATION/GATE   0, MUTATION TYPE   1)= 8.75000008771665E-10
 MUTATION (CANCER STAGE   2, DESTABILIZATION/GATE   0, MUTATION TYPE   1)= 8.75000008771665E-10
 GATE-PASS(CANCER STAGE   0, DESTABILIZATION/GATE   0, MUTATION TYPE   1)= 9.33258454012767E-03
 GATE-PASS(CANCER STAGE   1, DESTABILIZATION/GATE   0, MUTATION TYPE   1)= 9.33258454012767E-03
 GATE-PASS(CANCER STAGE   2, DESTABILIZATION/GATE   0, MUTATION TYPE   1)= 9.33258454012767E-03
 GROWTH   (CANCER STAGE   0, DESTABILIZATION/GATE   1, MUTATION TYPE   1)= 2.57457388567015E+01
 GROWTH   (CANCER STAGE   1, DESTABILIZATION/GATE   1, MUTATION TYPE   1)= 1.10000000000000E+00
 GROWTH   (CANCER STAGE   2, DESTABILIZATION/GATE   1, MUTATION TYPE   1)= 1.10000000000000E+00
 DEATH    (CANCER STAGE   0, DESTABILIZATION/GATE   1, MUTATION TYPE   1)= 0.00000000000000E+00
 DEATH    (CANCER STAGE   1, DESTABILIZATION/GATE   1, MUTATION TYPE   1)= 7.10000000000000E-01
 DEATH    (CANCER STAGE   2, DESTABILIZATION/GATE   1, MUTATION TYPE   1)= 7.10000000000000E-01
 MUTATION (CANCER STAGE   0, DESTABILIZATION/GATE   1, MUTATION TYPE   1)= 8.75000437525453E-08
 MUTATION (CANCER STAGE   1, DESTABILIZATION/GATE   1, MUTATION TYPE   1)= 8.75000437525453E-08
 MUTATION (CANCER STAGE   2, DESTABILIZATION/GATE   1, MUTATION TYPE   1)= 8.75000437525453E-08
 AGE INTERVAL: 7.28280000000000E-01-
 -----------------------------------
 GROWTH   (CANCER STAGE   0, DESTABILIZATION/GATE   0, MUTATION TYPE   1)= 0.00000000000000E+00
 GROWTH   (CANCER STAGE   1, DESTABILIZATION/GATE   0, MUTATION TYPE   1)= 1.10000000000000E+00
 GROWTH   (CANCER STAGE   2, DESTABILIZATION/GATE   0, MUTATION TYPE   1)= 1.10000000000000E+00
 DEATH    (CANCER STAGE   0, DESTABILIZATION/GATE   0, MUTATION TYPE   1)= 0.00000000000000E+00
 DEATH    (CANCER STAGE   1, DESTABILIZATION/GATE   0, MUTATION TYPE   1)= 7.10000000000000E-01
 DEATH    (CANCER STAGE   2, DESTABILIZATION/GATE   0, MUTATION TYPE   1)= 7.10000000000000E-01
 MUTATION (CANCER STAGE   0, DESTABILIZATION/GATE   0, MUTATION TYPE   1)= 8.75000008771665E-10
 MUTATION (CANCER STAGE   1, DESTABILIZATION/GATE   0, MUTATION TYPE   1)= 8.75000008771665E-10
 MUTATION (CANCER STAGE   2, DESTABILIZATION/GATE   0, MUTATION TYPE   1)= 8.75000008771665E-10
 GATE-PASS(CANCER STAGE   0, DESTABILIZATION/GATE   0, MUTATION TYPE   1)= 9.33258454012767E-03
 GATE-PASS(CANCER STAGE   1, DESTABILIZATION/GATE   0, MUTATION TYPE   1)= 9.33258454012767E-03
 GATE-PASS(CANCER STAGE   2, DESTABILIZATION/GATE   0, MUTATION TYPE   1)= 9.33258454012767E-03
 GROWTH   (CANCER STAGE   0, DESTABILIZATION/GATE   1, MUTATION TYPE   1)= 0.00000000000000E+00
 GROWTH   (CANCER STAGE   1, DESTABILIZATION/GATE   1, MUTATION TYPE   1)= 1.10000000000000E+00
 GROWTH   (CANCER STAGE   2, DESTABILIZATION/GATE   1, MUTATION TYPE   1)= 1.10000000000000E+00
 DEATH    (CANCER STAGE   0, DESTABILIZATION/GATE   1, MUTATION TYPE   1)= 0.00000000000000E+00
 DEATH    (CANCER STAGE   1, DESTABILIZATION/GATE   1, MUTATION TYPE   1)= 7.10000000000000E-01
 DEATH    (CANCER STAGE   2, DESTABILIZATION/GATE   1, MUTATION TYPE   1)= 7.10000000000000E-01
 MUTATION (CANCER STAGE   0, DESTABILIZATION/GATE   1, MUTATION TYPE   1)= 8.75000437525453E-08
 MUTATION (CANCER STAGE   1, DESTABILIZATION/GATE   1, MUTATION TYPE   1)= 8.75000437525453E-08
 MUTATION (CANCER STAGE   2, DESTABILIZATION/GATE   1, MUTATION TYPE   1)= 8.75000437525453E-08
 AGE INTERVAL: 2.66666666666667E+01-
 -----------------------------------
 GROWTH   (CANCER STAGE   0, DESTABILIZATION/GATE   0, MUTATION TYPE   1)= 0.00000000000000E+00
 GROWTH   (CANCER STAGE   1, DESTABILIZATION/GATE   0, MUTATION TYPE   1)= 1.10000000000000E+00
 GROWTH   (CANCER STAGE   2, DESTABILIZATION/GATE   0, MUTATION TYPE   1)= 1.10000000000000E+00
 DEATH    (CANCER STAGE   0, DESTABILIZATION/GATE   0, MUTATION TYPE   1)= 0.00000000000000E+00
 DEATH    (CANCER STAGE   1, DESTABILIZATION/GATE   0, MUTATION TYPE   1)= 7.10000000000000E-01
 DEATH    (CANCER STAGE   2, DESTABILIZATION/GATE   0, MUTATION TYPE   1)= 7.10000000000000E-01
 MUTATION (CANCER STAGE   0, DESTABILIZATION/GATE   0, MUTATION TYPE   1)= 4.37500011192942E-09
 MUTATION (CANCER STAGE   1, DESTABILIZATION/GATE   0, MUTATION TYPE   1)= 4.37500011192942E-09
 MUTATION (CANCER STAGE   2, DESTABILIZATION/GATE   0, MUTATION TYPE   1)= 4.37500011192942E-09
 GATE-PASS(CANCER STAGE   0, DESTABILIZATION/GATE   0, MUTATION TYPE   1)= 9.33258454012767E-03
 GATE-PASS(CANCER STAGE   1, DESTABILIZATION/GATE   0, MUTATION TYPE   1)= 9.33258454012767E-03
 GATE-PASS(CANCER STAGE   2, DESTABILIZATION/GATE   0, MUTATION TYPE   1)= 9.33258454012767E-03
 GROWTH   (CANCER STAGE   0, DESTABILIZATION/GATE   1, MUTATION TYPE   1)= 0.00000000000000E+00
 GROWTH   (CANCER STAGE   1, DESTABILIZATION/GATE   1, MUTATION TYPE   1)= 1.10000000000000E+00
 GROWTH   (CANCER STAGE   2, DESTABILIZATION/GATE   1, MUTATION TYPE   1)= 1.10000000000000E+00
 DEATH    (CANCER STAGE   0, DESTABILIZATION/GATE   1, MUTATION TYPE   1)= 0.00000000000000E+00
 DEATH    (CANCER STAGE   1, DESTABILIZATION/GATE   1, MUTATION TYPE   1)= 7.10000000000000E-01
 DEATH    (CANCER STAGE   2, DESTABILIZATION/GATE   1, MUTATION TYPE   1)= 7.10000000000000E-01
 MUTATION (CANCER STAGE   0, DESTABILIZATION/GATE   1, MUTATION TYPE   1)= 4.37501093756512E-07
 MUTATION (CANCER STAGE   1, DESTABILIZATION/GATE   1, MUTATION TYPE   1)= 4.37501093756512E-07
 MUTATION (CANCER STAGE   2, DESTABILIZATION/GATE   1, MUTATION TYPE   1)= 4.37501093756512E-07
 AGE INTERVAL: 0.00000000000000E+00-
 -----------------------------------
 AGE INTERVAL: 7.28280000000000E-01-
 -----------------------------------
 AGE INTERVAL: 2.66666666666667E+01-
 -----------------------------------
 AGE 8.00000000000000E+01 INTEGRATED HAZARD 1.71810956127321E+00 HAZARD 9.46741158077709E-02 OK      40 BAD       9 FAIL       0
 CLOCK TIME USED 4.18999999994412E-01 SECONDS
 CPU TIME USED 7.80004999999999E-02 SECONDS
 MINIMISATION ROUTINE FITTERMVKMULTGATESTOCHHAZ REVISED BY M P LITTLE 11 MARCH 2009
 GESTATION LENGTH   0.7283
 CONVERGENCE CRITERION 1.0000E-15 NUMBER OF INTEGRATION STEPS   100
 MINIMUM STEP LENGTH 1.0000E-25 INTEGRATOR SCALING "SMALL AMOUNT" 1.0000E-40
 INTEGRATOR SCALING THRESHOLD 1.0000E+00
 INTEGRATOR TYPE: BULIRSCH-STOER STIFF           
 MODEL  1 SCALING COEFFICIENT 1.00000000000000E+00
 =================================================
 Y(I,J) IN HAZARD THAT ARE SET TO ZERO
 -------------------------------------
 DESTABILIZATION/GATE LEVEL =    0 DESTABILIZATION TYPE =    1
 DESTABILIZATION/GATE LEVEL =    1 DESTABILIZATION TYPE =    1
 AGE INTERVAL: 0.00000000000000E+00-
 -----------------------------------
 GROWTH   (CANCER STAGE   0, DESTABILIZATION/GATE   0, MUTATION TYPE   1)= 2.47457388567015E+01
 GROWTH   (CANCER STAGE   1, DESTABILIZATION/GATE   0, MUTATION TYPE   1)= 1.10000000000000E+00
 GROWTH   (CANCER STAGE   2, DESTABILIZATION/GATE   0, MUTATION TYPE   1)= 1.10000000000000E+00
 DEATH    (CANCER STAGE   0, DESTABILIZATION/GATE   0, MUTATION TYPE   1)= 0.00000000000000E+00
 DEATH    (CANCER STAGE   1, DESTABILIZATION/GATE   0, MUTATION TYPE   1)= 7.10000000000000E-01
 DEATH    (CANCER STAGE   2, DESTABILIZATION/GATE   0, MUTATION TYPE   1)= 7.10000000000000E-01
 MUTATION (CANCER STAGE   0, DESTABILIZATION/GATE   0, MUTATION TYPE   1)= 8.75000008771665E-10
 MUTATION (CANCER STAGE   1, DESTABILIZATION/GATE   0, MUTATION TYPE   1)= 8.75000008771665E-10
 MUTATION (CANCER STAGE   2, DESTABILIZATION/GATE   0, MUTATION TYPE   1)= 8.75000008771665E-10
 GATE-PASS(CANCER STAGE   0, DESTABILIZATION/GATE   0, MUTATION TYPE   1)= 9.33258454012767E-03
 GATE-PASS(CANCER STAGE   1, DESTABILIZATION/GATE   0, MUTATION TYPE   1)= 9.33258454012767E-03
 GATE-PASS(CANCER STAGE   2, DESTABILIZATION/GATE   0, MUTATION TYPE   1)= 9.33258454012767E-03
 GROWTH   (CANCER STAGE   0, DESTABILIZATION/GATE   1, MUTATION TYPE   1)= 2.57457388567015E+01
 GROWTH   (CANCER STAGE   1, DESTABILIZATION/GATE   1, MUTATION TYPE   1)= 1.10000000000000E+00
 GROWTH   (CANCER STAGE   2, DESTABILIZATION/GATE   1, MUTATION TYPE   1)= 1.10000000000000E+00
 DEATH    (CANCER STAGE   0, DESTABILIZATION/GATE   1, MUTATION TYPE   1)= 0.00000000000000E+00
 DEATH    (CANCER STAGE   1, DESTABILIZATION/GATE   1, MUTATION TYPE   1)= 7.10000000000000E-01
 DEATH    (CANCER STAGE   2, DESTABILIZATION/GATE   1, MUTATION TYPE   1)= 7.10000000000000E-01
 MUTATION (CANCER STAGE   0, DESTABILIZATION/GATE   1, MUTATION TYPE   1)= 8.75000437525453E-08
 MUTATION (CANCER STAGE   1, DESTABILIZATION/GATE   1, MUTATION TYPE   1)= 8.75000437525453E-08
 MUTATION (CANCER STAGE   2, DESTABILIZATION/GATE   1, MUTATION TYPE   1)= 8.75000437525453E-08
 AGE INTERVAL: 7.28280000000000E-01-
 -----------------------------------
 GROWTH   (CANCER STAGE   0, DESTABILIZATION/GATE   0, MUTATION TYPE   1)= 0.00000000000000E+00
 GROWTH   (CANCER STAGE   1, DESTABILIZATION/GATE   0, MUTATION TYPE   1)= 1.10000000000000E+00
 GROWTH   (CANCER STAGE   2, DESTABILIZATION/GATE   0, MUTATION TYPE   1)= 1.10000000000000E+00
 DEATH    (CANCER STAGE   0, DESTABILIZATION/GATE   0, MUTATION TYPE   1)= 0.00000000000000E+00
 DEATH    (CANCER STAGE   1, DESTABILIZATION/GATE   0, MUTATION TYPE   1)= 7.10000000000000E-01
 DEATH    (CANCER STAGE   2, DESTABILIZATION/GATE   0, MUTATION TYPE   1)= 7.10000000000000E-01
 MUTATION (CANCER STAGE   0, DESTABILIZATION/GATE   0, MUTATION TYPE   1)= 8.75000008771665E-10
 MUTATION (CANCER STAGE   1, DESTABILIZATION/GATE   0, MUTATION TYPE   1)= 8.75000008771665E-10
 MUTATION (CANCER STAGE   2, DESTABILIZATION/GATE   0, MUTATION TYPE   1)= 8.75000008771665E-10
 GATE-PASS(CANCER STAGE   0, DESTABILIZATION/GATE   0, MUTATION TYPE   1)= 9.33258454012767E-03
 GATE-PASS(CANCER STAGE   1, DESTABILIZATION/GATE   0, MUTATION TYPE   1)= 9.33258454012767E-03
 GATE-PASS(CANCER STAGE   2, DESTABILIZATION/GATE   0, MUTATION TYPE   1)= 9.33258454012767E-03
 GROWTH   (CANCER STAGE   0, DESTABILIZATION/GATE   1, MUTATION TYPE   1)= 0.00000000000000E+00
 GROWTH   (CANCER STAGE   1, DESTABILIZATION/GATE   1, MUTATION TYPE   1)= 1.10000000000000E+00
 GROWTH   (CANCER STAGE   2, DESTABILIZATION/GATE   1, MUTATION TYPE   1)= 1.10000000000000E+00
 DEATH    (CANCER STAGE   0, DESTABILIZATION/GATE   1, MUTATION TYPE   1)= 0.00000000000000E+00
 DEATH    (CANCER STAGE   1, DESTABILIZATION/GATE   1, MUTATION TYPE   1)= 7.10000000000000E-01
 DEATH    (CANCER STAGE   2, DESTABILIZATION/GATE   1, MUTATION TYPE   1)= 7.10000000000000E-01
 MUTATION (CANCER STAGE   0, DESTABILIZATION/GATE   1, MUTATION TYPE   1)= 8.75000437525453E-08
 MUTATION (CANCER STAGE   1, DESTABILIZATION/GATE   1, MUTATION TYPE   1)= 8.75000437525453E-08
 MUTATION (CANCER STAGE   2, DESTABILIZATION/GATE   1, MUTATION TYPE   1)= 8.75000437525453E-08
 AGE INTERVAL: 2.66666666666667E+01-
 -----------------------------------
 GROWTH   (CANCER STAGE   0, DESTABILIZATION/GATE   0, MUTATION TYPE   1)= 0.00000000000000E+00
 GROWTH   (CANCER STAGE   1, DESTABILIZATION/GATE   0, MUTATION TYPE   1)= 1.10000000000000E+00
 GROWTH   (CANCER STAGE   2, DESTABILIZATION/GATE   0, MUTATION TYPE   1)= 1.10000000000000E+00
 DEATH    (CANCER STAGE   0, DESTABILIZATION/GATE   0, MUTATION TYPE   1)= 0.00000000000000E+00
 DEATH    (CANCER STAGE   1, DESTABILIZATION/GATE   0, MUTATION TYPE   1)= 7.10000000000000E-01
 DEATH    (CANCER STAGE   2, DESTABILIZATION/GATE   0, MUTATION TYPE   1)= 7.10000000000000E-01
 MUTATION (CANCER STAGE   0, DESTABILIZATION/GATE   0, MUTATION TYPE   1)= 8.75000043289441E-09
 MUTATION (CANCER STAGE   1, DESTABILIZATION/GATE   0, MUTATION TYPE   1)= 8.75000043289441E-09
 MUTATION (CANCER STAGE   2, DESTABILIZATION/GATE   0, MUTATION TYPE   1)= 8.75000043289441E-09
 GATE-PASS(CANCER STAGE   0, DESTABILIZATION/GATE   0, MUTATION TYPE   1)= 9.33258454012767E-03
 GATE-PASS(CANCER STAGE   1, DESTABILIZATION/GATE   0, MUTATION TYPE   1)= 9.33258454012767E-03
 GATE-PASS(CANCER STAGE   2, DESTABILIZATION/GATE   0, MUTATION TYPE   1)= 9.33258454012767E-03
 GROWTH   (CANCER STAGE   0, DESTABILIZATION/GATE   1, MUTATION TYPE   1)= 0.00000000000000E+00
 GROWTH   (CANCER STAGE   1, DESTABILIZATION/GATE   1, MUTATION TYPE   1)= 1.10000000000000E+00
 GROWTH   (CANCER STAGE   2, DESTABILIZATION/GATE   1, MUTATION TYPE   1)= 1.10000000000000E+00
 DEATH    (CANCER STAGE   0, DESTABILIZATION/GATE   1, MUTATION TYPE   1)= 0.00000000000000E+00
 DEATH    (CANCER STAGE   1, DESTABILIZATION/GATE   1, MUTATION TYPE   1)= 7.10000000000000E-01
 DEATH    (CANCER STAGE   2, DESTABILIZATION/GATE   1, MUTATION TYPE   1)= 7.10000000000000E-01
 MUTATION (CANCER STAGE   0, DESTABILIZATION/GATE   1, MUTATION TYPE   1)= 8.75004375025185E-07
 MUTATION (CANCER STAGE   1, DESTABILIZATION/GATE   1, MUTATION TYPE   1)= 8.75004375025185E-07
 MUTATION (CANCER STAGE   2, DESTABILIZATION/GATE   1, MUTATION TYPE   1)= 8.75004375025185E-07
 AGE INTERVAL: 0.00000000000000E+00-
 -----------------------------------
 AGE INTERVAL: 7.28280000000000E-01-
 -----------------------------------
 AGE INTERVAL: 2.66666666666667E+01-
 -----------------------------------
 AGE 8.00000000000000E+01 INTEGRATED HAZARD 2.23894795812368E+00 HAZARD 1.51258302522640E-01 OK      39 BAD       7 FAIL       0
 CLOCK TIME USED 4.13999999873340E-01 SECONDS
 CPU TIME USED 6.24004000000000E-02 SECONDS
