# Supplementary material for: Mathematical models of tissue stem and transit target cell divisions and the risk of radiation- or smoking-associated cancer
Source: PLoS Comput Biol. 2017 Feb 14;13(2):e1005391. doi: 10.1371/journal.pcbi.1005391 (PMC5347390; doi:10.1371/journal.pcbi.1005391)
Supplement: S1 Supporting Information — (ZIP) [file pcbi.1005391.s002.zip › outmvkmultgatestochhaz_4_stage_stem_transit_ratio_100_G_D_eq_0_trans_mut.lis]

 MINIMISATION ROUTINE FITTERMVKMULTGATESTOCHHAZ REVISED BY M P LITTLE 11 MARCH 2009
 GESTATION LENGTH   0.7283
 CONVERGENCE CRITERION 1.0000E-15 NUMBER OF INTEGRATION STEPS   100
 MINIMUM STEP LENGTH 1.0000E-25 INTEGRATOR SCALING "SMALL AMOUNT" 1.0000E-40
 INTEGRATOR SCALING THRESHOLD 1.0000E+00
 INTEGRATOR TYPE: BULIRSCH-STOER STIFF           
 MODEL  1 SCALING COEFFICIENT 1.00000000000000E+00
 =================================================
 Y(I,J) IN HAZARD THAT ARE SET TO ZERO
 -------------------------------------
 DESTABILIZATION/GATE LEVEL =    0 DESTABILIZATION TYPE =    1
 DESTABILIZATION/GATE LEVEL =    1 DESTABILIZATION TYPE =    1
 AGE INTERVAL: 0.00000000000000E+00-
 -----------------------------------
 GROWTH   (CANCER STAGE   0, DESTABILIZATION/GATE   0, MUTATION TYPE   1)= 2.56974980434977E+01
 GROWTH   (CANCER STAGE   1, DESTABILIZATION/GATE   0, MUTATION TYPE   1)= 0.00000000000000E+00
 GROWTH   (CANCER STAGE   2, DESTABILIZATION/GATE   0, MUTATION TYPE   1)= 0.00000000000000E+00
 GROWTH   (CANCER STAGE   3, DESTABILIZATION/GATE   0, MUTATION TYPE   1)= 0.00000000000000E+00
 DEATH    (CANCER STAGE   0, DESTABILIZATION/GATE   0, MUTATION TYPE   1)= 0.00000000000000E+00
 DEATH    (CANCER STAGE   1, DESTABILIZATION/GATE   0, MUTATION TYPE   1)= 0.00000000000000E+00
 DEATH    (CANCER STAGE   2, DESTABILIZATION/GATE   0, MUTATION TYPE   1)= 0.00000000000000E+00
 DEATH    (CANCER STAGE   3, DESTABILIZATION/GATE   0, MUTATION TYPE   1)= 0.00000000000000E+00
 MUTATION (CANCER STAGE   0, DESTABILIZATION/GATE   0, MUTATION TYPE   1)= 1.20000001202971E-07
 MUTATION (CANCER STAGE   1, DESTABILIZATION/GATE   0, MUTATION TYPE   1)= 1.20000001202971E-07
 MUTATION (CANCER STAGE   2, DESTABILIZATION/GATE   0, MUTATION TYPE   1)= 1.20000001202971E-07
 MUTATION (CANCER STAGE   3, DESTABILIZATION/GATE   0, MUTATION TYPE   1)= 1.20000001202971E-07
 GATE-PASS(CANCER STAGE   0, DESTABILIZATION/GATE   0, MUTATION TYPE   1)= 9.33258454012772E-03
 GATE-PASS(CANCER STAGE   1, DESTABILIZATION/GATE   0, MUTATION TYPE   1)= 9.33258454012772E-03
 GATE-PASS(CANCER STAGE   2, DESTABILIZATION/GATE   0, MUTATION TYPE   1)= 9.33258454012772E-03
 GATE-PASS(CANCER STAGE   3, DESTABILIZATION/GATE   0, MUTATION TYPE   1)= 9.33258454012772E-03
 GROWTH   (CANCER STAGE   0, DESTABILIZATION/GATE   1, MUTATION TYPE   1)= 2.66974980434977E+01
 GROWTH   (CANCER STAGE   1, DESTABILIZATION/GATE   1, MUTATION TYPE   1)= 0.00000000000000E+00
 GROWTH   (CANCER STAGE   2, DESTABILIZATION/GATE   1, MUTATION TYPE   1)= 0.00000000000000E+00
 GROWTH   (CANCER STAGE   3, DESTABILIZATION/GATE   1, MUTATION TYPE   1)= 0.00000000000000E+00
 DEATH    (CANCER STAGE   0, DESTABILIZATION/GATE   1, MUTATION TYPE   1)= 0.00000000000000E+00
 DEATH    (CANCER STAGE   1, DESTABILIZATION/GATE   1, MUTATION TYPE   1)= 0.00000000000000E+00
 DEATH    (CANCER STAGE   2, DESTABILIZATION/GATE   1, MUTATION TYPE   1)= 0.00000000000000E+00
 DEATH    (CANCER STAGE   3, DESTABILIZATION/GATE   1, MUTATION TYPE   1)= 0.00000000000000E+00
 MUTATION (CANCER STAGE   0, DESTABILIZATION/GATE   1, MUTATION TYPE   1)= 1.20000060003491E-05
 MUTATION (CANCER STAGE   1, DESTABILIZATION/GATE   1, MUTATION TYPE   1)= 1.20000060003491E-05
 MUTATION (CANCER STAGE   2, DESTABILIZATION/GATE   1, MUTATION TYPE   1)= 1.20000060003491E-05
 MUTATION (CANCER STAGE   3, DESTABILIZATION/GATE   1, MUTATION TYPE   1)= 1.20000060003491E-05
 AGE INTERVAL: 7.28280000000000E-01-
 -----------------------------------
 GROWTH   (CANCER STAGE   0, DESTABILIZATION/GATE   0, MUTATION TYPE   1)= 0.00000000000000E+00
 GROWTH   (CANCER STAGE   1, DESTABILIZATION/GATE   0, MUTATION TYPE   1)= 0.00000000000000E+00
 GROWTH   (CANCER STAGE   2, DESTABILIZATION/GATE   0, MUTATION TYPE   1)= 0.00000000000000E+00
 GROWTH   (CANCER STAGE   3, DESTABILIZATION/GATE   0, MUTATION TYPE   1)= 0.00000000000000E+00
 DEATH    (CANCER STAGE   0, DESTABILIZATION/GATE   0, MUTATION TYPE   1)= 0.00000000000000E+00
 DEATH    (CANCER STAGE   1, DESTABILIZATION/GATE   0, MUTATION TYPE   1)= 0.00000000000000E+00
 DEATH    (CANCER STAGE   2, DESTABILIZATION/GATE   0, MUTATION TYPE   1)= 0.00000000000000E+00
 DEATH    (CANCER STAGE   3, DESTABILIZATION/GATE   0, MUTATION TYPE   1)= 0.00000000000000E+00
 MUTATION (CANCER STAGE   0, DESTABILIZATION/GATE   0, MUTATION TYPE   1)= 1.20000001202971E-07
 MUTATION (CANCER STAGE   1, DESTABILIZATION/GATE   0, MUTATION TYPE   1)= 1.20000001202971E-07
 MUTATION (CANCER STAGE   2, DESTABILIZATION/GATE   0, MUTATION TYPE   1)= 1.20000001202971E-07
 MUTATION (CANCER STAGE   3, DESTABILIZATION/GATE   0, MUTATION TYPE   1)= 1.20000001202971E-07
 GATE-PASS(CANCER STAGE   0, DESTABILIZATION/GATE   0, MUTATION TYPE   1)= 9.33258454012772E-03
 GATE-PASS(CANCER STAGE   1, DESTABILIZATION/GATE   0, MUTATION TYPE   1)= 9.33258454012772E-03
 GATE-PASS(CANCER STAGE   2, DESTABILIZATION/GATE   0, MUTATION TYPE   1)= 9.33258454012772E-03
 GATE-PASS(CANCER STAGE   3, DESTABILIZATION/GATE   0, MUTATION TYPE   1)= 9.33258454012772E-03
 GROWTH   (CANCER STAGE   0, DESTABILIZATION/GATE   1, MUTATION TYPE   1)= 0.00000000000000E+00
 GROWTH   (CANCER STAGE   1, DESTABILIZATION/GATE   1, MUTATION TYPE   1)= 0.00000000000000E+00
 GROWTH   (CANCER STAGE   2, DESTABILIZATION/GATE   1, MUTATION TYPE   1)= 0.00000000000000E+00
 GROWTH   (CANCER STAGE   3, DESTABILIZATION/GATE   1, MUTATION TYPE   1)= 0.00000000000000E+00
 DEATH    (CANCER STAGE   0, DESTABILIZATION/GATE   1, MUTATION TYPE   1)= 0.00000000000000E+00
 DEATH    (CANCER STAGE   1, DESTABILIZATION/GATE   1, MUTATION TYPE   1)= 0.00000000000000E+00
 DEATH    (CANCER STAGE   2, DESTABILIZATION/GATE   1, MUTATION TYPE   1)= 0.00000000000000E+00
 DEATH    (CANCER STAGE   3, DESTABILIZATION/GATE   1, MUTATION TYPE   1)= 0.00000000000000E+00
 MUTATION (CANCER STAGE   0, DESTABILIZATION/GATE   1, MUTATION TYPE   1)= 1.20000060003491E-05
 MUTATION (CANCER STAGE   1, DESTABILIZATION/GATE   1, MUTATION TYPE   1)= 1.20000060003491E-05
 MUTATION (CANCER STAGE   2, DESTABILIZATION/GATE   1, MUTATION TYPE   1)= 1.20000060003491E-05
 MUTATION (CANCER STAGE   3, DESTABILIZATION/GATE   1, MUTATION TYPE   1)= 1.20000060003491E-05
 AGE INTERVAL: 2.66666666666667E+01-
 -----------------------------------
 GROWTH   (CANCER STAGE   0, DESTABILIZATION/GATE   0, MUTATION TYPE   1)= 0.00000000000000E+00
 GROWTH   (CANCER STAGE   1, DESTABILIZATION/GATE   0, MUTATION TYPE   1)= 0.00000000000000E+00
 GROWTH   (CANCER STAGE   2, DESTABILIZATION/GATE   0, MUTATION TYPE   1)= 0.00000000000000E+00
 GROWTH   (CANCER STAGE   3, DESTABILIZATION/GATE   0, MUTATION TYPE   1)= 0.00000000000000E+00
 DEATH    (CANCER STAGE   0, DESTABILIZATION/GATE   0, MUTATION TYPE   1)= 0.00000000000000E+00
 DEATH    (CANCER STAGE   1, DESTABILIZATION/GATE   0, MUTATION TYPE   1)= 0.00000000000000E+00
 DEATH    (CANCER STAGE   2, DESTABILIZATION/GATE   0, MUTATION TYPE   1)= 0.00000000000000E+00
 DEATH    (CANCER STAGE   3, DESTABILIZATION/GATE   0, MUTATION TYPE   1)= 0.00000000000000E+00
 MUTATION (CANCER STAGE   0, DESTABILIZATION/GATE   0, MUTATION TYPE   1)= 1.20000001202971E-07
 MUTATION (CANCER STAGE   1, DESTABILIZATION/GATE   0, MUTATION TYPE   1)= 1.20000001202971E-07
 MUTATION (CANCER STAGE   2, DESTABILIZATION/GATE   0, MUTATION TYPE   1)= 1.20000001202971E-07
 MUTATION (CANCER STAGE   3, DESTABILIZATION/GATE   0, MUTATION TYPE   1)= 1.20000001202971E-07
 GATE-PASS(CANCER STAGE   0, DESTABILIZATION/GATE   0, MUTATION TYPE   1)= 9.33258454012772E-03
 GATE-PASS(CANCER STAGE   1, DESTABILIZATION/GATE   0, MUTATION TYPE   1)= 9.33258454012772E-03
 GATE-PASS(CANCER STAGE   2, DESTABILIZATION/GATE   0, MUTATION TYPE   1)= 9.33258454012772E-03
 GATE-PASS(CANCER STAGE   3, DESTABILIZATION/GATE   0, MUTATION TYPE   1)= 9.33258454012772E-03
 GROWTH   (CANCER STAGE   0, DESTABILIZATION/GATE   1, MUTATION TYPE   1)= 0.00000000000000E+00
 GROWTH   (CANCER STAGE   1, DESTABILIZATION/GATE   1, MUTATION TYPE   1)= 0.00000000000000E+00
 GROWTH   (CANCER STAGE   2, DESTABILIZATION/GATE   1, MUTATION TYPE   1)= 0.00000000000000E+00
 GROWTH   (CANCER STAGE   3, DESTABILIZATION/GATE   1, MUTATION TYPE   1)= 0.00000000000000E+00
 DEATH    (CANCER STAGE   0, DESTABILIZATION/GATE   1, MUTATION TYPE   1)= 0.00000000000000E+00
 DEATH    (CANCER STAGE   1, DESTABILIZATION/GATE   1, MUTATION TYPE   1)= 0.00000000000000E+00
 DEATH    (CANCER STAGE   2, DESTABILIZATION/GATE   1, MUTATION TYPE   1)= 0.00000000000000E+00
 DEATH    (CANCER STAGE   3, DESTABILIZATION/GATE   1, MUTATION TYPE   1)= 0.00000000000000E+00
 MUTATION (CANCER STAGE   0, DESTABILIZATION/GATE   1, MUTATION TYPE   1)= 1.20000060003491E-05
 MUTATION (CANCER STAGE   1, DESTABILIZATION/GATE   1, MUTATION TYPE   1)= 1.20000060003491E-05
 MUTATION (CANCER STAGE   2, DESTABILIZATION/GATE   1, MUTATION TYPE   1)= 1.20000060003491E-05
 MUTATION (CANCER STAGE   3, DESTABILIZATION/GATE   1, MUTATION TYPE   1)= 1.20000060003491E-05
 AGE INTERVAL: 0.00000000000000E+00-
 -----------------------------------
 AGE INTERVAL: 7.28280000000000E-01-
 -----------------------------------
 AGE INTERVAL: 2.66666666666667E+01-
 -----------------------------------
 AGE 8.00000000000000E+01 INTEGRATED HAZARD 7.13293854598837E-07 HAZARD 4.71475136939080E-08 OK      12 BAD       4 FAIL       0
 CLOCK TIME USED 4.56000000005588E-01 SECONDS
 CPU TIME USED 6.24004000000000E-02 SECONDS
 MINIMISATION ROUTINE FITTERMVKMULTGATESTOCHHAZ REVISED BY M P LITTLE 11 MARCH 2009
 GESTATION LENGTH   0.7283
 CONVERGENCE CRITERION 1.0000E-15 NUMBER OF INTEGRATION STEPS   100
 MINIMUM STEP LENGTH 1.0000E-25 INTEGRATOR SCALING "SMALL AMOUNT" 1.0000E-40
 INTEGRATOR SCALING THRESHOLD 1.0000E+00
 INTEGRATOR TYPE: BULIRSCH-STOER STIFF           
 MODEL  1 SCALING COEFFICIENT 1.00000000000000E+00
 =================================================
 Y(I,J) IN HAZARD THAT ARE SET TO ZERO
 -------------------------------------
 DESTABILIZATION/GATE LEVEL =    0 DESTABILIZATION TYPE =    1
 DESTABILIZATION/GATE LEVEL =    1 DESTABILIZATION TYPE =    1
 AGE INTERVAL: 0.00000000000000E+00-
 -----------------------------------
 GROWTH   (CANCER STAGE   0, DESTABILIZATION/GATE   0, MUTATION TYPE   1)= 2.56974980434977E+01
 GROWTH   (CANCER STAGE   1, DESTABILIZATION/GATE   0, MUTATION TYPE   1)= 0.00000000000000E+00
 GROWTH   (CANCER STAGE   2, DESTABILIZATION/GATE   0, MUTATION TYPE   1)= 0.00000000000000E+00
 GROWTH   (CANCER STAGE   3, DESTABILIZATION/GATE   0, MUTATION TYPE   1)= 0.00000000000000E+00
 DEATH    (CANCER STAGE   0, DESTABILIZATION/GATE   0, MUTATION TYPE   1)= 0.00000000000000E+00
 DEATH    (CANCER STAGE   1, DESTABILIZATION/GATE   0, MUTATION TYPE   1)= 0.00000000000000E+00
 DEATH    (CANCER STAGE   2, DESTABILIZATION/GATE   0, MUTATION TYPE   1)= 0.00000000000000E+00
 DEATH    (CANCER STAGE   3, DESTABILIZATION/GATE   0, MUTATION TYPE   1)= 0.00000000000000E+00
 MUTATION (CANCER STAGE   0, DESTABILIZATION/GATE   0, MUTATION TYPE   1)= 1.20000001202971E-07
 MUTATION (CANCER STAGE   1, DESTABILIZATION/GATE   0, MUTATION TYPE   1)= 1.20000001202971E-07
 MUTATION (CANCER STAGE   2, DESTABILIZATION/GATE   0, MUTATION TYPE   1)= 1.20000001202971E-07
 MUTATION (CANCER STAGE   3, DESTABILIZATION/GATE   0, MUTATION TYPE   1)= 1.20000001202971E-07
 GATE-PASS(CANCER STAGE   0, DESTABILIZATION/GATE   0, MUTATION TYPE   1)= 9.33258454012772E-03
 GATE-PASS(CANCER STAGE   1, DESTABILIZATION/GATE   0, MUTATION TYPE   1)= 9.33258454012772E-03
 GATE-PASS(CANCER STAGE   2, DESTABILIZATION/GATE   0, MUTATION TYPE   1)= 9.33258454012772E-03
 GATE-PASS(CANCER STAGE   3, DESTABILIZATION/GATE   0, MUTATION TYPE   1)= 9.33258454012772E-03
 GROWTH   (CANCER STAGE   0, DESTABILIZATION/GATE   1, MUTATION TYPE   1)= 2.66974980434977E+01
 GROWTH   (CANCER STAGE   1, DESTABILIZATION/GATE   1, MUTATION TYPE   1)= 0.00000000000000E+00
 GROWTH   (CANCER STAGE   2, DESTABILIZATION/GATE   1, MUTATION TYPE   1)= 0.00000000000000E+00
 GROWTH   (CANCER STAGE   3, DESTABILIZATION/GATE   1, MUTATION TYPE   1)= 0.00000000000000E+00
 DEATH    (CANCER STAGE   0, DESTABILIZATION/GATE   1, MUTATION TYPE   1)= 0.00000000000000E+00
 DEATH    (CANCER STAGE   1, DESTABILIZATION/GATE   1, MUTATION TYPE   1)= 0.00000000000000E+00
 DEATH    (CANCER STAGE   2, DESTABILIZATION/GATE   1, MUTATION TYPE   1)= 0.00000000000000E+00
 DEATH    (CANCER STAGE   3, DESTABILIZATION/GATE   1, MUTATION TYPE   1)= 0.00000000000000E+00
 MUTATION (CANCER STAGE   0, DESTABILIZATION/GATE   1, MUTATION TYPE   1)= 1.20000060003491E-05
 MUTATION (CANCER STAGE   1, DESTABILIZATION/GATE   1, MUTATION TYPE   1)= 1.20000060003491E-05
 MUTATION (CANCER STAGE   2, DESTABILIZATION/GATE   1, MUTATION TYPE   1)= 1.20000060003491E-05
 MUTATION (CANCER STAGE   3, DESTABILIZATION/GATE   1, MUTATION TYPE   1)= 1.20000060003491E-05
 AGE INTERVAL: 7.28280000000000E-01-
 -----------------------------------
 GROWTH   (CANCER STAGE   0, DESTABILIZATION/GATE   0, MUTATION TYPE   1)= 0.00000000000000E+00
 GROWTH   (CANCER STAGE   1, DESTABILIZATION/GATE   0, MUTATION TYPE   1)= 0.00000000000000E+00
 GROWTH   (CANCER STAGE   2, DESTABILIZATION/GATE   0, MUTATION TYPE   1)= 0.00000000000000E+00
 GROWTH   (CANCER STAGE   3, DESTABILIZATION/GATE   0, MUTATION TYPE   1)= 0.00000000000000E+00
 DEATH    (CANCER STAGE   0, DESTABILIZATION/GATE   0, MUTATION TYPE   1)= 0.00000000000000E+00
 DEATH    (CANCER STAGE   1, DESTABILIZATION/GATE   0, MUTATION TYPE   1)= 0.00000000000000E+00
 DEATH    (CANCER STAGE   2, DESTABILIZATION/GATE   0, MUTATION TYPE   1)= 0.00000000000000E+00
 DEATH    (CANCER STAGE   3, DESTABILIZATION/GATE   0, MUTATION TYPE   1)= 0.00000000000000E+00
 MUTATION (CANCER STAGE   0, DESTABILIZATION/GATE   0, MUTATION TYPE   1)= 1.20000001202971E-07
 MUTATION (CANCER STAGE   1, DESTABILIZATION/GATE   0, MUTATION TYPE   1)= 1.20000001202971E-07
 MUTATION (CANCER STAGE   2, DESTABILIZATION/GATE   0, MUTATION TYPE   1)= 1.20000001202971E-07
 MUTATION (CANCER STAGE   3, DESTABILIZATION/GATE   0, MUTATION TYPE   1)= 1.20000001202971E-07
 GATE-PASS(CANCER STAGE   0, DESTABILIZATION/GATE   0, MUTATION TYPE   1)= 9.33258454012772E-03
 GATE-PASS(CANCER STAGE   1, DESTABILIZATION/GATE   0, MUTATION TYPE   1)= 9.33258454012772E-03
 GATE-PASS(CANCER STAGE   2, DESTABILIZATION/GATE   0, MUTATION TYPE   1)= 9.33258454012772E-03
 GATE-PASS(CANCER STAGE   3, DESTABILIZATION/GATE   0, MUTATION TYPE   1)= 9.33258454012772E-03
 GROWTH   (CANCER STAGE   0, DESTABILIZATION/GATE   1, MUTATION TYPE   1)= 0.00000000000000E+00
 GROWTH   (CANCER STAGE   1, DESTABILIZATION/GATE   1, MUTATION TYPE   1)= 0.00000000000000E+00
 GROWTH   (CANCER STAGE   2, DESTABILIZATION/GATE   1, MUTATION TYPE   1)= 0.00000000000000E+00
 GROWTH   (CANCER STAGE   3, DESTABILIZATION/GATE   1, MUTATION TYPE   1)= 0.00000000000000E+00
 DEATH    (CANCER STAGE   0, DESTABILIZATION/GATE   1, MUTATION TYPE   1)= 0.00000000000000E+00
 DEATH    (CANCER STAGE   1, DESTABILIZATION/GATE   1, MUTATION TYPE   1)= 0.00000000000000E+00
 DEATH    (CANCER STAGE   2, DESTABILIZATION/GATE   1, MUTATION TYPE   1)= 0.00000000000000E+00
 DEATH    (CANCER STAGE   3, DESTABILIZATION/GATE   1, MUTATION TYPE   1)= 0.00000000000000E+00
 MUTATION (CANCER STAGE   0, DESTABILIZATION/GATE   1, MUTATION TYPE   1)= 1.20000060003491E-05
 MUTATION (CANCER STAGE   1, DESTABILIZATION/GATE   1, MUTATION TYPE   1)= 1.20000060003491E-05
 MUTATION (CANCER STAGE   2, DESTABILIZATION/GATE   1, MUTATION TYPE   1)= 1.20000060003491E-05
 MUTATION (CANCER STAGE   3, DESTABILIZATION/GATE   1, MUTATION TYPE   1)= 1.20000060003491E-05
 AGE INTERVAL: 2.66666666666667E+01-
 -----------------------------------
 GROWTH   (CANCER STAGE   0, DESTABILIZATION/GATE   0, MUTATION TYPE   1)= 0.00000000000000E+00
 GROWTH   (CANCER STAGE   1, DESTABILIZATION/GATE   0, MUTATION TYPE   1)= 0.00000000000000E+00
 GROWTH   (CANCER STAGE   2, DESTABILIZATION/GATE   0, MUTATION TYPE   1)= 0.00000000000000E+00
 GROWTH   (CANCER STAGE   3, DESTABILIZATION/GATE   0, MUTATION TYPE   1)= 0.00000000000000E+00
 DEATH    (CANCER STAGE   0, DESTABILIZATION/GATE   0, MUTATION TYPE   1)= 0.00000000000000E+00
 DEATH    (CANCER STAGE   1, DESTABILIZATION/GATE   0, MUTATION TYPE   1)= 0.00000000000000E+00
 DEATH    (CANCER STAGE   2, DESTABILIZATION/GATE   0, MUTATION TYPE   1)= 0.00000000000000E+00
 DEATH    (CANCER STAGE   3, DESTABILIZATION/GATE   0, MUTATION TYPE   1)= 0.00000000000000E+00
 MUTATION (CANCER STAGE   0, DESTABILIZATION/GATE   0, MUTATION TYPE   1)= 1.20000001202971E-07
 MUTATION (CANCER STAGE   1, DESTABILIZATION/GATE   0, MUTATION TYPE   1)= 1.20000001202971E-07
 MUTATION (CANCER STAGE   2, DESTABILIZATION/GATE   0, MUTATION TYPE   1)= 1.20000001202971E-07
 MUTATION (CANCER STAGE   3, DESTABILIZATION/GATE   0, MUTATION TYPE   1)= 1.20000001202971E-07
 GATE-PASS(CANCER STAGE   0, DESTABILIZATION/GATE   0, MUTATION TYPE   1)= 9.33258454012772E-03
 GATE-PASS(CANCER STAGE   1, DESTABILIZATION/GATE   0, MUTATION TYPE   1)= 9.33258454012772E-03
 GATE-PASS(CANCER STAGE   2, DESTABILIZATION/GATE   0, MUTATION TYPE   1)= 9.33258454012772E-03
 GATE-PASS(CANCER STAGE   3, DESTABILIZATION/GATE   0, MUTATION TYPE   1)= 9.33258454012772E-03
 GROWTH   (CANCER STAGE   0, DESTABILIZATION/GATE   1, MUTATION TYPE   1)= 0.00000000000000E+00
 GROWTH   (CANCER STAGE   1, DESTABILIZATION/GATE   1, MUTATION TYPE   1)= 0.00000000000000E+00
 GROWTH   (CANCER STAGE   2, DESTABILIZATION/GATE   1, MUTATION TYPE   1)= 0.00000000000000E+00
 GROWTH   (CANCER STAGE   3, DESTABILIZATION/GATE   1, MUTATION TYPE   1)= 0.00000000000000E+00
 DEATH    (CANCER STAGE   0, DESTABILIZATION/GATE   1, MUTATION TYPE   1)= 0.00000000000000E+00
 DEATH    (CANCER STAGE   1, DESTABILIZATION/GATE   1, MUTATION TYPE   1)= 0.00000000000000E+00
 DEATH    (CANCER STAGE   2, DESTABILIZATION/GATE   1, MUTATION TYPE   1)= 0.00000000000000E+00
 DEATH    (CANCER STAGE   3, DESTABILIZATION/GATE   1, MUTATION TYPE   1)= 0.00000000000000E+00
 MUTATION (CANCER STAGE   0, DESTABILIZATION/GATE   1, MUTATION TYPE   1)= 1.44000086404210E-05
 MUTATION (CANCER STAGE   1, DESTABILIZATION/GATE   1, MUTATION TYPE   1)= 1.44000086404210E-05
 MUTATION (CANCER STAGE   2, DESTABILIZATION/GATE   1, MUTATION TYPE   1)= 1.44000086404210E-05
 MUTATION (CANCER STAGE   3, DESTABILIZATION/GATE   1, MUTATION TYPE   1)= 1.44000086404210E-05
 AGE INTERVAL: 0.00000000000000E+00-
 -----------------------------------
 AGE INTERVAL: 7.28280000000000E-01-
 -----------------------------------
 AGE INTERVAL: 2.66666666666667E+01-
 -----------------------------------
 AGE 8.00000000000000E+01 INTEGRATED HAZARD 1.29544471982231E-06 HAZARD 8.94082309037772E-08 OK      17 BAD       7 FAIL       0
 CLOCK TIME USED 4.51999999815598E-01 SECONDS
 CPU TIME USED 4.68003000000000E-02 SECONDS
 MINIMISATION ROUTINE FITTERMVKMULTGATESTOCHHAZ REVISED BY M P LITTLE 11 MARCH 2009
 GESTATION LENGTH   0.7283
 CONVERGENCE CRITERION 1.0000E-15 NUMBER OF INTEGRATION STEPS   100
 MINIMUM STEP LENGTH 1.0000E-25 INTEGRATOR SCALING "SMALL AMOUNT" 1.0000E-40
 INTEGRATOR SCALING THRESHOLD 1.0000E+00
 INTEGRATOR TYPE: BULIRSCH-STOER STIFF           
 MODEL  1 SCALING COEFFICIENT 1.00000000000000E+00
 =================================================
 Y(I,J) IN HAZARD THAT ARE SET TO ZERO
 -------------------------------------
 DESTABILIZATION/GATE LEVEL =    0 DESTABILIZATION TYPE =    1
 DESTABILIZATION/GATE LEVEL =    1 DESTABILIZATION TYPE =    1
 AGE INTERVAL: 0.00000000000000E+00-
 -----------------------------------
 GROWTH   (CANCER STAGE   0, DESTABILIZATION/GATE   0, MUTATION TYPE   1)= 2.56974980434977E+01
 GROWTH   (CANCER STAGE   1, DESTABILIZATION/GATE   0, MUTATION TYPE   1)= 0.00000000000000E+00
 GROWTH   (CANCER STAGE   2, DESTABILIZATION/GATE   0, MUTATION TYPE   1)= 0.00000000000000E+00
 GROWTH   (CANCER STAGE   3, DESTABILIZATION/GATE   0, MUTATION TYPE   1)= 0.00000000000000E+00
 DEATH    (CANCER STAGE   0, DESTABILIZATION/GATE   0, MUTATION TYPE   1)= 0.00000000000000E+00
 DEATH    (CANCER STAGE   1, DESTABILIZATION/GATE   0, MUTATION TYPE   1)= 0.00000000000000E+00
 DEATH    (CANCER STAGE   2, DESTABILIZATION/GATE   0, MUTATION TYPE   1)= 0.00000000000000E+00
 DEATH    (CANCER STAGE   3, DESTABILIZATION/GATE   0, MUTATION TYPE   1)= 0.00000000000000E+00
 MUTATION (CANCER STAGE   0, DESTABILIZATION/GATE   0, MUTATION TYPE   1)= 1.20000001202971E-07
 MUTATION (CANCER STAGE   1, DESTABILIZATION/GATE   0, MUTATION TYPE   1)= 1.20000001202971E-07
 MUTATION (CANCER STAGE   2, DESTABILIZATION/GATE   0, MUTATION TYPE   1)= 1.20000001202971E-07
 MUTATION (CANCER STAGE   3, DESTABILIZATION/GATE   0, MUTATION TYPE   1)= 1.20000001202971E-07
 GATE-PASS(CANCER STAGE   0, DESTABILIZATION/GATE   0, MUTATION TYPE   1)= 9.33258454012772E-03
 GATE-PASS(CANCER STAGE   1, DESTABILIZATION/GATE   0, MUTATION TYPE   1)= 9.33258454012772E-03
 GATE-PASS(CANCER STAGE   2, DESTABILIZATION/GATE   0, MUTATION TYPE   1)= 9.33258454012772E-03
 GATE-PASS(CANCER STAGE   3, DESTABILIZATION/GATE   0, MUTATION TYPE   1)= 9.33258454012772E-03
 GROWTH   (CANCER STAGE   0, DESTABILIZATION/GATE   1, MUTATION TYPE   1)= 2.66974980434977E+01
 GROWTH   (CANCER STAGE   1, DESTABILIZATION/GATE   1, MUTATION TYPE   1)= 0.00000000000000E+00
 GROWTH   (CANCER STAGE   2, DESTABILIZATION/GATE   1, MUTATION TYPE   1)= 0.00000000000000E+00
 GROWTH   (CANCER STAGE   3, DESTABILIZATION/GATE   1, MUTATION TYPE   1)= 0.00000000000000E+00
 DEATH    (CANCER STAGE   0, DESTABILIZATION/GATE   1, MUTATION TYPE   1)= 0.00000000000000E+00
 DEATH    (CANCER STAGE   1, DESTABILIZATION/GATE   1, MUTATION TYPE   1)= 0.00000000000000E+00
 DEATH    (CANCER STAGE   2, DESTABILIZATION/GATE   1, MUTATION TYPE   1)= 0.00000000000000E+00
 DEATH    (CANCER STAGE   3, DESTABILIZATION/GATE   1, MUTATION TYPE   1)= 0.00000000000000E+00
 MUTATION (CANCER STAGE   0, DESTABILIZATION/GATE   1, MUTATION TYPE   1)= 1.20000060003491E-05
 MUTATION (CANCER STAGE   1, DESTABILIZATION/GATE   1, MUTATION TYPE   1)= 1.20000060003491E-05
 MUTATION (CANCER STAGE   2, DESTABILIZATION/GATE   1, MUTATION TYPE   1)= 1.20000060003491E-05
 MUTATION (CANCER STAGE   3, DESTABILIZATION/GATE   1, MUTATION TYPE   1)= 1.20000060003491E-05
 AGE INTERVAL: 7.28280000000000E-01-
 -----------------------------------
 GROWTH   (CANCER STAGE   0, DESTABILIZATION/GATE   0, MUTATION TYPE   1)= 0.00000000000000E+00
 GROWTH   (CANCER STAGE   1, DESTABILIZATION/GATE   0, MUTATION TYPE   1)= 0.00000000000000E+00
 GROWTH   (CANCER STAGE   2, DESTABILIZATION/GATE   0, MUTATION TYPE   1)= 0.00000000000000E+00
 GROWTH   (CANCER STAGE   3, DESTABILIZATION/GATE   0, MUTATION TYPE   1)= 0.00000000000000E+00
 DEATH    (CANCER STAGE   0, DESTABILIZATION/GATE   0, MUTATION TYPE   1)= 0.00000000000000E+00
 DEATH    (CANCER STAGE   1, DESTABILIZATION/GATE   0, MUTATION TYPE   1)= 0.00000000000000E+00
 DEATH    (CANCER STAGE   2, DESTABILIZATION/GATE   0, MUTATION TYPE   1)= 0.00000000000000E+00
 DEATH    (CANCER STAGE   3, DESTABILIZATION/GATE   0, MUTATION TYPE   1)= 0.00000000000000E+00
 MUTATION (CANCER STAGE   0, DESTABILIZATION/GATE   0, MUTATION TYPE   1)= 1.20000001202971E-07
 MUTATION (CANCER STAGE   1, DESTABILIZATION/GATE   0, MUTATION TYPE   1)= 1.20000001202971E-07
 MUTATION (CANCER STAGE   2, DESTABILIZATION/GATE   0, MUTATION TYPE   1)= 1.20000001202971E-07
 MUTATION (CANCER STAGE   3, DESTABILIZATION/GATE   0, MUTATION TYPE   1)= 1.20000001202971E-07
 GATE-PASS(CANCER STAGE   0, DESTABILIZATION/GATE   0, MUTATION TYPE   1)= 9.33258454012772E-03
 GATE-PASS(CANCER STAGE   1, DESTABILIZATION/GATE   0, MUTATION TYPE   1)= 9.33258454012772E-03
 GATE-PASS(CANCER STAGE   2, DESTABILIZATION/GATE   0, MUTATION TYPE   1)= 9.33258454012772E-03
 GATE-PASS(CANCER STAGE   3, DESTABILIZATION/GATE   0, MUTATION TYPE   1)= 9.33258454012772E-03
 GROWTH   (CANCER STAGE   0, DESTABILIZATION/GATE   1, MUTATION TYPE   1)= 0.00000000000000E+00
 GROWTH   (CANCER STAGE   1, DESTABILIZATION/GATE   1, MUTATION TYPE   1)= 0.00000000000000E+00
 GROWTH   (CANCER STAGE   2, DESTABILIZATION/GATE   1, MUTATION TYPE   1)= 0.00000000000000E+00
 GROWTH   (CANCER STAGE   3, DESTABILIZATION/GATE   1, MUTATION TYPE   1)= 0.00000000000000E+00
 DEATH    (CANCER STAGE   0, DESTABILIZATION/GATE   1, MUTATION TYPE   1)= 0.00000000000000E+00
 DEATH    (CANCER STAGE   1, DESTABILIZATION/GATE   1, MUTATION TYPE   1)= 0.00000000000000E+00
 DEATH    (CANCER STAGE   2, DESTABILIZATION/GATE   1, MUTATION TYPE   1)= 0.00000000000000E+00
 DEATH    (CANCER STAGE   3, DESTABILIZATION/GATE   1, MUTATION TYPE   1)= 0.00000000000000E+00
 MUTATION (CANCER STAGE   0, DESTABILIZATION/GATE   1, MUTATION TYPE   1)= 1.20000060003491E-05
 MUTATION (CANCER STAGE   1, DESTABILIZATION/GATE   1, MUTATION TYPE   1)= 1.20000060003491E-05
 MUTATION (CANCER STAGE   2, DESTABILIZATION/GATE   1, MUTATION TYPE   1)= 1.20000060003491E-05
 MUTATION (CANCER STAGE   3, DESTABILIZATION/GATE   1, MUTATION TYPE   1)= 1.20000060003491E-05
 AGE INTERVAL: 2.66666666666667E+01-
 -----------------------------------
 GROWTH   (CANCER STAGE   0, DESTABILIZATION/GATE   0, MUTATION TYPE   1)= 0.00000000000000E+00
 GROWTH   (CANCER STAGE   1, DESTABILIZATION/GATE   0, MUTATION TYPE   1)= 0.00000000000000E+00
 GROWTH   (CANCER STAGE   2, DESTABILIZATION/GATE   0, MUTATION TYPE   1)= 0.00000000000000E+00
 GROWTH   (CANCER STAGE   3, DESTABILIZATION/GATE   0, MUTATION TYPE   1)= 0.00000000000000E+00
 DEATH    (CANCER STAGE   0, DESTABILIZATION/GATE   0, MUTATION TYPE   1)= 0.00000000000000E+00
 DEATH    (CANCER STAGE   1, DESTABILIZATION/GATE   0, MUTATION TYPE   1)= 0.00000000000000E+00
 DEATH    (CANCER STAGE   2, DESTABILIZATION/GATE   0, MUTATION TYPE   1)= 0.00000000000000E+00
 DEATH    (CANCER STAGE   3, DESTABILIZATION/GATE   0, MUTATION TYPE   1)= 0.00000000000000E+00
 MUTATION (CANCER STAGE   0, DESTABILIZATION/GATE   0, MUTATION TYPE   1)= 1.20000001202971E-07
 MUTATION (CANCER STAGE   1, DESTABILIZATION/GATE   0, MUTATION TYPE   1)= 1.20000001202971E-07
 MUTATION (CANCER STAGE   2, DESTABILIZATION/GATE   0, MUTATION TYPE   1)= 1.20000001202971E-07
 MUTATION (CANCER STAGE   3, DESTABILIZATION/GATE   0, MUTATION TYPE   1)= 1.20000001202971E-07
 GATE-PASS(CANCER STAGE   0, DESTABILIZATION/GATE   0, MUTATION TYPE   1)= 9.33258454012772E-03
 GATE-PASS(CANCER STAGE   1, DESTABILIZATION/GATE   0, MUTATION TYPE   1)= 9.33258454012772E-03
 GATE-PASS(CANCER STAGE   2, DESTABILIZATION/GATE   0, MUTATION TYPE   1)= 9.33258454012772E-03
 GATE-PASS(CANCER STAGE   3, DESTABILIZATION/GATE   0, MUTATION TYPE   1)= 9.33258454012772E-03
 GROWTH   (CANCER STAGE   0, DESTABILIZATION/GATE   1, MUTATION TYPE   1)= 0.00000000000000E+00
 GROWTH   (CANCER STAGE   1, DESTABILIZATION/GATE   1, MUTATION TYPE   1)= 0.00000000000000E+00
 GROWTH   (CANCER STAGE   2, DESTABILIZATION/GATE   1, MUTATION TYPE   1)= 0.00000000000000E+00
 GROWTH   (CANCER STAGE   3, DESTABILIZATION/GATE   1, MUTATION TYPE   1)= 0.00000000000000E+00
 DEATH    (CANCER STAGE   0, DESTABILIZATION/GATE   1, MUTATION TYPE   1)= 0.00000000000000E+00
 DEATH    (CANCER STAGE   1, DESTABILIZATION/GATE   1, MUTATION TYPE   1)= 0.00000000000000E+00
 DEATH    (CANCER STAGE   2, DESTABILIZATION/GATE   1, MUTATION TYPE   1)= 0.00000000000000E+00
 DEATH    (CANCER STAGE   3, DESTABILIZATION/GATE   1, MUTATION TYPE   1)= 0.00000000000000E+00
 MUTATION (CANCER STAGE   0, DESTABILIZATION/GATE   1, MUTATION TYPE   1)= 1.80000134998650E-05
 MUTATION (CANCER STAGE   1, DESTABILIZATION/GATE   1, MUTATION TYPE   1)= 1.80000134998650E-05
 MUTATION (CANCER STAGE   2, DESTABILIZATION/GATE   1, MUTATION TYPE   1)= 1.80000134998650E-05
 MUTATION (CANCER STAGE   3, DESTABILIZATION/GATE   1, MUTATION TYPE   1)= 1.80000134998650E-05
 AGE INTERVAL: 0.00000000000000E+00-
 -----------------------------------
 AGE INTERVAL: 7.28280000000000E-01-
 -----------------------------------
 AGE INTERVAL: 2.66666666666667E+01-
 -----------------------------------
 AGE 8.00000000000000E+01 INTEGRATED HAZARD 2.95394069527827E-06 HAZARD 1.99585792681716E-07 OK      16 BAD       5 FAIL       0
 CLOCK TIME USED 5.19000000087544E-01 SECONDS
 CPU TIME USED 6.24004000000000E-02 SECONDS
 MINIMISATION ROUTINE FITTERMVKMULTGATESTOCHHAZ REVISED BY M P LITTLE 11 MARCH 2009
 GESTATION LENGTH   0.7283
 CONVERGENCE CRITERION 1.0000E-15 NUMBER OF INTEGRATION STEPS   100
 MINIMUM STEP LENGTH 1.0000E-25 INTEGRATOR SCALING "SMALL AMOUNT" 1.0000E-40
 INTEGRATOR SCALING THRESHOLD 1.0000E+00
 INTEGRATOR TYPE: BULIRSCH-STOER STIFF           
 MODEL  1 SCALING COEFFICIENT 1.00000000000000E+00
 =================================================
 Y(I,J) IN HAZARD THAT ARE SET TO ZERO
 -------------------------------------
 DESTABILIZATION/GATE LEVEL =    0 DESTABILIZATION TYPE =    1
 DESTABILIZATION/GATE LEVEL =    1 DESTABILIZATION TYPE =    1
 AGE INTERVAL: 0.00000000000000E+00-
 -----------------------------------
 GROWTH   (CANCER STAGE   0, DESTABILIZATION/GATE   0, MUTATION TYPE   1)= 2.56974980434977E+01
 GROWTH   (CANCER STAGE   1, DESTABILIZATION/GATE   0, MUTATION TYPE   1)= 0.00000000000000E+00
 GROWTH   (CANCER STAGE   2, DESTABILIZATION/GATE   0, MUTATION TYPE   1)= 0.00000000000000E+00
 GROWTH   (CANCER STAGE   3, DESTABILIZATION/GATE   0, MUTATION TYPE   1)= 0.00000000000000E+00
 DEATH    (CANCER STAGE   0, DESTABILIZATION/GATE   0, MUTATION TYPE   1)= 0.00000000000000E+00
 DEATH    (CANCER STAGE   1, DESTABILIZATION/GATE   0, MUTATION TYPE   1)= 0.00000000000000E+00
 DEATH    (CANCER STAGE   2, DESTABILIZATION/GATE   0, MUTATION TYPE   1)= 0.00000000000000E+00
 DEATH    (CANCER STAGE   3, DESTABILIZATION/GATE   0, MUTATION TYPE   1)= 0.00000000000000E+00
 MUTATION (CANCER STAGE   0, DESTABILIZATION/GATE   0, MUTATION TYPE   1)= 1.20000001202971E-07
 MUTATION (CANCER STAGE   1, DESTABILIZATION/GATE   0, MUTATION TYPE   1)= 1.20000001202971E-07
 MUTATION (CANCER STAGE   2, DESTABILIZATION/GATE   0, MUTATION TYPE   1)= 1.20000001202971E-07
 MUTATION (CANCER STAGE   3, DESTABILIZATION/GATE   0, MUTATION TYPE   1)= 1.20000001202971E-07
 GATE-PASS(CANCER STAGE   0, DESTABILIZATION/GATE   0, MUTATION TYPE   1)= 9.33258454012772E-03
 GATE-PASS(CANCER STAGE   1, DESTABILIZATION/GATE   0, MUTATION TYPE   1)= 9.33258454012772E-03
 GATE-PASS(CANCER STAGE   2, DESTABILIZATION/GATE   0, MUTATION TYPE   1)= 9.33258454012772E-03
 GATE-PASS(CANCER STAGE   3, DESTABILIZATION/GATE   0, MUTATION TYPE   1)= 9.33258454012772E-03
 GROWTH   (CANCER STAGE   0, DESTABILIZATION/GATE   1, MUTATION TYPE   1)= 2.66974980434977E+01
 GROWTH   (CANCER STAGE   1, DESTABILIZATION/GATE   1, MUTATION TYPE   1)= 0.00000000000000E+00
 GROWTH   (CANCER STAGE   2, DESTABILIZATION/GATE   1, MUTATION TYPE   1)= 0.00000000000000E+00
 GROWTH   (CANCER STAGE   3, DESTABILIZATION/GATE   1, MUTATION TYPE   1)= 0.00000000000000E+00
 DEATH    (CANCER STAGE   0, DESTABILIZATION/GATE   1, MUTATION TYPE   1)= 0.00000000000000E+00
 DEATH    (CANCER STAGE   1, DESTABILIZATION/GATE   1, MUTATION TYPE   1)= 0.00000000000000E+00
 DEATH    (CANCER STAGE   2, DESTABILIZATION/GATE   1, MUTATION TYPE   1)= 0.00000000000000E+00
 DEATH    (CANCER STAGE   3, DESTABILIZATION/GATE   1, MUTATION TYPE   1)= 0.00000000000000E+00
 MUTATION (CANCER STAGE   0, DESTABILIZATION/GATE   1, MUTATION TYPE   1)= 1.20000060003491E-05
 MUTATION (CANCER STAGE   1, DESTABILIZATION/GATE   1, MUTATION TYPE   1)= 1.20000060003491E-05
 MUTATION (CANCER STAGE   2, DESTABILIZATION/GATE   1, MUTATION TYPE   1)= 1.20000060003491E-05
 MUTATION (CANCER STAGE   3, DESTABILIZATION/GATE   1, MUTATION TYPE   1)= 1.20000060003491E-05
 AGE INTERVAL: 7.28280000000000E-01-
 -----------------------------------
 GROWTH   (CANCER STAGE   0, DESTABILIZATION/GATE   0, MUTATION TYPE   1)= 0.00000000000000E+00
 GROWTH   (CANCER STAGE   1, DESTABILIZATION/GATE   0, MUTATION TYPE   1)= 0.00000000000000E+00
 GROWTH   (CANCER STAGE   2, DESTABILIZATION/GATE   0, MUTATION TYPE   1)= 0.00000000000000E+00
 GROWTH   (CANCER STAGE   3, DESTABILIZATION/GATE   0, MUTATION TYPE   1)= 0.00000000000000E+00
 DEATH    (CANCER STAGE   0, DESTABILIZATION/GATE   0, MUTATION TYPE   1)= 0.00000000000000E+00
 DEATH    (CANCER STAGE   1, DESTABILIZATION/GATE   0, MUTATION TYPE   1)= 0.00000000000000E+00
 DEATH    (CANCER STAGE   2, DESTABILIZATION/GATE   0, MUTATION TYPE   1)= 0.00000000000000E+00
 DEATH    (CANCER STAGE   3, DESTABILIZATION/GATE   0, MUTATION TYPE   1)= 0.00000000000000E+00
 MUTATION (CANCER STAGE   0, DESTABILIZATION/GATE   0, MUTATION TYPE   1)= 1.20000001202971E-07
 MUTATION (CANCER STAGE   1, DESTABILIZATION/GATE   0, MUTATION TYPE   1)= 1.20000001202971E-07
 MUTATION (CANCER STAGE   2, DESTABILIZATION/GATE   0, MUTATION TYPE   1)= 1.20000001202971E-07
 MUTATION (CANCER STAGE   3, DESTABILIZATION/GATE   0, MUTATION TYPE   1)= 1.20000001202971E-07
 GATE-PASS(CANCER STAGE   0, DESTABILIZATION/GATE   0, MUTATION TYPE   1)= 9.33258454012772E-03
 GATE-PASS(CANCER STAGE   1, DESTABILIZATION/GATE   0, MUTATION TYPE   1)= 9.33258454012772E-03
 GATE-PASS(CANCER STAGE   2, DESTABILIZATION/GATE   0, MUTATION TYPE   1)= 9.33258454012772E-03
 GATE-PASS(CANCER STAGE   3, DESTABILIZATION/GATE   0, MUTATION TYPE   1)= 9.33258454012772E-03
 GROWTH   (CANCER STAGE   0, DESTABILIZATION/GATE   1, MUTATION TYPE   1)= 0.00000000000000E+00
 GROWTH   (CANCER STAGE   1, DESTABILIZATION/GATE   1, MUTATION TYPE   1)= 0.00000000000000E+00
 GROWTH   (CANCER STAGE   2, DESTABILIZATION/GATE   1, MUTATION TYPE   1)= 0.00000000000000E+00
 GROWTH   (CANCER STAGE   3, DESTABILIZATION/GATE   1, MUTATION TYPE   1)= 0.00000000000000E+00
 DEATH    (CANCER STAGE   0, DESTABILIZATION/GATE   1, MUTATION TYPE   1)= 0.00000000000000E+00
 DEATH    (CANCER STAGE   1, DESTABILIZATION/GATE   1, MUTATION TYPE   1)= 0.00000000000000E+00
 DEATH    (CANCER STAGE   2, DESTABILIZATION/GATE   1, MUTATION TYPE   1)= 0.00000000000000E+00
 DEATH    (CANCER STAGE   3, DESTABILIZATION/GATE   1, MUTATION TYPE   1)= 0.00000000000000E+00
 MUTATION (CANCER STAGE   0, DESTABILIZATION/GATE   1, MUTATION TYPE   1)= 1.20000060003491E-05
 MUTATION (CANCER STAGE   1, DESTABILIZATION/GATE   1, MUTATION TYPE   1)= 1.20000060003491E-05
 MUTATION (CANCER STAGE   2, DESTABILIZATION/GATE   1, MUTATION TYPE   1)= 1.20000060003491E-05
 MUTATION (CANCER STAGE   3, DESTABILIZATION/GATE   1, MUTATION TYPE   1)= 1.20000060003491E-05
 AGE INTERVAL: 2.66666666666667E+01-
 -----------------------------------
 GROWTH   (CANCER STAGE   0, DESTABILIZATION/GATE   0, MUTATION TYPE   1)= 0.00000000000000E+00
 GROWTH   (CANCER STAGE   1, DESTABILIZATION/GATE   0, MUTATION TYPE   1)= 0.00000000000000E+00
 GROWTH   (CANCER STAGE   2, DESTABILIZATION/GATE   0, MUTATION TYPE   1)= 0.00000000000000E+00
 GROWTH   (CANCER STAGE   3, DESTABILIZATION/GATE   0, MUTATION TYPE   1)= 0.00000000000000E+00
 DEATH    (CANCER STAGE   0, DESTABILIZATION/GATE   0, MUTATION TYPE   1)= 0.00000000000000E+00
 DEATH    (CANCER STAGE   1, DESTABILIZATION/GATE   0, MUTATION TYPE   1)= 0.00000000000000E+00
 DEATH    (CANCER STAGE   2, DESTABILIZATION/GATE   0, MUTATION TYPE   1)= 0.00000000000000E+00
 DEATH    (CANCER STAGE   3, DESTABILIZATION/GATE   0, MUTATION TYPE   1)= 0.00000000000000E+00
 MUTATION (CANCER STAGE   0, DESTABILIZATION/GATE   0, MUTATION TYPE   1)= 1.20000001202971E-07
 MUTATION (CANCER STAGE   1, DESTABILIZATION/GATE   0, MUTATION TYPE   1)= 1.20000001202971E-07
 MUTATION (CANCER STAGE   2, DESTABILIZATION/GATE   0, MUTATION TYPE   1)= 1.20000001202971E-07
 MUTATION (CANCER STAGE   3, DESTABILIZATION/GATE   0, MUTATION TYPE   1)= 1.20000001202971E-07
 GATE-PASS(CANCER STAGE   0, DESTABILIZATION/GATE   0, MUTATION TYPE   1)= 9.33258454012772E-03
 GATE-PASS(CANCER STAGE   1, DESTABILIZATION/GATE   0, MUTATION TYPE   1)= 9.33258454012772E-03
 GATE-PASS(CANCER STAGE   2, DESTABILIZATION/GATE   0, MUTATION TYPE   1)= 9.33258454012772E-03
 GATE-PASS(CANCER STAGE   3, DESTABILIZATION/GATE   0, MUTATION TYPE   1)= 9.33258454012772E-03
 GROWTH   (CANCER STAGE   0, DESTABILIZATION/GATE   1, MUTATION TYPE   1)= 0.00000000000000E+00
 GROWTH   (CANCER STAGE   1, DESTABILIZATION/GATE   1, MUTATION TYPE   1)= 0.00000000000000E+00
 GROWTH   (CANCER STAGE   2, DESTABILIZATION/GATE   1, MUTATION TYPE   1)= 0.00000000000000E+00
 GROWTH   (CANCER STAGE   3, DESTABILIZATION/GATE   1, MUTATION TYPE   1)= 0.00000000000000E+00
 DEATH    (CANCER STAGE   0, DESTABILIZATION/GATE   1, MUTATION TYPE   1)= 0.00000000000000E+00
 DEATH    (CANCER STAGE   1, DESTABILIZATION/GATE   1, MUTATION TYPE   1)= 0.00000000000000E+00
 DEATH    (CANCER STAGE   2, DESTABILIZATION/GATE   1, MUTATION TYPE   1)= 0.00000000000000E+00
 DEATH    (CANCER STAGE   3, DESTABILIZATION/GATE   1, MUTATION TYPE   1)= 0.00000000000000E+00
 MUTATION (CANCER STAGE   0, DESTABILIZATION/GATE   1, MUTATION TYPE   1)= 2.40000239993899E-05
 MUTATION (CANCER STAGE   1, DESTABILIZATION/GATE   1, MUTATION TYPE   1)= 2.40000239993899E-05
 MUTATION (CANCER STAGE   2, DESTABILIZATION/GATE   1, MUTATION TYPE   1)= 2.40000239993899E-05
 MUTATION (CANCER STAGE   3, DESTABILIZATION/GATE   1, MUTATION TYPE   1)= 2.40000239993899E-05
 AGE INTERVAL: 0.00000000000000E+00-
 -----------------------------------
 AGE INTERVAL: 7.28280000000000E-01-
 -----------------------------------
 AGE INTERVAL: 2.66666666666667E+01-
 -----------------------------------
 AGE 8.00000000000000E+01 INTEGRATED HAZARD 8.08040039569013E-06 HAZARD 5.76811369751111E-07 OK      16 BAD       6 FAIL       0
 CLOCK TIME USED 4.81000000145286E-01 SECONDS
 CPU TIME USED 6.24004000000000E-02 SECONDS
 MINIMISATION ROUTINE FITTERMVKMULTGATESTOCHHAZ REVISED BY M P LITTLE 11 MARCH 2009
 GESTATION LENGTH   0.7283
 CONVERGENCE CRITERION 1.0000E-15 NUMBER OF INTEGRATION STEPS   100
 MINIMUM STEP LENGTH 1.0000E-25 INTEGRATOR SCALING "SMALL AMOUNT" 1.0000E-40
 INTEGRATOR SCALING THRESHOLD 1.0000E+00
 INTEGRATOR TYPE: BULIRSCH-STOER STIFF           
 MODEL  1 SCALING COEFFICIENT 1.00000000000000E+00
 =================================================
 Y(I,J) IN HAZARD THAT ARE SET TO ZERO
 -------------------------------------
 DESTABILIZATION/GATE LEVEL =    0 DESTABILIZATION TYPE =    1
 DESTABILIZATION/GATE LEVEL =    1 DESTABILIZATION TYPE =    1
 AGE INTERVAL: 0.00000000000000E+00-
 -----------------------------------
 GROWTH   (CANCER STAGE   0, DESTABILIZATION/GATE   0, MUTATION TYPE   1)= 2.56974980434977E+01
 GROWTH   (CANCER STAGE   1, DESTABILIZATION/GATE   0, MUTATION TYPE   1)= 0.00000000000000E+00
 GROWTH   (CANCER STAGE   2, DESTABILIZATION/GATE   0, MUTATION TYPE   1)= 0.00000000000000E+00
 GROWTH   (CANCER STAGE   3, DESTABILIZATION/GATE   0, MUTATION TYPE   1)= 0.00000000000000E+00
 DEATH    (CANCER STAGE   0, DESTABILIZATION/GATE   0, MUTATION TYPE   1)= 0.00000000000000E+00
 DEATH    (CANCER STAGE   1, DESTABILIZATION/GATE   0, MUTATION TYPE   1)= 0.00000000000000E+00
 DEATH    (CANCER STAGE   2, DESTABILIZATION/GATE   0, MUTATION TYPE   1)= 0.00000000000000E+00
 DEATH    (CANCER STAGE   3, DESTABILIZATION/GATE   0, MUTATION TYPE   1)= 0.00000000000000E+00
 MUTATION (CANCER STAGE   0, DESTABILIZATION/GATE   0, MUTATION TYPE   1)= 1.20000001202971E-07
 MUTATION (CANCER STAGE   1, DESTABILIZATION/GATE   0, MUTATION TYPE   1)= 1.20000001202971E-07
 MUTATION (CANCER STAGE   2, DESTABILIZATION/GATE   0, MUTATION TYPE   1)= 1.20000001202971E-07
 MUTATION (CANCER STAGE   3, DESTABILIZATION/GATE   0, MUTATION TYPE   1)= 1.20000001202971E-07
 GATE-PASS(CANCER STAGE   0, DESTABILIZATION/GATE   0, MUTATION TYPE   1)= 9.33258454012772E-03
 GATE-PASS(CANCER STAGE   1, DESTABILIZATION/GATE   0, MUTATION TYPE   1)= 9.33258454012772E-03
 GATE-PASS(CANCER STAGE   2, DESTABILIZATION/GATE   0, MUTATION TYPE   1)= 9.33258454012772E-03
 GATE-PASS(CANCER STAGE   3, DESTABILIZATION/GATE   0, MUTATION TYPE   1)= 9.33258454012772E-03
 GROWTH   (CANCER STAGE   0, DESTABILIZATION/GATE   1, MUTATION TYPE   1)= 2.66974980434977E+01
 GROWTH   (CANCER STAGE   1, DESTABILIZATION/GATE   1, MUTATION TYPE   1)= 0.00000000000000E+00
 GROWTH   (CANCER STAGE   2, DESTABILIZATION/GATE   1, MUTATION TYPE   1)= 0.00000000000000E+00
 GROWTH   (CANCER STAGE   3, DESTABILIZATION/GATE   1, MUTATION TYPE   1)= 0.00000000000000E+00
 DEATH    (CANCER STAGE   0, DESTABILIZATION/GATE   1, MUTATION TYPE   1)= 0.00000000000000E+00
 DEATH    (CANCER STAGE   1, DESTABILIZATION/GATE   1, MUTATION TYPE   1)= 0.00000000000000E+00
 DEATH    (CANCER STAGE   2, DESTABILIZATION/GATE   1, MUTATION TYPE   1)= 0.00000000000000E+00
 DEATH    (CANCER STAGE   3, DESTABILIZATION/GATE   1, MUTATION TYPE   1)= 0.00000000000000E+00
 MUTATION (CANCER STAGE   0, DESTABILIZATION/GATE   1, MUTATION TYPE   1)= 1.20000060003491E-05
 MUTATION (CANCER STAGE   1, DESTABILIZATION/GATE   1, MUTATION TYPE   1)= 1.20000060003491E-05
 MUTATION (CANCER STAGE   2, DESTABILIZATION/GATE   1, MUTATION TYPE   1)= 1.20000060003491E-05
 MUTATION (CANCER STAGE   3, DESTABILIZATION/GATE   1, MUTATION TYPE   1)= 1.20000060003491E-05
 AGE INTERVAL: 7.28280000000000E-01-
 -----------------------------------
 GROWTH   (CANCER STAGE   0, DESTABILIZATION/GATE   0, MUTATION TYPE   1)= 0.00000000000000E+00
 GROWTH   (CANCER STAGE   1, DESTABILIZATION/GATE   0, MUTATION TYPE   1)= 0.00000000000000E+00
 GROWTH   (CANCER STAGE   2, DESTABILIZATION/GATE   0, MUTATION TYPE   1)= 0.00000000000000E+00
 GROWTH   (CANCER STAGE   3, DESTABILIZATION/GATE   0, MUTATION TYPE   1)= 0.00000000000000E+00
 DEATH    (CANCER STAGE   0, DESTABILIZATION/GATE   0, MUTATION TYPE   1)= 0.00000000000000E+00
 DEATH    (CANCER STAGE   1, DESTABILIZATION/GATE   0, MUTATION TYPE   1)= 0.00000000000000E+00
 DEATH    (CANCER STAGE   2, DESTABILIZATION/GATE   0, MUTATION TYPE   1)= 0.00000000000000E+00
 DEATH    (CANCER STAGE   3, DESTABILIZATION/GATE   0, MUTATION TYPE   1)= 0.00000000000000E+00
 MUTATION (CANCER STAGE   0, DESTABILIZATION/GATE   0, MUTATION TYPE   1)= 1.20000001202971E-07
 MUTATION (CANCER STAGE   1, DESTABILIZATION/GATE   0, MUTATION TYPE   1)= 1.20000001202971E-07
 MUTATION (CANCER STAGE   2, DESTABILIZATION/GATE   0, MUTATION TYPE   1)= 1.20000001202971E-07
 MUTATION (CANCER STAGE   3, DESTABILIZATION/GATE   0, MUTATION TYPE   1)= 1.20000001202971E-07
 GATE-PASS(CANCER STAGE   0, DESTABILIZATION/GATE   0, MUTATION TYPE   1)= 9.33258454012772E-03
 GATE-PASS(CANCER STAGE   1, DESTABILIZATION/GATE   0, MUTATION TYPE   1)= 9.33258454012772E-03
 GATE-PASS(CANCER STAGE   2, DESTABILIZATION/GATE   0, MUTATION TYPE   1)= 9.33258454012772E-03
 GATE-PASS(CANCER STAGE   3, DESTABILIZATION/GATE   0, MUTATION TYPE   1)= 9.33258454012772E-03
 GROWTH   (CANCER STAGE   0, DESTABILIZATION/GATE   1, MUTATION TYPE   1)= 0.00000000000000E+00
 GROWTH   (CANCER STAGE   1, DESTABILIZATION/GATE   1, MUTATION TYPE   1)= 0.00000000000000E+00
 GROWTH   (CANCER STAGE   2, DESTABILIZATION/GATE   1, MUTATION TYPE   1)= 0.00000000000000E+00
 GROWTH   (CANCER STAGE   3, DESTABILIZATION/GATE   1, MUTATION TYPE   1)= 0.00000000000000E+00
 DEATH    (CANCER STAGE   0, DESTABILIZATION/GATE   1, MUTATION TYPE   1)= 0.00000000000000E+00
 DEATH    (CANCER STAGE   1, DESTABILIZATION/GATE   1, MUTATION TYPE   1)= 0.00000000000000E+00
 DEATH    (CANCER STAGE   2, DESTABILIZATION/GATE   1, MUTATION TYPE   1)= 0.00000000000000E+00
 DEATH    (CANCER STAGE   3, DESTABILIZATION/GATE   1, MUTATION TYPE   1)= 0.00000000000000E+00
 MUTATION (CANCER STAGE   0, DESTABILIZATION/GATE   1, MUTATION TYPE   1)= 1.20000060003491E-05
 MUTATION (CANCER STAGE   1, DESTABILIZATION/GATE   1, MUTATION TYPE   1)= 1.20000060003491E-05
 MUTATION (CANCER STAGE   2, DESTABILIZATION/GATE   1, MUTATION TYPE   1)= 1.20000060003491E-05
 MUTATION (CANCER STAGE   3, DESTABILIZATION/GATE   1, MUTATION TYPE   1)= 1.20000060003491E-05
 AGE INTERVAL: 2.66666666666667E+01-
 -----------------------------------
 GROWTH   (CANCER STAGE   0, DESTABILIZATION/GATE   0, MUTATION TYPE   1)= 0.00000000000000E+00
 GROWTH   (CANCER STAGE   1, DESTABILIZATION/GATE   0, MUTATION TYPE   1)= 0.00000000000000E+00
 GROWTH   (CANCER STAGE   2, DESTABILIZATION/GATE   0, MUTATION TYPE   1)= 0.00000000000000E+00
 GROWTH   (CANCER STAGE   3, DESTABILIZATION/GATE   0, MUTATION TYPE   1)= 0.00000000000000E+00
 DEATH    (CANCER STAGE   0, DESTABILIZATION/GATE   0, MUTATION TYPE   1)= 0.00000000000000E+00
 DEATH    (CANCER STAGE   1, DESTABILIZATION/GATE   0, MUTATION TYPE   1)= 0.00000000000000E+00
 DEATH    (CANCER STAGE   2, DESTABILIZATION/GATE   0, MUTATION TYPE   1)= 0.00000000000000E+00
 DEATH    (CANCER STAGE   3, DESTABILIZATION/GATE   0, MUTATION TYPE   1)= 0.00000000000000E+00
 MUTATION (CANCER STAGE   0, DESTABILIZATION/GATE   0, MUTATION TYPE   1)= 1.20000001202971E-07
 MUTATION (CANCER STAGE   1, DESTABILIZATION/GATE   0, MUTATION TYPE   1)= 1.20000001202971E-07
 MUTATION (CANCER STAGE   2, DESTABILIZATION/GATE   0, MUTATION TYPE   1)= 1.20000001202971E-07
 MUTATION (CANCER STAGE   3, DESTABILIZATION/GATE   0, MUTATION TYPE   1)= 1.20000001202971E-07
 GATE-PASS(CANCER STAGE   0, DESTABILIZATION/GATE   0, MUTATION TYPE   1)= 9.33258454012772E-03
 GATE-PASS(CANCER STAGE   1, DESTABILIZATION/GATE   0, MUTATION TYPE   1)= 9.33258454012772E-03
 GATE-PASS(CANCER STAGE   2, DESTABILIZATION/GATE   0, MUTATION TYPE   1)= 9.33258454012772E-03
 GATE-PASS(CANCER STAGE   3, DESTABILIZATION/GATE   0, MUTATION TYPE   1)= 9.33258454012772E-03
 GROWTH   (CANCER STAGE   0, DESTABILIZATION/GATE   1, MUTATION TYPE   1)= 0.00000000000000E+00
 GROWTH   (CANCER STAGE   1, DESTABILIZATION/GATE   1, MUTATION TYPE   1)= 0.00000000000000E+00
 GROWTH   (CANCER STAGE   2, DESTABILIZATION/GATE   1, MUTATION TYPE   1)= 0.00000000000000E+00
 GROWTH   (CANCER STAGE   3, DESTABILIZATION/GATE   1, MUTATION TYPE   1)= 0.00000000000000E+00
 DEATH    (CANCER STAGE   0, DESTABILIZATION/GATE   1, MUTATION TYPE   1)= 0.00000000000000E+00
 DEATH    (CANCER STAGE   1, DESTABILIZATION/GATE   1, MUTATION TYPE   1)= 0.00000000000000E+00
 DEATH    (CANCER STAGE   2, DESTABILIZATION/GATE   1, MUTATION TYPE   1)= 0.00000000000000E+00
 DEATH    (CANCER STAGE   3, DESTABILIZATION/GATE   1, MUTATION TYPE   1)= 0.00000000000000E+00
 MUTATION (CANCER STAGE   0, DESTABILIZATION/GATE   1, MUTATION TYPE   1)= 6.00001500008931E-05
 MUTATION (CANCER STAGE   1, DESTABILIZATION/GATE   1, MUTATION TYPE   1)= 6.00001500008931E-05
 MUTATION (CANCER STAGE   2, DESTABILIZATION/GATE   1, MUTATION TYPE   1)= 6.00001500008931E-05
 MUTATION (CANCER STAGE   3, DESTABILIZATION/GATE   1, MUTATION TYPE   1)= 6.00001500008931E-05
 AGE INTERVAL: 0.00000000000000E+00-
 -----------------------------------
 AGE INTERVAL: 7.28280000000000E-01-
 -----------------------------------
 AGE INTERVAL: 2.66666666666667E+01-
 -----------------------------------
 AGE 8.00000000000000E+01 INTEGRATED HAZARD 2.53242611752671E-04 HAZARD 1.92010731313150E-05 OK      14 BAD       6 FAIL       0
 CLOCK TIME USED 4.54999999841675E-01 SECONDS
 CPU TIME USED 6.24004000000000E-02 SECONDS
 MINIMISATION ROUTINE FITTERMVKMULTGATESTOCHHAZ REVISED BY M P LITTLE 11 MARCH 2009
 GESTATION LENGTH   0.7283
 CONVERGENCE CRITERION 1.0000E-15 NUMBER OF INTEGRATION STEPS   100
 MINIMUM STEP LENGTH 1.0000E-25 INTEGRATOR SCALING "SMALL AMOUNT" 1.0000E-40
 INTEGRATOR SCALING THRESHOLD 1.0000E+00
 INTEGRATOR TYPE: BULIRSCH-STOER STIFF           
 MODEL  1 SCALING COEFFICIENT 1.00000000000000E+00
 =================================================
 Y(I,J) IN HAZARD THAT ARE SET TO ZERO
 -------------------------------------
 DESTABILIZATION/GATE LEVEL =    0 DESTABILIZATION TYPE =    1
 DESTABILIZATION/GATE LEVEL =    1 DESTABILIZATION TYPE =    1
 AGE INTERVAL: 0.00000000000000E+00-
 -----------------------------------
 GROWTH   (CANCER STAGE   0, DESTABILIZATION/GATE   0, MUTATION TYPE   1)= 2.56974980434977E+01
 GROWTH   (CANCER STAGE   1, DESTABILIZATION/GATE   0, MUTATION TYPE   1)= 0.00000000000000E+00
 GROWTH   (CANCER STAGE   2, DESTABILIZATION/GATE   0, MUTATION TYPE   1)= 0.00000000000000E+00
 GROWTH   (CANCER STAGE   3, DESTABILIZATION/GATE   0, MUTATION TYPE   1)= 0.00000000000000E+00
 DEATH    (CANCER STAGE   0, DESTABILIZATION/GATE   0, MUTATION TYPE   1)= 0.00000000000000E+00
 DEATH    (CANCER STAGE   1, DESTABILIZATION/GATE   0, MUTATION TYPE   1)= 0.00000000000000E+00
 DEATH    (CANCER STAGE   2, DESTABILIZATION/GATE   0, MUTATION TYPE   1)= 0.00000000000000E+00
 DEATH    (CANCER STAGE   3, DESTABILIZATION/GATE   0, MUTATION TYPE   1)= 0.00000000000000E+00
 MUTATION (CANCER STAGE   0, DESTABILIZATION/GATE   0, MUTATION TYPE   1)= 1.20000001202971E-07
 MUTATION (CANCER STAGE   1, DESTABILIZATION/GATE   0, MUTATION TYPE   1)= 1.20000001202971E-07
 MUTATION (CANCER STAGE   2, DESTABILIZATION/GATE   0, MUTATION TYPE   1)= 1.20000001202971E-07
 MUTATION (CANCER STAGE   3, DESTABILIZATION/GATE   0, MUTATION TYPE   1)= 1.20000001202971E-07
 GATE-PASS(CANCER STAGE   0, DESTABILIZATION/GATE   0, MUTATION TYPE   1)= 9.33258454012772E-03
 GATE-PASS(CANCER STAGE   1, DESTABILIZATION/GATE   0, MUTATION TYPE   1)= 9.33258454012772E-03
 GATE-PASS(CANCER STAGE   2, DESTABILIZATION/GATE   0, MUTATION TYPE   1)= 9.33258454012772E-03
 GATE-PASS(CANCER STAGE   3, DESTABILIZATION/GATE   0, MUTATION TYPE   1)= 9.33258454012772E-03
 GROWTH   (CANCER STAGE   0, DESTABILIZATION/GATE   1, MUTATION TYPE   1)= 2.66974980434977E+01
 GROWTH   (CANCER STAGE   1, DESTABILIZATION/GATE   1, MUTATION TYPE   1)= 0.00000000000000E+00
 GROWTH   (CANCER STAGE   2, DESTABILIZATION/GATE   1, MUTATION TYPE   1)= 0.00000000000000E+00
 GROWTH   (CANCER STAGE   3, DESTABILIZATION/GATE   1, MUTATION TYPE   1)= 0.00000000000000E+00
 DEATH    (CANCER STAGE   0, DESTABILIZATION/GATE   1, MUTATION TYPE   1)= 0.00000000000000E+00
 DEATH    (CANCER STAGE   1, DESTABILIZATION/GATE   1, MUTATION TYPE   1)= 0.00000000000000E+00
 DEATH    (CANCER STAGE   2, DESTABILIZATION/GATE   1, MUTATION TYPE   1)= 0.00000000000000E+00
 DEATH    (CANCER STAGE   3, DESTABILIZATION/GATE   1, MUTATION TYPE   1)= 0.00000000000000E+00
 MUTATION (CANCER STAGE   0, DESTABILIZATION/GATE   1, MUTATION TYPE   1)= 1.20000060003491E-05
 MUTATION (CANCER STAGE   1, DESTABILIZATION/GATE   1, MUTATION TYPE   1)= 1.20000060003491E-05
 MUTATION (CANCER STAGE   2, DESTABILIZATION/GATE   1, MUTATION TYPE   1)= 1.20000060003491E-05
 MUTATION (CANCER STAGE   3, DESTABILIZATION/GATE   1, MUTATION TYPE   1)= 1.20000060003491E-05
 AGE INTERVAL: 7.28280000000000E-01-
 -----------------------------------
 GROWTH   (CANCER STAGE   0, DESTABILIZATION/GATE   0, MUTATION TYPE   1)= 0.00000000000000E+00
 GROWTH   (CANCER STAGE   1, DESTABILIZATION/GATE   0, MUTATION TYPE   1)= 0.00000000000000E+00
 GROWTH   (CANCER STAGE   2, DESTABILIZATION/GATE   0, MUTATION TYPE   1)= 0.00000000000000E+00
 GROWTH   (CANCER STAGE   3, DESTABILIZATION/GATE   0, MUTATION TYPE   1)= 0.00000000000000E+00
 DEATH    (CANCER STAGE   0, DESTABILIZATION/GATE   0, MUTATION TYPE   1)= 0.00000000000000E+00
 DEATH    (CANCER STAGE   1, DESTABILIZATION/GATE   0, MUTATION TYPE   1)= 0.00000000000000E+00
 DEATH    (CANCER STAGE   2, DESTABILIZATION/GATE   0, MUTATION TYPE   1)= 0.00000000000000E+00
 DEATH    (CANCER STAGE   3, DESTABILIZATION/GATE   0, MUTATION TYPE   1)= 0.00000000000000E+00
 MUTATION (CANCER STAGE   0, DESTABILIZATION/GATE   0, MUTATION TYPE   1)= 1.20000001202971E-07
 MUTATION (CANCER STAGE   1, DESTABILIZATION/GATE   0, MUTATION TYPE   1)= 1.20000001202971E-07
 MUTATION (CANCER STAGE   2, DESTABILIZATION/GATE   0, MUTATION TYPE   1)= 1.20000001202971E-07
 MUTATION (CANCER STAGE   3, DESTABILIZATION/GATE   0, MUTATION TYPE   1)= 1.20000001202971E-07
 GATE-PASS(CANCER STAGE   0, DESTABILIZATION/GATE   0, MUTATION TYPE   1)= 9.33258454012772E-03
 GATE-PASS(CANCER STAGE   1, DESTABILIZATION/GATE   0, MUTATION TYPE   1)= 9.33258454012772E-03
 GATE-PASS(CANCER STAGE   2, DESTABILIZATION/GATE   0, MUTATION TYPE   1)= 9.33258454012772E-03
 GATE-PASS(CANCER STAGE   3, DESTABILIZATION/GATE   0, MUTATION TYPE   1)= 9.33258454012772E-03
 GROWTH   (CANCER STAGE   0, DESTABILIZATION/GATE   1, MUTATION TYPE   1)= 0.00000000000000E+00
 GROWTH   (CANCER STAGE   1, DESTABILIZATION/GATE   1, MUTATION TYPE   1)= 0.00000000000000E+00
 GROWTH   (CANCER STAGE   2, DESTABILIZATION/GATE   1, MUTATION TYPE   1)= 0.00000000000000E+00
 GROWTH   (CANCER STAGE   3, DESTABILIZATION/GATE   1, MUTATION TYPE   1)= 0.00000000000000E+00
 DEATH    (CANCER STAGE   0, DESTABILIZATION/GATE   1, MUTATION TYPE   1)= 0.00000000000000E+00
 DEATH    (CANCER STAGE   1, DESTABILIZATION/GATE   1, MUTATION TYPE   1)= 0.00000000000000E+00
 DEATH    (CANCER STAGE   2, DESTABILIZATION/GATE   1, MUTATION TYPE   1)= 0.00000000000000E+00
 DEATH    (CANCER STAGE   3, DESTABILIZATION/GATE   1, MUTATION TYPE   1)= 0.00000000000000E+00
 MUTATION (CANCER STAGE   0, DESTABILIZATION/GATE   1, MUTATION TYPE   1)= 1.20000060003491E-05
 MUTATION (CANCER STAGE   1, DESTABILIZATION/GATE   1, MUTATION TYPE   1)= 1.20000060003491E-05
 MUTATION (CANCER STAGE   2, DESTABILIZATION/GATE   1, MUTATION TYPE   1)= 1.20000060003491E-05
 MUTATION (CANCER STAGE   3, DESTABILIZATION/GATE   1, MUTATION TYPE   1)= 1.20000060003491E-05
 AGE INTERVAL: 2.66666666666667E+01-
 -----------------------------------
 GROWTH   (CANCER STAGE   0, DESTABILIZATION/GATE   0, MUTATION TYPE   1)= 0.00000000000000E+00
 GROWTH   (CANCER STAGE   1, DESTABILIZATION/GATE   0, MUTATION TYPE   1)= 0.00000000000000E+00
 GROWTH   (CANCER STAGE   2, DESTABILIZATION/GATE   0, MUTATION TYPE   1)= 0.00000000000000E+00
 GROWTH   (CANCER STAGE   3, DESTABILIZATION/GATE   0, MUTATION TYPE   1)= 0.00000000000000E+00
 DEATH    (CANCER STAGE   0, DESTABILIZATION/GATE   0, MUTATION TYPE   1)= 0.00000000000000E+00
 DEATH    (CANCER STAGE   1, DESTABILIZATION/GATE   0, MUTATION TYPE   1)= 0.00000000000000E+00
 DEATH    (CANCER STAGE   2, DESTABILIZATION/GATE   0, MUTATION TYPE   1)= 0.00000000000000E+00
 DEATH    (CANCER STAGE   3, DESTABILIZATION/GATE   0, MUTATION TYPE   1)= 0.00000000000000E+00
 MUTATION (CANCER STAGE   0, DESTABILIZATION/GATE   0, MUTATION TYPE   1)= 1.20000001202971E-07
 MUTATION (CANCER STAGE   1, DESTABILIZATION/GATE   0, MUTATION TYPE   1)= 1.20000001202971E-07
 MUTATION (CANCER STAGE   2, DESTABILIZATION/GATE   0, MUTATION TYPE   1)= 1.20000001202971E-07
 MUTATION (CANCER STAGE   3, DESTABILIZATION/GATE   0, MUTATION TYPE   1)= 1.20000001202971E-07
 GATE-PASS(CANCER STAGE   0, DESTABILIZATION/GATE   0, MUTATION TYPE   1)= 9.33258454012772E-03
 GATE-PASS(CANCER STAGE   1, DESTABILIZATION/GATE   0, MUTATION TYPE   1)= 9.33258454012772E-03
 GATE-PASS(CANCER STAGE   2, DESTABILIZATION/GATE   0, MUTATION TYPE   1)= 9.33258454012772E-03
 GATE-PASS(CANCER STAGE   3, DESTABILIZATION/GATE   0, MUTATION TYPE   1)= 9.33258454012772E-03
 GROWTH   (CANCER STAGE   0, DESTABILIZATION/GATE   1, MUTATION TYPE   1)= 0.00000000000000E+00
 GROWTH   (CANCER STAGE   1, DESTABILIZATION/GATE   1, MUTATION TYPE   1)= 0.00000000000000E+00
 GROWTH   (CANCER STAGE   2, DESTABILIZATION/GATE   1, MUTATION TYPE   1)= 0.00000000000000E+00
 GROWTH   (CANCER STAGE   3, DESTABILIZATION/GATE   1, MUTATION TYPE   1)= 0.00000000000000E+00
 DEATH    (CANCER STAGE   0, DESTABILIZATION/GATE   1, MUTATION TYPE   1)= 0.00000000000000E+00
 DEATH    (CANCER STAGE   1, DESTABILIZATION/GATE   1, MUTATION TYPE   1)= 0.00000000000000E+00
 DEATH    (CANCER STAGE   2, DESTABILIZATION/GATE   1, MUTATION TYPE   1)= 0.00000000000000E+00
 DEATH    (CANCER STAGE   3, DESTABILIZATION/GATE   1, MUTATION TYPE   1)= 0.00000000000000E+00
 MUTATION (CANCER STAGE   0, DESTABILIZATION/GATE   1, MUTATION TYPE   1)= 1.20000600003454E-04
 MUTATION (CANCER STAGE   1, DESTABILIZATION/GATE   1, MUTATION TYPE   1)= 1.20000600003454E-04
 MUTATION (CANCER STAGE   2, DESTABILIZATION/GATE   1, MUTATION TYPE   1)= 1.20000600003454E-04
 MUTATION (CANCER STAGE   3, DESTABILIZATION/GATE   1, MUTATION TYPE   1)= 1.20000600003454E-04
 AGE INTERVAL: 0.00000000000000E+00-
 -----------------------------------
 AGE INTERVAL: 7.28280000000000E-01-
 -----------------------------------
 AGE INTERVAL: 2.66666666666667E+01-
 -----------------------------------
 AGE 8.00000000000000E+01 INTEGRATED HAZARD 3.75197798342339E-03 HAZARD 2.90321194626046E-04 OK      17 BAD       7 FAIL       0
 CLOCK TIME USED 4.50999999884516E-01 SECONDS
 CPU TIME USED 7.80005000000000E-02 SECONDS
 MINIMISATION ROUTINE FITTERMVKMULTGATESTOCHHAZ REVISED BY M P LITTLE 11 MARCH 2009
 GESTATION LENGTH   0.7283
 CONVERGENCE CRITERION 1.0000E-15 NUMBER OF INTEGRATION STEPS   100
 MINIMUM STEP LENGTH 1.0000E-25 INTEGRATOR SCALING "SMALL AMOUNT" 1.0000E-40
 INTEGRATOR SCALING THRESHOLD 1.0000E+00
 INTEGRATOR TYPE: BULIRSCH-STOER STIFF           
 MODEL  1 SCALING COEFFICIENT 1.00000000000000E+00
 =================================================
 Y(I,J) IN HAZARD THAT ARE SET TO ZERO
 -------------------------------------
 DESTABILIZATION/GATE LEVEL =    0 DESTABILIZATION TYPE =    1
 DESTABILIZATION/GATE LEVEL =    1 DESTABILIZATION TYPE =    1
 AGE INTERVAL: 0.00000000000000E+00-
 -----------------------------------
 GROWTH   (CANCER STAGE   0, DESTABILIZATION/GATE   0, MUTATION TYPE   1)= 3.04562939774788E+01
 GROWTH   (CANCER STAGE   1, DESTABILIZATION/GATE   0, MUTATION TYPE   1)= 0.00000000000000E+00
 GROWTH   (CANCER STAGE   2, DESTABILIZATION/GATE   0, MUTATION TYPE   1)= 0.00000000000000E+00
 GROWTH   (CANCER STAGE   3, DESTABILIZATION/GATE   0, MUTATION TYPE   1)= 0.00000000000000E+00
 DEATH    (CANCER STAGE   0, DESTABILIZATION/GATE   0, MUTATION TYPE   1)= 0.00000000000000E+00
 DEATH    (CANCER STAGE   1, DESTABILIZATION/GATE   0, MUTATION TYPE   1)= 0.00000000000000E+00
 DEATH    (CANCER STAGE   2, DESTABILIZATION/GATE   0, MUTATION TYPE   1)= 0.00000000000000E+00
 DEATH    (CANCER STAGE   3, DESTABILIZATION/GATE   0, MUTATION TYPE   1)= 0.00000000000000E+00
 MUTATION (CANCER STAGE   0, DESTABILIZATION/GATE   0, MUTATION TYPE   1)= 7.60000007618817E-08
 MUTATION (CANCER STAGE   1, DESTABILIZATION/GATE   0, MUTATION TYPE   1)= 7.60000007618817E-08
 MUTATION (CANCER STAGE   2, DESTABILIZATION/GATE   0, MUTATION TYPE   1)= 7.60000007618817E-08
 MUTATION (CANCER STAGE   3, DESTABILIZATION/GATE   0, MUTATION TYPE   1)= 7.60000007618817E-08
 GATE-PASS(CANCER STAGE   0, DESTABILIZATION/GATE   0, MUTATION TYPE   1)= 9.33258454012767E-03
 GATE-PASS(CANCER STAGE   1, DESTABILIZATION/GATE   0, MUTATION TYPE   1)= 9.33258454012767E-03
 GATE-PASS(CANCER STAGE   2, DESTABILIZATION/GATE   0, MUTATION TYPE   1)= 9.33258454012767E-03
 GATE-PASS(CANCER STAGE   3, DESTABILIZATION/GATE   0, MUTATION TYPE   1)= 9.33258454012767E-03
 GROWTH   (CANCER STAGE   0, DESTABILIZATION/GATE   1, MUTATION TYPE   1)= 3.14562939774788E+01
 GROWTH   (CANCER STAGE   1, DESTABILIZATION/GATE   1, MUTATION TYPE   1)= 0.00000000000000E+00
 GROWTH   (CANCER STAGE   2, DESTABILIZATION/GATE   1, MUTATION TYPE   1)= 0.00000000000000E+00
 GROWTH   (CANCER STAGE   3, DESTABILIZATION/GATE   1, MUTATION TYPE   1)= 0.00000000000000E+00
 DEATH    (CANCER STAGE   0, DESTABILIZATION/GATE   1, MUTATION TYPE   1)= 0.00000000000000E+00
 DEATH    (CANCER STAGE   1, DESTABILIZATION/GATE   1, MUTATION TYPE   1)= 0.00000000000000E+00
 DEATH    (CANCER STAGE   2, DESTABILIZATION/GATE   1, MUTATION TYPE   1)= 0.00000000000000E+00
 DEATH    (CANCER STAGE   3, DESTABILIZATION/GATE   1, MUTATION TYPE   1)= 0.00000000000000E+00
 MUTATION (CANCER STAGE   0, DESTABILIZATION/GATE   1, MUTATION TYPE   1)= 7.60000380022108E-06
 MUTATION (CANCER STAGE   1, DESTABILIZATION/GATE   1, MUTATION TYPE   1)= 7.60000380022108E-06
 MUTATION (CANCER STAGE   2, DESTABILIZATION/GATE   1, MUTATION TYPE   1)= 7.60000380022108E-06
 MUTATION (CANCER STAGE   3, DESTABILIZATION/GATE   1, MUTATION TYPE   1)= 7.60000380022108E-06
 AGE INTERVAL: 7.28280000000000E-01-
 -----------------------------------
 GROWTH   (CANCER STAGE   0, DESTABILIZATION/GATE   0, MUTATION TYPE   1)= 0.00000000000000E+00
 GROWTH   (CANCER STAGE   1, DESTABILIZATION/GATE   0, MUTATION TYPE   1)= 0.00000000000000E+00
 GROWTH   (CANCER STAGE   2, DESTABILIZATION/GATE   0, MUTATION TYPE   1)= 0.00000000000000E+00
 GROWTH   (CANCER STAGE   3, DESTABILIZATION/GATE   0, MUTATION TYPE   1)= 0.00000000000000E+00
 DEATH    (CANCER STAGE   0, DESTABILIZATION/GATE   0, MUTATION TYPE   1)= 0.00000000000000E+00
 DEATH    (CANCER STAGE   1, DESTABILIZATION/GATE   0, MUTATION TYPE   1)= 0.00000000000000E+00
 DEATH    (CANCER STAGE   2, DESTABILIZATION/GATE   0, MUTATION TYPE   1)= 0.00000000000000E+00
 DEATH    (CANCER STAGE   3, DESTABILIZATION/GATE   0, MUTATION TYPE   1)= 0.00000000000000E+00
 MUTATION (CANCER STAGE   0, DESTABILIZATION/GATE   0, MUTATION TYPE   1)= 7.60000007618817E-08
 MUTATION (CANCER STAGE   1, DESTABILIZATION/GATE   0, MUTATION TYPE   1)= 7.60000007618817E-08
 MUTATION (CANCER STAGE   2, DESTABILIZATION/GATE   0, MUTATION TYPE   1)= 7.60000007618817E-08
 MUTATION (CANCER STAGE   3, DESTABILIZATION/GATE   0, MUTATION TYPE   1)= 7.60000007618817E-08
 GATE-PASS(CANCER STAGE   0, DESTABILIZATION/GATE   0, MUTATION TYPE   1)= 9.33258454012767E-03
 GATE-PASS(CANCER STAGE   1, DESTABILIZATION/GATE   0, MUTATION TYPE   1)= 9.33258454012767E-03
 GATE-PASS(CANCER STAGE   2, DESTABILIZATION/GATE   0, MUTATION TYPE   1)= 9.33258454012767E-03
 GATE-PASS(CANCER STAGE   3, DESTABILIZATION/GATE   0, MUTATION TYPE   1)= 9.33258454012767E-03
 GROWTH   (CANCER STAGE   0, DESTABILIZATION/GATE   1, MUTATION TYPE   1)= 0.00000000000000E+00
 GROWTH   (CANCER STAGE   1, DESTABILIZATION/GATE   1, MUTATION TYPE   1)= 0.00000000000000E+00
 GROWTH   (CANCER STAGE   2, DESTABILIZATION/GATE   1, MUTATION TYPE   1)= 0.00000000000000E+00
 GROWTH   (CANCER STAGE   3, DESTABILIZATION/GATE   1, MUTATION TYPE   1)= 0.00000000000000E+00
 DEATH    (CANCER STAGE   0, DESTABILIZATION/GATE   1, MUTATION TYPE   1)= 0.00000000000000E+00
 DEATH    (CANCER STAGE   1, DESTABILIZATION/GATE   1, MUTATION TYPE   1)= 0.00000000000000E+00
 DEATH    (CANCER STAGE   2, DESTABILIZATION/GATE   1, MUTATION TYPE   1)= 0.00000000000000E+00
 DEATH    (CANCER STAGE   3, DESTABILIZATION/GATE   1, MUTATION TYPE   1)= 0.00000000000000E+00
 MUTATION (CANCER STAGE   0, DESTABILIZATION/GATE   1, MUTATION TYPE   1)= 7.60000380022108E-06
 MUTATION (CANCER STAGE   1, DESTABILIZATION/GATE   1, MUTATION TYPE   1)= 7.60000380022108E-06
 MUTATION (CANCER STAGE   2, DESTABILIZATION/GATE   1, MUTATION TYPE   1)= 7.60000380022108E-06
 MUTATION (CANCER STAGE   3, DESTABILIZATION/GATE   1, MUTATION TYPE   1)= 7.60000380022108E-06
 AGE INTERVAL: 2.66666666666667E+01-
 -----------------------------------
 GROWTH   (CANCER STAGE   0, DESTABILIZATION/GATE   0, MUTATION TYPE   1)= 0.00000000000000E+00
 GROWTH   (CANCER STAGE   1, DESTABILIZATION/GATE   0, MUTATION TYPE   1)= 0.00000000000000E+00
 GROWTH   (CANCER STAGE   2, DESTABILIZATION/GATE   0, MUTATION TYPE   1)= 0.00000000000000E+00
 GROWTH   (CANCER STAGE   3, DESTABILIZATION/GATE   0, MUTATION TYPE   1)= 0.00000000000000E+00
 DEATH    (CANCER STAGE   0, DESTABILIZATION/GATE   0, MUTATION TYPE   1)= 0.00000000000000E+00
 DEATH    (CANCER STAGE   1, DESTABILIZATION/GATE   0, MUTATION TYPE   1)= 0.00000000000000E+00
 DEATH    (CANCER STAGE   2, DESTABILIZATION/GATE   0, MUTATION TYPE   1)= 0.00000000000000E+00
 DEATH    (CANCER STAGE   3, DESTABILIZATION/GATE   0, MUTATION TYPE   1)= 0.00000000000000E+00
 MUTATION (CANCER STAGE   0, DESTABILIZATION/GATE   0, MUTATION TYPE   1)= 7.60000007618817E-08
 MUTATION (CANCER STAGE   1, DESTABILIZATION/GATE   0, MUTATION TYPE   1)= 7.60000007618817E-08
 MUTATION (CANCER STAGE   2, DESTABILIZATION/GATE   0, MUTATION TYPE   1)= 7.60000007618817E-08
 MUTATION (CANCER STAGE   3, DESTABILIZATION/GATE   0, MUTATION TYPE   1)= 7.60000007618817E-08
 GATE-PASS(CANCER STAGE   0, DESTABILIZATION/GATE   0, MUTATION TYPE   1)= 9.33258454012767E-03
 GATE-PASS(CANCER STAGE   1, DESTABILIZATION/GATE   0, MUTATION TYPE   1)= 9.33258454012767E-03
 GATE-PASS(CANCER STAGE   2, DESTABILIZATION/GATE   0, MUTATION TYPE   1)= 9.33258454012767E-03
 GATE-PASS(CANCER STAGE   3, DESTABILIZATION/GATE   0, MUTATION TYPE   1)= 9.33258454012767E-03
 GROWTH   (CANCER STAGE   0, DESTABILIZATION/GATE   1, MUTATION TYPE   1)= 0.00000000000000E+00
 GROWTH   (CANCER STAGE   1, DESTABILIZATION/GATE   1, MUTATION TYPE   1)= 0.00000000000000E+00
 GROWTH   (CANCER STAGE   2, DESTABILIZATION/GATE   1, MUTATION TYPE   1)= 0.00000000000000E+00
 GROWTH   (CANCER STAGE   3, DESTABILIZATION/GATE   1, MUTATION TYPE   1)= 0.00000000000000E+00
 DEATH    (CANCER STAGE   0, DESTABILIZATION/GATE   1, MUTATION TYPE   1)= 0.00000000000000E+00
 DEATH    (CANCER STAGE   1, DESTABILIZATION/GATE   1, MUTATION TYPE   1)= 0.00000000000000E+00
 DEATH    (CANCER STAGE   2, DESTABILIZATION/GATE   1, MUTATION TYPE   1)= 0.00000000000000E+00
 DEATH    (CANCER STAGE   3, DESTABILIZATION/GATE   1, MUTATION TYPE   1)= 0.00000000000000E+00
 MUTATION (CANCER STAGE   0, DESTABILIZATION/GATE   1, MUTATION TYPE   1)= 7.60000380022108E-06
 MUTATION (CANCER STAGE   1, DESTABILIZATION/GATE   1, MUTATION TYPE   1)= 7.60000380022108E-06
 MUTATION (CANCER STAGE   2, DESTABILIZATION/GATE   1, MUTATION TYPE   1)= 7.60000380022108E-06
 MUTATION (CANCER STAGE   3, DESTABILIZATION/GATE   1, MUTATION TYPE   1)= 7.60000380022108E-06
 AGE INTERVAL: 0.00000000000000E+00-
 -----------------------------------
 AGE INTERVAL: 7.28280000000000E-01-
 -----------------------------------
 AGE INTERVAL: 2.66666666666667E+01-
 -----------------------------------
 AGE 8.00000000000000E+01 INTEGRATED HAZARD 1.74655788117476E-06 HAZARD 2.43616940598938E-07 OK      17 BAD       8 FAIL       0
 CLOCK TIME USED 4.56999999936670E-01 SECONDS
 CPU TIME USED 3.12002000000000E-02 SECONDS
 MINIMISATION ROUTINE FITTERMVKMULTGATESTOCHHAZ REVISED BY M P LITTLE 11 MARCH 2009
 GESTATION LENGTH   0.7283
 CONVERGENCE CRITERION 1.0000E-15 NUMBER OF INTEGRATION STEPS   100
 MINIMUM STEP LENGTH 1.0000E-25 INTEGRATOR SCALING "SMALL AMOUNT" 1.0000E-40
 INTEGRATOR SCALING THRESHOLD 1.0000E+00
 INTEGRATOR TYPE: BULIRSCH-STOER STIFF           
 MODEL  1 SCALING COEFFICIENT 1.00000000000000E+00
 =================================================
 Y(I,J) IN HAZARD THAT ARE SET TO ZERO
 -------------------------------------
 DESTABILIZATION/GATE LEVEL =    0 DESTABILIZATION TYPE =    1
 DESTABILIZATION/GATE LEVEL =    1 DESTABILIZATION TYPE =    1
 AGE INTERVAL: 0.00000000000000E+00-
 -----------------------------------
 GROWTH   (CANCER STAGE   0, DESTABILIZATION/GATE   0, MUTATION TYPE   1)= 3.04562939774788E+01
 GROWTH   (CANCER STAGE   1, DESTABILIZATION/GATE   0, MUTATION TYPE   1)= 0.00000000000000E+00
 GROWTH   (CANCER STAGE   2, DESTABILIZATION/GATE   0, MUTATION TYPE   1)= 0.00000000000000E+00
 GROWTH   (CANCER STAGE   3, DESTABILIZATION/GATE   0, MUTATION TYPE   1)= 0.00000000000000E+00
 DEATH    (CANCER STAGE   0, DESTABILIZATION/GATE   0, MUTATION TYPE   1)= 0.00000000000000E+00
 DEATH    (CANCER STAGE   1, DESTABILIZATION/GATE   0, MUTATION TYPE   1)= 0.00000000000000E+00
 DEATH    (CANCER STAGE   2, DESTABILIZATION/GATE   0, MUTATION TYPE   1)= 0.00000000000000E+00
 DEATH    (CANCER STAGE   3, DESTABILIZATION/GATE   0, MUTATION TYPE   1)= 0.00000000000000E+00
 MUTATION (CANCER STAGE   0, DESTABILIZATION/GATE   0, MUTATION TYPE   1)= 7.60000007618817E-08
 MUTATION (CANCER STAGE   1, DESTABILIZATION/GATE   0, MUTATION TYPE   1)= 7.60000007618817E-08
 MUTATION (CANCER STAGE   2, DESTABILIZATION/GATE   0, MUTATION TYPE   1)= 7.60000007618817E-08
 MUTATION (CANCER STAGE   3, DESTABILIZATION/GATE   0, MUTATION TYPE   1)= 7.60000007618817E-08
 GATE-PASS(CANCER STAGE   0, DESTABILIZATION/GATE   0, MUTATION TYPE   1)= 9.33258454012767E-03
 GATE-PASS(CANCER STAGE   1, DESTABILIZATION/GATE   0, MUTATION TYPE   1)= 9.33258454012767E-03
 GATE-PASS(CANCER STAGE   2, DESTABILIZATION/GATE   0, MUTATION TYPE   1)= 9.33258454012767E-03
 GATE-PASS(CANCER STAGE   3, DESTABILIZATION/GATE   0, MUTATION TYPE   1)= 9.33258454012767E-03
 GROWTH   (CANCER STAGE   0, DESTABILIZATION/GATE   1, MUTATION TYPE   1)= 3.14562939774788E+01
 GROWTH   (CANCER STAGE   1, DESTABILIZATION/GATE   1, MUTATION TYPE   1)= 0.00000000000000E+00
 GROWTH   (CANCER STAGE   2, DESTABILIZATION/GATE   1, MUTATION TYPE   1)= 0.00000000000000E+00
 GROWTH   (CANCER STAGE   3, DESTABILIZATION/GATE   1, MUTATION TYPE   1)= 0.00000000000000E+00
 DEATH    (CANCER STAGE   0, DESTABILIZATION/GATE   1, MUTATION TYPE   1)= 0.00000000000000E+00
 DEATH    (CANCER STAGE   1, DESTABILIZATION/GATE   1, MUTATION TYPE   1)= 0.00000000000000E+00
 DEATH    (CANCER STAGE   2, DESTABILIZATION/GATE   1, MUTATION TYPE   1)= 0.00000000000000E+00
 DEATH    (CANCER STAGE   3, DESTABILIZATION/GATE   1, MUTATION TYPE   1)= 0.00000000000000E+00
 MUTATION (CANCER STAGE   0, DESTABILIZATION/GATE   1, MUTATION TYPE   1)= 7.60000380022108E-06
 MUTATION (CANCER STAGE   1, DESTABILIZATION/GATE   1, MUTATION TYPE   1)= 7.60000380022108E-06
 MUTATION (CANCER STAGE   2, DESTABILIZATION/GATE   1, MUTATION TYPE   1)= 7.60000380022108E-06
 MUTATION (CANCER STAGE   3, DESTABILIZATION/GATE   1, MUTATION TYPE   1)= 7.60000380022108E-06
 AGE INTERVAL: 7.28280000000000E-01-
 -----------------------------------
 GROWTH   (CANCER STAGE   0, DESTABILIZATION/GATE   0, MUTATION TYPE   1)= 0.00000000000000E+00
 GROWTH   (CANCER STAGE   1, DESTABILIZATION/GATE   0, MUTATION TYPE   1)= 0.00000000000000E+00
 GROWTH   (CANCER STAGE   2, DESTABILIZATION/GATE   0, MUTATION TYPE   1)= 0.00000000000000E+00
 GROWTH   (CANCER STAGE   3, DESTABILIZATION/GATE   0, MUTATION TYPE   1)= 0.00000000000000E+00
 DEATH    (CANCER STAGE   0, DESTABILIZATION/GATE   0, MUTATION TYPE   1)= 0.00000000000000E+00
 DEATH    (CANCER STAGE   1, DESTABILIZATION/GATE   0, MUTATION TYPE   1)= 0.00000000000000E+00
 DEATH    (CANCER STAGE   2, DESTABILIZATION/GATE   0, MUTATION TYPE   1)= 0.00000000000000E+00
 DEATH    (CANCER STAGE   3, DESTABILIZATION/GATE   0, MUTATION TYPE   1)= 0.00000000000000E+00
 MUTATION (CANCER STAGE   0, DESTABILIZATION/GATE   0, MUTATION TYPE   1)= 7.60000007618817E-08
 MUTATION (CANCER STAGE   1, DESTABILIZATION/GATE   0, MUTATION TYPE   1)= 7.60000007618817E-08
 MUTATION (CANCER STAGE   2, DESTABILIZATION/GATE   0, MUTATION TYPE   1)= 7.60000007618817E-08
 MUTATION (CANCER STAGE   3, DESTABILIZATION/GATE   0, MUTATION TYPE   1)= 7.60000007618817E-08
 GATE-PASS(CANCER STAGE   0, DESTABILIZATION/GATE   0, MUTATION TYPE   1)= 9.33258454012767E-03
 GATE-PASS(CANCER STAGE   1, DESTABILIZATION/GATE   0, MUTATION TYPE   1)= 9.33258454012767E-03
 GATE-PASS(CANCER STAGE   2, DESTABILIZATION/GATE   0, MUTATION TYPE   1)= 9.33258454012767E-03
 GATE-PASS(CANCER STAGE   3, DESTABILIZATION/GATE   0, MUTATION TYPE   1)= 9.33258454012767E-03
 GROWTH   (CANCER STAGE   0, DESTABILIZATION/GATE   1, MUTATION TYPE   1)= 0.00000000000000E+00
 GROWTH   (CANCER STAGE   1, DESTABILIZATION/GATE   1, MUTATION TYPE   1)= 0.00000000000000E+00
 GROWTH   (CANCER STAGE   2, DESTABILIZATION/GATE   1, MUTATION TYPE   1)= 0.00000000000000E+00
 GROWTH   (CANCER STAGE   3, DESTABILIZATION/GATE   1, MUTATION TYPE   1)= 0.00000000000000E+00
 DEATH    (CANCER STAGE   0, DESTABILIZATION/GATE   1, MUTATION TYPE   1)= 0.00000000000000E+00
 DEATH    (CANCER STAGE   1, DESTABILIZATION/GATE   1, MUTATION TYPE   1)= 0.00000000000000E+00
 DEATH    (CANCER STAGE   2, DESTABILIZATION/GATE   1, MUTATION TYPE   1)= 0.00000000000000E+00
 DEATH    (CANCER STAGE   3, DESTABILIZATION/GATE   1, MUTATION TYPE   1)= 0.00000000000000E+00
 MUTATION (CANCER STAGE   0, DESTABILIZATION/GATE   1, MUTATION TYPE   1)= 7.60000380022108E-06
 MUTATION (CANCER STAGE   1, DESTABILIZATION/GATE   1, MUTATION TYPE   1)= 7.60000380022108E-06
 MUTATION (CANCER STAGE   2, DESTABILIZATION/GATE   1, MUTATION TYPE   1)= 7.60000380022108E-06
 MUTATION (CANCER STAGE   3, DESTABILIZATION/GATE   1, MUTATION TYPE   1)= 7.60000380022108E-06
 AGE INTERVAL: 2.66666666666667E+01-
 -----------------------------------
 GROWTH   (CANCER STAGE   0, DESTABILIZATION/GATE   0, MUTATION TYPE   1)= 0.00000000000000E+00
 GROWTH   (CANCER STAGE   1, DESTABILIZATION/GATE   0, MUTATION TYPE   1)= 0.00000000000000E+00
 GROWTH   (CANCER STAGE   2, DESTABILIZATION/GATE   0, MUTATION TYPE   1)= 0.00000000000000E+00
 GROWTH   (CANCER STAGE   3, DESTABILIZATION/GATE   0, MUTATION TYPE   1)= 0.00000000000000E+00
 DEATH    (CANCER STAGE   0, DESTABILIZATION/GATE   0, MUTATION TYPE   1)= 0.00000000000000E+00
 DEATH    (CANCER STAGE   1, DESTABILIZATION/GATE   0, MUTATION TYPE   1)= 0.00000000000000E+00
 DEATH    (CANCER STAGE   2, DESTABILIZATION/GATE   0, MUTATION TYPE   1)= 0.00000000000000E+00
 DEATH    (CANCER STAGE   3, DESTABILIZATION/GATE   0, MUTATION TYPE   1)= 0.00000000000000E+00
 MUTATION (CANCER STAGE   0, DESTABILIZATION/GATE   0, MUTATION TYPE   1)= 7.60000007618817E-08
 MUTATION (CANCER STAGE   1, DESTABILIZATION/GATE   0, MUTATION TYPE   1)= 7.60000007618817E-08
 MUTATION (CANCER STAGE   2, DESTABILIZATION/GATE   0, MUTATION TYPE   1)= 7.60000007618817E-08
 MUTATION (CANCER STAGE   3, DESTABILIZATION/GATE   0, MUTATION TYPE   1)= 7.60000007618817E-08
 GATE-PASS(CANCER STAGE   0, DESTABILIZATION/GATE   0, MUTATION TYPE   1)= 9.33258454012767E-03
 GATE-PASS(CANCER STAGE   1, DESTABILIZATION/GATE   0, MUTATION TYPE   1)= 9.33258454012767E-03
 GATE-PASS(CANCER STAGE   2, DESTABILIZATION/GATE   0, MUTATION TYPE   1)= 9.33258454012767E-03
 GATE-PASS(CANCER STAGE   3, DESTABILIZATION/GATE   0, MUTATION TYPE   1)= 9.33258454012767E-03
 GROWTH   (CANCER STAGE   0, DESTABILIZATION/GATE   1, MUTATION TYPE   1)= 0.00000000000000E+00
 GROWTH   (CANCER STAGE   1, DESTABILIZATION/GATE   1, MUTATION TYPE   1)= 0.00000000000000E+00
 GROWTH   (CANCER STAGE   2, DESTABILIZATION/GATE   1, MUTATION TYPE   1)= 0.00000000000000E+00
 GROWTH   (CANCER STAGE   3, DESTABILIZATION/GATE   1, MUTATION TYPE   1)= 0.00000000000000E+00
 DEATH    (CANCER STAGE   0, DESTABILIZATION/GATE   1, MUTATION TYPE   1)= 0.00000000000000E+00
 DEATH    (CANCER STAGE   1, DESTABILIZATION/GATE   1, MUTATION TYPE   1)= 0.00000000000000E+00
 DEATH    (CANCER STAGE   2, DESTABILIZATION/GATE   1, MUTATION TYPE   1)= 0.00000000000000E+00
 DEATH    (CANCER STAGE   3, DESTABILIZATION/GATE   1, MUTATION TYPE   1)= 0.00000000000000E+00
 MUTATION (CANCER STAGE   0, DESTABILIZATION/GATE   1, MUTATION TYPE   1)= 9.12000547226663E-06
 MUTATION (CANCER STAGE   1, DESTABILIZATION/GATE   1, MUTATION TYPE   1)= 9.12000547226663E-06
 MUTATION (CANCER STAGE   2, DESTABILIZATION/GATE   1, MUTATION TYPE   1)= 9.12000547226663E-06
 MUTATION (CANCER STAGE   3, DESTABILIZATION/GATE   1, MUTATION TYPE   1)= 9.12000547226663E-06
 AGE INTERVAL: 0.00000000000000E+00-
 -----------------------------------
 AGE INTERVAL: 7.28280000000000E-01-
 -----------------------------------
 AGE INTERVAL: 2.66666666666667E+01-
 -----------------------------------
 AGE 8.00000000000000E+01 INTEGRATED HAZARD 4.10125899800781E-06 HAZARD 4.62209620150706E-07 OK      21 BAD       8 FAIL       0
 CLOCK TIME USED 4.52999999979511E-01 SECONDS
 CPU TIME USED 4.68003000000000E-02 SECONDS
 MINIMISATION ROUTINE FITTERMVKMULTGATESTOCHHAZ REVISED BY M P LITTLE 11 MARCH 2009
 GESTATION LENGTH   0.7283
 CONVERGENCE CRITERION 1.0000E-15 NUMBER OF INTEGRATION STEPS   100
 MINIMUM STEP LENGTH 1.0000E-25 INTEGRATOR SCALING "SMALL AMOUNT" 1.0000E-40
 INTEGRATOR SCALING THRESHOLD 1.0000E+00
 INTEGRATOR TYPE: BULIRSCH-STOER STIFF           
 MODEL  1 SCALING COEFFICIENT 1.00000000000000E+00
 =================================================
 Y(I,J) IN HAZARD THAT ARE SET TO ZERO
 -------------------------------------
 DESTABILIZATION/GATE LEVEL =    0 DESTABILIZATION TYPE =    1
 DESTABILIZATION/GATE LEVEL =    1 DESTABILIZATION TYPE =    1
 AGE INTERVAL: 0.00000000000000E+00-
 -----------------------------------
 GROWTH   (CANCER STAGE   0, DESTABILIZATION/GATE   0, MUTATION TYPE   1)= 3.04562939774788E+01
 GROWTH   (CANCER STAGE   1, DESTABILIZATION/GATE   0, MUTATION TYPE   1)= 0.00000000000000E+00
 GROWTH   (CANCER STAGE   2, DESTABILIZATION/GATE   0, MUTATION TYPE   1)= 0.00000000000000E+00
 GROWTH   (CANCER STAGE   3, DESTABILIZATION/GATE   0, MUTATION TYPE   1)= 0.00000000000000E+00
 DEATH    (CANCER STAGE   0, DESTABILIZATION/GATE   0, MUTATION TYPE   1)= 0.00000000000000E+00
 DEATH    (CANCER STAGE   1, DESTABILIZATION/GATE   0, MUTATION TYPE   1)= 0.00000000000000E+00
 DEATH    (CANCER STAGE   2, DESTABILIZATION/GATE   0, MUTATION TYPE   1)= 0.00000000000000E+00
 DEATH    (CANCER STAGE   3, DESTABILIZATION/GATE   0, MUTATION TYPE   1)= 0.00000000000000E+00
 MUTATION (CANCER STAGE   0, DESTABILIZATION/GATE   0, MUTATION TYPE   1)= 7.60000007618817E-08
 MUTATION (CANCER STAGE   1, DESTABILIZATION/GATE   0, MUTATION TYPE   1)= 7.60000007618817E-08
 MUTATION (CANCER STAGE   2, DESTABILIZATION/GATE   0, MUTATION TYPE   1)= 7.60000007618817E-08
 MUTATION (CANCER STAGE   3, DESTABILIZATION/GATE   0, MUTATION TYPE   1)= 7.60000007618817E-08
 GATE-PASS(CANCER STAGE   0, DESTABILIZATION/GATE   0, MUTATION TYPE   1)= 9.33258454012767E-03
 GATE-PASS(CANCER STAGE   1, DESTABILIZATION/GATE   0, MUTATION TYPE   1)= 9.33258454012767E-03
 GATE-PASS(CANCER STAGE   2, DESTABILIZATION/GATE   0, MUTATION TYPE   1)= 9.33258454012767E-03
 GATE-PASS(CANCER STAGE   3, DESTABILIZATION/GATE   0, MUTATION TYPE   1)= 9.33258454012767E-03
 GROWTH   (CANCER STAGE   0, DESTABILIZATION/GATE   1, MUTATION TYPE   1)= 3.14562939774788E+01
 GROWTH   (CANCER STAGE   1, DESTABILIZATION/GATE   1, MUTATION TYPE   1)= 0.00000000000000E+00
 GROWTH   (CANCER STAGE   2, DESTABILIZATION/GATE   1, MUTATION TYPE   1)= 0.00000000000000E+00
 GROWTH   (CANCER STAGE   3, DESTABILIZATION/GATE   1, MUTATION TYPE   1)= 0.00000000000000E+00
 DEATH    (CANCER STAGE   0, DESTABILIZATION/GATE   1, MUTATION TYPE   1)= 0.00000000000000E+00
 DEATH    (CANCER STAGE   1, DESTABILIZATION/GATE   1, MUTATION TYPE   1)= 0.00000000000000E+00
 DEATH    (CANCER STAGE   2, DESTABILIZATION/GATE   1, MUTATION TYPE   1)= 0.00000000000000E+00
 DEATH    (CANCER STAGE   3, DESTABILIZATION/GATE   1, MUTATION TYPE   1)= 0.00000000000000E+00
 MUTATION (CANCER STAGE   0, DESTABILIZATION/GATE   1, MUTATION TYPE   1)= 7.60000380022108E-06
 MUTATION (CANCER STAGE   1, DESTABILIZATION/GATE   1, MUTATION TYPE   1)= 7.60000380022108E-06
 MUTATION (CANCER STAGE   2, DESTABILIZATION/GATE   1, MUTATION TYPE   1)= 7.60000380022108E-06
 MUTATION (CANCER STAGE   3, DESTABILIZATION/GATE   1, MUTATION TYPE   1)= 7.60000380022108E-06
 AGE INTERVAL: 7.28280000000000E-01-
 -----------------------------------
 GROWTH   (CANCER STAGE   0, DESTABILIZATION/GATE   0, MUTATION TYPE   1)= 0.00000000000000E+00
 GROWTH   (CANCER STAGE   1, DESTABILIZATION/GATE   0, MUTATION TYPE   1)= 0.00000000000000E+00
 GROWTH   (CANCER STAGE   2, DESTABILIZATION/GATE   0, MUTATION TYPE   1)= 0.00000000000000E+00
 GROWTH   (CANCER STAGE   3, DESTABILIZATION/GATE   0, MUTATION TYPE   1)= 0.00000000000000E+00
 DEATH    (CANCER STAGE   0, DESTABILIZATION/GATE   0, MUTATION TYPE   1)= 0.00000000000000E+00
 DEATH    (CANCER STAGE   1, DESTABILIZATION/GATE   0, MUTATION TYPE   1)= 0.00000000000000E+00
 DEATH    (CANCER STAGE   2, DESTABILIZATION/GATE   0, MUTATION TYPE   1)= 0.00000000000000E+00
 DEATH    (CANCER STAGE   3, DESTABILIZATION/GATE   0, MUTATION TYPE   1)= 0.00000000000000E+00
 MUTATION (CANCER STAGE   0, DESTABILIZATION/GATE   0, MUTATION TYPE   1)= 7.60000007618817E-08
 MUTATION (CANCER STAGE   1, DESTABILIZATION/GATE   0, MUTATION TYPE   1)= 7.60000007618817E-08
 MUTATION (CANCER STAGE   2, DESTABILIZATION/GATE   0, MUTATION TYPE   1)= 7.60000007618817E-08
 MUTATION (CANCER STAGE   3, DESTABILIZATION/GATE   0, MUTATION TYPE   1)= 7.60000007618817E-08
 GATE-PASS(CANCER STAGE   0, DESTABILIZATION/GATE   0, MUTATION TYPE   1)= 9.33258454012767E-03
 GATE-PASS(CANCER STAGE   1, DESTABILIZATION/GATE   0, MUTATION TYPE   1)= 9.33258454012767E-03
 GATE-PASS(CANCER STAGE   2, DESTABILIZATION/GATE   0, MUTATION TYPE   1)= 9.33258454012767E-03
 GATE-PASS(CANCER STAGE   3, DESTABILIZATION/GATE   0, MUTATION TYPE   1)= 9.33258454012767E-03
 GROWTH   (CANCER STAGE   0, DESTABILIZATION/GATE   1, MUTATION TYPE   1)= 0.00000000000000E+00
 GROWTH   (CANCER STAGE   1, DESTABILIZATION/GATE   1, MUTATION TYPE   1)= 0.00000000000000E+00
 GROWTH   (CANCER STAGE   2, DESTABILIZATION/GATE   1, MUTATION TYPE   1)= 0.00000000000000E+00
 GROWTH   (CANCER STAGE   3, DESTABILIZATION/GATE   1, MUTATION TYPE   1)= 0.00000000000000E+00
 DEATH    (CANCER STAGE   0, DESTABILIZATION/GATE   1, MUTATION TYPE   1)= 0.00000000000000E+00
 DEATH    (CANCER STAGE   1, DESTABILIZATION/GATE   1, MUTATION TYPE   1)= 0.00000000000000E+00
 DEATH    (CANCER STAGE   2, DESTABILIZATION/GATE   1, MUTATION TYPE   1)= 0.00000000000000E+00
 DEATH    (CANCER STAGE   3, DESTABILIZATION/GATE   1, MUTATION TYPE   1)= 0.00000000000000E+00
 MUTATION (CANCER STAGE   0, DESTABILIZATION/GATE   1, MUTATION TYPE   1)= 7.60000380022108E-06
 MUTATION (CANCER STAGE   1, DESTABILIZATION/GATE   1, MUTATION TYPE   1)= 7.60000380022108E-06
 MUTATION (CANCER STAGE   2, DESTABILIZATION/GATE   1, MUTATION TYPE   1)= 7.60000380022108E-06
 MUTATION (CANCER STAGE   3, DESTABILIZATION/GATE   1, MUTATION TYPE   1)= 7.60000380022108E-06
 AGE INTERVAL: 2.66666666666667E+01-
 -----------------------------------
 GROWTH   (CANCER STAGE   0, DESTABILIZATION/GATE   0, MUTATION TYPE   1)= 0.00000000000000E+00
 GROWTH   (CANCER STAGE   1, DESTABILIZATION/GATE   0, MUTATION TYPE   1)= 0.00000000000000E+00
 GROWTH   (CANCER STAGE   2, DESTABILIZATION/GATE   0, MUTATION TYPE   1)= 0.00000000000000E+00
 GROWTH   (CANCER STAGE   3, DESTABILIZATION/GATE   0, MUTATION TYPE   1)= 0.00000000000000E+00
 DEATH    (CANCER STAGE   0, DESTABILIZATION/GATE   0, MUTATION TYPE   1)= 0.00000000000000E+00
 DEATH    (CANCER STAGE   1, DESTABILIZATION/GATE   0, MUTATION TYPE   1)= 0.00000000000000E+00
 DEATH    (CANCER STAGE   2, DESTABILIZATION/GATE   0, MUTATION TYPE   1)= 0.00000000000000E+00
 DEATH    (CANCER STAGE   3, DESTABILIZATION/GATE   0, MUTATION TYPE   1)= 0.00000000000000E+00
 MUTATION (CANCER STAGE   0, DESTABILIZATION/GATE   0, MUTATION TYPE   1)= 7.60000007618817E-08
 MUTATION (CANCER STAGE   1, DESTABILIZATION/GATE   0, MUTATION TYPE   1)= 7.60000007618817E-08
 MUTATION (CANCER STAGE   2, DESTABILIZATION/GATE   0, MUTATION TYPE   1)= 7.60000007618817E-08
 MUTATION (CANCER STAGE   3, DESTABILIZATION/GATE   0, MUTATION TYPE   1)= 7.60000007618817E-08
 GATE-PASS(CANCER STAGE   0, DESTABILIZATION/GATE   0, MUTATION TYPE   1)= 9.33258454012767E-03
 GATE-PASS(CANCER STAGE   1, DESTABILIZATION/GATE   0, MUTATION TYPE   1)= 9.33258454012767E-03
 GATE-PASS(CANCER STAGE   2, DESTABILIZATION/GATE   0, MUTATION TYPE   1)= 9.33258454012767E-03
 GATE-PASS(CANCER STAGE   3, DESTABILIZATION/GATE   0, MUTATION TYPE   1)= 9.33258454012767E-03
 GROWTH   (CANCER STAGE   0, DESTABILIZATION/GATE   1, MUTATION TYPE   1)= 0.00000000000000E+00
 GROWTH   (CANCER STAGE   1, DESTABILIZATION/GATE   1, MUTATION TYPE   1)= 0.00000000000000E+00
 GROWTH   (CANCER STAGE   2, DESTABILIZATION/GATE   1, MUTATION TYPE   1)= 0.00000000000000E+00
 GROWTH   (CANCER STAGE   3, DESTABILIZATION/GATE   1, MUTATION TYPE   1)= 0.00000000000000E+00
 DEATH    (CANCER STAGE   0, DESTABILIZATION/GATE   1, MUTATION TYPE   1)= 0.00000000000000E+00
 DEATH    (CANCER STAGE   1, DESTABILIZATION/GATE   1, MUTATION TYPE   1)= 0.00000000000000E+00
 DEATH    (CANCER STAGE   2, DESTABILIZATION/GATE   1, MUTATION TYPE   1)= 0.00000000000000E+00
 DEATH    (CANCER STAGE   3, DESTABILIZATION/GATE   1, MUTATION TYPE   1)= 0.00000000000000E+00
 MUTATION (CANCER STAGE   0, DESTABILIZATION/GATE   1, MUTATION TYPE   1)= 1.14000085499145E-05
 MUTATION (CANCER STAGE   1, DESTABILIZATION/GATE   1, MUTATION TYPE   1)= 1.14000085499145E-05
 MUTATION (CANCER STAGE   2, DESTABILIZATION/GATE   1, MUTATION TYPE   1)= 1.14000085499145E-05
 MUTATION (CANCER STAGE   3, DESTABILIZATION/GATE   1, MUTATION TYPE   1)= 1.14000085499145E-05
 AGE INTERVAL: 0.00000000000000E+00-
 -----------------------------------
 AGE INTERVAL: 7.28280000000000E-01-
 -----------------------------------
 AGE INTERVAL: 2.66666666666667E+01-
 -----------------------------------
 AGE 8.00000000000000E+01 INTEGRATED HAZARD 1.43627002790114E-05 HAZARD 1.03186201364686E-06 OK      17 BAD       6 FAIL       0
 CLOCK TIME USED 4.41000000108033E-01 SECONDS
 CPU TIME USED 4.68003000000000E-02 SECONDS
 MINIMISATION ROUTINE FITTERMVKMULTGATESTOCHHAZ REVISED BY M P LITTLE 11 MARCH 2009
 GESTATION LENGTH   0.7283
 CONVERGENCE CRITERION 1.0000E-15 NUMBER OF INTEGRATION STEPS   100
 MINIMUM STEP LENGTH 1.0000E-25 INTEGRATOR SCALING "SMALL AMOUNT" 1.0000E-40
 INTEGRATOR SCALING THRESHOLD 1.0000E+00
 INTEGRATOR TYPE: BULIRSCH-STOER STIFF           
 MODEL  1 SCALING COEFFICIENT 1.00000000000000E+00
 =================================================
 Y(I,J) IN HAZARD THAT ARE SET TO ZERO
 -------------------------------------
 DESTABILIZATION/GATE LEVEL =    0 DESTABILIZATION TYPE =    1
 DESTABILIZATION/GATE LEVEL =    1 DESTABILIZATION TYPE =    1
 AGE INTERVAL: 0.00000000000000E+00-
 -----------------------------------
 GROWTH   (CANCER STAGE   0, DESTABILIZATION/GATE   0, MUTATION TYPE   1)= 3.04562939774788E+01
 GROWTH   (CANCER STAGE   1, DESTABILIZATION/GATE   0, MUTATION TYPE   1)= 0.00000000000000E+00
 GROWTH   (CANCER STAGE   2, DESTABILIZATION/GATE   0, MUTATION TYPE   1)= 0.00000000000000E+00
 GROWTH   (CANCER STAGE   3, DESTABILIZATION/GATE   0, MUTATION TYPE   1)= 0.00000000000000E+00
 DEATH    (CANCER STAGE   0, DESTABILIZATION/GATE   0, MUTATION TYPE   1)= 0.00000000000000E+00
 DEATH    (CANCER STAGE   1, DESTABILIZATION/GATE   0, MUTATION TYPE   1)= 0.00000000000000E+00
 DEATH    (CANCER STAGE   2, DESTABILIZATION/GATE   0, MUTATION TYPE   1)= 0.00000000000000E+00
 DEATH    (CANCER STAGE   3, DESTABILIZATION/GATE   0, MUTATION TYPE   1)= 0.00000000000000E+00
 MUTATION (CANCER STAGE   0, DESTABILIZATION/GATE   0, MUTATION TYPE   1)= 7.60000007618817E-08
 MUTATION (CANCER STAGE   1, DESTABILIZATION/GATE   0, MUTATION TYPE   1)= 7.60000007618817E-08
 MUTATION (CANCER STAGE   2, DESTABILIZATION/GATE   0, MUTATION TYPE   1)= 7.60000007618817E-08
 MUTATION (CANCER STAGE   3, DESTABILIZATION/GATE   0, MUTATION TYPE   1)= 7.60000007618817E-08
 GATE-PASS(CANCER STAGE   0, DESTABILIZATION/GATE   0, MUTATION TYPE   1)= 9.33258454012767E-03
 GATE-PASS(CANCER STAGE   1, DESTABILIZATION/GATE   0, MUTATION TYPE   1)= 9.33258454012767E-03
 GATE-PASS(CANCER STAGE   2, DESTABILIZATION/GATE   0, MUTATION TYPE   1)= 9.33258454012767E-03
 GATE-PASS(CANCER STAGE   3, DESTABILIZATION/GATE   0, MUTATION TYPE   1)= 9.33258454012767E-03
 GROWTH   (CANCER STAGE   0, DESTABILIZATION/GATE   1, MUTATION TYPE   1)= 3.14562939774788E+01
 GROWTH   (CANCER STAGE   1, DESTABILIZATION/GATE   1, MUTATION TYPE   1)= 0.00000000000000E+00
 GROWTH   (CANCER STAGE   2, DESTABILIZATION/GATE   1, MUTATION TYPE   1)= 0.00000000000000E+00
 GROWTH   (CANCER STAGE   3, DESTABILIZATION/GATE   1, MUTATION TYPE   1)= 0.00000000000000E+00
 DEATH    (CANCER STAGE   0, DESTABILIZATION/GATE   1, MUTATION TYPE   1)= 0.00000000000000E+00
 DEATH    (CANCER STAGE   1, DESTABILIZATION/GATE   1, MUTATION TYPE   1)= 0.00000000000000E+00
 DEATH    (CANCER STAGE   2, DESTABILIZATION/GATE   1, MUTATION TYPE   1)= 0.00000000000000E+00
 DEATH    (CANCER STAGE   3, DESTABILIZATION/GATE   1, MUTATION TYPE   1)= 0.00000000000000E+00
 MUTATION (CANCER STAGE   0, DESTABILIZATION/GATE   1, MUTATION TYPE   1)= 7.60000380022108E-06
 MUTATION (CANCER STAGE   1, DESTABILIZATION/GATE   1, MUTATION TYPE   1)= 7.60000380022108E-06
 MUTATION (CANCER STAGE   2, DESTABILIZATION/GATE   1, MUTATION TYPE   1)= 7.60000380022108E-06
 MUTATION (CANCER STAGE   3, DESTABILIZATION/GATE   1, MUTATION TYPE   1)= 7.60000380022108E-06
 AGE INTERVAL: 7.28280000000000E-01-
 -----------------------------------
 GROWTH   (CANCER STAGE   0, DESTABILIZATION/GATE   0, MUTATION TYPE   1)= 0.00000000000000E+00
 GROWTH   (CANCER STAGE   1, DESTABILIZATION/GATE   0, MUTATION TYPE   1)= 0.00000000000000E+00
 GROWTH   (CANCER STAGE   2, DESTABILIZATION/GATE   0, MUTATION TYPE   1)= 0.00000000000000E+00
 GROWTH   (CANCER STAGE   3, DESTABILIZATION/GATE   0, MUTATION TYPE   1)= 0.00000000000000E+00
 DEATH    (CANCER STAGE   0, DESTABILIZATION/GATE   0, MUTATION TYPE   1)= 0.00000000000000E+00
 DEATH    (CANCER STAGE   1, DESTABILIZATION/GATE   0, MUTATION TYPE   1)= 0.00000000000000E+00
 DEATH    (CANCER STAGE   2, DESTABILIZATION/GATE   0, MUTATION TYPE   1)= 0.00000000000000E+00
 DEATH    (CANCER STAGE   3, DESTABILIZATION/GATE   0, MUTATION TYPE   1)= 0.00000000000000E+00
 MUTATION (CANCER STAGE   0, DESTABILIZATION/GATE   0, MUTATION TYPE   1)= 7.60000007618817E-08
 MUTATION (CANCER STAGE   1, DESTABILIZATION/GATE   0, MUTATION TYPE   1)= 7.60000007618817E-08
 MUTATION (CANCER STAGE   2, DESTABILIZATION/GATE   0, MUTATION TYPE   1)= 7.60000007618817E-08
 MUTATION (CANCER STAGE   3, DESTABILIZATION/GATE   0, MUTATION TYPE   1)= 7.60000007618817E-08
 GATE-PASS(CANCER STAGE   0, DESTABILIZATION/GATE   0, MUTATION TYPE   1)= 9.33258454012767E-03
 GATE-PASS(CANCER STAGE   1, DESTABILIZATION/GATE   0, MUTATION TYPE   1)= 9.33258454012767E-03
 GATE-PASS(CANCER STAGE   2, DESTABILIZATION/GATE   0, MUTATION TYPE   1)= 9.33258454012767E-03
 GATE-PASS(CANCER STAGE   3, DESTABILIZATION/GATE   0, MUTATION TYPE   1)= 9.33258454012767E-03
 GROWTH   (CANCER STAGE   0, DESTABILIZATION/GATE   1, MUTATION TYPE   1)= 0.00000000000000E+00
 GROWTH   (CANCER STAGE   1, DESTABILIZATION/GATE   1, MUTATION TYPE   1)= 0.00000000000000E+00
 GROWTH   (CANCER STAGE   2, DESTABILIZATION/GATE   1, MUTATION TYPE   1)= 0.00000000000000E+00
 GROWTH   (CANCER STAGE   3, DESTABILIZATION/GATE   1, MUTATION TYPE   1)= 0.00000000000000E+00
 DEATH    (CANCER STAGE   0, DESTABILIZATION/GATE   1, MUTATION TYPE   1)= 0.00000000000000E+00
 DEATH    (CANCER STAGE   1, DESTABILIZATION/GATE   1, MUTATION TYPE   1)= 0.00000000000000E+00
 DEATH    (CANCER STAGE   2, DESTABILIZATION/GATE   1, MUTATION TYPE   1)= 0.00000000000000E+00
 DEATH    (CANCER STAGE   3, DESTABILIZATION/GATE   1, MUTATION TYPE   1)= 0.00000000000000E+00
 MUTATION (CANCER STAGE   0, DESTABILIZATION/GATE   1, MUTATION TYPE   1)= 7.60000380022108E-06
 MUTATION (CANCER STAGE   1, DESTABILIZATION/GATE   1, MUTATION TYPE   1)= 7.60000380022108E-06
 MUTATION (CANCER STAGE   2, DESTABILIZATION/GATE   1, MUTATION TYPE   1)= 7.60000380022108E-06
 MUTATION (CANCER STAGE   3, DESTABILIZATION/GATE   1, MUTATION TYPE   1)= 7.60000380022108E-06
 AGE INTERVAL: 2.66666666666667E+01-
 -----------------------------------
 GROWTH   (CANCER STAGE   0, DESTABILIZATION/GATE   0, MUTATION TYPE   1)= 0.00000000000000E+00
 GROWTH   (CANCER STAGE   1, DESTABILIZATION/GATE   0, MUTATION TYPE   1)= 0.00000000000000E+00
 GROWTH   (CANCER STAGE   2, DESTABILIZATION/GATE   0, MUTATION TYPE   1)= 0.00000000000000E+00
 GROWTH   (CANCER STAGE   3, DESTABILIZATION/GATE   0, MUTATION TYPE   1)= 0.00000000000000E+00
 DEATH    (CANCER STAGE   0, DESTABILIZATION/GATE   0, MUTATION TYPE   1)= 0.00000000000000E+00
 DEATH    (CANCER STAGE   1, DESTABILIZATION/GATE   0, MUTATION TYPE   1)= 0.00000000000000E+00
 DEATH    (CANCER STAGE   2, DESTABILIZATION/GATE   0, MUTATION TYPE   1)= 0.00000000000000E+00
 DEATH    (CANCER STAGE   3, DESTABILIZATION/GATE   0, MUTATION TYPE   1)= 0.00000000000000E+00
 MUTATION (CANCER STAGE   0, DESTABILIZATION/GATE   0, MUTATION TYPE   1)= 7.60000007618817E-08
 MUTATION (CANCER STAGE   1, DESTABILIZATION/GATE   0, MUTATION TYPE   1)= 7.60000007618817E-08
 MUTATION (CANCER STAGE   2, DESTABILIZATION/GATE   0, MUTATION TYPE   1)= 7.60000007618817E-08
 MUTATION (CANCER STAGE   3, DESTABILIZATION/GATE   0, MUTATION TYPE   1)= 7.60000007618817E-08
 GATE-PASS(CANCER STAGE   0, DESTABILIZATION/GATE   0, MUTATION TYPE   1)= 9.33258454012767E-03
 GATE-PASS(CANCER STAGE   1, DESTABILIZATION/GATE   0, MUTATION TYPE   1)= 9.33258454012767E-03
 GATE-PASS(CANCER STAGE   2, DESTABILIZATION/GATE   0, MUTATION TYPE   1)= 9.33258454012767E-03
 GATE-PASS(CANCER STAGE   3, DESTABILIZATION/GATE   0, MUTATION TYPE   1)= 9.33258454012767E-03
 GROWTH   (CANCER STAGE   0, DESTABILIZATION/GATE   1, MUTATION TYPE   1)= 0.00000000000000E+00
 GROWTH   (CANCER STAGE   1, DESTABILIZATION/GATE   1, MUTATION TYPE   1)= 0.00000000000000E+00
 GROWTH   (CANCER STAGE   2, DESTABILIZATION/GATE   1, MUTATION TYPE   1)= 0.00000000000000E+00
 GROWTH   (CANCER STAGE   3, DESTABILIZATION/GATE   1, MUTATION TYPE   1)= 0.00000000000000E+00
 DEATH    (CANCER STAGE   0, DESTABILIZATION/GATE   1, MUTATION TYPE   1)= 0.00000000000000E+00
 DEATH    (CANCER STAGE   1, DESTABILIZATION/GATE   1, MUTATION TYPE   1)= 0.00000000000000E+00
 DEATH    (CANCER STAGE   2, DESTABILIZATION/GATE   1, MUTATION TYPE   1)= 0.00000000000000E+00
 DEATH    (CANCER STAGE   3, DESTABILIZATION/GATE   1, MUTATION TYPE   1)= 0.00000000000000E+00
 MUTATION (CANCER STAGE   0, DESTABILIZATION/GATE   1, MUTATION TYPE   1)= 1.52000151996136E-05
 MUTATION (CANCER STAGE   1, DESTABILIZATION/GATE   1, MUTATION TYPE   1)= 1.52000151996136E-05
 MUTATION (CANCER STAGE   2, DESTABILIZATION/GATE   1, MUTATION TYPE   1)= 1.52000151996136E-05
 MUTATION (CANCER STAGE   3, DESTABILIZATION/GATE   1, MUTATION TYPE   1)= 1.52000151996136E-05
 AGE INTERVAL: 0.00000000000000E+00-
 -----------------------------------
 AGE INTERVAL: 7.28280000000000E-01-
 -----------------------------------
 AGE INTERVAL: 2.66666666666667E+01-
 -----------------------------------
 AGE 8.00000000000000E+01 INTEGRATED HAZARD 3.71700460338279E-05 HAZARD 2.97204997552917E-06 OK      17 BAD       5 FAIL       0
 CLOCK TIME USED 4.70999999903142E-01 SECONDS
 CPU TIME USED 6.24004000000000E-02 SECONDS
 MINIMISATION ROUTINE FITTERMVKMULTGATESTOCHHAZ REVISED BY M P LITTLE 11 MARCH 2009
 GESTATION LENGTH   0.7283
 CONVERGENCE CRITERION 1.0000E-15 NUMBER OF INTEGRATION STEPS   100
 MINIMUM STEP LENGTH 1.0000E-25 INTEGRATOR SCALING "SMALL AMOUNT" 1.0000E-40
 INTEGRATOR SCALING THRESHOLD 1.0000E+00
 INTEGRATOR TYPE: BULIRSCH-STOER STIFF           
 MODEL  1 SCALING COEFFICIENT 1.00000000000000E+00
 =================================================
 Y(I,J) IN HAZARD THAT ARE SET TO ZERO
 -------------------------------------
 DESTABILIZATION/GATE LEVEL =    0 DESTABILIZATION TYPE =    1
 DESTABILIZATION/GATE LEVEL =    1 DESTABILIZATION TYPE =    1
 AGE INTERVAL: 0.00000000000000E+00-
 -----------------------------------
 GROWTH   (CANCER STAGE   0, DESTABILIZATION/GATE   0, MUTATION TYPE   1)= 3.04562939774788E+01
 GROWTH   (CANCER STAGE   1, DESTABILIZATION/GATE   0, MUTATION TYPE   1)= 0.00000000000000E+00
 GROWTH   (CANCER STAGE   2, DESTABILIZATION/GATE   0, MUTATION TYPE   1)= 0.00000000000000E+00
 GROWTH   (CANCER STAGE   3, DESTABILIZATION/GATE   0, MUTATION TYPE   1)= 0.00000000000000E+00
 DEATH    (CANCER STAGE   0, DESTABILIZATION/GATE   0, MUTATION TYPE   1)= 0.00000000000000E+00
 DEATH    (CANCER STAGE   1, DESTABILIZATION/GATE   0, MUTATION TYPE   1)= 0.00000000000000E+00
 DEATH    (CANCER STAGE   2, DESTABILIZATION/GATE   0, MUTATION TYPE   1)= 0.00000000000000E+00
 DEATH    (CANCER STAGE   3, DESTABILIZATION/GATE   0, MUTATION TYPE   1)= 0.00000000000000E+00
 MUTATION (CANCER STAGE   0, DESTABILIZATION/GATE   0, MUTATION TYPE   1)= 7.60000007618817E-08
 MUTATION (CANCER STAGE   1, DESTABILIZATION/GATE   0, MUTATION TYPE   1)= 7.60000007618817E-08
 MUTATION (CANCER STAGE   2, DESTABILIZATION/GATE   0, MUTATION TYPE   1)= 7.60000007618817E-08
 MUTATION (CANCER STAGE   3, DESTABILIZATION/GATE   0, MUTATION TYPE   1)= 7.60000007618817E-08
 GATE-PASS(CANCER STAGE   0, DESTABILIZATION/GATE   0, MUTATION TYPE   1)= 9.33258454012767E-03
 GATE-PASS(CANCER STAGE   1, DESTABILIZATION/GATE   0, MUTATION TYPE   1)= 9.33258454012767E-03
 GATE-PASS(CANCER STAGE   2, DESTABILIZATION/GATE   0, MUTATION TYPE   1)= 9.33258454012767E-03
 GATE-PASS(CANCER STAGE   3, DESTABILIZATION/GATE   0, MUTATION TYPE   1)= 9.33258454012767E-03
 GROWTH   (CANCER STAGE   0, DESTABILIZATION/GATE   1, MUTATION TYPE   1)= 3.14562939774788E+01
 GROWTH   (CANCER STAGE   1, DESTABILIZATION/GATE   1, MUTATION TYPE   1)= 0.00000000000000E+00
 GROWTH   (CANCER STAGE   2, DESTABILIZATION/GATE   1, MUTATION TYPE   1)= 0.00000000000000E+00
 GROWTH   (CANCER STAGE   3, DESTABILIZATION/GATE   1, MUTATION TYPE   1)= 0.00000000000000E+00
 DEATH    (CANCER STAGE   0, DESTABILIZATION/GATE   1, MUTATION TYPE   1)= 0.00000000000000E+00
 DEATH    (CANCER STAGE   1, DESTABILIZATION/GATE   1, MUTATION TYPE   1)= 0.00000000000000E+00
 DEATH    (CANCER STAGE   2, DESTABILIZATION/GATE   1, MUTATION TYPE   1)= 0.00000000000000E+00
 DEATH    (CANCER STAGE   3, DESTABILIZATION/GATE   1, MUTATION TYPE   1)= 0.00000000000000E+00
 MUTATION (CANCER STAGE   0, DESTABILIZATION/GATE   1, MUTATION TYPE   1)= 7.60000380022108E-06
 MUTATION (CANCER STAGE   1, DESTABILIZATION/GATE   1, MUTATION TYPE   1)= 7.60000380022108E-06
 MUTATION (CANCER STAGE   2, DESTABILIZATION/GATE   1, MUTATION TYPE   1)= 7.60000380022108E-06
 MUTATION (CANCER STAGE   3, DESTABILIZATION/GATE   1, MUTATION TYPE   1)= 7.60000380022108E-06
 AGE INTERVAL: 7.28280000000000E-01-
 -----------------------------------
 GROWTH   (CANCER STAGE   0, DESTABILIZATION/GATE   0, MUTATION TYPE   1)= 0.00000000000000E+00
 GROWTH   (CANCER STAGE   1, DESTABILIZATION/GATE   0, MUTATION TYPE   1)= 0.00000000000000E+00
 GROWTH   (CANCER STAGE   2, DESTABILIZATION/GATE   0, MUTATION TYPE   1)= 0.00000000000000E+00
 GROWTH   (CANCER STAGE   3, DESTABILIZATION/GATE   0, MUTATION TYPE   1)= 0.00000000000000E+00
 DEATH    (CANCER STAGE   0, DESTABILIZATION/GATE   0, MUTATION TYPE   1)= 0.00000000000000E+00
 DEATH    (CANCER STAGE   1, DESTABILIZATION/GATE   0, MUTATION TYPE   1)= 0.00000000000000E+00
 DEATH    (CANCER STAGE   2, DESTABILIZATION/GATE   0, MUTATION TYPE   1)= 0.00000000000000E+00
 DEATH    (CANCER STAGE   3, DESTABILIZATION/GATE   0, MUTATION TYPE   1)= 0.00000000000000E+00
 MUTATION (CANCER STAGE   0, DESTABILIZATION/GATE   0, MUTATION TYPE   1)= 7.60000007618817E-08
 MUTATION (CANCER STAGE   1, DESTABILIZATION/GATE   0, MUTATION TYPE   1)= 7.60000007618817E-08
 MUTATION (CANCER STAGE   2, DESTABILIZATION/GATE   0, MUTATION TYPE   1)= 7.60000007618817E-08
 MUTATION (CANCER STAGE   3, DESTABILIZATION/GATE   0, MUTATION TYPE   1)= 7.60000007618817E-08
 GATE-PASS(CANCER STAGE   0, DESTABILIZATION/GATE   0, MUTATION TYPE   1)= 9.33258454012767E-03
 GATE-PASS(CANCER STAGE   1, DESTABILIZATION/GATE   0, MUTATION TYPE   1)= 9.33258454012767E-03
 GATE-PASS(CANCER STAGE   2, DESTABILIZATION/GATE   0, MUTATION TYPE   1)= 9.33258454012767E-03
 GATE-PASS(CANCER STAGE   3, DESTABILIZATION/GATE   0, MUTATION TYPE   1)= 9.33258454012767E-03
 GROWTH   (CANCER STAGE   0, DESTABILIZATION/GATE   1, MUTATION TYPE   1)= 0.00000000000000E+00
 GROWTH   (CANCER STAGE   1, DESTABILIZATION/GATE   1, MUTATION TYPE   1)= 0.00000000000000E+00
 GROWTH   (CANCER STAGE   2, DESTABILIZATION/GATE   1, MUTATION TYPE   1)= 0.00000000000000E+00
 GROWTH   (CANCER STAGE   3, DESTABILIZATION/GATE   1, MUTATION TYPE   1)= 0.00000000000000E+00
 DEATH    (CANCER STAGE   0, DESTABILIZATION/GATE   1, MUTATION TYPE   1)= 0.00000000000000E+00
 DEATH    (CANCER STAGE   1, DESTABILIZATION/GATE   1, MUTATION TYPE   1)= 0.00000000000000E+00
 DEATH    (CANCER STAGE   2, DESTABILIZATION/GATE   1, MUTATION TYPE   1)= 0.00000000000000E+00
 DEATH    (CANCER STAGE   3, DESTABILIZATION/GATE   1, MUTATION TYPE   1)= 0.00000000000000E+00
 MUTATION (CANCER STAGE   0, DESTABILIZATION/GATE   1, MUTATION TYPE   1)= 7.60000380022108E-06
 MUTATION (CANCER STAGE   1, DESTABILIZATION/GATE   1, MUTATION TYPE   1)= 7.60000380022108E-06
 MUTATION (CANCER STAGE   2, DESTABILIZATION/GATE   1, MUTATION TYPE   1)= 7.60000380022108E-06
 MUTATION (CANCER STAGE   3, DESTABILIZATION/GATE   1, MUTATION TYPE   1)= 7.60000380022108E-06
 AGE INTERVAL: 2.66666666666667E+01-
 -----------------------------------
 GROWTH   (CANCER STAGE   0, DESTABILIZATION/GATE   0, MUTATION TYPE   1)= 0.00000000000000E+00
 GROWTH   (CANCER STAGE   1, DESTABILIZATION/GATE   0, MUTATION TYPE   1)= 0.00000000000000E+00
 GROWTH   (CANCER STAGE   2, DESTABILIZATION/GATE   0, MUTATION TYPE   1)= 0.00000000000000E+00
 GROWTH   (CANCER STAGE   3, DESTABILIZATION/GATE   0, MUTATION TYPE   1)= 0.00000000000000E+00
 DEATH    (CANCER STAGE   0, DESTABILIZATION/GATE   0, MUTATION TYPE   1)= 0.00000000000000E+00
 DEATH    (CANCER STAGE   1, DESTABILIZATION/GATE   0, MUTATION TYPE   1)= 0.00000000000000E+00
 DEATH    (CANCER STAGE   2, DESTABILIZATION/GATE   0, MUTATION TYPE   1)= 0.00000000000000E+00
 DEATH    (CANCER STAGE   3, DESTABILIZATION/GATE   0, MUTATION TYPE   1)= 0.00000000000000E+00
 MUTATION (CANCER STAGE   0, DESTABILIZATION/GATE   0, MUTATION TYPE   1)= 7.60000007618817E-08
 MUTATION (CANCER STAGE   1, DESTABILIZATION/GATE   0, MUTATION TYPE   1)= 7.60000007618817E-08
 MUTATION (CANCER STAGE   2, DESTABILIZATION/GATE   0, MUTATION TYPE   1)= 7.60000007618817E-08
 MUTATION (CANCER STAGE   3, DESTABILIZATION/GATE   0, MUTATION TYPE   1)= 7.60000007618817E-08
 GATE-PASS(CANCER STAGE   0, DESTABILIZATION/GATE   0, MUTATION TYPE   1)= 9.33258454012767E-03
 GATE-PASS(CANCER STAGE   1, DESTABILIZATION/GATE   0, MUTATION TYPE   1)= 9.33258454012767E-03
 GATE-PASS(CANCER STAGE   2, DESTABILIZATION/GATE   0, MUTATION TYPE   1)= 9.33258454012767E-03
 GATE-PASS(CANCER STAGE   3, DESTABILIZATION/GATE   0, MUTATION TYPE   1)= 9.33258454012767E-03
 GROWTH   (CANCER STAGE   0, DESTABILIZATION/GATE   1, MUTATION TYPE   1)= 0.00000000000000E+00
 GROWTH   (CANCER STAGE   1, DESTABILIZATION/GATE   1, MUTATION TYPE   1)= 0.00000000000000E+00
 GROWTH   (CANCER STAGE   2, DESTABILIZATION/GATE   1, MUTATION TYPE   1)= 0.00000000000000E+00
 GROWTH   (CANCER STAGE   3, DESTABILIZATION/GATE   1, MUTATION TYPE   1)= 0.00000000000000E+00
 DEATH    (CANCER STAGE   0, DESTABILIZATION/GATE   1, MUTATION TYPE   1)= 0.00000000000000E+00
 DEATH    (CANCER STAGE   1, DESTABILIZATION/GATE   1, MUTATION TYPE   1)= 0.00000000000000E+00
 DEATH    (CANCER STAGE   2, DESTABILIZATION/GATE   1, MUTATION TYPE   1)= 0.00000000000000E+00
 DEATH    (CANCER STAGE   3, DESTABILIZATION/GATE   1, MUTATION TYPE   1)= 0.00000000000000E+00
 MUTATION (CANCER STAGE   0, DESTABILIZATION/GATE   1, MUTATION TYPE   1)= 3.80000950005656E-05
 MUTATION (CANCER STAGE   1, DESTABILIZATION/GATE   1, MUTATION TYPE   1)= 3.80000950005656E-05
 MUTATION (CANCER STAGE   2, DESTABILIZATION/GATE   1, MUTATION TYPE   1)= 3.80000950005656E-05
 MUTATION (CANCER STAGE   3, DESTABILIZATION/GATE   1, MUTATION TYPE   1)= 3.80000950005656E-05
 AGE INTERVAL: 0.00000000000000E+00-
 -----------------------------------
 AGE INTERVAL: 7.28280000000000E-01-
 -----------------------------------
 AGE INTERVAL: 2.66666666666667E+01-
 -----------------------------------
 AGE 8.00000000000000E+01 INTEGRATED HAZARD 1.30597879234033E-03 HAZARD 9.87772396065597E-05 OK      16 BAD       7 FAIL       0
 CLOCK TIME USED 4.57999999867752E-01 SECONDS
 CPU TIME USED 9.36006000000000E-02 SECONDS
 MINIMISATION ROUTINE FITTERMVKMULTGATESTOCHHAZ REVISED BY M P LITTLE 11 MARCH 2009
 GESTATION LENGTH   0.7283
 CONVERGENCE CRITERION 1.0000E-15 NUMBER OF INTEGRATION STEPS   100
 MINIMUM STEP LENGTH 1.0000E-25 INTEGRATOR SCALING "SMALL AMOUNT" 1.0000E-40
 INTEGRATOR SCALING THRESHOLD 1.0000E+00
 INTEGRATOR TYPE: BULIRSCH-STOER STIFF           
 MODEL  1 SCALING COEFFICIENT 1.00000000000000E+00
 =================================================
 Y(I,J) IN HAZARD THAT ARE SET TO ZERO
 -------------------------------------
 DESTABILIZATION/GATE LEVEL =    0 DESTABILIZATION TYPE =    1
 DESTABILIZATION/GATE LEVEL =    1 DESTABILIZATION TYPE =    1
 AGE INTERVAL: 0.00000000000000E+00-
 -----------------------------------
 GROWTH   (CANCER STAGE   0, DESTABILIZATION/GATE   0, MUTATION TYPE   1)= 3.04562939774788E+01
 GROWTH   (CANCER STAGE   1, DESTABILIZATION/GATE   0, MUTATION TYPE   1)= 0.00000000000000E+00
 GROWTH   (CANCER STAGE   2, DESTABILIZATION/GATE   0, MUTATION TYPE   1)= 0.00000000000000E+00
 GROWTH   (CANCER STAGE   3, DESTABILIZATION/GATE   0, MUTATION TYPE   1)= 0.00000000000000E+00
 DEATH    (CANCER STAGE   0, DESTABILIZATION/GATE   0, MUTATION TYPE   1)= 0.00000000000000E+00
 DEATH    (CANCER STAGE   1, DESTABILIZATION/GATE   0, MUTATION TYPE   1)= 0.00000000000000E+00
 DEATH    (CANCER STAGE   2, DESTABILIZATION/GATE   0, MUTATION TYPE   1)= 0.00000000000000E+00
 DEATH    (CANCER STAGE   3, DESTABILIZATION/GATE   0, MUTATION TYPE   1)= 0.00000000000000E+00
 MUTATION (CANCER STAGE   0, DESTABILIZATION/GATE   0, MUTATION TYPE   1)= 7.60000007618817E-08
 MUTATION (CANCER STAGE   1, DESTABILIZATION/GATE   0, MUTATION TYPE   1)= 7.60000007618817E-08
 MUTATION (CANCER STAGE   2, DESTABILIZATION/GATE   0, MUTATION TYPE   1)= 7.60000007618817E-08
 MUTATION (CANCER STAGE   3, DESTABILIZATION/GATE   0, MUTATION TYPE   1)= 7.60000007618817E-08
 GATE-PASS(CANCER STAGE   0, DESTABILIZATION/GATE   0, MUTATION TYPE   1)= 9.33258454012767E-03
 GATE-PASS(CANCER STAGE   1, DESTABILIZATION/GATE   0, MUTATION TYPE   1)= 9.33258454012767E-03
 GATE-PASS(CANCER STAGE   2, DESTABILIZATION/GATE   0, MUTATION TYPE   1)= 9.33258454012767E-03
 GATE-PASS(CANCER STAGE   3, DESTABILIZATION/GATE   0, MUTATION TYPE   1)= 9.33258454012767E-03
 GROWTH   (CANCER STAGE   0, DESTABILIZATION/GATE   1, MUTATION TYPE   1)= 3.14562939774788E+01
 GROWTH   (CANCER STAGE   1, DESTABILIZATION/GATE   1, MUTATION TYPE   1)= 0.00000000000000E+00
 GROWTH   (CANCER STAGE   2, DESTABILIZATION/GATE   1, MUTATION TYPE   1)= 0.00000000000000E+00
 GROWTH   (CANCER STAGE   3, DESTABILIZATION/GATE   1, MUTATION TYPE   1)= 0.00000000000000E+00
 DEATH    (CANCER STAGE   0, DESTABILIZATION/GATE   1, MUTATION TYPE   1)= 0.00000000000000E+00
 DEATH    (CANCER STAGE   1, DESTABILIZATION/GATE   1, MUTATION TYPE   1)= 0.00000000000000E+00
 DEATH    (CANCER STAGE   2, DESTABILIZATION/GATE   1, MUTATION TYPE   1)= 0.00000000000000E+00
 DEATH    (CANCER STAGE   3, DESTABILIZATION/GATE   1, MUTATION TYPE   1)= 0.00000000000000E+00
 MUTATION (CANCER STAGE   0, DESTABILIZATION/GATE   1, MUTATION TYPE   1)= 7.60000380022108E-06
 MUTATION (CANCER STAGE   1, DESTABILIZATION/GATE   1, MUTATION TYPE   1)= 7.60000380022108E-06
 MUTATION (CANCER STAGE   2, DESTABILIZATION/GATE   1, MUTATION TYPE   1)= 7.60000380022108E-06
 MUTATION (CANCER STAGE   3, DESTABILIZATION/GATE   1, MUTATION TYPE   1)= 7.60000380022108E-06
 AGE INTERVAL: 7.28280000000000E-01-
 -----------------------------------
 GROWTH   (CANCER STAGE   0, DESTABILIZATION/GATE   0, MUTATION TYPE   1)= 0.00000000000000E+00
 GROWTH   (CANCER STAGE   1, DESTABILIZATION/GATE   0, MUTATION TYPE   1)= 0.00000000000000E+00
 GROWTH   (CANCER STAGE   2, DESTABILIZATION/GATE   0, MUTATION TYPE   1)= 0.00000000000000E+00
 GROWTH   (CANCER STAGE   3, DESTABILIZATION/GATE   0, MUTATION TYPE   1)= 0.00000000000000E+00
 DEATH    (CANCER STAGE   0, DESTABILIZATION/GATE   0, MUTATION TYPE   1)= 0.00000000000000E+00
 DEATH    (CANCER STAGE   1, DESTABILIZATION/GATE   0, MUTATION TYPE   1)= 0.00000000000000E+00
 DEATH    (CANCER STAGE   2, DESTABILIZATION/GATE   0, MUTATION TYPE   1)= 0.00000000000000E+00
 DEATH    (CANCER STAGE   3, DESTABILIZATION/GATE   0, MUTATION TYPE   1)= 0.00000000000000E+00
 MUTATION (CANCER STAGE   0, DESTABILIZATION/GATE   0, MUTATION TYPE   1)= 7.60000007618817E-08
 MUTATION (CANCER STAGE   1, DESTABILIZATION/GATE   0, MUTATION TYPE   1)= 7.60000007618817E-08
 MUTATION (CANCER STAGE   2, DESTABILIZATION/GATE   0, MUTATION TYPE   1)= 7.60000007618817E-08
 MUTATION (CANCER STAGE   3, DESTABILIZATION/GATE   0, MUTATION TYPE   1)= 7.60000007618817E-08
 GATE-PASS(CANCER STAGE   0, DESTABILIZATION/GATE   0, MUTATION TYPE   1)= 9.33258454012767E-03
 GATE-PASS(CANCER STAGE   1, DESTABILIZATION/GATE   0, MUTATION TYPE   1)= 9.33258454012767E-03
 GATE-PASS(CANCER STAGE   2, DESTABILIZATION/GATE   0, MUTATION TYPE   1)= 9.33258454012767E-03
 GATE-PASS(CANCER STAGE   3, DESTABILIZATION/GATE   0, MUTATION TYPE   1)= 9.33258454012767E-03
 GROWTH   (CANCER STAGE   0, DESTABILIZATION/GATE   1, MUTATION TYPE   1)= 0.00000000000000E+00
 GROWTH   (CANCER STAGE   1, DESTABILIZATION/GATE   1, MUTATION TYPE   1)= 0.00000000000000E+00
 GROWTH   (CANCER STAGE   2, DESTABILIZATION/GATE   1, MUTATION TYPE   1)= 0.00000000000000E+00
 GROWTH   (CANCER STAGE   3, DESTABILIZATION/GATE   1, MUTATION TYPE   1)= 0.00000000000000E+00
 DEATH    (CANCER STAGE   0, DESTABILIZATION/GATE   1, MUTATION TYPE   1)= 0.00000000000000E+00
 DEATH    (CANCER STAGE   1, DESTABILIZATION/GATE   1, MUTATION TYPE   1)= 0.00000000000000E+00
 DEATH    (CANCER STAGE   2, DESTABILIZATION/GATE   1, MUTATION TYPE   1)= 0.00000000000000E+00
 DEATH    (CANCER STAGE   3, DESTABILIZATION/GATE   1, MUTATION TYPE   1)= 0.00000000000000E+00
 MUTATION (CANCER STAGE   0, DESTABILIZATION/GATE   1, MUTATION TYPE   1)= 7.60000380022108E-06
 MUTATION (CANCER STAGE   1, DESTABILIZATION/GATE   1, MUTATION TYPE   1)= 7.60000380022108E-06
 MUTATION (CANCER STAGE   2, DESTABILIZATION/GATE   1, MUTATION TYPE   1)= 7.60000380022108E-06
 MUTATION (CANCER STAGE   3, DESTABILIZATION/GATE   1, MUTATION TYPE   1)= 7.60000380022108E-06
 AGE INTERVAL: 2.66666666666667E+01-
 -----------------------------------
 GROWTH   (CANCER STAGE   0, DESTABILIZATION/GATE   0, MUTATION TYPE   1)= 0.00000000000000E+00
 GROWTH   (CANCER STAGE   1, DESTABILIZATION/GATE   0, MUTATION TYPE   1)= 0.00000000000000E+00
 GROWTH   (CANCER STAGE   2, DESTABILIZATION/GATE   0, MUTATION TYPE   1)= 0.00000000000000E+00
 GROWTH   (CANCER STAGE   3, DESTABILIZATION/GATE   0, MUTATION TYPE   1)= 0.00000000000000E+00
 DEATH    (CANCER STAGE   0, DESTABILIZATION/GATE   0, MUTATION TYPE   1)= 0.00000000000000E+00
 DEATH    (CANCER STAGE   1, DESTABILIZATION/GATE   0, MUTATION TYPE   1)= 0.00000000000000E+00
 DEATH    (CANCER STAGE   2, DESTABILIZATION/GATE   0, MUTATION TYPE   1)= 0.00000000000000E+00
 DEATH    (CANCER STAGE   3, DESTABILIZATION/GATE   0, MUTATION TYPE   1)= 0.00000000000000E+00
 MUTATION (CANCER STAGE   0, DESTABILIZATION/GATE   0, MUTATION TYPE   1)= 7.60000007618817E-08
 MUTATION (CANCER STAGE   1, DESTABILIZATION/GATE   0, MUTATION TYPE   1)= 7.60000007618817E-08
 MUTATION (CANCER STAGE   2, DESTABILIZATION/GATE   0, MUTATION TYPE   1)= 7.60000007618817E-08
 MUTATION (CANCER STAGE   3, DESTABILIZATION/GATE   0, MUTATION TYPE   1)= 7.60000007618817E-08
 GATE-PASS(CANCER STAGE   0, DESTABILIZATION/GATE   0, MUTATION TYPE   1)= 9.33258454012767E-03
 GATE-PASS(CANCER STAGE   1, DESTABILIZATION/GATE   0, MUTATION TYPE   1)= 9.33258454012767E-03
 GATE-PASS(CANCER STAGE   2, DESTABILIZATION/GATE   0, MUTATION TYPE   1)= 9.33258454012767E-03
 GATE-PASS(CANCER STAGE   3, DESTABILIZATION/GATE   0, MUTATION TYPE   1)= 9.33258454012767E-03
 GROWTH   (CANCER STAGE   0, DESTABILIZATION/GATE   1, MUTATION TYPE   1)= 0.00000000000000E+00
 GROWTH   (CANCER STAGE   1, DESTABILIZATION/GATE   1, MUTATION TYPE   1)= 0.00000000000000E+00
 GROWTH   (CANCER STAGE   2, DESTABILIZATION/GATE   1, MUTATION TYPE   1)= 0.00000000000000E+00
 GROWTH   (CANCER STAGE   3, DESTABILIZATION/GATE   1, MUTATION TYPE   1)= 0.00000000000000E+00
 DEATH    (CANCER STAGE   0, DESTABILIZATION/GATE   1, MUTATION TYPE   1)= 0.00000000000000E+00
 DEATH    (CANCER STAGE   1, DESTABILIZATION/GATE   1, MUTATION TYPE   1)= 0.00000000000000E+00
 DEATH    (CANCER STAGE   2, DESTABILIZATION/GATE   1, MUTATION TYPE   1)= 0.00000000000000E+00
 DEATH    (CANCER STAGE   3, DESTABILIZATION/GATE   1, MUTATION TYPE   1)= 0.00000000000000E+00
 MUTATION (CANCER STAGE   0, DESTABILIZATION/GATE   1, MUTATION TYPE   1)= 7.60003800021875E-05
 MUTATION (CANCER STAGE   1, DESTABILIZATION/GATE   1, MUTATION TYPE   1)= 7.60003800021875E-05
 MUTATION (CANCER STAGE   2, DESTABILIZATION/GATE   1, MUTATION TYPE   1)= 7.60003800021875E-05
 MUTATION (CANCER STAGE   3, DESTABILIZATION/GATE   1, MUTATION TYPE   1)= 7.60003800021875E-05
 AGE INTERVAL: 0.00000000000000E+00-
 -----------------------------------
 AGE INTERVAL: 7.28280000000000E-01-
 -----------------------------------
 AGE INTERVAL: 2.66666666666667E+01-
 -----------------------------------
 AGE 8.00000000000000E+01 INTEGRATED HAZARD 1.91672202390213E-02 HAZARD 1.47231632633589E-03 OK      18 BAD       8 FAIL       0
 CLOCK TIME USED 4.56000000005588E-01 SECONDS
 CPU TIME USED 6.24004000000000E-02 SECONDS
 MINIMISATION ROUTINE FITTERMVKMULTGATESTOCHHAZ REVISED BY M P LITTLE 11 MARCH 2009
 GESTATION LENGTH   0.7283
 CONVERGENCE CRITERION 1.0000E-15 NUMBER OF INTEGRATION STEPS   100
 MINIMUM STEP LENGTH 1.0000E-25 INTEGRATOR SCALING "SMALL AMOUNT" 1.0000E-40
 INTEGRATOR SCALING THRESHOLD 1.0000E+00
 INTEGRATOR TYPE: BULIRSCH-STOER STIFF           
 MODEL  1 SCALING COEFFICIENT 1.00000000000000E+00
 =================================================
 Y(I,J) IN HAZARD THAT ARE SET TO ZERO
 -------------------------------------
 DESTABILIZATION/GATE LEVEL =    0 DESTABILIZATION TYPE =    1
 DESTABILIZATION/GATE LEVEL =    1 DESTABILIZATION TYPE =    1
 AGE INTERVAL: 0.00000000000000E+00-
 -----------------------------------
 GROWTH   (CANCER STAGE   0, DESTABILIZATION/GATE   0, MUTATION TYPE   1)= 2.66492572302939E+01
 GROWTH   (CANCER STAGE   1, DESTABILIZATION/GATE   0, MUTATION TYPE   1)= 0.00000000000000E+00
 GROWTH   (CANCER STAGE   2, DESTABILIZATION/GATE   0, MUTATION TYPE   1)= 0.00000000000000E+00
 GROWTH   (CANCER STAGE   3, DESTABILIZATION/GATE   0, MUTATION TYPE   1)= 0.00000000000000E+00
 DEATH    (CANCER STAGE   0, DESTABILIZATION/GATE   0, MUTATION TYPE   1)= 0.00000000000000E+00
 DEATH    (CANCER STAGE   1, DESTABILIZATION/GATE   0, MUTATION TYPE   1)= 0.00000000000000E+00
 DEATH    (CANCER STAGE   2, DESTABILIZATION/GATE   0, MUTATION TYPE   1)= 0.00000000000000E+00
 DEATH    (CANCER STAGE   3, DESTABILIZATION/GATE   0, MUTATION TYPE   1)= 0.00000000000000E+00
 MUTATION (CANCER STAGE   0, DESTABILIZATION/GATE   0, MUTATION TYPE   1)= 7.30000007318074E-07
 MUTATION (CANCER STAGE   1, DESTABILIZATION/GATE   0, MUTATION TYPE   1)= 7.30000007318074E-07
 MUTATION (CANCER STAGE   2, DESTABILIZATION/GATE   0, MUTATION TYPE   1)= 7.30000007318074E-07
 MUTATION (CANCER STAGE   3, DESTABILIZATION/GATE   0, MUTATION TYPE   1)= 7.30000007318074E-07
 GATE-PASS(CANCER STAGE   0, DESTABILIZATION/GATE   0, MUTATION TYPE   1)= 9.33258454012774E-03
 GATE-PASS(CANCER STAGE   1, DESTABILIZATION/GATE   0, MUTATION TYPE   1)= 9.33258454012774E-03
 GATE-PASS(CANCER STAGE   2, DESTABILIZATION/GATE   0, MUTATION TYPE   1)= 9.33258454012774E-03
 GATE-PASS(CANCER STAGE   3, DESTABILIZATION/GATE   0, MUTATION TYPE   1)= 9.33258454012774E-03
 GROWTH   (CANCER STAGE   0, DESTABILIZATION/GATE   1, MUTATION TYPE   1)= 2.76492572302939E+01
 GROWTH   (CANCER STAGE   1, DESTABILIZATION/GATE   1, MUTATION TYPE   1)= 0.00000000000000E+00
 GROWTH   (CANCER STAGE   2, DESTABILIZATION/GATE   1, MUTATION TYPE   1)= 0.00000000000000E+00
 GROWTH   (CANCER STAGE   3, DESTABILIZATION/GATE   1, MUTATION TYPE   1)= 0.00000000000000E+00
 DEATH    (CANCER STAGE   0, DESTABILIZATION/GATE   1, MUTATION TYPE   1)= 0.00000000000000E+00
 DEATH    (CANCER STAGE   1, DESTABILIZATION/GATE   1, MUTATION TYPE   1)= 0.00000000000000E+00
 DEATH    (CANCER STAGE   2, DESTABILIZATION/GATE   1, MUTATION TYPE   1)= 0.00000000000000E+00
 DEATH    (CANCER STAGE   3, DESTABILIZATION/GATE   1, MUTATION TYPE   1)= 0.00000000000000E+00
 MUTATION (CANCER STAGE   0, DESTABILIZATION/GATE   1, MUTATION TYPE   1)= 7.30000365021235E-05
 MUTATION (CANCER STAGE   1, DESTABILIZATION/GATE   1, MUTATION TYPE   1)= 7.30000365021235E-05
 MUTATION (CANCER STAGE   2, DESTABILIZATION/GATE   1, MUTATION TYPE   1)= 7.30000365021235E-05
 MUTATION (CANCER STAGE   3, DESTABILIZATION/GATE   1, MUTATION TYPE   1)= 7.30000365021235E-05
 AGE INTERVAL: 7.28280000000000E-01-
 -----------------------------------
 GROWTH   (CANCER STAGE   0, DESTABILIZATION/GATE   0, MUTATION TYPE   1)= 0.00000000000000E+00
 GROWTH   (CANCER STAGE   1, DESTABILIZATION/GATE   0, MUTATION TYPE   1)= 0.00000000000000E+00
 GROWTH   (CANCER STAGE   2, DESTABILIZATION/GATE   0, MUTATION TYPE   1)= 0.00000000000000E+00
 GROWTH   (CANCER STAGE   3, DESTABILIZATION/GATE   0, MUTATION TYPE   1)= 0.00000000000000E+00
 DEATH    (CANCER STAGE   0, DESTABILIZATION/GATE   0, MUTATION TYPE   1)= 0.00000000000000E+00
 DEATH    (CANCER STAGE   1, DESTABILIZATION/GATE   0, MUTATION TYPE   1)= 0.00000000000000E+00
 DEATH    (CANCER STAGE   2, DESTABILIZATION/GATE   0, MUTATION TYPE   1)= 0.00000000000000E+00
 DEATH    (CANCER STAGE   3, DESTABILIZATION/GATE   0, MUTATION TYPE   1)= 0.00000000000000E+00
 MUTATION (CANCER STAGE   0, DESTABILIZATION/GATE   0, MUTATION TYPE   1)= 7.30000007318074E-07
 MUTATION (CANCER STAGE   1, DESTABILIZATION/GATE   0, MUTATION TYPE   1)= 7.30000007318074E-07
 MUTATION (CANCER STAGE   2, DESTABILIZATION/GATE   0, MUTATION TYPE   1)= 7.30000007318074E-07
 MUTATION (CANCER STAGE   3, DESTABILIZATION/GATE   0, MUTATION TYPE   1)= 7.30000007318074E-07
 GATE-PASS(CANCER STAGE   0, DESTABILIZATION/GATE   0, MUTATION TYPE   1)= 9.33258454012774E-03
 GATE-PASS(CANCER STAGE   1, DESTABILIZATION/GATE   0, MUTATION TYPE   1)= 9.33258454012774E-03
 GATE-PASS(CANCER STAGE   2, DESTABILIZATION/GATE   0, MUTATION TYPE   1)= 9.33258454012774E-03
 GATE-PASS(CANCER STAGE   3, DESTABILIZATION/GATE   0, MUTATION TYPE   1)= 9.33258454012774E-03
 GROWTH   (CANCER STAGE   0, DESTABILIZATION/GATE   1, MUTATION TYPE   1)= 0.00000000000000E+00
 GROWTH   (CANCER STAGE   1, DESTABILIZATION/GATE   1, MUTATION TYPE   1)= 0.00000000000000E+00
 GROWTH   (CANCER STAGE   2, DESTABILIZATION/GATE   1, MUTATION TYPE   1)= 0.00000000000000E+00
 GROWTH   (CANCER STAGE   3, DESTABILIZATION/GATE   1, MUTATION TYPE   1)= 0.00000000000000E+00
 DEATH    (CANCER STAGE   0, DESTABILIZATION/GATE   1, MUTATION TYPE   1)= 0.00000000000000E+00
 DEATH    (CANCER STAGE   1, DESTABILIZATION/GATE   1, MUTATION TYPE   1)= 0.00000000000000E+00
 DEATH    (CANCER STAGE   2, DESTABILIZATION/GATE   1, MUTATION TYPE   1)= 0.00000000000000E+00
 DEATH    (CANCER STAGE   3, DESTABILIZATION/GATE   1, MUTATION TYPE   1)= 0.00000000000000E+00
 MUTATION (CANCER STAGE   0, DESTABILIZATION/GATE   1, MUTATION TYPE   1)= 7.30000365021235E-05
 MUTATION (CANCER STAGE   1, DESTABILIZATION/GATE   1, MUTATION TYPE   1)= 7.30000365021235E-05
 MUTATION (CANCER STAGE   2, DESTABILIZATION/GATE   1, MUTATION TYPE   1)= 7.30000365021235E-05
 MUTATION (CANCER STAGE   3, DESTABILIZATION/GATE   1, MUTATION TYPE   1)= 7.30000365021235E-05
 AGE INTERVAL: 2.66666666666667E+01-
 -----------------------------------
 GROWTH   (CANCER STAGE   0, DESTABILIZATION/GATE   0, MUTATION TYPE   1)= 0.00000000000000E+00
 GROWTH   (CANCER STAGE   1, DESTABILIZATION/GATE   0, MUTATION TYPE   1)= 0.00000000000000E+00
 GROWTH   (CANCER STAGE   2, DESTABILIZATION/GATE   0, MUTATION TYPE   1)= 0.00000000000000E+00
 GROWTH   (CANCER STAGE   3, DESTABILIZATION/GATE   0, MUTATION TYPE   1)= 0.00000000000000E+00
 DEATH    (CANCER STAGE   0, DESTABILIZATION/GATE   0, MUTATION TYPE   1)= 0.00000000000000E+00
 DEATH    (CANCER STAGE   1, DESTABILIZATION/GATE   0, MUTATION TYPE   1)= 0.00000000000000E+00
 DEATH    (CANCER STAGE   2, DESTABILIZATION/GATE   0, MUTATION TYPE   1)= 0.00000000000000E+00
 DEATH    (CANCER STAGE   3, DESTABILIZATION/GATE   0, MUTATION TYPE   1)= 0.00000000000000E+00
 MUTATION (CANCER STAGE   0, DESTABILIZATION/GATE   0, MUTATION TYPE   1)= 7.30000007318074E-07
 MUTATION (CANCER STAGE   1, DESTABILIZATION/GATE   0, MUTATION TYPE   1)= 7.30000007318074E-07
 MUTATION (CANCER STAGE   2, DESTABILIZATION/GATE   0, MUTATION TYPE   1)= 7.30000007318074E-07
 MUTATION (CANCER STAGE   3, DESTABILIZATION/GATE   0, MUTATION TYPE   1)= 7.30000007318074E-07
 GATE-PASS(CANCER STAGE   0, DESTABILIZATION/GATE   0, MUTATION TYPE   1)= 9.33258454012774E-03
 GATE-PASS(CANCER STAGE   1, DESTABILIZATION/GATE   0, MUTATION TYPE   1)= 9.33258454012774E-03
 GATE-PASS(CANCER STAGE   2, DESTABILIZATION/GATE   0, MUTATION TYPE   1)= 9.33258454012774E-03
 GATE-PASS(CANCER STAGE   3, DESTABILIZATION/GATE   0, MUTATION TYPE   1)= 9.33258454012774E-03
 GROWTH   (CANCER STAGE   0, DESTABILIZATION/GATE   1, MUTATION TYPE   1)= 0.00000000000000E+00
 GROWTH   (CANCER STAGE   1, DESTABILIZATION/GATE   1, MUTATION TYPE   1)= 0.00000000000000E+00
 GROWTH   (CANCER STAGE   2, DESTABILIZATION/GATE   1, MUTATION TYPE   1)= 0.00000000000000E+00
 GROWTH   (CANCER STAGE   3, DESTABILIZATION/GATE   1, MUTATION TYPE   1)= 0.00000000000000E+00
 DEATH    (CANCER STAGE   0, DESTABILIZATION/GATE   1, MUTATION TYPE   1)= 0.00000000000000E+00
 DEATH    (CANCER STAGE   1, DESTABILIZATION/GATE   1, MUTATION TYPE   1)= 0.00000000000000E+00
 DEATH    (CANCER STAGE   2, DESTABILIZATION/GATE   1, MUTATION TYPE   1)= 0.00000000000000E+00
 DEATH    (CANCER STAGE   3, DESTABILIZATION/GATE   1, MUTATION TYPE   1)= 0.00000000000000E+00
 MUTATION (CANCER STAGE   0, DESTABILIZATION/GATE   1, MUTATION TYPE   1)= 7.30000365021235E-05
 MUTATION (CANCER STAGE   1, DESTABILIZATION/GATE   1, MUTATION TYPE   1)= 7.30000365021235E-05
 MUTATION (CANCER STAGE   2, DESTABILIZATION/GATE   1, MUTATION TYPE   1)= 7.30000365021235E-05
 MUTATION (CANCER STAGE   3, DESTABILIZATION/GATE   1, MUTATION TYPE   1)= 7.30000365021235E-05
 AGE INTERVAL: 0.00000000000000E+00-
 -----------------------------------
 AGE INTERVAL: 7.28280000000000E-01-
 -----------------------------------
 AGE INTERVAL: 2.66666666666667E+01-
 -----------------------------------
 AGE 8.00000000000000E+01 INTEGRATED HAZARD 2.08795368380403E-03 HAZARD 1.28716989296942E-04 OK      17 BAD       8 FAIL       0
 CLOCK TIME USED 4.47999999858439E-01 SECONDS
 CPU TIME USED 3.12001999999999E-02 SECONDS
 MINIMISATION ROUTINE FITTERMVKMULTGATESTOCHHAZ REVISED BY M P LITTLE 11 MARCH 2009
 GESTATION LENGTH   0.7283
 CONVERGENCE CRITERION 1.0000E-15 NUMBER OF INTEGRATION STEPS   100
 MINIMUM STEP LENGTH 1.0000E-25 INTEGRATOR SCALING "SMALL AMOUNT" 1.0000E-40
 INTEGRATOR SCALING THRESHOLD 1.0000E+00
 INTEGRATOR TYPE: BULIRSCH-STOER STIFF           
 MODEL  1 SCALING COEFFICIENT 1.00000000000000E+00
 =================================================
 Y(I,J) IN HAZARD THAT ARE SET TO ZERO
 -------------------------------------
 DESTABILIZATION/GATE LEVEL =    0 DESTABILIZATION TYPE =    1
 DESTABILIZATION/GATE LEVEL =    1 DESTABILIZATION TYPE =    1
 AGE INTERVAL: 0.00000000000000E+00-
 -----------------------------------
 GROWTH   (CANCER STAGE   0, DESTABILIZATION/GATE   0, MUTATION TYPE   1)= 2.66492572302939E+01
 GROWTH   (CANCER STAGE   1, DESTABILIZATION/GATE   0, MUTATION TYPE   1)= 0.00000000000000E+00
 GROWTH   (CANCER STAGE   2, DESTABILIZATION/GATE   0, MUTATION TYPE   1)= 0.00000000000000E+00
 GROWTH   (CANCER STAGE   3, DESTABILIZATION/GATE   0, MUTATION TYPE   1)= 0.00000000000000E+00
 DEATH    (CANCER STAGE   0, DESTABILIZATION/GATE   0, MUTATION TYPE   1)= 0.00000000000000E+00
 DEATH    (CANCER STAGE   1, DESTABILIZATION/GATE   0, MUTATION TYPE   1)= 0.00000000000000E+00
 DEATH    (CANCER STAGE   2, DESTABILIZATION/GATE   0, MUTATION TYPE   1)= 0.00000000000000E+00
 DEATH    (CANCER STAGE   3, DESTABILIZATION/GATE   0, MUTATION TYPE   1)= 0.00000000000000E+00
 MUTATION (CANCER STAGE   0, DESTABILIZATION/GATE   0, MUTATION TYPE   1)= 7.30000007318074E-07
 MUTATION (CANCER STAGE   1, DESTABILIZATION/GATE   0, MUTATION TYPE   1)= 7.30000007318074E-07
 MUTATION (CANCER STAGE   2, DESTABILIZATION/GATE   0, MUTATION TYPE   1)= 7.30000007318074E-07
 MUTATION (CANCER STAGE   3, DESTABILIZATION/GATE   0, MUTATION TYPE   1)= 7.30000007318074E-07
 GATE-PASS(CANCER STAGE   0, DESTABILIZATION/GATE   0, MUTATION TYPE   1)= 9.33258454012774E-03
 GATE-PASS(CANCER STAGE   1, DESTABILIZATION/GATE   0, MUTATION TYPE   1)= 9.33258454012774E-03
 GATE-PASS(CANCER STAGE   2, DESTABILIZATION/GATE   0, MUTATION TYPE   1)= 9.33258454012774E-03
 GATE-PASS(CANCER STAGE   3, DESTABILIZATION/GATE   0, MUTATION TYPE   1)= 9.33258454012774E-03
 GROWTH   (CANCER STAGE   0, DESTABILIZATION/GATE   1, MUTATION TYPE   1)= 2.76492572302939E+01
 GROWTH   (CANCER STAGE   1, DESTABILIZATION/GATE   1, MUTATION TYPE   1)= 0.00000000000000E+00
 GROWTH   (CANCER STAGE   2, DESTABILIZATION/GATE   1, MUTATION TYPE   1)= 0.00000000000000E+00
 GROWTH   (CANCER STAGE   3, DESTABILIZATION/GATE   1, MUTATION TYPE   1)= 0.00000000000000E+00
 DEATH    (CANCER STAGE   0, DESTABILIZATION/GATE   1, MUTATION TYPE   1)= 0.00000000000000E+00
 DEATH    (CANCER STAGE   1, DESTABILIZATION/GATE   1, MUTATION TYPE   1)= 0.00000000000000E+00
 DEATH    (CANCER STAGE   2, DESTABILIZATION/GATE   1, MUTATION TYPE   1)= 0.00000000000000E+00
 DEATH    (CANCER STAGE   3, DESTABILIZATION/GATE   1, MUTATION TYPE   1)= 0.00000000000000E+00
 MUTATION (CANCER STAGE   0, DESTABILIZATION/GATE   1, MUTATION TYPE   1)= 7.30000365021235E-05
 MUTATION (CANCER STAGE   1, DESTABILIZATION/GATE   1, MUTATION TYPE   1)= 7.30000365021235E-05
 MUTATION (CANCER STAGE   2, DESTABILIZATION/GATE   1, MUTATION TYPE   1)= 7.30000365021235E-05
 MUTATION (CANCER STAGE   3, DESTABILIZATION/GATE   1, MUTATION TYPE   1)= 7.30000365021235E-05
 AGE INTERVAL: 7.28280000000000E-01-
 -----------------------------------
 GROWTH   (CANCER STAGE   0, DESTABILIZATION/GATE   0, MUTATION TYPE   1)= 0.00000000000000E+00
 GROWTH   (CANCER STAGE   1, DESTABILIZATION/GATE   0, MUTATION TYPE   1)= 0.00000000000000E+00
 GROWTH   (CANCER STAGE   2, DESTABILIZATION/GATE   0, MUTATION TYPE   1)= 0.00000000000000E+00
 GROWTH   (CANCER STAGE   3, DESTABILIZATION/GATE   0, MUTATION TYPE   1)= 0.00000000000000E+00
 DEATH    (CANCER STAGE   0, DESTABILIZATION/GATE   0, MUTATION TYPE   1)= 0.00000000000000E+00
 DEATH    (CANCER STAGE   1, DESTABILIZATION/GATE   0, MUTATION TYPE   1)= 0.00000000000000E+00
 DEATH    (CANCER STAGE   2, DESTABILIZATION/GATE   0, MUTATION TYPE   1)= 0.00000000000000E+00
 DEATH    (CANCER STAGE   3, DESTABILIZATION/GATE   0, MUTATION TYPE   1)= 0.00000000000000E+00
 MUTATION (CANCER STAGE   0, DESTABILIZATION/GATE   0, MUTATION TYPE   1)= 7.30000007318074E-07
 MUTATION (CANCER STAGE   1, DESTABILIZATION/GATE   0, MUTATION TYPE   1)= 7.30000007318074E-07
 MUTATION (CANCER STAGE   2, DESTABILIZATION/GATE   0, MUTATION TYPE   1)= 7.30000007318074E-07
 MUTATION (CANCER STAGE   3, DESTABILIZATION/GATE   0, MUTATION TYPE   1)= 7.30000007318074E-07
 GATE-PASS(CANCER STAGE   0, DESTABILIZATION/GATE   0, MUTATION TYPE   1)= 9.33258454012774E-03
 GATE-PASS(CANCER STAGE   1, DESTABILIZATION/GATE   0, MUTATION TYPE   1)= 9.33258454012774E-03
 GATE-PASS(CANCER STAGE   2, DESTABILIZATION/GATE   0, MUTATION TYPE   1)= 9.33258454012774E-03
 GATE-PASS(CANCER STAGE   3, DESTABILIZATION/GATE   0, MUTATION TYPE   1)= 9.33258454012774E-03
 GROWTH   (CANCER STAGE   0, DESTABILIZATION/GATE   1, MUTATION TYPE   1)= 0.00000000000000E+00
 GROWTH   (CANCER STAGE   1, DESTABILIZATION/GATE   1, MUTATION TYPE   1)= 0.00000000000000E+00
 GROWTH   (CANCER STAGE   2, DESTABILIZATION/GATE   1, MUTATION TYPE   1)= 0.00000000000000E+00
 GROWTH   (CANCER STAGE   3, DESTABILIZATION/GATE   1, MUTATION TYPE   1)= 0.00000000000000E+00
 DEATH    (CANCER STAGE   0, DESTABILIZATION/GATE   1, MUTATION TYPE   1)= 0.00000000000000E+00
 DEATH    (CANCER STAGE   1, DESTABILIZATION/GATE   1, MUTATION TYPE   1)= 0.00000000000000E+00
 DEATH    (CANCER STAGE   2, DESTABILIZATION/GATE   1, MUTATION TYPE   1)= 0.00000000000000E+00
 DEATH    (CANCER STAGE   3, DESTABILIZATION/GATE   1, MUTATION TYPE   1)= 0.00000000000000E+00
 MUTATION (CANCER STAGE   0, DESTABILIZATION/GATE   1, MUTATION TYPE   1)= 7.30000365021235E-05
 MUTATION (CANCER STAGE   1, DESTABILIZATION/GATE   1, MUTATION TYPE   1)= 7.30000365021235E-05
 MUTATION (CANCER STAGE   2, DESTABILIZATION/GATE   1, MUTATION TYPE   1)= 7.30000365021235E-05
 MUTATION (CANCER STAGE   3, DESTABILIZATION/GATE   1, MUTATION TYPE   1)= 7.30000365021235E-05
 AGE INTERVAL: 2.66666666666667E+01-
 -----------------------------------
 GROWTH   (CANCER STAGE   0, DESTABILIZATION/GATE   0, MUTATION TYPE   1)= 0.00000000000000E+00
 GROWTH   (CANCER STAGE   1, DESTABILIZATION/GATE   0, MUTATION TYPE   1)= 0.00000000000000E+00
 GROWTH   (CANCER STAGE   2, DESTABILIZATION/GATE   0, MUTATION TYPE   1)= 0.00000000000000E+00
 GROWTH   (CANCER STAGE   3, DESTABILIZATION/GATE   0, MUTATION TYPE   1)= 0.00000000000000E+00
 DEATH    (CANCER STAGE   0, DESTABILIZATION/GATE   0, MUTATION TYPE   1)= 0.00000000000000E+00
 DEATH    (CANCER STAGE   1, DESTABILIZATION/GATE   0, MUTATION TYPE   1)= 0.00000000000000E+00
 DEATH    (CANCER STAGE   2, DESTABILIZATION/GATE   0, MUTATION TYPE   1)= 0.00000000000000E+00
 DEATH    (CANCER STAGE   3, DESTABILIZATION/GATE   0, MUTATION TYPE   1)= 0.00000000000000E+00
 MUTATION (CANCER STAGE   0, DESTABILIZATION/GATE   0, MUTATION TYPE   1)= 7.30000007318074E-07
 MUTATION (CANCER STAGE   1, DESTABILIZATION/GATE   0, MUTATION TYPE   1)= 7.30000007318074E-07
 MUTATION (CANCER STAGE   2, DESTABILIZATION/GATE   0, MUTATION TYPE   1)= 7.30000007318074E-07
 MUTATION (CANCER STAGE   3, DESTABILIZATION/GATE   0, MUTATION TYPE   1)= 7.30000007318074E-07
 GATE-PASS(CANCER STAGE   0, DESTABILIZATION/GATE   0, MUTATION TYPE   1)= 9.33258454012774E-03
 GATE-PASS(CANCER STAGE   1, DESTABILIZATION/GATE   0, MUTATION TYPE   1)= 9.33258454012774E-03
 GATE-PASS(CANCER STAGE   2, DESTABILIZATION/GATE   0, MUTATION TYPE   1)= 9.33258454012774E-03
 GATE-PASS(CANCER STAGE   3, DESTABILIZATION/GATE   0, MUTATION TYPE   1)= 9.33258454012774E-03
 GROWTH   (CANCER STAGE   0, DESTABILIZATION/GATE   1, MUTATION TYPE   1)= 0.00000000000000E+00
 GROWTH   (CANCER STAGE   1, DESTABILIZATION/GATE   1, MUTATION TYPE   1)= 0.00000000000000E+00
 GROWTH   (CANCER STAGE   2, DESTABILIZATION/GATE   1, MUTATION TYPE   1)= 0.00000000000000E+00
 GROWTH   (CANCER STAGE   3, DESTABILIZATION/GATE   1, MUTATION TYPE   1)= 0.00000000000000E+00
 DEATH    (CANCER STAGE   0, DESTABILIZATION/GATE   1, MUTATION TYPE   1)= 0.00000000000000E+00
 DEATH    (CANCER STAGE   1, DESTABILIZATION/GATE   1, MUTATION TYPE   1)= 0.00000000000000E+00
 DEATH    (CANCER STAGE   2, DESTABILIZATION/GATE   1, MUTATION TYPE   1)= 0.00000000000000E+00
 DEATH    (CANCER STAGE   3, DESTABILIZATION/GATE   1, MUTATION TYPE   1)= 0.00000000000000E+00
 MUTATION (CANCER STAGE   0, DESTABILIZATION/GATE   1, MUTATION TYPE   1)= 8.76000525625610E-05
 MUTATION (CANCER STAGE   1, DESTABILIZATION/GATE   1, MUTATION TYPE   1)= 8.76000525625610E-05
 MUTATION (CANCER STAGE   2, DESTABILIZATION/GATE   1, MUTATION TYPE   1)= 8.76000525625610E-05
 MUTATION (CANCER STAGE   3, DESTABILIZATION/GATE   1, MUTATION TYPE   1)= 8.76000525625610E-05
 AGE INTERVAL: 0.00000000000000E+00-
 -----------------------------------
 AGE INTERVAL: 7.28280000000000E-01-
 -----------------------------------
 AGE INTERVAL: 2.66666666666667E+01-
 -----------------------------------
 AGE 8.00000000000000E+01 INTEGRATED HAZARD 3.78499150143109E-03 HAZARD 2.43619537452307E-04 OK      18 BAD       8 FAIL       0
 CLOCK TIME USED 4.93999999947846E-01 SECONDS
 CPU TIME USED 3.12002000000000E-02 SECONDS
 MINIMISATION ROUTINE FITTERMVKMULTGATESTOCHHAZ REVISED BY M P LITTLE 11 MARCH 2009
 GESTATION LENGTH   0.7283
 CONVERGENCE CRITERION 1.0000E-15 NUMBER OF INTEGRATION STEPS   100
 MINIMUM STEP LENGTH 1.0000E-25 INTEGRATOR SCALING "SMALL AMOUNT" 1.0000E-40
 INTEGRATOR SCALING THRESHOLD 1.0000E+00
 INTEGRATOR TYPE: BULIRSCH-STOER STIFF           
 MODEL  1 SCALING COEFFICIENT 1.00000000000000E+00
 =================================================
 Y(I,J) IN HAZARD THAT ARE SET TO ZERO
 -------------------------------------
 DESTABILIZATION/GATE LEVEL =    0 DESTABILIZATION TYPE =    1
 DESTABILIZATION/GATE LEVEL =    1 DESTABILIZATION TYPE =    1
 AGE INTERVAL: 0.00000000000000E+00-
 -----------------------------------
 GROWTH   (CANCER STAGE   0, DESTABILIZATION/GATE   0, MUTATION TYPE   1)= 2.66492572302939E+01
 GROWTH   (CANCER STAGE   1, DESTABILIZATION/GATE   0, MUTATION TYPE   1)= 0.00000000000000E+00
 GROWTH   (CANCER STAGE   2, DESTABILIZATION/GATE   0, MUTATION TYPE   1)= 0.00000000000000E+00
 GROWTH   (CANCER STAGE   3, DESTABILIZATION/GATE   0, MUTATION TYPE   1)= 0.00000000000000E+00
 DEATH    (CANCER STAGE   0, DESTABILIZATION/GATE   0, MUTATION TYPE   1)= 0.00000000000000E+00
 DEATH    (CANCER STAGE   1, DESTABILIZATION/GATE   0, MUTATION TYPE   1)= 0.00000000000000E+00
 DEATH    (CANCER STAGE   2, DESTABILIZATION/GATE   0, MUTATION TYPE   1)= 0.00000000000000E+00
 DEATH    (CANCER STAGE   3, DESTABILIZATION/GATE   0, MUTATION TYPE   1)= 0.00000000000000E+00
 MUTATION (CANCER STAGE   0, DESTABILIZATION/GATE   0, MUTATION TYPE   1)= 7.30000007318074E-07
 MUTATION (CANCER STAGE   1, DESTABILIZATION/GATE   0, MUTATION TYPE   1)= 7.30000007318074E-07
 MUTATION (CANCER STAGE   2, DESTABILIZATION/GATE   0, MUTATION TYPE   1)= 7.30000007318074E-07
 MUTATION (CANCER STAGE   3, DESTABILIZATION/GATE   0, MUTATION TYPE   1)= 7.30000007318074E-07
 GATE-PASS(CANCER STAGE   0, DESTABILIZATION/GATE   0, MUTATION TYPE   1)= 9.33258454012774E-03
 GATE-PASS(CANCER STAGE   1, DESTABILIZATION/GATE   0, MUTATION TYPE   1)= 9.33258454012774E-03
 GATE-PASS(CANCER STAGE   2, DESTABILIZATION/GATE   0, MUTATION TYPE   1)= 9.33258454012774E-03
 GATE-PASS(CANCER STAGE   3, DESTABILIZATION/GATE   0, MUTATION TYPE   1)= 9.33258454012774E-03
 GROWTH   (CANCER STAGE   0, DESTABILIZATION/GATE   1, MUTATION TYPE   1)= 2.76492572302939E+01
 GROWTH   (CANCER STAGE   1, DESTABILIZATION/GATE   1, MUTATION TYPE   1)= 0.00000000000000E+00
 GROWTH   (CANCER STAGE   2, DESTABILIZATION/GATE   1, MUTATION TYPE   1)= 0.00000000000000E+00
 GROWTH   (CANCER STAGE   3, DESTABILIZATION/GATE   1, MUTATION TYPE   1)= 0.00000000000000E+00
 DEATH    (CANCER STAGE   0, DESTABILIZATION/GATE   1, MUTATION TYPE   1)= 0.00000000000000E+00
 DEATH    (CANCER STAGE   1, DESTABILIZATION/GATE   1, MUTATION TYPE   1)= 0.00000000000000E+00
 DEATH    (CANCER STAGE   2, DESTABILIZATION/GATE   1, MUTATION TYPE   1)= 0.00000000000000E+00
 DEATH    (CANCER STAGE   3, DESTABILIZATION/GATE   1, MUTATION TYPE   1)= 0.00000000000000E+00
 MUTATION (CANCER STAGE   0, DESTABILIZATION/GATE   1, MUTATION TYPE   1)= 7.30000365021235E-05
 MUTATION (CANCER STAGE   1, DESTABILIZATION/GATE   1, MUTATION TYPE   1)= 7.30000365021235E-05
 MUTATION (CANCER STAGE   2, DESTABILIZATION/GATE   1, MUTATION TYPE   1)= 7.30000365021235E-05
 MUTATION (CANCER STAGE   3, DESTABILIZATION/GATE   1, MUTATION TYPE   1)= 7.30000365021235E-05
 AGE INTERVAL: 7.28280000000000E-01-
 -----------------------------------
 GROWTH   (CANCER STAGE   0, DESTABILIZATION/GATE   0, MUTATION TYPE   1)= 0.00000000000000E+00
 GROWTH   (CANCER STAGE   1, DESTABILIZATION/GATE   0, MUTATION TYPE   1)= 0.00000000000000E+00
 GROWTH   (CANCER STAGE   2, DESTABILIZATION/GATE   0, MUTATION TYPE   1)= 0.00000000000000E+00
 GROWTH   (CANCER STAGE   3, DESTABILIZATION/GATE   0, MUTATION TYPE   1)= 0.00000000000000E+00
 DEATH    (CANCER STAGE   0, DESTABILIZATION/GATE   0, MUTATION TYPE   1)= 0.00000000000000E+00
 DEATH    (CANCER STAGE   1, DESTABILIZATION/GATE   0, MUTATION TYPE   1)= 0.00000000000000E+00
 DEATH    (CANCER STAGE   2, DESTABILIZATION/GATE   0, MUTATION TYPE   1)= 0.00000000000000E+00
 DEATH    (CANCER STAGE   3, DESTABILIZATION/GATE   0, MUTATION TYPE   1)= 0.00000000000000E+00
 MUTATION (CANCER STAGE   0, DESTABILIZATION/GATE   0, MUTATION TYPE   1)= 7.30000007318074E-07
 MUTATION (CANCER STAGE   1, DESTABILIZATION/GATE   0, MUTATION TYPE   1)= 7.30000007318074E-07
 MUTATION (CANCER STAGE   2, DESTABILIZATION/GATE   0, MUTATION TYPE   1)= 7.30000007318074E-07
 MUTATION (CANCER STAGE   3, DESTABILIZATION/GATE   0, MUTATION TYPE   1)= 7.30000007318074E-07
 GATE-PASS(CANCER STAGE   0, DESTABILIZATION/GATE   0, MUTATION TYPE   1)= 9.33258454012774E-03
 GATE-PASS(CANCER STAGE   1, DESTABILIZATION/GATE   0, MUTATION TYPE   1)= 9.33258454012774E-03
 GATE-PASS(CANCER STAGE   2, DESTABILIZATION/GATE   0, MUTATION TYPE   1)= 9.33258454012774E-03
 GATE-PASS(CANCER STAGE   3, DESTABILIZATION/GATE   0, MUTATION TYPE   1)= 9.33258454012774E-03
 GROWTH   (CANCER STAGE   0, DESTABILIZATION/GATE   1, MUTATION TYPE   1)= 0.00000000000000E+00
 GROWTH   (CANCER STAGE   1, DESTABILIZATION/GATE   1, MUTATION TYPE   1)= 0.00000000000000E+00
 GROWTH   (CANCER STAGE   2, DESTABILIZATION/GATE   1, MUTATION TYPE   1)= 0.00000000000000E+00
 GROWTH   (CANCER STAGE   3, DESTABILIZATION/GATE   1, MUTATION TYPE   1)= 0.00000000000000E+00
 DEATH    (CANCER STAGE   0, DESTABILIZATION/GATE   1, MUTATION TYPE   1)= 0.00000000000000E+00
 DEATH    (CANCER STAGE   1, DESTABILIZATION/GATE   1, MUTATION TYPE   1)= 0.00000000000000E+00
 DEATH    (CANCER STAGE   2, DESTABILIZATION/GATE   1, MUTATION TYPE   1)= 0.00000000000000E+00
 DEATH    (CANCER STAGE   3, DESTABILIZATION/GATE   1, MUTATION TYPE   1)= 0.00000000000000E+00
 MUTATION (CANCER STAGE   0, DESTABILIZATION/GATE   1, MUTATION TYPE   1)= 7.30000365021235E-05
 MUTATION (CANCER STAGE   1, DESTABILIZATION/GATE   1, MUTATION TYPE   1)= 7.30000365021235E-05
 MUTATION (CANCER STAGE   2, DESTABILIZATION/GATE   1, MUTATION TYPE   1)= 7.30000365021235E-05
 MUTATION (CANCER STAGE   3, DESTABILIZATION/GATE   1, MUTATION TYPE   1)= 7.30000365021235E-05
 AGE INTERVAL: 2.66666666666667E+01-
 -----------------------------------
 GROWTH   (CANCER STAGE   0, DESTABILIZATION/GATE   0, MUTATION TYPE   1)= 0.00000000000000E+00
 GROWTH   (CANCER STAGE   1, DESTABILIZATION/GATE   0, MUTATION TYPE   1)= 0.00000000000000E+00
 GROWTH   (CANCER STAGE   2, DESTABILIZATION/GATE   0, MUTATION TYPE   1)= 0.00000000000000E+00
 GROWTH   (CANCER STAGE   3, DESTABILIZATION/GATE   0, MUTATION TYPE   1)= 0.00000000000000E+00
 DEATH    (CANCER STAGE   0, DESTABILIZATION/GATE   0, MUTATION TYPE   1)= 0.00000000000000E+00
 DEATH    (CANCER STAGE   1, DESTABILIZATION/GATE   0, MUTATION TYPE   1)= 0.00000000000000E+00
 DEATH    (CANCER STAGE   2, DESTABILIZATION/GATE   0, MUTATION TYPE   1)= 0.00000000000000E+00
 DEATH    (CANCER STAGE   3, DESTABILIZATION/GATE   0, MUTATION TYPE   1)= 0.00000000000000E+00
 MUTATION (CANCER STAGE   0, DESTABILIZATION/GATE   0, MUTATION TYPE   1)= 7.30000007318074E-07
 MUTATION (CANCER STAGE   1, DESTABILIZATION/GATE   0, MUTATION TYPE   1)= 7.30000007318074E-07
 MUTATION (CANCER STAGE   2, DESTABILIZATION/GATE   0, MUTATION TYPE   1)= 7.30000007318074E-07
 MUTATION (CANCER STAGE   3, DESTABILIZATION/GATE   0, MUTATION TYPE   1)= 7.30000007318074E-07
 GATE-PASS(CANCER STAGE   0, DESTABILIZATION/GATE   0, MUTATION TYPE   1)= 9.33258454012774E-03
 GATE-PASS(CANCER STAGE   1, DESTABILIZATION/GATE   0, MUTATION TYPE   1)= 9.33258454012774E-03
 GATE-PASS(CANCER STAGE   2, DESTABILIZATION/GATE   0, MUTATION TYPE   1)= 9.33258454012774E-03
 GATE-PASS(CANCER STAGE   3, DESTABILIZATION/GATE   0, MUTATION TYPE   1)= 9.33258454012774E-03
 GROWTH   (CANCER STAGE   0, DESTABILIZATION/GATE   1, MUTATION TYPE   1)= 0.00000000000000E+00
 GROWTH   (CANCER STAGE   1, DESTABILIZATION/GATE   1, MUTATION TYPE   1)= 0.00000000000000E+00
 GROWTH   (CANCER STAGE   2, DESTABILIZATION/GATE   1, MUTATION TYPE   1)= 0.00000000000000E+00
 GROWTH   (CANCER STAGE   3, DESTABILIZATION/GATE   1, MUTATION TYPE   1)= 0.00000000000000E+00
 DEATH    (CANCER STAGE   0, DESTABILIZATION/GATE   1, MUTATION TYPE   1)= 0.00000000000000E+00
 DEATH    (CANCER STAGE   1, DESTABILIZATION/GATE   1, MUTATION TYPE   1)= 0.00000000000000E+00
 DEATH    (CANCER STAGE   2, DESTABILIZATION/GATE   1, MUTATION TYPE   1)= 0.00000000000000E+00
 DEATH    (CANCER STAGE   3, DESTABILIZATION/GATE   1, MUTATION TYPE   1)= 0.00000000000000E+00
 MUTATION (CANCER STAGE   0, DESTABILIZATION/GATE   1, MUTATION TYPE   1)= 1.09500082124179E-04
 MUTATION (CANCER STAGE   1, DESTABILIZATION/GATE   1, MUTATION TYPE   1)= 1.09500082124179E-04
 MUTATION (CANCER STAGE   2, DESTABILIZATION/GATE   1, MUTATION TYPE   1)= 1.09500082124179E-04
 MUTATION (CANCER STAGE   3, DESTABILIZATION/GATE   1, MUTATION TYPE   1)= 1.09500082124179E-04
 AGE INTERVAL: 0.00000000000000E+00-
 -----------------------------------
 AGE INTERVAL: 7.28280000000000E-01-
 -----------------------------------
 AGE INTERVAL: 2.66666666666667E+01-
 -----------------------------------
 AGE 8.00000000000000E+01 INTEGRATED HAZARD 8.06741047571711E-03 HAZARD 5.41286148029072E-04 OK      20 BAD       4 FAIL       0
 CLOCK TIME USED 4.49999999953434E-01 SECONDS
 CPU TIME USED 6.24004000000000E-02 SECONDS
 MINIMISATION ROUTINE FITTERMVKMULTGATESTOCHHAZ REVISED BY M P LITTLE 11 MARCH 2009
 GESTATION LENGTH   0.7283
 CONVERGENCE CRITERION 1.0000E-15 NUMBER OF INTEGRATION STEPS   100
 MINIMUM STEP LENGTH 1.0000E-25 INTEGRATOR SCALING "SMALL AMOUNT" 1.0000E-40
 INTEGRATOR SCALING THRESHOLD 1.0000E+00
 INTEGRATOR TYPE: BULIRSCH-STOER STIFF           
 MODEL  1 SCALING COEFFICIENT 1.00000000000000E+00
 =================================================
 Y(I,J) IN HAZARD THAT ARE SET TO ZERO
 -------------------------------------
 DESTABILIZATION/GATE LEVEL =    0 DESTABILIZATION TYPE =    1
 DESTABILIZATION/GATE LEVEL =    1 DESTABILIZATION TYPE =    1
 AGE INTERVAL: 0.00000000000000E+00-
 -----------------------------------
 GROWTH   (CANCER STAGE   0, DESTABILIZATION/GATE   0, MUTATION TYPE   1)= 2.66492572302939E+01
 GROWTH   (CANCER STAGE   1, DESTABILIZATION/GATE   0, MUTATION TYPE   1)= 0.00000000000000E+00
 GROWTH   (CANCER STAGE   2, DESTABILIZATION/GATE   0, MUTATION TYPE   1)= 0.00000000000000E+00
 GROWTH   (CANCER STAGE   3, DESTABILIZATION/GATE   0, MUTATION TYPE   1)= 0.00000000000000E+00
 DEATH    (CANCER STAGE   0, DESTABILIZATION/GATE   0, MUTATION TYPE   1)= 0.00000000000000E+00
 DEATH    (CANCER STAGE   1, DESTABILIZATION/GATE   0, MUTATION TYPE   1)= 0.00000000000000E+00
 DEATH    (CANCER STAGE   2, DESTABILIZATION/GATE   0, MUTATION TYPE   1)= 0.00000000000000E+00
 DEATH    (CANCER STAGE   3, DESTABILIZATION/GATE   0, MUTATION TYPE   1)= 0.00000000000000E+00
 MUTATION (CANCER STAGE   0, DESTABILIZATION/GATE   0, MUTATION TYPE   1)= 7.30000007318074E-07
 MUTATION (CANCER STAGE   1, DESTABILIZATION/GATE   0, MUTATION TYPE   1)= 7.30000007318074E-07
 MUTATION (CANCER STAGE   2, DESTABILIZATION/GATE   0, MUTATION TYPE   1)= 7.30000007318074E-07
 MUTATION (CANCER STAGE   3, DESTABILIZATION/GATE   0, MUTATION TYPE   1)= 7.30000007318074E-07
 GATE-PASS(CANCER STAGE   0, DESTABILIZATION/GATE   0, MUTATION TYPE   1)= 9.33258454012774E-03
 GATE-PASS(CANCER STAGE   1, DESTABILIZATION/GATE   0, MUTATION TYPE   1)= 9.33258454012774E-03
 GATE-PASS(CANCER STAGE   2, DESTABILIZATION/GATE   0, MUTATION TYPE   1)= 9.33258454012774E-03
 GATE-PASS(CANCER STAGE   3, DESTABILIZATION/GATE   0, MUTATION TYPE   1)= 9.33258454012774E-03
 GROWTH   (CANCER STAGE   0, DESTABILIZATION/GATE   1, MUTATION TYPE   1)= 2.76492572302939E+01
 GROWTH   (CANCER STAGE   1, DESTABILIZATION/GATE   1, MUTATION TYPE   1)= 0.00000000000000E+00
 GROWTH   (CANCER STAGE   2, DESTABILIZATION/GATE   1, MUTATION TYPE   1)= 0.00000000000000E+00
 GROWTH   (CANCER STAGE   3, DESTABILIZATION/GATE   1, MUTATION TYPE   1)= 0.00000000000000E+00
 DEATH    (CANCER STAGE   0, DESTABILIZATION/GATE   1, MUTATION TYPE   1)= 0.00000000000000E+00
 DEATH    (CANCER STAGE   1, DESTABILIZATION/GATE   1, MUTATION TYPE   1)= 0.00000000000000E+00
 DEATH    (CANCER STAGE   2, DESTABILIZATION/GATE   1, MUTATION TYPE   1)= 0.00000000000000E+00
 DEATH    (CANCER STAGE   3, DESTABILIZATION/GATE   1, MUTATION TYPE   1)= 0.00000000000000E+00
 MUTATION (CANCER STAGE   0, DESTABILIZATION/GATE   1, MUTATION TYPE   1)= 7.30000365021235E-05
 MUTATION (CANCER STAGE   1, DESTABILIZATION/GATE   1, MUTATION TYPE   1)= 7.30000365021235E-05
 MUTATION (CANCER STAGE   2, DESTABILIZATION/GATE   1, MUTATION TYPE   1)= 7.30000365021235E-05
 MUTATION (CANCER STAGE   3, DESTABILIZATION/GATE   1, MUTATION TYPE   1)= 7.30000365021235E-05
 AGE INTERVAL: 7.28280000000000E-01-
 -----------------------------------
 GROWTH   (CANCER STAGE   0, DESTABILIZATION/GATE   0, MUTATION TYPE   1)= 0.00000000000000E+00
 GROWTH   (CANCER STAGE   1, DESTABILIZATION/GATE   0, MUTATION TYPE   1)= 0.00000000000000E+00
 GROWTH   (CANCER STAGE   2, DESTABILIZATION/GATE   0, MUTATION TYPE   1)= 0.00000000000000E+00
 GROWTH   (CANCER STAGE   3, DESTABILIZATION/GATE   0, MUTATION TYPE   1)= 0.00000000000000E+00
 DEATH    (CANCER STAGE   0, DESTABILIZATION/GATE   0, MUTATION TYPE   1)= 0.00000000000000E+00
 DEATH    (CANCER STAGE   1, DESTABILIZATION/GATE   0, MUTATION TYPE   1)= 0.00000000000000E+00
 DEATH    (CANCER STAGE   2, DESTABILIZATION/GATE   0, MUTATION TYPE   1)= 0.00000000000000E+00
 DEATH    (CANCER STAGE   3, DESTABILIZATION/GATE   0, MUTATION TYPE   1)= 0.00000000000000E+00
 MUTATION (CANCER STAGE   0, DESTABILIZATION/GATE   0, MUTATION TYPE   1)= 7.30000007318074E-07
 MUTATION (CANCER STAGE   1, DESTABILIZATION/GATE   0, MUTATION TYPE   1)= 7.30000007318074E-07
 MUTATION (CANCER STAGE   2, DESTABILIZATION/GATE   0, MUTATION TYPE   1)= 7.30000007318074E-07
 MUTATION (CANCER STAGE   3, DESTABILIZATION/GATE   0, MUTATION TYPE   1)= 7.30000007318074E-07
 GATE-PASS(CANCER STAGE   0, DESTABILIZATION/GATE   0, MUTATION TYPE   1)= 9.33258454012774E-03
 GATE-PASS(CANCER STAGE   1, DESTABILIZATION/GATE   0, MUTATION TYPE   1)= 9.33258454012774E-03
 GATE-PASS(CANCER STAGE   2, DESTABILIZATION/GATE   0, MUTATION TYPE   1)= 9.33258454012774E-03
 GATE-PASS(CANCER STAGE   3, DESTABILIZATION/GATE   0, MUTATION TYPE   1)= 9.33258454012774E-03
 GROWTH   (CANCER STAGE   0, DESTABILIZATION/GATE   1, MUTATION TYPE   1)= 0.00000000000000E+00
 GROWTH   (CANCER STAGE   1, DESTABILIZATION/GATE   1, MUTATION TYPE   1)= 0.00000000000000E+00
 GROWTH   (CANCER STAGE   2, DESTABILIZATION/GATE   1, MUTATION TYPE   1)= 0.00000000000000E+00
 GROWTH   (CANCER STAGE   3, DESTABILIZATION/GATE   1, MUTATION TYPE   1)= 0.00000000000000E+00
 DEATH    (CANCER STAGE   0, DESTABILIZATION/GATE   1, MUTATION TYPE   1)= 0.00000000000000E+00
 DEATH    (CANCER STAGE   1, DESTABILIZATION/GATE   1, MUTATION TYPE   1)= 0.00000000000000E+00
 DEATH    (CANCER STAGE   2, DESTABILIZATION/GATE   1, MUTATION TYPE   1)= 0.00000000000000E+00
 DEATH    (CANCER STAGE   3, DESTABILIZATION/GATE   1, MUTATION TYPE   1)= 0.00000000000000E+00
 MUTATION (CANCER STAGE   0, DESTABILIZATION/GATE   1, MUTATION TYPE   1)= 7.30000365021235E-05
 MUTATION (CANCER STAGE   1, DESTABILIZATION/GATE   1, MUTATION TYPE   1)= 7.30000365021235E-05
 MUTATION (CANCER STAGE   2, DESTABILIZATION/GATE   1, MUTATION TYPE   1)= 7.30000365021235E-05
 MUTATION (CANCER STAGE   3, DESTABILIZATION/GATE   1, MUTATION TYPE   1)= 7.30000365021235E-05
 AGE INTERVAL: 2.66666666666667E+01-
 -----------------------------------
 GROWTH   (CANCER STAGE   0, DESTABILIZATION/GATE   0, MUTATION TYPE   1)= 0.00000000000000E+00
 GROWTH   (CANCER STAGE   1, DESTABILIZATION/GATE   0, MUTATION TYPE   1)= 0.00000000000000E+00
 GROWTH   (CANCER STAGE   2, DESTABILIZATION/GATE   0, MUTATION TYPE   1)= 0.00000000000000E+00
 GROWTH   (CANCER STAGE   3, DESTABILIZATION/GATE   0, MUTATION TYPE   1)= 0.00000000000000E+00
 DEATH    (CANCER STAGE   0, DESTABILIZATION/GATE   0, MUTATION TYPE   1)= 0.00000000000000E+00
 DEATH    (CANCER STAGE   1, DESTABILIZATION/GATE   0, MUTATION TYPE   1)= 0.00000000000000E+00
 DEATH    (CANCER STAGE   2, DESTABILIZATION/GATE   0, MUTATION TYPE   1)= 0.00000000000000E+00
 DEATH    (CANCER STAGE   3, DESTABILIZATION/GATE   0, MUTATION TYPE   1)= 0.00000000000000E+00
 MUTATION (CANCER STAGE   0, DESTABILIZATION/GATE   0, MUTATION TYPE   1)= 7.30000007318074E-07
 MUTATION (CANCER STAGE   1, DESTABILIZATION/GATE   0, MUTATION TYPE   1)= 7.30000007318074E-07
 MUTATION (CANCER STAGE   2, DESTABILIZATION/GATE   0, MUTATION TYPE   1)= 7.30000007318074E-07
 MUTATION (CANCER STAGE   3, DESTABILIZATION/GATE   0, MUTATION TYPE   1)= 7.30000007318074E-07
 GATE-PASS(CANCER STAGE   0, DESTABILIZATION/GATE   0, MUTATION TYPE   1)= 9.33258454012774E-03
 GATE-PASS(CANCER STAGE   1, DESTABILIZATION/GATE   0, MUTATION TYPE   1)= 9.33258454012774E-03
 GATE-PASS(CANCER STAGE   2, DESTABILIZATION/GATE   0, MUTATION TYPE   1)= 9.33258454012774E-03
 GATE-PASS(CANCER STAGE   3, DESTABILIZATION/GATE   0, MUTATION TYPE   1)= 9.33258454012774E-03
 GROWTH   (CANCER STAGE   0, DESTABILIZATION/GATE   1, MUTATION TYPE   1)= 0.00000000000000E+00
 GROWTH   (CANCER STAGE   1, DESTABILIZATION/GATE   1, MUTATION TYPE   1)= 0.00000000000000E+00
 GROWTH   (CANCER STAGE   2, DESTABILIZATION/GATE   1, MUTATION TYPE   1)= 0.00000000000000E+00
 GROWTH   (CANCER STAGE   3, DESTABILIZATION/GATE   1, MUTATION TYPE   1)= 0.00000000000000E+00
 DEATH    (CANCER STAGE   0, DESTABILIZATION/GATE   1, MUTATION TYPE   1)= 0.00000000000000E+00
 DEATH    (CANCER STAGE   1, DESTABILIZATION/GATE   1, MUTATION TYPE   1)= 0.00000000000000E+00
 DEATH    (CANCER STAGE   2, DESTABILIZATION/GATE   1, MUTATION TYPE   1)= 0.00000000000000E+00
 DEATH    (CANCER STAGE   3, DESTABILIZATION/GATE   1, MUTATION TYPE   1)= 0.00000000000000E+00
 MUTATION (CANCER STAGE   0, DESTABILIZATION/GATE   1, MUTATION TYPE   1)= 1.46000145996288E-04
 MUTATION (CANCER STAGE   1, DESTABILIZATION/GATE   1, MUTATION TYPE   1)= 1.46000145996288E-04
 MUTATION (CANCER STAGE   2, DESTABILIZATION/GATE   1, MUTATION TYPE   1)= 1.46000145996288E-04
 MUTATION (CANCER STAGE   3, DESTABILIZATION/GATE   1, MUTATION TYPE   1)= 1.46000145996288E-04
 AGE INTERVAL: 0.00000000000000E+00-
 -----------------------------------
 AGE INTERVAL: 7.28280000000000E-01-
 -----------------------------------
 AGE INTERVAL: 2.66666666666667E+01-
 -----------------------------------
 AGE 8.00000000000000E+01 INTEGRATED HAZARD 2.21615588163774E-02 HAZARD 1.54123949798897E-03 OK      21 BAD       8 FAIL       0
 CLOCK TIME USED 4.52000000048429E-01 SECONDS
 CPU TIME USED 4.68003000000000E-02 SECONDS
 MINIMISATION ROUTINE FITTERMVKMULTGATESTOCHHAZ REVISED BY M P LITTLE 11 MARCH 2009
 GESTATION LENGTH   0.7283
 CONVERGENCE CRITERION 1.0000E-15 NUMBER OF INTEGRATION STEPS   100
 MINIMUM STEP LENGTH 1.0000E-25 INTEGRATOR SCALING "SMALL AMOUNT" 1.0000E-40
 INTEGRATOR SCALING THRESHOLD 1.0000E+00
 INTEGRATOR TYPE: BULIRSCH-STOER STIFF           
 MODEL  1 SCALING COEFFICIENT 1.00000000000000E+00
 =================================================
 Y(I,J) IN HAZARD THAT ARE SET TO ZERO
 -------------------------------------
 DESTABILIZATION/GATE LEVEL =    0 DESTABILIZATION TYPE =    1
 DESTABILIZATION/GATE LEVEL =    1 DESTABILIZATION TYPE =    1
 AGE INTERVAL: 0.00000000000000E+00-
 -----------------------------------
 GROWTH   (CANCER STAGE   0, DESTABILIZATION/GATE   0, MUTATION TYPE   1)= 2.66492572302939E+01
 GROWTH   (CANCER STAGE   1, DESTABILIZATION/GATE   0, MUTATION TYPE   1)= 0.00000000000000E+00
 GROWTH   (CANCER STAGE   2, DESTABILIZATION/GATE   0, MUTATION TYPE   1)= 0.00000000000000E+00
 GROWTH   (CANCER STAGE   3, DESTABILIZATION/GATE   0, MUTATION TYPE   1)= 0.00000000000000E+00
 DEATH    (CANCER STAGE   0, DESTABILIZATION/GATE   0, MUTATION TYPE   1)= 0.00000000000000E+00
 DEATH    (CANCER STAGE   1, DESTABILIZATION/GATE   0, MUTATION TYPE   1)= 0.00000000000000E+00
 DEATH    (CANCER STAGE   2, DESTABILIZATION/GATE   0, MUTATION TYPE   1)= 0.00000000000000E+00
 DEATH    (CANCER STAGE   3, DESTABILIZATION/GATE   0, MUTATION TYPE   1)= 0.00000000000000E+00
 MUTATION (CANCER STAGE   0, DESTABILIZATION/GATE   0, MUTATION TYPE   1)= 7.30000007318074E-07
 MUTATION (CANCER STAGE   1, DESTABILIZATION/GATE   0, MUTATION TYPE   1)= 7.30000007318074E-07
 MUTATION (CANCER STAGE   2, DESTABILIZATION/GATE   0, MUTATION TYPE   1)= 7.30000007318074E-07
 MUTATION (CANCER STAGE   3, DESTABILIZATION/GATE   0, MUTATION TYPE   1)= 7.30000007318074E-07
 GATE-PASS(CANCER STAGE   0, DESTABILIZATION/GATE   0, MUTATION TYPE   1)= 9.33258454012774E-03
 GATE-PASS(CANCER STAGE   1, DESTABILIZATION/GATE   0, MUTATION TYPE   1)= 9.33258454012774E-03
 GATE-PASS(CANCER STAGE   2, DESTABILIZATION/GATE   0, MUTATION TYPE   1)= 9.33258454012774E-03
 GATE-PASS(CANCER STAGE   3, DESTABILIZATION/GATE   0, MUTATION TYPE   1)= 9.33258454012774E-03
 GROWTH   (CANCER STAGE   0, DESTABILIZATION/GATE   1, MUTATION TYPE   1)= 2.76492572302939E+01
 GROWTH   (CANCER STAGE   1, DESTABILIZATION/GATE   1, MUTATION TYPE   1)= 0.00000000000000E+00
 GROWTH   (CANCER STAGE   2, DESTABILIZATION/GATE   1, MUTATION TYPE   1)= 0.00000000000000E+00
 GROWTH   (CANCER STAGE   3, DESTABILIZATION/GATE   1, MUTATION TYPE   1)= 0.00000000000000E+00
 DEATH    (CANCER STAGE   0, DESTABILIZATION/GATE   1, MUTATION TYPE   1)= 0.00000000000000E+00
 DEATH    (CANCER STAGE   1, DESTABILIZATION/GATE   1, MUTATION TYPE   1)= 0.00000000000000E+00
 DEATH    (CANCER STAGE   2, DESTABILIZATION/GATE   1, MUTATION TYPE   1)= 0.00000000000000E+00
 DEATH    (CANCER STAGE   3, DESTABILIZATION/GATE   1, MUTATION TYPE   1)= 0.00000000000000E+00
 MUTATION (CANCER STAGE   0, DESTABILIZATION/GATE   1, MUTATION TYPE   1)= 7.30000365021235E-05
 MUTATION (CANCER STAGE   1, DESTABILIZATION/GATE   1, MUTATION TYPE   1)= 7.30000365021235E-05
 MUTATION (CANCER STAGE   2, DESTABILIZATION/GATE   1, MUTATION TYPE   1)= 7.30000365021235E-05
 MUTATION (CANCER STAGE   3, DESTABILIZATION/GATE   1, MUTATION TYPE   1)= 7.30000365021235E-05
 AGE INTERVAL: 7.28280000000000E-01-
 -----------------------------------
 GROWTH   (CANCER STAGE   0, DESTABILIZATION/GATE   0, MUTATION TYPE   1)= 0.00000000000000E+00
 GROWTH   (CANCER STAGE   1, DESTABILIZATION/GATE   0, MUTATION TYPE   1)= 0.00000000000000E+00
 GROWTH   (CANCER STAGE   2, DESTABILIZATION/GATE   0, MUTATION TYPE   1)= 0.00000000000000E+00
 GROWTH   (CANCER STAGE   3, DESTABILIZATION/GATE   0, MUTATION TYPE   1)= 0.00000000000000E+00
 DEATH    (CANCER STAGE   0, DESTABILIZATION/GATE   0, MUTATION TYPE   1)= 0.00000000000000E+00
 DEATH    (CANCER STAGE   1, DESTABILIZATION/GATE   0, MUTATION TYPE   1)= 0.00000000000000E+00
 DEATH    (CANCER STAGE   2, DESTABILIZATION/GATE   0, MUTATION TYPE   1)= 0.00000000000000E+00
 DEATH    (CANCER STAGE   3, DESTABILIZATION/GATE   0, MUTATION TYPE   1)= 0.00000000000000E+00
 MUTATION (CANCER STAGE   0, DESTABILIZATION/GATE   0, MUTATION TYPE   1)= 7.30000007318074E-07
 MUTATION (CANCER STAGE   1, DESTABILIZATION/GATE   0, MUTATION TYPE   1)= 7.30000007318074E-07
 MUTATION (CANCER STAGE   2, DESTABILIZATION/GATE   0, MUTATION TYPE   1)= 7.30000007318074E-07
 MUTATION (CANCER STAGE   3, DESTABILIZATION/GATE   0, MUTATION TYPE   1)= 7.30000007318074E-07
 GATE-PASS(CANCER STAGE   0, DESTABILIZATION/GATE   0, MUTATION TYPE   1)= 9.33258454012774E-03
 GATE-PASS(CANCER STAGE   1, DESTABILIZATION/GATE   0, MUTATION TYPE   1)= 9.33258454012774E-03
 GATE-PASS(CANCER STAGE   2, DESTABILIZATION/GATE   0, MUTATION TYPE   1)= 9.33258454012774E-03
 GATE-PASS(CANCER STAGE   3, DESTABILIZATION/GATE   0, MUTATION TYPE   1)= 9.33258454012774E-03
 GROWTH   (CANCER STAGE   0, DESTABILIZATION/GATE   1, MUTATION TYPE   1)= 0.00000000000000E+00
 GROWTH   (CANCER STAGE   1, DESTABILIZATION/GATE   1, MUTATION TYPE   1)= 0.00000000000000E+00
 GROWTH   (CANCER STAGE   2, DESTABILIZATION/GATE   1, MUTATION TYPE   1)= 0.00000000000000E+00
 GROWTH   (CANCER STAGE   3, DESTABILIZATION/GATE   1, MUTATION TYPE   1)= 0.00000000000000E+00
 DEATH    (CANCER STAGE   0, DESTABILIZATION/GATE   1, MUTATION TYPE   1)= 0.00000000000000E+00
 DEATH    (CANCER STAGE   1, DESTABILIZATION/GATE   1, MUTATION TYPE   1)= 0.00000000000000E+00
 DEATH    (CANCER STAGE   2, DESTABILIZATION/GATE   1, MUTATION TYPE   1)= 0.00000000000000E+00
 DEATH    (CANCER STAGE   3, DESTABILIZATION/GATE   1, MUTATION TYPE   1)= 0.00000000000000E+00
 MUTATION (CANCER STAGE   0, DESTABILIZATION/GATE   1, MUTATION TYPE   1)= 7.30000365021235E-05
 MUTATION (CANCER STAGE   1, DESTABILIZATION/GATE   1, MUTATION TYPE   1)= 7.30000365021235E-05
 MUTATION (CANCER STAGE   2, DESTABILIZATION/GATE   1, MUTATION TYPE   1)= 7.30000365021235E-05
 MUTATION (CANCER STAGE   3, DESTABILIZATION/GATE   1, MUTATION TYPE   1)= 7.30000365021235E-05
 AGE INTERVAL: 2.66666666666667E+01-
 -----------------------------------
 GROWTH   (CANCER STAGE   0, DESTABILIZATION/GATE   0, MUTATION TYPE   1)= 0.00000000000000E+00
 GROWTH   (CANCER STAGE   1, DESTABILIZATION/GATE   0, MUTATION TYPE   1)= 0.00000000000000E+00
 GROWTH   (CANCER STAGE   2, DESTABILIZATION/GATE   0, MUTATION TYPE   1)= 0.00000000000000E+00
 GROWTH   (CANCER STAGE   3, DESTABILIZATION/GATE   0, MUTATION TYPE   1)= 0.00000000000000E+00
 DEATH    (CANCER STAGE   0, DESTABILIZATION/GATE   0, MUTATION TYPE   1)= 0.00000000000000E+00
 DEATH    (CANCER STAGE   1, DESTABILIZATION/GATE   0, MUTATION TYPE   1)= 0.00000000000000E+00
 DEATH    (CANCER STAGE   2, DESTABILIZATION/GATE   0, MUTATION TYPE   1)= 0.00000000000000E+00
 DEATH    (CANCER STAGE   3, DESTABILIZATION/GATE   0, MUTATION TYPE   1)= 0.00000000000000E+00
 MUTATION (CANCER STAGE   0, DESTABILIZATION/GATE   0, MUTATION TYPE   1)= 7.30000007318074E-07
 MUTATION (CANCER STAGE   1, DESTABILIZATION/GATE   0, MUTATION TYPE   1)= 7.30000007318074E-07
 MUTATION (CANCER STAGE   2, DESTABILIZATION/GATE   0, MUTATION TYPE   1)= 7.30000007318074E-07
 MUTATION (CANCER STAGE   3, DESTABILIZATION/GATE   0, MUTATION TYPE   1)= 7.30000007318074E-07
 GATE-PASS(CANCER STAGE   0, DESTABILIZATION/GATE   0, MUTATION TYPE   1)= 9.33258454012774E-03
 GATE-PASS(CANCER STAGE   1, DESTABILIZATION/GATE   0, MUTATION TYPE   1)= 9.33258454012774E-03
 GATE-PASS(CANCER STAGE   2, DESTABILIZATION/GATE   0, MUTATION TYPE   1)= 9.33258454012774E-03
 GATE-PASS(CANCER STAGE   3, DESTABILIZATION/GATE   0, MUTATION TYPE   1)= 9.33258454012774E-03
 GROWTH   (CANCER STAGE   0, DESTABILIZATION/GATE   1, MUTATION TYPE   1)= 0.00000000000000E+00
 GROWTH   (CANCER STAGE   1, DESTABILIZATION/GATE   1, MUTATION TYPE   1)= 0.00000000000000E+00
 GROWTH   (CANCER STAGE   2, DESTABILIZATION/GATE   1, MUTATION TYPE   1)= 0.00000000000000E+00
 GROWTH   (CANCER STAGE   3, DESTABILIZATION/GATE   1, MUTATION TYPE   1)= 0.00000000000000E+00
 DEATH    (CANCER STAGE   0, DESTABILIZATION/GATE   1, MUTATION TYPE   1)= 0.00000000000000E+00
 DEATH    (CANCER STAGE   1, DESTABILIZATION/GATE   1, MUTATION TYPE   1)= 0.00000000000000E+00
 DEATH    (CANCER STAGE   2, DESTABILIZATION/GATE   1, MUTATION TYPE   1)= 0.00000000000000E+00
 DEATH    (CANCER STAGE   3, DESTABILIZATION/GATE   1, MUTATION TYPE   1)= 0.00000000000000E+00
 MUTATION (CANCER STAGE   0, DESTABILIZATION/GATE   1, MUTATION TYPE   1)= 3.65000912505433E-04
 MUTATION (CANCER STAGE   1, DESTABILIZATION/GATE   1, MUTATION TYPE   1)= 3.65000912505433E-04
 MUTATION (CANCER STAGE   2, DESTABILIZATION/GATE   1, MUTATION TYPE   1)= 3.65000912505433E-04
 MUTATION (CANCER STAGE   3, DESTABILIZATION/GATE   1, MUTATION TYPE   1)= 3.65000912505433E-04
 AGE INTERVAL: 0.00000000000000E+00-
 -----------------------------------
 AGE INTERVAL: 7.28280000000000E-01-
 -----------------------------------
 AGE INTERVAL: 2.66666666666667E+01-
 -----------------------------------
 AGE 8.00000000000000E+01 INTEGRATED HAZARD 5.24483522162131E-01 HAZARD 3.08668295411704E-02 OK      21 BAD       3 FAIL       0
 CLOCK TIME USED 4.69999999972060E-01 SECONDS
 CPU TIME USED 3.12002000000000E-02 SECONDS
 MINIMISATION ROUTINE FITTERMVKMULTGATESTOCHHAZ REVISED BY M P LITTLE 11 MARCH 2009
 GESTATION LENGTH   0.7283
 CONVERGENCE CRITERION 1.0000E-15 NUMBER OF INTEGRATION STEPS   100
 MINIMUM STEP LENGTH 1.0000E-25 INTEGRATOR SCALING "SMALL AMOUNT" 1.0000E-40
 INTEGRATOR SCALING THRESHOLD 1.0000E+00
 INTEGRATOR TYPE: BULIRSCH-STOER STIFF           
 MODEL  1 SCALING COEFFICIENT 1.00000000000000E+00
 =================================================
 Y(I,J) IN HAZARD THAT ARE SET TO ZERO
 -------------------------------------
 DESTABILIZATION/GATE LEVEL =    0 DESTABILIZATION TYPE =    1
 DESTABILIZATION/GATE LEVEL =    1 DESTABILIZATION TYPE =    1
 AGE INTERVAL: 0.00000000000000E+00-
 -----------------------------------
 GROWTH   (CANCER STAGE   0, DESTABILIZATION/GATE   0, MUTATION TYPE   1)= 2.66492572302939E+01
 GROWTH   (CANCER STAGE   1, DESTABILIZATION/GATE   0, MUTATION TYPE   1)= 0.00000000000000E+00
 GROWTH   (CANCER STAGE   2, DESTABILIZATION/GATE   0, MUTATION TYPE   1)= 0.00000000000000E+00
 GROWTH   (CANCER STAGE   3, DESTABILIZATION/GATE   0, MUTATION TYPE   1)= 0.00000000000000E+00
 DEATH    (CANCER STAGE   0, DESTABILIZATION/GATE   0, MUTATION TYPE   1)= 0.00000000000000E+00
 DEATH    (CANCER STAGE   1, DESTABILIZATION/GATE   0, MUTATION TYPE   1)= 0.00000000000000E+00
 DEATH    (CANCER STAGE   2, DESTABILIZATION/GATE   0, MUTATION TYPE   1)= 0.00000000000000E+00
 DEATH    (CANCER STAGE   3, DESTABILIZATION/GATE   0, MUTATION TYPE   1)= 0.00000000000000E+00
 MUTATION (CANCER STAGE   0, DESTABILIZATION/GATE   0, MUTATION TYPE   1)= 7.30000007318074E-07
 MUTATION (CANCER STAGE   1, DESTABILIZATION/GATE   0, MUTATION TYPE   1)= 7.30000007318074E-07
 MUTATION (CANCER STAGE   2, DESTABILIZATION/GATE   0, MUTATION TYPE   1)= 7.30000007318074E-07
 MUTATION (CANCER STAGE   3, DESTABILIZATION/GATE   0, MUTATION TYPE   1)= 7.30000007318074E-07
 GATE-PASS(CANCER STAGE   0, DESTABILIZATION/GATE   0, MUTATION TYPE   1)= 9.33258454012774E-03
 GATE-PASS(CANCER STAGE   1, DESTABILIZATION/GATE   0, MUTATION TYPE   1)= 9.33258454012774E-03
 GATE-PASS(CANCER STAGE   2, DESTABILIZATION/GATE   0, MUTATION TYPE   1)= 9.33258454012774E-03
 GATE-PASS(CANCER STAGE   3, DESTABILIZATION/GATE   0, MUTATION TYPE   1)= 9.33258454012774E-03
 GROWTH   (CANCER STAGE   0, DESTABILIZATION/GATE   1, MUTATION TYPE   1)= 2.76492572302939E+01
 GROWTH   (CANCER STAGE   1, DESTABILIZATION/GATE   1, MUTATION TYPE   1)= 0.00000000000000E+00
 GROWTH   (CANCER STAGE   2, DESTABILIZATION/GATE   1, MUTATION TYPE   1)= 0.00000000000000E+00
 GROWTH   (CANCER STAGE   3, DESTABILIZATION/GATE   1, MUTATION TYPE   1)= 0.00000000000000E+00
 DEATH    (CANCER STAGE   0, DESTABILIZATION/GATE   1, MUTATION TYPE   1)= 0.00000000000000E+00
 DEATH    (CANCER STAGE   1, DESTABILIZATION/GATE   1, MUTATION TYPE   1)= 0.00000000000000E+00
 DEATH    (CANCER STAGE   2, DESTABILIZATION/GATE   1, MUTATION TYPE   1)= 0.00000000000000E+00
 DEATH    (CANCER STAGE   3, DESTABILIZATION/GATE   1, MUTATION TYPE   1)= 0.00000000000000E+00
 MUTATION (CANCER STAGE   0, DESTABILIZATION/GATE   1, MUTATION TYPE   1)= 7.30000365021235E-05
 MUTATION (CANCER STAGE   1, DESTABILIZATION/GATE   1, MUTATION TYPE   1)= 7.30000365021235E-05
 MUTATION (CANCER STAGE   2, DESTABILIZATION/GATE   1, MUTATION TYPE   1)= 7.30000365021235E-05
 MUTATION (CANCER STAGE   3, DESTABILIZATION/GATE   1, MUTATION TYPE   1)= 7.30000365021235E-05
 AGE INTERVAL: 7.28280000000000E-01-
 -----------------------------------
 GROWTH   (CANCER STAGE   0, DESTABILIZATION/GATE   0, MUTATION TYPE   1)= 0.00000000000000E+00
 GROWTH   (CANCER STAGE   1, DESTABILIZATION/GATE   0, MUTATION TYPE   1)= 0.00000000000000E+00
 GROWTH   (CANCER STAGE   2, DESTABILIZATION/GATE   0, MUTATION TYPE   1)= 0.00000000000000E+00
 GROWTH   (CANCER STAGE   3, DESTABILIZATION/GATE   0, MUTATION TYPE   1)= 0.00000000000000E+00
 DEATH    (CANCER STAGE   0, DESTABILIZATION/GATE   0, MUTATION TYPE   1)= 0.00000000000000E+00
 DEATH    (CANCER STAGE   1, DESTABILIZATION/GATE   0, MUTATION TYPE   1)= 0.00000000000000E+00
 DEATH    (CANCER STAGE   2, DESTABILIZATION/GATE   0, MUTATION TYPE   1)= 0.00000000000000E+00
 DEATH    (CANCER STAGE   3, DESTABILIZATION/GATE   0, MUTATION TYPE   1)= 0.00000000000000E+00
 MUTATION (CANCER STAGE   0, DESTABILIZATION/GATE   0, MUTATION TYPE   1)= 7.30000007318074E-07
 MUTATION (CANCER STAGE   1, DESTABILIZATION/GATE   0, MUTATION TYPE   1)= 7.30000007318074E-07
 MUTATION (CANCER STAGE   2, DESTABILIZATION/GATE   0, MUTATION TYPE   1)= 7.30000007318074E-07
 MUTATION (CANCER STAGE   3, DESTABILIZATION/GATE   0, MUTATION TYPE   1)= 7.30000007318074E-07
 GATE-PASS(CANCER STAGE   0, DESTABILIZATION/GATE   0, MUTATION TYPE   1)= 9.33258454012774E-03
 GATE-PASS(CANCER STAGE   1, DESTABILIZATION/GATE   0, MUTATION TYPE   1)= 9.33258454012774E-03
 GATE-PASS(CANCER STAGE   2, DESTABILIZATION/GATE   0, MUTATION TYPE   1)= 9.33258454012774E-03
 GATE-PASS(CANCER STAGE   3, DESTABILIZATION/GATE   0, MUTATION TYPE   1)= 9.33258454012774E-03
 GROWTH   (CANCER STAGE   0, DESTABILIZATION/GATE   1, MUTATION TYPE   1)= 0.00000000000000E+00
 GROWTH   (CANCER STAGE   1, DESTABILIZATION/GATE   1, MUTATION TYPE   1)= 0.00000000000000E+00
 GROWTH   (CANCER STAGE   2, DESTABILIZATION/GATE   1, MUTATION TYPE   1)= 0.00000000000000E+00
 GROWTH   (CANCER STAGE   3, DESTABILIZATION/GATE   1, MUTATION TYPE   1)= 0.00000000000000E+00
 DEATH    (CANCER STAGE   0, DESTABILIZATION/GATE   1, MUTATION TYPE   1)= 0.00000000000000E+00
 DEATH    (CANCER STAGE   1, DESTABILIZATION/GATE   1, MUTATION TYPE   1)= 0.00000000000000E+00
 DEATH    (CANCER STAGE   2, DESTABILIZATION/GATE   1, MUTATION TYPE   1)= 0.00000000000000E+00
 DEATH    (CANCER STAGE   3, DESTABILIZATION/GATE   1, MUTATION TYPE   1)= 0.00000000000000E+00
 MUTATION (CANCER STAGE   0, DESTABILIZATION/GATE   1, MUTATION TYPE   1)= 7.30000365021235E-05
 MUTATION (CANCER STAGE   1, DESTABILIZATION/GATE   1, MUTATION TYPE   1)= 7.30000365021235E-05
 MUTATION (CANCER STAGE   2, DESTABILIZATION/GATE   1, MUTATION TYPE   1)= 7.30000365021235E-05
 MUTATION (CANCER STAGE   3, DESTABILIZATION/GATE   1, MUTATION TYPE   1)= 7.30000365021235E-05
 AGE INTERVAL: 2.66666666666667E+01-
 -----------------------------------
 GROWTH   (CANCER STAGE   0, DESTABILIZATION/GATE   0, MUTATION TYPE   1)= 0.00000000000000E+00
 GROWTH   (CANCER STAGE   1, DESTABILIZATION/GATE   0, MUTATION TYPE   1)= 0.00000000000000E+00
 GROWTH   (CANCER STAGE   2, DESTABILIZATION/GATE   0, MUTATION TYPE   1)= 0.00000000000000E+00
 GROWTH   (CANCER STAGE   3, DESTABILIZATION/GATE   0, MUTATION TYPE   1)= 0.00000000000000E+00
 DEATH    (CANCER STAGE   0, DESTABILIZATION/GATE   0, MUTATION TYPE   1)= 0.00000000000000E+00
 DEATH    (CANCER STAGE   1, DESTABILIZATION/GATE   0, MUTATION TYPE   1)= 0.00000000000000E+00
 DEATH    (CANCER STAGE   2, DESTABILIZATION/GATE   0, MUTATION TYPE   1)= 0.00000000000000E+00
 DEATH    (CANCER STAGE   3, DESTABILIZATION/GATE   0, MUTATION TYPE   1)= 0.00000000000000E+00
 MUTATION (CANCER STAGE   0, DESTABILIZATION/GATE   0, MUTATION TYPE   1)= 7.30000007318074E-07
 MUTATION (CANCER STAGE   1, DESTABILIZATION/GATE   0, MUTATION TYPE   1)= 7.30000007318074E-07
 MUTATION (CANCER STAGE   2, DESTABILIZATION/GATE   0, MUTATION TYPE   1)= 7.30000007318074E-07
 MUTATION (CANCER STAGE   3, DESTABILIZATION/GATE   0, MUTATION TYPE   1)= 7.30000007318074E-07
 GATE-PASS(CANCER STAGE   0, DESTABILIZATION/GATE   0, MUTATION TYPE   1)= 9.33258454012774E-03
 GATE-PASS(CANCER STAGE   1, DESTABILIZATION/GATE   0, MUTATION TYPE   1)= 9.33258454012774E-03
 GATE-PASS(CANCER STAGE   2, DESTABILIZATION/GATE   0, MUTATION TYPE   1)= 9.33258454012774E-03
 GATE-PASS(CANCER STAGE   3, DESTABILIZATION/GATE   0, MUTATION TYPE   1)= 9.33258454012774E-03
 GROWTH   (CANCER STAGE   0, DESTABILIZATION/GATE   1, MUTATION TYPE   1)= 0.00000000000000E+00
 GROWTH   (CANCER STAGE   1, DESTABILIZATION/GATE   1, MUTATION TYPE   1)= 0.00000000000000E+00
 GROWTH   (CANCER STAGE   2, DESTABILIZATION/GATE   1, MUTATION TYPE   1)= 0.00000000000000E+00
 GROWTH   (CANCER STAGE   3, DESTABILIZATION/GATE   1, MUTATION TYPE   1)= 0.00000000000000E+00
 DEATH    (CANCER STAGE   0, DESTABILIZATION/GATE   1, MUTATION TYPE   1)= 0.00000000000000E+00
 DEATH    (CANCER STAGE   1, DESTABILIZATION/GATE   1, MUTATION TYPE   1)= 0.00000000000000E+00
 DEATH    (CANCER STAGE   2, DESTABILIZATION/GATE   1, MUTATION TYPE   1)= 0.00000000000000E+00
 DEATH    (CANCER STAGE   3, DESTABILIZATION/GATE   1, MUTATION TYPE   1)= 0.00000000000000E+00
 MUTATION (CANCER STAGE   0, DESTABILIZATION/GATE   1, MUTATION TYPE   1)= 7.30003650021011E-04
 MUTATION (CANCER STAGE   1, DESTABILIZATION/GATE   1, MUTATION TYPE   1)= 7.30003650021011E-04
 MUTATION (CANCER STAGE   2, DESTABILIZATION/GATE   1, MUTATION TYPE   1)= 7.30003650021011E-04
 MUTATION (CANCER STAGE   3, DESTABILIZATION/GATE   1, MUTATION TYPE   1)= 7.30003650021011E-04
 AGE INTERVAL: 0.00000000000000E+00-
 -----------------------------------
 AGE INTERVAL: 7.28280000000000E-01-
 -----------------------------------
 AGE INTERVAL: 2.66666666666667E+01-
 -----------------------------------
 AGE 8.00000000000000E+01 INTEGRATED HAZARD 2.41203245294637E+00 HAZARD 7.04218842142220E-02 OK      22 BAD       6 FAIL       0
 CLOCK TIME USED 4.66000000014901E-01 SECONDS
 CPU TIME USED 4.68003000000000E-02 SECONDS
 MINIMISATION ROUTINE FITTERMVKMULTGATESTOCHHAZ REVISED BY M P LITTLE 11 MARCH 2009
 GESTATION LENGTH   0.7283
 CONVERGENCE CRITERION 1.0000E-15 NUMBER OF INTEGRATION STEPS   100
 MINIMUM STEP LENGTH 1.0000E-25 INTEGRATOR SCALING "SMALL AMOUNT" 1.0000E-40
 INTEGRATOR SCALING THRESHOLD 1.0000E+00
 INTEGRATOR TYPE: BULIRSCH-STOER STIFF           
 MODEL  1 SCALING COEFFICIENT 1.00000000000000E+00
 =================================================
 Y(I,J) IN HAZARD THAT ARE SET TO ZERO
 -------------------------------------
 DESTABILIZATION/GATE LEVEL =    0 DESTABILIZATION TYPE =    1
 DESTABILIZATION/GATE LEVEL =    1 DESTABILIZATION TYPE =    1
 AGE INTERVAL: 0.00000000000000E+00-
 -----------------------------------
 GROWTH   (CANCER STAGE   0, DESTABILIZATION/GATE   0, MUTATION TYPE   1)= 1.90351837359242E+01
 GROWTH   (CANCER STAGE   1, DESTABILIZATION/GATE   0, MUTATION TYPE   1)= 0.00000000000000E+00
 GROWTH   (CANCER STAGE   2, DESTABILIZATION/GATE   0, MUTATION TYPE   1)= 0.00000000000000E+00
 GROWTH   (CANCER STAGE   3, DESTABILIZATION/GATE   0, MUTATION TYPE   1)= 0.00000000000000E+00
 DEATH    (CANCER STAGE   0, DESTABILIZATION/GATE   0, MUTATION TYPE   1)= 0.00000000000000E+00
 DEATH    (CANCER STAGE   1, DESTABILIZATION/GATE   0, MUTATION TYPE   1)= 0.00000000000000E+00
 DEATH    (CANCER STAGE   2, DESTABILIZATION/GATE   0, MUTATION TYPE   1)= 0.00000000000000E+00
 DEATH    (CANCER STAGE   3, DESTABILIZATION/GATE   0, MUTATION TYPE   1)= 0.00000000000000E+00
 MUTATION (CANCER STAGE   0, DESTABILIZATION/GATE   0, MUTATION TYPE   1)= 1.73750001741802E-07
 MUTATION (CANCER STAGE   1, DESTABILIZATION/GATE   0, MUTATION TYPE   1)= 1.73750001741802E-07
 MUTATION (CANCER STAGE   2, DESTABILIZATION/GATE   0, MUTATION TYPE   1)= 1.73750001741802E-07
 MUTATION (CANCER STAGE   3, DESTABILIZATION/GATE   0, MUTATION TYPE   1)= 1.73750001741802E-07
 GATE-PASS(CANCER STAGE   0, DESTABILIZATION/GATE   0, MUTATION TYPE   1)= 9.33258454012770E-03
 GATE-PASS(CANCER STAGE   1, DESTABILIZATION/GATE   0, MUTATION TYPE   1)= 9.33258454012770E-03
 GATE-PASS(CANCER STAGE   2, DESTABILIZATION/GATE   0, MUTATION TYPE   1)= 9.33258454012770E-03
 GATE-PASS(CANCER STAGE   3, DESTABILIZATION/GATE   0, MUTATION TYPE   1)= 9.33258454012770E-03
 GROWTH   (CANCER STAGE   0, DESTABILIZATION/GATE   1, MUTATION TYPE   1)= 2.00351837359242E+01
 GROWTH   (CANCER STAGE   1, DESTABILIZATION/GATE   1, MUTATION TYPE   1)= 0.00000000000000E+00
 GROWTH   (CANCER STAGE   2, DESTABILIZATION/GATE   1, MUTATION TYPE   1)= 0.00000000000000E+00
 GROWTH   (CANCER STAGE   3, DESTABILIZATION/GATE   1, MUTATION TYPE   1)= 0.00000000000000E+00
 DEATH    (CANCER STAGE   0, DESTABILIZATION/GATE   1, MUTATION TYPE   1)= 0.00000000000000E+00
 DEATH    (CANCER STAGE   1, DESTABILIZATION/GATE   1, MUTATION TYPE   1)= 0.00000000000000E+00
 DEATH    (CANCER STAGE   2, DESTABILIZATION/GATE   1, MUTATION TYPE   1)= 0.00000000000000E+00
 DEATH    (CANCER STAGE   3, DESTABILIZATION/GATE   1, MUTATION TYPE   1)= 0.00000000000000E+00
 MUTATION (CANCER STAGE   0, DESTABILIZATION/GATE   1, MUTATION TYPE   1)= 1.73750086880054E-05
 MUTATION (CANCER STAGE   1, DESTABILIZATION/GATE   1, MUTATION TYPE   1)= 1.73750086880054E-05
 MUTATION (CANCER STAGE   2, DESTABILIZATION/GATE   1, MUTATION TYPE   1)= 1.73750086880054E-05
 MUTATION (CANCER STAGE   3, DESTABILIZATION/GATE   1, MUTATION TYPE   1)= 1.73750086880054E-05
 AGE INTERVAL: 7.28280000000000E-01-
 -----------------------------------
 GROWTH   (CANCER STAGE   0, DESTABILIZATION/GATE   0, MUTATION TYPE   1)= 0.00000000000000E+00
 GROWTH   (CANCER STAGE   1, DESTABILIZATION/GATE   0, MUTATION TYPE   1)= 0.00000000000000E+00
 GROWTH   (CANCER STAGE   2, DESTABILIZATION/GATE   0, MUTATION TYPE   1)= 0.00000000000000E+00
 GROWTH   (CANCER STAGE   3, DESTABILIZATION/GATE   0, MUTATION TYPE   1)= 0.00000000000000E+00
 DEATH    (CANCER STAGE   0, DESTABILIZATION/GATE   0, MUTATION TYPE   1)= 0.00000000000000E+00
 DEATH    (CANCER STAGE   1, DESTABILIZATION/GATE   0, MUTATION TYPE   1)= 0.00000000000000E+00
 DEATH    (CANCER STAGE   2, DESTABILIZATION/GATE   0, MUTATION TYPE   1)= 0.00000000000000E+00
 DEATH    (CANCER STAGE   3, DESTABILIZATION/GATE   0, MUTATION TYPE   1)= 0.00000000000000E+00
 MUTATION (CANCER STAGE   0, DESTABILIZATION/GATE   0, MUTATION TYPE   1)= 1.73750001741802E-07
 MUTATION (CANCER STAGE   1, DESTABILIZATION/GATE   0, MUTATION TYPE   1)= 1.73750001741802E-07
 MUTATION (CANCER STAGE   2, DESTABILIZATION/GATE   0, MUTATION TYPE   1)= 1.73750001741802E-07
 MUTATION (CANCER STAGE   3, DESTABILIZATION/GATE   0, MUTATION TYPE   1)= 1.73750001741802E-07
 GATE-PASS(CANCER STAGE   0, DESTABILIZATION/GATE   0, MUTATION TYPE   1)= 9.33258454012770E-03
 GATE-PASS(CANCER STAGE   1, DESTABILIZATION/GATE   0, MUTATION TYPE   1)= 9.33258454012770E-03
 GATE-PASS(CANCER STAGE   2, DESTABILIZATION/GATE   0, MUTATION TYPE   1)= 9.33258454012770E-03
 GATE-PASS(CANCER STAGE   3, DESTABILIZATION/GATE   0, MUTATION TYPE   1)= 9.33258454012770E-03
 GROWTH   (CANCER STAGE   0, DESTABILIZATION/GATE   1, MUTATION TYPE   1)= 0.00000000000000E+00
 GROWTH   (CANCER STAGE   1, DESTABILIZATION/GATE   1, MUTATION TYPE   1)= 0.00000000000000E+00
 GROWTH   (CANCER STAGE   2, DESTABILIZATION/GATE   1, MUTATION TYPE   1)= 0.00000000000000E+00
 GROWTH   (CANCER STAGE   3, DESTABILIZATION/GATE   1, MUTATION TYPE   1)= 0.00000000000000E+00
 DEATH    (CANCER STAGE   0, DESTABILIZATION/GATE   1, MUTATION TYPE   1)= 0.00000000000000E+00
 DEATH    (CANCER STAGE   1, DESTABILIZATION/GATE   1, MUTATION TYPE   1)= 0.00000000000000E+00
 DEATH    (CANCER STAGE   2, DESTABILIZATION/GATE   1, MUTATION TYPE   1)= 0.00000000000000E+00
 DEATH    (CANCER STAGE   3, DESTABILIZATION/GATE   1, MUTATION TYPE   1)= 0.00000000000000E+00
 MUTATION (CANCER STAGE   0, DESTABILIZATION/GATE   1, MUTATION TYPE   1)= 1.73750086880054E-05
 MUTATION (CANCER STAGE   1, DESTABILIZATION/GATE   1, MUTATION TYPE   1)= 1.73750086880054E-05
 MUTATION (CANCER STAGE   2, DESTABILIZATION/GATE   1, MUTATION TYPE   1)= 1.73750086880054E-05
 MUTATION (CANCER STAGE   3, DESTABILIZATION/GATE   1, MUTATION TYPE   1)= 1.73750086880054E-05
 AGE INTERVAL: 2.66666666666667E+01-
 -----------------------------------
 GROWTH   (CANCER STAGE   0, DESTABILIZATION/GATE   0, MUTATION TYPE   1)= 0.00000000000000E+00
 GROWTH   (CANCER STAGE   1, DESTABILIZATION/GATE   0, MUTATION TYPE   1)= 0.00000000000000E+00
 GROWTH   (CANCER STAGE   2, DESTABILIZATION/GATE   0, MUTATION TYPE   1)= 0.00000000000000E+00
 GROWTH   (CANCER STAGE   3, DESTABILIZATION/GATE   0, MUTATION TYPE   1)= 0.00000000000000E+00
 DEATH    (CANCER STAGE   0, DESTABILIZATION/GATE   0, MUTATION TYPE   1)= 0.00000000000000E+00
 DEATH    (CANCER STAGE   1, DESTABILIZATION/GATE   0, MUTATION TYPE   1)= 0.00000000000000E+00
 DEATH    (CANCER STAGE   2, DESTABILIZATION/GATE   0, MUTATION TYPE   1)= 0.00000000000000E+00
 DEATH    (CANCER STAGE   3, DESTABILIZATION/GATE   0, MUTATION TYPE   1)= 0.00000000000000E+00
 MUTATION (CANCER STAGE   0, DESTABILIZATION/GATE   0, MUTATION TYPE   1)= 1.73750001741802E-07
 MUTATION (CANCER STAGE   1, DESTABILIZATION/GATE   0, MUTATION TYPE   1)= 1.73750001741802E-07
 MUTATION (CANCER STAGE   2, DESTABILIZATION/GATE   0, MUTATION TYPE   1)= 1.73750001741802E-07
 MUTATION (CANCER STAGE   3, DESTABILIZATION/GATE   0, MUTATION TYPE   1)= 1.73750001741802E-07
 GATE-PASS(CANCER STAGE   0, DESTABILIZATION/GATE   0, MUTATION TYPE   1)= 9.33258454012770E-03
 GATE-PASS(CANCER STAGE   1, DESTABILIZATION/GATE   0, MUTATION TYPE   1)= 9.33258454012770E-03
 GATE-PASS(CANCER STAGE   2, DESTABILIZATION/GATE   0, MUTATION TYPE   1)= 9.33258454012770E-03
 GATE-PASS(CANCER STAGE   3, DESTABILIZATION/GATE   0, MUTATION TYPE   1)= 9.33258454012770E-03
 GROWTH   (CANCER STAGE   0, DESTABILIZATION/GATE   1, MUTATION TYPE   1)= 0.00000000000000E+00
 GROWTH   (CANCER STAGE   1, DESTABILIZATION/GATE   1, MUTATION TYPE   1)= 0.00000000000000E+00
 GROWTH   (CANCER STAGE   2, DESTABILIZATION/GATE   1, MUTATION TYPE   1)= 0.00000000000000E+00
 GROWTH   (CANCER STAGE   3, DESTABILIZATION/GATE   1, MUTATION TYPE   1)= 0.00000000000000E+00
 DEATH    (CANCER STAGE   0, DESTABILIZATION/GATE   1, MUTATION TYPE   1)= 0.00000000000000E+00
 DEATH    (CANCER STAGE   1, DESTABILIZATION/GATE   1, MUTATION TYPE   1)= 0.00000000000000E+00
 DEATH    (CANCER STAGE   2, DESTABILIZATION/GATE   1, MUTATION TYPE   1)= 0.00000000000000E+00
 DEATH    (CANCER STAGE   3, DESTABILIZATION/GATE   1, MUTATION TYPE   1)= 0.00000000000000E+00
 MUTATION (CANCER STAGE   0, DESTABILIZATION/GATE   1, MUTATION TYPE   1)= 1.73750086880054E-05
 MUTATION (CANCER STAGE   1, DESTABILIZATION/GATE   1, MUTATION TYPE   1)= 1.73750086880054E-05
 MUTATION (CANCER STAGE   2, DESTABILIZATION/GATE   1, MUTATION TYPE   1)= 1.73750086880054E-05
 MUTATION (CANCER STAGE   3, DESTABILIZATION/GATE   1, MUTATION TYPE   1)= 1.73750086880054E-05
 AGE INTERVAL: 0.00000000000000E+00-
 -----------------------------------
 AGE INTERVAL: 7.28280000000000E-01-
 -----------------------------------
 AGE INTERVAL: 2.66666666666667E+01-
 -----------------------------------
 AGE 8.00000000000000E+01 INTEGRATED HAZARD 2.54823856664815E-08 HAZARD 1.61873304868626E-09 OK      12 BAD       2 FAIL       0
 CLOCK TIME USED 4.20000000158325E-01 SECONDS
 CPU TIME USED 4.68002999999999E-02 SECONDS
 MINIMISATION ROUTINE FITTERMVKMULTGATESTOCHHAZ REVISED BY M P LITTLE 11 MARCH 2009
 GESTATION LENGTH   0.7283
 CONVERGENCE CRITERION 1.0000E-15 NUMBER OF INTEGRATION STEPS   100
 MINIMUM STEP LENGTH 1.0000E-25 INTEGRATOR SCALING "SMALL AMOUNT" 1.0000E-40
 INTEGRATOR SCALING THRESHOLD 1.0000E+00
 INTEGRATOR TYPE: BULIRSCH-STOER STIFF           
 MODEL  1 SCALING COEFFICIENT 1.00000000000000E+00
 =================================================
 Y(I,J) IN HAZARD THAT ARE SET TO ZERO
 -------------------------------------
 DESTABILIZATION/GATE LEVEL =    0 DESTABILIZATION TYPE =    1
 DESTABILIZATION/GATE LEVEL =    1 DESTABILIZATION TYPE =    1
 AGE INTERVAL: 0.00000000000000E+00-
 -----------------------------------
 GROWTH   (CANCER STAGE   0, DESTABILIZATION/GATE   0, MUTATION TYPE   1)= 1.90351837359242E+01
 GROWTH   (CANCER STAGE   1, DESTABILIZATION/GATE   0, MUTATION TYPE   1)= 0.00000000000000E+00
 GROWTH   (CANCER STAGE   2, DESTABILIZATION/GATE   0, MUTATION TYPE   1)= 0.00000000000000E+00
 GROWTH   (CANCER STAGE   3, DESTABILIZATION/GATE   0, MUTATION TYPE   1)= 0.00000000000000E+00
 DEATH    (CANCER STAGE   0, DESTABILIZATION/GATE   0, MUTATION TYPE   1)= 0.00000000000000E+00
 DEATH    (CANCER STAGE   1, DESTABILIZATION/GATE   0, MUTATION TYPE   1)= 0.00000000000000E+00
 DEATH    (CANCER STAGE   2, DESTABILIZATION/GATE   0, MUTATION TYPE   1)= 0.00000000000000E+00
 DEATH    (CANCER STAGE   3, DESTABILIZATION/GATE   0, MUTATION TYPE   1)= 0.00000000000000E+00
 MUTATION (CANCER STAGE   0, DESTABILIZATION/GATE   0, MUTATION TYPE   1)= 1.73750001741802E-07
 MUTATION (CANCER STAGE   1, DESTABILIZATION/GATE   0, MUTATION TYPE   1)= 1.73750001741802E-07
 MUTATION (CANCER STAGE   2, DESTABILIZATION/GATE   0, MUTATION TYPE   1)= 1.73750001741802E-07
 MUTATION (CANCER STAGE   3, DESTABILIZATION/GATE   0, MUTATION TYPE   1)= 1.73750001741802E-07
 GATE-PASS(CANCER STAGE   0, DESTABILIZATION/GATE   0, MUTATION TYPE   1)= 9.33258454012770E-03
 GATE-PASS(CANCER STAGE   1, DESTABILIZATION/GATE   0, MUTATION TYPE   1)= 9.33258454012770E-03
 GATE-PASS(CANCER STAGE   2, DESTABILIZATION/GATE   0, MUTATION TYPE   1)= 9.33258454012770E-03
 GATE-PASS(CANCER STAGE   3, DESTABILIZATION/GATE   0, MUTATION TYPE   1)= 9.33258454012770E-03
 GROWTH   (CANCER STAGE   0, DESTABILIZATION/GATE   1, MUTATION TYPE   1)= 2.00351837359242E+01
 GROWTH   (CANCER STAGE   1, DESTABILIZATION/GATE   1, MUTATION TYPE   1)= 0.00000000000000E+00
 GROWTH   (CANCER STAGE   2, DESTABILIZATION/GATE   1, MUTATION TYPE   1)= 0.00000000000000E+00
 GROWTH   (CANCER STAGE   3, DESTABILIZATION/GATE   1, MUTATION TYPE   1)= 0.00000000000000E+00
 DEATH    (CANCER STAGE   0, DESTABILIZATION/GATE   1, MUTATION TYPE   1)= 0.00000000000000E+00
 DEATH    (CANCER STAGE   1, DESTABILIZATION/GATE   1, MUTATION TYPE   1)= 0.00000000000000E+00
 DEATH    (CANCER STAGE   2, DESTABILIZATION/GATE   1, MUTATION TYPE   1)= 0.00000000000000E+00
 DEATH    (CANCER STAGE   3, DESTABILIZATION/GATE   1, MUTATION TYPE   1)= 0.00000000000000E+00
 MUTATION (CANCER STAGE   0, DESTABILIZATION/GATE   1, MUTATION TYPE   1)= 1.73750086880054E-05
 MUTATION (CANCER STAGE   1, DESTABILIZATION/GATE   1, MUTATION TYPE   1)= 1.73750086880054E-05
 MUTATION (CANCER STAGE   2, DESTABILIZATION/GATE   1, MUTATION TYPE   1)= 1.73750086880054E-05
 MUTATION (CANCER STAGE   3, DESTABILIZATION/GATE   1, MUTATION TYPE   1)= 1.73750086880054E-05
 AGE INTERVAL: 7.28280000000000E-01-
 -----------------------------------
 GROWTH   (CANCER STAGE   0, DESTABILIZATION/GATE   0, MUTATION TYPE   1)= 0.00000000000000E+00
 GROWTH   (CANCER STAGE   1, DESTABILIZATION/GATE   0, MUTATION TYPE   1)= 0.00000000000000E+00
 GROWTH   (CANCER STAGE   2, DESTABILIZATION/GATE   0, MUTATION TYPE   1)= 0.00000000000000E+00
 GROWTH   (CANCER STAGE   3, DESTABILIZATION/GATE   0, MUTATION TYPE   1)= 0.00000000000000E+00
 DEATH    (CANCER STAGE   0, DESTABILIZATION/GATE   0, MUTATION TYPE   1)= 0.00000000000000E+00
 DEATH    (CANCER STAGE   1, DESTABILIZATION/GATE   0, MUTATION TYPE   1)= 0.00000000000000E+00
 DEATH    (CANCER STAGE   2, DESTABILIZATION/GATE   0, MUTATION TYPE   1)= 0.00000000000000E+00
 DEATH    (CANCER STAGE   3, DESTABILIZATION/GATE   0, MUTATION TYPE   1)= 0.00000000000000E+00
 MUTATION (CANCER STAGE   0, DESTABILIZATION/GATE   0, MUTATION TYPE   1)= 1.73750001741802E-07
 MUTATION (CANCER STAGE   1, DESTABILIZATION/GATE   0, MUTATION TYPE   1)= 1.73750001741802E-07
 MUTATION (CANCER STAGE   2, DESTABILIZATION/GATE   0, MUTATION TYPE   1)= 1.73750001741802E-07
 MUTATION (CANCER STAGE   3, DESTABILIZATION/GATE   0, MUTATION TYPE   1)= 1.73750001741802E-07
 GATE-PASS(CANCER STAGE   0, DESTABILIZATION/GATE   0, MUTATION TYPE   1)= 9.33258454012770E-03
 GATE-PASS(CANCER STAGE   1, DESTABILIZATION/GATE   0, MUTATION TYPE   1)= 9.33258454012770E-03
 GATE-PASS(CANCER STAGE   2, DESTABILIZATION/GATE   0, MUTATION TYPE   1)= 9.33258454012770E-03
 GATE-PASS(CANCER STAGE   3, DESTABILIZATION/GATE   0, MUTATION TYPE   1)= 9.33258454012770E-03
 GROWTH   (CANCER STAGE   0, DESTABILIZATION/GATE   1, MUTATION TYPE   1)= 0.00000000000000E+00
 GROWTH   (CANCER STAGE   1, DESTABILIZATION/GATE   1, MUTATION TYPE   1)= 0.00000000000000E+00
 GROWTH   (CANCER STAGE   2, DESTABILIZATION/GATE   1, MUTATION TYPE   1)= 0.00000000000000E+00
 GROWTH   (CANCER STAGE   3, DESTABILIZATION/GATE   1, MUTATION TYPE   1)= 0.00000000000000E+00
 DEATH    (CANCER STAGE   0, DESTABILIZATION/GATE   1, MUTATION TYPE   1)= 0.00000000000000E+00
 DEATH    (CANCER STAGE   1, DESTABILIZATION/GATE   1, MUTATION TYPE   1)= 0.00000000000000E+00
 DEATH    (CANCER STAGE   2, DESTABILIZATION/GATE   1, MUTATION TYPE   1)= 0.00000000000000E+00
 DEATH    (CANCER STAGE   3, DESTABILIZATION/GATE   1, MUTATION TYPE   1)= 0.00000000000000E+00
 MUTATION (CANCER STAGE   0, DESTABILIZATION/GATE   1, MUTATION TYPE   1)= 1.73750086880054E-05
 MUTATION (CANCER STAGE   1, DESTABILIZATION/GATE   1, MUTATION TYPE   1)= 1.73750086880054E-05
 MUTATION (CANCER STAGE   2, DESTABILIZATION/GATE   1, MUTATION TYPE   1)= 1.73750086880054E-05
 MUTATION (CANCER STAGE   3, DESTABILIZATION/GATE   1, MUTATION TYPE   1)= 1.73750086880054E-05
 AGE INTERVAL: 2.66666666666667E+01-
 -----------------------------------
 GROWTH   (CANCER STAGE   0, DESTABILIZATION/GATE   0, MUTATION TYPE   1)= 0.00000000000000E+00
 GROWTH   (CANCER STAGE   1, DESTABILIZATION/GATE   0, MUTATION TYPE   1)= 0.00000000000000E+00
 GROWTH   (CANCER STAGE   2, DESTABILIZATION/GATE   0, MUTATION TYPE   1)= 0.00000000000000E+00
 GROWTH   (CANCER STAGE   3, DESTABILIZATION/GATE   0, MUTATION TYPE   1)= 0.00000000000000E+00
 DEATH    (CANCER STAGE   0, DESTABILIZATION/GATE   0, MUTATION TYPE   1)= 0.00000000000000E+00
 DEATH    (CANCER STAGE   1, DESTABILIZATION/GATE   0, MUTATION TYPE   1)= 0.00000000000000E+00
 DEATH    (CANCER STAGE   2, DESTABILIZATION/GATE   0, MUTATION TYPE   1)= 0.00000000000000E+00
 DEATH    (CANCER STAGE   3, DESTABILIZATION/GATE   0, MUTATION TYPE   1)= 0.00000000000000E+00
 MUTATION (CANCER STAGE   0, DESTABILIZATION/GATE   0, MUTATION TYPE   1)= 1.73750001741802E-07
 MUTATION (CANCER STAGE   1, DESTABILIZATION/GATE   0, MUTATION TYPE   1)= 1.73750001741802E-07
 MUTATION (CANCER STAGE   2, DESTABILIZATION/GATE   0, MUTATION TYPE   1)= 1.73750001741802E-07
 MUTATION (CANCER STAGE   3, DESTABILIZATION/GATE   0, MUTATION TYPE   1)= 1.73750001741802E-07
 GATE-PASS(CANCER STAGE   0, DESTABILIZATION/GATE   0, MUTATION TYPE   1)= 9.33258454012770E-03
 GATE-PASS(CANCER STAGE   1, DESTABILIZATION/GATE   0, MUTATION TYPE   1)= 9.33258454012770E-03
 GATE-PASS(CANCER STAGE   2, DESTABILIZATION/GATE   0, MUTATION TYPE   1)= 9.33258454012770E-03
 GATE-PASS(CANCER STAGE   3, DESTABILIZATION/GATE   0, MUTATION TYPE   1)= 9.33258454012770E-03
 GROWTH   (CANCER STAGE   0, DESTABILIZATION/GATE   1, MUTATION TYPE   1)= 0.00000000000000E+00
 GROWTH   (CANCER STAGE   1, DESTABILIZATION/GATE   1, MUTATION TYPE   1)= 0.00000000000000E+00
 GROWTH   (CANCER STAGE   2, DESTABILIZATION/GATE   1, MUTATION TYPE   1)= 0.00000000000000E+00
 GROWTH   (CANCER STAGE   3, DESTABILIZATION/GATE   1, MUTATION TYPE   1)= 0.00000000000000E+00
 DEATH    (CANCER STAGE   0, DESTABILIZATION/GATE   1, MUTATION TYPE   1)= 0.00000000000000E+00
 DEATH    (CANCER STAGE   1, DESTABILIZATION/GATE   1, MUTATION TYPE   1)= 0.00000000000000E+00
 DEATH    (CANCER STAGE   2, DESTABILIZATION/GATE   1, MUTATION TYPE   1)= 0.00000000000000E+00
 DEATH    (CANCER STAGE   3, DESTABILIZATION/GATE   1, MUTATION TYPE   1)= 0.00000000000000E+00
 MUTATION (CANCER STAGE   0, DESTABILIZATION/GATE   1, MUTATION TYPE   1)= 2.08500125106096E-05
 MUTATION (CANCER STAGE   1, DESTABILIZATION/GATE   1, MUTATION TYPE   1)= 2.08500125106096E-05
 MUTATION (CANCER STAGE   2, DESTABILIZATION/GATE   1, MUTATION TYPE   1)= 2.08500125106096E-05
 MUTATION (CANCER STAGE   3, DESTABILIZATION/GATE   1, MUTATION TYPE   1)= 2.08500125106096E-05
 AGE INTERVAL: 0.00000000000000E+00-
 -----------------------------------
 AGE INTERVAL: 7.28280000000000E-01-
 -----------------------------------
 AGE INTERVAL: 2.66666666666667E+01-
 -----------------------------------
 AGE 8.00000000000000E+01 INTEGRATED HAZARD 4.85971294687187E-08 HAZARD 3.06958346956235E-09 OK      12 BAD       2 FAIL       0
 CLOCK TIME USED 4.27999999839813E-01 SECONDS
 CPU TIME USED 1.56001000000001E-02 SECONDS
 MINIMISATION ROUTINE FITTERMVKMULTGATESTOCHHAZ REVISED BY M P LITTLE 11 MARCH 2009
 GESTATION LENGTH   0.7283
 CONVERGENCE CRITERION 1.0000E-15 NUMBER OF INTEGRATION STEPS   100
 MINIMUM STEP LENGTH 1.0000E-25 INTEGRATOR SCALING "SMALL AMOUNT" 1.0000E-40
 INTEGRATOR SCALING THRESHOLD 1.0000E+00
 INTEGRATOR TYPE: BULIRSCH-STOER STIFF           
 MODEL  1 SCALING COEFFICIENT 1.00000000000000E+00
 =================================================
 Y(I,J) IN HAZARD THAT ARE SET TO ZERO
 -------------------------------------
 DESTABILIZATION/GATE LEVEL =    0 DESTABILIZATION TYPE =    1
 DESTABILIZATION/GATE LEVEL =    1 DESTABILIZATION TYPE =    1
 AGE INTERVAL: 0.00000000000000E+00-
 -----------------------------------
 GROWTH   (CANCER STAGE   0, DESTABILIZATION/GATE   0, MUTATION TYPE   1)= 1.90351837359242E+01
 GROWTH   (CANCER STAGE   1, DESTABILIZATION/GATE   0, MUTATION TYPE   1)= 0.00000000000000E+00
 GROWTH   (CANCER STAGE   2, DESTABILIZATION/GATE   0, MUTATION TYPE   1)= 0.00000000000000E+00
 GROWTH   (CANCER STAGE   3, DESTABILIZATION/GATE   0, MUTATION TYPE   1)= 0.00000000000000E+00
 DEATH    (CANCER STAGE   0, DESTABILIZATION/GATE   0, MUTATION TYPE   1)= 0.00000000000000E+00
 DEATH    (CANCER STAGE   1, DESTABILIZATION/GATE   0, MUTATION TYPE   1)= 0.00000000000000E+00
 DEATH    (CANCER STAGE   2, DESTABILIZATION/GATE   0, MUTATION TYPE   1)= 0.00000000000000E+00
 DEATH    (CANCER STAGE   3, DESTABILIZATION/GATE   0, MUTATION TYPE   1)= 0.00000000000000E+00
 MUTATION (CANCER STAGE   0, DESTABILIZATION/GATE   0, MUTATION TYPE   1)= 1.73750001741802E-07
 MUTATION (CANCER STAGE   1, DESTABILIZATION/GATE   0, MUTATION TYPE   1)= 1.73750001741802E-07
 MUTATION (CANCER STAGE   2, DESTABILIZATION/GATE   0, MUTATION TYPE   1)= 1.73750001741802E-07
 MUTATION (CANCER STAGE   3, DESTABILIZATION/GATE   0, MUTATION TYPE   1)= 1.73750001741802E-07
 GATE-PASS(CANCER STAGE   0, DESTABILIZATION/GATE   0, MUTATION TYPE   1)= 9.33258454012770E-03
 GATE-PASS(CANCER STAGE   1, DESTABILIZATION/GATE   0, MUTATION TYPE   1)= 9.33258454012770E-03
 GATE-PASS(CANCER STAGE   2, DESTABILIZATION/GATE   0, MUTATION TYPE   1)= 9.33258454012770E-03
 GATE-PASS(CANCER STAGE   3, DESTABILIZATION/GATE   0, MUTATION TYPE   1)= 9.33258454012770E-03
 GROWTH   (CANCER STAGE   0, DESTABILIZATION/GATE   1, MUTATION TYPE   1)= 2.00351837359242E+01
 GROWTH   (CANCER STAGE   1, DESTABILIZATION/GATE   1, MUTATION TYPE   1)= 0.00000000000000E+00
 GROWTH   (CANCER STAGE   2, DESTABILIZATION/GATE   1, MUTATION TYPE   1)= 0.00000000000000E+00
 GROWTH   (CANCER STAGE   3, DESTABILIZATION/GATE   1, MUTATION TYPE   1)= 0.00000000000000E+00
 DEATH    (CANCER STAGE   0, DESTABILIZATION/GATE   1, MUTATION TYPE   1)= 0.00000000000000E+00
 DEATH    (CANCER STAGE   1, DESTABILIZATION/GATE   1, MUTATION TYPE   1)= 0.00000000000000E+00
 DEATH    (CANCER STAGE   2, DESTABILIZATION/GATE   1, MUTATION TYPE   1)= 0.00000000000000E+00
 DEATH    (CANCER STAGE   3, DESTABILIZATION/GATE   1, MUTATION TYPE   1)= 0.00000000000000E+00
 MUTATION (CANCER STAGE   0, DESTABILIZATION/GATE   1, MUTATION TYPE   1)= 1.73750086880054E-05
 MUTATION (CANCER STAGE   1, DESTABILIZATION/GATE   1, MUTATION TYPE   1)= 1.73750086880054E-05
 MUTATION (CANCER STAGE   2, DESTABILIZATION/GATE   1, MUTATION TYPE   1)= 1.73750086880054E-05
 MUTATION (CANCER STAGE   3, DESTABILIZATION/GATE   1, MUTATION TYPE   1)= 1.73750086880054E-05
 AGE INTERVAL: 7.28280000000000E-01-
 -----------------------------------
 GROWTH   (CANCER STAGE   0, DESTABILIZATION/GATE   0, MUTATION TYPE   1)= 0.00000000000000E+00
 GROWTH   (CANCER STAGE   1, DESTABILIZATION/GATE   0, MUTATION TYPE   1)= 0.00000000000000E+00
 GROWTH   (CANCER STAGE   2, DESTABILIZATION/GATE   0, MUTATION TYPE   1)= 0.00000000000000E+00
 GROWTH   (CANCER STAGE   3, DESTABILIZATION/GATE   0, MUTATION TYPE   1)= 0.00000000000000E+00
 DEATH    (CANCER STAGE   0, DESTABILIZATION/GATE   0, MUTATION TYPE   1)= 0.00000000000000E+00
 DEATH    (CANCER STAGE   1, DESTABILIZATION/GATE   0, MUTATION TYPE   1)= 0.00000000000000E+00
 DEATH    (CANCER STAGE   2, DESTABILIZATION/GATE   0, MUTATION TYPE   1)= 0.00000000000000E+00
 DEATH    (CANCER STAGE   3, DESTABILIZATION/GATE   0, MUTATION TYPE   1)= 0.00000000000000E+00
 MUTATION (CANCER STAGE   0, DESTABILIZATION/GATE   0, MUTATION TYPE   1)= 1.73750001741802E-07
 MUTATION (CANCER STAGE   1, DESTABILIZATION/GATE   0, MUTATION TYPE   1)= 1.73750001741802E-07
 MUTATION (CANCER STAGE   2, DESTABILIZATION/GATE   0, MUTATION TYPE   1)= 1.73750001741802E-07
 MUTATION (CANCER STAGE   3, DESTABILIZATION/GATE   0, MUTATION TYPE   1)= 1.73750001741802E-07
 GATE-PASS(CANCER STAGE   0, DESTABILIZATION/GATE   0, MUTATION TYPE   1)= 9.33258454012770E-03
 GATE-PASS(CANCER STAGE   1, DESTABILIZATION/GATE   0, MUTATION TYPE   1)= 9.33258454012770E-03
 GATE-PASS(CANCER STAGE   2, DESTABILIZATION/GATE   0, MUTATION TYPE   1)= 9.33258454012770E-03
 GATE-PASS(CANCER STAGE   3, DESTABILIZATION/GATE   0, MUTATION TYPE   1)= 9.33258454012770E-03
 GROWTH   (CANCER STAGE   0, DESTABILIZATION/GATE   1, MUTATION TYPE   1)= 0.00000000000000E+00
 GROWTH   (CANCER STAGE   1, DESTABILIZATION/GATE   1, MUTATION TYPE   1)= 0.00000000000000E+00
 GROWTH   (CANCER STAGE   2, DESTABILIZATION/GATE   1, MUTATION TYPE   1)= 0.00000000000000E+00
 GROWTH   (CANCER STAGE   3, DESTABILIZATION/GATE   1, MUTATION TYPE   1)= 0.00000000000000E+00
 DEATH    (CANCER STAGE   0, DESTABILIZATION/GATE   1, MUTATION TYPE   1)= 0.00000000000000E+00
 DEATH    (CANCER STAGE   1, DESTABILIZATION/GATE   1, MUTATION TYPE   1)= 0.00000000000000E+00
 DEATH    (CANCER STAGE   2, DESTABILIZATION/GATE   1, MUTATION TYPE   1)= 0.00000000000000E+00
 DEATH    (CANCER STAGE   3, DESTABILIZATION/GATE   1, MUTATION TYPE   1)= 0.00000000000000E+00
 MUTATION (CANCER STAGE   0, DESTABILIZATION/GATE   1, MUTATION TYPE   1)= 1.73750086880054E-05
 MUTATION (CANCER STAGE   1, DESTABILIZATION/GATE   1, MUTATION TYPE   1)= 1.73750086880054E-05
 MUTATION (CANCER STAGE   2, DESTABILIZATION/GATE   1, MUTATION TYPE   1)= 1.73750086880054E-05
 MUTATION (CANCER STAGE   3, DESTABILIZATION/GATE   1, MUTATION TYPE   1)= 1.73750086880054E-05
 AGE INTERVAL: 2.66666666666667E+01-
 -----------------------------------
 GROWTH   (CANCER STAGE   0, DESTABILIZATION/GATE   0, MUTATION TYPE   1)= 0.00000000000000E+00
 GROWTH   (CANCER STAGE   1, DESTABILIZATION/GATE   0, MUTATION TYPE   1)= 0.00000000000000E+00
 GROWTH   (CANCER STAGE   2, DESTABILIZATION/GATE   0, MUTATION TYPE   1)= 0.00000000000000E+00
 GROWTH   (CANCER STAGE   3, DESTABILIZATION/GATE   0, MUTATION TYPE   1)= 0.00000000000000E+00
 DEATH    (CANCER STAGE   0, DESTABILIZATION/GATE   0, MUTATION TYPE   1)= 0.00000000000000E+00
 DEATH    (CANCER STAGE   1, DESTABILIZATION/GATE   0, MUTATION TYPE   1)= 0.00000000000000E+00
 DEATH    (CANCER STAGE   2, DESTABILIZATION/GATE   0, MUTATION TYPE   1)= 0.00000000000000E+00
 DEATH    (CANCER STAGE   3, DESTABILIZATION/GATE   0, MUTATION TYPE   1)= 0.00000000000000E+00
 MUTATION (CANCER STAGE   0, DESTABILIZATION/GATE   0, MUTATION TYPE   1)= 1.73750001741802E-07
 MUTATION (CANCER STAGE   1, DESTABILIZATION/GATE   0, MUTATION TYPE   1)= 1.73750001741802E-07
 MUTATION (CANCER STAGE   2, DESTABILIZATION/GATE   0, MUTATION TYPE   1)= 1.73750001741802E-07
 MUTATION (CANCER STAGE   3, DESTABILIZATION/GATE   0, MUTATION TYPE   1)= 1.73750001741802E-07
 GATE-PASS(CANCER STAGE   0, DESTABILIZATION/GATE   0, MUTATION TYPE   1)= 9.33258454012770E-03
 GATE-PASS(CANCER STAGE   1, DESTABILIZATION/GATE   0, MUTATION TYPE   1)= 9.33258454012770E-03
 GATE-PASS(CANCER STAGE   2, DESTABILIZATION/GATE   0, MUTATION TYPE   1)= 9.33258454012770E-03
 GATE-PASS(CANCER STAGE   3, DESTABILIZATION/GATE   0, MUTATION TYPE   1)= 9.33258454012770E-03
 GROWTH   (CANCER STAGE   0, DESTABILIZATION/GATE   1, MUTATION TYPE   1)= 0.00000000000000E+00
 GROWTH   (CANCER STAGE   1, DESTABILIZATION/GATE   1, MUTATION TYPE   1)= 0.00000000000000E+00
 GROWTH   (CANCER STAGE   2, DESTABILIZATION/GATE   1, MUTATION TYPE   1)= 0.00000000000000E+00
 GROWTH   (CANCER STAGE   3, DESTABILIZATION/GATE   1, MUTATION TYPE   1)= 0.00000000000000E+00
 DEATH    (CANCER STAGE   0, DESTABILIZATION/GATE   1, MUTATION TYPE   1)= 0.00000000000000E+00
 DEATH    (CANCER STAGE   1, DESTABILIZATION/GATE   1, MUTATION TYPE   1)= 0.00000000000000E+00
 DEATH    (CANCER STAGE   2, DESTABILIZATION/GATE   1, MUTATION TYPE   1)= 0.00000000000000E+00
 DEATH    (CANCER STAGE   3, DESTABILIZATION/GATE   1, MUTATION TYPE   1)= 0.00000000000000E+00
 MUTATION (CANCER STAGE   0, DESTABILIZATION/GATE   1, MUTATION TYPE   1)= 2.60625195466795E-05
 MUTATION (CANCER STAGE   1, DESTABILIZATION/GATE   1, MUTATION TYPE   1)= 2.60625195466795E-05
 MUTATION (CANCER STAGE   2, DESTABILIZATION/GATE   1, MUTATION TYPE   1)= 2.60625195466795E-05
 MUTATION (CANCER STAGE   3, DESTABILIZATION/GATE   1, MUTATION TYPE   1)= 2.60625195466795E-05
 AGE INTERVAL: 0.00000000000000E+00-
 -----------------------------------
 AGE INTERVAL: 7.28280000000000E-01-
 -----------------------------------
 AGE INTERVAL: 2.66666666666667E+01-
 -----------------------------------
 AGE 8.00000000000000E+01 INTEGRATED HAZARD 1.01412153038891E-07 HAZARD 6.85196116997402E-09 OK      12 BAD       4 FAIL       0
 CLOCK TIME USED 4.59999999962747E-01 SECONDS
 CPU TIME USED 3.12002000000000E-02 SECONDS
 MINIMISATION ROUTINE FITTERMVKMULTGATESTOCHHAZ REVISED BY M P LITTLE 11 MARCH 2009
 GESTATION LENGTH   0.7283
 CONVERGENCE CRITERION 1.0000E-15 NUMBER OF INTEGRATION STEPS   100
 MINIMUM STEP LENGTH 1.0000E-25 INTEGRATOR SCALING "SMALL AMOUNT" 1.0000E-40
 INTEGRATOR SCALING THRESHOLD 1.0000E+00
 INTEGRATOR TYPE: BULIRSCH-STOER STIFF           
 MODEL  1 SCALING COEFFICIENT 1.00000000000000E+00
 =================================================
 Y(I,J) IN HAZARD THAT ARE SET TO ZERO
 -------------------------------------
 DESTABILIZATION/GATE LEVEL =    0 DESTABILIZATION TYPE =    1
 DESTABILIZATION/GATE LEVEL =    1 DESTABILIZATION TYPE =    1
 AGE INTERVAL: 0.00000000000000E+00-
 -----------------------------------
 GROWTH   (CANCER STAGE   0, DESTABILIZATION/GATE   0, MUTATION TYPE   1)= 1.90351837359242E+01
 GROWTH   (CANCER STAGE   1, DESTABILIZATION/GATE   0, MUTATION TYPE   1)= 0.00000000000000E+00
 GROWTH   (CANCER STAGE   2, DESTABILIZATION/GATE   0, MUTATION TYPE   1)= 0.00000000000000E+00
 GROWTH   (CANCER STAGE   3, DESTABILIZATION/GATE   0, MUTATION TYPE   1)= 0.00000000000000E+00
 DEATH    (CANCER STAGE   0, DESTABILIZATION/GATE   0, MUTATION TYPE   1)= 0.00000000000000E+00
 DEATH    (CANCER STAGE   1, DESTABILIZATION/GATE   0, MUTATION TYPE   1)= 0.00000000000000E+00
 DEATH    (CANCER STAGE   2, DESTABILIZATION/GATE   0, MUTATION TYPE   1)= 0.00000000000000E+00
 DEATH    (CANCER STAGE   3, DESTABILIZATION/GATE   0, MUTATION TYPE   1)= 0.00000000000000E+00
 MUTATION (CANCER STAGE   0, DESTABILIZATION/GATE   0, MUTATION TYPE   1)= 1.73750001741802E-07
 MUTATION (CANCER STAGE   1, DESTABILIZATION/GATE   0, MUTATION TYPE   1)= 1.73750001741802E-07
 MUTATION (CANCER STAGE   2, DESTABILIZATION/GATE   0, MUTATION TYPE   1)= 1.73750001741802E-07
 MUTATION (CANCER STAGE   3, DESTABILIZATION/GATE   0, MUTATION TYPE   1)= 1.73750001741802E-07
 GATE-PASS(CANCER STAGE   0, DESTABILIZATION/GATE   0, MUTATION TYPE   1)= 9.33258454012770E-03
 GATE-PASS(CANCER STAGE   1, DESTABILIZATION/GATE   0, MUTATION TYPE   1)= 9.33258454012770E-03
 GATE-PASS(CANCER STAGE   2, DESTABILIZATION/GATE   0, MUTATION TYPE   1)= 9.33258454012770E-03
 GATE-PASS(CANCER STAGE   3, DESTABILIZATION/GATE   0, MUTATION TYPE   1)= 9.33258454012770E-03
 GROWTH   (CANCER STAGE   0, DESTABILIZATION/GATE   1, MUTATION TYPE   1)= 2.00351837359242E+01
 GROWTH   (CANCER STAGE   1, DESTABILIZATION/GATE   1, MUTATION TYPE   1)= 0.00000000000000E+00
 GROWTH   (CANCER STAGE   2, DESTABILIZATION/GATE   1, MUTATION TYPE   1)= 0.00000000000000E+00
 GROWTH   (CANCER STAGE   3, DESTABILIZATION/GATE   1, MUTATION TYPE   1)= 0.00000000000000E+00
 DEATH    (CANCER STAGE   0, DESTABILIZATION/GATE   1, MUTATION TYPE   1)= 0.00000000000000E+00
 DEATH    (CANCER STAGE   1, DESTABILIZATION/GATE   1, MUTATION TYPE   1)= 0.00000000000000E+00
 DEATH    (CANCER STAGE   2, DESTABILIZATION/GATE   1, MUTATION TYPE   1)= 0.00000000000000E+00
 DEATH    (CANCER STAGE   3, DESTABILIZATION/GATE   1, MUTATION TYPE   1)= 0.00000000000000E+00
 MUTATION (CANCER STAGE   0, DESTABILIZATION/GATE   1, MUTATION TYPE   1)= 1.73750086880054E-05
 MUTATION (CANCER STAGE   1, DESTABILIZATION/GATE   1, MUTATION TYPE   1)= 1.73750086880054E-05
 MUTATION (CANCER STAGE   2, DESTABILIZATION/GATE   1, MUTATION TYPE   1)= 1.73750086880054E-05
 MUTATION (CANCER STAGE   3, DESTABILIZATION/GATE   1, MUTATION TYPE   1)= 1.73750086880054E-05
 AGE INTERVAL: 7.28280000000000E-01-
 -----------------------------------
 GROWTH   (CANCER STAGE   0, DESTABILIZATION/GATE   0, MUTATION TYPE   1)= 0.00000000000000E+00
 GROWTH   (CANCER STAGE   1, DESTABILIZATION/GATE   0, MUTATION TYPE   1)= 0.00000000000000E+00
 GROWTH   (CANCER STAGE   2, DESTABILIZATION/GATE   0, MUTATION TYPE   1)= 0.00000000000000E+00
 GROWTH   (CANCER STAGE   3, DESTABILIZATION/GATE   0, MUTATION TYPE   1)= 0.00000000000000E+00
 DEATH    (CANCER STAGE   0, DESTABILIZATION/GATE   0, MUTATION TYPE   1)= 0.00000000000000E+00
 DEATH    (CANCER STAGE   1, DESTABILIZATION/GATE   0, MUTATION TYPE   1)= 0.00000000000000E+00
 DEATH    (CANCER STAGE   2, DESTABILIZATION/GATE   0, MUTATION TYPE   1)= 0.00000000000000E+00
 DEATH    (CANCER STAGE   3, DESTABILIZATION/GATE   0, MUTATION TYPE   1)= 0.00000000000000E+00
 MUTATION (CANCER STAGE   0, DESTABILIZATION/GATE   0, MUTATION TYPE   1)= 1.73750001741802E-07
 MUTATION (CANCER STAGE   1, DESTABILIZATION/GATE   0, MUTATION TYPE   1)= 1.73750001741802E-07
 MUTATION (CANCER STAGE   2, DESTABILIZATION/GATE   0, MUTATION TYPE   1)= 1.73750001741802E-07
 MUTATION (CANCER STAGE   3, DESTABILIZATION/GATE   0, MUTATION TYPE   1)= 1.73750001741802E-07
 GATE-PASS(CANCER STAGE   0, DESTABILIZATION/GATE   0, MUTATION TYPE   1)= 9.33258454012770E-03
 GATE-PASS(CANCER STAGE   1, DESTABILIZATION/GATE   0, MUTATION TYPE   1)= 9.33258454012770E-03
 GATE-PASS(CANCER STAGE   2, DESTABILIZATION/GATE   0, MUTATION TYPE   1)= 9.33258454012770E-03
 GATE-PASS(CANCER STAGE   3, DESTABILIZATION/GATE   0, MUTATION TYPE   1)= 9.33258454012770E-03
 GROWTH   (CANCER STAGE   0, DESTABILIZATION/GATE   1, MUTATION TYPE   1)= 0.00000000000000E+00
 GROWTH   (CANCER STAGE   1, DESTABILIZATION/GATE   1, MUTATION TYPE   1)= 0.00000000000000E+00
 GROWTH   (CANCER STAGE   2, DESTABILIZATION/GATE   1, MUTATION TYPE   1)= 0.00000000000000E+00
 GROWTH   (CANCER STAGE   3, DESTABILIZATION/GATE   1, MUTATION TYPE   1)= 0.00000000000000E+00
 DEATH    (CANCER STAGE   0, DESTABILIZATION/GATE   1, MUTATION TYPE   1)= 0.00000000000000E+00
 DEATH    (CANCER STAGE   1, DESTABILIZATION/GATE   1, MUTATION TYPE   1)= 0.00000000000000E+00
 DEATH    (CANCER STAGE   2, DESTABILIZATION/GATE   1, MUTATION TYPE   1)= 0.00000000000000E+00
 DEATH    (CANCER STAGE   3, DESTABILIZATION/GATE   1, MUTATION TYPE   1)= 0.00000000000000E+00
 MUTATION (CANCER STAGE   0, DESTABILIZATION/GATE   1, MUTATION TYPE   1)= 1.73750086880054E-05
 MUTATION (CANCER STAGE   1, DESTABILIZATION/GATE   1, MUTATION TYPE   1)= 1.73750086880054E-05
 MUTATION (CANCER STAGE   2, DESTABILIZATION/GATE   1, MUTATION TYPE   1)= 1.73750086880054E-05
 MUTATION (CANCER STAGE   3, DESTABILIZATION/GATE   1, MUTATION TYPE   1)= 1.73750086880054E-05
 AGE INTERVAL: 2.66666666666667E+01-
 -----------------------------------
 GROWTH   (CANCER STAGE   0, DESTABILIZATION/GATE   0, MUTATION TYPE   1)= 0.00000000000000E+00
 GROWTH   (CANCER STAGE   1, DESTABILIZATION/GATE   0, MUTATION TYPE   1)= 0.00000000000000E+00
 GROWTH   (CANCER STAGE   2, DESTABILIZATION/GATE   0, MUTATION TYPE   1)= 0.00000000000000E+00
 GROWTH   (CANCER STAGE   3, DESTABILIZATION/GATE   0, MUTATION TYPE   1)= 0.00000000000000E+00
 DEATH    (CANCER STAGE   0, DESTABILIZATION/GATE   0, MUTATION TYPE   1)= 0.00000000000000E+00
 DEATH    (CANCER STAGE   1, DESTABILIZATION/GATE   0, MUTATION TYPE   1)= 0.00000000000000E+00
 DEATH    (CANCER STAGE   2, DESTABILIZATION/GATE   0, MUTATION TYPE   1)= 0.00000000000000E+00
 DEATH    (CANCER STAGE   3, DESTABILIZATION/GATE   0, MUTATION TYPE   1)= 0.00000000000000E+00
 MUTATION (CANCER STAGE   0, DESTABILIZATION/GATE   0, MUTATION TYPE   1)= 1.73750001741802E-07
 MUTATION (CANCER STAGE   1, DESTABILIZATION/GATE   0, MUTATION TYPE   1)= 1.73750001741802E-07
 MUTATION (CANCER STAGE   2, DESTABILIZATION/GATE   0, MUTATION TYPE   1)= 1.73750001741802E-07
 MUTATION (CANCER STAGE   3, DESTABILIZATION/GATE   0, MUTATION TYPE   1)= 1.73750001741802E-07
 GATE-PASS(CANCER STAGE   0, DESTABILIZATION/GATE   0, MUTATION TYPE   1)= 9.33258454012770E-03
 GATE-PASS(CANCER STAGE   1, DESTABILIZATION/GATE   0, MUTATION TYPE   1)= 9.33258454012770E-03
 GATE-PASS(CANCER STAGE   2, DESTABILIZATION/GATE   0, MUTATION TYPE   1)= 9.33258454012770E-03
 GATE-PASS(CANCER STAGE   3, DESTABILIZATION/GATE   0, MUTATION TYPE   1)= 9.33258454012770E-03
 GROWTH   (CANCER STAGE   0, DESTABILIZATION/GATE   1, MUTATION TYPE   1)= 0.00000000000000E+00
 GROWTH   (CANCER STAGE   1, DESTABILIZATION/GATE   1, MUTATION TYPE   1)= 0.00000000000000E+00
 GROWTH   (CANCER STAGE   2, DESTABILIZATION/GATE   1, MUTATION TYPE   1)= 0.00000000000000E+00
 GROWTH   (CANCER STAGE   3, DESTABILIZATION/GATE   1, MUTATION TYPE   1)= 0.00000000000000E+00
 DEATH    (CANCER STAGE   0, DESTABILIZATION/GATE   1, MUTATION TYPE   1)= 0.00000000000000E+00
 DEATH    (CANCER STAGE   1, DESTABILIZATION/GATE   1, MUTATION TYPE   1)= 0.00000000000000E+00
 DEATH    (CANCER STAGE   2, DESTABILIZATION/GATE   1, MUTATION TYPE   1)= 0.00000000000000E+00
 DEATH    (CANCER STAGE   3, DESTABILIZATION/GATE   1, MUTATION TYPE   1)= 0.00000000000000E+00
 MUTATION (CANCER STAGE   0, DESTABILIZATION/GATE   1, MUTATION TYPE   1)= 3.47500347491166E-05
 MUTATION (CANCER STAGE   1, DESTABILIZATION/GATE   1, MUTATION TYPE   1)= 3.47500347491166E-05
 MUTATION (CANCER STAGE   2, DESTABILIZATION/GATE   1, MUTATION TYPE   1)= 3.47500347491166E-05
 MUTATION (CANCER STAGE   3, DESTABILIZATION/GATE   1, MUTATION TYPE   1)= 3.47500347491166E-05
 AGE INTERVAL: 0.00000000000000E+00-
 -----------------------------------
 AGE INTERVAL: 7.28280000000000E-01-
 -----------------------------------
 AGE INTERVAL: 2.66666666666667E+01-
 -----------------------------------
 AGE 8.00000000000000E+01 INTEGRATED HAZARD 2.80598589125321E-07 HAZARD 1.98021758049186E-08 OK      13 BAD       3 FAIL       0
 CLOCK TIME USED 4.47000000160187E-01 SECONDS
 CPU TIME USED 4.68002999999999E-02 SECONDS
 MINIMISATION ROUTINE FITTERMVKMULTGATESTOCHHAZ REVISED BY M P LITTLE 11 MARCH 2009
 GESTATION LENGTH   0.7283
 CONVERGENCE CRITERION 1.0000E-15 NUMBER OF INTEGRATION STEPS   100
 MINIMUM STEP LENGTH 1.0000E-25 INTEGRATOR SCALING "SMALL AMOUNT" 1.0000E-40
 INTEGRATOR SCALING THRESHOLD 1.0000E+00
 INTEGRATOR TYPE: BULIRSCH-STOER STIFF           
 MODEL  1 SCALING COEFFICIENT 1.00000000000000E+00
 =================================================
 Y(I,J) IN HAZARD THAT ARE SET TO ZERO
 -------------------------------------
 DESTABILIZATION/GATE LEVEL =    0 DESTABILIZATION TYPE =    1
 DESTABILIZATION/GATE LEVEL =    1 DESTABILIZATION TYPE =    1
 AGE INTERVAL: 0.00000000000000E+00-
 -----------------------------------
 GROWTH   (CANCER STAGE   0, DESTABILIZATION/GATE   0, MUTATION TYPE   1)= 1.90351837359242E+01
 GROWTH   (CANCER STAGE   1, DESTABILIZATION/GATE   0, MUTATION TYPE   1)= 0.00000000000000E+00
 GROWTH   (CANCER STAGE   2, DESTABILIZATION/GATE   0, MUTATION TYPE   1)= 0.00000000000000E+00
 GROWTH   (CANCER STAGE   3, DESTABILIZATION/GATE   0, MUTATION TYPE   1)= 0.00000000000000E+00
 DEATH    (CANCER STAGE   0, DESTABILIZATION/GATE   0, MUTATION TYPE   1)= 0.00000000000000E+00
 DEATH    (CANCER STAGE   1, DESTABILIZATION/GATE   0, MUTATION TYPE   1)= 0.00000000000000E+00
 DEATH    (CANCER STAGE   2, DESTABILIZATION/GATE   0, MUTATION TYPE   1)= 0.00000000000000E+00
 DEATH    (CANCER STAGE   3, DESTABILIZATION/GATE   0, MUTATION TYPE   1)= 0.00000000000000E+00
 MUTATION (CANCER STAGE   0, DESTABILIZATION/GATE   0, MUTATION TYPE   1)= 1.73750001741802E-07
 MUTATION (CANCER STAGE   1, DESTABILIZATION/GATE   0, MUTATION TYPE   1)= 1.73750001741802E-07
 MUTATION (CANCER STAGE   2, DESTABILIZATION/GATE   0, MUTATION TYPE   1)= 1.73750001741802E-07
 MUTATION (CANCER STAGE   3, DESTABILIZATION/GATE   0, MUTATION TYPE   1)= 1.73750001741802E-07
 GATE-PASS(CANCER STAGE   0, DESTABILIZATION/GATE   0, MUTATION TYPE   1)= 9.33258454012770E-03
 GATE-PASS(CANCER STAGE   1, DESTABILIZATION/GATE   0, MUTATION TYPE   1)= 9.33258454012770E-03
 GATE-PASS(CANCER STAGE   2, DESTABILIZATION/GATE   0, MUTATION TYPE   1)= 9.33258454012770E-03
 GATE-PASS(CANCER STAGE   3, DESTABILIZATION/GATE   0, MUTATION TYPE   1)= 9.33258454012770E-03
 GROWTH   (CANCER STAGE   0, DESTABILIZATION/GATE   1, MUTATION TYPE   1)= 2.00351837359242E+01
 GROWTH   (CANCER STAGE   1, DESTABILIZATION/GATE   1, MUTATION TYPE   1)= 0.00000000000000E+00
 GROWTH   (CANCER STAGE   2, DESTABILIZATION/GATE   1, MUTATION TYPE   1)= 0.00000000000000E+00
 GROWTH   (CANCER STAGE   3, DESTABILIZATION/GATE   1, MUTATION TYPE   1)= 0.00000000000000E+00
 DEATH    (CANCER STAGE   0, DESTABILIZATION/GATE   1, MUTATION TYPE   1)= 0.00000000000000E+00
 DEATH    (CANCER STAGE   1, DESTABILIZATION/GATE   1, MUTATION TYPE   1)= 0.00000000000000E+00
 DEATH    (CANCER STAGE   2, DESTABILIZATION/GATE   1, MUTATION TYPE   1)= 0.00000000000000E+00
 DEATH    (CANCER STAGE   3, DESTABILIZATION/GATE   1, MUTATION TYPE   1)= 0.00000000000000E+00
 MUTATION (CANCER STAGE   0, DESTABILIZATION/GATE   1, MUTATION TYPE   1)= 1.73750086880054E-05
 MUTATION (CANCER STAGE   1, DESTABILIZATION/GATE   1, MUTATION TYPE   1)= 1.73750086880054E-05
 MUTATION (CANCER STAGE   2, DESTABILIZATION/GATE   1, MUTATION TYPE   1)= 1.73750086880054E-05
 MUTATION (CANCER STAGE   3, DESTABILIZATION/GATE   1, MUTATION TYPE   1)= 1.73750086880054E-05
 AGE INTERVAL: 7.28280000000000E-01-
 -----------------------------------
 GROWTH   (CANCER STAGE   0, DESTABILIZATION/GATE   0, MUTATION TYPE   1)= 0.00000000000000E+00
 GROWTH   (CANCER STAGE   1, DESTABILIZATION/GATE   0, MUTATION TYPE   1)= 0.00000000000000E+00
 GROWTH   (CANCER STAGE   2, DESTABILIZATION/GATE   0, MUTATION TYPE   1)= 0.00000000000000E+00
 GROWTH   (CANCER STAGE   3, DESTABILIZATION/GATE   0, MUTATION TYPE   1)= 0.00000000000000E+00
 DEATH    (CANCER STAGE   0, DESTABILIZATION/GATE   0, MUTATION TYPE   1)= 0.00000000000000E+00
 DEATH    (CANCER STAGE   1, DESTABILIZATION/GATE   0, MUTATION TYPE   1)= 0.00000000000000E+00
 DEATH    (CANCER STAGE   2, DESTABILIZATION/GATE   0, MUTATION TYPE   1)= 0.00000000000000E+00
 DEATH    (CANCER STAGE   3, DESTABILIZATION/GATE   0, MUTATION TYPE   1)= 0.00000000000000E+00
 MUTATION (CANCER STAGE   0, DESTABILIZATION/GATE   0, MUTATION TYPE   1)= 1.73750001741802E-07
 MUTATION (CANCER STAGE   1, DESTABILIZATION/GATE   0, MUTATION TYPE   1)= 1.73750001741802E-07
 MUTATION (CANCER STAGE   2, DESTABILIZATION/GATE   0, MUTATION TYPE   1)= 1.73750001741802E-07
 MUTATION (CANCER STAGE   3, DESTABILIZATION/GATE   0, MUTATION TYPE   1)= 1.73750001741802E-07
 GATE-PASS(CANCER STAGE   0, DESTABILIZATION/GATE   0, MUTATION TYPE   1)= 9.33258454012770E-03
 GATE-PASS(CANCER STAGE   1, DESTABILIZATION/GATE   0, MUTATION TYPE   1)= 9.33258454012770E-03
 GATE-PASS(CANCER STAGE   2, DESTABILIZATION/GATE   0, MUTATION TYPE   1)= 9.33258454012770E-03
 GATE-PASS(CANCER STAGE   3, DESTABILIZATION/GATE   0, MUTATION TYPE   1)= 9.33258454012770E-03
 GROWTH   (CANCER STAGE   0, DESTABILIZATION/GATE   1, MUTATION TYPE   1)= 0.00000000000000E+00
 GROWTH   (CANCER STAGE   1, DESTABILIZATION/GATE   1, MUTATION TYPE   1)= 0.00000000000000E+00
 GROWTH   (CANCER STAGE   2, DESTABILIZATION/GATE   1, MUTATION TYPE   1)= 0.00000000000000E+00
 GROWTH   (CANCER STAGE   3, DESTABILIZATION/GATE   1, MUTATION TYPE   1)= 0.00000000000000E+00
 DEATH    (CANCER STAGE   0, DESTABILIZATION/GATE   1, MUTATION TYPE   1)= 0.00000000000000E+00
 DEATH    (CANCER STAGE   1, DESTABILIZATION/GATE   1, MUTATION TYPE   1)= 0.00000000000000E+00
 DEATH    (CANCER STAGE   2, DESTABILIZATION/GATE   1, MUTATION TYPE   1)= 0.00000000000000E+00
 DEATH    (CANCER STAGE   3, DESTABILIZATION/GATE   1, MUTATION TYPE   1)= 0.00000000000000E+00
 MUTATION (CANCER STAGE   0, DESTABILIZATION/GATE   1, MUTATION TYPE   1)= 1.73750086880054E-05
 MUTATION (CANCER STAGE   1, DESTABILIZATION/GATE   1, MUTATION TYPE   1)= 1.73750086880054E-05
 MUTATION (CANCER STAGE   2, DESTABILIZATION/GATE   1, MUTATION TYPE   1)= 1.73750086880054E-05
 MUTATION (CANCER STAGE   3, DESTABILIZATION/GATE   1, MUTATION TYPE   1)= 1.73750086880054E-05
 AGE INTERVAL: 2.66666666666667E+01-
 -----------------------------------
 GROWTH   (CANCER STAGE   0, DESTABILIZATION/GATE   0, MUTATION TYPE   1)= 0.00000000000000E+00
 GROWTH   (CANCER STAGE   1, DESTABILIZATION/GATE   0, MUTATION TYPE   1)= 0.00000000000000E+00
 GROWTH   (CANCER STAGE   2, DESTABILIZATION/GATE   0, MUTATION TYPE   1)= 0.00000000000000E+00
 GROWTH   (CANCER STAGE   3, DESTABILIZATION/GATE   0, MUTATION TYPE   1)= 0.00000000000000E+00
 DEATH    (CANCER STAGE   0, DESTABILIZATION/GATE   0, MUTATION TYPE   1)= 0.00000000000000E+00
 DEATH    (CANCER STAGE   1, DESTABILIZATION/GATE   0, MUTATION TYPE   1)= 0.00000000000000E+00
 DEATH    (CANCER STAGE   2, DESTABILIZATION/GATE   0, MUTATION TYPE   1)= 0.00000000000000E+00
 DEATH    (CANCER STAGE   3, DESTABILIZATION/GATE   0, MUTATION TYPE   1)= 0.00000000000000E+00
 MUTATION (CANCER STAGE   0, DESTABILIZATION/GATE   0, MUTATION TYPE   1)= 1.73750001741802E-07
 MUTATION (CANCER STAGE   1, DESTABILIZATION/GATE   0, MUTATION TYPE   1)= 1.73750001741802E-07
 MUTATION (CANCER STAGE   2, DESTABILIZATION/GATE   0, MUTATION TYPE   1)= 1.73750001741802E-07
 MUTATION (CANCER STAGE   3, DESTABILIZATION/GATE   0, MUTATION TYPE   1)= 1.73750001741802E-07
 GATE-PASS(CANCER STAGE   0, DESTABILIZATION/GATE   0, MUTATION TYPE   1)= 9.33258454012770E-03
 GATE-PASS(CANCER STAGE   1, DESTABILIZATION/GATE   0, MUTATION TYPE   1)= 9.33258454012770E-03
 GATE-PASS(CANCER STAGE   2, DESTABILIZATION/GATE   0, MUTATION TYPE   1)= 9.33258454012770E-03
 GATE-PASS(CANCER STAGE   3, DESTABILIZATION/GATE   0, MUTATION TYPE   1)= 9.33258454012770E-03
 GROWTH   (CANCER STAGE   0, DESTABILIZATION/GATE   1, MUTATION TYPE   1)= 0.00000000000000E+00
 GROWTH   (CANCER STAGE   1, DESTABILIZATION/GATE   1, MUTATION TYPE   1)= 0.00000000000000E+00
 GROWTH   (CANCER STAGE   2, DESTABILIZATION/GATE   1, MUTATION TYPE   1)= 0.00000000000000E+00
 GROWTH   (CANCER STAGE   3, DESTABILIZATION/GATE   1, MUTATION TYPE   1)= 0.00000000000000E+00
 DEATH    (CANCER STAGE   0, DESTABILIZATION/GATE   1, MUTATION TYPE   1)= 0.00000000000000E+00
 DEATH    (CANCER STAGE   1, DESTABILIZATION/GATE   1, MUTATION TYPE   1)= 0.00000000000000E+00
 DEATH    (CANCER STAGE   2, DESTABILIZATION/GATE   1, MUTATION TYPE   1)= 0.00000000000000E+00
 DEATH    (CANCER STAGE   3, DESTABILIZATION/GATE   1, MUTATION TYPE   1)= 0.00000000000000E+00
 MUTATION (CANCER STAGE   0, DESTABILIZATION/GATE   1, MUTATION TYPE   1)= 8.68752171887931E-05
 MUTATION (CANCER STAGE   1, DESTABILIZATION/GATE   1, MUTATION TYPE   1)= 8.68752171887931E-05
 MUTATION (CANCER STAGE   2, DESTABILIZATION/GATE   1, MUTATION TYPE   1)= 8.68752171887931E-05
 MUTATION (CANCER STAGE   3, DESTABILIZATION/GATE   1, MUTATION TYPE   1)= 8.68752171887931E-05
 AGE INTERVAL: 0.00000000000000E+00-
 -----------------------------------
 AGE INTERVAL: 7.28280000000000E-01-
 -----------------------------------
 AGE INTERVAL: 2.66666666666667E+01-
 -----------------------------------
 AGE 8.00000000000000E+01 INTEGRATED HAZARD 8.70062014010016E-06 HAZARD 6.59244723079449E-07 OK      13 BAD       4 FAIL       0
 CLOCK TIME USED 4.55999999772757E-01 SECONDS
 CPU TIME USED 1.56001000000001E-02 SECONDS
 MINIMISATION ROUTINE FITTERMVKMULTGATESTOCHHAZ REVISED BY M P LITTLE 11 MARCH 2009
 GESTATION LENGTH   0.7283
 CONVERGENCE CRITERION 1.0000E-15 NUMBER OF INTEGRATION STEPS   100
 MINIMUM STEP LENGTH 1.0000E-25 INTEGRATOR SCALING "SMALL AMOUNT" 1.0000E-40
 INTEGRATOR SCALING THRESHOLD 1.0000E+00
 INTEGRATOR TYPE: BULIRSCH-STOER STIFF           
 MODEL  1 SCALING COEFFICIENT 1.00000000000000E+00
 =================================================
 Y(I,J) IN HAZARD THAT ARE SET TO ZERO
 -------------------------------------
 DESTABILIZATION/GATE LEVEL =    0 DESTABILIZATION TYPE =    1
 DESTABILIZATION/GATE LEVEL =    1 DESTABILIZATION TYPE =    1
 AGE INTERVAL: 0.00000000000000E+00-
 -----------------------------------
 GROWTH   (CANCER STAGE   0, DESTABILIZATION/GATE   0, MUTATION TYPE   1)= 1.90351837359242E+01
 GROWTH   (CANCER STAGE   1, DESTABILIZATION/GATE   0, MUTATION TYPE   1)= 0.00000000000000E+00
 GROWTH   (CANCER STAGE   2, DESTABILIZATION/GATE   0, MUTATION TYPE   1)= 0.00000000000000E+00
 GROWTH   (CANCER STAGE   3, DESTABILIZATION/GATE   0, MUTATION TYPE   1)= 0.00000000000000E+00
 DEATH    (CANCER STAGE   0, DESTABILIZATION/GATE   0, MUTATION TYPE   1)= 0.00000000000000E+00
 DEATH    (CANCER STAGE   1, DESTABILIZATION/GATE   0, MUTATION TYPE   1)= 0.00000000000000E+00
 DEATH    (CANCER STAGE   2, DESTABILIZATION/GATE   0, MUTATION TYPE   1)= 0.00000000000000E+00
 DEATH    (CANCER STAGE   3, DESTABILIZATION/GATE   0, MUTATION TYPE   1)= 0.00000000000000E+00
 MUTATION (CANCER STAGE   0, DESTABILIZATION/GATE   0, MUTATION TYPE   1)= 1.73750001741802E-07
 MUTATION (CANCER STAGE   1, DESTABILIZATION/GATE   0, MUTATION TYPE   1)= 1.73750001741802E-07
 MUTATION (CANCER STAGE   2, DESTABILIZATION/GATE   0, MUTATION TYPE   1)= 1.73750001741802E-07
 MUTATION (CANCER STAGE   3, DESTABILIZATION/GATE   0, MUTATION TYPE   1)= 1.73750001741802E-07
 GATE-PASS(CANCER STAGE   0, DESTABILIZATION/GATE   0, MUTATION TYPE   1)= 9.33258454012770E-03
 GATE-PASS(CANCER STAGE   1, DESTABILIZATION/GATE   0, MUTATION TYPE   1)= 9.33258454012770E-03
 GATE-PASS(CANCER STAGE   2, DESTABILIZATION/GATE   0, MUTATION TYPE   1)= 9.33258454012770E-03
 GATE-PASS(CANCER STAGE   3, DESTABILIZATION/GATE   0, MUTATION TYPE   1)= 9.33258454012770E-03
 GROWTH   (CANCER STAGE   0, DESTABILIZATION/GATE   1, MUTATION TYPE   1)= 2.00351837359242E+01
 GROWTH   (CANCER STAGE   1, DESTABILIZATION/GATE   1, MUTATION TYPE   1)= 0.00000000000000E+00
 GROWTH   (CANCER STAGE   2, DESTABILIZATION/GATE   1, MUTATION TYPE   1)= 0.00000000000000E+00
 GROWTH   (CANCER STAGE   3, DESTABILIZATION/GATE   1, MUTATION TYPE   1)= 0.00000000000000E+00
 DEATH    (CANCER STAGE   0, DESTABILIZATION/GATE   1, MUTATION TYPE   1)= 0.00000000000000E+00
 DEATH    (CANCER STAGE   1, DESTABILIZATION/GATE   1, MUTATION TYPE   1)= 0.00000000000000E+00
 DEATH    (CANCER STAGE   2, DESTABILIZATION/GATE   1, MUTATION TYPE   1)= 0.00000000000000E+00
 DEATH    (CANCER STAGE   3, DESTABILIZATION/GATE   1, MUTATION TYPE   1)= 0.00000000000000E+00
 MUTATION (CANCER STAGE   0, DESTABILIZATION/GATE   1, MUTATION TYPE   1)= 1.73750086880054E-05
 MUTATION (CANCER STAGE   1, DESTABILIZATION/GATE   1, MUTATION TYPE   1)= 1.73750086880054E-05
 MUTATION (CANCER STAGE   2, DESTABILIZATION/GATE   1, MUTATION TYPE   1)= 1.73750086880054E-05
 MUTATION (CANCER STAGE   3, DESTABILIZATION/GATE   1, MUTATION TYPE   1)= 1.73750086880054E-05
 AGE INTERVAL: 7.28280000000000E-01-
 -----------------------------------
 GROWTH   (CANCER STAGE   0, DESTABILIZATION/GATE   0, MUTATION TYPE   1)= 0.00000000000000E+00
 GROWTH   (CANCER STAGE   1, DESTABILIZATION/GATE   0, MUTATION TYPE   1)= 0.00000000000000E+00
 GROWTH   (CANCER STAGE   2, DESTABILIZATION/GATE   0, MUTATION TYPE   1)= 0.00000000000000E+00
 GROWTH   (CANCER STAGE   3, DESTABILIZATION/GATE   0, MUTATION TYPE   1)= 0.00000000000000E+00
 DEATH    (CANCER STAGE   0, DESTABILIZATION/GATE   0, MUTATION TYPE   1)= 0.00000000000000E+00
 DEATH    (CANCER STAGE   1, DESTABILIZATION/GATE   0, MUTATION TYPE   1)= 0.00000000000000E+00
 DEATH    (CANCER STAGE   2, DESTABILIZATION/GATE   0, MUTATION TYPE   1)= 0.00000000000000E+00
 DEATH    (CANCER STAGE   3, DESTABILIZATION/GATE   0, MUTATION TYPE   1)= 0.00000000000000E+00
 MUTATION (CANCER STAGE   0, DESTABILIZATION/GATE   0, MUTATION TYPE   1)= 1.73750001741802E-07
 MUTATION (CANCER STAGE   1, DESTABILIZATION/GATE   0, MUTATION TYPE   1)= 1.73750001741802E-07
 MUTATION (CANCER STAGE   2, DESTABILIZATION/GATE   0, MUTATION TYPE   1)= 1.73750001741802E-07
 MUTATION (CANCER STAGE   3, DESTABILIZATION/GATE   0, MUTATION TYPE   1)= 1.73750001741802E-07
 GATE-PASS(CANCER STAGE   0, DESTABILIZATION/GATE   0, MUTATION TYPE   1)= 9.33258454012770E-03
 GATE-PASS(CANCER STAGE   1, DESTABILIZATION/GATE   0, MUTATION TYPE   1)= 9.33258454012770E-03
 GATE-PASS(CANCER STAGE   2, DESTABILIZATION/GATE   0, MUTATION TYPE   1)= 9.33258454012770E-03
 GATE-PASS(CANCER STAGE   3, DESTABILIZATION/GATE   0, MUTATION TYPE   1)= 9.33258454012770E-03
 GROWTH   (CANCER STAGE   0, DESTABILIZATION/GATE   1, MUTATION TYPE   1)= 0.00000000000000E+00
 GROWTH   (CANCER STAGE   1, DESTABILIZATION/GATE   1, MUTATION TYPE   1)= 0.00000000000000E+00
 GROWTH   (CANCER STAGE   2, DESTABILIZATION/GATE   1, MUTATION TYPE   1)= 0.00000000000000E+00
 GROWTH   (CANCER STAGE   3, DESTABILIZATION/GATE   1, MUTATION TYPE   1)= 0.00000000000000E+00
 DEATH    (CANCER STAGE   0, DESTABILIZATION/GATE   1, MUTATION TYPE   1)= 0.00000000000000E+00
 DEATH    (CANCER STAGE   1, DESTABILIZATION/GATE   1, MUTATION TYPE   1)= 0.00000000000000E+00
 DEATH    (CANCER STAGE   2, DESTABILIZATION/GATE   1, MUTATION TYPE   1)= 0.00000000000000E+00
 DEATH    (CANCER STAGE   3, DESTABILIZATION/GATE   1, MUTATION TYPE   1)= 0.00000000000000E+00
 MUTATION (CANCER STAGE   0, DESTABILIZATION/GATE   1, MUTATION TYPE   1)= 1.73750086880054E-05
 MUTATION (CANCER STAGE   1, DESTABILIZATION/GATE   1, MUTATION TYPE   1)= 1.73750086880054E-05
 MUTATION (CANCER STAGE   2, DESTABILIZATION/GATE   1, MUTATION TYPE   1)= 1.73750086880054E-05
 MUTATION (CANCER STAGE   3, DESTABILIZATION/GATE   1, MUTATION TYPE   1)= 1.73750086880054E-05
 AGE INTERVAL: 2.66666666666667E+01-
 -----------------------------------
 GROWTH   (CANCER STAGE   0, DESTABILIZATION/GATE   0, MUTATION TYPE   1)= 0.00000000000000E+00
 GROWTH   (CANCER STAGE   1, DESTABILIZATION/GATE   0, MUTATION TYPE   1)= 0.00000000000000E+00
 GROWTH   (CANCER STAGE   2, DESTABILIZATION/GATE   0, MUTATION TYPE   1)= 0.00000000000000E+00
 GROWTH   (CANCER STAGE   3, DESTABILIZATION/GATE   0, MUTATION TYPE   1)= 0.00000000000000E+00
 DEATH    (CANCER STAGE   0, DESTABILIZATION/GATE   0, MUTATION TYPE   1)= 0.00000000000000E+00
 DEATH    (CANCER STAGE   1, DESTABILIZATION/GATE   0, MUTATION TYPE   1)= 0.00000000000000E+00
 DEATH    (CANCER STAGE   2, DESTABILIZATION/GATE   0, MUTATION TYPE   1)= 0.00000000000000E+00
 DEATH    (CANCER STAGE   3, DESTABILIZATION/GATE   0, MUTATION TYPE   1)= 0.00000000000000E+00
 MUTATION (CANCER STAGE   0, DESTABILIZATION/GATE   0, MUTATION TYPE   1)= 1.73750001741802E-07
 MUTATION (CANCER STAGE   1, DESTABILIZATION/GATE   0, MUTATION TYPE   1)= 1.73750001741802E-07
 MUTATION (CANCER STAGE   2, DESTABILIZATION/GATE   0, MUTATION TYPE   1)= 1.73750001741802E-07
 MUTATION (CANCER STAGE   3, DESTABILIZATION/GATE   0, MUTATION TYPE   1)= 1.73750001741802E-07
 GATE-PASS(CANCER STAGE   0, DESTABILIZATION/GATE   0, MUTATION TYPE   1)= 9.33258454012770E-03
 GATE-PASS(CANCER STAGE   1, DESTABILIZATION/GATE   0, MUTATION TYPE   1)= 9.33258454012770E-03
 GATE-PASS(CANCER STAGE   2, DESTABILIZATION/GATE   0, MUTATION TYPE   1)= 9.33258454012770E-03
 GATE-PASS(CANCER STAGE   3, DESTABILIZATION/GATE   0, MUTATION TYPE   1)= 9.33258454012770E-03
 GROWTH   (CANCER STAGE   0, DESTABILIZATION/GATE   1, MUTATION TYPE   1)= 0.00000000000000E+00
 GROWTH   (CANCER STAGE   1, DESTABILIZATION/GATE   1, MUTATION TYPE   1)= 0.00000000000000E+00
 GROWTH   (CANCER STAGE   2, DESTABILIZATION/GATE   1, MUTATION TYPE   1)= 0.00000000000000E+00
 GROWTH   (CANCER STAGE   3, DESTABILIZATION/GATE   1, MUTATION TYPE   1)= 0.00000000000000E+00
 DEATH    (CANCER STAGE   0, DESTABILIZATION/GATE   1, MUTATION TYPE   1)= 0.00000000000000E+00
 DEATH    (CANCER STAGE   1, DESTABILIZATION/GATE   1, MUTATION TYPE   1)= 0.00000000000000E+00
 DEATH    (CANCER STAGE   2, DESTABILIZATION/GATE   1, MUTATION TYPE   1)= 0.00000000000000E+00
 DEATH    (CANCER STAGE   3, DESTABILIZATION/GATE   1, MUTATION TYPE   1)= 0.00000000000000E+00
 MUTATION (CANCER STAGE   0, DESTABILIZATION/GATE   1, MUTATION TYPE   1)= 1.73750868755001E-04
 MUTATION (CANCER STAGE   1, DESTABILIZATION/GATE   1, MUTATION TYPE   1)= 1.73750868755001E-04
 MUTATION (CANCER STAGE   2, DESTABILIZATION/GATE   1, MUTATION TYPE   1)= 1.73750868755001E-04
 MUTATION (CANCER STAGE   3, DESTABILIZATION/GATE   1, MUTATION TYPE   1)= 1.73750868755001E-04
 AGE INTERVAL: 0.00000000000000E+00-
 -----------------------------------
 AGE INTERVAL: 7.28280000000000E-01-
 -----------------------------------
 AGE INTERVAL: 2.66666666666667E+01-
 -----------------------------------
 AGE 8.00000000000000E+01 INTEGRATED HAZARD 1.29006738995484E-04 HAZARD 9.99880372356609E-06 OK      15 BAD       5 FAIL       0
 CLOCK TIME USED 5.15000000130385E-01 SECONDS
 CPU TIME USED 3.12002000000000E-02 SECONDS
 MINIMISATION ROUTINE FITTERMVKMULTGATESTOCHHAZ REVISED BY M P LITTLE 11 MARCH 2009
 GESTATION LENGTH   0.7283
 CONVERGENCE CRITERION 1.0000E-15 NUMBER OF INTEGRATION STEPS   100
 MINIMUM STEP LENGTH 1.0000E-25 INTEGRATOR SCALING "SMALL AMOUNT" 1.0000E-40
 INTEGRATOR SCALING THRESHOLD 1.0000E+00
 INTEGRATOR TYPE: BULIRSCH-STOER STIFF           
 MODEL  1 SCALING COEFFICIENT 1.00000000000000E+00
 =================================================
 Y(I,J) IN HAZARD THAT ARE SET TO ZERO
 -------------------------------------
 DESTABILIZATION/GATE LEVEL =    0 DESTABILIZATION TYPE =    1
 DESTABILIZATION/GATE LEVEL =    1 DESTABILIZATION TYPE =    1
 AGE INTERVAL: 0.00000000000000E+00-
 -----------------------------------
 GROWTH   (CANCER STAGE   0, DESTABILIZATION/GATE   0, MUTATION TYPE   1)= 2.85527756038864E+01
 GROWTH   (CANCER STAGE   1, DESTABILIZATION/GATE   0, MUTATION TYPE   1)= 0.00000000000000E+00
 GROWTH   (CANCER STAGE   2, DESTABILIZATION/GATE   0, MUTATION TYPE   1)= 0.00000000000000E+00
 GROWTH   (CANCER STAGE   3, DESTABILIZATION/GATE   0, MUTATION TYPE   1)= 0.00000000000000E+00
 DEATH    (CANCER STAGE   0, DESTABILIZATION/GATE   0, MUTATION TYPE   1)= 0.00000000000000E+00
 DEATH    (CANCER STAGE   1, DESTABILIZATION/GATE   0, MUTATION TYPE   1)= 0.00000000000000E+00
 DEATH    (CANCER STAGE   2, DESTABILIZATION/GATE   0, MUTATION TYPE   1)= 0.00000000000000E+00
 DEATH    (CANCER STAGE   3, DESTABILIZATION/GATE   0, MUTATION TYPE   1)= 0.00000000000000E+00
 MUTATION (CANCER STAGE   0, DESTABILIZATION/GATE   0, MUTATION TYPE   1)= 7.50000007518570E-10
 MUTATION (CANCER STAGE   1, DESTABILIZATION/GATE   0, MUTATION TYPE   1)= 7.50000007518570E-10
 MUTATION (CANCER STAGE   2, DESTABILIZATION/GATE   0, MUTATION TYPE   1)= 7.50000007518570E-10
 MUTATION (CANCER STAGE   3, DESTABILIZATION/GATE   0, MUTATION TYPE   1)= 7.50000007518570E-10
 GATE-PASS(CANCER STAGE   0, DESTABILIZATION/GATE   0, MUTATION TYPE   1)= 9.33258454012767E-03
 GATE-PASS(CANCER STAGE   1, DESTABILIZATION/GATE   0, MUTATION TYPE   1)= 9.33258454012767E-03
 GATE-PASS(CANCER STAGE   2, DESTABILIZATION/GATE   0, MUTATION TYPE   1)= 9.33258454012767E-03
 GATE-PASS(CANCER STAGE   3, DESTABILIZATION/GATE   0, MUTATION TYPE   1)= 9.33258454012767E-03
 GROWTH   (CANCER STAGE   0, DESTABILIZATION/GATE   1, MUTATION TYPE   1)= 2.95527756038864E+01
 GROWTH   (CANCER STAGE   1, DESTABILIZATION/GATE   1, MUTATION TYPE   1)= 0.00000000000000E+00
 GROWTH   (CANCER STAGE   2, DESTABILIZATION/GATE   1, MUTATION TYPE   1)= 0.00000000000000E+00
 GROWTH   (CANCER STAGE   3, DESTABILIZATION/GATE   1, MUTATION TYPE   1)= 0.00000000000000E+00
 DEATH    (CANCER STAGE   0, DESTABILIZATION/GATE   1, MUTATION TYPE   1)= 0.00000000000000E+00
 DEATH    (CANCER STAGE   1, DESTABILIZATION/GATE   1, MUTATION TYPE   1)= 0.00000000000000E+00
 DEATH    (CANCER STAGE   2, DESTABILIZATION/GATE   1, MUTATION TYPE   1)= 0.00000000000000E+00
 DEATH    (CANCER STAGE   3, DESTABILIZATION/GATE   1, MUTATION TYPE   1)= 0.00000000000000E+00
 MUTATION (CANCER STAGE   0, DESTABILIZATION/GATE   1, MUTATION TYPE   1)= 7.50000375021817E-08
 MUTATION (CANCER STAGE   1, DESTABILIZATION/GATE   1, MUTATION TYPE   1)= 7.50000375021817E-08
 MUTATION (CANCER STAGE   2, DESTABILIZATION/GATE   1, MUTATION TYPE   1)= 7.50000375021817E-08
 MUTATION (CANCER STAGE   3, DESTABILIZATION/GATE   1, MUTATION TYPE   1)= 7.50000375021817E-08
 AGE INTERVAL: 7.28280000000000E-01-
 -----------------------------------
 GROWTH   (CANCER STAGE   0, DESTABILIZATION/GATE   0, MUTATION TYPE   1)= 0.00000000000000E+00
 GROWTH   (CANCER STAGE   1, DESTABILIZATION/GATE   0, MUTATION TYPE   1)= 0.00000000000000E+00
 GROWTH   (CANCER STAGE   2, DESTABILIZATION/GATE   0, MUTATION TYPE   1)= 0.00000000000000E+00
 GROWTH   (CANCER STAGE   3, DESTABILIZATION/GATE   0, MUTATION TYPE   1)= 0.00000000000000E+00
 DEATH    (CANCER STAGE   0, DESTABILIZATION/GATE   0, MUTATION TYPE   1)= 0.00000000000000E+00
 DEATH    (CANCER STAGE   1, DESTABILIZATION/GATE   0, MUTATION TYPE   1)= 0.00000000000000E+00
 DEATH    (CANCER STAGE   2, DESTABILIZATION/GATE   0, MUTATION TYPE   1)= 0.00000000000000E+00
 DEATH    (CANCER STAGE   3, DESTABILIZATION/GATE   0, MUTATION TYPE   1)= 0.00000000000000E+00
 MUTATION (CANCER STAGE   0, DESTABILIZATION/GATE   0, MUTATION TYPE   1)= 7.50000007518570E-10
 MUTATION (CANCER STAGE   1, DESTABILIZATION/GATE   0, MUTATION TYPE   1)= 7.50000007518570E-10
 MUTATION (CANCER STAGE   2, DESTABILIZATION/GATE   0, MUTATION TYPE   1)= 7.50000007518570E-10
 MUTATION (CANCER STAGE   3, DESTABILIZATION/GATE   0, MUTATION TYPE   1)= 7.50000007518570E-10
 GATE-PASS(CANCER STAGE   0, DESTABILIZATION/GATE   0, MUTATION TYPE   1)= 9.33258454012767E-03
 GATE-PASS(CANCER STAGE   1, DESTABILIZATION/GATE   0, MUTATION TYPE   1)= 9.33258454012767E-03
 GATE-PASS(CANCER STAGE   2, DESTABILIZATION/GATE   0, MUTATION TYPE   1)= 9.33258454012767E-03
 GATE-PASS(CANCER STAGE   3, DESTABILIZATION/GATE   0, MUTATION TYPE   1)= 9.33258454012767E-03
 GROWTH   (CANCER STAGE   0, DESTABILIZATION/GATE   1, MUTATION TYPE   1)= 0.00000000000000E+00
 GROWTH   (CANCER STAGE   1, DESTABILIZATION/GATE   1, MUTATION TYPE   1)= 0.00000000000000E+00
 GROWTH   (CANCER STAGE   2, DESTABILIZATION/GATE   1, MUTATION TYPE   1)= 0.00000000000000E+00
 GROWTH   (CANCER STAGE   3, DESTABILIZATION/GATE   1, MUTATION TYPE   1)= 0.00000000000000E+00
 DEATH    (CANCER STAGE   0, DESTABILIZATION/GATE   1, MUTATION TYPE   1)= 0.00000000000000E+00
 DEATH    (CANCER STAGE   1, DESTABILIZATION/GATE   1, MUTATION TYPE   1)= 0.00000000000000E+00
 DEATH    (CANCER STAGE   2, DESTABILIZATION/GATE   1, MUTATION TYPE   1)= 0.00000000000000E+00
 DEATH    (CANCER STAGE   3, DESTABILIZATION/GATE   1, MUTATION TYPE   1)= 0.00000000000000E+00
 MUTATION (CANCER STAGE   0, DESTABILIZATION/GATE   1, MUTATION TYPE   1)= 7.50000375021817E-08
 MUTATION (CANCER STAGE   1, DESTABILIZATION/GATE   1, MUTATION TYPE   1)= 7.50000375021817E-08
 MUTATION (CANCER STAGE   2, DESTABILIZATION/GATE   1, MUTATION TYPE   1)= 7.50000375021817E-08
 MUTATION (CANCER STAGE   3, DESTABILIZATION/GATE   1, MUTATION TYPE   1)= 7.50000375021817E-08
 AGE INTERVAL: 2.66666666666667E+01-
 -----------------------------------
 GROWTH   (CANCER STAGE   0, DESTABILIZATION/GATE   0, MUTATION TYPE   1)= 0.00000000000000E+00
 GROWTH   (CANCER STAGE   1, DESTABILIZATION/GATE   0, MUTATION TYPE   1)= 0.00000000000000E+00
 GROWTH   (CANCER STAGE   2, DESTABILIZATION/GATE   0, MUTATION TYPE   1)= 0.00000000000000E+00
 GROWTH   (CANCER STAGE   3, DESTABILIZATION/GATE   0, MUTATION TYPE   1)= 0.00000000000000E+00
 DEATH    (CANCER STAGE   0, DESTABILIZATION/GATE   0, MUTATION TYPE   1)= 0.00000000000000E+00
 DEATH    (CANCER STAGE   1, DESTABILIZATION/GATE   0, MUTATION TYPE   1)= 0.00000000000000E+00
 DEATH    (CANCER STAGE   2, DESTABILIZATION/GATE   0, MUTATION TYPE   1)= 0.00000000000000E+00
 DEATH    (CANCER STAGE   3, DESTABILIZATION/GATE   0, MUTATION TYPE   1)= 0.00000000000000E+00
 MUTATION (CANCER STAGE   0, DESTABILIZATION/GATE   0, MUTATION TYPE   1)= 7.50000007518570E-10
 MUTATION (CANCER STAGE   1, DESTABILIZATION/GATE   0, MUTATION TYPE   1)= 7.50000007518570E-10
 MUTATION (CANCER STAGE   2, DESTABILIZATION/GATE   0, MUTATION TYPE   1)= 7.50000007518570E-10
 MUTATION (CANCER STAGE   3, DESTABILIZATION/GATE   0, MUTATION TYPE   1)= 7.50000007518570E-10
 GATE-PASS(CANCER STAGE   0, DESTABILIZATION/GATE   0, MUTATION TYPE   1)= 9.33258454012767E-03
 GATE-PASS(CANCER STAGE   1, DESTABILIZATION/GATE   0, MUTATION TYPE   1)= 9.33258454012767E-03
 GATE-PASS(CANCER STAGE   2, DESTABILIZATION/GATE   0, MUTATION TYPE   1)= 9.33258454012767E-03
 GATE-PASS(CANCER STAGE   3, DESTABILIZATION/GATE   0, MUTATION TYPE   1)= 9.33258454012767E-03
 GROWTH   (CANCER STAGE   0, DESTABILIZATION/GATE   1, MUTATION TYPE   1)= 0.00000000000000E+00
 GROWTH   (CANCER STAGE   1, DESTABILIZATION/GATE   1, MUTATION TYPE   1)= 0.00000000000000E+00
 GROWTH   (CANCER STAGE   2, DESTABILIZATION/GATE   1, MUTATION TYPE   1)= 0.00000000000000E+00
 GROWTH   (CANCER STAGE   3, DESTABILIZATION/GATE   1, MUTATION TYPE   1)= 0.00000000000000E+00
 DEATH    (CANCER STAGE   0, DESTABILIZATION/GATE   1, MUTATION TYPE   1)= 0.00000000000000E+00
 DEATH    (CANCER STAGE   1, DESTABILIZATION/GATE   1, MUTATION TYPE   1)= 0.00000000000000E+00
 DEATH    (CANCER STAGE   2, DESTABILIZATION/GATE   1, MUTATION TYPE   1)= 0.00000000000000E+00
 DEATH    (CANCER STAGE   3, DESTABILIZATION/GATE   1, MUTATION TYPE   1)= 0.00000000000000E+00
 MUTATION (CANCER STAGE   0, DESTABILIZATION/GATE   1, MUTATION TYPE   1)= 7.50000375021817E-08
 MUTATION (CANCER STAGE   1, DESTABILIZATION/GATE   1, MUTATION TYPE   1)= 7.50000375021817E-08
 MUTATION (CANCER STAGE   2, DESTABILIZATION/GATE   1, MUTATION TYPE   1)= 7.50000375021817E-08
 MUTATION (CANCER STAGE   3, DESTABILIZATION/GATE   1, MUTATION TYPE   1)= 7.50000375021817E-08
 AGE INTERVAL: 0.00000000000000E+00-
 -----------------------------------
 AGE INTERVAL: 7.28280000000000E-01-
 -----------------------------------
 AGE INTERVAL: 2.66666666666667E+01-
 -----------------------------------
 AGE 8.00000000000000E+01 INTEGRATED HAZARD 4.44961689677458E-25 HAZARD 1.91874863196270E-21 OK      10 BAD       0 FAIL       0
 CLOCK TIME USED 4.86999999964610E-01 SECONDS
 CPU TIME USED 1.56000999999999E-02 SECONDS
 MINIMISATION ROUTINE FITTERMVKMULTGATESTOCHHAZ REVISED BY M P LITTLE 11 MARCH 2009
 GESTATION LENGTH   0.7283
 CONVERGENCE CRITERION 1.0000E-15 NUMBER OF INTEGRATION STEPS   100
 MINIMUM STEP LENGTH 1.0000E-25 INTEGRATOR SCALING "SMALL AMOUNT" 1.0000E-40
 INTEGRATOR SCALING THRESHOLD 1.0000E+00
 INTEGRATOR TYPE: BULIRSCH-STOER STIFF           
 MODEL  1 SCALING COEFFICIENT 1.00000000000000E+00
 =================================================
 Y(I,J) IN HAZARD THAT ARE SET TO ZERO
 -------------------------------------
 DESTABILIZATION/GATE LEVEL =    0 DESTABILIZATION TYPE =    1
 DESTABILIZATION/GATE LEVEL =    1 DESTABILIZATION TYPE =    1
 AGE INTERVAL: 0.00000000000000E+00-
 -----------------------------------
 GROWTH   (CANCER STAGE   0, DESTABILIZATION/GATE   0, MUTATION TYPE   1)= 2.85527756038864E+01
 GROWTH   (CANCER STAGE   1, DESTABILIZATION/GATE   0, MUTATION TYPE   1)= 0.00000000000000E+00
 GROWTH   (CANCER STAGE   2, DESTABILIZATION/GATE   0, MUTATION TYPE   1)= 0.00000000000000E+00
 GROWTH   (CANCER STAGE   3, DESTABILIZATION/GATE   0, MUTATION TYPE   1)= 0.00000000000000E+00
 DEATH    (CANCER STAGE   0, DESTABILIZATION/GATE   0, MUTATION TYPE   1)= 0.00000000000000E+00
 DEATH    (CANCER STAGE   1, DESTABILIZATION/GATE   0, MUTATION TYPE   1)= 0.00000000000000E+00
 DEATH    (CANCER STAGE   2, DESTABILIZATION/GATE   0, MUTATION TYPE   1)= 0.00000000000000E+00
 DEATH    (CANCER STAGE   3, DESTABILIZATION/GATE   0, MUTATION TYPE   1)= 0.00000000000000E+00
 MUTATION (CANCER STAGE   0, DESTABILIZATION/GATE   0, MUTATION TYPE   1)= 7.50000007518570E-10
 MUTATION (CANCER STAGE   1, DESTABILIZATION/GATE   0, MUTATION TYPE   1)= 7.50000007518570E-10
 MUTATION (CANCER STAGE   2, DESTABILIZATION/GATE   0, MUTATION TYPE   1)= 7.50000007518570E-10
 MUTATION (CANCER STAGE   3, DESTABILIZATION/GATE   0, MUTATION TYPE   1)= 7.50000007518570E-10
 GATE-PASS(CANCER STAGE   0, DESTABILIZATION/GATE   0, MUTATION TYPE   1)= 9.33258454012767E-03
 GATE-PASS(CANCER STAGE   1, DESTABILIZATION/GATE   0, MUTATION TYPE   1)= 9.33258454012767E-03
 GATE-PASS(CANCER STAGE   2, DESTABILIZATION/GATE   0, MUTATION TYPE   1)= 9.33258454012767E-03
 GATE-PASS(CANCER STAGE   3, DESTABILIZATION/GATE   0, MUTATION TYPE   1)= 9.33258454012767E-03
 GROWTH   (CANCER STAGE   0, DESTABILIZATION/GATE   1, MUTATION TYPE   1)= 2.95527756038864E+01
 GROWTH   (CANCER STAGE   1, DESTABILIZATION/GATE   1, MUTATION TYPE   1)= 0.00000000000000E+00
 GROWTH   (CANCER STAGE   2, DESTABILIZATION/GATE   1, MUTATION TYPE   1)= 0.00000000000000E+00
 GROWTH   (CANCER STAGE   3, DESTABILIZATION/GATE   1, MUTATION TYPE   1)= 0.00000000000000E+00
 DEATH    (CANCER STAGE   0, DESTABILIZATION/GATE   1, MUTATION TYPE   1)= 0.00000000000000E+00
 DEATH    (CANCER STAGE   1, DESTABILIZATION/GATE   1, MUTATION TYPE   1)= 0.00000000000000E+00
 DEATH    (CANCER STAGE   2, DESTABILIZATION/GATE   1, MUTATION TYPE   1)= 0.00000000000000E+00
 DEATH    (CANCER STAGE   3, DESTABILIZATION/GATE   1, MUTATION TYPE   1)= 0.00000000000000E+00
 MUTATION (CANCER STAGE   0, DESTABILIZATION/GATE   1, MUTATION TYPE   1)= 7.50000375021817E-08
 MUTATION (CANCER STAGE   1, DESTABILIZATION/GATE   1, MUTATION TYPE   1)= 7.50000375021817E-08
 MUTATION (CANCER STAGE   2, DESTABILIZATION/GATE   1, MUTATION TYPE   1)= 7.50000375021817E-08
 MUTATION (CANCER STAGE   3, DESTABILIZATION/GATE   1, MUTATION TYPE   1)= 7.50000375021817E-08
 AGE INTERVAL: 7.28280000000000E-01-
 -----------------------------------
 GROWTH   (CANCER STAGE   0, DESTABILIZATION/GATE   0, MUTATION TYPE   1)= 0.00000000000000E+00
 GROWTH   (CANCER STAGE   1, DESTABILIZATION/GATE   0, MUTATION TYPE   1)= 0.00000000000000E+00
 GROWTH   (CANCER STAGE   2, DESTABILIZATION/GATE   0, MUTATION TYPE   1)= 0.00000000000000E+00
 GROWTH   (CANCER STAGE   3, DESTABILIZATION/GATE   0, MUTATION TYPE   1)= 0.00000000000000E+00
 DEATH    (CANCER STAGE   0, DESTABILIZATION/GATE   0, MUTATION TYPE   1)= 0.00000000000000E+00
 DEATH    (CANCER STAGE   1, DESTABILIZATION/GATE   0, MUTATION TYPE   1)= 0.00000000000000E+00
 DEATH    (CANCER STAGE   2, DESTABILIZATION/GATE   0, MUTATION TYPE   1)= 0.00000000000000E+00
 DEATH    (CANCER STAGE   3, DESTABILIZATION/GATE   0, MUTATION TYPE   1)= 0.00000000000000E+00
 MUTATION (CANCER STAGE   0, DESTABILIZATION/GATE   0, MUTATION TYPE   1)= 7.50000007518570E-10
 MUTATION (CANCER STAGE   1, DESTABILIZATION/GATE   0, MUTATION TYPE   1)= 7.50000007518570E-10
 MUTATION (CANCER STAGE   2, DESTABILIZATION/GATE   0, MUTATION TYPE   1)= 7.50000007518570E-10
 MUTATION (CANCER STAGE   3, DESTABILIZATION/GATE   0, MUTATION TYPE   1)= 7.50000007518570E-10
 GATE-PASS(CANCER STAGE   0, DESTABILIZATION/GATE   0, MUTATION TYPE   1)= 9.33258454012767E-03
 GATE-PASS(CANCER STAGE   1, DESTABILIZATION/GATE   0, MUTATION TYPE   1)= 9.33258454012767E-03
 GATE-PASS(CANCER STAGE   2, DESTABILIZATION/GATE   0, MUTATION TYPE   1)= 9.33258454012767E-03
 GATE-PASS(CANCER STAGE   3, DESTABILIZATION/GATE   0, MUTATION TYPE   1)= 9.33258454012767E-03
 GROWTH   (CANCER STAGE   0, DESTABILIZATION/GATE   1, MUTATION TYPE   1)= 0.00000000000000E+00
 GROWTH   (CANCER STAGE   1, DESTABILIZATION/GATE   1, MUTATION TYPE   1)= 0.00000000000000E+00
 GROWTH   (CANCER STAGE   2, DESTABILIZATION/GATE   1, MUTATION TYPE   1)= 0.00000000000000E+00
 GROWTH   (CANCER STAGE   3, DESTABILIZATION/GATE   1, MUTATION TYPE   1)= 0.00000000000000E+00
 DEATH    (CANCER STAGE   0, DESTABILIZATION/GATE   1, MUTATION TYPE   1)= 0.00000000000000E+00
 DEATH    (CANCER STAGE   1, DESTABILIZATION/GATE   1, MUTATION TYPE   1)= 0.00000000000000E+00
 DEATH    (CANCER STAGE   2, DESTABILIZATION/GATE   1, MUTATION TYPE   1)= 0.00000000000000E+00
 DEATH    (CANCER STAGE   3, DESTABILIZATION/GATE   1, MUTATION TYPE   1)= 0.00000000000000E+00
 MUTATION (CANCER STAGE   0, DESTABILIZATION/GATE   1, MUTATION TYPE   1)= 7.50000375021817E-08
 MUTATION (CANCER STAGE   1, DESTABILIZATION/GATE   1, MUTATION TYPE   1)= 7.50000375021817E-08
 MUTATION (CANCER STAGE   2, DESTABILIZATION/GATE   1, MUTATION TYPE   1)= 7.50000375021817E-08
 MUTATION (CANCER STAGE   3, DESTABILIZATION/GATE   1, MUTATION TYPE   1)= 7.50000375021817E-08
 AGE INTERVAL: 2.66666666666667E+01-
 -----------------------------------
 GROWTH   (CANCER STAGE   0, DESTABILIZATION/GATE   0, MUTATION TYPE   1)= 0.00000000000000E+00
 GROWTH   (CANCER STAGE   1, DESTABILIZATION/GATE   0, MUTATION TYPE   1)= 0.00000000000000E+00
 GROWTH   (CANCER STAGE   2, DESTABILIZATION/GATE   0, MUTATION TYPE   1)= 0.00000000000000E+00
 GROWTH   (CANCER STAGE   3, DESTABILIZATION/GATE   0, MUTATION TYPE   1)= 0.00000000000000E+00
 DEATH    (CANCER STAGE   0, DESTABILIZATION/GATE   0, MUTATION TYPE   1)= 0.00000000000000E+00
 DEATH    (CANCER STAGE   1, DESTABILIZATION/GATE   0, MUTATION TYPE   1)= 0.00000000000000E+00
 DEATH    (CANCER STAGE   2, DESTABILIZATION/GATE   0, MUTATION TYPE   1)= 0.00000000000000E+00
 DEATH    (CANCER STAGE   3, DESTABILIZATION/GATE   0, MUTATION TYPE   1)= 0.00000000000000E+00
 MUTATION (CANCER STAGE   0, DESTABILIZATION/GATE   0, MUTATION TYPE   1)= 7.50000007518570E-10
 MUTATION (CANCER STAGE   1, DESTABILIZATION/GATE   0, MUTATION TYPE   1)= 7.50000007518570E-10
 MUTATION (CANCER STAGE   2, DESTABILIZATION/GATE   0, MUTATION TYPE   1)= 7.50000007518570E-10
 MUTATION (CANCER STAGE   3, DESTABILIZATION/GATE   0, MUTATION TYPE   1)= 7.50000007518570E-10
 GATE-PASS(CANCER STAGE   0, DESTABILIZATION/GATE   0, MUTATION TYPE   1)= 9.33258454012767E-03
 GATE-PASS(CANCER STAGE   1, DESTABILIZATION/GATE   0, MUTATION TYPE   1)= 9.33258454012767E-03
 GATE-PASS(CANCER STAGE   2, DESTABILIZATION/GATE   0, MUTATION TYPE   1)= 9.33258454012767E-03
 GATE-PASS(CANCER STAGE   3, DESTABILIZATION/GATE   0, MUTATION TYPE   1)= 9.33258454012767E-03
 GROWTH   (CANCER STAGE   0, DESTABILIZATION/GATE   1, MUTATION TYPE   1)= 0.00000000000000E+00
 GROWTH   (CANCER STAGE   1, DESTABILIZATION/GATE   1, MUTATION TYPE   1)= 0.00000000000000E+00
 GROWTH   (CANCER STAGE   2, DESTABILIZATION/GATE   1, MUTATION TYPE   1)= 0.00000000000000E+00
 GROWTH   (CANCER STAGE   3, DESTABILIZATION/GATE   1, MUTATION TYPE   1)= 0.00000000000000E+00
 DEATH    (CANCER STAGE   0, DESTABILIZATION/GATE   1, MUTATION TYPE   1)= 0.00000000000000E+00
 DEATH    (CANCER STAGE   1, DESTABILIZATION/GATE   1, MUTATION TYPE   1)= 0.00000000000000E+00
 DEATH    (CANCER STAGE   2, DESTABILIZATION/GATE   1, MUTATION TYPE   1)= 0.00000000000000E+00
 DEATH    (CANCER STAGE   3, DESTABILIZATION/GATE   1, MUTATION TYPE   1)= 0.00000000000000E+00
 MUTATION (CANCER STAGE   0, DESTABILIZATION/GATE   1, MUTATION TYPE   1)= 9.00000540026312E-08
 MUTATION (CANCER STAGE   1, DESTABILIZATION/GATE   1, MUTATION TYPE   1)= 9.00000540026312E-08
 MUTATION (CANCER STAGE   2, DESTABILIZATION/GATE   1, MUTATION TYPE   1)= 9.00000540026312E-08
 MUTATION (CANCER STAGE   3, DESTABILIZATION/GATE   1, MUTATION TYPE   1)= 9.00000540026312E-08
 AGE INTERVAL: 0.00000000000000E+00-
 -----------------------------------
 AGE INTERVAL: 7.28280000000000E-01-
 -----------------------------------
 AGE INTERVAL: 2.66666666666667E+01-
 -----------------------------------
 AGE 8.00000000000000E+01 INTEGRATED HAZARD 5.72830233606701E-25 HAZARD 3.65901060366539E-21 OK      10 BAD       0 FAIL       0
 CLOCK TIME USED 4.60000000195578E-01 SECONDS
 CPU TIME USED 4.68002999999999E-02 SECONDS
 MINIMISATION ROUTINE FITTERMVKMULTGATESTOCHHAZ REVISED BY M P LITTLE 11 MARCH 2009
 GESTATION LENGTH   0.7283
 CONVERGENCE CRITERION 1.0000E-15 NUMBER OF INTEGRATION STEPS   100
 MINIMUM STEP LENGTH 1.0000E-25 INTEGRATOR SCALING "SMALL AMOUNT" 1.0000E-40
 INTEGRATOR SCALING THRESHOLD 1.0000E+00
 INTEGRATOR TYPE: BULIRSCH-STOER STIFF           
 MODEL  1 SCALING COEFFICIENT 1.00000000000000E+00
 =================================================
 Y(I,J) IN HAZARD THAT ARE SET TO ZERO
 -------------------------------------
 DESTABILIZATION/GATE LEVEL =    0 DESTABILIZATION TYPE =    1
 DESTABILIZATION/GATE LEVEL =    1 DESTABILIZATION TYPE =    1
 AGE INTERVAL: 0.00000000000000E+00-
 -----------------------------------
 GROWTH   (CANCER STAGE   0, DESTABILIZATION/GATE   0, MUTATION TYPE   1)= 2.85527756038864E+01
 GROWTH   (CANCER STAGE   1, DESTABILIZATION/GATE   0, MUTATION TYPE   1)= 0.00000000000000E+00
 GROWTH   (CANCER STAGE   2, DESTABILIZATION/GATE   0, MUTATION TYPE   1)= 0.00000000000000E+00
 GROWTH   (CANCER STAGE   3, DESTABILIZATION/GATE   0, MUTATION TYPE   1)= 0.00000000000000E+00
 DEATH    (CANCER STAGE   0, DESTABILIZATION/GATE   0, MUTATION TYPE   1)= 0.00000000000000E+00
 DEATH    (CANCER STAGE   1, DESTABILIZATION/GATE   0, MUTATION TYPE   1)= 0.00000000000000E+00
 DEATH    (CANCER STAGE   2, DESTABILIZATION/GATE   0, MUTATION TYPE   1)= 0.00000000000000E+00
 DEATH    (CANCER STAGE   3, DESTABILIZATION/GATE   0, MUTATION TYPE   1)= 0.00000000000000E+00
 MUTATION (CANCER STAGE   0, DESTABILIZATION/GATE   0, MUTATION TYPE   1)= 7.50000007518570E-10
 MUTATION (CANCER STAGE   1, DESTABILIZATION/GATE   0, MUTATION TYPE   1)= 7.50000007518570E-10
 MUTATION (CANCER STAGE   2, DESTABILIZATION/GATE   0, MUTATION TYPE   1)= 7.50000007518570E-10
 MUTATION (CANCER STAGE   3, DESTABILIZATION/GATE   0, MUTATION TYPE   1)= 7.50000007518570E-10
 GATE-PASS(CANCER STAGE   0, DESTABILIZATION/GATE   0, MUTATION TYPE   1)= 9.33258454012767E-03
 GATE-PASS(CANCER STAGE   1, DESTABILIZATION/GATE   0, MUTATION TYPE   1)= 9.33258454012767E-03
 GATE-PASS(CANCER STAGE   2, DESTABILIZATION/GATE   0, MUTATION TYPE   1)= 9.33258454012767E-03
 GATE-PASS(CANCER STAGE   3, DESTABILIZATION/GATE   0, MUTATION TYPE   1)= 9.33258454012767E-03
 GROWTH   (CANCER STAGE   0, DESTABILIZATION/GATE   1, MUTATION TYPE   1)= 2.95527756038864E+01
 GROWTH   (CANCER STAGE   1, DESTABILIZATION/GATE   1, MUTATION TYPE   1)= 0.00000000000000E+00
 GROWTH   (CANCER STAGE   2, DESTABILIZATION/GATE   1, MUTATION TYPE   1)= 0.00000000000000E+00
 GROWTH   (CANCER STAGE   3, DESTABILIZATION/GATE   1, MUTATION TYPE   1)= 0.00000000000000E+00
 DEATH    (CANCER STAGE   0, DESTABILIZATION/GATE   1, MUTATION TYPE   1)= 0.00000000000000E+00
 DEATH    (CANCER STAGE   1, DESTABILIZATION/GATE   1, MUTATION TYPE   1)= 0.00000000000000E+00
 DEATH    (CANCER STAGE   2, DESTABILIZATION/GATE   1, MUTATION TYPE   1)= 0.00000000000000E+00
 DEATH    (CANCER STAGE   3, DESTABILIZATION/GATE   1, MUTATION TYPE   1)= 0.00000000000000E+00
 MUTATION (CANCER STAGE   0, DESTABILIZATION/GATE   1, MUTATION TYPE   1)= 7.50000375021817E-08
 MUTATION (CANCER STAGE   1, DESTABILIZATION/GATE   1, MUTATION TYPE   1)= 7.50000375021817E-08
 MUTATION (CANCER STAGE   2, DESTABILIZATION/GATE   1, MUTATION TYPE   1)= 7.50000375021817E-08
 MUTATION (CANCER STAGE   3, DESTABILIZATION/GATE   1, MUTATION TYPE   1)= 7.50000375021817E-08
 AGE INTERVAL: 7.28280000000000E-01-
 -----------------------------------
 GROWTH   (CANCER STAGE   0, DESTABILIZATION/GATE   0, MUTATION TYPE   1)= 0.00000000000000E+00
 GROWTH   (CANCER STAGE   1, DESTABILIZATION/GATE   0, MUTATION TYPE   1)= 0.00000000000000E+00
 GROWTH   (CANCER STAGE   2, DESTABILIZATION/GATE   0, MUTATION TYPE   1)= 0.00000000000000E+00
 GROWTH   (CANCER STAGE   3, DESTABILIZATION/GATE   0, MUTATION TYPE   1)= 0.00000000000000E+00
 DEATH    (CANCER STAGE   0, DESTABILIZATION/GATE   0, MUTATION TYPE   1)= 0.00000000000000E+00
 DEATH    (CANCER STAGE   1, DESTABILIZATION/GATE   0, MUTATION TYPE   1)= 0.00000000000000E+00
 DEATH    (CANCER STAGE   2, DESTABILIZATION/GATE   0, MUTATION TYPE   1)= 0.00000000000000E+00
 DEATH    (CANCER STAGE   3, DESTABILIZATION/GATE   0, MUTATION TYPE   1)= 0.00000000000000E+00
 MUTATION (CANCER STAGE   0, DESTABILIZATION/GATE   0, MUTATION TYPE   1)= 7.50000007518570E-10
 MUTATION (CANCER STAGE   1, DESTABILIZATION/GATE   0, MUTATION TYPE   1)= 7.50000007518570E-10
 MUTATION (CANCER STAGE   2, DESTABILIZATION/GATE   0, MUTATION TYPE   1)= 7.50000007518570E-10
 MUTATION (CANCER STAGE   3, DESTABILIZATION/GATE   0, MUTATION TYPE   1)= 7.50000007518570E-10
 GATE-PASS(CANCER STAGE   0, DESTABILIZATION/GATE   0, MUTATION TYPE   1)= 9.33258454012767E-03
 GATE-PASS(CANCER STAGE   1, DESTABILIZATION/GATE   0, MUTATION TYPE   1)= 9.33258454012767E-03
 GATE-PASS(CANCER STAGE   2, DESTABILIZATION/GATE   0, MUTATION TYPE   1)= 9.33258454012767E-03
 GATE-PASS(CANCER STAGE   3, DESTABILIZATION/GATE   0, MUTATION TYPE   1)= 9.33258454012767E-03
 GROWTH   (CANCER STAGE   0, DESTABILIZATION/GATE   1, MUTATION TYPE   1)= 0.00000000000000E+00
 GROWTH   (CANCER STAGE   1, DESTABILIZATION/GATE   1, MUTATION TYPE   1)= 0.00000000000000E+00
 GROWTH   (CANCER STAGE   2, DESTABILIZATION/GATE   1, MUTATION TYPE   1)= 0.00000000000000E+00
 GROWTH   (CANCER STAGE   3, DESTABILIZATION/GATE   1, MUTATION TYPE   1)= 0.00000000000000E+00
 DEATH    (CANCER STAGE   0, DESTABILIZATION/GATE   1, MUTATION TYPE   1)= 0.00000000000000E+00
 DEATH    (CANCER STAGE   1, DESTABILIZATION/GATE   1, MUTATION TYPE   1)= 0.00000000000000E+00
 DEATH    (CANCER STAGE   2, DESTABILIZATION/GATE   1, MUTATION TYPE   1)= 0.00000000000000E+00
 DEATH    (CANCER STAGE   3, DESTABILIZATION/GATE   1, MUTATION TYPE   1)= 0.00000000000000E+00
 MUTATION (CANCER STAGE   0, DESTABILIZATION/GATE   1, MUTATION TYPE   1)= 7.50000375021817E-08
 MUTATION (CANCER STAGE   1, DESTABILIZATION/GATE   1, MUTATION TYPE   1)= 7.50000375021817E-08
 MUTATION (CANCER STAGE   2, DESTABILIZATION/GATE   1, MUTATION TYPE   1)= 7.50000375021817E-08
 MUTATION (CANCER STAGE   3, DESTABILIZATION/GATE   1, MUTATION TYPE   1)= 7.50000375021817E-08
 AGE INTERVAL: 2.66666666666667E+01-
 -----------------------------------
 GROWTH   (CANCER STAGE   0, DESTABILIZATION/GATE   0, MUTATION TYPE   1)= 0.00000000000000E+00
 GROWTH   (CANCER STAGE   1, DESTABILIZATION/GATE   0, MUTATION TYPE   1)= 0.00000000000000E+00
 GROWTH   (CANCER STAGE   2, DESTABILIZATION/GATE   0, MUTATION TYPE   1)= 0.00000000000000E+00
 GROWTH   (CANCER STAGE   3, DESTABILIZATION/GATE   0, MUTATION TYPE   1)= 0.00000000000000E+00
 DEATH    (CANCER STAGE   0, DESTABILIZATION/GATE   0, MUTATION TYPE   1)= 0.00000000000000E+00
 DEATH    (CANCER STAGE   1, DESTABILIZATION/GATE   0, MUTATION TYPE   1)= 0.00000000000000E+00
 DEATH    (CANCER STAGE   2, DESTABILIZATION/GATE   0, MUTATION TYPE   1)= 0.00000000000000E+00
 DEATH    (CANCER STAGE   3, DESTABILIZATION/GATE   0, MUTATION TYPE   1)= 0.00000000000000E+00
 MUTATION (CANCER STAGE   0, DESTABILIZATION/GATE   0, MUTATION TYPE   1)= 7.50000007518570E-10
 MUTATION (CANCER STAGE   1, DESTABILIZATION/GATE   0, MUTATION TYPE   1)= 7.50000007518570E-10
 MUTATION (CANCER STAGE   2, DESTABILIZATION/GATE   0, MUTATION TYPE   1)= 7.50000007518570E-10
 MUTATION (CANCER STAGE   3, DESTABILIZATION/GATE   0, MUTATION TYPE   1)= 7.50000007518570E-10
 GATE-PASS(CANCER STAGE   0, DESTABILIZATION/GATE   0, MUTATION TYPE   1)= 9.33258454012767E-03
 GATE-PASS(CANCER STAGE   1, DESTABILIZATION/GATE   0, MUTATION TYPE   1)= 9.33258454012767E-03
 GATE-PASS(CANCER STAGE   2, DESTABILIZATION/GATE   0, MUTATION TYPE   1)= 9.33258454012767E-03
 GATE-PASS(CANCER STAGE   3, DESTABILIZATION/GATE   0, MUTATION TYPE   1)= 9.33258454012767E-03
 GROWTH   (CANCER STAGE   0, DESTABILIZATION/GATE   1, MUTATION TYPE   1)= 0.00000000000000E+00
 GROWTH   (CANCER STAGE   1, DESTABILIZATION/GATE   1, MUTATION TYPE   1)= 0.00000000000000E+00
 GROWTH   (CANCER STAGE   2, DESTABILIZATION/GATE   1, MUTATION TYPE   1)= 0.00000000000000E+00
 GROWTH   (CANCER STAGE   3, DESTABILIZATION/GATE   1, MUTATION TYPE   1)= 0.00000000000000E+00
 DEATH    (CANCER STAGE   0, DESTABILIZATION/GATE   1, MUTATION TYPE   1)= 0.00000000000000E+00
 DEATH    (CANCER STAGE   1, DESTABILIZATION/GATE   1, MUTATION TYPE   1)= 0.00000000000000E+00
 DEATH    (CANCER STAGE   2, DESTABILIZATION/GATE   1, MUTATION TYPE   1)= 0.00000000000000E+00
 DEATH    (CANCER STAGE   3, DESTABILIZATION/GATE   1, MUTATION TYPE   1)= 0.00000000000000E+00
 MUTATION (CANCER STAGE   0, DESTABILIZATION/GATE   1, MUTATION TYPE   1)= 1.12500084374156E-07
 MUTATION (CANCER STAGE   1, DESTABILIZATION/GATE   1, MUTATION TYPE   1)= 1.12500084374156E-07
 MUTATION (CANCER STAGE   2, DESTABILIZATION/GATE   1, MUTATION TYPE   1)= 1.12500084374156E-07
 MUTATION (CANCER STAGE   3, DESTABILIZATION/GATE   1, MUTATION TYPE   1)= 1.12500084374156E-07
 AGE INTERVAL: 0.00000000000000E+00-
 -----------------------------------
 AGE INTERVAL: 7.28280000000000E-01-
 -----------------------------------
 AGE INTERVAL: 2.66666666666667E+01-
 -----------------------------------
 AGE 8.00000000000000E+01 INTEGRATED HAZARD 7.94944066595152E-25 HAZARD 8.21527420748572E-21 OK      10 BAD       0 FAIL       0
 CLOCK TIME USED 4.50999999884516E-01 SECONDS
 CPU TIME USED 1.56001000000001E-02 SECONDS
 MINIMISATION ROUTINE FITTERMVKMULTGATESTOCHHAZ REVISED BY M P LITTLE 11 MARCH 2009
 GESTATION LENGTH   0.7283
 CONVERGENCE CRITERION 1.0000E-15 NUMBER OF INTEGRATION STEPS   100
 MINIMUM STEP LENGTH 1.0000E-25 INTEGRATOR SCALING "SMALL AMOUNT" 1.0000E-40
 INTEGRATOR SCALING THRESHOLD 1.0000E+00
 INTEGRATOR TYPE: BULIRSCH-STOER STIFF           
 MODEL  1 SCALING COEFFICIENT 1.00000000000000E+00
 =================================================
 Y(I,J) IN HAZARD THAT ARE SET TO ZERO
 -------------------------------------
 DESTABILIZATION/GATE LEVEL =    0 DESTABILIZATION TYPE =    1
 DESTABILIZATION/GATE LEVEL =    1 DESTABILIZATION TYPE =    1
 AGE INTERVAL: 0.00000000000000E+00-
 -----------------------------------
 GROWTH   (CANCER STAGE   0, DESTABILIZATION/GATE   0, MUTATION TYPE   1)= 2.85527756038864E+01
 GROWTH   (CANCER STAGE   1, DESTABILIZATION/GATE   0, MUTATION TYPE   1)= 0.00000000000000E+00
 GROWTH   (CANCER STAGE   2, DESTABILIZATION/GATE   0, MUTATION TYPE   1)= 0.00000000000000E+00
 GROWTH   (CANCER STAGE   3, DESTABILIZATION/GATE   0, MUTATION TYPE   1)= 0.00000000000000E+00
 DEATH    (CANCER STAGE   0, DESTABILIZATION/GATE   0, MUTATION TYPE   1)= 0.00000000000000E+00
 DEATH    (CANCER STAGE   1, DESTABILIZATION/GATE   0, MUTATION TYPE   1)= 0.00000000000000E+00
 DEATH    (CANCER STAGE   2, DESTABILIZATION/GATE   0, MUTATION TYPE   1)= 0.00000000000000E+00
 DEATH    (CANCER STAGE   3, DESTABILIZATION/GATE   0, MUTATION TYPE   1)= 0.00000000000000E+00
 MUTATION (CANCER STAGE   0, DESTABILIZATION/GATE   0, MUTATION TYPE   1)= 7.50000007518570E-10
 MUTATION (CANCER STAGE   1, DESTABILIZATION/GATE   0, MUTATION TYPE   1)= 7.50000007518570E-10
 MUTATION (CANCER STAGE   2, DESTABILIZATION/GATE   0, MUTATION TYPE   1)= 7.50000007518570E-10
 MUTATION (CANCER STAGE   3, DESTABILIZATION/GATE   0, MUTATION TYPE   1)= 7.50000007518570E-10
 GATE-PASS(CANCER STAGE   0, DESTABILIZATION/GATE   0, MUTATION TYPE   1)= 9.33258454012767E-03
 GATE-PASS(CANCER STAGE   1, DESTABILIZATION/GATE   0, MUTATION TYPE   1)= 9.33258454012767E-03
 GATE-PASS(CANCER STAGE   2, DESTABILIZATION/GATE   0, MUTATION TYPE   1)= 9.33258454012767E-03
 GATE-PASS(CANCER STAGE   3, DESTABILIZATION/GATE   0, MUTATION TYPE   1)= 9.33258454012767E-03
 GROWTH   (CANCER STAGE   0, DESTABILIZATION/GATE   1, MUTATION TYPE   1)= 2.95527756038864E+01
 GROWTH   (CANCER STAGE   1, DESTABILIZATION/GATE   1, MUTATION TYPE   1)= 0.00000000000000E+00
 GROWTH   (CANCER STAGE   2, DESTABILIZATION/GATE   1, MUTATION TYPE   1)= 0.00000000000000E+00
 GROWTH   (CANCER STAGE   3, DESTABILIZATION/GATE   1, MUTATION TYPE   1)= 0.00000000000000E+00
 DEATH    (CANCER STAGE   0, DESTABILIZATION/GATE   1, MUTATION TYPE   1)= 0.00000000000000E+00
 DEATH    (CANCER STAGE   1, DESTABILIZATION/GATE   1, MUTATION TYPE   1)= 0.00000000000000E+00
 DEATH    (CANCER STAGE   2, DESTABILIZATION/GATE   1, MUTATION TYPE   1)= 0.00000000000000E+00
 DEATH    (CANCER STAGE   3, DESTABILIZATION/GATE   1, MUTATION TYPE   1)= 0.00000000000000E+00
 MUTATION (CANCER STAGE   0, DESTABILIZATION/GATE   1, MUTATION TYPE   1)= 7.50000375021817E-08
 MUTATION (CANCER STAGE   1, DESTABILIZATION/GATE   1, MUTATION TYPE   1)= 7.50000375021817E-08
 MUTATION (CANCER STAGE   2, DESTABILIZATION/GATE   1, MUTATION TYPE   1)= 7.50000375021817E-08
 MUTATION (CANCER STAGE   3, DESTABILIZATION/GATE   1, MUTATION TYPE   1)= 7.50000375021817E-08
 AGE INTERVAL: 7.28280000000000E-01-
 -----------------------------------
 GROWTH   (CANCER STAGE   0, DESTABILIZATION/GATE   0, MUTATION TYPE   1)= 0.00000000000000E+00
 GROWTH   (CANCER STAGE   1, DESTABILIZATION/GATE   0, MUTATION TYPE   1)= 0.00000000000000E+00
 GROWTH   (CANCER STAGE   2, DESTABILIZATION/GATE   0, MUTATION TYPE   1)= 0.00000000000000E+00
 GROWTH   (CANCER STAGE   3, DESTABILIZATION/GATE   0, MUTATION TYPE   1)= 0.00000000000000E+00
 DEATH    (CANCER STAGE   0, DESTABILIZATION/GATE   0, MUTATION TYPE   1)= 0.00000000000000E+00
 DEATH    (CANCER STAGE   1, DESTABILIZATION/GATE   0, MUTATION TYPE   1)= 0.00000000000000E+00
 DEATH    (CANCER STAGE   2, DESTABILIZATION/GATE   0, MUTATION TYPE   1)= 0.00000000000000E+00
 DEATH    (CANCER STAGE   3, DESTABILIZATION/GATE   0, MUTATION TYPE   1)= 0.00000000000000E+00
 MUTATION (CANCER STAGE   0, DESTABILIZATION/GATE   0, MUTATION TYPE   1)= 7.50000007518570E-10
 MUTATION (CANCER STAGE   1, DESTABILIZATION/GATE   0, MUTATION TYPE   1)= 7.50000007518570E-10
 MUTATION (CANCER STAGE   2, DESTABILIZATION/GATE   0, MUTATION TYPE   1)= 7.50000007518570E-10
 MUTATION (CANCER STAGE   3, DESTABILIZATION/GATE   0, MUTATION TYPE   1)= 7.50000007518570E-10
 GATE-PASS(CANCER STAGE   0, DESTABILIZATION/GATE   0, MUTATION TYPE   1)= 9.33258454012767E-03
 GATE-PASS(CANCER STAGE   1, DESTABILIZATION/GATE   0, MUTATION TYPE   1)= 9.33258454012767E-03
 GATE-PASS(CANCER STAGE   2, DESTABILIZATION/GATE   0, MUTATION TYPE   1)= 9.33258454012767E-03
 GATE-PASS(CANCER STAGE   3, DESTABILIZATION/GATE   0, MUTATION TYPE   1)= 9.33258454012767E-03
 GROWTH   (CANCER STAGE   0, DESTABILIZATION/GATE   1, MUTATION TYPE   1)= 0.00000000000000E+00
 GROWTH   (CANCER STAGE   1, DESTABILIZATION/GATE   1, MUTATION TYPE   1)= 0.00000000000000E+00
 GROWTH   (CANCER STAGE   2, DESTABILIZATION/GATE   1, MUTATION TYPE   1)= 0.00000000000000E+00
 GROWTH   (CANCER STAGE   3, DESTABILIZATION/GATE   1, MUTATION TYPE   1)= 0.00000000000000E+00
 DEATH    (CANCER STAGE   0, DESTABILIZATION/GATE   1, MUTATION TYPE   1)= 0.00000000000000E+00
 DEATH    (CANCER STAGE   1, DESTABILIZATION/GATE   1, MUTATION TYPE   1)= 0.00000000000000E+00
 DEATH    (CANCER STAGE   2, DESTABILIZATION/GATE   1, MUTATION TYPE   1)= 0.00000000000000E+00
 DEATH    (CANCER STAGE   3, DESTABILIZATION/GATE   1, MUTATION TYPE   1)= 0.00000000000000E+00
 MUTATION (CANCER STAGE   0, DESTABILIZATION/GATE   1, MUTATION TYPE   1)= 7.50000375021817E-08
 MUTATION (CANCER STAGE   1, DESTABILIZATION/GATE   1, MUTATION TYPE   1)= 7.50000375021817E-08
 MUTATION (CANCER STAGE   2, DESTABILIZATION/GATE   1, MUTATION TYPE   1)= 7.50000375021817E-08
 MUTATION (CANCER STAGE   3, DESTABILIZATION/GATE   1, MUTATION TYPE   1)= 7.50000375021817E-08
 AGE INTERVAL: 2.66666666666667E+01-
 -----------------------------------
 GROWTH   (CANCER STAGE   0, DESTABILIZATION/GATE   0, MUTATION TYPE   1)= 0.00000000000000E+00
 GROWTH   (CANCER STAGE   1, DESTABILIZATION/GATE   0, MUTATION TYPE   1)= 0.00000000000000E+00
 GROWTH   (CANCER STAGE   2, DESTABILIZATION/GATE   0, MUTATION TYPE   1)= 0.00000000000000E+00
 GROWTH   (CANCER STAGE   3, DESTABILIZATION/GATE   0, MUTATION TYPE   1)= 0.00000000000000E+00
 DEATH    (CANCER STAGE   0, DESTABILIZATION/GATE   0, MUTATION TYPE   1)= 0.00000000000000E+00
 DEATH    (CANCER STAGE   1, DESTABILIZATION/GATE   0, MUTATION TYPE   1)= 0.00000000000000E+00
 DEATH    (CANCER STAGE   2, DESTABILIZATION/GATE   0, MUTATION TYPE   1)= 0.00000000000000E+00
 DEATH    (CANCER STAGE   3, DESTABILIZATION/GATE   0, MUTATION TYPE   1)= 0.00000000000000E+00
 MUTATION (CANCER STAGE   0, DESTABILIZATION/GATE   0, MUTATION TYPE   1)= 7.50000007518570E-10
 MUTATION (CANCER STAGE   1, DESTABILIZATION/GATE   0, MUTATION TYPE   1)= 7.50000007518570E-10
 MUTATION (CANCER STAGE   2, DESTABILIZATION/GATE   0, MUTATION TYPE   1)= 7.50000007518570E-10
 MUTATION (CANCER STAGE   3, DESTABILIZATION/GATE   0, MUTATION TYPE   1)= 7.50000007518570E-10
 GATE-PASS(CANCER STAGE   0, DESTABILIZATION/GATE   0, MUTATION TYPE   1)= 9.33258454012767E-03
 GATE-PASS(CANCER STAGE   1, DESTABILIZATION/GATE   0, MUTATION TYPE   1)= 9.33258454012767E-03
 GATE-PASS(CANCER STAGE   2, DESTABILIZATION/GATE   0, MUTATION TYPE   1)= 9.33258454012767E-03
 GATE-PASS(CANCER STAGE   3, DESTABILIZATION/GATE   0, MUTATION TYPE   1)= 9.33258454012767E-03
 GROWTH   (CANCER STAGE   0, DESTABILIZATION/GATE   1, MUTATION TYPE   1)= 0.00000000000000E+00
 GROWTH   (CANCER STAGE   1, DESTABILIZATION/GATE   1, MUTATION TYPE   1)= 0.00000000000000E+00
 GROWTH   (CANCER STAGE   2, DESTABILIZATION/GATE   1, MUTATION TYPE   1)= 0.00000000000000E+00
 GROWTH   (CANCER STAGE   3, DESTABILIZATION/GATE   1, MUTATION TYPE   1)= 0.00000000000000E+00
 DEATH    (CANCER STAGE   0, DESTABILIZATION/GATE   1, MUTATION TYPE   1)= 0.00000000000000E+00
 DEATH    (CANCER STAGE   1, DESTABILIZATION/GATE   1, MUTATION TYPE   1)= 0.00000000000000E+00
 DEATH    (CANCER STAGE   2, DESTABILIZATION/GATE   1, MUTATION TYPE   1)= 0.00000000000000E+00
 DEATH    (CANCER STAGE   3, DESTABILIZATION/GATE   1, MUTATION TYPE   1)= 0.00000000000000E+00
 MUTATION (CANCER STAGE   0, DESTABILIZATION/GATE   1, MUTATION TYPE   1)= 1.50000149996187E-07
 MUTATION (CANCER STAGE   1, DESTABILIZATION/GATE   1, MUTATION TYPE   1)= 1.50000149996187E-07
 MUTATION (CANCER STAGE   2, DESTABILIZATION/GATE   1, MUTATION TYPE   1)= 1.50000149996187E-07
 MUTATION (CANCER STAGE   3, DESTABILIZATION/GATE   1, MUTATION TYPE   1)= 1.50000149996187E-07
 AGE INTERVAL: 0.00000000000000E+00-
 -----------------------------------
 AGE INTERVAL: 7.28280000000000E-01-
 -----------------------------------
 AGE INTERVAL: 2.66666666666667E+01-
 -----------------------------------
 AGE 8.00000000000000E+01 INTEGRATED HAZARD 1.24569882642108E-24 HAZARD 2.38846144636869E-20 OK      10 BAD       0 FAIL       0
 CLOCK TIME USED 4.20000000158325E-01 SECONDS
 CPU TIME USED 0.00000000000000E+00 SECONDS
 MINIMISATION ROUTINE FITTERMVKMULTGATESTOCHHAZ REVISED BY M P LITTLE 11 MARCH 2009
 GESTATION LENGTH   0.7283
 CONVERGENCE CRITERION 1.0000E-15 NUMBER OF INTEGRATION STEPS   100
 MINIMUM STEP LENGTH 1.0000E-25 INTEGRATOR SCALING "SMALL AMOUNT" 1.0000E-40
 INTEGRATOR SCALING THRESHOLD 1.0000E+00
 INTEGRATOR TYPE: BULIRSCH-STOER STIFF           
 MODEL  1 SCALING COEFFICIENT 1.00000000000000E+00
 =================================================
 Y(I,J) IN HAZARD THAT ARE SET TO ZERO
 -------------------------------------
 DESTABILIZATION/GATE LEVEL =    0 DESTABILIZATION TYPE =    1
 DESTABILIZATION/GATE LEVEL =    1 DESTABILIZATION TYPE =    1
 AGE INTERVAL: 0.00000000000000E+00-
 -----------------------------------
 GROWTH   (CANCER STAGE   0, DESTABILIZATION/GATE   0, MUTATION TYPE   1)= 2.85527756038864E+01
 GROWTH   (CANCER STAGE   1, DESTABILIZATION/GATE   0, MUTATION TYPE   1)= 0.00000000000000E+00
 GROWTH   (CANCER STAGE   2, DESTABILIZATION/GATE   0, MUTATION TYPE   1)= 0.00000000000000E+00
 GROWTH   (CANCER STAGE   3, DESTABILIZATION/GATE   0, MUTATION TYPE   1)= 0.00000000000000E+00
 DEATH    (CANCER STAGE   0, DESTABILIZATION/GATE   0, MUTATION TYPE   1)= 0.00000000000000E+00
 DEATH    (CANCER STAGE   1, DESTABILIZATION/GATE   0, MUTATION TYPE   1)= 0.00000000000000E+00
 DEATH    (CANCER STAGE   2, DESTABILIZATION/GATE   0, MUTATION TYPE   1)= 0.00000000000000E+00
 DEATH    (CANCER STAGE   3, DESTABILIZATION/GATE   0, MUTATION TYPE   1)= 0.00000000000000E+00
 MUTATION (CANCER STAGE   0, DESTABILIZATION/GATE   0, MUTATION TYPE   1)= 7.50000007518570E-10
 MUTATION (CANCER STAGE   1, DESTABILIZATION/GATE   0, MUTATION TYPE   1)= 7.50000007518570E-10
 MUTATION (CANCER STAGE   2, DESTABILIZATION/GATE   0, MUTATION TYPE   1)= 7.50000007518570E-10
 MUTATION (CANCER STAGE   3, DESTABILIZATION/GATE   0, MUTATION TYPE   1)= 7.50000007518570E-10
 GATE-PASS(CANCER STAGE   0, DESTABILIZATION/GATE   0, MUTATION TYPE   1)= 9.33258454012767E-03
 GATE-PASS(CANCER STAGE   1, DESTABILIZATION/GATE   0, MUTATION TYPE   1)= 9.33258454012767E-03
 GATE-PASS(CANCER STAGE   2, DESTABILIZATION/GATE   0, MUTATION TYPE   1)= 9.33258454012767E-03
 GATE-PASS(CANCER STAGE   3, DESTABILIZATION/GATE   0, MUTATION TYPE   1)= 9.33258454012767E-03
 GROWTH   (CANCER STAGE   0, DESTABILIZATION/GATE   1, MUTATION TYPE   1)= 2.95527756038864E+01
 GROWTH   (CANCER STAGE   1, DESTABILIZATION/GATE   1, MUTATION TYPE   1)= 0.00000000000000E+00
 GROWTH   (CANCER STAGE   2, DESTABILIZATION/GATE   1, MUTATION TYPE   1)= 0.00000000000000E+00
 GROWTH   (CANCER STAGE   3, DESTABILIZATION/GATE   1, MUTATION TYPE   1)= 0.00000000000000E+00
 DEATH    (CANCER STAGE   0, DESTABILIZATION/GATE   1, MUTATION TYPE   1)= 0.00000000000000E+00
 DEATH    (CANCER STAGE   1, DESTABILIZATION/GATE   1, MUTATION TYPE   1)= 0.00000000000000E+00
 DEATH    (CANCER STAGE   2, DESTABILIZATION/GATE   1, MUTATION TYPE   1)= 0.00000000000000E+00
 DEATH    (CANCER STAGE   3, DESTABILIZATION/GATE   1, MUTATION TYPE   1)= 0.00000000000000E+00
 MUTATION (CANCER STAGE   0, DESTABILIZATION/GATE   1, MUTATION TYPE   1)= 7.50000375021817E-08
 MUTATION (CANCER STAGE   1, DESTABILIZATION/GATE   1, MUTATION TYPE   1)= 7.50000375021817E-08
 MUTATION (CANCER STAGE   2, DESTABILIZATION/GATE   1, MUTATION TYPE   1)= 7.50000375021817E-08
 MUTATION (CANCER STAGE   3, DESTABILIZATION/GATE   1, MUTATION TYPE   1)= 7.50000375021817E-08
 AGE INTERVAL: 7.28280000000000E-01-
 -----------------------------------
 GROWTH   (CANCER STAGE   0, DESTABILIZATION/GATE   0, MUTATION TYPE   1)= 0.00000000000000E+00
 GROWTH   (CANCER STAGE   1, DESTABILIZATION/GATE   0, MUTATION TYPE   1)= 0.00000000000000E+00
 GROWTH   (CANCER STAGE   2, DESTABILIZATION/GATE   0, MUTATION TYPE   1)= 0.00000000000000E+00
 GROWTH   (CANCER STAGE   3, DESTABILIZATION/GATE   0, MUTATION TYPE   1)= 0.00000000000000E+00
 DEATH    (CANCER STAGE   0, DESTABILIZATION/GATE   0, MUTATION TYPE   1)= 0.00000000000000E+00
 DEATH    (CANCER STAGE   1, DESTABILIZATION/GATE   0, MUTATION TYPE   1)= 0.00000000000000E+00
 DEATH    (CANCER STAGE   2, DESTABILIZATION/GATE   0, MUTATION TYPE   1)= 0.00000000000000E+00
 DEATH    (CANCER STAGE   3, DESTABILIZATION/GATE   0, MUTATION TYPE   1)= 0.00000000000000E+00
 MUTATION (CANCER STAGE   0, DESTABILIZATION/GATE   0, MUTATION TYPE   1)= 7.50000007518570E-10
 MUTATION (CANCER STAGE   1, DESTABILIZATION/GATE   0, MUTATION TYPE   1)= 7.50000007518570E-10
 MUTATION (CANCER STAGE   2, DESTABILIZATION/GATE   0, MUTATION TYPE   1)= 7.50000007518570E-10
 MUTATION (CANCER STAGE   3, DESTABILIZATION/GATE   0, MUTATION TYPE   1)= 7.50000007518570E-10
 GATE-PASS(CANCER STAGE   0, DESTABILIZATION/GATE   0, MUTATION TYPE   1)= 9.33258454012767E-03
 GATE-PASS(CANCER STAGE   1, DESTABILIZATION/GATE   0, MUTATION TYPE   1)= 9.33258454012767E-03
 GATE-PASS(CANCER STAGE   2, DESTABILIZATION/GATE   0, MUTATION TYPE   1)= 9.33258454012767E-03
 GATE-PASS(CANCER STAGE   3, DESTABILIZATION/GATE   0, MUTATION TYPE   1)= 9.33258454012767E-03
 GROWTH   (CANCER STAGE   0, DESTABILIZATION/GATE   1, MUTATION TYPE   1)= 0.00000000000000E+00
 GROWTH   (CANCER STAGE   1, DESTABILIZATION/GATE   1, MUTATION TYPE   1)= 0.00000000000000E+00
 GROWTH   (CANCER STAGE   2, DESTABILIZATION/GATE   1, MUTATION TYPE   1)= 0.00000000000000E+00
 GROWTH   (CANCER STAGE   3, DESTABILIZATION/GATE   1, MUTATION TYPE   1)= 0.00000000000000E+00
 DEATH    (CANCER STAGE   0, DESTABILIZATION/GATE   1, MUTATION TYPE   1)= 0.00000000000000E+00
 DEATH    (CANCER STAGE   1, DESTABILIZATION/GATE   1, MUTATION TYPE   1)= 0.00000000000000E+00
 DEATH    (CANCER STAGE   2, DESTABILIZATION/GATE   1, MUTATION TYPE   1)= 0.00000000000000E+00
 DEATH    (CANCER STAGE   3, DESTABILIZATION/GATE   1, MUTATION TYPE   1)= 0.00000000000000E+00
 MUTATION (CANCER STAGE   0, DESTABILIZATION/GATE   1, MUTATION TYPE   1)= 7.50000375021817E-08
 MUTATION (CANCER STAGE   1, DESTABILIZATION/GATE   1, MUTATION TYPE   1)= 7.50000375021817E-08
 MUTATION (CANCER STAGE   2, DESTABILIZATION/GATE   1, MUTATION TYPE   1)= 7.50000375021817E-08
 MUTATION (CANCER STAGE   3, DESTABILIZATION/GATE   1, MUTATION TYPE   1)= 7.50000375021817E-08
 AGE INTERVAL: 2.66666666666667E+01-
 -----------------------------------
 GROWTH   (CANCER STAGE   0, DESTABILIZATION/GATE   0, MUTATION TYPE   1)= 0.00000000000000E+00
 GROWTH   (CANCER STAGE   1, DESTABILIZATION/GATE   0, MUTATION TYPE   1)= 0.00000000000000E+00
 GROWTH   (CANCER STAGE   2, DESTABILIZATION/GATE   0, MUTATION TYPE   1)= 0.00000000000000E+00
 GROWTH   (CANCER STAGE   3, DESTABILIZATION/GATE   0, MUTATION TYPE   1)= 0.00000000000000E+00
 DEATH    (CANCER STAGE   0, DESTABILIZATION/GATE   0, MUTATION TYPE   1)= 0.00000000000000E+00
 DEATH    (CANCER STAGE   1, DESTABILIZATION/GATE   0, MUTATION TYPE   1)= 0.00000000000000E+00
 DEATH    (CANCER STAGE   2, DESTABILIZATION/GATE   0, MUTATION TYPE   1)= 0.00000000000000E+00
 DEATH    (CANCER STAGE   3, DESTABILIZATION/GATE   0, MUTATION TYPE   1)= 0.00000000000000E+00
 MUTATION (CANCER STAGE   0, DESTABILIZATION/GATE   0, MUTATION TYPE   1)= 7.50000007518570E-10
 MUTATION (CANCER STAGE   1, DESTABILIZATION/GATE   0, MUTATION TYPE   1)= 7.50000007518570E-10
 MUTATION (CANCER STAGE   2, DESTABILIZATION/GATE   0, MUTATION TYPE   1)= 7.50000007518570E-10
 MUTATION (CANCER STAGE   3, DESTABILIZATION/GATE   0, MUTATION TYPE   1)= 7.50000007518570E-10
 GATE-PASS(CANCER STAGE   0, DESTABILIZATION/GATE   0, MUTATION TYPE   1)= 9.33258454012767E-03
 GATE-PASS(CANCER STAGE   1, DESTABILIZATION/GATE   0, MUTATION TYPE   1)= 9.33258454012767E-03
 GATE-PASS(CANCER STAGE   2, DESTABILIZATION/GATE   0, MUTATION TYPE   1)= 9.33258454012767E-03
 GATE-PASS(CANCER STAGE   3, DESTABILIZATION/GATE   0, MUTATION TYPE   1)= 9.33258454012767E-03
 GROWTH   (CANCER STAGE   0, DESTABILIZATION/GATE   1, MUTATION TYPE   1)= 0.00000000000000E+00
 GROWTH   (CANCER STAGE   1, DESTABILIZATION/GATE   1, MUTATION TYPE   1)= 0.00000000000000E+00
 GROWTH   (CANCER STAGE   2, DESTABILIZATION/GATE   1, MUTATION TYPE   1)= 0.00000000000000E+00
 GROWTH   (CANCER STAGE   3, DESTABILIZATION/GATE   1, MUTATION TYPE   1)= 0.00000000000000E+00
 DEATH    (CANCER STAGE   0, DESTABILIZATION/GATE   1, MUTATION TYPE   1)= 0.00000000000000E+00
 DEATH    (CANCER STAGE   1, DESTABILIZATION/GATE   1, MUTATION TYPE   1)= 0.00000000000000E+00
 DEATH    (CANCER STAGE   2, DESTABILIZATION/GATE   1, MUTATION TYPE   1)= 0.00000000000000E+00
 DEATH    (CANCER STAGE   3, DESTABILIZATION/GATE   1, MUTATION TYPE   1)= 0.00000000000000E+00
 MUTATION (CANCER STAGE   0, DESTABILIZATION/GATE   1, MUTATION TYPE   1)= 3.75000937505582E-07
 MUTATION (CANCER STAGE   1, DESTABILIZATION/GATE   1, MUTATION TYPE   1)= 3.75000937505582E-07
 MUTATION (CANCER STAGE   2, DESTABILIZATION/GATE   1, MUTATION TYPE   1)= 3.75000937505582E-07
 MUTATION (CANCER STAGE   3, DESTABILIZATION/GATE   1, MUTATION TYPE   1)= 3.75000937505582E-07
 AGE INTERVAL: 0.00000000000000E+00-
 -----------------------------------
 AGE INTERVAL: 7.28280000000000E-01-
 -----------------------------------
 AGE INTERVAL: 2.66666666666667E+01-
 -----------------------------------
 AGE 8.00000000000000E+01 INTEGRATED HAZARD 2.35632023537665E-20 HAZARD 8.04252209195742E-19 OK      10 BAD       0 FAIL       0
 CLOCK TIME USED 4.30999999865890E-01 SECONDS
 CPU TIME USED 3.12002000000000E-02 SECONDS
 MINIMISATION ROUTINE FITTERMVKMULTGATESTOCHHAZ REVISED BY M P LITTLE 11 MARCH 2009
 GESTATION LENGTH   0.7283
 CONVERGENCE CRITERION 1.0000E-15 NUMBER OF INTEGRATION STEPS   100
 MINIMUM STEP LENGTH 1.0000E-25 INTEGRATOR SCALING "SMALL AMOUNT" 1.0000E-40
 INTEGRATOR SCALING THRESHOLD 1.0000E+00
 INTEGRATOR TYPE: BULIRSCH-STOER STIFF           
 MODEL  1 SCALING COEFFICIENT 1.00000000000000E+00
 =================================================
 Y(I,J) IN HAZARD THAT ARE SET TO ZERO
 -------------------------------------
 DESTABILIZATION/GATE LEVEL =    0 DESTABILIZATION TYPE =    1
 DESTABILIZATION/GATE LEVEL =    1 DESTABILIZATION TYPE =    1
 AGE INTERVAL: 0.00000000000000E+00-
 -----------------------------------
 GROWTH   (CANCER STAGE   0, DESTABILIZATION/GATE   0, MUTATION TYPE   1)= 2.85527756038864E+01
 GROWTH   (CANCER STAGE   1, DESTABILIZATION/GATE   0, MUTATION TYPE   1)= 0.00000000000000E+00
 GROWTH   (CANCER STAGE   2, DESTABILIZATION/GATE   0, MUTATION TYPE   1)= 0.00000000000000E+00
 GROWTH   (CANCER STAGE   3, DESTABILIZATION/GATE   0, MUTATION TYPE   1)= 0.00000000000000E+00
 DEATH    (CANCER STAGE   0, DESTABILIZATION/GATE   0, MUTATION TYPE   1)= 0.00000000000000E+00
 DEATH    (CANCER STAGE   1, DESTABILIZATION/GATE   0, MUTATION TYPE   1)= 0.00000000000000E+00
 DEATH    (CANCER STAGE   2, DESTABILIZATION/GATE   0, MUTATION TYPE   1)= 0.00000000000000E+00
 DEATH    (CANCER STAGE   3, DESTABILIZATION/GATE   0, MUTATION TYPE   1)= 0.00000000000000E+00
 MUTATION (CANCER STAGE   0, DESTABILIZATION/GATE   0, MUTATION TYPE   1)= 7.50000007518570E-10
 MUTATION (CANCER STAGE   1, DESTABILIZATION/GATE   0, MUTATION TYPE   1)= 7.50000007518570E-10
 MUTATION (CANCER STAGE   2, DESTABILIZATION/GATE   0, MUTATION TYPE   1)= 7.50000007518570E-10
 MUTATION (CANCER STAGE   3, DESTABILIZATION/GATE   0, MUTATION TYPE   1)= 7.50000007518570E-10
 GATE-PASS(CANCER STAGE   0, DESTABILIZATION/GATE   0, MUTATION TYPE   1)= 9.33258454012767E-03
 GATE-PASS(CANCER STAGE   1, DESTABILIZATION/GATE   0, MUTATION TYPE   1)= 9.33258454012767E-03
 GATE-PASS(CANCER STAGE   2, DESTABILIZATION/GATE   0, MUTATION TYPE   1)= 9.33258454012767E-03
 GATE-PASS(CANCER STAGE   3, DESTABILIZATION/GATE   0, MUTATION TYPE   1)= 9.33258454012767E-03
 GROWTH   (CANCER STAGE   0, DESTABILIZATION/GATE   1, MUTATION TYPE   1)= 2.95527756038864E+01
 GROWTH   (CANCER STAGE   1, DESTABILIZATION/GATE   1, MUTATION TYPE   1)= 0.00000000000000E+00
 GROWTH   (CANCER STAGE   2, DESTABILIZATION/GATE   1, MUTATION TYPE   1)= 0.00000000000000E+00
 GROWTH   (CANCER STAGE   3, DESTABILIZATION/GATE   1, MUTATION TYPE   1)= 0.00000000000000E+00
 DEATH    (CANCER STAGE   0, DESTABILIZATION/GATE   1, MUTATION TYPE   1)= 0.00000000000000E+00
 DEATH    (CANCER STAGE   1, DESTABILIZATION/GATE   1, MUTATION TYPE   1)= 0.00000000000000E+00
 DEATH    (CANCER STAGE   2, DESTABILIZATION/GATE   1, MUTATION TYPE   1)= 0.00000000000000E+00
 DEATH    (CANCER STAGE   3, DESTABILIZATION/GATE   1, MUTATION TYPE   1)= 0.00000000000000E+00
 MUTATION (CANCER STAGE   0, DESTABILIZATION/GATE   1, MUTATION TYPE   1)= 7.50000375021817E-08
 MUTATION (CANCER STAGE   1, DESTABILIZATION/GATE   1, MUTATION TYPE   1)= 7.50000375021817E-08
 MUTATION (CANCER STAGE   2, DESTABILIZATION/GATE   1, MUTATION TYPE   1)= 7.50000375021817E-08
 MUTATION (CANCER STAGE   3, DESTABILIZATION/GATE   1, MUTATION TYPE   1)= 7.50000375021817E-08
 AGE INTERVAL: 7.28280000000000E-01-
 -----------------------------------
 GROWTH   (CANCER STAGE   0, DESTABILIZATION/GATE   0, MUTATION TYPE   1)= 0.00000000000000E+00
 GROWTH   (CANCER STAGE   1, DESTABILIZATION/GATE   0, MUTATION TYPE   1)= 0.00000000000000E+00
 GROWTH   (CANCER STAGE   2, DESTABILIZATION/GATE   0, MUTATION TYPE   1)= 0.00000000000000E+00
 GROWTH   (CANCER STAGE   3, DESTABILIZATION/GATE   0, MUTATION TYPE   1)= 0.00000000000000E+00
 DEATH    (CANCER STAGE   0, DESTABILIZATION/GATE   0, MUTATION TYPE   1)= 0.00000000000000E+00
 DEATH    (CANCER STAGE   1, DESTABILIZATION/GATE   0, MUTATION TYPE   1)= 0.00000000000000E+00
 DEATH    (CANCER STAGE   2, DESTABILIZATION/GATE   0, MUTATION TYPE   1)= 0.00000000000000E+00
 DEATH    (CANCER STAGE   3, DESTABILIZATION/GATE   0, MUTATION TYPE   1)= 0.00000000000000E+00
 MUTATION (CANCER STAGE   0, DESTABILIZATION/GATE   0, MUTATION TYPE   1)= 7.50000007518570E-10
 MUTATION (CANCER STAGE   1, DESTABILIZATION/GATE   0, MUTATION TYPE   1)= 7.50000007518570E-10
 MUTATION (CANCER STAGE   2, DESTABILIZATION/GATE   0, MUTATION TYPE   1)= 7.50000007518570E-10
 MUTATION (CANCER STAGE   3, DESTABILIZATION/GATE   0, MUTATION TYPE   1)= 7.50000007518570E-10
 GATE-PASS(CANCER STAGE   0, DESTABILIZATION/GATE   0, MUTATION TYPE   1)= 9.33258454012767E-03
 GATE-PASS(CANCER STAGE   1, DESTABILIZATION/GATE   0, MUTATION TYPE   1)= 9.33258454012767E-03
 GATE-PASS(CANCER STAGE   2, DESTABILIZATION/GATE   0, MUTATION TYPE   1)= 9.33258454012767E-03
 GATE-PASS(CANCER STAGE   3, DESTABILIZATION/GATE   0, MUTATION TYPE   1)= 9.33258454012767E-03
 GROWTH   (CANCER STAGE   0, DESTABILIZATION/GATE   1, MUTATION TYPE   1)= 0.00000000000000E+00
 GROWTH   (CANCER STAGE   1, DESTABILIZATION/GATE   1, MUTATION TYPE   1)= 0.00000000000000E+00
 GROWTH   (CANCER STAGE   2, DESTABILIZATION/GATE   1, MUTATION TYPE   1)= 0.00000000000000E+00
 GROWTH   (CANCER STAGE   3, DESTABILIZATION/GATE   1, MUTATION TYPE   1)= 0.00000000000000E+00
 DEATH    (CANCER STAGE   0, DESTABILIZATION/GATE   1, MUTATION TYPE   1)= 0.00000000000000E+00
 DEATH    (CANCER STAGE   1, DESTABILIZATION/GATE   1, MUTATION TYPE   1)= 0.00000000000000E+00
 DEATH    (CANCER STAGE   2, DESTABILIZATION/GATE   1, MUTATION TYPE   1)= 0.00000000000000E+00
 DEATH    (CANCER STAGE   3, DESTABILIZATION/GATE   1, MUTATION TYPE   1)= 0.00000000000000E+00
 MUTATION (CANCER STAGE   0, DESTABILIZATION/GATE   1, MUTATION TYPE   1)= 7.50000375021817E-08
 MUTATION (CANCER STAGE   1, DESTABILIZATION/GATE   1, MUTATION TYPE   1)= 7.50000375021817E-08
 MUTATION (CANCER STAGE   2, DESTABILIZATION/GATE   1, MUTATION TYPE   1)= 7.50000375021817E-08
 MUTATION (CANCER STAGE   3, DESTABILIZATION/GATE   1, MUTATION TYPE   1)= 7.50000375021817E-08
 AGE INTERVAL: 2.66666666666667E+01-
 -----------------------------------
 GROWTH   (CANCER STAGE   0, DESTABILIZATION/GATE   0, MUTATION TYPE   1)= 0.00000000000000E+00
 GROWTH   (CANCER STAGE   1, DESTABILIZATION/GATE   0, MUTATION TYPE   1)= 0.00000000000000E+00
 GROWTH   (CANCER STAGE   2, DESTABILIZATION/GATE   0, MUTATION TYPE   1)= 0.00000000000000E+00
 GROWTH   (CANCER STAGE   3, DESTABILIZATION/GATE   0, MUTATION TYPE   1)= 0.00000000000000E+00
 DEATH    (CANCER STAGE   0, DESTABILIZATION/GATE   0, MUTATION TYPE   1)= 0.00000000000000E+00
 DEATH    (CANCER STAGE   1, DESTABILIZATION/GATE   0, MUTATION TYPE   1)= 0.00000000000000E+00
 DEATH    (CANCER STAGE   2, DESTABILIZATION/GATE   0, MUTATION TYPE   1)= 0.00000000000000E+00
 DEATH    (CANCER STAGE   3, DESTABILIZATION/GATE   0, MUTATION TYPE   1)= 0.00000000000000E+00
 MUTATION (CANCER STAGE   0, DESTABILIZATION/GATE   0, MUTATION TYPE   1)= 7.50000007518570E-10
 MUTATION (CANCER STAGE   1, DESTABILIZATION/GATE   0, MUTATION TYPE   1)= 7.50000007518570E-10
 MUTATION (CANCER STAGE   2, DESTABILIZATION/GATE   0, MUTATION TYPE   1)= 7.50000007518570E-10
 MUTATION (CANCER STAGE   3, DESTABILIZATION/GATE   0, MUTATION TYPE   1)= 7.50000007518570E-10
 GATE-PASS(CANCER STAGE   0, DESTABILIZATION/GATE   0, MUTATION TYPE   1)= 9.33258454012767E-03
 GATE-PASS(CANCER STAGE   1, DESTABILIZATION/GATE   0, MUTATION TYPE   1)= 9.33258454012767E-03
 GATE-PASS(CANCER STAGE   2, DESTABILIZATION/GATE   0, MUTATION TYPE   1)= 9.33258454012767E-03
 GATE-PASS(CANCER STAGE   3, DESTABILIZATION/GATE   0, MUTATION TYPE   1)= 9.33258454012767E-03
 GROWTH   (CANCER STAGE   0, DESTABILIZATION/GATE   1, MUTATION TYPE   1)= 0.00000000000000E+00
 GROWTH   (CANCER STAGE   1, DESTABILIZATION/GATE   1, MUTATION TYPE   1)= 0.00000000000000E+00
 GROWTH   (CANCER STAGE   2, DESTABILIZATION/GATE   1, MUTATION TYPE   1)= 0.00000000000000E+00
 GROWTH   (CANCER STAGE   3, DESTABILIZATION/GATE   1, MUTATION TYPE   1)= 0.00000000000000E+00
 DEATH    (CANCER STAGE   0, DESTABILIZATION/GATE   1, MUTATION TYPE   1)= 0.00000000000000E+00
 DEATH    (CANCER STAGE   1, DESTABILIZATION/GATE   1, MUTATION TYPE   1)= 0.00000000000000E+00
 DEATH    (CANCER STAGE   2, DESTABILIZATION/GATE   1, MUTATION TYPE   1)= 0.00000000000000E+00
 DEATH    (CANCER STAGE   3, DESTABILIZATION/GATE   1, MUTATION TYPE   1)= 0.00000000000000E+00
 MUTATION (CANCER STAGE   0, DESTABILIZATION/GATE   1, MUTATION TYPE   1)= 7.50003750021587E-07
 MUTATION (CANCER STAGE   1, DESTABILIZATION/GATE   1, MUTATION TYPE   1)= 7.50003750021587E-07
 MUTATION (CANCER STAGE   2, DESTABILIZATION/GATE   1, MUTATION TYPE   1)= 7.50003750021587E-07
 MUTATION (CANCER STAGE   3, DESTABILIZATION/GATE   1, MUTATION TYPE   1)= 7.50003750021587E-07
 AGE INTERVAL: 0.00000000000000E+00-
 -----------------------------------
 AGE INTERVAL: 7.28280000000000E-01-
 -----------------------------------
 AGE INTERVAL: 2.66666666666667E+01-
 -----------------------------------
 AGE 8.00000000000000E+01 INTEGRATED HAZARD 2.73742674123850E-20 HAZARD 1.22568124463571E-17 OK      10 BAD       0 FAIL       0
 CLOCK TIME USED 4.29000000003725E-01 SECONDS
 CPU TIME USED 4.68002999999999E-02 SECONDS
 MINIMISATION ROUTINE FITTERMVKMULTGATESTOCHHAZ REVISED BY M P LITTLE 11 MARCH 2009
 GESTATION LENGTH   0.7283
 CONVERGENCE CRITERION 1.0000E-15 NUMBER OF INTEGRATION STEPS   100
 MINIMUM STEP LENGTH 1.0000E-25 INTEGRATOR SCALING "SMALL AMOUNT" 1.0000E-40
 INTEGRATOR SCALING THRESHOLD 1.0000E+00
 INTEGRATOR TYPE: BULIRSCH-STOER STIFF           
 MODEL  1 SCALING COEFFICIENT 1.00000000000000E+00
 =================================================
 Y(I,J) IN HAZARD THAT ARE SET TO ZERO
 -------------------------------------
 DESTABILIZATION/GATE LEVEL =    0 DESTABILIZATION TYPE =    1
 DESTABILIZATION/GATE LEVEL =    1 DESTABILIZATION TYPE =    1
 AGE INTERVAL: 0.00000000000000E+00-
 -----------------------------------
 GROWTH   (CANCER STAGE   0, DESTABILIZATION/GATE   0, MUTATION TYPE   1)= 2.09387021095167E+01
 GROWTH   (CANCER STAGE   1, DESTABILIZATION/GATE   0, MUTATION TYPE   1)= 0.00000000000000E+00
 GROWTH   (CANCER STAGE   2, DESTABILIZATION/GATE   0, MUTATION TYPE   1)= 0.00000000000000E+00
 GROWTH   (CANCER STAGE   3, DESTABILIZATION/GATE   0, MUTATION TYPE   1)= 0.00000000000000E+00
 DEATH    (CANCER STAGE   0, DESTABILIZATION/GATE   0, MUTATION TYPE   1)= 0.00000000000000E+00
 DEATH    (CANCER STAGE   1, DESTABILIZATION/GATE   0, MUTATION TYPE   1)= 0.00000000000000E+00
 DEATH    (CANCER STAGE   2, DESTABILIZATION/GATE   0, MUTATION TYPE   1)= 0.00000000000000E+00
 DEATH    (CANCER STAGE   3, DESTABILIZATION/GATE   0, MUTATION TYPE   1)= 0.00000000000000E+00
 MUTATION (CANCER STAGE   0, DESTABILIZATION/GATE   0, MUTATION TYPE   1)= 6.25000006265475E-10
 MUTATION (CANCER STAGE   1, DESTABILIZATION/GATE   0, MUTATION TYPE   1)= 6.25000006265475E-10
 MUTATION (CANCER STAGE   2, DESTABILIZATION/GATE   0, MUTATION TYPE   1)= 6.25000006265475E-10
 MUTATION (CANCER STAGE   3, DESTABILIZATION/GATE   0, MUTATION TYPE   1)= 6.25000006265475E-10
 GATE-PASS(CANCER STAGE   0, DESTABILIZATION/GATE   0, MUTATION TYPE   1)= 9.33258454012766E-03
 GATE-PASS(CANCER STAGE   1, DESTABILIZATION/GATE   0, MUTATION TYPE   1)= 9.33258454012766E-03
 GATE-PASS(CANCER STAGE   2, DESTABILIZATION/GATE   0, MUTATION TYPE   1)= 9.33258454012766E-03
 GATE-PASS(CANCER STAGE   3, DESTABILIZATION/GATE   0, MUTATION TYPE   1)= 9.33258454012766E-03
 GROWTH   (CANCER STAGE   0, DESTABILIZATION/GATE   1, MUTATION TYPE   1)= 2.19387021095167E+01
 GROWTH   (CANCER STAGE   1, DESTABILIZATION/GATE   1, MUTATION TYPE   1)= 0.00000000000000E+00
 GROWTH   (CANCER STAGE   2, DESTABILIZATION/GATE   1, MUTATION TYPE   1)= 0.00000000000000E+00
 GROWTH   (CANCER STAGE   3, DESTABILIZATION/GATE   1, MUTATION TYPE   1)= 0.00000000000000E+00
 DEATH    (CANCER STAGE   0, DESTABILIZATION/GATE   1, MUTATION TYPE   1)= 0.00000000000000E+00
 DEATH    (CANCER STAGE   1, DESTABILIZATION/GATE   1, MUTATION TYPE   1)= 0.00000000000000E+00
 DEATH    (CANCER STAGE   2, DESTABILIZATION/GATE   1, MUTATION TYPE   1)= 0.00000000000000E+00
 DEATH    (CANCER STAGE   3, DESTABILIZATION/GATE   1, MUTATION TYPE   1)= 0.00000000000000E+00
 MUTATION (CANCER STAGE   0, DESTABILIZATION/GATE   1, MUTATION TYPE   1)= 6.25000312518181E-08
 MUTATION (CANCER STAGE   1, DESTABILIZATION/GATE   1, MUTATION TYPE   1)= 6.25000312518181E-08
 MUTATION (CANCER STAGE   2, DESTABILIZATION/GATE   1, MUTATION TYPE   1)= 6.25000312518181E-08
 MUTATION (CANCER STAGE   3, DESTABILIZATION/GATE   1, MUTATION TYPE   1)= 6.25000312518181E-08
 AGE INTERVAL: 7.28280000000000E-01-
 -----------------------------------
 GROWTH   (CANCER STAGE   0, DESTABILIZATION/GATE   0, MUTATION TYPE   1)= 0.00000000000000E+00
 GROWTH   (CANCER STAGE   1, DESTABILIZATION/GATE   0, MUTATION TYPE   1)= 0.00000000000000E+00
 GROWTH   (CANCER STAGE   2, DESTABILIZATION/GATE   0, MUTATION TYPE   1)= 0.00000000000000E+00
 GROWTH   (CANCER STAGE   3, DESTABILIZATION/GATE   0, MUTATION TYPE   1)= 0.00000000000000E+00
 DEATH    (CANCER STAGE   0, DESTABILIZATION/GATE   0, MUTATION TYPE   1)= 0.00000000000000E+00
 DEATH    (CANCER STAGE   1, DESTABILIZATION/GATE   0, MUTATION TYPE   1)= 0.00000000000000E+00
 DEATH    (CANCER STAGE   2, DESTABILIZATION/GATE   0, MUTATION TYPE   1)= 0.00000000000000E+00
 DEATH    (CANCER STAGE   3, DESTABILIZATION/GATE   0, MUTATION TYPE   1)= 0.00000000000000E+00
 MUTATION (CANCER STAGE   0, DESTABILIZATION/GATE   0, MUTATION TYPE   1)= 6.25000006265475E-10
 MUTATION (CANCER STAGE   1, DESTABILIZATION/GATE   0, MUTATION TYPE   1)= 6.25000006265475E-10
 MUTATION (CANCER STAGE   2, DESTABILIZATION/GATE   0, MUTATION TYPE   1)= 6.25000006265475E-10
 MUTATION (CANCER STAGE   3, DESTABILIZATION/GATE   0, MUTATION TYPE   1)= 6.25000006265475E-10
 GATE-PASS(CANCER STAGE   0, DESTABILIZATION/GATE   0, MUTATION TYPE   1)= 9.33258454012766E-03
 GATE-PASS(CANCER STAGE   1, DESTABILIZATION/GATE   0, MUTATION TYPE   1)= 9.33258454012766E-03
 GATE-PASS(CANCER STAGE   2, DESTABILIZATION/GATE   0, MUTATION TYPE   1)= 9.33258454012766E-03
 GATE-PASS(CANCER STAGE   3, DESTABILIZATION/GATE   0, MUTATION TYPE   1)= 9.33258454012766E-03
 GROWTH   (CANCER STAGE   0, DESTABILIZATION/GATE   1, MUTATION TYPE   1)= 0.00000000000000E+00
 GROWTH   (CANCER STAGE   1, DESTABILIZATION/GATE   1, MUTATION TYPE   1)= 0.00000000000000E+00
 GROWTH   (CANCER STAGE   2, DESTABILIZATION/GATE   1, MUTATION TYPE   1)= 0.00000000000000E+00
 GROWTH   (CANCER STAGE   3, DESTABILIZATION/GATE   1, MUTATION TYPE   1)= 0.00000000000000E+00
 DEATH    (CANCER STAGE   0, DESTABILIZATION/GATE   1, MUTATION TYPE   1)= 0.00000000000000E+00
 DEATH    (CANCER STAGE   1, DESTABILIZATION/GATE   1, MUTATION TYPE   1)= 0.00000000000000E+00
 DEATH    (CANCER STAGE   2, DESTABILIZATION/GATE   1, MUTATION TYPE   1)= 0.00000000000000E+00
 DEATH    (CANCER STAGE   3, DESTABILIZATION/GATE   1, MUTATION TYPE   1)= 0.00000000000000E+00
 MUTATION (CANCER STAGE   0, DESTABILIZATION/GATE   1, MUTATION TYPE   1)= 6.25000312518181E-08
 MUTATION (CANCER STAGE   1, DESTABILIZATION/GATE   1, MUTATION TYPE   1)= 6.25000312518181E-08
 MUTATION (CANCER STAGE   2, DESTABILIZATION/GATE   1, MUTATION TYPE   1)= 6.25000312518181E-08
 MUTATION (CANCER STAGE   3, DESTABILIZATION/GATE   1, MUTATION TYPE   1)= 6.25000312518181E-08
 AGE INTERVAL: 2.66666666666667E+01-
 -----------------------------------
 GROWTH   (CANCER STAGE   0, DESTABILIZATION/GATE   0, MUTATION TYPE   1)= 0.00000000000000E+00
 GROWTH   (CANCER STAGE   1, DESTABILIZATION/GATE   0, MUTATION TYPE   1)= 0.00000000000000E+00
 GROWTH   (CANCER STAGE   2, DESTABILIZATION/GATE   0, MUTATION TYPE   1)= 0.00000000000000E+00
 GROWTH   (CANCER STAGE   3, DESTABILIZATION/GATE   0, MUTATION TYPE   1)= 0.00000000000000E+00
 DEATH    (CANCER STAGE   0, DESTABILIZATION/GATE   0, MUTATION TYPE   1)= 0.00000000000000E+00
 DEATH    (CANCER STAGE   1, DESTABILIZATION/GATE   0, MUTATION TYPE   1)= 0.00000000000000E+00
 DEATH    (CANCER STAGE   2, DESTABILIZATION/GATE   0, MUTATION TYPE   1)= 0.00000000000000E+00
 DEATH    (CANCER STAGE   3, DESTABILIZATION/GATE   0, MUTATION TYPE   1)= 0.00000000000000E+00
 MUTATION (CANCER STAGE   0, DESTABILIZATION/GATE   0, MUTATION TYPE   1)= 6.25000006265475E-10
 MUTATION (CANCER STAGE   1, DESTABILIZATION/GATE   0, MUTATION TYPE   1)= 6.25000006265475E-10
 MUTATION (CANCER STAGE   2, DESTABILIZATION/GATE   0, MUTATION TYPE   1)= 6.25000006265475E-10
 MUTATION (CANCER STAGE   3, DESTABILIZATION/GATE   0, MUTATION TYPE   1)= 6.25000006265475E-10
 GATE-PASS(CANCER STAGE   0, DESTABILIZATION/GATE   0, MUTATION TYPE   1)= 9.33258454012766E-03
 GATE-PASS(CANCER STAGE   1, DESTABILIZATION/GATE   0, MUTATION TYPE   1)= 9.33258454012766E-03
 GATE-PASS(CANCER STAGE   2, DESTABILIZATION/GATE   0, MUTATION TYPE   1)= 9.33258454012766E-03
 GATE-PASS(CANCER STAGE   3, DESTABILIZATION/GATE   0, MUTATION TYPE   1)= 9.33258454012766E-03
 GROWTH   (CANCER STAGE   0, DESTABILIZATION/GATE   1, MUTATION TYPE   1)= 0.00000000000000E+00
 GROWTH   (CANCER STAGE   1, DESTABILIZATION/GATE   1, MUTATION TYPE   1)= 0.00000000000000E+00
 GROWTH   (CANCER STAGE   2, DESTABILIZATION/GATE   1, MUTATION TYPE   1)= 0.00000000000000E+00
 GROWTH   (CANCER STAGE   3, DESTABILIZATION/GATE   1, MUTATION TYPE   1)= 0.00000000000000E+00
 DEATH    (CANCER STAGE   0, DESTABILIZATION/GATE   1, MUTATION TYPE   1)= 0.00000000000000E+00
 DEATH    (CANCER STAGE   1, DESTABILIZATION/GATE   1, MUTATION TYPE   1)= 0.00000000000000E+00
 DEATH    (CANCER STAGE   2, DESTABILIZATION/GATE   1, MUTATION TYPE   1)= 0.00000000000000E+00
 DEATH    (CANCER STAGE   3, DESTABILIZATION/GATE   1, MUTATION TYPE   1)= 0.00000000000000E+00
 MUTATION (CANCER STAGE   0, DESTABILIZATION/GATE   1, MUTATION TYPE   1)= 6.25000312518181E-08
 MUTATION (CANCER STAGE   1, DESTABILIZATION/GATE   1, MUTATION TYPE   1)= 6.25000312518181E-08
 MUTATION (CANCER STAGE   2, DESTABILIZATION/GATE   1, MUTATION TYPE   1)= 6.25000312518181E-08
 MUTATION (CANCER STAGE   3, DESTABILIZATION/GATE   1, MUTATION TYPE   1)= 6.25000312518181E-08
 AGE INTERVAL: 0.00000000000000E+00-
 -----------------------------------
 AGE INTERVAL: 7.28280000000000E-01-
 -----------------------------------
 AGE INTERVAL: 2.66666666666667E+01-
 -----------------------------------
 AGE 8.00000000000000E+01 INTEGRATED HAZARD 6.45101877415700E-22 HAZARD 3.11165757286541E-20 OK      10 BAD       0 FAIL       0
 CLOCK TIME USED 4.49000000022352E-01 SECONDS
 CPU TIME USED 3.12002000000000E-02 SECONDS
 MINIMISATION ROUTINE FITTERMVKMULTGATESTOCHHAZ REVISED BY M P LITTLE 11 MARCH 2009
 GESTATION LENGTH   0.7283
 CONVERGENCE CRITERION 1.0000E-15 NUMBER OF INTEGRATION STEPS   100
 MINIMUM STEP LENGTH 1.0000E-25 INTEGRATOR SCALING "SMALL AMOUNT" 1.0000E-40
 INTEGRATOR SCALING THRESHOLD 1.0000E+00
 INTEGRATOR TYPE: BULIRSCH-STOER STIFF           
 MODEL  1 SCALING COEFFICIENT 1.00000000000000E+00
 =================================================
 Y(I,J) IN HAZARD THAT ARE SET TO ZERO
 -------------------------------------
 DESTABILIZATION/GATE LEVEL =    0 DESTABILIZATION TYPE =    1
 DESTABILIZATION/GATE LEVEL =    1 DESTABILIZATION TYPE =    1
 AGE INTERVAL: 0.00000000000000E+00-
 -----------------------------------
 GROWTH   (CANCER STAGE   0, DESTABILIZATION/GATE   0, MUTATION TYPE   1)= 2.09387021095167E+01
 GROWTH   (CANCER STAGE   1, DESTABILIZATION/GATE   0, MUTATION TYPE   1)= 0.00000000000000E+00
 GROWTH   (CANCER STAGE   2, DESTABILIZATION/GATE   0, MUTATION TYPE   1)= 0.00000000000000E+00
 GROWTH   (CANCER STAGE   3, DESTABILIZATION/GATE   0, MUTATION TYPE   1)= 0.00000000000000E+00
 DEATH    (CANCER STAGE   0, DESTABILIZATION/GATE   0, MUTATION TYPE   1)= 0.00000000000000E+00
 DEATH    (CANCER STAGE   1, DESTABILIZATION/GATE   0, MUTATION TYPE   1)= 0.00000000000000E+00
 DEATH    (CANCER STAGE   2, DESTABILIZATION/GATE   0, MUTATION TYPE   1)= 0.00000000000000E+00
 DEATH    (CANCER STAGE   3, DESTABILIZATION/GATE   0, MUTATION TYPE   1)= 0.00000000000000E+00
 MUTATION (CANCER STAGE   0, DESTABILIZATION/GATE   0, MUTATION TYPE   1)= 6.25000006265475E-10
 MUTATION (CANCER STAGE   1, DESTABILIZATION/GATE   0, MUTATION TYPE   1)= 6.25000006265475E-10
 MUTATION (CANCER STAGE   2, DESTABILIZATION/GATE   0, MUTATION TYPE   1)= 6.25000006265475E-10
 MUTATION (CANCER STAGE   3, DESTABILIZATION/GATE   0, MUTATION TYPE   1)= 6.25000006265475E-10
 GATE-PASS(CANCER STAGE   0, DESTABILIZATION/GATE   0, MUTATION TYPE   1)= 9.33258454012766E-03
 GATE-PASS(CANCER STAGE   1, DESTABILIZATION/GATE   0, MUTATION TYPE   1)= 9.33258454012766E-03
 GATE-PASS(CANCER STAGE   2, DESTABILIZATION/GATE   0, MUTATION TYPE   1)= 9.33258454012766E-03
 GATE-PASS(CANCER STAGE   3, DESTABILIZATION/GATE   0, MUTATION TYPE   1)= 9.33258454012766E-03
 GROWTH   (CANCER STAGE   0, DESTABILIZATION/GATE   1, MUTATION TYPE   1)= 2.19387021095167E+01
 GROWTH   (CANCER STAGE   1, DESTABILIZATION/GATE   1, MUTATION TYPE   1)= 0.00000000000000E+00
 GROWTH   (CANCER STAGE   2, DESTABILIZATION/GATE   1, MUTATION TYPE   1)= 0.00000000000000E+00
 GROWTH   (CANCER STAGE   3, DESTABILIZATION/GATE   1, MUTATION TYPE   1)= 0.00000000000000E+00
 DEATH    (CANCER STAGE   0, DESTABILIZATION/GATE   1, MUTATION TYPE   1)= 0.00000000000000E+00
 DEATH    (CANCER STAGE   1, DESTABILIZATION/GATE   1, MUTATION TYPE   1)= 0.00000000000000E+00
 DEATH    (CANCER STAGE   2, DESTABILIZATION/GATE   1, MUTATION TYPE   1)= 0.00000000000000E+00
 DEATH    (CANCER STAGE   3, DESTABILIZATION/GATE   1, MUTATION TYPE   1)= 0.00000000000000E+00
 MUTATION (CANCER STAGE   0, DESTABILIZATION/GATE   1, MUTATION TYPE   1)= 6.25000312518181E-08
 MUTATION (CANCER STAGE   1, DESTABILIZATION/GATE   1, MUTATION TYPE   1)= 6.25000312518181E-08
 MUTATION (CANCER STAGE   2, DESTABILIZATION/GATE   1, MUTATION TYPE   1)= 6.25000312518181E-08
 MUTATION (CANCER STAGE   3, DESTABILIZATION/GATE   1, MUTATION TYPE   1)= 6.25000312518181E-08
 AGE INTERVAL: 7.28280000000000E-01-
 -----------------------------------
 GROWTH   (CANCER STAGE   0, DESTABILIZATION/GATE   0, MUTATION TYPE   1)= 0.00000000000000E+00
 GROWTH   (CANCER STAGE   1, DESTABILIZATION/GATE   0, MUTATION TYPE   1)= 0.00000000000000E+00
 GROWTH   (CANCER STAGE   2, DESTABILIZATION/GATE   0, MUTATION TYPE   1)= 0.00000000000000E+00
 GROWTH   (CANCER STAGE   3, DESTABILIZATION/GATE   0, MUTATION TYPE   1)= 0.00000000000000E+00
 DEATH    (CANCER STAGE   0, DESTABILIZATION/GATE   0, MUTATION TYPE   1)= 0.00000000000000E+00
 DEATH    (CANCER STAGE   1, DESTABILIZATION/GATE   0, MUTATION TYPE   1)= 0.00000000000000E+00
 DEATH    (CANCER STAGE   2, DESTABILIZATION/GATE   0, MUTATION TYPE   1)= 0.00000000000000E+00
 DEATH    (CANCER STAGE   3, DESTABILIZATION/GATE   0, MUTATION TYPE   1)= 0.00000000000000E+00
 MUTATION (CANCER STAGE   0, DESTABILIZATION/GATE   0, MUTATION TYPE   1)= 6.25000006265475E-10
 MUTATION (CANCER STAGE   1, DESTABILIZATION/GATE   0, MUTATION TYPE   1)= 6.25000006265475E-10
 MUTATION (CANCER STAGE   2, DESTABILIZATION/GATE   0, MUTATION TYPE   1)= 6.25000006265475E-10
 MUTATION (CANCER STAGE   3, DESTABILIZATION/GATE   0, MUTATION TYPE   1)= 6.25000006265475E-10
 GATE-PASS(CANCER STAGE   0, DESTABILIZATION/GATE   0, MUTATION TYPE   1)= 9.33258454012766E-03
 GATE-PASS(CANCER STAGE   1, DESTABILIZATION/GATE   0, MUTATION TYPE   1)= 9.33258454012766E-03
 GATE-PASS(CANCER STAGE   2, DESTABILIZATION/GATE   0, MUTATION TYPE   1)= 9.33258454012766E-03
 GATE-PASS(CANCER STAGE   3, DESTABILIZATION/GATE   0, MUTATION TYPE   1)= 9.33258454012766E-03
 GROWTH   (CANCER STAGE   0, DESTABILIZATION/GATE   1, MUTATION TYPE   1)= 0.00000000000000E+00
 GROWTH   (CANCER STAGE   1, DESTABILIZATION/GATE   1, MUTATION TYPE   1)= 0.00000000000000E+00
 GROWTH   (CANCER STAGE   2, DESTABILIZATION/GATE   1, MUTATION TYPE   1)= 0.00000000000000E+00
 GROWTH   (CANCER STAGE   3, DESTABILIZATION/GATE   1, MUTATION TYPE   1)= 0.00000000000000E+00
 DEATH    (CANCER STAGE   0, DESTABILIZATION/GATE   1, MUTATION TYPE   1)= 0.00000000000000E+00
 DEATH    (CANCER STAGE   1, DESTABILIZATION/GATE   1, MUTATION TYPE   1)= 0.00000000000000E+00
 DEATH    (CANCER STAGE   2, DESTABILIZATION/GATE   1, MUTATION TYPE   1)= 0.00000000000000E+00
 DEATH    (CANCER STAGE   3, DESTABILIZATION/GATE   1, MUTATION TYPE   1)= 0.00000000000000E+00
 MUTATION (CANCER STAGE   0, DESTABILIZATION/GATE   1, MUTATION TYPE   1)= 6.25000312518181E-08
 MUTATION (CANCER STAGE   1, DESTABILIZATION/GATE   1, MUTATION TYPE   1)= 6.25000312518181E-08
 MUTATION (CANCER STAGE   2, DESTABILIZATION/GATE   1, MUTATION TYPE   1)= 6.25000312518181E-08
 MUTATION (CANCER STAGE   3, DESTABILIZATION/GATE   1, MUTATION TYPE   1)= 6.25000312518181E-08
 AGE INTERVAL: 2.66666666666667E+01-
 -----------------------------------
 GROWTH   (CANCER STAGE   0, DESTABILIZATION/GATE   0, MUTATION TYPE   1)= 0.00000000000000E+00
 GROWTH   (CANCER STAGE   1, DESTABILIZATION/GATE   0, MUTATION TYPE   1)= 0.00000000000000E+00
 GROWTH   (CANCER STAGE   2, DESTABILIZATION/GATE   0, MUTATION TYPE   1)= 0.00000000000000E+00
 GROWTH   (CANCER STAGE   3, DESTABILIZATION/GATE   0, MUTATION TYPE   1)= 0.00000000000000E+00
 DEATH    (CANCER STAGE   0, DESTABILIZATION/GATE   0, MUTATION TYPE   1)= 0.00000000000000E+00
 DEATH    (CANCER STAGE   1, DESTABILIZATION/GATE   0, MUTATION TYPE   1)= 0.00000000000000E+00
 DEATH    (CANCER STAGE   2, DESTABILIZATION/GATE   0, MUTATION TYPE   1)= 0.00000000000000E+00
 DEATH    (CANCER STAGE   3, DESTABILIZATION/GATE   0, MUTATION TYPE   1)= 0.00000000000000E+00
 MUTATION (CANCER STAGE   0, DESTABILIZATION/GATE   0, MUTATION TYPE   1)= 6.25000006265475E-10
 MUTATION (CANCER STAGE   1, DESTABILIZATION/GATE   0, MUTATION TYPE   1)= 6.25000006265475E-10
 MUTATION (CANCER STAGE   2, DESTABILIZATION/GATE   0, MUTATION TYPE   1)= 6.25000006265475E-10
 MUTATION (CANCER STAGE   3, DESTABILIZATION/GATE   0, MUTATION TYPE   1)= 6.25000006265475E-10
 GATE-PASS(CANCER STAGE   0, DESTABILIZATION/GATE   0, MUTATION TYPE   1)= 9.33258454012766E-03
 GATE-PASS(CANCER STAGE   1, DESTABILIZATION/GATE   0, MUTATION TYPE   1)= 9.33258454012766E-03
 GATE-PASS(CANCER STAGE   2, DESTABILIZATION/GATE   0, MUTATION TYPE   1)= 9.33258454012766E-03
 GATE-PASS(CANCER STAGE   3, DESTABILIZATION/GATE   0, MUTATION TYPE   1)= 9.33258454012766E-03
 GROWTH   (CANCER STAGE   0, DESTABILIZATION/GATE   1, MUTATION TYPE   1)= 0.00000000000000E+00
 GROWTH   (CANCER STAGE   1, DESTABILIZATION/GATE   1, MUTATION TYPE   1)= 0.00000000000000E+00
 GROWTH   (CANCER STAGE   2, DESTABILIZATION/GATE   1, MUTATION TYPE   1)= 0.00000000000000E+00
 GROWTH   (CANCER STAGE   3, DESTABILIZATION/GATE   1, MUTATION TYPE   1)= 0.00000000000000E+00
 DEATH    (CANCER STAGE   0, DESTABILIZATION/GATE   1, MUTATION TYPE   1)= 0.00000000000000E+00
 DEATH    (CANCER STAGE   1, DESTABILIZATION/GATE   1, MUTATION TYPE   1)= 0.00000000000000E+00
 DEATH    (CANCER STAGE   2, DESTABILIZATION/GATE   1, MUTATION TYPE   1)= 0.00000000000000E+00
 DEATH    (CANCER STAGE   3, DESTABILIZATION/GATE   1, MUTATION TYPE   1)= 0.00000000000000E+00
 MUTATION (CANCER STAGE   0, DESTABILIZATION/GATE   1, MUTATION TYPE   1)= 7.50000450021927E-08
 MUTATION (CANCER STAGE   1, DESTABILIZATION/GATE   1, MUTATION TYPE   1)= 7.50000450021927E-08
 MUTATION (CANCER STAGE   2, DESTABILIZATION/GATE   1, MUTATION TYPE   1)= 7.50000450021927E-08
 MUTATION (CANCER STAGE   3, DESTABILIZATION/GATE   1, MUTATION TYPE   1)= 7.50000450021927E-08
 AGE INTERVAL: 0.00000000000000E+00-
 -----------------------------------
 AGE INTERVAL: 7.28280000000000E-01-
 -----------------------------------
 AGE INTERVAL: 2.66666666666667E+01-
 -----------------------------------
 AGE 8.00000000000000E+01 INTEGRATED HAZARD 8.30702619315442E-22 HAZARD 5.93734266604286E-20 OK      10 BAD       0 FAIL       0
 CLOCK TIME USED 4.69999999972060E-01 SECONDS
 CPU TIME USED 3.12002000000000E-02 SECONDS
 MINIMISATION ROUTINE FITTERMVKMULTGATESTOCHHAZ REVISED BY M P LITTLE 11 MARCH 2009
 GESTATION LENGTH   0.7283
 CONVERGENCE CRITERION 1.0000E-15 NUMBER OF INTEGRATION STEPS   100
 MINIMUM STEP LENGTH 1.0000E-25 INTEGRATOR SCALING "SMALL AMOUNT" 1.0000E-40
 INTEGRATOR SCALING THRESHOLD 1.0000E+00
 INTEGRATOR TYPE: BULIRSCH-STOER STIFF           
 MODEL  1 SCALING COEFFICIENT 1.00000000000000E+00
 =================================================
 Y(I,J) IN HAZARD THAT ARE SET TO ZERO
 -------------------------------------
 DESTABILIZATION/GATE LEVEL =    0 DESTABILIZATION TYPE =    1
 DESTABILIZATION/GATE LEVEL =    1 DESTABILIZATION TYPE =    1
 AGE INTERVAL: 0.00000000000000E+00-
 -----------------------------------
 GROWTH   (CANCER STAGE   0, DESTABILIZATION/GATE   0, MUTATION TYPE   1)= 2.09387021095167E+01
 GROWTH   (CANCER STAGE   1, DESTABILIZATION/GATE   0, MUTATION TYPE   1)= 0.00000000000000E+00
 GROWTH   (CANCER STAGE   2, DESTABILIZATION/GATE   0, MUTATION TYPE   1)= 0.00000000000000E+00
 GROWTH   (CANCER STAGE   3, DESTABILIZATION/GATE   0, MUTATION TYPE   1)= 0.00000000000000E+00
 DEATH    (CANCER STAGE   0, DESTABILIZATION/GATE   0, MUTATION TYPE   1)= 0.00000000000000E+00
 DEATH    (CANCER STAGE   1, DESTABILIZATION/GATE   0, MUTATION TYPE   1)= 0.00000000000000E+00
 DEATH    (CANCER STAGE   2, DESTABILIZATION/GATE   0, MUTATION TYPE   1)= 0.00000000000000E+00
 DEATH    (CANCER STAGE   3, DESTABILIZATION/GATE   0, MUTATION TYPE   1)= 0.00000000000000E+00
 MUTATION (CANCER STAGE   0, DESTABILIZATION/GATE   0, MUTATION TYPE   1)= 6.25000006265475E-10
 MUTATION (CANCER STAGE   1, DESTABILIZATION/GATE   0, MUTATION TYPE   1)= 6.25000006265475E-10
 MUTATION (CANCER STAGE   2, DESTABILIZATION/GATE   0, MUTATION TYPE   1)= 6.25000006265475E-10
 MUTATION (CANCER STAGE   3, DESTABILIZATION/GATE   0, MUTATION TYPE   1)= 6.25000006265475E-10
 GATE-PASS(CANCER STAGE   0, DESTABILIZATION/GATE   0, MUTATION TYPE   1)= 9.33258454012766E-03
 GATE-PASS(CANCER STAGE   1, DESTABILIZATION/GATE   0, MUTATION TYPE   1)= 9.33258454012766E-03
 GATE-PASS(CANCER STAGE   2, DESTABILIZATION/GATE   0, MUTATION TYPE   1)= 9.33258454012766E-03
 GATE-PASS(CANCER STAGE   3, DESTABILIZATION/GATE   0, MUTATION TYPE   1)= 9.33258454012766E-03
 GROWTH   (CANCER STAGE   0, DESTABILIZATION/GATE   1, MUTATION TYPE   1)= 2.19387021095167E+01
 GROWTH   (CANCER STAGE   1, DESTABILIZATION/GATE   1, MUTATION TYPE   1)= 0.00000000000000E+00
 GROWTH   (CANCER STAGE   2, DESTABILIZATION/GATE   1, MUTATION TYPE   1)= 0.00000000000000E+00
 GROWTH   (CANCER STAGE   3, DESTABILIZATION/GATE   1, MUTATION TYPE   1)= 0.00000000000000E+00
 DEATH    (CANCER STAGE   0, DESTABILIZATION/GATE   1, MUTATION TYPE   1)= 0.00000000000000E+00
 DEATH    (CANCER STAGE   1, DESTABILIZATION/GATE   1, MUTATION TYPE   1)= 0.00000000000000E+00
 DEATH    (CANCER STAGE   2, DESTABILIZATION/GATE   1, MUTATION TYPE   1)= 0.00000000000000E+00
 DEATH    (CANCER STAGE   3, DESTABILIZATION/GATE   1, MUTATION TYPE   1)= 0.00000000000000E+00
 MUTATION (CANCER STAGE   0, DESTABILIZATION/GATE   1, MUTATION TYPE   1)= 6.25000312518181E-08
 MUTATION (CANCER STAGE   1, DESTABILIZATION/GATE   1, MUTATION TYPE   1)= 6.25000312518181E-08
 MUTATION (CANCER STAGE   2, DESTABILIZATION/GATE   1, MUTATION TYPE   1)= 6.25000312518181E-08
 MUTATION (CANCER STAGE   3, DESTABILIZATION/GATE   1, MUTATION TYPE   1)= 6.25000312518181E-08
 AGE INTERVAL: 7.28280000000000E-01-
 -----------------------------------
 GROWTH   (CANCER STAGE   0, DESTABILIZATION/GATE   0, MUTATION TYPE   1)= 0.00000000000000E+00
 GROWTH   (CANCER STAGE   1, DESTABILIZATION/GATE   0, MUTATION TYPE   1)= 0.00000000000000E+00
 GROWTH   (CANCER STAGE   2, DESTABILIZATION/GATE   0, MUTATION TYPE   1)= 0.00000000000000E+00
 GROWTH   (CANCER STAGE   3, DESTABILIZATION/GATE   0, MUTATION TYPE   1)= 0.00000000000000E+00
 DEATH    (CANCER STAGE   0, DESTABILIZATION/GATE   0, MUTATION TYPE   1)= 0.00000000000000E+00
 DEATH    (CANCER STAGE   1, DESTABILIZATION/GATE   0, MUTATION TYPE   1)= 0.00000000000000E+00
 DEATH    (CANCER STAGE   2, DESTABILIZATION/GATE   0, MUTATION TYPE   1)= 0.00000000000000E+00
 DEATH    (CANCER STAGE   3, DESTABILIZATION/GATE   0, MUTATION TYPE   1)= 0.00000000000000E+00
 MUTATION (CANCER STAGE   0, DESTABILIZATION/GATE   0, MUTATION TYPE   1)= 6.25000006265475E-10
 MUTATION (CANCER STAGE   1, DESTABILIZATION/GATE   0, MUTATION TYPE   1)= 6.25000006265475E-10
 MUTATION (CANCER STAGE   2, DESTABILIZATION/GATE   0, MUTATION TYPE   1)= 6.25000006265475E-10
 MUTATION (CANCER STAGE   3, DESTABILIZATION/GATE   0, MUTATION TYPE   1)= 6.25000006265475E-10
 GATE-PASS(CANCER STAGE   0, DESTABILIZATION/GATE   0, MUTATION TYPE   1)= 9.33258454012766E-03
 GATE-PASS(CANCER STAGE   1, DESTABILIZATION/GATE   0, MUTATION TYPE   1)= 9.33258454012766E-03
 GATE-PASS(CANCER STAGE   2, DESTABILIZATION/GATE   0, MUTATION TYPE   1)= 9.33258454012766E-03
 GATE-PASS(CANCER STAGE   3, DESTABILIZATION/GATE   0, MUTATION TYPE   1)= 9.33258454012766E-03
 GROWTH   (CANCER STAGE   0, DESTABILIZATION/GATE   1, MUTATION TYPE   1)= 0.00000000000000E+00
 GROWTH   (CANCER STAGE   1, DESTABILIZATION/GATE   1, MUTATION TYPE   1)= 0.00000000000000E+00
 GROWTH   (CANCER STAGE   2, DESTABILIZATION/GATE   1, MUTATION TYPE   1)= 0.00000000000000E+00
 GROWTH   (CANCER STAGE   3, DESTABILIZATION/GATE   1, MUTATION TYPE   1)= 0.00000000000000E+00
 DEATH    (CANCER STAGE   0, DESTABILIZATION/GATE   1, MUTATION TYPE   1)= 0.00000000000000E+00
 DEATH    (CANCER STAGE   1, DESTABILIZATION/GATE   1, MUTATION TYPE   1)= 0.00000000000000E+00
 DEATH    (CANCER STAGE   2, DESTABILIZATION/GATE   1, MUTATION TYPE   1)= 0.00000000000000E+00
 DEATH    (CANCER STAGE   3, DESTABILIZATION/GATE   1, MUTATION TYPE   1)= 0.00000000000000E+00
 MUTATION (CANCER STAGE   0, DESTABILIZATION/GATE   1, MUTATION TYPE   1)= 6.25000312518181E-08
 MUTATION (CANCER STAGE   1, DESTABILIZATION/GATE   1, MUTATION TYPE   1)= 6.25000312518181E-08
 MUTATION (CANCER STAGE   2, DESTABILIZATION/GATE   1, MUTATION TYPE   1)= 6.25000312518181E-08
 MUTATION (CANCER STAGE   3, DESTABILIZATION/GATE   1, MUTATION TYPE   1)= 6.25000312518181E-08
 AGE INTERVAL: 2.66666666666667E+01-
 -----------------------------------
 GROWTH   (CANCER STAGE   0, DESTABILIZATION/GATE   0, MUTATION TYPE   1)= 0.00000000000000E+00
 GROWTH   (CANCER STAGE   1, DESTABILIZATION/GATE   0, MUTATION TYPE   1)= 0.00000000000000E+00
 GROWTH   (CANCER STAGE   2, DESTABILIZATION/GATE   0, MUTATION TYPE   1)= 0.00000000000000E+00
 GROWTH   (CANCER STAGE   3, DESTABILIZATION/GATE   0, MUTATION TYPE   1)= 0.00000000000000E+00
 DEATH    (CANCER STAGE   0, DESTABILIZATION/GATE   0, MUTATION TYPE   1)= 0.00000000000000E+00
 DEATH    (CANCER STAGE   1, DESTABILIZATION/GATE   0, MUTATION TYPE   1)= 0.00000000000000E+00
 DEATH    (CANCER STAGE   2, DESTABILIZATION/GATE   0, MUTATION TYPE   1)= 0.00000000000000E+00
 DEATH    (CANCER STAGE   3, DESTABILIZATION/GATE   0, MUTATION TYPE   1)= 0.00000000000000E+00
 MUTATION (CANCER STAGE   0, DESTABILIZATION/GATE   0, MUTATION TYPE   1)= 6.25000006265475E-10
 MUTATION (CANCER STAGE   1, DESTABILIZATION/GATE   0, MUTATION TYPE   1)= 6.25000006265475E-10
 MUTATION (CANCER STAGE   2, DESTABILIZATION/GATE   0, MUTATION TYPE   1)= 6.25000006265475E-10
 MUTATION (CANCER STAGE   3, DESTABILIZATION/GATE   0, MUTATION TYPE   1)= 6.25000006265475E-10
 GATE-PASS(CANCER STAGE   0, DESTABILIZATION/GATE   0, MUTATION TYPE   1)= 9.33258454012766E-03
 GATE-PASS(CANCER STAGE   1, DESTABILIZATION/GATE   0, MUTATION TYPE   1)= 9.33258454012766E-03
 GATE-PASS(CANCER STAGE   2, DESTABILIZATION/GATE   0, MUTATION TYPE   1)= 9.33258454012766E-03
 GATE-PASS(CANCER STAGE   3, DESTABILIZATION/GATE   0, MUTATION TYPE   1)= 9.33258454012766E-03
 GROWTH   (CANCER STAGE   0, DESTABILIZATION/GATE   1, MUTATION TYPE   1)= 0.00000000000000E+00
 GROWTH   (CANCER STAGE   1, DESTABILIZATION/GATE   1, MUTATION TYPE   1)= 0.00000000000000E+00
 GROWTH   (CANCER STAGE   2, DESTABILIZATION/GATE   1, MUTATION TYPE   1)= 0.00000000000000E+00
 GROWTH   (CANCER STAGE   3, DESTABILIZATION/GATE   1, MUTATION TYPE   1)= 0.00000000000000E+00
 DEATH    (CANCER STAGE   0, DESTABILIZATION/GATE   1, MUTATION TYPE   1)= 0.00000000000000E+00
 DEATH    (CANCER STAGE   1, DESTABILIZATION/GATE   1, MUTATION TYPE   1)= 0.00000000000000E+00
 DEATH    (CANCER STAGE   2, DESTABILIZATION/GATE   1, MUTATION TYPE   1)= 0.00000000000000E+00
 DEATH    (CANCER STAGE   3, DESTABILIZATION/GATE   1, MUTATION TYPE   1)= 0.00000000000000E+00
 MUTATION (CANCER STAGE   0, DESTABILIZATION/GATE   1, MUTATION TYPE   1)= 9.37500703117967E-08
 MUTATION (CANCER STAGE   1, DESTABILIZATION/GATE   1, MUTATION TYPE   1)= 9.37500703117967E-08
 MUTATION (CANCER STAGE   2, DESTABILIZATION/GATE   1, MUTATION TYPE   1)= 9.37500703117967E-08
 MUTATION (CANCER STAGE   3, DESTABILIZATION/GATE   1, MUTATION TYPE   1)= 9.37500703117967E-08
 AGE INTERVAL: 0.00000000000000E+00-
 -----------------------------------
 AGE INTERVAL: 7.28280000000000E-01-
 -----------------------------------
 AGE INTERVAL: 2.66666666666667E+01-
 -----------------------------------
 AGE 8.00000000000000E+01 INTEGRATED HAZARD 1.15305931823294E-21 HAZARD 1.33386280381285E-19 OK      10 BAD       0 FAIL       0
 CLOCK TIME USED 4.31000000098720E-01 SECONDS
 CPU TIME USED 3.12002000000000E-02 SECONDS
 MINIMISATION ROUTINE FITTERMVKMULTGATESTOCHHAZ REVISED BY M P LITTLE 11 MARCH 2009
 GESTATION LENGTH   0.7283
 CONVERGENCE CRITERION 1.0000E-15 NUMBER OF INTEGRATION STEPS   100
 MINIMUM STEP LENGTH 1.0000E-25 INTEGRATOR SCALING "SMALL AMOUNT" 1.0000E-40
 INTEGRATOR SCALING THRESHOLD 1.0000E+00
 INTEGRATOR TYPE: BULIRSCH-STOER STIFF           
 MODEL  1 SCALING COEFFICIENT 1.00000000000000E+00
 =================================================
 Y(I,J) IN HAZARD THAT ARE SET TO ZERO
 -------------------------------------
 DESTABILIZATION/GATE LEVEL =    0 DESTABILIZATION TYPE =    1
 DESTABILIZATION/GATE LEVEL =    1 DESTABILIZATION TYPE =    1
 AGE INTERVAL: 0.00000000000000E+00-
 -----------------------------------
 GROWTH   (CANCER STAGE   0, DESTABILIZATION/GATE   0, MUTATION TYPE   1)= 2.09387021095167E+01
 GROWTH   (CANCER STAGE   1, DESTABILIZATION/GATE   0, MUTATION TYPE   1)= 0.00000000000000E+00
 GROWTH   (CANCER STAGE   2, DESTABILIZATION/GATE   0, MUTATION TYPE   1)= 0.00000000000000E+00
 GROWTH   (CANCER STAGE   3, DESTABILIZATION/GATE   0, MUTATION TYPE   1)= 0.00000000000000E+00
 DEATH    (CANCER STAGE   0, DESTABILIZATION/GATE   0, MUTATION TYPE   1)= 0.00000000000000E+00
 DEATH    (CANCER STAGE   1, DESTABILIZATION/GATE   0, MUTATION TYPE   1)= 0.00000000000000E+00
 DEATH    (CANCER STAGE   2, DESTABILIZATION/GATE   0, MUTATION TYPE   1)= 0.00000000000000E+00
 DEATH    (CANCER STAGE   3, DESTABILIZATION/GATE   0, MUTATION TYPE   1)= 0.00000000000000E+00
 MUTATION (CANCER STAGE   0, DESTABILIZATION/GATE   0, MUTATION TYPE   1)= 6.25000006265475E-10
 MUTATION (CANCER STAGE   1, DESTABILIZATION/GATE   0, MUTATION TYPE   1)= 6.25000006265475E-10
 MUTATION (CANCER STAGE   2, DESTABILIZATION/GATE   0, MUTATION TYPE   1)= 6.25000006265475E-10
 MUTATION (CANCER STAGE   3, DESTABILIZATION/GATE   0, MUTATION TYPE   1)= 6.25000006265475E-10
 GATE-PASS(CANCER STAGE   0, DESTABILIZATION/GATE   0, MUTATION TYPE   1)= 9.33258454012766E-03
 GATE-PASS(CANCER STAGE   1, DESTABILIZATION/GATE   0, MUTATION TYPE   1)= 9.33258454012766E-03
 GATE-PASS(CANCER STAGE   2, DESTABILIZATION/GATE   0, MUTATION TYPE   1)= 9.33258454012766E-03
 GATE-PASS(CANCER STAGE   3, DESTABILIZATION/GATE   0, MUTATION TYPE   1)= 9.33258454012766E-03
 GROWTH   (CANCER STAGE   0, DESTABILIZATION/GATE   1, MUTATION TYPE   1)= 2.19387021095167E+01
 GROWTH   (CANCER STAGE   1, DESTABILIZATION/GATE   1, MUTATION TYPE   1)= 0.00000000000000E+00
 GROWTH   (CANCER STAGE   2, DESTABILIZATION/GATE   1, MUTATION TYPE   1)= 0.00000000000000E+00
 GROWTH   (CANCER STAGE   3, DESTABILIZATION/GATE   1, MUTATION TYPE   1)= 0.00000000000000E+00
 DEATH    (CANCER STAGE   0, DESTABILIZATION/GATE   1, MUTATION TYPE   1)= 0.00000000000000E+00
 DEATH    (CANCER STAGE   1, DESTABILIZATION/GATE   1, MUTATION TYPE   1)= 0.00000000000000E+00
 DEATH    (CANCER STAGE   2, DESTABILIZATION/GATE   1, MUTATION TYPE   1)= 0.00000000000000E+00
 DEATH    (CANCER STAGE   3, DESTABILIZATION/GATE   1, MUTATION TYPE   1)= 0.00000000000000E+00
 MUTATION (CANCER STAGE   0, DESTABILIZATION/GATE   1, MUTATION TYPE   1)= 6.25000312518181E-08
 MUTATION (CANCER STAGE   1, DESTABILIZATION/GATE   1, MUTATION TYPE   1)= 6.25000312518181E-08
 MUTATION (CANCER STAGE   2, DESTABILIZATION/GATE   1, MUTATION TYPE   1)= 6.25000312518181E-08
 MUTATION (CANCER STAGE   3, DESTABILIZATION/GATE   1, MUTATION TYPE   1)= 6.25000312518181E-08
 AGE INTERVAL: 7.28280000000000E-01-
 -----------------------------------
 GROWTH   (CANCER STAGE   0, DESTABILIZATION/GATE   0, MUTATION TYPE   1)= 0.00000000000000E+00
 GROWTH   (CANCER STAGE   1, DESTABILIZATION/GATE   0, MUTATION TYPE   1)= 0.00000000000000E+00
 GROWTH   (CANCER STAGE   2, DESTABILIZATION/GATE   0, MUTATION TYPE   1)= 0.00000000000000E+00
 GROWTH   (CANCER STAGE   3, DESTABILIZATION/GATE   0, MUTATION TYPE   1)= 0.00000000000000E+00
 DEATH    (CANCER STAGE   0, DESTABILIZATION/GATE   0, MUTATION TYPE   1)= 0.00000000000000E+00
 DEATH    (CANCER STAGE   1, DESTABILIZATION/GATE   0, MUTATION TYPE   1)= 0.00000000000000E+00
 DEATH    (CANCER STAGE   2, DESTABILIZATION/GATE   0, MUTATION TYPE   1)= 0.00000000000000E+00
 DEATH    (CANCER STAGE   3, DESTABILIZATION/GATE   0, MUTATION TYPE   1)= 0.00000000000000E+00
 MUTATION (CANCER STAGE   0, DESTABILIZATION/GATE   0, MUTATION TYPE   1)= 6.25000006265475E-10
 MUTATION (CANCER STAGE   1, DESTABILIZATION/GATE   0, MUTATION TYPE   1)= 6.25000006265475E-10
 MUTATION (CANCER STAGE   2, DESTABILIZATION/GATE   0, MUTATION TYPE   1)= 6.25000006265475E-10
 MUTATION (CANCER STAGE   3, DESTABILIZATION/GATE   0, MUTATION TYPE   1)= 6.25000006265475E-10
 GATE-PASS(CANCER STAGE   0, DESTABILIZATION/GATE   0, MUTATION TYPE   1)= 9.33258454012766E-03
 GATE-PASS(CANCER STAGE   1, DESTABILIZATION/GATE   0, MUTATION TYPE   1)= 9.33258454012766E-03
 GATE-PASS(CANCER STAGE   2, DESTABILIZATION/GATE   0, MUTATION TYPE   1)= 9.33258454012766E-03
 GATE-PASS(CANCER STAGE   3, DESTABILIZATION/GATE   0, MUTATION TYPE   1)= 9.33258454012766E-03
 GROWTH   (CANCER STAGE   0, DESTABILIZATION/GATE   1, MUTATION TYPE   1)= 0.00000000000000E+00
 GROWTH   (CANCER STAGE   1, DESTABILIZATION/GATE   1, MUTATION TYPE   1)= 0.00000000000000E+00
 GROWTH   (CANCER STAGE   2, DESTABILIZATION/GATE   1, MUTATION TYPE   1)= 0.00000000000000E+00
 GROWTH   (CANCER STAGE   3, DESTABILIZATION/GATE   1, MUTATION TYPE   1)= 0.00000000000000E+00
 DEATH    (CANCER STAGE   0, DESTABILIZATION/GATE   1, MUTATION TYPE   1)= 0.00000000000000E+00
 DEATH    (CANCER STAGE   1, DESTABILIZATION/GATE   1, MUTATION TYPE   1)= 0.00000000000000E+00
 DEATH    (CANCER STAGE   2, DESTABILIZATION/GATE   1, MUTATION TYPE   1)= 0.00000000000000E+00
 DEATH    (CANCER STAGE   3, DESTABILIZATION/GATE   1, MUTATION TYPE   1)= 0.00000000000000E+00
 MUTATION (CANCER STAGE   0, DESTABILIZATION/GATE   1, MUTATION TYPE   1)= 6.25000312518181E-08
 MUTATION (CANCER STAGE   1, DESTABILIZATION/GATE   1, MUTATION TYPE   1)= 6.25000312518181E-08
 MUTATION (CANCER STAGE   2, DESTABILIZATION/GATE   1, MUTATION TYPE   1)= 6.25000312518181E-08
 MUTATION (CANCER STAGE   3, DESTABILIZATION/GATE   1, MUTATION TYPE   1)= 6.25000312518181E-08
 AGE INTERVAL: 2.66666666666667E+01-
 -----------------------------------
 GROWTH   (CANCER STAGE   0, DESTABILIZATION/GATE   0, MUTATION TYPE   1)= 0.00000000000000E+00
 GROWTH   (CANCER STAGE   1, DESTABILIZATION/GATE   0, MUTATION TYPE   1)= 0.00000000000000E+00
 GROWTH   (CANCER STAGE   2, DESTABILIZATION/GATE   0, MUTATION TYPE   1)= 0.00000000000000E+00
 GROWTH   (CANCER STAGE   3, DESTABILIZATION/GATE   0, MUTATION TYPE   1)= 0.00000000000000E+00
 DEATH    (CANCER STAGE   0, DESTABILIZATION/GATE   0, MUTATION TYPE   1)= 0.00000000000000E+00
 DEATH    (CANCER STAGE   1, DESTABILIZATION/GATE   0, MUTATION TYPE   1)= 0.00000000000000E+00
 DEATH    (CANCER STAGE   2, DESTABILIZATION/GATE   0, MUTATION TYPE   1)= 0.00000000000000E+00
 DEATH    (CANCER STAGE   3, DESTABILIZATION/GATE   0, MUTATION TYPE   1)= 0.00000000000000E+00
 MUTATION (CANCER STAGE   0, DESTABILIZATION/GATE   0, MUTATION TYPE   1)= 6.25000006265475E-10
 MUTATION (CANCER STAGE   1, DESTABILIZATION/GATE   0, MUTATION TYPE   1)= 6.25000006265475E-10
 MUTATION (CANCER STAGE   2, DESTABILIZATION/GATE   0, MUTATION TYPE   1)= 6.25000006265475E-10
 MUTATION (CANCER STAGE   3, DESTABILIZATION/GATE   0, MUTATION TYPE   1)= 6.25000006265475E-10
 GATE-PASS(CANCER STAGE   0, DESTABILIZATION/GATE   0, MUTATION TYPE   1)= 9.33258454012766E-03
 GATE-PASS(CANCER STAGE   1, DESTABILIZATION/GATE   0, MUTATION TYPE   1)= 9.33258454012766E-03
 GATE-PASS(CANCER STAGE   2, DESTABILIZATION/GATE   0, MUTATION TYPE   1)= 9.33258454012766E-03
 GATE-PASS(CANCER STAGE   3, DESTABILIZATION/GATE   0, MUTATION TYPE   1)= 9.33258454012766E-03
 GROWTH   (CANCER STAGE   0, DESTABILIZATION/GATE   1, MUTATION TYPE   1)= 0.00000000000000E+00
 GROWTH   (CANCER STAGE   1, DESTABILIZATION/GATE   1, MUTATION TYPE   1)= 0.00000000000000E+00
 GROWTH   (CANCER STAGE   2, DESTABILIZATION/GATE   1, MUTATION TYPE   1)= 0.00000000000000E+00
 GROWTH   (CANCER STAGE   3, DESTABILIZATION/GATE   1, MUTATION TYPE   1)= 0.00000000000000E+00
 DEATH    (CANCER STAGE   0, DESTABILIZATION/GATE   1, MUTATION TYPE   1)= 0.00000000000000E+00
 DEATH    (CANCER STAGE   1, DESTABILIZATION/GATE   1, MUTATION TYPE   1)= 0.00000000000000E+00
 DEATH    (CANCER STAGE   2, DESTABILIZATION/GATE   1, MUTATION TYPE   1)= 0.00000000000000E+00
 DEATH    (CANCER STAGE   3, DESTABILIZATION/GATE   1, MUTATION TYPE   1)= 0.00000000000000E+00
 MUTATION (CANCER STAGE   0, DESTABILIZATION/GATE   1, MUTATION TYPE   1)= 1.25000124996822E-07
 MUTATION (CANCER STAGE   1, DESTABILIZATION/GATE   1, MUTATION TYPE   1)= 1.25000124996822E-07
 MUTATION (CANCER STAGE   2, DESTABILIZATION/GATE   1, MUTATION TYPE   1)= 1.25000124996822E-07
 MUTATION (CANCER STAGE   3, DESTABILIZATION/GATE   1, MUTATION TYPE   1)= 1.25000124996822E-07
 AGE INTERVAL: 0.00000000000000E+00-
 -----------------------------------
 AGE INTERVAL: 7.28280000000000E-01-
 -----------------------------------
 AGE INTERVAL: 2.66666666666667E+01-
 -----------------------------------
 AGE 8.00000000000000E+01 INTEGRATED HAZARD 1.80741884231111E-21 HAZARD 3.88036112481388E-19 OK      10 BAD       0 FAIL       0
 CLOCK TIME USED 4.26999999908730E-01 SECONDS
 CPU TIME USED 1.56001000000001E-02 SECONDS
 MINIMISATION ROUTINE FITTERMVKMULTGATESTOCHHAZ REVISED BY M P LITTLE 11 MARCH 2009
 GESTATION LENGTH   0.7283
 CONVERGENCE CRITERION 1.0000E-15 NUMBER OF INTEGRATION STEPS   100
 MINIMUM STEP LENGTH 1.0000E-25 INTEGRATOR SCALING "SMALL AMOUNT" 1.0000E-40
 INTEGRATOR SCALING THRESHOLD 1.0000E+00
 INTEGRATOR TYPE: BULIRSCH-STOER STIFF           
 MODEL  1 SCALING COEFFICIENT 1.00000000000000E+00
 =================================================
 Y(I,J) IN HAZARD THAT ARE SET TO ZERO
 -------------------------------------
 DESTABILIZATION/GATE LEVEL =    0 DESTABILIZATION TYPE =    1
 DESTABILIZATION/GATE LEVEL =    1 DESTABILIZATION TYPE =    1
 AGE INTERVAL: 0.00000000000000E+00-
 -----------------------------------
 GROWTH   (CANCER STAGE   0, DESTABILIZATION/GATE   0, MUTATION TYPE   1)= 2.09387021095167E+01
 GROWTH   (CANCER STAGE   1, DESTABILIZATION/GATE   0, MUTATION TYPE   1)= 0.00000000000000E+00
 GROWTH   (CANCER STAGE   2, DESTABILIZATION/GATE   0, MUTATION TYPE   1)= 0.00000000000000E+00
 GROWTH   (CANCER STAGE   3, DESTABILIZATION/GATE   0, MUTATION TYPE   1)= 0.00000000000000E+00
 DEATH    (CANCER STAGE   0, DESTABILIZATION/GATE   0, MUTATION TYPE   1)= 0.00000000000000E+00
 DEATH    (CANCER STAGE   1, DESTABILIZATION/GATE   0, MUTATION TYPE   1)= 0.00000000000000E+00
 DEATH    (CANCER STAGE   2, DESTABILIZATION/GATE   0, MUTATION TYPE   1)= 0.00000000000000E+00
 DEATH    (CANCER STAGE   3, DESTABILIZATION/GATE   0, MUTATION TYPE   1)= 0.00000000000000E+00
 MUTATION (CANCER STAGE   0, DESTABILIZATION/GATE   0, MUTATION TYPE   1)= 6.25000006265475E-10
 MUTATION (CANCER STAGE   1, DESTABILIZATION/GATE   0, MUTATION TYPE   1)= 6.25000006265475E-10
 MUTATION (CANCER STAGE   2, DESTABILIZATION/GATE   0, MUTATION TYPE   1)= 6.25000006265475E-10
 MUTATION (CANCER STAGE   3, DESTABILIZATION/GATE   0, MUTATION TYPE   1)= 6.25000006265475E-10
 GATE-PASS(CANCER STAGE   0, DESTABILIZATION/GATE   0, MUTATION TYPE   1)= 9.33258454012766E-03
 GATE-PASS(CANCER STAGE   1, DESTABILIZATION/GATE   0, MUTATION TYPE   1)= 9.33258454012766E-03
 GATE-PASS(CANCER STAGE   2, DESTABILIZATION/GATE   0, MUTATION TYPE   1)= 9.33258454012766E-03
 GATE-PASS(CANCER STAGE   3, DESTABILIZATION/GATE   0, MUTATION TYPE   1)= 9.33258454012766E-03
 GROWTH   (CANCER STAGE   0, DESTABILIZATION/GATE   1, MUTATION TYPE   1)= 2.19387021095167E+01
 GROWTH   (CANCER STAGE   1, DESTABILIZATION/GATE   1, MUTATION TYPE   1)= 0.00000000000000E+00
 GROWTH   (CANCER STAGE   2, DESTABILIZATION/GATE   1, MUTATION TYPE   1)= 0.00000000000000E+00
 GROWTH   (CANCER STAGE   3, DESTABILIZATION/GATE   1, MUTATION TYPE   1)= 0.00000000000000E+00
 DEATH    (CANCER STAGE   0, DESTABILIZATION/GATE   1, MUTATION TYPE   1)= 0.00000000000000E+00
 DEATH    (CANCER STAGE   1, DESTABILIZATION/GATE   1, MUTATION TYPE   1)= 0.00000000000000E+00
 DEATH    (CANCER STAGE   2, DESTABILIZATION/GATE   1, MUTATION TYPE   1)= 0.00000000000000E+00
 DEATH    (CANCER STAGE   3, DESTABILIZATION/GATE   1, MUTATION TYPE   1)= 0.00000000000000E+00
 MUTATION (CANCER STAGE   0, DESTABILIZATION/GATE   1, MUTATION TYPE   1)= 6.25000312518181E-08
 MUTATION (CANCER STAGE   1, DESTABILIZATION/GATE   1, MUTATION TYPE   1)= 6.25000312518181E-08
 MUTATION (CANCER STAGE   2, DESTABILIZATION/GATE   1, MUTATION TYPE   1)= 6.25000312518181E-08
 MUTATION (CANCER STAGE   3, DESTABILIZATION/GATE   1, MUTATION TYPE   1)= 6.25000312518181E-08
 AGE INTERVAL: 7.28280000000000E-01-
 -----------------------------------
 GROWTH   (CANCER STAGE   0, DESTABILIZATION/GATE   0, MUTATION TYPE   1)= 0.00000000000000E+00
 GROWTH   (CANCER STAGE   1, DESTABILIZATION/GATE   0, MUTATION TYPE   1)= 0.00000000000000E+00
 GROWTH   (CANCER STAGE   2, DESTABILIZATION/GATE   0, MUTATION TYPE   1)= 0.00000000000000E+00
 GROWTH   (CANCER STAGE   3, DESTABILIZATION/GATE   0, MUTATION TYPE   1)= 0.00000000000000E+00
 DEATH    (CANCER STAGE   0, DESTABILIZATION/GATE   0, MUTATION TYPE   1)= 0.00000000000000E+00
 DEATH    (CANCER STAGE   1, DESTABILIZATION/GATE   0, MUTATION TYPE   1)= 0.00000000000000E+00
 DEATH    (CANCER STAGE   2, DESTABILIZATION/GATE   0, MUTATION TYPE   1)= 0.00000000000000E+00
 DEATH    (CANCER STAGE   3, DESTABILIZATION/GATE   0, MUTATION TYPE   1)= 0.00000000000000E+00
 MUTATION (CANCER STAGE   0, DESTABILIZATION/GATE   0, MUTATION TYPE   1)= 6.25000006265475E-10
 MUTATION (CANCER STAGE   1, DESTABILIZATION/GATE   0, MUTATION TYPE   1)= 6.25000006265475E-10
 MUTATION (CANCER STAGE   2, DESTABILIZATION/GATE   0, MUTATION TYPE   1)= 6.25000006265475E-10
 MUTATION (CANCER STAGE   3, DESTABILIZATION/GATE   0, MUTATION TYPE   1)= 6.25000006265475E-10
 GATE-PASS(CANCER STAGE   0, DESTABILIZATION/GATE   0, MUTATION TYPE   1)= 9.33258454012766E-03
 GATE-PASS(CANCER STAGE   1, DESTABILIZATION/GATE   0, MUTATION TYPE   1)= 9.33258454012766E-03
 GATE-PASS(CANCER STAGE   2, DESTABILIZATION/GATE   0, MUTATION TYPE   1)= 9.33258454012766E-03
 GATE-PASS(CANCER STAGE   3, DESTABILIZATION/GATE   0, MUTATION TYPE   1)= 9.33258454012766E-03
 GROWTH   (CANCER STAGE   0, DESTABILIZATION/GATE   1, MUTATION TYPE   1)= 0.00000000000000E+00
 GROWTH   (CANCER STAGE   1, DESTABILIZATION/GATE   1, MUTATION TYPE   1)= 0.00000000000000E+00
 GROWTH   (CANCER STAGE   2, DESTABILIZATION/GATE   1, MUTATION TYPE   1)= 0.00000000000000E+00
 GROWTH   (CANCER STAGE   3, DESTABILIZATION/GATE   1, MUTATION TYPE   1)= 0.00000000000000E+00
 DEATH    (CANCER STAGE   0, DESTABILIZATION/GATE   1, MUTATION TYPE   1)= 0.00000000000000E+00
 DEATH    (CANCER STAGE   1, DESTABILIZATION/GATE   1, MUTATION TYPE   1)= 0.00000000000000E+00
 DEATH    (CANCER STAGE   2, DESTABILIZATION/GATE   1, MUTATION TYPE   1)= 0.00000000000000E+00
 DEATH    (CANCER STAGE   3, DESTABILIZATION/GATE   1, MUTATION TYPE   1)= 0.00000000000000E+00
 MUTATION (CANCER STAGE   0, DESTABILIZATION/GATE   1, MUTATION TYPE   1)= 6.25000312518181E-08
 MUTATION (CANCER STAGE   1, DESTABILIZATION/GATE   1, MUTATION TYPE   1)= 6.25000312518181E-08
 MUTATION (CANCER STAGE   2, DESTABILIZATION/GATE   1, MUTATION TYPE   1)= 6.25000312518181E-08
 MUTATION (CANCER STAGE   3, DESTABILIZATION/GATE   1, MUTATION TYPE   1)= 6.25000312518181E-08
 AGE INTERVAL: 2.66666666666667E+01-
 -----------------------------------
 GROWTH   (CANCER STAGE   0, DESTABILIZATION/GATE   0, MUTATION TYPE   1)= 0.00000000000000E+00
 GROWTH   (CANCER STAGE   1, DESTABILIZATION/GATE   0, MUTATION TYPE   1)= 0.00000000000000E+00
 GROWTH   (CANCER STAGE   2, DESTABILIZATION/GATE   0, MUTATION TYPE   1)= 0.00000000000000E+00
 GROWTH   (CANCER STAGE   3, DESTABILIZATION/GATE   0, MUTATION TYPE   1)= 0.00000000000000E+00
 DEATH    (CANCER STAGE   0, DESTABILIZATION/GATE   0, MUTATION TYPE   1)= 0.00000000000000E+00
 DEATH    (CANCER STAGE   1, DESTABILIZATION/GATE   0, MUTATION TYPE   1)= 0.00000000000000E+00
 DEATH    (CANCER STAGE   2, DESTABILIZATION/GATE   0, MUTATION TYPE   1)= 0.00000000000000E+00
 DEATH    (CANCER STAGE   3, DESTABILIZATION/GATE   0, MUTATION TYPE   1)= 0.00000000000000E+00
 MUTATION (CANCER STAGE   0, DESTABILIZATION/GATE   0, MUTATION TYPE   1)= 6.25000006265475E-10
 MUTATION (CANCER STAGE   1, DESTABILIZATION/GATE   0, MUTATION TYPE   1)= 6.25000006265475E-10
 MUTATION (CANCER STAGE   2, DESTABILIZATION/GATE   0, MUTATION TYPE   1)= 6.25000006265475E-10
 MUTATION (CANCER STAGE   3, DESTABILIZATION/GATE   0, MUTATION TYPE   1)= 6.25000006265475E-10
 GATE-PASS(CANCER STAGE   0, DESTABILIZATION/GATE   0, MUTATION TYPE   1)= 9.33258454012766E-03
 GATE-PASS(CANCER STAGE   1, DESTABILIZATION/GATE   0, MUTATION TYPE   1)= 9.33258454012766E-03
 GATE-PASS(CANCER STAGE   2, DESTABILIZATION/GATE   0, MUTATION TYPE   1)= 9.33258454012766E-03
 GATE-PASS(CANCER STAGE   3, DESTABILIZATION/GATE   0, MUTATION TYPE   1)= 9.33258454012766E-03
 GROWTH   (CANCER STAGE   0, DESTABILIZATION/GATE   1, MUTATION TYPE   1)= 0.00000000000000E+00
 GROWTH   (CANCER STAGE   1, DESTABILIZATION/GATE   1, MUTATION TYPE   1)= 0.00000000000000E+00
 GROWTH   (CANCER STAGE   2, DESTABILIZATION/GATE   1, MUTATION TYPE   1)= 0.00000000000000E+00
 GROWTH   (CANCER STAGE   3, DESTABILIZATION/GATE   1, MUTATION TYPE   1)= 0.00000000000000E+00
 DEATH    (CANCER STAGE   0, DESTABILIZATION/GATE   1, MUTATION TYPE   1)= 0.00000000000000E+00
 DEATH    (CANCER STAGE   1, DESTABILIZATION/GATE   1, MUTATION TYPE   1)= 0.00000000000000E+00
 DEATH    (CANCER STAGE   2, DESTABILIZATION/GATE   1, MUTATION TYPE   1)= 0.00000000000000E+00
 DEATH    (CANCER STAGE   3, DESTABILIZATION/GATE   1, MUTATION TYPE   1)= 0.00000000000000E+00
 MUTATION (CANCER STAGE   0, DESTABILIZATION/GATE   1, MUTATION TYPE   1)= 3.12500781254651E-07
 MUTATION (CANCER STAGE   1, DESTABILIZATION/GATE   1, MUTATION TYPE   1)= 3.12500781254651E-07
 MUTATION (CANCER STAGE   2, DESTABILIZATION/GATE   1, MUTATION TYPE   1)= 3.12500781254651E-07
 MUTATION (CANCER STAGE   3, DESTABILIZATION/GATE   1, MUTATION TYPE   1)= 3.12500781254651E-07
 AGE INTERVAL: 0.00000000000000E+00-
 -----------------------------------
 AGE INTERVAL: 7.28280000000000E-01-
 -----------------------------------
 AGE INTERVAL: 2.66666666666667E+01-
 -----------------------------------
 AGE 8.00000000000000E+01 INTEGRATED HAZARD 1.70525514560350E-17 HAZARD 1.30805470973269E-17 OK      10 BAD       0 FAIL       0
 CLOCK TIME USED 4.20000000158325E-01 SECONDS
 CPU TIME USED 1.56000999999999E-02 SECONDS
 MINIMISATION ROUTINE FITTERMVKMULTGATESTOCHHAZ REVISED BY M P LITTLE 11 MARCH 2009
 GESTATION LENGTH   0.7283
 CONVERGENCE CRITERION 1.0000E-15 NUMBER OF INTEGRATION STEPS   100
 MINIMUM STEP LENGTH 1.0000E-25 INTEGRATOR SCALING "SMALL AMOUNT" 1.0000E-40
 INTEGRATOR SCALING THRESHOLD 1.0000E+00
 INTEGRATOR TYPE: BULIRSCH-STOER STIFF           
 MODEL  1 SCALING COEFFICIENT 1.00000000000000E+00
 =================================================
 Y(I,J) IN HAZARD THAT ARE SET TO ZERO
 -------------------------------------
 DESTABILIZATION/GATE LEVEL =    0 DESTABILIZATION TYPE =    1
 DESTABILIZATION/GATE LEVEL =    1 DESTABILIZATION TYPE =    1
 AGE INTERVAL: 0.00000000000000E+00-
 -----------------------------------
 GROWTH   (CANCER STAGE   0, DESTABILIZATION/GATE   0, MUTATION TYPE   1)= 2.09387021095167E+01
 GROWTH   (CANCER STAGE   1, DESTABILIZATION/GATE   0, MUTATION TYPE   1)= 0.00000000000000E+00
 GROWTH   (CANCER STAGE   2, DESTABILIZATION/GATE   0, MUTATION TYPE   1)= 0.00000000000000E+00
 GROWTH   (CANCER STAGE   3, DESTABILIZATION/GATE   0, MUTATION TYPE   1)= 0.00000000000000E+00
 DEATH    (CANCER STAGE   0, DESTABILIZATION/GATE   0, MUTATION TYPE   1)= 0.00000000000000E+00
 DEATH    (CANCER STAGE   1, DESTABILIZATION/GATE   0, MUTATION TYPE   1)= 0.00000000000000E+00
 DEATH    (CANCER STAGE   2, DESTABILIZATION/GATE   0, MUTATION TYPE   1)= 0.00000000000000E+00
 DEATH    (CANCER STAGE   3, DESTABILIZATION/GATE   0, MUTATION TYPE   1)= 0.00000000000000E+00
 MUTATION (CANCER STAGE   0, DESTABILIZATION/GATE   0, MUTATION TYPE   1)= 6.25000006265475E-10
 MUTATION (CANCER STAGE   1, DESTABILIZATION/GATE   0, MUTATION TYPE   1)= 6.25000006265475E-10
 MUTATION (CANCER STAGE   2, DESTABILIZATION/GATE   0, MUTATION TYPE   1)= 6.25000006265475E-10
 MUTATION (CANCER STAGE   3, DESTABILIZATION/GATE   0, MUTATION TYPE   1)= 6.25000006265475E-10
 GATE-PASS(CANCER STAGE   0, DESTABILIZATION/GATE   0, MUTATION TYPE   1)= 9.33258454012766E-03
 GATE-PASS(CANCER STAGE   1, DESTABILIZATION/GATE   0, MUTATION TYPE   1)= 9.33258454012766E-03
 GATE-PASS(CANCER STAGE   2, DESTABILIZATION/GATE   0, MUTATION TYPE   1)= 9.33258454012766E-03
 GATE-PASS(CANCER STAGE   3, DESTABILIZATION/GATE   0, MUTATION TYPE   1)= 9.33258454012766E-03
 GROWTH   (CANCER STAGE   0, DESTABILIZATION/GATE   1, MUTATION TYPE   1)= 2.19387021095167E+01
 GROWTH   (CANCER STAGE   1, DESTABILIZATION/GATE   1, MUTATION TYPE   1)= 0.00000000000000E+00
 GROWTH   (CANCER STAGE   2, DESTABILIZATION/GATE   1, MUTATION TYPE   1)= 0.00000000000000E+00
 GROWTH   (CANCER STAGE   3, DESTABILIZATION/GATE   1, MUTATION TYPE   1)= 0.00000000000000E+00
 DEATH    (CANCER STAGE   0, DESTABILIZATION/GATE   1, MUTATION TYPE   1)= 0.00000000000000E+00
 DEATH    (CANCER STAGE   1, DESTABILIZATION/GATE   1, MUTATION TYPE   1)= 0.00000000000000E+00
 DEATH    (CANCER STAGE   2, DESTABILIZATION/GATE   1, MUTATION TYPE   1)= 0.00000000000000E+00
 DEATH    (CANCER STAGE   3, DESTABILIZATION/GATE   1, MUTATION TYPE   1)= 0.00000000000000E+00
 MUTATION (CANCER STAGE   0, DESTABILIZATION/GATE   1, MUTATION TYPE   1)= 6.25000312518181E-08
 MUTATION (CANCER STAGE   1, DESTABILIZATION/GATE   1, MUTATION TYPE   1)= 6.25000312518181E-08
 MUTATION (CANCER STAGE   2, DESTABILIZATION/GATE   1, MUTATION TYPE   1)= 6.25000312518181E-08
 MUTATION (CANCER STAGE   3, DESTABILIZATION/GATE   1, MUTATION TYPE   1)= 6.25000312518181E-08
 AGE INTERVAL: 7.28280000000000E-01-
 -----------------------------------
 GROWTH   (CANCER STAGE   0, DESTABILIZATION/GATE   0, MUTATION TYPE   1)= 0.00000000000000E+00
 GROWTH   (CANCER STAGE   1, DESTABILIZATION/GATE   0, MUTATION TYPE   1)= 0.00000000000000E+00
 GROWTH   (CANCER STAGE   2, DESTABILIZATION/GATE   0, MUTATION TYPE   1)= 0.00000000000000E+00
 GROWTH   (CANCER STAGE   3, DESTABILIZATION/GATE   0, MUTATION TYPE   1)= 0.00000000000000E+00
 DEATH    (CANCER STAGE   0, DESTABILIZATION/GATE   0, MUTATION TYPE   1)= 0.00000000000000E+00
 DEATH    (CANCER STAGE   1, DESTABILIZATION/GATE   0, MUTATION TYPE   1)= 0.00000000000000E+00
 DEATH    (CANCER STAGE   2, DESTABILIZATION/GATE   0, MUTATION TYPE   1)= 0.00000000000000E+00
 DEATH    (CANCER STAGE   3, DESTABILIZATION/GATE   0, MUTATION TYPE   1)= 0.00000000000000E+00
 MUTATION (CANCER STAGE   0, DESTABILIZATION/GATE   0, MUTATION TYPE   1)= 6.25000006265475E-10
 MUTATION (CANCER STAGE   1, DESTABILIZATION/GATE   0, MUTATION TYPE   1)= 6.25000006265475E-10
 MUTATION (CANCER STAGE   2, DESTABILIZATION/GATE   0, MUTATION TYPE   1)= 6.25000006265475E-10
 MUTATION (CANCER STAGE   3, DESTABILIZATION/GATE   0, MUTATION TYPE   1)= 6.25000006265475E-10
 GATE-PASS(CANCER STAGE   0, DESTABILIZATION/GATE   0, MUTATION TYPE   1)= 9.33258454012766E-03
 GATE-PASS(CANCER STAGE   1, DESTABILIZATION/GATE   0, MUTATION TYPE   1)= 9.33258454012766E-03
 GATE-PASS(CANCER STAGE   2, DESTABILIZATION/GATE   0, MUTATION TYPE   1)= 9.33258454012766E-03
 GATE-PASS(CANCER STAGE   3, DESTABILIZATION/GATE   0, MUTATION TYPE   1)= 9.33258454012766E-03
 GROWTH   (CANCER STAGE   0, DESTABILIZATION/GATE   1, MUTATION TYPE   1)= 0.00000000000000E+00
 GROWTH   (CANCER STAGE   1, DESTABILIZATION/GATE   1, MUTATION TYPE   1)= 0.00000000000000E+00
 GROWTH   (CANCER STAGE   2, DESTABILIZATION/GATE   1, MUTATION TYPE   1)= 0.00000000000000E+00
 GROWTH   (CANCER STAGE   3, DESTABILIZATION/GATE   1, MUTATION TYPE   1)= 0.00000000000000E+00
 DEATH    (CANCER STAGE   0, DESTABILIZATION/GATE   1, MUTATION TYPE   1)= 0.00000000000000E+00
 DEATH    (CANCER STAGE   1, DESTABILIZATION/GATE   1, MUTATION TYPE   1)= 0.00000000000000E+00
 DEATH    (CANCER STAGE   2, DESTABILIZATION/GATE   1, MUTATION TYPE   1)= 0.00000000000000E+00
 DEATH    (CANCER STAGE   3, DESTABILIZATION/GATE   1, MUTATION TYPE   1)= 0.00000000000000E+00
 MUTATION (CANCER STAGE   0, DESTABILIZATION/GATE   1, MUTATION TYPE   1)= 6.25000312518181E-08
 MUTATION (CANCER STAGE   1, DESTABILIZATION/GATE   1, MUTATION TYPE   1)= 6.25000312518181E-08
 MUTATION (CANCER STAGE   2, DESTABILIZATION/GATE   1, MUTATION TYPE   1)= 6.25000312518181E-08
 MUTATION (CANCER STAGE   3, DESTABILIZATION/GATE   1, MUTATION TYPE   1)= 6.25000312518181E-08
 AGE INTERVAL: 2.66666666666667E+01-
 -----------------------------------
 GROWTH   (CANCER STAGE   0, DESTABILIZATION/GATE   0, MUTATION TYPE   1)= 0.00000000000000E+00
 GROWTH   (CANCER STAGE   1, DESTABILIZATION/GATE   0, MUTATION TYPE   1)= 0.00000000000000E+00
 GROWTH   (CANCER STAGE   2, DESTABILIZATION/GATE   0, MUTATION TYPE   1)= 0.00000000000000E+00
 GROWTH   (CANCER STAGE   3, DESTABILIZATION/GATE   0, MUTATION TYPE   1)= 0.00000000000000E+00
 DEATH    (CANCER STAGE   0, DESTABILIZATION/GATE   0, MUTATION TYPE   1)= 0.00000000000000E+00
 DEATH    (CANCER STAGE   1, DESTABILIZATION/GATE   0, MUTATION TYPE   1)= 0.00000000000000E+00
 DEATH    (CANCER STAGE   2, DESTABILIZATION/GATE   0, MUTATION TYPE   1)= 0.00000000000000E+00
 DEATH    (CANCER STAGE   3, DESTABILIZATION/GATE   0, MUTATION TYPE   1)= 0.00000000000000E+00
 MUTATION (CANCER STAGE   0, DESTABILIZATION/GATE   0, MUTATION TYPE   1)= 6.25000006265475E-10
 MUTATION (CANCER STAGE   1, DESTABILIZATION/GATE   0, MUTATION TYPE   1)= 6.25000006265475E-10
 MUTATION (CANCER STAGE   2, DESTABILIZATION/GATE   0, MUTATION TYPE   1)= 6.25000006265475E-10
 MUTATION (CANCER STAGE   3, DESTABILIZATION/GATE   0, MUTATION TYPE   1)= 6.25000006265475E-10
 GATE-PASS(CANCER STAGE   0, DESTABILIZATION/GATE   0, MUTATION TYPE   1)= 9.33258454012766E-03
 GATE-PASS(CANCER STAGE   1, DESTABILIZATION/GATE   0, MUTATION TYPE   1)= 9.33258454012766E-03
 GATE-PASS(CANCER STAGE   2, DESTABILIZATION/GATE   0, MUTATION TYPE   1)= 9.33258454012766E-03
 GATE-PASS(CANCER STAGE   3, DESTABILIZATION/GATE   0, MUTATION TYPE   1)= 9.33258454012766E-03
 GROWTH   (CANCER STAGE   0, DESTABILIZATION/GATE   1, MUTATION TYPE   1)= 0.00000000000000E+00
 GROWTH   (CANCER STAGE   1, DESTABILIZATION/GATE   1, MUTATION TYPE   1)= 0.00000000000000E+00
 GROWTH   (CANCER STAGE   2, DESTABILIZATION/GATE   1, MUTATION TYPE   1)= 0.00000000000000E+00
 GROWTH   (CANCER STAGE   3, DESTABILIZATION/GATE   1, MUTATION TYPE   1)= 0.00000000000000E+00
 DEATH    (CANCER STAGE   0, DESTABILIZATION/GATE   1, MUTATION TYPE   1)= 0.00000000000000E+00
 DEATH    (CANCER STAGE   1, DESTABILIZATION/GATE   1, MUTATION TYPE   1)= 0.00000000000000E+00
 DEATH    (CANCER STAGE   2, DESTABILIZATION/GATE   1, MUTATION TYPE   1)= 0.00000000000000E+00
 DEATH    (CANCER STAGE   3, DESTABILIZATION/GATE   1, MUTATION TYPE   1)= 0.00000000000000E+00
 MUTATION (CANCER STAGE   0, DESTABILIZATION/GATE   1, MUTATION TYPE   1)= 6.25003125017989E-07
 MUTATION (CANCER STAGE   1, DESTABILIZATION/GATE   1, MUTATION TYPE   1)= 6.25003125017989E-07
 MUTATION (CANCER STAGE   2, DESTABILIZATION/GATE   1, MUTATION TYPE   1)= 6.25003125017989E-07
 MUTATION (CANCER STAGE   3, DESTABILIZATION/GATE   1, MUTATION TYPE   1)= 6.25003125017989E-07
 AGE INTERVAL: 0.00000000000000E+00-
 -----------------------------------
 AGE INTERVAL: 7.28280000000000E-01-
 -----------------------------------
 AGE INTERVAL: 2.66666666666667E+01-
 -----------------------------------
 AGE 8.00000000000000E+01 INTEGRATED HAZARD 7.67488973178646E-17 HAZARD 1.99420511715903E-16 OK      10 BAD       0 FAIL       0
 CLOCK TIME USED 4.30999999865890E-01 SECONDS
 CPU TIME USED 3.12002000000000E-02 SECONDS
 MINIMISATION ROUTINE FITTERMVKMULTGATESTOCHHAZ REVISED BY M P LITTLE 11 MARCH 2009
 GESTATION LENGTH   0.7283
 CONVERGENCE CRITERION 1.0000E-15 NUMBER OF INTEGRATION STEPS   100
 MINIMUM STEP LENGTH 1.0000E-25 INTEGRATOR SCALING "SMALL AMOUNT" 1.0000E-40
 INTEGRATOR SCALING THRESHOLD 1.0000E+00
 INTEGRATOR TYPE: BULIRSCH-STOER STIFF           
 MODEL  1 SCALING COEFFICIENT 1.00000000000000E+00
 =================================================
 Y(I,J) IN HAZARD THAT ARE SET TO ZERO
 -------------------------------------
 DESTABILIZATION/GATE LEVEL =    0 DESTABILIZATION TYPE =    1
 DESTABILIZATION/GATE LEVEL =    1 DESTABILIZATION TYPE =    1
 AGE INTERVAL: 0.00000000000000E+00-
 -----------------------------------
 GROWTH   (CANCER STAGE   0, DESTABILIZATION/GATE   0, MUTATION TYPE   1)= 2.47457388567015E+01
 GROWTH   (CANCER STAGE   1, DESTABILIZATION/GATE   0, MUTATION TYPE   1)= 0.00000000000000E+00
 GROWTH   (CANCER STAGE   2, DESTABILIZATION/GATE   0, MUTATION TYPE   1)= 0.00000000000000E+00
 GROWTH   (CANCER STAGE   3, DESTABILIZATION/GATE   0, MUTATION TYPE   1)= 0.00000000000000E+00
 DEATH    (CANCER STAGE   0, DESTABILIZATION/GATE   0, MUTATION TYPE   1)= 0.00000000000000E+00
 DEATH    (CANCER STAGE   1, DESTABILIZATION/GATE   0, MUTATION TYPE   1)= 0.00000000000000E+00
 DEATH    (CANCER STAGE   2, DESTABILIZATION/GATE   0, MUTATION TYPE   1)= 0.00000000000000E+00
 DEATH    (CANCER STAGE   3, DESTABILIZATION/GATE   0, MUTATION TYPE   1)= 0.00000000000000E+00
 MUTATION (CANCER STAGE   0, DESTABILIZATION/GATE   0, MUTATION TYPE   1)= 8.75000008771665E-10
 MUTATION (CANCER STAGE   1, DESTABILIZATION/GATE   0, MUTATION TYPE   1)= 8.75000008771665E-10
 MUTATION (CANCER STAGE   2, DESTABILIZATION/GATE   0, MUTATION TYPE   1)= 8.75000008771665E-10
 MUTATION (CANCER STAGE   3, DESTABILIZATION/GATE   0, MUTATION TYPE   1)= 8.75000008771665E-10
 GATE-PASS(CANCER STAGE   0, DESTABILIZATION/GATE   0, MUTATION TYPE   1)= 9.33258454012767E-03
 GATE-PASS(CANCER STAGE   1, DESTABILIZATION/GATE   0, MUTATION TYPE   1)= 9.33258454012767E-03
 GATE-PASS(CANCER STAGE   2, DESTABILIZATION/GATE   0, MUTATION TYPE   1)= 9.33258454012767E-03
 GATE-PASS(CANCER STAGE   3, DESTABILIZATION/GATE   0, MUTATION TYPE   1)= 9.33258454012767E-03
 GROWTH   (CANCER STAGE   0, DESTABILIZATION/GATE   1, MUTATION TYPE   1)= 2.57457388567015E+01
 GROWTH   (CANCER STAGE   1, DESTABILIZATION/GATE   1, MUTATION TYPE   1)= 0.00000000000000E+00
 GROWTH   (CANCER STAGE   2, DESTABILIZATION/GATE   1, MUTATION TYPE   1)= 0.00000000000000E+00
 GROWTH   (CANCER STAGE   3, DESTABILIZATION/GATE   1, MUTATION TYPE   1)= 0.00000000000000E+00
 DEATH    (CANCER STAGE   0, DESTABILIZATION/GATE   1, MUTATION TYPE   1)= 0.00000000000000E+00
 DEATH    (CANCER STAGE   1, DESTABILIZATION/GATE   1, MUTATION TYPE   1)= 0.00000000000000E+00
 DEATH    (CANCER STAGE   2, DESTABILIZATION/GATE   1, MUTATION TYPE   1)= 0.00000000000000E+00
 DEATH    (CANCER STAGE   3, DESTABILIZATION/GATE   1, MUTATION TYPE   1)= 0.00000000000000E+00
 MUTATION (CANCER STAGE   0, DESTABILIZATION/GATE   1, MUTATION TYPE   1)= 8.75000437525453E-08
 MUTATION (CANCER STAGE   1, DESTABILIZATION/GATE   1, MUTATION TYPE   1)= 8.75000437525453E-08
 MUTATION (CANCER STAGE   2, DESTABILIZATION/GATE   1, MUTATION TYPE   1)= 8.75000437525453E-08
 MUTATION (CANCER STAGE   3, DESTABILIZATION/GATE   1, MUTATION TYPE   1)= 8.75000437525453E-08
 AGE INTERVAL: 7.28280000000000E-01-
 -----------------------------------
 GROWTH   (CANCER STAGE   0, DESTABILIZATION/GATE   0, MUTATION TYPE   1)= 0.00000000000000E+00
 GROWTH   (CANCER STAGE   1, DESTABILIZATION/GATE   0, MUTATION TYPE   1)= 0.00000000000000E+00
 GROWTH   (CANCER STAGE   2, DESTABILIZATION/GATE   0, MUTATION TYPE   1)= 0.00000000000000E+00
 GROWTH   (CANCER STAGE   3, DESTABILIZATION/GATE   0, MUTATION TYPE   1)= 0.00000000000000E+00
 DEATH    (CANCER STAGE   0, DESTABILIZATION/GATE   0, MUTATION TYPE   1)= 0.00000000000000E+00
 DEATH    (CANCER STAGE   1, DESTABILIZATION/GATE   0, MUTATION TYPE   1)= 0.00000000000000E+00
 DEATH    (CANCER STAGE   2, DESTABILIZATION/GATE   0, MUTATION TYPE   1)= 0.00000000000000E+00
 DEATH    (CANCER STAGE   3, DESTABILIZATION/GATE   0, MUTATION TYPE   1)= 0.00000000000000E+00
 MUTATION (CANCER STAGE   0, DESTABILIZATION/GATE   0, MUTATION TYPE   1)= 8.75000008771665E-10
 MUTATION (CANCER STAGE   1, DESTABILIZATION/GATE   0, MUTATION TYPE   1)= 8.75000008771665E-10
 MUTATION (CANCER STAGE   2, DESTABILIZATION/GATE   0, MUTATION TYPE   1)= 8.75000008771665E-10
 MUTATION (CANCER STAGE   3, DESTABILIZATION/GATE   0, MUTATION TYPE   1)= 8.75000008771665E-10
 GATE-PASS(CANCER STAGE   0, DESTABILIZATION/GATE   0, MUTATION TYPE   1)= 9.33258454012767E-03
 GATE-PASS(CANCER STAGE   1, DESTABILIZATION/GATE   0, MUTATION TYPE   1)= 9.33258454012767E-03
 GATE-PASS(CANCER STAGE   2, DESTABILIZATION/GATE   0, MUTATION TYPE   1)= 9.33258454012767E-03
 GATE-PASS(CANCER STAGE   3, DESTABILIZATION/GATE   0, MUTATION TYPE   1)= 9.33258454012767E-03
 GROWTH   (CANCER STAGE   0, DESTABILIZATION/GATE   1, MUTATION TYPE   1)= 0.00000000000000E+00
 GROWTH   (CANCER STAGE   1, DESTABILIZATION/GATE   1, MUTATION TYPE   1)= 0.00000000000000E+00
 GROWTH   (CANCER STAGE   2, DESTABILIZATION/GATE   1, MUTATION TYPE   1)= 0.00000000000000E+00
 GROWTH   (CANCER STAGE   3, DESTABILIZATION/GATE   1, MUTATION TYPE   1)= 0.00000000000000E+00
 DEATH    (CANCER STAGE   0, DESTABILIZATION/GATE   1, MUTATION TYPE   1)= 0.00000000000000E+00
 DEATH    (CANCER STAGE   1, DESTABILIZATION/GATE   1, MUTATION TYPE   1)= 0.00000000000000E+00
 DEATH    (CANCER STAGE   2, DESTABILIZATION/GATE   1, MUTATION TYPE   1)= 0.00000000000000E+00
 DEATH    (CANCER STAGE   3, DESTABILIZATION/GATE   1, MUTATION TYPE   1)= 0.00000000000000E+00
 MUTATION (CANCER STAGE   0, DESTABILIZATION/GATE   1, MUTATION TYPE   1)= 8.75000437525453E-08
 MUTATION (CANCER STAGE   1, DESTABILIZATION/GATE   1, MUTATION TYPE   1)= 8.75000437525453E-08
 MUTATION (CANCER STAGE   2, DESTABILIZATION/GATE   1, MUTATION TYPE   1)= 8.75000437525453E-08
 MUTATION (CANCER STAGE   3, DESTABILIZATION/GATE   1, MUTATION TYPE   1)= 8.75000437525453E-08
 AGE INTERVAL: 2.66666666666667E+01-
 -----------------------------------
 GROWTH   (CANCER STAGE   0, DESTABILIZATION/GATE   0, MUTATION TYPE   1)= 0.00000000000000E+00
 GROWTH   (CANCER STAGE   1, DESTABILIZATION/GATE   0, MUTATION TYPE   1)= 0.00000000000000E+00
 GROWTH   (CANCER STAGE   2, DESTABILIZATION/GATE   0, MUTATION TYPE   1)= 0.00000000000000E+00
 GROWTH   (CANCER STAGE   3, DESTABILIZATION/GATE   0, MUTATION TYPE   1)= 0.00000000000000E+00
 DEATH    (CANCER STAGE   0, DESTABILIZATION/GATE   0, MUTATION TYPE   1)= 0.00000000000000E+00
 DEATH    (CANCER STAGE   1, DESTABILIZATION/GATE   0, MUTATION TYPE   1)= 0.00000000000000E+00
 DEATH    (CANCER STAGE   2, DESTABILIZATION/GATE   0, MUTATION TYPE   1)= 0.00000000000000E+00
 DEATH    (CANCER STAGE   3, DESTABILIZATION/GATE   0, MUTATION TYPE   1)= 0.00000000000000E+00
 MUTATION (CANCER STAGE   0, DESTABILIZATION/GATE   0, MUTATION TYPE   1)= 8.75000008771665E-10
 MUTATION (CANCER STAGE   1, DESTABILIZATION/GATE   0, MUTATION TYPE   1)= 8.75000008771665E-10
 MUTATION (CANCER STAGE   2, DESTABILIZATION/GATE   0, MUTATION TYPE   1)= 8.75000008771665E-10
 MUTATION (CANCER STAGE   3, DESTABILIZATION/GATE   0, MUTATION TYPE   1)= 8.75000008771665E-10
 GATE-PASS(CANCER STAGE   0, DESTABILIZATION/GATE   0, MUTATION TYPE   1)= 9.33258454012767E-03
 GATE-PASS(CANCER STAGE   1, DESTABILIZATION/GATE   0, MUTATION TYPE   1)= 9.33258454012767E-03
 GATE-PASS(CANCER STAGE   2, DESTABILIZATION/GATE   0, MUTATION TYPE   1)= 9.33258454012767E-03
 GATE-PASS(CANCER STAGE   3, DESTABILIZATION/GATE   0, MUTATION TYPE   1)= 9.33258454012767E-03
 GROWTH   (CANCER STAGE   0, DESTABILIZATION/GATE   1, MUTATION TYPE   1)= 0.00000000000000E+00
 GROWTH   (CANCER STAGE   1, DESTABILIZATION/GATE   1, MUTATION TYPE   1)= 0.00000000000000E+00
 GROWTH   (CANCER STAGE   2, DESTABILIZATION/GATE   1, MUTATION TYPE   1)= 0.00000000000000E+00
 GROWTH   (CANCER STAGE   3, DESTABILIZATION/GATE   1, MUTATION TYPE   1)= 0.00000000000000E+00
 DEATH    (CANCER STAGE   0, DESTABILIZATION/GATE   1, MUTATION TYPE   1)= 0.00000000000000E+00
 DEATH    (CANCER STAGE   1, DESTABILIZATION/GATE   1, MUTATION TYPE   1)= 0.00000000000000E+00
 DEATH    (CANCER STAGE   2, DESTABILIZATION/GATE   1, MUTATION TYPE   1)= 0.00000000000000E+00
 DEATH    (CANCER STAGE   3, DESTABILIZATION/GATE   1, MUTATION TYPE   1)= 0.00000000000000E+00
 MUTATION (CANCER STAGE   0, DESTABILIZATION/GATE   1, MUTATION TYPE   1)= 8.75000437525453E-08
 MUTATION (CANCER STAGE   1, DESTABILIZATION/GATE   1, MUTATION TYPE   1)= 8.75000437525453E-08
 MUTATION (CANCER STAGE   2, DESTABILIZATION/GATE   1, MUTATION TYPE   1)= 8.75000437525453E-08
 MUTATION (CANCER STAGE   3, DESTABILIZATION/GATE   1, MUTATION TYPE   1)= 8.75000437525453E-08
 AGE INTERVAL: 0.00000000000000E+00-
 -----------------------------------
 AGE INTERVAL: 7.28280000000000E-01-
 -----------------------------------
 AGE INTERVAL: 2.66666666666667E+01-
 -----------------------------------
 AGE 8.00000000000000E+01 INTEGRATED HAZARD 1.71560352309685E-23 HAZARD 1.11029901809425E-20 OK      10 BAD       0 FAIL       0
 CLOCK TIME USED 4.25000000046566E-01 SECONDS
 CPU TIME USED 3.12002000000000E-02 SECONDS
 MINIMISATION ROUTINE FITTERMVKMULTGATESTOCHHAZ REVISED BY M P LITTLE 11 MARCH 2009
 GESTATION LENGTH   0.7283
 CONVERGENCE CRITERION 1.0000E-15 NUMBER OF INTEGRATION STEPS   100
 MINIMUM STEP LENGTH 1.0000E-25 INTEGRATOR SCALING "SMALL AMOUNT" 1.0000E-40
 INTEGRATOR SCALING THRESHOLD 1.0000E+00
 INTEGRATOR TYPE: BULIRSCH-STOER STIFF           
 MODEL  1 SCALING COEFFICIENT 1.00000000000000E+00
 =================================================
 Y(I,J) IN HAZARD THAT ARE SET TO ZERO
 -------------------------------------
 DESTABILIZATION/GATE LEVEL =    0 DESTABILIZATION TYPE =    1
 DESTABILIZATION/GATE LEVEL =    1 DESTABILIZATION TYPE =    1
 AGE INTERVAL: 0.00000000000000E+00-
 -----------------------------------
 GROWTH   (CANCER STAGE   0, DESTABILIZATION/GATE   0, MUTATION TYPE   1)= 2.47457388567015E+01
 GROWTH   (CANCER STAGE   1, DESTABILIZATION/GATE   0, MUTATION TYPE   1)= 0.00000000000000E+00
 GROWTH   (CANCER STAGE   2, DESTABILIZATION/GATE   0, MUTATION TYPE   1)= 0.00000000000000E+00
 GROWTH   (CANCER STAGE   3, DESTABILIZATION/GATE   0, MUTATION TYPE   1)= 0.00000000000000E+00
 DEATH    (CANCER STAGE   0, DESTABILIZATION/GATE   0, MUTATION TYPE   1)= 0.00000000000000E+00
 DEATH    (CANCER STAGE   1, DESTABILIZATION/GATE   0, MUTATION TYPE   1)= 0.00000000000000E+00
 DEATH    (CANCER STAGE   2, DESTABILIZATION/GATE   0, MUTATION TYPE   1)= 0.00000000000000E+00
 DEATH    (CANCER STAGE   3, DESTABILIZATION/GATE   0, MUTATION TYPE   1)= 0.00000000000000E+00
 MUTATION (CANCER STAGE   0, DESTABILIZATION/GATE   0, MUTATION TYPE   1)= 8.75000008771665E-10
 MUTATION (CANCER STAGE   1, DESTABILIZATION/GATE   0, MUTATION TYPE   1)= 8.75000008771665E-10
 MUTATION (CANCER STAGE   2, DESTABILIZATION/GATE   0, MUTATION TYPE   1)= 8.75000008771665E-10
 MUTATION (CANCER STAGE   3, DESTABILIZATION/GATE   0, MUTATION TYPE   1)= 8.75000008771665E-10
 GATE-PASS(CANCER STAGE   0, DESTABILIZATION/GATE   0, MUTATION TYPE   1)= 9.33258454012767E-03
 GATE-PASS(CANCER STAGE   1, DESTABILIZATION/GATE   0, MUTATION TYPE   1)= 9.33258454012767E-03
 GATE-PASS(CANCER STAGE   2, DESTABILIZATION/GATE   0, MUTATION TYPE   1)= 9.33258454012767E-03
 GATE-PASS(CANCER STAGE   3, DESTABILIZATION/GATE   0, MUTATION TYPE   1)= 9.33258454012767E-03
 GROWTH   (CANCER STAGE   0, DESTABILIZATION/GATE   1, MUTATION TYPE   1)= 2.57457388567015E+01
 GROWTH   (CANCER STAGE   1, DESTABILIZATION/GATE   1, MUTATION TYPE   1)= 0.00000000000000E+00
 GROWTH   (CANCER STAGE   2, DESTABILIZATION/GATE   1, MUTATION TYPE   1)= 0.00000000000000E+00
 GROWTH   (CANCER STAGE   3, DESTABILIZATION/GATE   1, MUTATION TYPE   1)= 0.00000000000000E+00
 DEATH    (CANCER STAGE   0, DESTABILIZATION/GATE   1, MUTATION TYPE   1)= 0.00000000000000E+00
 DEATH    (CANCER STAGE   1, DESTABILIZATION/GATE   1, MUTATION TYPE   1)= 0.00000000000000E+00
 DEATH    (CANCER STAGE   2, DESTABILIZATION/GATE   1, MUTATION TYPE   1)= 0.00000000000000E+00
 DEATH    (CANCER STAGE   3, DESTABILIZATION/GATE   1, MUTATION TYPE   1)= 0.00000000000000E+00
 MUTATION (CANCER STAGE   0, DESTABILIZATION/GATE   1, MUTATION TYPE   1)= 8.75000437525453E-08
 MUTATION (CANCER STAGE   1, DESTABILIZATION/GATE   1, MUTATION TYPE   1)= 8.75000437525453E-08
 MUTATION (CANCER STAGE   2, DESTABILIZATION/GATE   1, MUTATION TYPE   1)= 8.75000437525453E-08
 MUTATION (CANCER STAGE   3, DESTABILIZATION/GATE   1, MUTATION TYPE   1)= 8.75000437525453E-08
 AGE INTERVAL: 7.28280000000000E-01-
 -----------------------------------
 GROWTH   (CANCER STAGE   0, DESTABILIZATION/GATE   0, MUTATION TYPE   1)= 0.00000000000000E+00
 GROWTH   (CANCER STAGE   1, DESTABILIZATION/GATE   0, MUTATION TYPE   1)= 0.00000000000000E+00
 GROWTH   (CANCER STAGE   2, DESTABILIZATION/GATE   0, MUTATION TYPE   1)= 0.00000000000000E+00
 GROWTH   (CANCER STAGE   3, DESTABILIZATION/GATE   0, MUTATION TYPE   1)= 0.00000000000000E+00
 DEATH    (CANCER STAGE   0, DESTABILIZATION/GATE   0, MUTATION TYPE   1)= 0.00000000000000E+00
 DEATH    (CANCER STAGE   1, DESTABILIZATION/GATE   0, MUTATION TYPE   1)= 0.00000000000000E+00
 DEATH    (CANCER STAGE   2, DESTABILIZATION/GATE   0, MUTATION TYPE   1)= 0.00000000000000E+00
 DEATH    (CANCER STAGE   3, DESTABILIZATION/GATE   0, MUTATION TYPE   1)= 0.00000000000000E+00
 MUTATION (CANCER STAGE   0, DESTABILIZATION/GATE   0, MUTATION TYPE   1)= 8.75000008771665E-10
 MUTATION (CANCER STAGE   1, DESTABILIZATION/GATE   0, MUTATION TYPE   1)= 8.75000008771665E-10
 MUTATION (CANCER STAGE   2, DESTABILIZATION/GATE   0, MUTATION TYPE   1)= 8.75000008771665E-10
 MUTATION (CANCER STAGE   3, DESTABILIZATION/GATE   0, MUTATION TYPE   1)= 8.75000008771665E-10
 GATE-PASS(CANCER STAGE   0, DESTABILIZATION/GATE   0, MUTATION TYPE   1)= 9.33258454012767E-03
 GATE-PASS(CANCER STAGE   1, DESTABILIZATION/GATE   0, MUTATION TYPE   1)= 9.33258454012767E-03
 GATE-PASS(CANCER STAGE   2, DESTABILIZATION/GATE   0, MUTATION TYPE   1)= 9.33258454012767E-03
 GATE-PASS(CANCER STAGE   3, DESTABILIZATION/GATE   0, MUTATION TYPE   1)= 9.33258454012767E-03
 GROWTH   (CANCER STAGE   0, DESTABILIZATION/GATE   1, MUTATION TYPE   1)= 0.00000000000000E+00
 GROWTH   (CANCER STAGE   1, DESTABILIZATION/GATE   1, MUTATION TYPE   1)= 0.00000000000000E+00
 GROWTH   (CANCER STAGE   2, DESTABILIZATION/GATE   1, MUTATION TYPE   1)= 0.00000000000000E+00
 GROWTH   (CANCER STAGE   3, DESTABILIZATION/GATE   1, MUTATION TYPE   1)= 0.00000000000000E+00
 DEATH    (CANCER STAGE   0, DESTABILIZATION/GATE   1, MUTATION TYPE   1)= 0.00000000000000E+00
 DEATH    (CANCER STAGE   1, DESTABILIZATION/GATE   1, MUTATION TYPE   1)= 0.00000000000000E+00
 DEATH    (CANCER STAGE   2, DESTABILIZATION/GATE   1, MUTATION TYPE   1)= 0.00000000000000E+00
 DEATH    (CANCER STAGE   3, DESTABILIZATION/GATE   1, MUTATION TYPE   1)= 0.00000000000000E+00
 MUTATION (CANCER STAGE   0, DESTABILIZATION/GATE   1, MUTATION TYPE   1)= 8.75000437525453E-08
 MUTATION (CANCER STAGE   1, DESTABILIZATION/GATE   1, MUTATION TYPE   1)= 8.75000437525453E-08
 MUTATION (CANCER STAGE   2, DESTABILIZATION/GATE   1, MUTATION TYPE   1)= 8.75000437525453E-08
 MUTATION (CANCER STAGE   3, DESTABILIZATION/GATE   1, MUTATION TYPE   1)= 8.75000437525453E-08
 AGE INTERVAL: 2.66666666666667E+01-
 -----------------------------------
 GROWTH   (CANCER STAGE   0, DESTABILIZATION/GATE   0, MUTATION TYPE   1)= 0.00000000000000E+00
 GROWTH   (CANCER STAGE   1, DESTABILIZATION/GATE   0, MUTATION TYPE   1)= 0.00000000000000E+00
 GROWTH   (CANCER STAGE   2, DESTABILIZATION/GATE   0, MUTATION TYPE   1)= 0.00000000000000E+00
 GROWTH   (CANCER STAGE   3, DESTABILIZATION/GATE   0, MUTATION TYPE   1)= 0.00000000000000E+00
 DEATH    (CANCER STAGE   0, DESTABILIZATION/GATE   0, MUTATION TYPE   1)= 0.00000000000000E+00
 DEATH    (CANCER STAGE   1, DESTABILIZATION/GATE   0, MUTATION TYPE   1)= 0.00000000000000E+00
 DEATH    (CANCER STAGE   2, DESTABILIZATION/GATE   0, MUTATION TYPE   1)= 0.00000000000000E+00
 DEATH    (CANCER STAGE   3, DESTABILIZATION/GATE   0, MUTATION TYPE   1)= 0.00000000000000E+00
 MUTATION (CANCER STAGE   0, DESTABILIZATION/GATE   0, MUTATION TYPE   1)= 8.75000008771665E-10
 MUTATION (CANCER STAGE   1, DESTABILIZATION/GATE   0, MUTATION TYPE   1)= 8.75000008771665E-10
 MUTATION (CANCER STAGE   2, DESTABILIZATION/GATE   0, MUTATION TYPE   1)= 8.75000008771665E-10
 MUTATION (CANCER STAGE   3, DESTABILIZATION/GATE   0, MUTATION TYPE   1)= 8.75000008771665E-10
 GATE-PASS(CANCER STAGE   0, DESTABILIZATION/GATE   0, MUTATION TYPE   1)= 9.33258454012767E-03
 GATE-PASS(CANCER STAGE   1, DESTABILIZATION/GATE   0, MUTATION TYPE   1)= 9.33258454012767E-03
 GATE-PASS(CANCER STAGE   2, DESTABILIZATION/GATE   0, MUTATION TYPE   1)= 9.33258454012767E-03
 GATE-PASS(CANCER STAGE   3, DESTABILIZATION/GATE   0, MUTATION TYPE   1)= 9.33258454012767E-03
 GROWTH   (CANCER STAGE   0, DESTABILIZATION/GATE   1, MUTATION TYPE   1)= 0.00000000000000E+00
 GROWTH   (CANCER STAGE   1, DESTABILIZATION/GATE   1, MUTATION TYPE   1)= 0.00000000000000E+00
 GROWTH   (CANCER STAGE   2, DESTABILIZATION/GATE   1, MUTATION TYPE   1)= 0.00000000000000E+00
 GROWTH   (CANCER STAGE   3, DESTABILIZATION/GATE   1, MUTATION TYPE   1)= 0.00000000000000E+00
 DEATH    (CANCER STAGE   0, DESTABILIZATION/GATE   1, MUTATION TYPE   1)= 0.00000000000000E+00
 DEATH    (CANCER STAGE   1, DESTABILIZATION/GATE   1, MUTATION TYPE   1)= 0.00000000000000E+00
 DEATH    (CANCER STAGE   2, DESTABILIZATION/GATE   1, MUTATION TYPE   1)= 0.00000000000000E+00
 DEATH    (CANCER STAGE   3, DESTABILIZATION/GATE   1, MUTATION TYPE   1)= 0.00000000000000E+00
 MUTATION (CANCER STAGE   0, DESTABILIZATION/GATE   1, MUTATION TYPE   1)= 1.05000063003070E-07
 MUTATION (CANCER STAGE   1, DESTABILIZATION/GATE   1, MUTATION TYPE   1)= 1.05000063003070E-07
 MUTATION (CANCER STAGE   2, DESTABILIZATION/GATE   1, MUTATION TYPE   1)= 1.05000063003070E-07
 MUTATION (CANCER STAGE   3, DESTABILIZATION/GATE   1, MUTATION TYPE   1)= 1.05000063003070E-07
 AGE INTERVAL: 0.00000000000000E+00-
 -----------------------------------
 AGE INTERVAL: 7.28280000000000E-01-
 -----------------------------------
 AGE INTERVAL: 2.66666666666667E+01-
 -----------------------------------
 AGE 8.00000000000000E+01 INTEGRATED HAZARD 2.20920212165006E-23 HAZARD 2.11623335898603E-20 OK      10 BAD       0 FAIL       0
 CLOCK TIME USED 4.19999999925494E-01 SECONDS
 CPU TIME USED 1.56000999999999E-02 SECONDS
 MINIMISATION ROUTINE FITTERMVKMULTGATESTOCHHAZ REVISED BY M P LITTLE 11 MARCH 2009
 GESTATION LENGTH   0.7283
 CONVERGENCE CRITERION 1.0000E-15 NUMBER OF INTEGRATION STEPS   100
 MINIMUM STEP LENGTH 1.0000E-25 INTEGRATOR SCALING "SMALL AMOUNT" 1.0000E-40
 INTEGRATOR SCALING THRESHOLD 1.0000E+00
 INTEGRATOR TYPE: BULIRSCH-STOER STIFF           
 MODEL  1 SCALING COEFFICIENT 1.00000000000000E+00
 =================================================
 Y(I,J) IN HAZARD THAT ARE SET TO ZERO
 -------------------------------------
 DESTABILIZATION/GATE LEVEL =    0 DESTABILIZATION TYPE =    1
 DESTABILIZATION/GATE LEVEL =    1 DESTABILIZATION TYPE =    1
 AGE INTERVAL: 0.00000000000000E+00-
 -----------------------------------
 GROWTH   (CANCER STAGE   0, DESTABILIZATION/GATE   0, MUTATION TYPE   1)= 2.47457388567015E+01
 GROWTH   (CANCER STAGE   1, DESTABILIZATION/GATE   0, MUTATION TYPE   1)= 0.00000000000000E+00
 GROWTH   (CANCER STAGE   2, DESTABILIZATION/GATE   0, MUTATION TYPE   1)= 0.00000000000000E+00
 GROWTH   (CANCER STAGE   3, DESTABILIZATION/GATE   0, MUTATION TYPE   1)= 0.00000000000000E+00
 DEATH    (CANCER STAGE   0, DESTABILIZATION/GATE   0, MUTATION TYPE   1)= 0.00000000000000E+00
 DEATH    (CANCER STAGE   1, DESTABILIZATION/GATE   0, MUTATION TYPE   1)= 0.00000000000000E+00
 DEATH    (CANCER STAGE   2, DESTABILIZATION/GATE   0, MUTATION TYPE   1)= 0.00000000000000E+00
 DEATH    (CANCER STAGE   3, DESTABILIZATION/GATE   0, MUTATION TYPE   1)= 0.00000000000000E+00
 MUTATION (CANCER STAGE   0, DESTABILIZATION/GATE   0, MUTATION TYPE   1)= 8.75000008771665E-10
 MUTATION (CANCER STAGE   1, DESTABILIZATION/GATE   0, MUTATION TYPE   1)= 8.75000008771665E-10
 MUTATION (CANCER STAGE   2, DESTABILIZATION/GATE   0, MUTATION TYPE   1)= 8.75000008771665E-10
 MUTATION (CANCER STAGE   3, DESTABILIZATION/GATE   0, MUTATION TYPE   1)= 8.75000008771665E-10
 GATE-PASS(CANCER STAGE   0, DESTABILIZATION/GATE   0, MUTATION TYPE   1)= 9.33258454012767E-03
 GATE-PASS(CANCER STAGE   1, DESTABILIZATION/GATE   0, MUTATION TYPE   1)= 9.33258454012767E-03
 GATE-PASS(CANCER STAGE   2, DESTABILIZATION/GATE   0, MUTATION TYPE   1)= 9.33258454012767E-03
 GATE-PASS(CANCER STAGE   3, DESTABILIZATION/GATE   0, MUTATION TYPE   1)= 9.33258454012767E-03
 GROWTH   (CANCER STAGE   0, DESTABILIZATION/GATE   1, MUTATION TYPE   1)= 2.57457388567015E+01
 GROWTH   (CANCER STAGE   1, DESTABILIZATION/GATE   1, MUTATION TYPE   1)= 0.00000000000000E+00
 GROWTH   (CANCER STAGE   2, DESTABILIZATION/GATE   1, MUTATION TYPE   1)= 0.00000000000000E+00
 GROWTH   (CANCER STAGE   3, DESTABILIZATION/GATE   1, MUTATION TYPE   1)= 0.00000000000000E+00
 DEATH    (CANCER STAGE   0, DESTABILIZATION/GATE   1, MUTATION TYPE   1)= 0.00000000000000E+00
 DEATH    (CANCER STAGE   1, DESTABILIZATION/GATE   1, MUTATION TYPE   1)= 0.00000000000000E+00
 DEATH    (CANCER STAGE   2, DESTABILIZATION/GATE   1, MUTATION TYPE   1)= 0.00000000000000E+00
 DEATH    (CANCER STAGE   3, DESTABILIZATION/GATE   1, MUTATION TYPE   1)= 0.00000000000000E+00
 MUTATION (CANCER STAGE   0, DESTABILIZATION/GATE   1, MUTATION TYPE   1)= 8.75000437525453E-08
 MUTATION (CANCER STAGE   1, DESTABILIZATION/GATE   1, MUTATION TYPE   1)= 8.75000437525453E-08
 MUTATION (CANCER STAGE   2, DESTABILIZATION/GATE   1, MUTATION TYPE   1)= 8.75000437525453E-08
 MUTATION (CANCER STAGE   3, DESTABILIZATION/GATE   1, MUTATION TYPE   1)= 8.75000437525453E-08
 AGE INTERVAL: 7.28280000000000E-01-
 -----------------------------------
 GROWTH   (CANCER STAGE   0, DESTABILIZATION/GATE   0, MUTATION TYPE   1)= 0.00000000000000E+00
 GROWTH   (CANCER STAGE   1, DESTABILIZATION/GATE   0, MUTATION TYPE   1)= 0.00000000000000E+00
 GROWTH   (CANCER STAGE   2, DESTABILIZATION/GATE   0, MUTATION TYPE   1)= 0.00000000000000E+00
 GROWTH   (CANCER STAGE   3, DESTABILIZATION/GATE   0, MUTATION TYPE   1)= 0.00000000000000E+00
 DEATH    (CANCER STAGE   0, DESTABILIZATION/GATE   0, MUTATION TYPE   1)= 0.00000000000000E+00
 DEATH    (CANCER STAGE   1, DESTABILIZATION/GATE   0, MUTATION TYPE   1)= 0.00000000000000E+00
 DEATH    (CANCER STAGE   2, DESTABILIZATION/GATE   0, MUTATION TYPE   1)= 0.00000000000000E+00
 DEATH    (CANCER STAGE   3, DESTABILIZATION/GATE   0, MUTATION TYPE   1)= 0.00000000000000E+00
 MUTATION (CANCER STAGE   0, DESTABILIZATION/GATE   0, MUTATION TYPE   1)= 8.75000008771665E-10
 MUTATION (CANCER STAGE   1, DESTABILIZATION/GATE   0, MUTATION TYPE   1)= 8.75000008771665E-10
 MUTATION (CANCER STAGE   2, DESTABILIZATION/GATE   0, MUTATION TYPE   1)= 8.75000008771665E-10
 MUTATION (CANCER STAGE   3, DESTABILIZATION/GATE   0, MUTATION TYPE   1)= 8.75000008771665E-10
 GATE-PASS(CANCER STAGE   0, DESTABILIZATION/GATE   0, MUTATION TYPE   1)= 9.33258454012767E-03
 GATE-PASS(CANCER STAGE   1, DESTABILIZATION/GATE   0, MUTATION TYPE   1)= 9.33258454012767E-03
 GATE-PASS(CANCER STAGE   2, DESTABILIZATION/GATE   0, MUTATION TYPE   1)= 9.33258454012767E-03
 GATE-PASS(CANCER STAGE   3, DESTABILIZATION/GATE   0, MUTATION TYPE   1)= 9.33258454012767E-03
 GROWTH   (CANCER STAGE   0, DESTABILIZATION/GATE   1, MUTATION TYPE   1)= 0.00000000000000E+00
 GROWTH   (CANCER STAGE   1, DESTABILIZATION/GATE   1, MUTATION TYPE   1)= 0.00000000000000E+00
 GROWTH   (CANCER STAGE   2, DESTABILIZATION/GATE   1, MUTATION TYPE   1)= 0.00000000000000E+00
 GROWTH   (CANCER STAGE   3, DESTABILIZATION/GATE   1, MUTATION TYPE   1)= 0.00000000000000E+00
 DEATH    (CANCER STAGE   0, DESTABILIZATION/GATE   1, MUTATION TYPE   1)= 0.00000000000000E+00
 DEATH    (CANCER STAGE   1, DESTABILIZATION/GATE   1, MUTATION TYPE   1)= 0.00000000000000E+00
 DEATH    (CANCER STAGE   2, DESTABILIZATION/GATE   1, MUTATION TYPE   1)= 0.00000000000000E+00
 DEATH    (CANCER STAGE   3, DESTABILIZATION/GATE   1, MUTATION TYPE   1)= 0.00000000000000E+00
 MUTATION (CANCER STAGE   0, DESTABILIZATION/GATE   1, MUTATION TYPE   1)= 8.75000437525453E-08
 MUTATION (CANCER STAGE   1, DESTABILIZATION/GATE   1, MUTATION TYPE   1)= 8.75000437525453E-08
 MUTATION (CANCER STAGE   2, DESTABILIZATION/GATE   1, MUTATION TYPE   1)= 8.75000437525453E-08
 MUTATION (CANCER STAGE   3, DESTABILIZATION/GATE   1, MUTATION TYPE   1)= 8.75000437525453E-08
 AGE INTERVAL: 2.66666666666667E+01-
 -----------------------------------
 GROWTH   (CANCER STAGE   0, DESTABILIZATION/GATE   0, MUTATION TYPE   1)= 0.00000000000000E+00
 GROWTH   (CANCER STAGE   1, DESTABILIZATION/GATE   0, MUTATION TYPE   1)= 0.00000000000000E+00
 GROWTH   (CANCER STAGE   2, DESTABILIZATION/GATE   0, MUTATION TYPE   1)= 0.00000000000000E+00
 GROWTH   (CANCER STAGE   3, DESTABILIZATION/GATE   0, MUTATION TYPE   1)= 0.00000000000000E+00
 DEATH    (CANCER STAGE   0, DESTABILIZATION/GATE   0, MUTATION TYPE   1)= 0.00000000000000E+00
 DEATH    (CANCER STAGE   1, DESTABILIZATION/GATE   0, MUTATION TYPE   1)= 0.00000000000000E+00
 DEATH    (CANCER STAGE   2, DESTABILIZATION/GATE   0, MUTATION TYPE   1)= 0.00000000000000E+00
 DEATH    (CANCER STAGE   3, DESTABILIZATION/GATE   0, MUTATION TYPE   1)= 0.00000000000000E+00
 MUTATION (CANCER STAGE   0, DESTABILIZATION/GATE   0, MUTATION TYPE   1)= 8.75000008771665E-10
 MUTATION (CANCER STAGE   1, DESTABILIZATION/GATE   0, MUTATION TYPE   1)= 8.75000008771665E-10
 MUTATION (CANCER STAGE   2, DESTABILIZATION/GATE   0, MUTATION TYPE   1)= 8.75000008771665E-10
 MUTATION (CANCER STAGE   3, DESTABILIZATION/GATE   0, MUTATION TYPE   1)= 8.75000008771665E-10
 GATE-PASS(CANCER STAGE   0, DESTABILIZATION/GATE   0, MUTATION TYPE   1)= 9.33258454012767E-03
 GATE-PASS(CANCER STAGE   1, DESTABILIZATION/GATE   0, MUTATION TYPE   1)= 9.33258454012767E-03
 GATE-PASS(CANCER STAGE   2, DESTABILIZATION/GATE   0, MUTATION TYPE   1)= 9.33258454012767E-03
 GATE-PASS(CANCER STAGE   3, DESTABILIZATION/GATE   0, MUTATION TYPE   1)= 9.33258454012767E-03
 GROWTH   (CANCER STAGE   0, DESTABILIZATION/GATE   1, MUTATION TYPE   1)= 0.00000000000000E+00
 GROWTH   (CANCER STAGE   1, DESTABILIZATION/GATE   1, MUTATION TYPE   1)= 0.00000000000000E+00
 GROWTH   (CANCER STAGE   2, DESTABILIZATION/GATE   1, MUTATION TYPE   1)= 0.00000000000000E+00
 GROWTH   (CANCER STAGE   3, DESTABILIZATION/GATE   1, MUTATION TYPE   1)= 0.00000000000000E+00
 DEATH    (CANCER STAGE   0, DESTABILIZATION/GATE   1, MUTATION TYPE   1)= 0.00000000000000E+00
 DEATH    (CANCER STAGE   1, DESTABILIZATION/GATE   1, MUTATION TYPE   1)= 0.00000000000000E+00
 DEATH    (CANCER STAGE   2, DESTABILIZATION/GATE   1, MUTATION TYPE   1)= 0.00000000000000E+00
 DEATH    (CANCER STAGE   3, DESTABILIZATION/GATE   1, MUTATION TYPE   1)= 0.00000000000000E+00
 MUTATION (CANCER STAGE   0, DESTABILIZATION/GATE   1, MUTATION TYPE   1)= 1.31250098436515E-07
 MUTATION (CANCER STAGE   1, DESTABILIZATION/GATE   1, MUTATION TYPE   1)= 1.31250098436515E-07
 MUTATION (CANCER STAGE   2, DESTABILIZATION/GATE   1, MUTATION TYPE   1)= 1.31250098436515E-07
 MUTATION (CANCER STAGE   3, DESTABILIZATION/GATE   1, MUTATION TYPE   1)= 1.31250098436515E-07
 AGE INTERVAL: 0.00000000000000E+00-
 -----------------------------------
 AGE INTERVAL: 7.28280000000000E-01-
 -----------------------------------
 AGE INTERVAL: 2.66666666666667E+01-
 -----------------------------------
 AGE 8.00000000000000E+01 INTEGRATED HAZARD 3.06589037523742E-23 HAZARD 4.74891564942325E-20 OK      10 BAD       0 FAIL       0
 CLOCK TIME USED 4.35999999986961E-01 SECONDS
 CPU TIME USED 1.56001000000001E-02 SECONDS
 MINIMISATION ROUTINE FITTERMVKMULTGATESTOCHHAZ REVISED BY M P LITTLE 11 MARCH 2009
 GESTATION LENGTH   0.7283
 CONVERGENCE CRITERION 1.0000E-15 NUMBER OF INTEGRATION STEPS   100
 MINIMUM STEP LENGTH 1.0000E-25 INTEGRATOR SCALING "SMALL AMOUNT" 1.0000E-40
 INTEGRATOR SCALING THRESHOLD 1.0000E+00
 INTEGRATOR TYPE: BULIRSCH-STOER STIFF           
 MODEL  1 SCALING COEFFICIENT 1.00000000000000E+00
 =================================================
 Y(I,J) IN HAZARD THAT ARE SET TO ZERO
 -------------------------------------
 DESTABILIZATION/GATE LEVEL =    0 DESTABILIZATION TYPE =    1
 DESTABILIZATION/GATE LEVEL =    1 DESTABILIZATION TYPE =    1
 AGE INTERVAL: 0.00000000000000E+00-
 -----------------------------------
 GROWTH   (CANCER STAGE   0, DESTABILIZATION/GATE   0, MUTATION TYPE   1)= 2.47457388567015E+01
 GROWTH   (CANCER STAGE   1, DESTABILIZATION/GATE   0, MUTATION TYPE   1)= 0.00000000000000E+00
 GROWTH   (CANCER STAGE   2, DESTABILIZATION/GATE   0, MUTATION TYPE   1)= 0.00000000000000E+00
 GROWTH   (CANCER STAGE   3, DESTABILIZATION/GATE   0, MUTATION TYPE   1)= 0.00000000000000E+00
 DEATH    (CANCER STAGE   0, DESTABILIZATION/GATE   0, MUTATION TYPE   1)= 0.00000000000000E+00
 DEATH    (CANCER STAGE   1, DESTABILIZATION/GATE   0, MUTATION TYPE   1)= 0.00000000000000E+00
 DEATH    (CANCER STAGE   2, DESTABILIZATION/GATE   0, MUTATION TYPE   1)= 0.00000000000000E+00
 DEATH    (CANCER STAGE   3, DESTABILIZATION/GATE   0, MUTATION TYPE   1)= 0.00000000000000E+00
 MUTATION (CANCER STAGE   0, DESTABILIZATION/GATE   0, MUTATION TYPE   1)= 8.75000008771665E-10
 MUTATION (CANCER STAGE   1, DESTABILIZATION/GATE   0, MUTATION TYPE   1)= 8.75000008771665E-10
 MUTATION (CANCER STAGE   2, DESTABILIZATION/GATE   0, MUTATION TYPE   1)= 8.75000008771665E-10
 MUTATION (CANCER STAGE   3, DESTABILIZATION/GATE   0, MUTATION TYPE   1)= 8.75000008771665E-10
 GATE-PASS(CANCER STAGE   0, DESTABILIZATION/GATE   0, MUTATION TYPE   1)= 9.33258454012767E-03
 GATE-PASS(CANCER STAGE   1, DESTABILIZATION/GATE   0, MUTATION TYPE   1)= 9.33258454012767E-03
 GATE-PASS(CANCER STAGE   2, DESTABILIZATION/GATE   0, MUTATION TYPE   1)= 9.33258454012767E-03
 GATE-PASS(CANCER STAGE   3, DESTABILIZATION/GATE   0, MUTATION TYPE   1)= 9.33258454012767E-03
 GROWTH   (CANCER STAGE   0, DESTABILIZATION/GATE   1, MUTATION TYPE   1)= 2.57457388567015E+01
 GROWTH   (CANCER STAGE   1, DESTABILIZATION/GATE   1, MUTATION TYPE   1)= 0.00000000000000E+00
 GROWTH   (CANCER STAGE   2, DESTABILIZATION/GATE   1, MUTATION TYPE   1)= 0.00000000000000E+00
 GROWTH   (CANCER STAGE   3, DESTABILIZATION/GATE   1, MUTATION TYPE   1)= 0.00000000000000E+00
 DEATH    (CANCER STAGE   0, DESTABILIZATION/GATE   1, MUTATION TYPE   1)= 0.00000000000000E+00
 DEATH    (CANCER STAGE   1, DESTABILIZATION/GATE   1, MUTATION TYPE   1)= 0.00000000000000E+00
 DEATH    (CANCER STAGE   2, DESTABILIZATION/GATE   1, MUTATION TYPE   1)= 0.00000000000000E+00
 DEATH    (CANCER STAGE   3, DESTABILIZATION/GATE   1, MUTATION TYPE   1)= 0.00000000000000E+00
 MUTATION (CANCER STAGE   0, DESTABILIZATION/GATE   1, MUTATION TYPE   1)= 8.75000437525453E-08
 MUTATION (CANCER STAGE   1, DESTABILIZATION/GATE   1, MUTATION TYPE   1)= 8.75000437525453E-08
 MUTATION (CANCER STAGE   2, DESTABILIZATION/GATE   1, MUTATION TYPE   1)= 8.75000437525453E-08
 MUTATION (CANCER STAGE   3, DESTABILIZATION/GATE   1, MUTATION TYPE   1)= 8.75000437525453E-08
 AGE INTERVAL: 7.28280000000000E-01-
 -----------------------------------
 GROWTH   (CANCER STAGE   0, DESTABILIZATION/GATE   0, MUTATION TYPE   1)= 0.00000000000000E+00
 GROWTH   (CANCER STAGE   1, DESTABILIZATION/GATE   0, MUTATION TYPE   1)= 0.00000000000000E+00
 GROWTH   (CANCER STAGE   2, DESTABILIZATION/GATE   0, MUTATION TYPE   1)= 0.00000000000000E+00
 GROWTH   (CANCER STAGE   3, DESTABILIZATION/GATE   0, MUTATION TYPE   1)= 0.00000000000000E+00
 DEATH    (CANCER STAGE   0, DESTABILIZATION/GATE   0, MUTATION TYPE   1)= 0.00000000000000E+00
 DEATH    (CANCER STAGE   1, DESTABILIZATION/GATE   0, MUTATION TYPE   1)= 0.00000000000000E+00
 DEATH    (CANCER STAGE   2, DESTABILIZATION/GATE   0, MUTATION TYPE   1)= 0.00000000000000E+00
 DEATH    (CANCER STAGE   3, DESTABILIZATION/GATE   0, MUTATION TYPE   1)= 0.00000000000000E+00
 MUTATION (CANCER STAGE   0, DESTABILIZATION/GATE   0, MUTATION TYPE   1)= 8.75000008771665E-10
 MUTATION (CANCER STAGE   1, DESTABILIZATION/GATE   0, MUTATION TYPE   1)= 8.75000008771665E-10
 MUTATION (CANCER STAGE   2, DESTABILIZATION/GATE   0, MUTATION TYPE   1)= 8.75000008771665E-10
 MUTATION (CANCER STAGE   3, DESTABILIZATION/GATE   0, MUTATION TYPE   1)= 8.75000008771665E-10
 GATE-PASS(CANCER STAGE   0, DESTABILIZATION/GATE   0, MUTATION TYPE   1)= 9.33258454012767E-03
 GATE-PASS(CANCER STAGE   1, DESTABILIZATION/GATE   0, MUTATION TYPE   1)= 9.33258454012767E-03
 GATE-PASS(CANCER STAGE   2, DESTABILIZATION/GATE   0, MUTATION TYPE   1)= 9.33258454012767E-03
 GATE-PASS(CANCER STAGE   3, DESTABILIZATION/GATE   0, MUTATION TYPE   1)= 9.33258454012767E-03
 GROWTH   (CANCER STAGE   0, DESTABILIZATION/GATE   1, MUTATION TYPE   1)= 0.00000000000000E+00
 GROWTH   (CANCER STAGE   1, DESTABILIZATION/GATE   1, MUTATION TYPE   1)= 0.00000000000000E+00
 GROWTH   (CANCER STAGE   2, DESTABILIZATION/GATE   1, MUTATION TYPE   1)= 0.00000000000000E+00
 GROWTH   (CANCER STAGE   3, DESTABILIZATION/GATE   1, MUTATION TYPE   1)= 0.00000000000000E+00
 DEATH    (CANCER STAGE   0, DESTABILIZATION/GATE   1, MUTATION TYPE   1)= 0.00000000000000E+00
 DEATH    (CANCER STAGE   1, DESTABILIZATION/GATE   1, MUTATION TYPE   1)= 0.00000000000000E+00
 DEATH    (CANCER STAGE   2, DESTABILIZATION/GATE   1, MUTATION TYPE   1)= 0.00000000000000E+00
 DEATH    (CANCER STAGE   3, DESTABILIZATION/GATE   1, MUTATION TYPE   1)= 0.00000000000000E+00
 MUTATION (CANCER STAGE   0, DESTABILIZATION/GATE   1, MUTATION TYPE   1)= 8.75000437525453E-08
 MUTATION (CANCER STAGE   1, DESTABILIZATION/GATE   1, MUTATION TYPE   1)= 8.75000437525453E-08
 MUTATION (CANCER STAGE   2, DESTABILIZATION/GATE   1, MUTATION TYPE   1)= 8.75000437525453E-08
 MUTATION (CANCER STAGE   3, DESTABILIZATION/GATE   1, MUTATION TYPE   1)= 8.75000437525453E-08
 AGE INTERVAL: 2.66666666666667E+01-
 -----------------------------------
 GROWTH   (CANCER STAGE   0, DESTABILIZATION/GATE   0, MUTATION TYPE   1)= 0.00000000000000E+00
 GROWTH   (CANCER STAGE   1, DESTABILIZATION/GATE   0, MUTATION TYPE   1)= 0.00000000000000E+00
 GROWTH   (CANCER STAGE   2, DESTABILIZATION/GATE   0, MUTATION TYPE   1)= 0.00000000000000E+00
 GROWTH   (CANCER STAGE   3, DESTABILIZATION/GATE   0, MUTATION TYPE   1)= 0.00000000000000E+00
 DEATH    (CANCER STAGE   0, DESTABILIZATION/GATE   0, MUTATION TYPE   1)= 0.00000000000000E+00
 DEATH    (CANCER STAGE   1, DESTABILIZATION/GATE   0, MUTATION TYPE   1)= 0.00000000000000E+00
 DEATH    (CANCER STAGE   2, DESTABILIZATION/GATE   0, MUTATION TYPE   1)= 0.00000000000000E+00
 DEATH    (CANCER STAGE   3, DESTABILIZATION/GATE   0, MUTATION TYPE   1)= 0.00000000000000E+00
 MUTATION (CANCER STAGE   0, DESTABILIZATION/GATE   0, MUTATION TYPE   1)= 8.75000008771665E-10
 MUTATION (CANCER STAGE   1, DESTABILIZATION/GATE   0, MUTATION TYPE   1)= 8.75000008771665E-10
 MUTATION (CANCER STAGE   2, DESTABILIZATION/GATE   0, MUTATION TYPE   1)= 8.75000008771665E-10
 MUTATION (CANCER STAGE   3, DESTABILIZATION/GATE   0, MUTATION TYPE   1)= 8.75000008771665E-10
 GATE-PASS(CANCER STAGE   0, DESTABILIZATION/GATE   0, MUTATION TYPE   1)= 9.33258454012767E-03
 GATE-PASS(CANCER STAGE   1, DESTABILIZATION/GATE   0, MUTATION TYPE   1)= 9.33258454012767E-03
 GATE-PASS(CANCER STAGE   2, DESTABILIZATION/GATE   0, MUTATION TYPE   1)= 9.33258454012767E-03
 GATE-PASS(CANCER STAGE   3, DESTABILIZATION/GATE   0, MUTATION TYPE   1)= 9.33258454012767E-03
 GROWTH   (CANCER STAGE   0, DESTABILIZATION/GATE   1, MUTATION TYPE   1)= 0.00000000000000E+00
 GROWTH   (CANCER STAGE   1, DESTABILIZATION/GATE   1, MUTATION TYPE   1)= 0.00000000000000E+00
 GROWTH   (CANCER STAGE   2, DESTABILIZATION/GATE   1, MUTATION TYPE   1)= 0.00000000000000E+00
 GROWTH   (CANCER STAGE   3, DESTABILIZATION/GATE   1, MUTATION TYPE   1)= 0.00000000000000E+00
 DEATH    (CANCER STAGE   0, DESTABILIZATION/GATE   1, MUTATION TYPE   1)= 0.00000000000000E+00
 DEATH    (CANCER STAGE   1, DESTABILIZATION/GATE   1, MUTATION TYPE   1)= 0.00000000000000E+00
 DEATH    (CANCER STAGE   2, DESTABILIZATION/GATE   1, MUTATION TYPE   1)= 0.00000000000000E+00
 DEATH    (CANCER STAGE   3, DESTABILIZATION/GATE   1, MUTATION TYPE   1)= 0.00000000000000E+00
 MUTATION (CANCER STAGE   0, DESTABILIZATION/GATE   1, MUTATION TYPE   1)= 1.75000174995551E-07
 MUTATION (CANCER STAGE   1, DESTABILIZATION/GATE   1, MUTATION TYPE   1)= 1.75000174995551E-07
 MUTATION (CANCER STAGE   2, DESTABILIZATION/GATE   1, MUTATION TYPE   1)= 1.75000174995551E-07
 MUTATION (CANCER STAGE   3, DESTABILIZATION/GATE   1, MUTATION TYPE   1)= 1.75000174995551E-07
 AGE INTERVAL: 0.00000000000000E+00-
 -----------------------------------
 AGE INTERVAL: 7.28280000000000E-01-
 -----------------------------------
 AGE INTERVAL: 2.66666666666667E+01-
 -----------------------------------
 AGE 8.00000000000000E+01 INTEGRATED HAZARD 4.80535078937131E-23 HAZARD 1.37993657562677E-19 OK      10 BAD       0 FAIL       0
 CLOCK TIME USED 4.35999999986961E-01 SECONDS
 CPU TIME USED 3.12002000000000E-02 SECONDS
 MINIMISATION ROUTINE FITTERMVKMULTGATESTOCHHAZ REVISED BY M P LITTLE 11 MARCH 2009
 GESTATION LENGTH   0.7283
 CONVERGENCE CRITERION 1.0000E-15 NUMBER OF INTEGRATION STEPS   100
 MINIMUM STEP LENGTH 1.0000E-25 INTEGRATOR SCALING "SMALL AMOUNT" 1.0000E-40
 INTEGRATOR SCALING THRESHOLD 1.0000E+00
 INTEGRATOR TYPE: BULIRSCH-STOER STIFF           
 MODEL  1 SCALING COEFFICIENT 1.00000000000000E+00
 =================================================
 Y(I,J) IN HAZARD THAT ARE SET TO ZERO
 -------------------------------------
 DESTABILIZATION/GATE LEVEL =    0 DESTABILIZATION TYPE =    1
 DESTABILIZATION/GATE LEVEL =    1 DESTABILIZATION TYPE =    1
 AGE INTERVAL: 0.00000000000000E+00-
 -----------------------------------
 GROWTH   (CANCER STAGE   0, DESTABILIZATION/GATE   0, MUTATION TYPE   1)= 2.47457388567015E+01
 GROWTH   (CANCER STAGE   1, DESTABILIZATION/GATE   0, MUTATION TYPE   1)= 0.00000000000000E+00
 GROWTH   (CANCER STAGE   2, DESTABILIZATION/GATE   0, MUTATION TYPE   1)= 0.00000000000000E+00
 GROWTH   (CANCER STAGE   3, DESTABILIZATION/GATE   0, MUTATION TYPE   1)= 0.00000000000000E+00
 DEATH    (CANCER STAGE   0, DESTABILIZATION/GATE   0, MUTATION TYPE   1)= 0.00000000000000E+00
 DEATH    (CANCER STAGE   1, DESTABILIZATION/GATE   0, MUTATION TYPE   1)= 0.00000000000000E+00
 DEATH    (CANCER STAGE   2, DESTABILIZATION/GATE   0, MUTATION TYPE   1)= 0.00000000000000E+00
 DEATH    (CANCER STAGE   3, DESTABILIZATION/GATE   0, MUTATION TYPE   1)= 0.00000000000000E+00
 MUTATION (CANCER STAGE   0, DESTABILIZATION/GATE   0, MUTATION TYPE   1)= 8.75000008771665E-10
 MUTATION (CANCER STAGE   1, DESTABILIZATION/GATE   0, MUTATION TYPE   1)= 8.75000008771665E-10
 MUTATION (CANCER STAGE   2, DESTABILIZATION/GATE   0, MUTATION TYPE   1)= 8.75000008771665E-10
 MUTATION (CANCER STAGE   3, DESTABILIZATION/GATE   0, MUTATION TYPE   1)= 8.75000008771665E-10
 GATE-PASS(CANCER STAGE   0, DESTABILIZATION/GATE   0, MUTATION TYPE   1)= 9.33258454012767E-03
 GATE-PASS(CANCER STAGE   1, DESTABILIZATION/GATE   0, MUTATION TYPE   1)= 9.33258454012767E-03
 GATE-PASS(CANCER STAGE   2, DESTABILIZATION/GATE   0, MUTATION TYPE   1)= 9.33258454012767E-03
 GATE-PASS(CANCER STAGE   3, DESTABILIZATION/GATE   0, MUTATION TYPE   1)= 9.33258454012767E-03
 GROWTH   (CANCER STAGE   0, DESTABILIZATION/GATE   1, MUTATION TYPE   1)= 2.57457388567015E+01
 GROWTH   (CANCER STAGE   1, DESTABILIZATION/GATE   1, MUTATION TYPE   1)= 0.00000000000000E+00
 GROWTH   (CANCER STAGE   2, DESTABILIZATION/GATE   1, MUTATION TYPE   1)= 0.00000000000000E+00
 GROWTH   (CANCER STAGE   3, DESTABILIZATION/GATE   1, MUTATION TYPE   1)= 0.00000000000000E+00
 DEATH    (CANCER STAGE   0, DESTABILIZATION/GATE   1, MUTATION TYPE   1)= 0.00000000000000E+00
 DEATH    (CANCER STAGE   1, DESTABILIZATION/GATE   1, MUTATION TYPE   1)= 0.00000000000000E+00
 DEATH    (CANCER STAGE   2, DESTABILIZATION/GATE   1, MUTATION TYPE   1)= 0.00000000000000E+00
 DEATH    (CANCER STAGE   3, DESTABILIZATION/GATE   1, MUTATION TYPE   1)= 0.00000000000000E+00
 MUTATION (CANCER STAGE   0, DESTABILIZATION/GATE   1, MUTATION TYPE   1)= 8.75000437525453E-08
 MUTATION (CANCER STAGE   1, DESTABILIZATION/GATE   1, MUTATION TYPE   1)= 8.75000437525453E-08
 MUTATION (CANCER STAGE   2, DESTABILIZATION/GATE   1, MUTATION TYPE   1)= 8.75000437525453E-08
 MUTATION (CANCER STAGE   3, DESTABILIZATION/GATE   1, MUTATION TYPE   1)= 8.75000437525453E-08
 AGE INTERVAL: 7.28280000000000E-01-
 -----------------------------------
 GROWTH   (CANCER STAGE   0, DESTABILIZATION/GATE   0, MUTATION TYPE   1)= 0.00000000000000E+00
 GROWTH   (CANCER STAGE   1, DESTABILIZATION/GATE   0, MUTATION TYPE   1)= 0.00000000000000E+00
 GROWTH   (CANCER STAGE   2, DESTABILIZATION/GATE   0, MUTATION TYPE   1)= 0.00000000000000E+00
 GROWTH   (CANCER STAGE   3, DESTABILIZATION/GATE   0, MUTATION TYPE   1)= 0.00000000000000E+00
 DEATH    (CANCER STAGE   0, DESTABILIZATION/GATE   0, MUTATION TYPE   1)= 0.00000000000000E+00
 DEATH    (CANCER STAGE   1, DESTABILIZATION/GATE   0, MUTATION TYPE   1)= 0.00000000000000E+00
 DEATH    (CANCER STAGE   2, DESTABILIZATION/GATE   0, MUTATION TYPE   1)= 0.00000000000000E+00
 DEATH    (CANCER STAGE   3, DESTABILIZATION/GATE   0, MUTATION TYPE   1)= 0.00000000000000E+00
 MUTATION (CANCER STAGE   0, DESTABILIZATION/GATE   0, MUTATION TYPE   1)= 8.75000008771665E-10
 MUTATION (CANCER STAGE   1, DESTABILIZATION/GATE   0, MUTATION TYPE   1)= 8.75000008771665E-10
 MUTATION (CANCER STAGE   2, DESTABILIZATION/GATE   0, MUTATION TYPE   1)= 8.75000008771665E-10
 MUTATION (CANCER STAGE   3, DESTABILIZATION/GATE   0, MUTATION TYPE   1)= 8.75000008771665E-10
 GATE-PASS(CANCER STAGE   0, DESTABILIZATION/GATE   0, MUTATION TYPE   1)= 9.33258454012767E-03
 GATE-PASS(CANCER STAGE   1, DESTABILIZATION/GATE   0, MUTATION TYPE   1)= 9.33258454012767E-03
 GATE-PASS(CANCER STAGE   2, DESTABILIZATION/GATE   0, MUTATION TYPE   1)= 9.33258454012767E-03
 GATE-PASS(CANCER STAGE   3, DESTABILIZATION/GATE   0, MUTATION TYPE   1)= 9.33258454012767E-03
 GROWTH   (CANCER STAGE   0, DESTABILIZATION/GATE   1, MUTATION TYPE   1)= 0.00000000000000E+00
 GROWTH   (CANCER STAGE   1, DESTABILIZATION/GATE   1, MUTATION TYPE   1)= 0.00000000000000E+00
 GROWTH   (CANCER STAGE   2, DESTABILIZATION/GATE   1, MUTATION TYPE   1)= 0.00000000000000E+00
 GROWTH   (CANCER STAGE   3, DESTABILIZATION/GATE   1, MUTATION TYPE   1)= 0.00000000000000E+00
 DEATH    (CANCER STAGE   0, DESTABILIZATION/GATE   1, MUTATION TYPE   1)= 0.00000000000000E+00
 DEATH    (CANCER STAGE   1, DESTABILIZATION/GATE   1, MUTATION TYPE   1)= 0.00000000000000E+00
 DEATH    (CANCER STAGE   2, DESTABILIZATION/GATE   1, MUTATION TYPE   1)= 0.00000000000000E+00
 DEATH    (CANCER STAGE   3, DESTABILIZATION/GATE   1, MUTATION TYPE   1)= 0.00000000000000E+00
 MUTATION (CANCER STAGE   0, DESTABILIZATION/GATE   1, MUTATION TYPE   1)= 8.75000437525453E-08
 MUTATION (CANCER STAGE   1, DESTABILIZATION/GATE   1, MUTATION TYPE   1)= 8.75000437525453E-08
 MUTATION (CANCER STAGE   2, DESTABILIZATION/GATE   1, MUTATION TYPE   1)= 8.75000437525453E-08
 MUTATION (CANCER STAGE   3, DESTABILIZATION/GATE   1, MUTATION TYPE   1)= 8.75000437525453E-08
 AGE INTERVAL: 2.66666666666667E+01-
 -----------------------------------
 GROWTH   (CANCER STAGE   0, DESTABILIZATION/GATE   0, MUTATION TYPE   1)= 0.00000000000000E+00
 GROWTH   (CANCER STAGE   1, DESTABILIZATION/GATE   0, MUTATION TYPE   1)= 0.00000000000000E+00
 GROWTH   (CANCER STAGE   2, DESTABILIZATION/GATE   0, MUTATION TYPE   1)= 0.00000000000000E+00
 GROWTH   (CANCER STAGE   3, DESTABILIZATION/GATE   0, MUTATION TYPE   1)= 0.00000000000000E+00
 DEATH    (CANCER STAGE   0, DESTABILIZATION/GATE   0, MUTATION TYPE   1)= 0.00000000000000E+00
 DEATH    (CANCER STAGE   1, DESTABILIZATION/GATE   0, MUTATION TYPE   1)= 0.00000000000000E+00
 DEATH    (CANCER STAGE   2, DESTABILIZATION/GATE   0, MUTATION TYPE   1)= 0.00000000000000E+00
 DEATH    (CANCER STAGE   3, DESTABILIZATION/GATE   0, MUTATION TYPE   1)= 0.00000000000000E+00
 MUTATION (CANCER STAGE   0, DESTABILIZATION/GATE   0, MUTATION TYPE   1)= 8.75000008771665E-10
 MUTATION (CANCER STAGE   1, DESTABILIZATION/GATE   0, MUTATION TYPE   1)= 8.75000008771665E-10
 MUTATION (CANCER STAGE   2, DESTABILIZATION/GATE   0, MUTATION TYPE   1)= 8.75000008771665E-10
 MUTATION (CANCER STAGE   3, DESTABILIZATION/GATE   0, MUTATION TYPE   1)= 8.75000008771665E-10
 GATE-PASS(CANCER STAGE   0, DESTABILIZATION/GATE   0, MUTATION TYPE   1)= 9.33258454012767E-03
 GATE-PASS(CANCER STAGE   1, DESTABILIZATION/GATE   0, MUTATION TYPE   1)= 9.33258454012767E-03
 GATE-PASS(CANCER STAGE   2, DESTABILIZATION/GATE   0, MUTATION TYPE   1)= 9.33258454012767E-03
 GATE-PASS(CANCER STAGE   3, DESTABILIZATION/GATE   0, MUTATION TYPE   1)= 9.33258454012767E-03
 GROWTH   (CANCER STAGE   0, DESTABILIZATION/GATE   1, MUTATION TYPE   1)= 0.00000000000000E+00
 GROWTH   (CANCER STAGE   1, DESTABILIZATION/GATE   1, MUTATION TYPE   1)= 0.00000000000000E+00
 GROWTH   (CANCER STAGE   2, DESTABILIZATION/GATE   1, MUTATION TYPE   1)= 0.00000000000000E+00
 GROWTH   (CANCER STAGE   3, DESTABILIZATION/GATE   1, MUTATION TYPE   1)= 0.00000000000000E+00
 DEATH    (CANCER STAGE   0, DESTABILIZATION/GATE   1, MUTATION TYPE   1)= 0.00000000000000E+00
 DEATH    (CANCER STAGE   1, DESTABILIZATION/GATE   1, MUTATION TYPE   1)= 0.00000000000000E+00
 DEATH    (CANCER STAGE   2, DESTABILIZATION/GATE   1, MUTATION TYPE   1)= 0.00000000000000E+00
 DEATH    (CANCER STAGE   3, DESTABILIZATION/GATE   1, MUTATION TYPE   1)= 0.00000000000000E+00
 MUTATION (CANCER STAGE   0, DESTABILIZATION/GATE   1, MUTATION TYPE   1)= 4.37501093756512E-07
 MUTATION (CANCER STAGE   1, DESTABILIZATION/GATE   1, MUTATION TYPE   1)= 4.37501093756512E-07
 MUTATION (CANCER STAGE   2, DESTABILIZATION/GATE   1, MUTATION TYPE   1)= 4.37501093756512E-07
 MUTATION (CANCER STAGE   3, DESTABILIZATION/GATE   1, MUTATION TYPE   1)= 4.37501093756512E-07
 AGE INTERVAL: 0.00000000000000E+00-
 -----------------------------------
 AGE INTERVAL: 7.28280000000000E-01-
 -----------------------------------
 AGE INTERVAL: 2.66666666666667E+01-
 -----------------------------------
 AGE 8.00000000000000E+01 INTEGRATED HAZARD 3.71495826911491E-19 HAZARD 4.64208130300771E-18 OK      10 BAD       0 FAIL       0
 CLOCK TIME USED 4.20999999856576E-01 SECONDS
 CPU TIME USED 3.12002000000000E-02 SECONDS
 MINIMISATION ROUTINE FITTERMVKMULTGATESTOCHHAZ REVISED BY M P LITTLE 11 MARCH 2009
 GESTATION LENGTH   0.7283
 CONVERGENCE CRITERION 1.0000E-15 NUMBER OF INTEGRATION STEPS   100
 MINIMUM STEP LENGTH 1.0000E-25 INTEGRATOR SCALING "SMALL AMOUNT" 1.0000E-40
 INTEGRATOR SCALING THRESHOLD 1.0000E+00
 INTEGRATOR TYPE: BULIRSCH-STOER STIFF           
 MODEL  1 SCALING COEFFICIENT 1.00000000000000E+00
 =================================================
 Y(I,J) IN HAZARD THAT ARE SET TO ZERO
 -------------------------------------
 DESTABILIZATION/GATE LEVEL =    0 DESTABILIZATION TYPE =    1
 DESTABILIZATION/GATE LEVEL =    1 DESTABILIZATION TYPE =    1
 AGE INTERVAL: 0.00000000000000E+00-
 -----------------------------------
 GROWTH   (CANCER STAGE   0, DESTABILIZATION/GATE   0, MUTATION TYPE   1)= 2.47457388567015E+01
 GROWTH   (CANCER STAGE   1, DESTABILIZATION/GATE   0, MUTATION TYPE   1)= 0.00000000000000E+00
 GROWTH   (CANCER STAGE   2, DESTABILIZATION/GATE   0, MUTATION TYPE   1)= 0.00000000000000E+00
 GROWTH   (CANCER STAGE   3, DESTABILIZATION/GATE   0, MUTATION TYPE   1)= 0.00000000000000E+00
 DEATH    (CANCER STAGE   0, DESTABILIZATION/GATE   0, MUTATION TYPE   1)= 0.00000000000000E+00
 DEATH    (CANCER STAGE   1, DESTABILIZATION/GATE   0, MUTATION TYPE   1)= 0.00000000000000E+00
 DEATH    (CANCER STAGE   2, DESTABILIZATION/GATE   0, MUTATION TYPE   1)= 0.00000000000000E+00
 DEATH    (CANCER STAGE   3, DESTABILIZATION/GATE   0, MUTATION TYPE   1)= 0.00000000000000E+00
 MUTATION (CANCER STAGE   0, DESTABILIZATION/GATE   0, MUTATION TYPE   1)= 8.75000008771665E-10
 MUTATION (CANCER STAGE   1, DESTABILIZATION/GATE   0, MUTATION TYPE   1)= 8.75000008771665E-10
 MUTATION (CANCER STAGE   2, DESTABILIZATION/GATE   0, MUTATION TYPE   1)= 8.75000008771665E-10
 MUTATION (CANCER STAGE   3, DESTABILIZATION/GATE   0, MUTATION TYPE   1)= 8.75000008771665E-10
 GATE-PASS(CANCER STAGE   0, DESTABILIZATION/GATE   0, MUTATION TYPE   1)= 9.33258454012767E-03
 GATE-PASS(CANCER STAGE   1, DESTABILIZATION/GATE   0, MUTATION TYPE   1)= 9.33258454012767E-03
 GATE-PASS(CANCER STAGE   2, DESTABILIZATION/GATE   0, MUTATION TYPE   1)= 9.33258454012767E-03
 GATE-PASS(CANCER STAGE   3, DESTABILIZATION/GATE   0, MUTATION TYPE   1)= 9.33258454012767E-03
 GROWTH   (CANCER STAGE   0, DESTABILIZATION/GATE   1, MUTATION TYPE   1)= 2.57457388567015E+01
 GROWTH   (CANCER STAGE   1, DESTABILIZATION/GATE   1, MUTATION TYPE   1)= 0.00000000000000E+00
 GROWTH   (CANCER STAGE   2, DESTABILIZATION/GATE   1, MUTATION TYPE   1)= 0.00000000000000E+00
 GROWTH   (CANCER STAGE   3, DESTABILIZATION/GATE   1, MUTATION TYPE   1)= 0.00000000000000E+00
 DEATH    (CANCER STAGE   0, DESTABILIZATION/GATE   1, MUTATION TYPE   1)= 0.00000000000000E+00
 DEATH    (CANCER STAGE   1, DESTABILIZATION/GATE   1, MUTATION TYPE   1)= 0.00000000000000E+00
 DEATH    (CANCER STAGE   2, DESTABILIZATION/GATE   1, MUTATION TYPE   1)= 0.00000000000000E+00
 DEATH    (CANCER STAGE   3, DESTABILIZATION/GATE   1, MUTATION TYPE   1)= 0.00000000000000E+00
 MUTATION (CANCER STAGE   0, DESTABILIZATION/GATE   1, MUTATION TYPE   1)= 8.75000437525453E-08
 MUTATION (CANCER STAGE   1, DESTABILIZATION/GATE   1, MUTATION TYPE   1)= 8.75000437525453E-08
 MUTATION (CANCER STAGE   2, DESTABILIZATION/GATE   1, MUTATION TYPE   1)= 8.75000437525453E-08
 MUTATION (CANCER STAGE   3, DESTABILIZATION/GATE   1, MUTATION TYPE   1)= 8.75000437525453E-08
 AGE INTERVAL: 7.28280000000000E-01-
 -----------------------------------
 GROWTH   (CANCER STAGE   0, DESTABILIZATION/GATE   0, MUTATION TYPE   1)= 0.00000000000000E+00
 GROWTH   (CANCER STAGE   1, DESTABILIZATION/GATE   0, MUTATION TYPE   1)= 0.00000000000000E+00
 GROWTH   (CANCER STAGE   2, DESTABILIZATION/GATE   0, MUTATION TYPE   1)= 0.00000000000000E+00
 GROWTH   (CANCER STAGE   3, DESTABILIZATION/GATE   0, MUTATION TYPE   1)= 0.00000000000000E+00
 DEATH    (CANCER STAGE   0, DESTABILIZATION/GATE   0, MUTATION TYPE   1)= 0.00000000000000E+00
 DEATH    (CANCER STAGE   1, DESTABILIZATION/GATE   0, MUTATION TYPE   1)= 0.00000000000000E+00
 DEATH    (CANCER STAGE   2, DESTABILIZATION/GATE   0, MUTATION TYPE   1)= 0.00000000000000E+00
 DEATH    (CANCER STAGE   3, DESTABILIZATION/GATE   0, MUTATION TYPE   1)= 0.00000000000000E+00
 MUTATION (CANCER STAGE   0, DESTABILIZATION/GATE   0, MUTATION TYPE   1)= 8.75000008771665E-10
 MUTATION (CANCER STAGE   1, DESTABILIZATION/GATE   0, MUTATION TYPE   1)= 8.75000008771665E-10
 MUTATION (CANCER STAGE   2, DESTABILIZATION/GATE   0, MUTATION TYPE   1)= 8.75000008771665E-10
 MUTATION (CANCER STAGE   3, DESTABILIZATION/GATE   0, MUTATION TYPE   1)= 8.75000008771665E-10
 GATE-PASS(CANCER STAGE   0, DESTABILIZATION/GATE   0, MUTATION TYPE   1)= 9.33258454012767E-03
 GATE-PASS(CANCER STAGE   1, DESTABILIZATION/GATE   0, MUTATION TYPE   1)= 9.33258454012767E-03
 GATE-PASS(CANCER STAGE   2, DESTABILIZATION/GATE   0, MUTATION TYPE   1)= 9.33258454012767E-03
 GATE-PASS(CANCER STAGE   3, DESTABILIZATION/GATE   0, MUTATION TYPE   1)= 9.33258454012767E-03
 GROWTH   (CANCER STAGE   0, DESTABILIZATION/GATE   1, MUTATION TYPE   1)= 0.00000000000000E+00
 GROWTH   (CANCER STAGE   1, DESTABILIZATION/GATE   1, MUTATION TYPE   1)= 0.00000000000000E+00
 GROWTH   (CANCER STAGE   2, DESTABILIZATION/GATE   1, MUTATION TYPE   1)= 0.00000000000000E+00
 GROWTH   (CANCER STAGE   3, DESTABILIZATION/GATE   1, MUTATION TYPE   1)= 0.00000000000000E+00
 DEATH    (CANCER STAGE   0, DESTABILIZATION/GATE   1, MUTATION TYPE   1)= 0.00000000000000E+00
 DEATH    (CANCER STAGE   1, DESTABILIZATION/GATE   1, MUTATION TYPE   1)= 0.00000000000000E+00
 DEATH    (CANCER STAGE   2, DESTABILIZATION/GATE   1, MUTATION TYPE   1)= 0.00000000000000E+00
 DEATH    (CANCER STAGE   3, DESTABILIZATION/GATE   1, MUTATION TYPE   1)= 0.00000000000000E+00
 MUTATION (CANCER STAGE   0, DESTABILIZATION/GATE   1, MUTATION TYPE   1)= 8.75000437525453E-08
 MUTATION (CANCER STAGE   1, DESTABILIZATION/GATE   1, MUTATION TYPE   1)= 8.75000437525453E-08
 MUTATION (CANCER STAGE   2, DESTABILIZATION/GATE   1, MUTATION TYPE   1)= 8.75000437525453E-08
 MUTATION (CANCER STAGE   3, DESTABILIZATION/GATE   1, MUTATION TYPE   1)= 8.75000437525453E-08
 AGE INTERVAL: 2.66666666666667E+01-
 -----------------------------------
 GROWTH   (CANCER STAGE   0, DESTABILIZATION/GATE   0, MUTATION TYPE   1)= 0.00000000000000E+00
 GROWTH   (CANCER STAGE   1, DESTABILIZATION/GATE   0, MUTATION TYPE   1)= 0.00000000000000E+00
 GROWTH   (CANCER STAGE   2, DESTABILIZATION/GATE   0, MUTATION TYPE   1)= 0.00000000000000E+00
 GROWTH   (CANCER STAGE   3, DESTABILIZATION/GATE   0, MUTATION TYPE   1)= 0.00000000000000E+00
 DEATH    (CANCER STAGE   0, DESTABILIZATION/GATE   0, MUTATION TYPE   1)= 0.00000000000000E+00
 DEATH    (CANCER STAGE   1, DESTABILIZATION/GATE   0, MUTATION TYPE   1)= 0.00000000000000E+00
 DEATH    (CANCER STAGE   2, DESTABILIZATION/GATE   0, MUTATION TYPE   1)= 0.00000000000000E+00
 DEATH    (CANCER STAGE   3, DESTABILIZATION/GATE   0, MUTATION TYPE   1)= 0.00000000000000E+00
 MUTATION (CANCER STAGE   0, DESTABILIZATION/GATE   0, MUTATION TYPE   1)= 8.75000008771665E-10
 MUTATION (CANCER STAGE   1, DESTABILIZATION/GATE   0, MUTATION TYPE   1)= 8.75000008771665E-10
 MUTATION (CANCER STAGE   2, DESTABILIZATION/GATE   0, MUTATION TYPE   1)= 8.75000008771665E-10
 MUTATION (CANCER STAGE   3, DESTABILIZATION/GATE   0, MUTATION TYPE   1)= 8.75000008771665E-10
 GATE-PASS(CANCER STAGE   0, DESTABILIZATION/GATE   0, MUTATION TYPE   1)= 9.33258454012767E-03
 GATE-PASS(CANCER STAGE   1, DESTABILIZATION/GATE   0, MUTATION TYPE   1)= 9.33258454012767E-03
 GATE-PASS(CANCER STAGE   2, DESTABILIZATION/GATE   0, MUTATION TYPE   1)= 9.33258454012767E-03
 GATE-PASS(CANCER STAGE   3, DESTABILIZATION/GATE   0, MUTATION TYPE   1)= 9.33258454012767E-03
 GROWTH   (CANCER STAGE   0, DESTABILIZATION/GATE   1, MUTATION TYPE   1)= 0.00000000000000E+00
 GROWTH   (CANCER STAGE   1, DESTABILIZATION/GATE   1, MUTATION TYPE   1)= 0.00000000000000E+00
 GROWTH   (CANCER STAGE   2, DESTABILIZATION/GATE   1, MUTATION TYPE   1)= 0.00000000000000E+00
 GROWTH   (CANCER STAGE   3, DESTABILIZATION/GATE   1, MUTATION TYPE   1)= 0.00000000000000E+00
 DEATH    (CANCER STAGE   0, DESTABILIZATION/GATE   1, MUTATION TYPE   1)= 0.00000000000000E+00
 DEATH    (CANCER STAGE   1, DESTABILIZATION/GATE   1, MUTATION TYPE   1)= 0.00000000000000E+00
 DEATH    (CANCER STAGE   2, DESTABILIZATION/GATE   1, MUTATION TYPE   1)= 0.00000000000000E+00
 DEATH    (CANCER STAGE   3, DESTABILIZATION/GATE   1, MUTATION TYPE   1)= 0.00000000000000E+00
 MUTATION (CANCER STAGE   0, DESTABILIZATION/GATE   1, MUTATION TYPE   1)= 8.75004375025185E-07
 MUTATION (CANCER STAGE   1, DESTABILIZATION/GATE   1, MUTATION TYPE   1)= 8.75004375025185E-07
 MUTATION (CANCER STAGE   2, DESTABILIZATION/GATE   1, MUTATION TYPE   1)= 8.75004375025185E-07
 MUTATION (CANCER STAGE   3, DESTABILIZATION/GATE   1, MUTATION TYPE   1)= 8.75004375025185E-07
 AGE INTERVAL: 0.00000000000000E+00-
 -----------------------------------
 AGE INTERVAL: 7.28280000000000E-01-
 -----------------------------------
 AGE INTERVAL: 2.66666666666667E+01-
 -----------------------------------
 AGE 8.00000000000000E+01 INTEGRATED HAZARD 1.49762683377091E-18 HAZARD 7.07226731130513E-17 OK      10 BAD       0 FAIL       0
 CLOCK TIME USED 4.32999999960884E-01 SECONDS
 CPU TIME USED 0.00000000000000E+00 SECONDS
