# Supplementary material for: Mathematical models of tissue stem and transit target cell divisions and the risk of radiation- or smoking-associated cancer
Source: PLoS Comput Biol. 2017 Feb 14;13(2):e1005391. doi: 10.1371/journal.pcbi.1005391 (PMC5347390; doi:10.1371/journal.pcbi.1005391)
Supplement: S1 Supporting Information — (ZIP) [file pcbi.1005391.s002.zip › Run8.bat]

REM Runs FITTER8, FITTER9, FITTER9A, FITTER9B, FITTER9C, FITTER9D
REM FITTERMVK, FITTER10, FITTER11, FITTER11A, FITTER13, FITTER14, FITTERCOLOR
REM (which perform fits to the Japanese LSS and various other datasets e.g. of
REM radioexposed children)
REM  1st parameter is 8, 9, 9A, 9B, 9C, 9D, MVK, 10, 11, 11A, 13, 14, COLOR
REM   (depending on which program being used)
REM  2nd parameter is the name of the file (fit'p1''p2'.inp) containing model
REM   fitting control parameters
REM  3rd parameter is the name of the file ('p3'.lis) containing auxiliary
REM   data (e.g. cancchae)
REM  4th parameter is the name of the file ('p4') containing 2nd auxiliary
REM   data (e.g. hema87.dat)
REM  5th parameter is the name of the file ('p5') containing 3rd auxiliary
REM   data (e.g. ds86adfl.dat)
REM  6th parameter is the name of the file ('p6') containing 4th auxiliary
REM   data

set FORT1=c:\d_drive\Dataprog\Input data files on Alpha cluster\%5
set FORT2=c:\d_drive\Dataprog\Input data files on Alpha cluster\%4
set FORT3=c:\d_drive\Dataprog\Input data files on Alpha cluster\%3.lis
set FORT4=c:\d_drive\Dataprog\Output FORTRAN files on Alpha cluster\out%1%2.lis
set FORT7=c:\d_drive\Dataprog\Output FORTRAN files on Alpha cluster\abb%1%2.lis
set FORT8=c:\d_drive\Dataprog\Output FORTRAN files on Alpha cluster\nonp%1%2.lis
set FORT9=c:\d_drive\Dataprog\Output FORTRAN files on Alpha cluster\sum%1%2.lis
set FORT10=c:\d_drive\Dataprog\Output FORTRAN files on Alpha cluster\res%1%2.lis
set FORT11=c:\d_drive\Dataprog\Input steering files\fit%1%2.inp
set FORT12=c:\d_drive\Dataprog\Output FORTRAN files on Alpha cluster\base%1%2.lis
set FORT16=c:\d_drive\Dataprog\Output FORTRAN files on Alpha cluster\outdv%1%2.lis
set FORT19=c:\d_drive\Dataprog\Input data files on Alpha cluster\%6
set FORT13=c:\d_drive\Dataprog\Input data files on Alpha cluster\jrates.oxr
set FORT14=c:\d_drive\Dataprog\Input data files on Alpha cluster\tb.dat
REM set FORT15=c:\d_drive\Dataprog\Input data files on Alpha cluster\leukemia.fil
set FORT15=c:\d_drive\Dataprog\Input data files on Alpha cluster\irscc_leukemia_case_control_expanded.txt
set FORT17=c:\d_drive\Dataprog\Input data files on Alpha cluster\leukintc.dat
set FORT18=c:\d_drive\Dataprog\Input data files on Alpha cluster\excll.dat
set FORT19=c:\d_drive\Dataprog\Input data files on Alpha cluster\IGP.lis
set FORT20=c:\d_drive\Dataprog\Input data files on Alpha cluster\BGD_case_control_2y_age_AE_5y_birth.txt
set FORT21=c:\d_drive\Dataprog\Input data files on Alpha cluster\UCC_case_control_data.txt

c:\d_drive\dataprog\fortran\fitter%1.exe
