# Supplementary material for: Mathematical models of tissue stem and transit target cell divisions and the risk of radiation- or smoking-associated cancer
Source: PLoS Comput Biol. 2017 Feb 14;13(2):e1005391. doi: 10.1371/journal.pcbi.1005391 (PMC5347390; doi:10.1371/journal.pcbi.1005391)
Supplement: S1 Supporting Information — (ZIP) [file pcbi.1005391.s002.zip › abbmvkmultgatestochhaz_2_3_stage_stem_transit_ratio_100_G_D_eq_0.lis]

 A 8.00000000000000E+01 IHZ 3.36143187728070E-01 HZ 1.39988904422716E-02 OK      37BAD       6FL       0
 A 8.00000000000000E+01 IHZ 4.88686756611899E-01 HZ 1.97448456690857E-02 OK      37BAD       7FL       0
 A 8.00000000000000E+01 IHZ 7.53301181927453E-01 HZ 2.81568084884910E-02 OK      39BAD       8FL       0
 A 8.00000000000000E+01 IHZ 1.23474408465636E+00 HZ 3.93219462177723E-02 OK      39BAD       8FL       0
 A 8.00000000000000E+01 IHZ 3.53744832826179E+00 HZ 5.84986842091420E-02 OK      40BAD       7FL       0
 A 8.00000000000000E+01 IHZ 5.59081126937343E+00 HZ 6.18388416269353E-02 OK      41BAD       6FL       0
 A 8.00000000000000E+01 IHZ 1.45825067055048E+00 HZ 3.76273529415837E-02 OK      38BAD       8FL       0
 A 8.00000000000000E+01 IHZ 1.82561747178159E+00 HZ 4.29403450793663E-02 OK      39BAD       6FL       0
 A 8.00000000000000E+01 IHZ 2.33310663930905E+00 HZ 4.82796721192099E-02 OK      39BAD       8FL       0
 A 8.00000000000000E+01 IHZ 3.05889305134719E+00 HZ 5.32609779927022E-02 OK      41BAD       7FL       0
 A 8.00000000000000E+01 IHZ 5.65220390835306E+00 HZ 6.02422561162577E-02 OK      41BAD       7FL       0
 A 8.00000000000000E+01 IHZ 7.72780789364039E+00 HZ 6.18923139468713E-02 OK      43BAD       7FL       0
 A 8.00000000000000E+01 IHZ 5.27246781258947E+00 HZ 5.02360098574158E-02 OK      41BAD       8FL       0
 A 8.00000000000000E+01 IHZ 5.73984438258648E+00 HZ 5.23804714696290E-02 OK      41BAD       4FL       0
 A 8.00000000000000E+01 IHZ 6.33377223962586E+00 HZ 5.45759939911363E-02 OK      42BAD       6FL       0
 A 8.00000000000000E+01 IHZ 7.12795022829060E+00 HZ 5.68058744564946E-02 OK      41BAD       6FL       0
 A 8.00000000000000E+01 IHZ 9.79219677543319E+00 HZ 6.08259395234907E-02 OK      43BAD       3FL       0
 A 8.00000000000000E+01 IHZ 1.18785213036219E+01 HZ 6.21057028228173E-02 OK      41BAD       3FL       0
 A 8.00000000000000E+01 IHZ 9.37355837339199E-03 HZ 4.58123144372463E-04 OK      35BAD       9FL       0
 A 8.00000000000000E+01 IHZ 1.47491283663933E-02 HZ 7.48160056298881E-04 OK      33BAD       7FL       0
 A 8.00000000000000E+01 IHZ 2.61497702590923E-02 HZ 1.37218498961687E-03 OK      35BAD       4FL       0
 A 8.00000000000000E+01 IHZ 5.57691423519557E-02 HZ 2.99844112041863E-03 OK      33BAD       7FL       0
 A 8.00000000000000E+01 IHZ 5.67390332749628E-01 HZ 2.56458984583678E-02 OK      37BAD       6FL       0
 A 8.00000000000000E+01 IHZ 1.92459697715483E+00 HZ 5.20902086298500E-02 OK      38BAD       5FL       0
 A 8.00000000000000E+01 IHZ 2.04716882179299E-06 HZ 8.56700162179883E-08 OK      38BAD      11FL       0
 A 8.00000000000000E+01 IHZ 2.74805309838088E-06 HZ 1.27295744511075E-07 OK      38BAD      11FL       0
 A 8.00000000000000E+01 IHZ 3.17070938190118E-06 HZ 2.11265563729567E-07 OK      38BAD      10FL       0
 A 8.00000000000000E+01 IHZ 5.00230311295775E-06 HZ 4.19714327627583E-07 OK      37BAD      10FL       0
 A 8.00000000000000E+01 IHZ 7.83987482029809E-05 HZ 4.60926589394476E-06 OK      38BAD      12FL       0
 A 8.00000000000000E+01 IHZ 5.52841253601340E-04 HZ 3.22059098097183E-05 OK      38BAD      11FL       0
 A 8.00000000000000E+01 IHZ 6.18483740529598E-09 HZ 2.19172109629390E-10 OK      29BAD       4FL       0
 A 8.00000000000000E+01 IHZ 7.69965932130407E-09 HZ 3.22097588662028E-10 OK      29BAD       4FL       0
 A 8.00000000000000E+01 IHZ 1.18496532609254E-08 HZ 5.28394472853101E-10 OK      29BAD       4FL       0
 A 8.00000000000000E+01 IHZ 1.31239396869189E-08 HZ 1.03565939548260E-09 OK      30BAD       4FL       0
 A 8.00000000000000E+01 IHZ 1.41784869701679E-07 HZ 1.08173957684214E-08 OK      32BAD       6FL       0
 A 8.00000000000000E+01 IHZ 1.32481503771241E-06 HZ 7.43765209079764E-08 OK      35BAD       6FL       0
 A 8.00000000000000E+01 IHZ 1.34886846922091E-07 HZ 7.85517194515953E-09 OK      31BAD       4FL       0
 A 8.00000000000000E+01 IHZ 2.09224637900291E-07 HZ 1.17562276601587E-08 OK      29BAD       5FL       0
 A 8.00000000000000E+01 IHZ 2.31181128950230E-07 HZ 1.96898247199392E-08 OK      30BAD       5FL       0
 A 8.00000000000000E+01 IHZ 4.15137448643525E-07 HZ 3.95742623987139E-08 OK      31BAD       4FL       0
 A 8.00000000000000E+01 IHZ 8.83682821637413E-06 HZ 4.44698750120651E-07 OK      35BAD       9FL       0
 A 8.00000000000000E+01 IHZ 5.47995401142109E-05 HZ 3.14947127671691E-06 OK      36BAD       9FL       0
