# Supplementary material for: Mathematical models of tissue stem and transit target cell divisions and the risk of radiation- or smoking-associated cancer
Source: PLoS Comput Biol. 2017 Feb 14;13(2):e1005391. doi: 10.1371/journal.pcbi.1005391 (PMC5347390; doi:10.1371/journal.pcbi.1005391)
Supplement: S1 Supporting Information — (ZIP) [file pcbi.1005391.s002.zip › abbmvkmultgatestochhaz_2_stage_stem_transit_ratio_1_G_1.1_D_0.71.lis]

 A 8.00000000000000E+01 IHZ 1.40483046257887E+01 HZ 3.59192378143079E-02 OK      38BAD       2FL       0
 A 8.00000000000000E+01 IHZ 1.42151621998162E+01 HZ 3.69897200703238E-02 OK      40BAD       2FL       0
 A 8.00000000000000E+01 IHZ 1.44280512865837E+01 HZ 3.80366111799407E-02 OK      39BAD       2FL       0
 A 8.00000000000000E+01 IHZ 1.47144556554398E+01 HZ 3.90057679523851E-02 OK      39BAD       2FL       0
 A 8.00000000000000E+01 IHZ 1.56896864798705E+01 HZ 4.01265417309666E-02 OK      39BAD       1FL       0
 A 8.00000000000000E+01 IHZ 1.64690576715738E+01 HZ 4.01127708946976E-02 OK      39BAD       1FL       0
 A 8.00000000000000E+01 IHZ 1.70427824991992E+01 HZ 3.65630253054654E-02 OK      39BAD       2FL       0
 A 8.00000000000000E+01 IHZ 1.72076872857744E+01 HZ 3.76893496990053E-02 OK      40BAD       3FL       0
 A 8.00000000000000E+01 IHZ 1.74183627394350E+01 HZ 3.87880645213990E-02 OK      40BAD       3FL       0
 A 8.00000000000000E+01 IHZ 1.77021238028329E+01 HZ 3.97961520368171E-02 OK      40BAD       2FL       0
 A 8.00000000000000E+01 IHZ 1.86689251008987E+01 HZ 4.08388689425447E-02 OK      41BAD       2FL       0
 A 8.00000000000000E+01 IHZ 1.94390300749095E+01 HZ 4.05507614054895E-02 OK      40BAD       1FL       0
 A 8.00000000000000E+01 IHZ 1.67930874139446E+01 HZ 3.38919304207315E-02 OK      37BAD       2FL       0
 A 8.00000000000000E+01 IHZ 1.69677641545272E+01 HZ 3.48488831127129E-02 OK      38BAD       1FL       0
 A 8.00000000000000E+01 IHZ 1.71901383103805E+01 HZ 3.58455602670759E-02 OK      39BAD       2FL       0
 A 8.00000000000000E+01 IHZ 1.74893617394579E+01 HZ 3.69110541820559E-02 OK      39BAD       1FL       0
 A 8.00000000000000E+01 IHZ 1.85265918552697E+01 HZ 3.98793646707531E-02 OK      39BAD       2FL       0
 A 8.00000000000000E+01 IHZ 1.94125481477902E+01 HZ 4.38382301019282E-02 OK      39BAD       0FL       0
 A 8.00000000000000E+01 IHZ 9.52642121931492E+00 HZ 3.55018631877390E-02 OK      36BAD       2FL       0
 A 8.00000000000000E+01 IHZ 9.69551722345750E+00 HZ 3.65488695705488E-02 OK      36BAD       2FL       0
 A 8.00000000000000E+01 IHZ 9.91116331886839E+00 HZ 3.75797133064253E-02 OK      36BAD       2FL       0
 A 8.00000000000000E+01 IHZ 1.02012134427575E+01 HZ 3.85493051375827E-02 OK      36BAD       2FL       0
 A 8.00000000000000E+01 IHZ 1.11900890095652E+01 HZ 3.98351535139231E-02 OK      37BAD       1FL       0
 A 8.00000000000000E+01 IHZ 1.19846804992999E+01 HZ 4.01604249809839E-02 OK      37BAD       1FL       0
 A 8.00000000000000E+01 IHZ 1.03991644440500E+01 HZ 4.60218829202211E-02 OK      41BAD       6FL       0
 A 8.00000000000000E+01 IHZ 1.05435634081388E+01 HZ 4.84726736288802E-02 OK      40BAD       7FL       0
 A 8.00000000000000E+01 IHZ 1.07336007735700E+01 HZ 5.09864498691524E-02 OK      41BAD       5FL       0
 A 8.00000000000000E+01 IHZ 1.09976346078297E+01 HZ 5.34217254877862E-02 OK      41BAD       5FL       0
 A 8.00000000000000E+01 IHZ 1.19402591778894E+01 HZ 5.61264613373055E-02 OK      41BAD       3FL       0
 A 8.00000000000000E+01 IHZ 1.27108450559640E+01 HZ 5.50553958445261E-02 OK      41BAD       2FL       0
 A 8.00000000000000E+01 IHZ 4.52075461239469E+00 HZ 4.58487239470707E-02 OK      37BAD       6FL       0
 A 8.00000000000000E+01 IHZ 4.66236876780725E+00 HZ 4.84644465131046E-02 OK      37BAD       6FL       0
 A 8.00000000000000E+01 IHZ 4.84957218220288E+00 HZ 5.11829595646105E-02 OK      38BAD       6FL       0
 A 8.00000000000000E+01 IHZ 5.11097534417568E+00 HZ 5.38669020264273E-02 OK      38BAD       6FL       0
 A 8.00000000000000E+01 IHZ 6.05251719703435E+00 HZ 5.70943073792957E-02 OK      37BAD       4FL       0
 A 8.00000000000000E+01 IHZ 6.82762069248197E+00 HZ 5.61503481688349E-02 OK      38BAD       3FL       0
 A 8.00000000000000E+01 IHZ 7.74569247606389E+00 HZ 4.55929868276245E-02 OK      37BAD       8FL       0
 A 8.00000000000000E+01 IHZ 7.89111542110340E+00 HZ 4.79914565506752E-02 OK      39BAD       6FL       0
 A 8.00000000000000E+01 IHZ 8.08231003797542E+00 HZ 5.04500917455664E-02 OK      40BAD       5FL       0
 A 8.00000000000000E+01 IHZ 8.34768188537432E+00 HZ 5.28319977434286E-02 OK      39BAD       4FL       0
 A 8.00000000000000E+01 IHZ 9.29371376297000E+00 HZ 5.54930156165674E-02 OK      39BAD       4FL       0
 A 8.00000000000000E+01 IHZ 1.00664837410868E+01 HZ 5.44659034113046E-02 OK      39BAD       3FL       0
