# Supplementary material for: Mathematical models of tissue stem and transit target cell divisions and the risk of radiation- or smoking-associated cancer
Source: PLoS Comput Biol. 2017 Feb 14;13(2):e1005391. doi: 10.1371/journal.pcbi.1005391 (PMC5347390; doi:10.1371/journal.pcbi.1005391)
Supplement: S1 Supporting Information — (ZIP) [file pcbi.1005391.s002.zip › abbmvkmultgatestochhaz_2_stage_stem_transit_ratio_100.lis]

 A 8.00000000000000E+01 IHZ 9.08032348312309E+00 HZ 3.46661977711963E-02 OK      36BAD       1FL       0
 A 8.00000000000000E+01 IHZ 9.24083952653241E+00 HZ 3.57174056549406E-02 OK      36BAD       1FL       0
 A 8.00000000000000E+01 IHZ 9.44565653785517E+00 HZ 3.67356379235790E-02 OK      36BAD       0FL       0
 A 8.00000000000000E+01 IHZ 9.72108411834731E+00 HZ 3.76551544202056E-02 OK      35BAD       2FL       0
 A 8.00000000000000E+01 IHZ 1.06553064638025E+01 HZ 3.84453656447829E-02 OK      37BAD       0FL       0
 A 8.00000000000000E+01 IHZ 1.13929280520036E+01 HZ 3.78304994501635E-02 OK      35BAD       1FL       0
 A 8.00000000000000E+01 IHZ 1.20469916291484E+01 HZ 3.54139096673001E-02 OK      38BAD       1FL       0
 A 8.00000000000000E+01 IHZ 1.22063562632990E+01 HZ 3.65363951403355E-02 OK      36BAD       3FL       0
 A 8.00000000000000E+01 IHZ 1.24100704431427E+01 HZ 3.76275881214855E-02 OK      37BAD       2FL       0
 A 8.00000000000000E+01 IHZ 1.26845253067570E+01 HZ 3.86175178658512E-02 OK      37BAD       2FL       0
 A 8.00000000000000E+01 IHZ 1.36180839209131E+01 HZ 3.94865058256246E-02 OK      38BAD       1FL       0
 A 8.00000000000000E+01 IHZ 1.43565616081561E+01 HZ 3.88435995786803E-02 OK      36BAD       2FL       0
 A 8.00000000000000E+01 IHZ 1.17306495754018E+01 HZ 3.21659548180012E-02 OK      36BAD       0FL       0
 A 8.00000000000000E+01 IHZ 1.18956381604603E+01 HZ 3.29750203198647E-02 OK      36BAD       0FL       0
 A 8.00000000000000E+01 IHZ 1.21047875008954E+01 HZ 3.37459769110424E-02 OK      37BAD       0FL       0
 A 8.00000000000000E+01 IHZ 1.23841495054152E+01 HZ 3.44262989244193E-02 OK      35BAD       2FL       0
 A 8.00000000000000E+01 IHZ 1.33221027202864E+01 HZ 3.49343067164536E-02 OK      35BAD       1FL       0
 A 8.00000000000000E+01 IHZ 1.40577216362963E+01 HZ 3.43928991981820E-02 OK      35BAD       2FL       0
 A 8.00000000000000E+01 IHZ 4.64390210994850E+00 HZ 3.37060889489532E-02 OK      34BAD       1FL       0
 A 8.00000000000000E+01 IHZ 4.80370234973885E+00 HZ 3.47472486836675E-02 OK      33BAD       2FL       0
 A 8.00000000000000E+01 IHZ 5.00765606228447E+00 HZ 3.57614490481429E-02 OK      34BAD       1FL       0
 A 8.00000000000000E+01 IHZ 5.28200604558294E+00 HZ 3.66866643935824E-02 OK      33BAD       1FL       0
 A 8.00000000000000E+01 IHZ 6.21316192200108E+00 HZ 3.75423279496971E-02 OK      33BAD       1FL       0
 A 8.00000000000000E+01 IHZ 6.94884189284919E+00 HZ 3.69940484542479E-02 OK      33BAD       1FL       0
 A 8.00000000000000E+01 IHZ 5.58618863875964E+00 HZ 4.42817794722442E-02 OK      35BAD      10FL       0
 A 8.00000000000000E+01 IHZ 5.72472810088623E+00 HZ 4.67403232166042E-02 OK      36BAD       9FL       0
 A 8.00000000000000E+01 IHZ 5.90745712944772E+00 HZ 4.92782564469767E-02 OK      37BAD       8FL       0
 A 8.00000000000000E+01 IHZ 6.16192669520043E+00 HZ 5.17579632642553E-02 OK      38BAD       8FL       0
 A 8.00000000000000E+01 IHZ 7.07355679766651E+00 HZ 5.46113311891149E-02 OK      38BAD       5FL       0
 A 8.00000000000000E+01 IHZ 7.82034886393378E+00 HZ 5.36285719797241E-02 OK      38BAD       5FL       0
 A 8.00000000000000E+01 IHZ 6.18572838542791E-01 HZ 2.05862720535885E-02 OK      33BAD      10FL       0
 A 8.00000000000000E+01 IHZ 6.84201594829650E-01 HZ 2.33721835292837E-02 OK      33BAD      10FL       0
 A 8.00000000000000E+01 IHZ 7.78140579340228E-01 HZ 2.69286929252911E-02 OK      33BAD      10FL       0
 A 8.00000000000000E+01 IHZ 9.22821796602482E-01 HZ 3.15651229984466E-02 OK      34BAD       9FL       0
 A 8.00000000000000E+01 IHZ 1.56128537550393E+00 HZ 4.37624617283780E-02 OK      34BAD       7FL       0
 A 8.00000000000000E+01 IHZ 2.19096757249486E+00 HZ 4.83090861527598E-02 OK      33BAD       7FL       0
 A 8.00000000000000E+01 IHZ 3.03455093306077E+00 HZ 4.18487849237720E-02 OK      36BAD       8FL       0
 A 8.00000000000000E+01 IHZ 3.16798188995638E+00 HZ 4.43934804560077E-02 OK      35BAD       8FL       0
 A 8.00000000000000E+01 IHZ 3.34484677200116E+00 HZ 4.70723514652699E-02 OK      36BAD       8FL       0
 A 8.00000000000000E+01 IHZ 3.59255363758171E+00 HZ 4.97667890135014E-02 OK      35BAD       8FL       0
 A 8.00000000000000E+01 IHZ 4.48911475843076E+00 HZ 5.32744621037744E-02 OK      35BAD       6FL       0
 A 8.00000000000000E+01 IHZ 5.22965471766366E+00 HZ 5.26205801663001E-02 OK      36BAD       6FL       0
