# Supplementary material for: Mathematical models of tissue stem and transit target cell divisions and the risk of radiation- or smoking-associated cancer
Source: PLoS Comput Biol. 2017 Feb 14;13(2):e1005391. doi: 10.1371/journal.pcbi.1005391 (PMC5347390; doi:10.1371/journal.pcbi.1005391)
Supplement: S1 Supporting Information — (ZIP) [file pcbi.1005391.s002.zip › abbmvkmultgatestochhaz_2_stage_stem_transit_ratio_100_G_1.1_D_0.71.lis]

 A 8.00000000000000E+01 IHZ 9.09017603343603E+00 HZ 3.46526729020293E-02 OK      36BAD       1FL       0
 A 8.00000000000000E+01 IHZ 9.25071743559568E+00 HZ 3.57024545024172E-02 OK      36BAD       1FL       0
 A 8.00000000000000E+01 IHZ 9.45555914141895E+00 HZ 3.67192173559633E-02 OK      35BAD       2FL       0
 A 8.00000000000000E+01 IHZ 9.73100926367332E+00 HZ 3.76372992604710E-02 OK      36BAD       0FL       0
 A 8.00000000000000E+01 IHZ 1.06652529235958E+01 HZ 3.84257871541966E-02 OK      36BAD       1FL       0
 A 8.00000000000000E+01 IHZ 1.14028622711939E+01 HZ 3.78113454173193E-02 OK      36BAD       0FL       0
 A 8.00000000000000E+01 IHZ 1.20568645233326E+01 HZ 3.53997058148834E-02 OK      37BAD       2FL       0
 A 8.00000000000000E+01 IHZ 1.22162558752739E+01 HZ 3.65206456466922E-02 OK      37BAD       2FL       0
 A 8.00000000000000E+01 IHZ 1.24199961189156E+01 HZ 3.76102401912325E-02 OK      38BAD       1FL       0
 A 8.00000000000000E+01 IHZ 1.26944747953663E+01 HZ 3.85986040033434E-02 OK      36BAD       3FL       0
 A 8.00000000000000E+01 IHZ 1.36280556605557E+01 HZ 3.94657079974471E-02 OK      37BAD       1FL       0
 A 8.00000000000000E+01 IHZ 1.43665198450586E+01 HZ 3.88232735398077E-02 OK      37BAD       1FL       0
 A 8.00000000000000E+01 IHZ 1.17404480678321E+01 HZ 3.21542508405554E-02 OK      36BAD       0FL       0
 A 8.00000000000000E+01 IHZ 1.19054562683655E+01 HZ 3.29622924859450E-02 OK      36BAD       0FL       0
 A 8.00000000000000E+01 IHZ 1.21146245046621E+01 HZ 3.37322138056241E-02 OK      37BAD       0FL       0
 A 8.00000000000000E+01 IHZ 1.23940035844390E+01 HZ 3.44115451650852E-02 OK      37BAD       0FL       0
 A 8.00000000000000E+01 IHZ 1.33319732207437E+01 HZ 3.49184138330131E-02 OK      35BAD       0FL       0
 A 8.00000000000000E+01 IHZ 1.40675844780543E+01 HZ 3.43773324746807E-02 OK      35BAD       1FL       0
 A 8.00000000000000E+01 IHZ 4.65364133006964E+00 HZ 3.36964395100238E-02 OK      34BAD       1FL       0
 A 8.00000000000000E+01 IHZ 4.81347969785365E+00 HZ 3.47358756912292E-02 OK      33BAD       0FL       0
 A 8.00000000000000E+01 IHZ 5.01747187691894E+00 HZ 3.57482447837221E-02 OK      33BAD       1FL       0
 A 8.00000000000000E+01 IHZ 5.29185927758239E+00 HZ 3.66715873388205E-02 OK      34BAD       1FL       0
 A 8.00000000000000E+01 IHZ 6.22306660927287E+00 HZ 3.75244917347302E-02 OK      34BAD       0FL       0
 A 8.00000000000000E+01 IHZ 6.95874602610381E+00 HZ 3.69761838621517E-02 OK      33BAD       1FL       0
 A 8.00000000000000E+01 IHZ 5.59622609130852E+00 HZ 4.42613013478850E-02 OK      37BAD       7FL       0
 A 8.00000000000000E+01 IHZ 5.73482800782581E+00 HZ 4.67155926144533E-02 OK      37BAD       7FL       0
 A 8.00000000000000E+01 IHZ 5.91762196103678E+00 HZ 4.92487063998920E-02 OK      38BAD       7FL       0
 A 8.00000000000000E+01 IHZ 6.17215591124550E+00 HZ 5.17232005129473E-02 OK      38BAD       8FL       0
 A 8.00000000000000E+01 IHZ 7.08386663960091E+00 HZ 5.45689515540413E-02 OK      37BAD       6FL       0
 A 8.00000000000000E+01 IHZ 7.83064132216704E+00 HZ 5.35870052933588E-02 OK      37BAD       6FL       0
 A 8.00000000000000E+01 IHZ 6.23231286818022E-01 HZ 2.06876679399852E-02 OK      33BAD      10FL       0
 A 8.00000000000000E+01 IHZ 6.89234737238567E-01 HZ 2.34784091516317E-02 OK      33BAD      10FL       0
 A 8.00000000000000E+01 IHZ 7.83665879418808E-01 HZ 2.70376243299980E-02 OK      33BAD       9FL       0
 A 8.00000000000000E+01 IHZ 9.29014493043251E-01 HZ 3.16714272037547E-02 OK      34BAD       8FL       0
 A 8.00000000000000E+01 IHZ 1.56945571514920E+00 HZ 4.38220614588518E-02 OK      34BAD       7FL       0
 A 8.00000000000000E+01 IHZ 2.20012839064125E+00 HZ 4.83262086892252E-02 OK      33BAD       6FL       0
 A 8.00000000000000E+01 IHZ 3.04412943850511E+00 HZ 4.18483225242060E-02 OK      35BAD       8FL       0
 A 8.00000000000000E+01 IHZ 3.17767467767022E+00 HZ 4.43877289614009E-02 OK      35BAD       8FL       0
 A 8.00000000000000E+01 IHZ 3.35466445780452E+00 HZ 4.70601127445631E-02 OK      36BAD       8FL       0
 A 8.00000000000000E+01 IHZ 3.60250504536984E+00 HZ 4.97468270597600E-02 OK      37BAD       8FL       0
 A 8.00000000000000E+01 IHZ 4.49929782095588E+00 HZ 5.32395334955739E-02 OK      36BAD       7FL       0
 A 8.00000000000000E+01 IHZ 5.23987715309159E+00 HZ 5.25831760875657E-02 OK      36BAD       6FL       0
