# Supplementary material for: Mathematical models of tissue stem and transit target cell divisions and the risk of radiation- or smoking-associated cancer
Source: PLoS Comput Biol. 2017 Feb 14;13(2):e1005391. doi: 10.1371/journal.pcbi.1005391 (PMC5347390; doi:10.1371/journal.pcbi.1005391)
Supplement: S1 Supporting Information — (ZIP) [file pcbi.1005391.s002.zip › abbmvkmultgatestochhaz_2_stage_stem_transit_ratio_100_G_D_eq_0.lis]

 A 8.00000000000000E+01 IHZ 2.83307040771572E+00 HZ 3.49286919736485E-02 OK      22BAD       5FL       0
 A 8.00000000000000E+01 IHZ 3.13175851953362E+00 HZ 3.65952858248832E-02 OK      22BAD       4FL       0
 A 8.00000000000000E+01 IHZ 3.51330254631239E+00 HZ 3.82781111505693E-02 OK      22BAD       4FL       0
 A 8.00000000000000E+01 IHZ 4.02565249676860E+00 HZ 3.99488656606677E-02 OK      22BAD       4FL       0
 A 8.00000000000000E+01 IHZ 5.75064911478993E+00 HZ 4.28040370896040E-02 OK      22BAD       3FL       0
 A 8.00000000000000E+01 IHZ 7.10229901872375E+00 HZ 4.36676402976716E-02 OK      23BAD       1FL       0
 A 8.00000000000000E+01 IHZ 5.32681783593792E+00 HZ 3.69823804007167E-02 OK      25BAD       2FL       0
 A 8.00000000000000E+01 IHZ 5.64050585137740E+00 HZ 3.81756258774060E-02 OK      23BAD       5FL       0
 A 8.00000000000000E+01 IHZ 6.03558378081241E+00 HZ 3.94008900781082E-02 OK      24BAD       4FL       0
 A 8.00000000000000E+01 IHZ 6.55955646533614E+00 HZ 4.06537318056670E-02 OK      25BAD       4FL       0
 A 8.00000000000000E+01 IHZ 8.29912807782432E+00 HZ 4.29576053244464E-02 OK      24BAD       4FL       0
 A 8.00000000000000E+01 IHZ 9.65365255553717E+00 HZ 4.37291449709568E-02 OK      24BAD       2FL       0
 A 8.00000000000000E+01 IHZ 7.06898738499992E+00 HZ 3.71802265152607E-02 OK      23BAD       2FL       0
 A 8.00000000000000E+01 IHZ 7.38387290270721E+00 HZ 3.83279582333704E-02 OK      23BAD       1FL       0
 A 8.00000000000000E+01 IHZ 7.77992941943094E+00 HZ 3.95077224358672E-02 OK      23BAD       2FL       0
 A 8.00000000000000E+01 IHZ 8.30452798366591E+00 HZ 4.07147206044033E-02 OK      23BAD       1FL       0
 A 8.00000000000000E+01 IHZ 1.00425353347658E+01 HZ 4.29118212100551E-02 OK      23BAD       1FL       0
 A 8.00000000000000E+01 IHZ 1.13920821022226E+01 HZ 4.35791257404851E-02 OK      23BAD       0FL       0
 A 8.00000000000000E+01 IHZ 2.34182373494646E-01 HZ 7.72678515401709E-03 OK      18BAD       4FL       0
 A 8.00000000000000E+01 IHZ 3.08420080233123E-01 HZ 1.01290293230768E-02 OK      18BAD       4FL       0
 A 8.00000000000000E+01 IHZ 4.29458889063532E-01 HZ 1.37420994669783E-02 OK      19BAD       3FL       0
 A 8.00000000000000E+01 IHZ 6.44885665332591E-01 HZ 1.92906196864008E-02 OK      19BAD       3FL       0
 A 8.00000000000000E+01 IHZ 1.81636287153117E+00 HZ 3.59002655666025E-02 OK      19BAD       3FL       0
 A 8.00000000000000E+01 IHZ 3.04054137814678E+00 HZ 4.15542822689499E-02 OK      20BAD       2FL       0
 A 8.00000000000000E+01 IHZ 5.04014692217339E-03 HZ 1.86100415147646E-04 OK      18BAD       8FL       0
 A 8.00000000000000E+01 IHZ 6.89641435714109E-03 HZ 2.62351110667355E-04 OK      19BAD       7FL       0
 A 8.00000000000000E+01 IHZ 1.02282354864709E-02 HZ 4.00555025954409E-04 OK      19BAD       8FL       0
 A 8.00000000000000E+01 IHZ 1.72175452351214E-02 HZ 6.92981893362161E-04 OK      19BAD      10FL       0
 A 8.00000000000000E+01 IHZ 9.43657326269218E-02 HZ 3.86043348729323E-03 OK      21BAD       8FL       0
 A 8.00000000000000E+01 IHZ 3.24663912855097E-01 HZ 1.20987832809530E-02 OK      21BAD       5FL       0
 A 8.00000000000000E+01 IHZ 1.37093695678215E-05 HZ 5.07433319073042E-07 OK      13BAD       4FL       0
 A 8.00000000000000E+01 IHZ 1.87755517179366E-05 HZ 7.16684112653174E-07 OK      14BAD       5FL       0
 A 8.00000000000000E+01 IHZ 2.78848114024558E-05 HZ 1.09790869368848E-06 OK      16BAD       5FL       0
 A 8.00000000000000E+01 IHZ 4.71168481386622E-05 HZ 1.91286738000603E-06 OK      14BAD       4FL       0
 A 8.00000000000000E+01 IHZ 2.68573062212196E-04 HZ 1.15148223281177E-05 OK      16BAD       6FL       0
 A 8.00000000000000E+01 IHZ 1.04139092732207E-03 HZ 4.54397474766269E-05 OK      15BAD       4FL       0
 A 8.00000000000000E+01 IHZ 4.29840084222249E-04 HZ 1.59062232799372E-05 OK      16BAD       6FL       0
 A 8.00000000000000E+01 IHZ 5.88584984152740E-04 HZ 2.24620026904096E-05 OK      17BAD       7FL       0
 A 8.00000000000000E+01 IHZ 8.74184106909109E-04 HZ 3.44005555233898E-05 OK      18BAD      10FL       0
 A 8.00000000000000E+01 IHZ 1.47662727623631E-03 HZ 5.99000945716415E-05 OK      18BAD       8FL       0
 A 8.00000000000000E+01 IHZ 8.38776807010426E-03 HZ 3.58146194598711E-04 OK      17BAD       9FL       0
 A 8.00000000000000E+01 IHZ 3.21453340423489E-02 HZ 1.38088186500258E-03 OK      18BAD       8FL       0
