# Supplementary material for: Mathematical models of tissue stem and transit target cell divisions and the risk of radiation- or smoking-associated cancer
Source: PLoS Comput Biol. 2017 Feb 14;13(2):e1005391. doi: 10.1371/journal.pcbi.1005391 (PMC5347390; doi:10.1371/journal.pcbi.1005391)
Supplement: S1 Supporting Information — (ZIP) [file pcbi.1005391.s002.zip › abbmvkmultgatestochhaz_2_stage_stem_transit_ratio_100_G_D_eq_0_stem_mut.lis]

 A 8.00000000000000E+01 IHZ 2.83307040771572E+00 HZ 3.49286919736485E-02 OK      22BAD       5FL       0
 A 8.00000000000000E+01 IHZ 2.83373511905028E+00 HZ 3.49398234368387E-02 OK      22BAD       5FL       0
 A 8.00000000000000E+01 IHZ 2.83475631975492E+00 HZ 3.49565425084065E-02 OK      22BAD       4FL       0
 A 8.00000000000000E+01 IHZ 2.83652230037429E+00 HZ 3.49844674432995E-02 OK      22BAD       4FL       0
 A 8.00000000000000E+01 IHZ 2.84877503022760E+00 HZ 3.51531488131370E-02 OK      22BAD       4FL       0
 A 8.00000000000000E+01 IHZ 2.87527078969506E+00 HZ 3.54353843684642E-02 OK      22BAD       5FL       0
 A 8.00000000000000E+01 IHZ 5.32681783593792E+00 HZ 3.69823804007167E-02 OK      25BAD       2FL       0
 A 8.00000000000000E+01 IHZ 5.32752297159896E+00 HZ 3.69927406573066E-02 OK      24BAD       4FL       0
 A 8.00000000000000E+01 IHZ 5.32860613371284E+00 HZ 3.70082551343514E-02 OK      24BAD       4FL       0
 A 8.00000000000000E+01 IHZ 5.33047927179816E+00 HZ 3.70340316761368E-02 OK      24BAD       4FL       0
 A 8.00000000000000E+01 IHZ 5.34346948405351E+00 HZ 3.71863581862658E-02 OK      24BAD       4FL       0
 A 8.00000000000000E+01 IHZ 5.37152758802151E+00 HZ 3.74287651779924E-02 OK      24BAD       4FL       0
 A 8.00000000000000E+01 IHZ 7.06898738499992E+00 HZ 3.71802265152607E-02 OK      23BAD       2FL       0
 A 8.00000000000000E+01 IHZ 7.06969937284192E+00 HZ 3.71905285841277E-02 OK      23BAD       1FL       0
 A 8.00000000000000E+01 IHZ 7.07079311149438E+00 HZ 3.72059483135921E-02 OK      23BAD       2FL       0
 A 8.00000000000000E+01 IHZ 7.07268443938440E+00 HZ 3.72315554811772E-02 OK      23BAD       1FL       0
 A 8.00000000000000E+01 IHZ 7.08580108916883E+00 HZ 3.73824520429218E-02 OK      23BAD       2FL       0
 A 8.00000000000000E+01 IHZ 7.11412880817178E+00 HZ 3.76209985004155E-02 OK      23BAD       1FL       0
 A 8.00000000000000E+01 IHZ 2.34182373494646E-01 HZ 7.72678515401709E-03 OK      18BAD       4FL       0
 A 8.00000000000000E+01 IHZ 2.34328650346836E-01 HZ 7.73321342613191E-03 OK      18BAD       4FL       0
 A 8.00000000000000E+01 IHZ 2.34553515648463E-01 HZ 7.74301293022248E-03 OK      18BAD       4FL       0
 A 8.00000000000000E+01 IHZ 2.34942815016556E-01 HZ 7.75976354794231E-03 OK      18BAD       4FL       0
 A 8.00000000000000E+01 IHZ 2.37658627847586E-01 HZ 7.87115742954042E-03 OK      18BAD       4FL       0
 A 8.00000000000000E+01 IHZ 2.43620512355627E-01 HZ 8.09746600677810E-03 OK      18BAD       4FL       0
 A 8.00000000000000E+01 IHZ 5.04014692217339E-03 HZ 1.86100415147646E-04 OK      18BAD       8FL       0
 A 8.00000000000000E+01 IHZ 5.04305738002980E-03 HZ 1.86281224000610E-04 OK      17BAD      10FL       0
 A 8.00000000000000E+01 IHZ 5.04844281344063E-03 HZ 1.86557079223712E-04 OK      18BAD       9FL       0
 A 8.00000000000000E+01 IHZ 5.05860539519356E-03 HZ 1.87029623620606E-04 OK      20BAD       5FL       0
 A 8.00000000000000E+01 IHZ 5.12346729463344E-03 HZ 1.90205045129542E-04 OK      17BAD       9FL       0
 A 8.00000000000000E+01 IHZ 5.26750310634351E-03 HZ 1.96788732811494E-04 OK      18BAD       9FL       0
 A 8.00000000000000E+01 IHZ 1.37093695678215E-05 HZ 5.07433319073042E-07 OK      13BAD       4FL       0
 A 8.00000000000000E+01 IHZ 1.37217342339927E-05 HZ 5.07927690829382E-07 OK      13BAD       4FL       0
 A 8.00000000000000E+01 IHZ 1.37337316773614E-05 HZ 5.08682547574852E-07 OK      14BAD       4FL       0
 A 8.00000000000000E+01 IHZ 1.37621095437388E-05 HZ 5.09976010285161E-07 OK      13BAD       5FL       0
 A 8.00000000000000E+01 IHZ 1.39377395707106E-05 HZ 5.18666931078072E-07 OK      13BAD       5FL       0
 A 8.00000000000000E+01 IHZ 1.43308209049420E-05 HZ 5.36694659627401E-07 OK      13BAD       5FL       0
 A 8.00000000000000E+01 IHZ 4.29840084222249E-04 HZ 1.59062232799372E-05 OK      16BAD       6FL       0
 A 8.00000000000000E+01 IHZ 4.30072790959107E-04 HZ 1.59217164862463E-05 OK      16BAD       6FL       0
 A 8.00000000000000E+01 IHZ 4.30584982497720E-04 HZ 1.59453701591259E-05 OK      16BAD       8FL       0
 A 8.00000000000000E+01 IHZ 4.31365951171111E-04 HZ 1.59859046494847E-05 OK      16BAD       6FL       0
 A 8.00000000000000E+01 IHZ 4.36939482220571E-04 HZ 1.62582489440838E-05 OK      16BAD       6FL       0
 A 8.00000000000000E+01 IHZ 4.49253478174505E-04 HZ 1.68231567529764E-05 OK      16BAD       6FL       0
