# Supplementary material for: Mathematical models of tissue stem and transit target cell divisions and the risk of radiation- or smoking-associated cancer
Source: PLoS Comput Biol. 2017 Feb 14;13(2):e1005391. doi: 10.1371/journal.pcbi.1005391 (PMC5347390; doi:10.1371/journal.pcbi.1005391)
Supplement: S1 Supporting Information — (ZIP) [file pcbi.1005391.s002.zip › abbmvkmultgatestochhaz_2_stage_stem_transit_ratio_100_G_D_eq_0_trans_mut.lis]

 A 8.00000000000000E+01 IHZ 2.83307040771572E+00 HZ 3.49286919736485E-02 OK      22BAD       5FL       0
 A 8.00000000000000E+01 IHZ 3.13118204169089E+00 HZ 3.65862703516801E-02 OK      22BAD       4FL       0
 A 8.00000000000000E+01 IHZ 3.51209268468762E+00 HZ 3.82607204799821E-02 OK      22BAD       4FL       0
 A 8.00000000000000E+01 IHZ 4.02375193320875E+00 HZ 3.99239019318416E-02 OK      22BAD       4FL       0
 A 8.00000000000000E+01 IHZ 5.74736670188355E+00 HZ 4.27676528668403E-02 OK      22BAD       3FL       0
 A 8.00000000000000E+01 IHZ 7.09851846470778E+00 HZ 4.36280132360440E-02 OK      23BAD       2FL       0
 A 8.00000000000000E+01 IHZ 5.32681783593792E+00 HZ 3.69823804007167E-02 OK      25BAD       2FL       0
 A 8.00000000000000E+01 IHZ 5.63990338522796E+00 HZ 3.81671570053259E-02 OK      23BAD       5FL       0
 A 8.00000000000000E+01 IHZ 6.03433640623865E+00 HZ 3.93843598424727E-02 OK      24BAD       4FL       0
 A 8.00000000000000E+01 IHZ 6.55761960087993E+00 HZ 4.06296530090543E-02 OK      25BAD       4FL       0
 A 8.00000000000000E+01 IHZ 8.29583093442557E+00 HZ 4.29215410360235E-02 OK      24BAD       4FL       0
 A 8.00000000000000E+01 IHZ 9.64986480328361E+00 HZ 4.36896161972722E-02 OK      24BAD       1FL       0
 A 8.00000000000000E+01 IHZ 7.06898738499992E+00 HZ 3.71802265152607E-02 OK      23BAD       2FL       0
 A 8.00000000000000E+01 IHZ 7.38326545455401E+00 HZ 3.83195295062106E-02 OK      23BAD       2FL       0
 A 8.00000000000000E+01 IHZ 7.77867331865334E+00 HZ 3.94912588842476E-02 OK      23BAD       1FL       0
 A 8.00000000000000E+01 IHZ 8.30257981141988E+00 HZ 4.06907202243982E-02 OK      23BAD       1FL       0
 A 8.00000000000000E+01 IHZ 1.00392243290785E+01 HZ 4.28758734964140E-02 OK      23BAD       1FL       0
 A 8.00000000000000E+01 IHZ 1.13882793552381E+01 HZ 4.35398049027019E-02 OK      23BAD       0FL       0
 A 8.00000000000000E+01 IHZ 2.34182373494646E-01 HZ 7.72678515401709E-03 OK      18BAD       4FL       0
 A 8.00000000000000E+01 IHZ 3.08261377716406E-01 HZ 1.01223479392846E-02 OK      18BAD       4FL       0
 A 8.00000000000000E+01 IHZ 4.29026796116896E-01 HZ 1.37252881507755E-02 OK      18BAD       4FL       0
 A 8.00000000000000E+01 IHZ 6.43972356516372E-01 HZ 1.92597564552641E-02 OK      18BAD       4FL       0
 A 8.00000000000000E+01 IHZ 1.81361908440166E+00 HZ 3.58509122648074E-02 OK      19BAD       3FL       0
 A 8.00000000000000E+01 IHZ 3.03695205516052E+00 HZ 4.15091265477106E-02 OK      20BAD       2FL       0
 A 8.00000000000000E+01 IHZ 5.04014692217339E-03 HZ 1.86100415147646E-04 OK      18BAD       8FL       0
 A 8.00000000000000E+01 IHZ 6.89265784346468E-03 HZ 2.62138354087904E-04 OK      19BAD       7FL       0
 A 8.00000000000000E+01 IHZ 1.02144106486578E-02 HZ 3.99900868975785E-04 OK      19BAD       7FL       0
 A 8.00000000000000E+01 IHZ 1.71860148707795E-02 HZ 6.91272611514428E-04 OK      21BAD       9FL       0
 A 8.00000000000000E+01 IHZ 9.40729928077103E-02 HZ 3.84579518894839E-03 OK      20BAD       9FL       0
 A 8.00000000000000E+01 IHZ 3.23627889243277E-01 HZ 1.20552198836922E-02 OK      21BAD       7FL       0
 A 8.00000000000000E+01 IHZ 1.37093695678215E-05 HZ 5.07433319073042E-07 OK      13BAD       4FL       0
 A 8.00000000000000E+01 IHZ 1.87624084025422E-05 HZ 7.16100379179337E-07 OK      14BAD       4FL       0
 A 8.00000000000000E+01 IHZ 2.78501754699921E-05 HZ 1.09610094302017E-06 OK      16BAD       5FL       0
 A 8.00000000000000E+01 IHZ 4.70287404049799E-05 HZ 1.90809058692652E-06 OK      14BAD       4FL       0
 A 8.00000000000000E+01 IHZ 2.67705165237466E-04 HZ 1.14678600844070E-05 OK      16BAD       6FL       0
 A 8.00000000000000E+01 IHZ 1.03750866753910E-03 HZ 4.52298910924832E-05 OK      15BAD       4FL       0
 A 8.00000000000000E+01 IHZ 4.29840084222249E-04 HZ 1.59062232799372E-05 OK      16BAD       6FL       0
 A 8.00000000000000E+01 IHZ 5.88235524031192E-04 HZ 2.24437148379257E-05 OK      17BAD       7FL       0
 A 8.00000000000000E+01 IHZ 8.73085434500791E-04 HZ 3.43439489761938E-05 OK      17BAD       6FL       0
 A 8.00000000000000E+01 IHZ 1.47370404711147E-03 HZ 5.97506777529061E-05 OK      17BAD       8FL       0
 A 8.00000000000000E+01 IHZ 8.36064309111192E-03 HZ 3.56694701765111E-04 OK      17BAD       9FL       0
 A 8.00000000000000E+01 IHZ 3.20274496208701E-02 HZ 1.37465850020034E-03 OK      18BAD       8FL       0
