# Supplementary material for: Mathematical models of tissue stem and transit target cell divisions and the risk of radiation- or smoking-associated cancer
Source: PLoS Comput Biol. 2017 Feb 14;13(2):e1005391. doi: 10.1371/journal.pcbi.1005391 (PMC5347390; doi:10.1371/journal.pcbi.1005391)
Supplement: S1 Supporting Information — (ZIP) [file pcbi.1005391.s002.zip › abbmvkmultgatestochhaz_3_4_stage_stem_transit_ratio_100_G_D_eq_0.lis]

 A 8.00000000000000E+01 IHZ 7.58155381682378E-05 HZ 4.71510312382269E-06 OK      35BAD       8FL       0
 A 8.00000000000000E+01 IHZ 1.42282366742458E-04 HZ 8.94402743405625E-06 OK      32BAD       7FL       0
 A 8.00000000000000E+01 IHZ 2.90379132855662E-04 HZ 1.99707231827691E-05 OK      33BAD       8FL       0
 A 8.00000000000000E+01 IHZ 8.09561588340705E-04 HZ 5.77126251378938E-05 OK      35BAD       9FL       0
 A 8.00000000000000E+01 IHZ 2.50791926451667E-02 HZ 1.87787807591019E-03 OK      36BAD      10FL       0
 A 8.00000000000000E+01 IHZ 3.20016871608994E-01 HZ 2.12559341471899E-02 OK      38BAD       5FL       0
 A 8.00000000000000E+01 IHZ 3.09406655905171E-04 HZ 2.42904435006282E-05 OK      38BAD      13FL       0
 A 8.00000000000000E+01 IHZ 5.76139168986256E-04 HZ 4.60634209517605E-05 OK      37BAD       7FL       0
 A 8.00000000000000E+01 IHZ 1.66744380391556E-03 HZ 1.02755811629624E-04 OK      37BAD      10FL       0
 A 8.00000000000000E+01 IHZ 4.10040961357560E-03 HZ 2.96401608755251E-04 OK      33BAD       8FL       0
 A 8.00000000000000E+01 IHZ 1.22819113608996E-01 HZ 8.77396679529014E-03 OK      35BAD       9FL       0
 A 8.00000000000000E+01 IHZ 1.08105260494230E+00 HZ 5.13955097984399E-02 OK      41BAD       6FL       0
 A 8.00000000000000E+01 IHZ 1.89985207587647E-01 HZ 1.06840563742018E-02 OK      38BAD       9FL       0
 A 8.00000000000000E+01 IHZ 3.21994299506127E-01 HZ 1.77756509239846E-02 OK      37BAD       9FL       0
 A 8.00000000000000E+01 IHZ 5.94807707255983E-01 HZ 3.02773689994843E-02 OK      39BAD       7FL       0
 A 8.00000000000000E+01 IHZ 1.18098173910687E+00 HZ 4.89900384931935E-02 OK      37BAD       9FL       0
 A 8.00000000000000E+01 IHZ 4.30911430030231E+00 HZ 7.64990598797695E-02 OK      41BAD       7FL       0
 A 8.00000000000000E+01 IHZ 7.06761207983415E+00 HZ 7.96443298965974E-02 OK      40BAD       6FL       0
 A 8.00000000000000E+01 IHZ 2.60962869807233E-06 HZ 1.61889251791677E-07 OK      32BAD       6FL       0
 A 8.00000000000000E+01 IHZ 4.73372221627542E-06 HZ 3.07107043521667E-07 OK      30BAD       5FL       0
 A 8.00000000000000E+01 IHZ 1.01382319667261E-05 HZ 6.85808050209000E-07 OK      31BAD       6FL       0
 A 8.00000000000000E+01 IHZ 2.81481387464478E-05 HZ 1.98292383578024E-06 OK      31BAD       5FL       0
 A 8.00000000000000E+01 IHZ 8.71634620047533E-04 HZ 6.60301104371399E-05 OK      34BAD       6FL       0
 A 8.00000000000000E+01 IHZ 1.28505356293409E-02 HZ 9.90174692803712E-04 OK      34BAD       7FL       0
 A 8.00000000000000E+01 IHZ-3.94822515479454E-20 HZ-1.18484493597128E-18 OK      29BAD       2FL       0
 A 8.00000000000000E+01 IHZ-4.47299154689372E-20 HZ-2.25328832514633E-18 OK      28BAD       2FL       0
 A 8.00000000000000E+01 IHZ-6.83799136686795E-20 HZ-5.04654852910776E-18 OK      29BAD       2FL       0
 A 8.00000000000000E+01 IHZ-1.05158213331890E-19 HZ-1.46402179902099E-17 OK      28BAD       2FL       0
 A 8.00000000000000E+01 IHZ-7.26470775880198E-19 HZ-4.91549463195053E-16 OK      28BAD       2FL       0
 A 8.00000000000000E+01 IHZ-1.48490947401418E-18 HZ-7.48662615089657E-15 OK      28BAD       2FL       0
 A 8.00000000000000E+01 IHZ-3.93796007016329E-17 HZ 2.42481786755200E-18 OK      28BAD       2FL       0
 A 8.00000000000000E+01 IHZ-4.98747865406195E-17 HZ 4.60203308688706E-18 OK      28BAD       2FL       0
 A 8.00000000000000E+01 IHZ-6.29859390081724E-17 HZ 1.02857436279707E-17 OK      28BAD       2FL       0
 A 8.00000000000000E+01 IHZ-8.13231446439893E-17 HZ 2.97782650158635E-17 OK      28BAD       2FL       0
 A 8.00000000000000E+01 IHZ 6.75500615444578E-17 HZ 9.96234768244474E-16 OK      28BAD       2FL       0
 A 8.00000000000000E+01 IHZ-1.17987313050313E-15 HZ 1.51560281247823E-14 OK      28BAD       2FL       0
 A 8.00000000000000E+01 IHZ-7.03819377660414E-19 HZ-9.40639466035869E-19 OK      28BAD       2FL       0
 A 8.00000000000000E+01 IHZ-1.11790555852429E-18 HZ-1.77279152077894E-18 OK      28BAD       2FL       0
 A 8.00000000000000E+01 IHZ-1.49025391522503E-18 HZ-3.93305774566633E-18 OK      28BAD       2FL       0
 A 8.00000000000000E+01 IHZ-2.40059990386443E-18 HZ-1.12983644063658E-17 OK      28BAD       2FL       0
 A 8.00000000000000E+01 IHZ 2.03759576233514E-17 HZ-3.72436197306361E-16 OK      28BAD       2FL       0
 A 8.00000000000000E+01 IHZ 8.17358745573804E-17 HZ-5.63718326902159E-15 OK      28BAD       2FL       0
