# Supplementary material for: Mathematical models of tissue stem and transit target cell divisions and the risk of radiation- or smoking-associated cancer
Source: PLoS Comput Biol. 2017 Feb 14;13(2):e1005391. doi: 10.1371/journal.pcbi.1005391 (PMC5347390; doi:10.1371/journal.pcbi.1005391)
Supplement: S1 Supporting Information — (ZIP) [file pcbi.1005391.s002.zip › abbmvkmultgatestochhaz_3_stage_stem_transit_ratio_1_G_1.1_D_0.71.lis]

 A 8.00000000000000E+01 IHZ 1.30992809037804E+01 HZ 5.67754114112891E-02 OK      44BAD       4FL       0
 A 8.00000000000000E+01 IHZ 1.32418343378876E+01 HZ 6.06302753453763E-02 OK      43BAD       7FL       0
 A 8.00000000000000E+01 IHZ 1.34381000279922E+01 HZ 6.44348686254777E-02 OK      42BAD       4FL       0
 A 8.00000000000000E+01 IHZ 1.37226751864077E+01 HZ 6.76316681880850E-02 OK      43BAD       3FL       0
 A 8.00000000000000E+01 IHZ 1.47888114656557E+01 HZ 6.74523220470582E-02 OK      43BAD       2FL       0
 A 8.00000000000000E+01 IHZ 1.56722082780386E+01 HZ 6.26810550050803E-02 OK      43BAD       2FL       0
 A 8.00000000000000E+01 IHZ 1.60092074737661E+01 HZ 6.03231243488314E-02 OK      45BAD       4FL       0
 A 8.00000000000000E+01 IHZ 1.61424381791485E+01 HZ 6.48517573512385E-02 OK      46BAD       3FL       0
 A 8.00000000000000E+01 IHZ 1.63291737046647E+01 HZ 6.95597924273691E-02 OK      46BAD       3FL       0
 A 8.00000000000000E+01 IHZ 1.66052774714965E+01 HZ 7.37208524359245E-02 OK      45BAD       3FL       0
 A 8.00000000000000E+01 IHZ 1.76680994990346E+01 HZ 7.38587939792968E-02 OK      45BAD       3FL       0
 A 8.00000000000000E+01 IHZ 1.85578989509933E+01 HZ 6.77814545691565E-02 OK      45BAD       2FL       0
 A 8.00000000000000E+01 IHZ 1.61145373809566E+01 HZ 4.64309615425593E-02 OK      42BAD       2FL       0
 A 8.00000000000000E+01 IHZ 1.62820654832424E+01 HZ 4.84358430227955E-02 OK      43BAD       2FL       0
 A 8.00000000000000E+01 IHZ 1.65025527764468E+01 HZ 5.03001476202035E-02 OK      43BAD       2FL       0
 A 8.00000000000000E+01 IHZ 1.68083530463546E+01 HZ 5.18424394276056E-02 OK      42BAD       2FL       0
 A 8.00000000000000E+01 IHZ 1.78988480297961E+01 HZ 5.29346905529932E-02 OK      43BAD       2FL       0
 A 8.00000000000000E+01 IHZ 1.88162962643942E+01 HZ 5.37132020926738E-02 OK      42BAD       1FL       0
 A 8.00000000000000E+01 IHZ 8.63931815238087E+00 HZ 5.42645268547932E-02 OK      40BAD       4FL       0
 A 8.00000000000000E+01 IHZ 8.78863523873984E+00 HZ 5.76457946030021E-02 OK      40BAD       3FL       0
 A 8.00000000000000E+01 IHZ 8.99180644690538E+00 HZ 6.09065595693483E-02 OK      40BAD       3FL       0
 A 8.00000000000000E+01 IHZ 9.28286455660238E+00 HZ 6.35955801900226E-02 OK      40BAD       3FL       0
 A 8.00000000000000E+01 IHZ 1.03567475621047E+01 HZ 6.34879676254681E-02 OK      41BAD       3FL       0
 A 8.00000000000000E+01 IHZ 1.12432385722674E+01 HZ 5.96773494745706E-02 OK      40BAD       2FL       0
 A 8.00000000000000E+01 IHZ 7.70326526119637E+00 HZ 1.60099127796628E-01 OK      47BAD       8FL       0
 A 8.00000000000000E+01 IHZ 7.84296362984023E+00 HZ 1.51605982128739E-01 OK      46BAD       8FL       0
 A 8.00000000000000E+01 IHZ 8.00577697619698E+00 HZ 1.41612751342037E-01 OK      47BAD       9FL       0
 A 8.00000000000000E+01 IHZ 8.20100284213597E+00 HZ 1.31283035537692E-01 OK      47BAD       8FL       0
 A 8.00000000000000E+01 IHZ 8.78493081730989E+00 HZ 1.21523405655132E-01 OK      48BAD       6FL       0
 A 8.00000000000000E+01 IHZ 9.38953409206279E+00 HZ 1.70082826640307E-01 OK      48BAD       3FL       0
 A 8.00000000000000E+01 IHZ 1.88223203273718E+00 HZ 1.41681567218145E-01 OK      41BAD       9FL       0
 A 8.00000000000000E+01 IHZ 2.00816998310780E+00 HZ 1.36191961978585E-01 OK      41BAD      10FL       0
 A 8.00000000000000E+01 IHZ 2.15482953451183E+00 HZ 1.30156026175025E-01 OK      42BAD       9FL       0
 A 8.00000000000000E+01 IHZ 2.33581855227966E+00 HZ 1.22525489829895E-01 OK      43BAD       9FL       0
 A 8.00000000000000E+01 IHZ 2.87877392745869E+00 HZ 1.13638263331732E-01 OK      44BAD       7FL       0
 A 8.00000000000000E+01 IHZ 3.41364185584905E+00 HZ 1.54157843479785E-01 OK      42BAD       7FL       0
 A 8.00000000000000E+01 IHZ 5.16102126436291E+00 HZ 1.51192131002178E-01 OK      44BAD       9FL       0
 A 8.00000000000000E+01 IHZ 5.29405217905894E+00 HZ 1.43072945639479E-01 OK      45BAD       8FL       0
 A 8.00000000000000E+01 IHZ 5.44765675286347E+00 HZ 1.34444830262216E-01 OK      44BAD      10FL       0
 A 8.00000000000000E+01 IHZ 5.63411124923914E+00 HZ 1.25234497022474E-01 OK      46BAD       8FL       0
 A 8.00000000000000E+01 IHZ 6.20888057193276E+00 HZ 1.21528288284379E-01 OK      46BAD       6FL       0
 A 8.00000000000000E+01 IHZ 6.85035532348722E+00 HZ 1.77728918581635E-01 OK      46BAD       5FL       0
