# Supplementary material for: Mathematical models of tissue stem and transit target cell divisions and the risk of radiation- or smoking-associated cancer
Source: PLoS Comput Biol. 2017 Feb 14;13(2):e1005391. doi: 10.1371/journal.pcbi.1005391 (PMC5347390; doi:10.1371/journal.pcbi.1005391)
Supplement: S1 Supporting Information — (ZIP) [file pcbi.1005391.s002.zip › abbmvkmultgatestochhaz_3_stage_stem_transit_ratio_100.lis]

 A 8.00000000000000E+01 IHZ 8.16633697971879E+00 HZ 5.45356117288844E-02 OK      41BAD       3FL       0
 A 8.00000000000000E+01 IHZ 8.30216110853625E+00 HZ 5.83575223530025E-02 OK      40BAD       3FL       0
 A 8.00000000000000E+01 IHZ 8.48970712869747E+00 HZ 6.21683836549307E-02 OK      40BAD       4FL       0
 A 8.00000000000000E+01 IHZ 8.76247013343008E+00 HZ 6.54112365967281E-02 OK      40BAD       2FL       0
 A 8.00000000000000E+01 IHZ 9.78750486148151E+00 HZ 6.52706623687090E-02 OK      40BAD       1FL       0
 A 8.00000000000000E+01 IHZ 1.06339543020683E+01 HZ 6.01855805263779E-02 OK      39BAD       2FL       0
 A 8.00000000000000E+01 IHZ 1.10487182540274E+01 HZ 5.80773267308875E-02 OK      43BAD       2FL       0
 A 8.00000000000000E+01 IHZ 1.11757793714756E+01 HZ 6.25614246907655E-02 OK      42BAD       4FL       0
 A 8.00000000000000E+01 IHZ 1.13544672337880E+01 HZ 6.72896217847953E-02 OK      42BAD       4FL       0
 A 8.00000000000000E+01 IHZ 1.16197181133511E+01 HZ 7.15496764735947E-02 OK      41BAD       3FL       0
 A 8.00000000000000E+01 IHZ 1.26465315944680E+01 HZ 7.19572540001548E-02 OK      41BAD       2FL       0
 A 8.00000000000000E+01 IHZ 1.35065351282057E+01 HZ 6.57812150085706E-02 OK      40BAD       2FL       0
 A 8.00000000000000E+01 IHZ 1.10841481842600E+01 HZ 4.43460149141867E-02 OK      39BAD       1FL       0
 A 8.00000000000000E+01 IHZ 1.12432878420181E+01 HZ 4.62557664435337E-02 OK      38BAD       2FL       0
 A 8.00000000000000E+01 IHZ 1.14526226174047E+01 HZ 4.79781769590787E-02 OK      39BAD       2FL       0
 A 8.00000000000000E+01 IHZ 1.17422885697004E+01 HZ 4.92681259741682E-02 OK      39BAD       0FL       0
 A 8.00000000000000E+01 IHZ 1.27583624174113E+01 HZ 4.85375783855949E-02 OK      37BAD       1FL       0
 A 8.00000000000000E+01 IHZ 1.35688380394252E+01 HZ 4.57654272653317E-02 OK      37BAD       2FL       0
 A 8.00000000000000E+01 IHZ 3.80734281127330E+00 HZ 5.07074215607981E-02 OK      38BAD       2FL       0
 A 8.00000000000000E+01 IHZ 3.94599509234488E+00 HZ 5.41131315744663E-02 OK      38BAD       2FL       0
 A 8.00000000000000E+01 IHZ 4.13564464760604E+00 HZ 5.74632926245244E-02 OK      38BAD       2FL       0
 A 8.00000000000000E+01 IHZ 4.40882266687484E+00 HZ 6.03100156426257E-02 OK      37BAD       3FL       0
 A 8.00000000000000E+01 IHZ 5.42307225179586E+00 HZ 6.04547839648851E-02 OK      36BAD       3FL       0
 A 8.00000000000000E+01 IHZ 6.25716740826758E+00 HZ 5.62348967378472E-02 OK      36BAD       1FL       0
 A 8.00000000000000E+01 IHZ 3.05023051934478E+00 HZ 1.46102180678518E-01 OK      40BAD      11FL       0
 A 8.00000000000000E+01 IHZ 3.17794971878462E+00 HZ 1.38789794093110E-01 OK      41BAD      11FL       0
 A 8.00000000000000E+01 IHZ 3.32634869807309E+00 HZ 1.30531827440146E-01 OK      40BAD      10FL       0
 A 8.00000000000000E+01 IHZ 3.50624447257499E+00 HZ 1.21470940353775E-01 OK      41BAD      13FL       0
 A 8.00000000000000E+01 IHZ 4.04627918605622E+00 HZ 1.13331386976243E-01 OK      41BAD      10FL       0
 A 8.00000000000000E+01 IHZ 4.60727340731286E+00 HZ 1.59828176607363E-01 OK      42BAD       9FL       0
 A 8.00000000000000E+01 IHZ 5.74124404959865E-02 HZ 8.99832201586347E-03 OK      36BAD      11FL       0
 A 8.00000000000000E+01 IHZ 6.58489974633930E-02 HZ 9.63783002690209E-03 OK      35BAD      11FL       0
 A 8.00000000000000E+01 IHZ 7.68957631115866E-02 HZ 1.04399643011795E-02 OK      36BAD      11FL       0
 A 8.00000000000000E+01 IHZ 9.25292898208143E-02 HZ 1.14679148263031E-02 OK      35BAD      11FL       0
 A 8.00000000000000E+01 IHZ 1.56313029797207E-01 HZ 1.65597862689542E-02 OK      37BAD      10FL       0
 A 8.00000000000000E+01 IHZ 2.51708362400021E-01 HZ 3.35746739270638E-02 OK      36BAD       9FL       0
 A 8.00000000000000E+01 IHZ 9.80775611947583E-01 HZ 9.06824750452589E-02 OK      40BAD      10FL       0
 A 8.00000000000000E+01 IHZ 1.06187522075803E+00 HZ 8.97781710805405E-02 OK      38BAD      12FL       0
 A 8.00000000000000E+01 IHZ 1.16034971243694E+00 HZ 8.83171682915099E-02 OK      40BAD      10FL       0
 A 8.00000000000000E+01 IHZ 1.28557405540456E+00 HZ 8.65603081179717E-02 OK      40BAD      11FL       0
 A 8.00000000000000E+01 IHZ 1.70652752340700E+00 HZ 9.43799048263081E-02 OK      41BAD       8FL       0
 A 8.00000000000000E+01 IHZ 2.22419904751611E+00 HZ 1.50575794564357E-01 OK      40BAD       6FL       0
