# Supplementary material for: Mathematical models of tissue stem and transit target cell divisions and the risk of radiation- or smoking-associated cancer
Source: PLoS Comput Biol. 2017 Feb 14;13(2):e1005391. doi: 10.1371/journal.pcbi.1005391 (PMC5347390; doi:10.1371/journal.pcbi.1005391)
Supplement: S1 Supporting Information — (ZIP) [file pcbi.1005391.s002.zip › abbmvkmultgatestochhaz_3_stage_stem_transit_ratio_100_G_1.1_D_0.71.lis]

 A 8.00000000000000E+01 IHZ 8.17775294614842E+00 HZ 5.44724837018092E-02 OK      41BAD       2FL       0
 A 8.00000000000000E+01 IHZ 8.31374191557268E+00 HZ 5.82813529644078E-02 OK      40BAD       2FL       0
 A 8.00000000000000E+01 IHZ 8.50145109979625E+00 HZ 6.20758255093724E-02 OK      40BAD       2FL       0
 A 8.00000000000000E+01 IHZ 8.77435057734304E+00 HZ 6.53016259084290E-02 OK      40BAD       2FL       0
 A 8.00000000000000E+01 IHZ 9.79936007964386E+00 HZ 6.51528597048134E-02 OK      40BAD       2FL       0
 A 8.00000000000000E+01 IHZ 1.06455726750159E+01 HZ 6.00861172761267E-02 OK      40BAD       0FL       0
 A 8.00000000000000E+01 IHZ 1.10603016885109E+01 HZ 5.80053130202404E-02 OK      43BAD       2FL       0
 A 8.00000000000000E+01 IHZ 1.11875568340480E+01 HZ 6.24764965870729E-02 OK      41BAD       5FL       0
 A 8.00000000000000E+01 IHZ 1.13664478854144E+01 HZ 6.71844335182819E-02 OK      43BAD       2FL       0
 A 8.00000000000000E+01 IHZ 1.16318793600616E+01 HZ 7.14201692529811E-02 OK      41BAD       4FL       0
 A 8.00000000000000E+01 IHZ 1.26586901430935E+01 HZ 7.18111789112114E-02 OK      41BAD       2FL       0
 A 8.00000000000000E+01 IHZ 1.35184087737190E+01 HZ 6.56594325798953E-02 OK      39BAD       2FL       0
 A 8.00000000000000E+01 IHZ 1.10950969473007E+01 HZ 4.43046071686809E-02 OK      39BAD       1FL       0
 A 8.00000000000000E+01 IHZ 1.12543154084668E+01 HZ 4.62080696044029E-02 OK      39BAD       1FL       0
 A 8.00000000000000E+01 IHZ 1.14637195457329E+01 HZ 4.79242645526887E-02 OK      39BAD       1FL       0
 A 8.00000000000000E+01 IHZ 1.17534340797674E+01 HZ 4.92089234091540E-02 OK      39BAD       0FL       0
 A 8.00000000000000E+01 IHZ 1.27694508386760E+01 HZ 4.84778151939425E-02 OK      38BAD       0FL       0
 A 8.00000000000000E+01 IHZ 1.35797848023370E+01 HZ 4.57127548610571E-02 OK      38BAD       0FL       0
 A 8.00000000000000E+01 IHZ 3.81838060548700E+00 HZ 5.06644772972453E-02 OK      38BAD       2FL       0
 A 8.00000000000000E+01 IHZ 3.95720521401068E+00 HZ 5.40577667785445E-02 OK      38BAD       2FL       0
 A 8.00000000000000E+01 IHZ 4.14702770635876E+00 HZ 5.73931612787387E-02 OK      37BAD       3FL       0
 A 8.00000000000000E+01 IHZ 4.42035927407907E+00 HZ 6.02246161196286E-02 OK      37BAD       2FL       0
 A 8.00000000000000E+01 IHZ 5.43466620894714E+00 HZ 6.03581974548019E-02 OK      37BAD       1FL       0
 A 8.00000000000000E+01 IHZ 6.26858478453068E+00 HZ 5.61508267166096E-02 OK      35BAD       1FL       0
 A 8.00000000000000E+01 IHZ 3.06480070414093E+00 HZ 1.46008487097504E-01 OK      39BAD      12FL       0
 A 8.00000000000000E+01 IHZ 3.19282131000700E+00 HZ 1.38452653611345E-01 OK      41BAD      10FL       0
 A 8.00000000000000E+01 IHZ 3.34098028296013E+00 HZ 1.30190022374714E-01 OK      41BAD      10FL       0
 A 8.00000000000000E+01 IHZ 3.52040053798269E+00 HZ 1.21228120381084E-01 OK      42BAD      10FL       0
 A 8.00000000000000E+01 IHZ 4.06022285014512E+00 HZ 1.13349962828698E-01 OK      41BAD      10FL       0
 A 8.00000000000000E+01 IHZ 4.62332888637990E+00 HZ 1.60312772351416E-01 OK      43BAD       8FL       0
 A 8.00000000000000E+01 IHZ 5.83437704961248E-02 HZ 9.10108543409922E-03 OK      36BAD      12FL       0
 A 8.00000000000000E+01 IHZ 6.68292184302030E-02 HZ 9.76122544526860E-03 OK      34BAD      13FL       0
 A 8.00000000000000E+01 IHZ 7.80206246400122E-02 HZ 1.05634606873844E-02 OK      37BAD      10FL       0
 A 8.00000000000000E+01 IHZ 9.38343914666088E-02 HZ 1.15971122805189E-02 OK      35BAD      11FL       0
 A 8.00000000000000E+01 IHZ 1.58373174238087E-01 HZ 1.67508474959320E-02 OK      37BAD      10FL       0
 A 8.00000000000000E+01 IHZ 2.55228560089988E-01 HZ 3.40847987033824E-02 OK      39BAD       6FL       0
 A 8.00000000000000E+01 IHZ 9.90418997238034E-01 HZ 9.09601402615220E-02 OK      39BAD      11FL       0
 A 8.00000000000000E+01 IHZ 1.07190954885600E+00 HZ 8.99433826784809E-02 OK      37BAD      12FL       0
 A 8.00000000000000E+01 IHZ 1.17057938799576E+00 HZ 8.84558099976641E-02 OK      39BAD      13FL       0
 A 8.00000000000000E+01 IHZ 1.29582775227544E+00 HZ 8.67597386670237E-02 OK      40BAD      11FL       0
 A 8.00000000000000E+01 IHZ 1.71810956127321E+00 HZ 9.46741158077709E-02 OK      40BAD       9FL       0
 A 8.00000000000000E+01 IHZ 2.23894795812368E+00 HZ 1.51258302522640E-01 OK      39BAD       7FL       0
