# Supplementary material for: Mathematical models of tissue stem and transit target cell divisions and the risk of radiation- or smoking-associated cancer
Source: PLoS Comput Biol. 2017 Feb 14;13(2):e1005391. doi: 10.1371/journal.pcbi.1005391 (PMC5347390; doi:10.1371/journal.pcbi.1005391)
Supplement: S1 Supporting Information — (ZIP) [file pcbi.1005391.s002.zip › abbmvkmultgatestochhaz_3_stage_stem_transit_ratio_100_G_D_eq_0.lis]

 A 8.00000000000000E+01 IHZ 3.92078736300885E-03 HZ 1.93158257046671E-04 OK      18BAD       8FL       0
 A 8.00000000000000E+01 IHZ 6.19046570913348E-03 HZ 3.16696030189578E-04 OK      18BAD       6FL       0
 A 8.00000000000000E+01 IHZ 1.10325963923307E-02 HZ 5.85116249262054E-04 OK      20BAD       8FL       0
 A 8.00000000000000E+01 IHZ 2.37696508202907E-02 HZ 1.30103636786818E-03 OK      18BAD       8FL       0
 A 8.00000000000000E+01 IHZ 2.77805504512014E-01 HZ 1.43438831496293E-02 OK      20BAD       6FL       0
 A 8.00000000000000E+01 IHZ 1.23108777725215E+00 HZ 4.27570772177541E-02 OK      21BAD       3FL       0
 A 8.00000000000000E+01 IHZ 3.14171508611379E-02 HZ 1.52639286134744E-03 OK      18BAD       8FL       0
 A 8.00000000000000E+01 IHZ 4.92176149775943E-02 HZ 2.46357584232304E-03 OK      20BAD       4FL       0
 A 8.00000000000000E+01 IHZ 8.62639161029355E-02 HZ 4.40613856047882E-03 OK      20BAD       5FL       0
 A 8.00000000000000E+01 IHZ 1.78381054474172E-01 HZ 9.04630197361642E-03 OK      21BAD       6FL       0
 A 8.00000000000000E+01 IHZ 1.28033958643536E+00 HZ 4.27145180380466E-02 OK      22BAD       5FL       0
 A 8.00000000000000E+01 IHZ 3.02940192590800E+00 HZ 5.75071546332830E-02 OK      22BAD       6FL       0
 A 8.00000000000000E+01 IHZ 1.01223120344371E+00 HZ 3.14284782615045E-02 OK      21BAD       6FL       0
 A 8.00000000000000E+01 IHZ 1.32661471283684E+00 HZ 3.77046801210602E-02 OK      22BAD       6FL       0
 A 8.00000000000000E+01 IHZ 1.78228319563414E+00 HZ 4.43664221376362E-02 OK      23BAD       5FL       0
 A 8.00000000000000E+01 IHZ 2.46069829749692E+00 HZ 5.06740166361177E-02 OK      23BAD       5FL       0
 A 8.00000000000000E+01 IHZ 4.96512428236390E+00 HZ 5.87392851918346E-02 OK      23BAD       4FL       0
 A 8.00000000000000E+01 IHZ 6.98069219698494E+00 HZ 6.02818982436853E-02 OK      23BAD       2FL       0
 A 8.00000000000000E+01 IHZ 9.31621115144556E-05 HZ 4.59870033499914E-06 OK      15BAD       7FL       0
 A 8.00000000000000E+01 IHZ 1.47268960001160E-04 HZ 7.55692961516908E-06 OK      14BAD       6FL       0
 A 8.00000000000000E+01 IHZ 2.63086634017896E-04 HZ 1.40292818721830E-05 OK      16BAD       7FL       0
 A 8.00000000000000E+01 IHZ 5.70444135766029E-04 HZ 3.15913497792304E-05 OK      13BAD       8FL       0
 A 8.00000000000000E+01 IHZ 7.57737779606426E-03 HZ 4.46629186897427E-04 OK      16BAD       5FL       0
 A 8.00000000000000E+01 IHZ 5.60812874904739E-02 HZ 3.29348884148378E-03 OK      16BAD       4FL       0
 A 8.00000000000000E+01 IHZ 8.79697395703668E-20 HZ 2.51583475159774E-10 OK      69BAD      11FL       0
 A 8.00000000000000E+01 IHZ 1.28208263170427E-19 HZ 5.32430707850273E-10 OK      80BAD      12FL       0
 A 8.00000000000000E+01 IHZ 2.06064953520680E-19 HZ 1.07802742014878E-09 OK      91BAD      12FL       0
 A 8.00000000000000E+01 IHZ 3.88218539025843E-19 HZ 2.50292958537505E-09 OK     109BAD      12FL       0
 A 8.00000000000000E+01 IHZ 9.60327704161914E-09 HZ 3.69329209783199E-08 OK     332BAD       8FL       0
 A 8.00000000000000E+01 IHZ 3.50916592793663E-06 HZ 2.87702369707927E-07 OK     616BAD       8FL       0
 A 8.00000000000000E+01 IHZ 5.21355793974160E-20 HZ 7.71958097502606E-13 OK      34BAD      12FL       0
 A 8.00000000000000E+01 IHZ 7.61779008686277E-20 HZ 1.30653008278096E-12 OK      36BAD      12FL       0
 A 8.00000000000000E+01 IHZ 1.22387228610977E-19 HZ 2.44197162082893E-12 OK      39BAD      12FL       0
 A 8.00000000000000E+01 IHZ 2.28576777416606E-19 HZ 5.55984503635056E-12 OK      46BAD      12FL       0
 A 8.00000000000000E+01 IHZ 1.25126464237867E-12 HZ 8.00684271641039E-11 OK      85BAD      10FL       0
 A 8.00000000000000E+01 IHZ 8.35572311415895E-09 HZ 6.50221734816171E-10 OK     202BAD       7FL       0
 A 8.00000000000000E+01 IHZ 1.38412970181616E-19 HZ 3.24781351186483E-11 OK      53BAD      11FL       0
 A 8.00000000000000E+01 IHZ 2.01090818244003E-19 HZ 5.36814163587321E-11 OK      58BAD      11FL       0
 A 8.00000000000000E+01 IHZ 3.23859749558452E-19 HZ 9.99612041330122E-11 OK      65BAD      11FL       0
 A 8.00000000000000E+01 IHZ 6.04730536206077E-19 HZ 2.43166029935084E-10 OK      78BAD      11FL       0
 A 8.00000000000000E+01 IHZ 9.08587837401923E-10 HZ 3.67208764349119E-09 OK     220BAD       9FL       0
 A 8.00000000000000E+01 IHZ 5.95649366806653E-07 HZ 2.85601774868238E-08 OK     414BAD       6FL       0
