# Supplementary material for: Mathematical models of tissue stem and transit target cell divisions and the risk of radiation- or smoking-associated cancer
Source: PLoS Comput Biol. 2017 Feb 14;13(2):e1005391. doi: 10.1371/journal.pcbi.1005391 (PMC5347390; doi:10.1371/journal.pcbi.1005391)
Supplement: S1 Supporting Information — (ZIP) [file pcbi.1005391.s002.zip › abbmvkmultgatestochhaz_3_stage_stem_transit_ratio_100_G_D_eq_0_osteosarcoma.lis]

 A 8.00000000000000E+01 IHZ 5.07196870578485E-20 HZ 7.48854458009110E-13 OK      34BAD      12FL       0
 A 8.00000000000000E+01 IHZ 7.40824023838470E-20 HZ 1.26962007152957E-12 OK      36BAD      12FL       0
 A 8.00000000000000E+01 IHZ 1.19147020684985E-19 HZ 2.37475190963173E-12 OK      39BAD      12FL       0
 A 8.00000000000000E+01 IHZ 2.22728846457409E-19 HZ 5.40992510999640E-12 OK      46BAD      12FL       0
 A 8.00000000000000E+01 IHZ 1.24976898471370E-12 HZ 7.79197607898536E-11 OK      85BAD       9FL       0
 A 8.00000000000000E+01 IHZ 8.32943300177535E-09 HZ 6.32686450215827E-10 OK     200BAD       8FL       0
