# Supplementary material for: Mathematical models of tissue stem and transit target cell divisions and the risk of radiation- or smoking-associated cancer
Source: PLoS Comput Biol. 2017 Feb 14;13(2):e1005391. doi: 10.1371/journal.pcbi.1005391 (PMC5347390; doi:10.1371/journal.pcbi.1005391)
Supplement: S1 Supporting Information — (ZIP) [file pcbi.1005391.s002.zip › abbmvkmultgatestochhaz_3_stage_stem_transit_ratio_100_G_D_eq_0_stem_mut.lis]

 A 8.00000000000000E+01 IHZ 3.92078736300885E-03 HZ 1.93158257046671E-04 OK      18BAD       8FL       0
 A 8.00000000000000E+01 IHZ 3.92258011526961E-03 HZ 1.93275985803285E-04 OK      18BAD       7FL       0
 A 8.00000000000000E+01 IHZ 3.92476004278830E-03 HZ 1.93453764152805E-04 OK      19BAD       5FL       0
 A 8.00000000000000E+01 IHZ 3.92879400830902E-03 HZ 1.93753014653474E-04 OK      18BAD       8FL       0
 A 8.00000000000000E+01 IHZ 3.95485954964480E-03 HZ 1.95641255008257E-04 OK      18BAD       8FL       0
 A 8.00000000000000E+01 IHZ 4.00585955598040E-03 HZ 1.99256141601577E-04 OK      18BAD       8FL       0
 A 8.00000000000000E+01 IHZ 3.14171508611379E-02 HZ 1.52639286134744E-03 OK      18BAD       8FL       0
 A 8.00000000000000E+01 IHZ 3.14294793779264E-02 HZ 1.52730840143471E-03 OK      19BAD       6FL       0
 A 8.00000000000000E+01 IHZ 3.14495046200302E-02 HZ 1.52868689447830E-03 OK      20BAD       7FL       0
 A 8.00000000000000E+01 IHZ 3.14805745206077E-02 HZ 1.53101230009663E-03 OK      18BAD       7FL       0
 A 8.00000000000000E+01 IHZ 3.16933457411486E-02 HZ 1.54565885617427E-03 OK      18BAD       7FL       0
 A 8.00000000000000E+01 IHZ 3.20889432694745E-02 HZ 1.57370329511268E-03 OK      19BAD       7FL       0
 A 8.00000000000000E+01 IHZ 1.01223120344371E+00 HZ 3.14284782615045E-02 OK      21BAD       6FL       0
 A 8.00000000000000E+01 IHZ 1.01249515610629E+00 HZ 3.14395803719245E-02 OK      21BAD       6FL       0
 A 8.00000000000000E+01 IHZ 1.01289367107944E+00 HZ 3.14563156703071E-02 OK      21BAD       6FL       0
 A 8.00000000000000E+01 IHZ 1.01356515560356E+00 HZ 3.14844354762342E-02 OK      21BAD       6FL       0
 A 8.00000000000000E+01 IHZ 1.01781952689185E+00 HZ 3.16601489669526E-02 OK      21BAD       4FL       0
 A 8.00000000000000E+01 IHZ 1.02609537221684E+00 HZ 3.19866938476286E-02 OK      21BAD       6FL       0
 A 8.00000000000000E+01 IHZ 9.31621115144556E-05 HZ 4.59870033499914E-06 OK      15BAD       7FL       0
 A 8.00000000000000E+01 IHZ 9.32026026422420E-05 HZ 4.60151079061885E-06 OK      15BAD       6FL       0
 A 8.00000000000000E+01 IHZ 9.32579712028561E-05 HZ 4.60575247787670E-06 OK      16BAD       6FL       0
 A 8.00000000000000E+01 IHZ 9.33552308952188E-05 HZ 4.61289400769646E-06 OK      16BAD       6FL       0
 A 8.00000000000000E+01 IHZ 9.39761100824027E-05 HZ 4.65795993035580E-06 OK      15BAD       4FL       0
 A 8.00000000000000E+01 IHZ 9.51857926173252E-05 HZ 4.74424698629872E-06 OK      15BAD       7FL       0
 A 8.00000000000000E+01 IHZ 8.79697395703668E-20 HZ 2.51583475159774E-10 OK      69BAD      11FL       0
 A 8.00000000000000E+01 IHZ 9.08918572896956E-20 HZ 2.51738817615996E-10 OK      69BAD      11FL       0
 A 8.00000000000000E+01 IHZ 9.53228917116904E-20 HZ 2.51973262073183E-10 OK      69BAD      11FL       0
 A 8.00000000000000E+01 IHZ 1.02784385635859E-19 HZ 2.52367995835729E-10 OK      69BAD      11FL       0
 A 8.00000000000000E+01 IHZ 1.50272544205178E-19 HZ 2.54858933947951E-10 OK      69BAD      11FL       0
 A 8.00000000000000E+01 IHZ 2.43225338721898E-19 HZ 2.59628289274269E-10 OK      69BAD      11FL       0
 A 8.00000000000000E+01 IHZ 5.21355793974160E-20 HZ 7.71958097502606E-13 OK      34BAD      12FL       0
 A 8.00000000000000E+01 IHZ 5.38502862154542E-20 HZ 7.72431021235809E-13 OK      34BAD      12FL       0
 A 8.00000000000000E+01 IHZ 5.64051371167786E-20 HZ 7.73144762735658E-13 OK      34BAD      12FL       0
 A 8.00000000000000E+01 IHZ 6.07365309999435E-20 HZ 7.74346488335042E-13 OK      34BAD      12FL       0
 A 8.00000000000000E+01 IHZ 8.81353954882858E-20 HZ 7.81929892343888E-13 OK      34BAD      12FL       0
 A 8.00000000000000E+01 IHZ 1.41966080861926E-19 HZ 7.96449712388838E-13 OK      34BAD      12FL       0
 A 8.00000000000000E+01 IHZ 1.38412970181616E-19 HZ 3.24781351186483E-11 OK      53BAD      11FL       0
 A 8.00000000000000E+01 IHZ 1.43095144524665E-19 HZ 3.24980484425670E-11 OK      53BAD      11FL       0
 A 8.00000000000000E+01 IHZ 1.50105213009612E-19 HZ 3.25281018400963E-11 OK      53BAD      11FL       0
 A 8.00000000000000E+01 IHZ 1.61972740270900E-19 HZ 3.25787027009652E-11 OK      53BAD      11FL       0
 A 8.00000000000000E+01 IHZ 2.37370664698797E-19 HZ 3.28980157455675E-11 OK      53BAD      11FL       0
 A 8.00000000000000E+01 IHZ 3.84910671509493E-19 HZ 3.35093989855749E-11 OK      53BAD      11FL       0
