# Supplementary material for: Mathematical models of tissue stem and transit target cell divisions and the risk of radiation- or smoking-associated cancer
Source: PLoS Comput Biol. 2017 Feb 14;13(2):e1005391. doi: 10.1371/journal.pcbi.1005391 (PMC5347390; doi:10.1371/journal.pcbi.1005391)
Supplement: S1 Supporting Information — (ZIP) [file pcbi.1005391.s002.zip › abbmvkmultgatestochhaz_3_stage_stem_transit_ratio_100_G_D_eq_0_trans_mut.lis]

 A 8.00000000000000E+01 IHZ 3.92078736300885E-03 HZ 1.93158257046671E-04 OK      18BAD       8FL       0
 A 8.00000000000000E+01 IHZ 6.18844516107583E-03 HZ 3.16528197502960E-04 OK      18BAD       6FL       0
 A 8.00000000000000E+01 IHZ 1.10239293000851E-02 HZ 5.84469330329389E-04 OK      21BAD       5FL       0
 A 8.00000000000000E+01 IHZ 2.37390193406215E-02 HZ 1.29879745804171E-03 OK      18BAD       8FL       0
 A 8.00000000000000E+01 IHZ 2.77212082821595E-01 HZ 1.43085283875133E-02 OK      20BAD       6FL       0
 A 8.00000000000000E+01 IHZ 1.22903383899113E+00 HZ 4.26929877841645E-02 OK      21BAD       5FL       0
 A 8.00000000000000E+01 IHZ 3.14171508611379E-02 HZ 1.52639286134744E-03 OK      18BAD       8FL       0
 A 8.00000000000000E+01 IHZ 4.91964675486428E-02 HZ 2.46231587148273E-03 OK      19BAD       7FL       0
 A 8.00000000000000E+01 IHZ 8.61979886512727E-02 HZ 4.40151093143808E-03 OK      19BAD       7FL       0
 A 8.00000000000000E+01 IHZ 1.78165483090836E-01 HZ 9.03237159503564E-03 OK      21BAD       6FL       0
 A 8.00000000000000E+01 IHZ 1.27856715696113E+00 HZ 4.26591734485676E-02 OK      20BAD       7FL       0
 A 8.00000000000000E+01 IHZ 3.02663341742131E+00 HZ 5.74616315449630E-02 OK      21BAD       6FL       0
 A 8.00000000000000E+01 IHZ 1.01223120344371E+00 HZ 3.14284782615045E-02 OK      21BAD       6FL       0
 A 8.00000000000000E+01 IHZ 1.32633924638578E+00 HZ 3.76948022193895E-02 OK      22BAD       6FL       0
 A 8.00000000000000E+01 IHZ 1.78160491179829E+00 HZ 4.43465432806404E-02 OK      22BAD       6FL       0
 A 8.00000000000000E+01 IHZ 2.45948120452069E+00 HZ 5.06459245305950E-02 OK      23BAD       5FL       0
 A 8.00000000000000E+01 IHZ 4.96266390428144E+00 HZ 5.87021048122652E-02 OK      23BAD       4FL       0
 A 8.00000000000000E+01 IHZ 6.97776030826109E+00 HZ 6.02422128903080E-02 OK      23BAD       2FL       0
 A 8.00000000000000E+01 IHZ 9.31621115144556E-05 HZ 4.59870033499914E-06 OK      15BAD       7FL       0
 A 8.00000000000000E+01 IHZ 1.47215047031053E-04 HZ 7.55291096941156E-06 OK      14BAD       6FL       0
 A 8.00000000000000E+01 IHZ 2.62877148870879E-04 HZ 1.40136580650476E-05 OK      16BAD       7FL       0
 A 8.00000000000000E+01 IHZ 5.69694016960082E-04 HZ 3.15360792237634E-05 OK      14BAD       7FL       0
 A 8.00000000000000E+01 IHZ 7.55894933321089E-03 HZ 4.45276266674212E-04 OK      17BAD       4FL       0
 A 8.00000000000000E+01 IHZ 5.59239284006513E-02 HZ 3.28237663525376E-03 OK      17BAD       2FL       0
 A 8.00000000000000E+01 IHZ 8.79697395703668E-20 HZ 2.51583475159774E-10 OK      69BAD      11FL       0
 A 8.00000000000000E+01 IHZ 1.24041336943048E-19 HZ 5.32146772527649E-10 OK      80BAD      12FL       0
 A 8.00000000000000E+01 IHZ 1.89756599413042E-19 HZ 1.07682557451153E-09 OK      91BAD      12FL       0
 A 8.00000000000000E+01 IHZ 3.30662866216378E-19 HZ 2.49854719126457E-09 OK     109BAD      12FL       0
 A 8.00000000000000E+01 IHZ 9.66986840717641E-09 HZ 3.68205349045418E-08 OK     331BAD       9FL       0
 A 8.00000000000000E+01 IHZ 3.22738719762059E-06 HZ 2.86688415519475E-07 OK     616BAD       8FL       0
 A 8.00000000000000E+01 IHZ 5.21355793974160E-20 HZ 7.71958097502606E-13 OK      34BAD      12FL       0
 A 8.00000000000000E+01 IHZ 7.37422314742127E-20 HZ 1.30583417487236E-12 OK      36BAD      12FL       0
 A 8.00000000000000E+01 IHZ 1.12974708018925E-19 HZ 2.43924818816300E-12 OK      39BAD      12FL       0
 A 8.00000000000000E+01 IHZ 1.95293427369823E-19 HZ 5.55010465179513E-12 OK      46BAD      12FL       0
 A 8.00000000000000E+01 IHZ 1.25843941737256E-12 HZ 7.98247764306695E-11 OK      85BAD      10FL       0
 A 8.00000000000000E+01 IHZ 8.35183161343336E-09 HZ 6.47931762004864E-10 OK     201BAD       8FL       0
 A 8.00000000000000E+01 IHZ 1.38412970181616E-19 HZ 3.24781351186483E-11 OK      53BAD      11FL       0
 A 8.00000000000000E+01 IHZ 1.94444695324815E-19 HZ 5.36527841209875E-11 OK      58BAD      11FL       0
 A 8.00000000000000E+01 IHZ 2.97976418679389E-19 HZ 9.98495674013845E-11 OK      65BAD      11FL       0
 A 8.00000000000000E+01 IHZ 5.13258956789464E-19 HZ 2.42740066780395E-10 OK      78BAD      11FL       0
 A 8.00000000000000E+01 IHZ 9.10321092932630E-10 HZ 3.66093329850270E-09 OK     220BAD       9FL       0
 A 8.00000000000000E+01 IHZ 5.95939346887047E-07 HZ 2.84597458838749E-08 OK     413BAD       7FL       0
