# Supplementary material for: Mathematical models of tissue stem and transit target cell divisions and the risk of radiation- or smoking-associated cancer
Source: PLoS Comput Biol. 2017 Feb 14;13(2):e1005391. doi: 10.1371/journal.pcbi.1005391 (PMC5347390; doi:10.1371/journal.pcbi.1005391)
Supplement: S1 Supporting Information — (ZIP) [file pcbi.1005391.s002.zip › abbmvkmultgatestochhaz_4_stage_stem_transit_ratio_100.lis]

 A 8.00000000000000E+01 IHZ 6.58249486286000E+00 HZ 1.17646638306353E-01 OK      45BAD       3FL       0
 A 8.00000000000000E+01 IHZ 6.73072163236648E+00 HZ 1.10332729973669E-01 OK      44BAD       2FL       0
 A 8.00000000000000E+01 IHZ 6.90212776172133E+00 HZ 1.03481183731689E-01 OK      43BAD       4FL       0
 A 8.00000000000000E+01 IHZ 7.11601174117696E+00 HZ 9.94029006999789E-02 OK      42BAD       3FL       0
 A 8.00000000000000E+01 IHZ 8.04602332818062E+00 HZ 1.48246014597421E-01 OK      43BAD       1FL       0
 A 8.00000000000000E+01 IHZ 9.24331239038048E+00 HZ 1.48144553796605E-01 OK      42BAD       2FL       0
 A 8.00000000000000E+01 IHZ 9.16273290435527E+00 HZ 1.43623048475431E-01 OK      45BAD       3FL       0
 A 8.00000000000000E+01 IHZ 9.34162501585593E+00 HZ 1.32683716740367E-01 OK      46BAD       2FL       0
 A 8.00000000000000E+01 IHZ 9.54350614986466E+00 HZ 1.21523162361648E-01 OK      46BAD       2FL       0
 A 8.00000000000000E+01 IHZ 9.78294261224642E+00 HZ 1.11018325214068E-01 OK      46BAD       2FL       0
 A 8.00000000000000E+01 IHZ 1.05966439482858E+01 HZ 1.34467285482229E-01 OK      45BAD       1FL       0
 A 8.00000000000000E+01 IHZ 1.17262527082036E+01 HZ 1.82395005907136E-01 OK      43BAD       2FL       0
 A 8.00000000000000E+01 IHZ 1.01989012869714E+01 HZ 6.86727603592436E-02 OK      43BAD       1FL       0
 A 8.00000000000000E+01 IHZ 1.03277790398644E+01 HZ 7.27576815262249E-02 OK      42BAD       1FL       0
 A 8.00000000000000E+01 IHZ 1.05142516345935E+01 HZ 7.86998109210674E-02 OK      42BAD       2FL       0
 A 8.00000000000000E+01 IHZ 1.08043684274145E+01 HZ 8.45368076086066E-02 OK      41BAD       2FL       0
 A 8.00000000000000E+01 IHZ 1.19805665934944E+01 HZ 7.96955023812637E-02 OK      41BAD       2FL       0
 A 8.00000000000000E+01 IHZ 1.29488525419796E+01 HZ 6.78200713942421E-02 OK      39BAD       2FL       0
 A 8.00000000000000E+01 IHZ 2.48723974488069E+00 HZ 9.35090660837238E-02 OK      41BAD       2FL       0
 A 8.00000000000000E+01 IHZ 2.60780643196559E+00 HZ 8.99070291641482E-02 OK      42BAD       1FL       0
 A 8.00000000000000E+01 IHZ 2.75339327772260E+00 HZ 8.76763311956683E-02 OK      40BAD       3FL       0
 A 8.00000000000000E+01 IHZ 2.95053157633049E+00 HZ 9.08690182439950E-02 OK      41BAD       1FL       0
 A 8.00000000000000E+01 IHZ 3.96488096885587E+00 HZ 1.38675754730696E-01 OK      40BAD       2FL       0
 A 8.00000000000000E+01 IHZ 5.11216735845688E+00 HZ 1.20505536985670E-01 OK      39BAD       3FL       0
 A 8.00000000000000E+01 IHZ 3.81183270636870E-04 HZ 1.91631893165762E-04 OK      34BAD      12FL       0
 A 8.00000000000000E+01 IHZ 5.97675781660531E-04 HZ 3.09948747658057E-04 OK      35BAD      10FL       0
 A 8.00000000000000E+01 IHZ 1.16941586045852E-03 HZ 5.64932946430007E-04 OK      34BAD      10FL       0
 A 8.00000000000000E+01 IHZ 2.61817652805768E-03 HZ 1.24413647719727E-03 OK      36BAD      15FL       0
 A 8.00000000000000E+01 IHZ 3.61785600269130E-02 HZ 1.58618139709728E-02 OK      38BAD      13FL       0
 A 8.00000000000000E+01 IHZ 2.36013491870773E-01 HZ 8.92935316577659E-02 OK      39BAD       9FL       0
 A 8.00000000000000E+01 IHZ 7.17649603895897E-07 HZ 3.70933365433593E-07 OK      30BAD      11FL       0
 A 8.00000000000000E+01 IHZ 1.12091972736512E-06 HZ 5.99257818668226E-07 OK      30BAD      11FL       0
 A 8.00000000000000E+01 IHZ 2.06331176843549E-06 HZ 1.09187637036298E-06 OK      30BAD      11FL       0
 A 8.00000000000000E+01 IHZ 5.03028500050135E-06 HZ 2.40854462006344E-06 OK      31BAD      11FL       0
 A 8.00000000000000E+01 IHZ 7.08675617132641E-05 HZ 3.25456284609388E-05 OK      33BAD      13FL       0
 A 8.00000000000000E+01 IHZ 5.29016856493011E-04 HZ 2.35475798470238E-04 OK      34BAD      12FL       0
 A 8.00000000000000E+01 IHZ 4.24467756833335E-05 HZ 2.17641101932906E-05 OK      34BAD      16FL       0
 A 8.00000000000000E+01 IHZ 7.16302994396133E-05 HZ 3.52721118016618E-05 OK      34BAD      14FL       0
 A 8.00000000000000E+01 IHZ 1.27909897013196E-04 HZ 6.44871446801868E-05 OK      37BAD      14FL       0
 A 8.00000000000000E+01 IHZ 3.03970400585144E-04 HZ 1.42727746364213E-04 OK      37BAD      16FL       0
 A 8.00000000000000E+01 IHZ 4.32954418830329E-03 HZ 1.90471833040242E-03 OK      38BAD      12FL       0
 A 8.00000000000000E+01 IHZ 3.06271118974771E-02 HZ 1.24540111672117E-02 OK      37BAD      11FL       0
