# Supplementary material for: Mathematical models of tissue stem and transit target cell divisions and the risk of radiation- or smoking-associated cancer
Source: PLoS Comput Biol. 2017 Feb 14;13(2):e1005391. doi: 10.1371/journal.pcbi.1005391 (PMC5347390; doi:10.1371/journal.pcbi.1005391)
Supplement: S1 Supporting Information — (ZIP) [file pcbi.1005391.s002.zip › abbmvkmultgatestochhaz_4_stage_stem_transit_ratio_100_G_1.1_D_0.71.lis]

 A 8.00000000000000E+01 IHZ 6.59898578778235E+00 HZ 1.17253763322579E-01 OK      44BAD       2FL       0
 A 8.00000000000000E+01 IHZ 6.74677469856444E+00 HZ 1.09982573521512E-01 OK      44BAD       1FL       0
 A 8.00000000000000E+01 IHZ 6.91775302515542E+00 HZ 1.03202202252754E-01 OK      43BAD       4FL       0
 A 8.00000000000000E+01 IHZ 7.13135959649690E+00 HZ 9.92668000183519E-02 OK      44BAD       2FL       0
 A 8.00000000000000E+01 IHZ 8.06440984214465E+00 HZ 1.48305891853036E-01 OK      43BAD       3FL       0
 A 8.00000000000000E+01 IHZ 9.26158522259588E+00 HZ 1.47430623386540E-01 OK      42BAD       2FL       0
 A 8.00000000000000E+01 IHZ 9.18099824524646E+00 HZ 1.43013643458976E-01 OK      46BAD       2FL       0
 A 8.00000000000000E+01 IHZ 9.35922950652899E+00 HZ 1.32134191587776E-01 OK      45BAD       3FL       0
 A 8.00000000000000E+01 IHZ 9.56029312547932E+00 HZ 1.21108323881854E-01 OK      47BAD       3FL       0
 A 8.00000000000000E+01 IHZ 9.79909306098054E+00 HZ 1.10702615667093E-01 OK      46BAD       2FL       0
 A 8.00000000000000E+01 IHZ 1.06142210314174E+01 HZ 1.34861799938793E-01 OK      46BAD       0FL       0
 A 8.00000000000000E+01 IHZ 1.17467517644127E+01 HZ 1.81863023839096E-01 OK      43BAD       2FL       0
 A 8.00000000000000E+01 IHZ 1.02122503054319E+01 HZ 6.85287170399425E-02 OK      43BAD       1FL       0
 A 8.00000000000000E+01 IHZ 1.03413760173864E+01 HZ 7.26342291074310E-02 OK      42BAD       1FL       0
 A 8.00000000000000E+01 IHZ 1.05282066378847E+01 HZ 7.85517774970834E-02 OK      42BAD       1FL       0
 A 8.00000000000000E+01 IHZ 1.08186646590656E+01 HZ 8.43201672698520E-02 OK      42BAD       2FL       0
 A 8.00000000000000E+01 IHZ 1.19944819687646E+01 HZ 7.94400925673640E-02 OK      41BAD       1FL       0
 A 8.00000000000000E+01 IHZ 1.29619785085818E+01 HZ 6.76370917718706E-02 OK      40BAD       1FL       0
 A 8.00000000000000E+01 IHZ 2.50141511693882E+00 HZ 9.33638107793653E-02 OK      40BAD       4FL       0
 A 8.00000000000000E+01 IHZ 2.62188934646717E+00 HZ 8.97637503335005E-02 OK      42BAD       1FL       0
 A 8.00000000000000E+01 IHZ 2.76740586619893E+00 HZ 8.76009684533358E-02 OK      41BAD       1FL       0
 A 8.00000000000000E+01 IHZ 2.96484840939537E+00 HZ 9.09334573149767E-02 OK      42BAD       0FL       0
 A 8.00000000000000E+01 IHZ 3.98243612338403E+00 HZ 1.38380635467673E-01 OK      40BAD       1FL       0
 A 8.00000000000000E+01 IHZ 5.12861471765460E+00 HZ 1.19945565747018E-01 OK      39BAD       3FL       0
 A 8.00000000000000E+01 IHZ 4.01716233780043E-04 HZ 1.98460600935089E-04 OK      32BAD      13FL       0
 A 8.00000000000000E+01 IHZ 6.20633998616187E-04 HZ 3.21000927724736E-04 OK      34BAD      11FL       0
 A 8.00000000000000E+01 IHZ 1.21058583796632E-03 HZ 5.85100980075246E-04 OK      34BAD      13FL       0
 A 8.00000000000000E+01 IHZ 2.67304899074122E-03 HZ 1.28869272729223E-03 OK      36BAD      13FL       0
 A 8.00000000000000E+01 IHZ 3.72706426763883E-02 HZ 1.64066221208655E-02 OK      38BAD      14FL       0
 A 8.00000000000000E+01 IHZ 2.42287432695102E-01 HZ 9.17744969659983E-02 OK      38BAD      12FL       0
 A 8.00000000000000E+01 IHZ 7.51215168811570E-07 HZ 3.84151091044292E-07 OK      31BAD      12FL       0
 A 8.00000000000000E+01 IHZ 1.16176408004190E-06 HZ 6.20716102335612E-07 OK      30BAD      11FL       0
 A 8.00000000000000E+01 IHZ 2.13162919503490E-06 HZ 1.13105148113430E-06 OK      30BAD      11FL       0
 A 8.00000000000000E+01 IHZ 5.04832889296034E-06 HZ 2.49522845519243E-06 OK      33BAD      10FL       0
 A 8.00000000000000E+01 IHZ 7.24980595877043E-05 HZ 3.37202428603682E-05 OK      33BAD      14FL       0
 A 8.00000000000000E+01 IHZ 5.68290935441872E-04 HZ 2.43376277538461E-04 OK      35BAD       9FL       0
 A 8.00000000000000E+01 IHZ 4.63971210752703E-05 HZ 2.25390251726402E-05 OK      34BAD      13FL       0
 A 8.00000000000000E+01 IHZ 7.47399949226629E-05 HZ 3.65305121723262E-05 OK      33BAD      16FL       0
 A 8.00000000000000E+01 IHZ 1.38412217016583E-04 HZ 6.67922748107565E-05 OK      34BAD      11FL       0
 A 8.00000000000000E+01 IHZ 2.99634187841493E-04 HZ 1.47865464486055E-04 OK      36BAD      14FL       0
 A 8.00000000000000E+01 IHZ 4.40480887011834E-03 HZ 1.97287130429931E-03 OK      36BAD      13FL       0
 A 8.00000000000000E+01 IHZ 3.16834798107066E-02 HZ 1.28502514050856E-02 OK      38BAD      10FL       0
