# Supplementary material for: Mathematical models of tissue stem and transit target cell divisions and the risk of radiation- or smoking-associated cancer
Source: PLoS Comput Biol. 2017 Feb 14;13(2):e1005391. doi: 10.1371/journal.pcbi.1005391 (PMC5347390; doi:10.1371/journal.pcbi.1005391)
Supplement: S1 Supporting Information — (ZIP) [file pcbi.1005391.s002.zip › abbmvkmultgatestochhaz_4_stage_stem_transit_ratio_100_G_D_eq_0.lis]

 A 8.00000000000000E+01 IHZ 7.13293854598837E-07 HZ 4.71475136939080E-08 OK      12BAD       4FL       0
 A 8.00000000000000E+01 IHZ 1.29548292285753E-06 HZ 8.94413059477409E-08 OK      17BAD       6FL       0
 A 8.00000000000000E+01 IHZ 2.95396894974941E-06 HZ 1.99746449898027E-07 OK      17BAD       5FL       0
 A 8.00000000000000E+01 IHZ 8.08040039116069E-06 HZ 5.77569226091077E-07 OK      16BAD       6FL       0
 A 8.00000000000000E+01 IHZ 2.53891997364770E-04 HZ 1.92479828590407E-05 OK      15BAD       5FL       0
 A 8.00000000000000E+01 IHZ 3.76104339061510E-03 HZ 2.91157152303492E-04 OK      18BAD       7FL       0
 A 8.00000000000000E+01 IHZ 1.74655788117476E-06 HZ 2.43616940598938E-07 OK      17BAD       8FL       0
 A 8.00000000000000E+01 IHZ 4.10125905773017E-06 HZ 4.62380985030094E-07 OK      21BAD       8FL       0
 A 8.00000000000000E+01 IHZ 1.42669388586969E-05 HZ 1.03268254571034E-06 OK      17BAD       7FL       0
 A 8.00000000000000E+01 IHZ 3.75610197251950E-05 HZ 2.97589769052520E-06 OK      17BAD       8FL       0
 A 8.00000000000000E+01 IHZ 1.30613867522543E-03 HZ 9.90185979781669E-05 OK      16BAD       7FL       0
 A 8.00000000000000E+01 IHZ 1.92188936648140E-02 HZ 1.47649315581554E-03 OK      18BAD       7FL       0
 A 8.00000000000000E+01 IHZ 2.08795368380403E-03 HZ 1.28716989296942E-04 OK      17BAD       8FL       0
 A 8.00000000000000E+01 IHZ 3.78591351043384E-03 HZ 2.43709460998057E-04 OK      19BAD       6FL       0
 A 8.00000000000000E+01 IHZ 8.07216985727967E-03 HZ 5.41719644023740E-04 OK      20BAD       4FL       0
 A 8.00000000000000E+01 IHZ 2.21834093755821E-02 HZ 1.54323354265441E-03 OK      21BAD       9FL       0
 A 8.00000000000000E+01 IHZ 5.25305133710163E-01 HZ 3.09173100140886E-02 OK      21BAD       3FL       0
 A 8.00000000000000E+01 IHZ 2.41425682808055E+00 HZ 7.04705799620582E-02 OK      22BAD       5FL       0
 A 8.00000000000000E+01 IHZ 2.54823856664815E-08 HZ 1.61873304868626E-09 OK      12BAD       2FL       0
 A 8.00000000000000E+01 IHZ 4.85971294804826E-08 HZ 3.07071867438599E-09 OK      12BAD       2FL       0
 A 8.00000000000000E+01 IHZ 1.01576615133877E-07 HZ 6.85747677365136E-09 OK      12BAD       3FL       0
 A 8.00000000000000E+01 IHZ 2.80109706638257E-07 HZ 1.98281944083871E-08 OK      13BAD       3FL       0
 A 8.00000000000000E+01 IHZ 8.71928682534922E-06 HZ 6.60855782311783E-07 OK      12BAD       4FL       0
 A 8.00000000000000E+01 IHZ 1.29318715582016E-04 HZ 1.00276845990244E-05 OK      15BAD       4FL       0
 A 8.00000000000000E+01 IHZ 4.44961689677458E-25 HZ 1.91874863196270E-21 OK      10BAD       0FL       0
 A 8.00000000000000E+01 IHZ 5.72827810455985E-25 HZ 3.66045702029808E-21 OK      10BAD       0FL       0
 A 8.00000000000000E+01 IHZ 7.94936379955749E-25 HZ 8.22230238194215E-21 OK      10BAD       0FL       0
 A 8.00000000000000E+01 IHZ 1.24568019714051E-24 HZ 2.39177710179812E-20 OK      10BAD       0FL       0
 A 8.00000000000000E+01 IHZ 2.35625970386899E-20 HZ 8.06306388336945E-19 OK      10BAD       0FL       0
 A 8.00000000000000E+01 IHZ 2.48243219327121E-20 HZ 1.22936798321402E-17 OK      10BAD       0FL       0
 A 8.00000000000000E+01 IHZ 6.45101877415700E-22 HZ 3.11165757286541E-20 OK      10BAD       0FL       0
 A 8.00000000000000E+01 IHZ 8.30700423396691E-22 HZ 5.93970558947255E-20 OK      10BAD       0FL       0
 A 8.00000000000000E+01 IHZ 1.15305335788193E-21 HZ 1.33501095244374E-19 OK      10BAD       0FL       0
 A 8.00000000000000E+01 IHZ 1.80740402012619E-21 HZ 3.88577769430658E-19 OK      10BAD       0FL       0
 A 8.00000000000000E+01 IHZ 1.70525513794093E-17 HZ 1.31141047977610E-17 OK      10BAD       0FL       0
 A 8.00000000000000E+01 IHZ 7.14944403329525E-17 HZ 2.00022788476154E-16 OK      10BAD       0FL       0
 A 8.00000000000000E+01 IHZ 1.71560352309685E-23 HZ 1.11029901809425E-20 OK      10BAD       0FL       0
 A 8.00000000000000E+01 IHZ 2.20919523635007E-23 HZ 2.11706497307838E-20 OK      10BAD       0FL       0
 A 8.00000000000000E+01 IHZ 3.06586851942381E-23 HZ 4.75295648017678E-20 OK      10BAD       0FL       0
 A 8.00000000000000E+01 IHZ 4.80529349991475E-23 HZ 1.38184290176043E-19 OK      10BAD       0FL       0
 A 8.00000000000000E+01 IHZ 3.71498255942496E-19 HZ 4.65389172539946E-18 OK      10BAD       0FL       0
 A 8.00000000000000E+01 IHZ 1.49775509172529E-18 HZ 7.09346404735965E-17 OK      10BAD       0FL       0
