# Supplementary material for: Mathematical models of tissue stem and transit target cell divisions and the risk of radiation- or smoking-associated cancer
Source: PLoS Comput Biol. 2017 Feb 14;13(2):e1005391. doi: 10.1371/journal.pcbi.1005391 (PMC5347390; doi:10.1371/journal.pcbi.1005391)
Supplement: S1 Supporting Information — (ZIP) [file pcbi.1005391.s002.zip › abbmvkmultgatestochhaz_4_stage_stem_transit_ratio_100_G_D_eq_0_stem_mut.lis]

 A 8.00000000000000E+01 IHZ 1.06773015298559E-08 HZ 4.70982285297198E-08 OK    2331BAD       7FL       0
 A 8.00000000000000E+01 IHZ 1.06773015314169E-08 HZ 4.71174766844683E-08 OK    2331BAD       7FL       0
 A 8.00000000000000E+01 IHZ 1.06773015337753E-08 HZ 4.71464968856002E-08 OK    2331BAD       7FL       0
 A 8.00000000000000E+01 IHZ 1.06773015377277E-08 HZ 4.71952642528384E-08 OK    2331BAD       7FL       0
 A 8.00000000000000E+01 IHZ 1.06773015624254E-08 HZ 4.74990719583011E-08 OK    2331BAD       7FL       0
 A 8.00000000000000E+01 IHZ 1.06773016078568E-08 HZ 4.80562014692594E-08 OK    2331BAD       7FL       0
 A 8.00000000000000E+01 IHZ 9.03906446365411E-18 HZ 2.40259820132756E-07 OK    1574BAD      10FL       0
 A 8.00000000000000E+01 IHZ 9.29221832371179E-18 HZ 2.40358024743200E-07 OK    1574BAD      10FL       0
 A 8.00000000000000E+01 IHZ 9.67048701679583E-18 HZ 2.40506086600468E-07 OK    1574BAD      10FL       0
 A 8.00000000000000E+01 IHZ 1.03110401815045E-17 HZ 2.40754899036266E-07 OK    1574BAD      10FL       0
 A 8.00000000000000E+01 IHZ 1.43009092362400E-17 HZ 2.42304934139008E-07 OK    1574BAD      10FL       0
 A 8.00000000000000E+01 IHZ 2.16187088945680E-17 HZ 2.45147423032795E-07 OK    1574BAD      10FL       0
 A 8.00000000000000E+01 IHZ 2.10057565649003E-03 HZ 1.28715064445669E-04 OK   69250BAD      38FL       0
 A 8.00000000000000E+01 IHZ 2.10107375586232E-03 HZ 1.28767629218951E-04 OK   69250BAD      38FL       0
 A 8.00000000000000E+01 IHZ 2.10213215367465E-03 HZ 1.28846840891580E-04 OK   69250BAD      38FL       0
 A 8.00000000000000E+01 IHZ 2.10377609200688E-03 HZ 1.28979970081137E-04 OK   69250BAD      38FL       0
 A 8.00000000000000E+01 IHZ 2.11348833850545E-03 HZ 1.29809387982667E-04 OK   69250BAD      38FL       0
 A 8.00000000000000E+01 IHZ 2.13058007669085E-03 HZ 1.31330447959823E-04 OK   69250BAD      38FL       0
 A 8.00000000000000E+01 IHZ 1.56172552329132E-09 HZ 1.61857448244280E-09 OK    3145BAD       4FL       0
 A 8.00000000000000E+01 IHZ 1.56172553016393E-09 HZ 1.61923595862850E-09 OK    3145BAD       4FL       0
 A 8.00000000000000E+01 IHZ 1.56172554050690E-09 HZ 1.62023325797188E-09 OK    3145BAD       4FL       0
 A 8.00000000000000E+01 IHZ 1.56172555789836E-09 HZ 1.62190918240228E-09 OK    3145BAD       4FL       0
 A 8.00000000000000E+01 IHZ 1.56172566630084E-09 HZ 1.63234974642487E-09 OK    3145BAD       4FL       0
 A 8.00000000000000E+01 IHZ 1.56172586576195E-09 HZ 1.65149590248875E-09 OK    3145BAD       4FL       0
 A 8.00000000000000E+01 IHZ 4.44961689677458E-25 HZ 1.91874863196270E-21 OK      10BAD       0FL       0
 A 8.00000000000000E+01 IHZ 4.44959588329086E-25 HZ 1.91959149571360E-21 OK      10BAD       0FL       0
 A 8.00000000000000E+01 IHZ 4.44956635074255E-25 HZ 1.92086227080785E-21 OK      10BAD       0FL       0
 A 8.00000000000000E+01 IHZ 4.44950746183133E-25 HZ 1.92299776103677E-21 OK      10BAD       0FL       0
 A 8.00000000000000E+01 IHZ 4.44912941615267E-25 HZ 1.93630129587047E-21 OK      10BAD       0FL       0
 A 8.00000000000000E+01 IHZ 4.44828690250606E-25 HZ 1.96069761144331E-21 OK      10BAD       0FL       0
 A 8.00000000000000E+01 IHZ 6.45101877415700E-22 HZ 3.11165757286541E-20 OK      10BAD       0FL       0
 A 8.00000000000000E+01 IHZ 6.45099995181049E-22 HZ 3.11303451055347E-20 OK      10BAD       0FL       0
 A 8.00000000000000E+01 IHZ 6.45097956057183E-22 HZ 3.11511050223673E-20 OK      10BAD       0FL       0
 A 8.00000000000000E+01 IHZ 6.45093250487805E-22 HZ 3.11859912902479E-20 OK      10BAD       0FL       0
 A 8.00000000000000E+01 IHZ 6.45063919424338E-22 HZ 3.14033234655133E-20 OK      10BAD       0FL       0
 A 8.00000000000000E+01 IHZ 6.44997101521044E-22 HZ 3.18018721694078E-20 OK      10BAD       0FL       0
 A 8.00000000000000E+01 IHZ 1.71560352309685E-23 HZ 1.11029901809425E-20 OK      10BAD       0FL       0
 A 8.00000000000000E+01 IHZ 1.71559809426687E-23 HZ 1.11078362110658E-20 OK      10BAD       0FL       0
 A 8.00000000000000E+01 IHZ 1.71558899831687E-23 HZ 1.11151425098656E-20 OK      10BAD       0FL       0
 A 8.00000000000000E+01 IHZ 1.71557344745530E-23 HZ 1.11274204730447E-20 OK      10BAD       0FL       0
 A 8.00000000000000E+01 IHZ 1.71546343117025E-23 HZ 1.12039089144700E-20 OK      10BAD       0FL       0
 A 8.00000000000000E+01 IHZ 1.71522121983012E-23 HZ 1.13441751302916E-20 OK      10BAD       0FL       0
