# Supplementary material for: Mathematical models of tissue stem and transit target cell divisions and the risk of radiation- or smoking-associated cancer
Source: PLoS Comput Biol. 2017 Feb 14;13(2):e1005391. doi: 10.1371/journal.pcbi.1005391 (PMC5347390; doi:10.1371/journal.pcbi.1005391)
Supplement: S1 Supporting Information — (ZIP) [file pcbi.1005391.s002.zip › abbmvkmultgatestochhaz_4_stage_stem_transit_ratio_100_G_D_eq_0_stem_mut_Rosenbrock.lis]

 A 8.00000000000000E+01 IHZ 1.06773015298559E-08 HZ 4.70982285297198E-08 OK    2331BAD       7FL       0
 A 8.00000000000000E+01 IHZ 1.06773015314169E-08 HZ 4.71174766844683E-08 OK    2331BAD       7FL       0
 A 8.00000000000000E+01 IHZ 1.06773015337753E-08 HZ 4.71464968856002E-08 OK    2331BAD       7FL       0
 A 8.00000000000000E+01 IHZ 1.06773015377277E-08 HZ 4.71952642528384E-08 OK    2331BAD       7FL       0
 A 8.00000000000000E+01 IHZ 1.06773015624254E-08 HZ 4.74990719583011E-08 OK    2331BAD       7FL       0
 A 8.00000000000000E+01 IHZ 1.06773016078568E-08 HZ 4.80562014692594E-08 OK    2331BAD       7FL       0
 A 8.00000000000000E+01 IHZ 9.03906446365411E-18 HZ 2.40259820132756E-07 OK    1574BAD      10FL       0
 A 8.00000000000000E+01 IHZ 9.29221832371179E-18 HZ 2.40358024743200E-07 OK    1574BAD      10FL       0
 A 8.00000000000000E+01 IHZ 9.67048701679583E-18 HZ 2.40506086600468E-07 OK    1574BAD      10FL       0
 A 8.00000000000000E+01 IHZ 1.03110401815045E-17 HZ 2.40754899036266E-07 OK    1574BAD      10FL       0
 A 8.00000000000000E+01 IHZ 1.43009092362400E-17 HZ 2.42304934139008E-07 OK    1574BAD      10FL       0
 A 8.00000000000000E+01 IHZ 2.16187088945680E-17 HZ 2.45147423032795E-07 OK    1574BAD      10FL       0
 A 8.00000000000000E+01 IHZ 2.10057565649003E-03 HZ 1.28715064445669E-04 OK   69250BAD      38FL       0
 A 8.00000000000000E+01 IHZ 2.10107375586232E-03 HZ 1.28767629218951E-04 OK   69250BAD      38FL       0
 A 8.00000000000000E+01 IHZ 2.10213215367465E-03 HZ 1.28846840891580E-04 OK   69250BAD      38FL       0
 A 8.00000000000000E+01 IHZ 2.10377609200688E-03 HZ 1.28979970081137E-04 OK   69250BAD      38FL       0
 A 8.00000000000000E+01 IHZ 2.11348833850545E-03 HZ 1.29809387982667E-04 OK   69250BAD      38FL       0
 A 8.00000000000000E+01 IHZ 2.13058007669085E-03 HZ 1.31330447959823E-04 OK   69250BAD      38FL       0
 A 8.00000000000000E+01 IHZ 1.56172552329132E-09 HZ 1.61857448244280E-09 OK    3145BAD       4FL       0
 A 8.00000000000000E+01 IHZ 1.56172553016393E-09 HZ 1.61923595862850E-09 OK    3145BAD       4FL       0
 A 8.00000000000000E+01 IHZ 1.56172554050690E-09 HZ 1.62023325797188E-09 OK    3145BAD       4FL       0
 A 8.00000000000000E+01 IHZ 1.56172555789836E-09 HZ 1.62190918240228E-09 OK    3145BAD       4FL       0
 A 8.00000000000000E+01 IHZ 1.56172566630084E-09 HZ 1.63234974642487E-09 OK    3145BAD       4FL       0
 A 8.00000000000000E+01 IHZ 1.56172586576195E-09 HZ 1.65149590248875E-09 OK    3145BAD       4FL       0
 A 8.00000000000000E+01 IHZ-9.81132517139290E-27 HZ 4.28543840042271E-14 OK      36BAD       9FL       0
 A 8.00000000000000E+01 IHZ-9.82106752904497E-27 HZ 4.28688917778099E-14 OK      36BAD       9FL       0
 A 8.00000000000000E+01 IHZ-9.83558781218142E-27 HZ 4.28907649658817E-14 OK      36BAD       9FL       0
 A 8.00000000000000E+01 IHZ-9.85953815926868E-27 HZ 4.29275220439946E-14 OK      36BAD       9FL       0
 A 8.00000000000000E+01 IHZ-9.99621376879315E-27 HZ 4.31565088417252E-14 OK      36BAD       9FL       0
 A 8.00000000000000E+01 IHZ-1.01919207597089E-26 HZ 4.35764298815892E-14 OK      36BAD       9FL       0
 A 8.00000000000000E+01 IHZ 4.07628867619929E-27 HZ-1.00313934390066E-16 OK      35BAD       1FL       0
 A 8.00000000000000E+01 IHZ 4.07018765858959E-27 HZ-1.00356046142939E-16 OK      35BAD       1FL       0
 A 8.00000000000000E+01 IHZ 4.06107985675798E-27 HZ-1.00419537504596E-16 OK      35BAD       1FL       0
 A 8.00000000000000E+01 IHZ 4.04602868783961E-27 HZ-1.00526232375714E-16 OK      35BAD       1FL       0
 A 8.00000000000000E+01 IHZ 3.95925269356259E-27 HZ-1.01190913060656E-16 OK      35BAD       1FL       0
 A 8.00000000000000E+01 IHZ 3.83091903711704E-27 HZ-1.02409819672945E-16 OK      35BAD       1FL       0
 A 8.00000000000000E+01 IHZ-1.59807439124580E-26 HZ 3.78742889001016E-17 OK      38BAD       2FL       0
 A 8.00000000000000E+01 IHZ-1.59956199704318E-26 HZ 3.78887846978775E-17 OK      38BAD       2FL       0
 A 8.00000000000000E+01 IHZ-1.60177711328963E-26 HZ 3.79106398302633E-17 OK      38BAD       2FL       0
 A 8.00000000000000E+01 IHZ-1.60542372949701E-26 HZ 3.79473665667494E-17 OK      38BAD       2FL       0
 A 8.00000000000000E+01 IHZ-1.62604338066704E-26 HZ 3.81761643560567E-17 OK      38BAD       2FL       0
 A 8.00000000000000E+01 IHZ-1.65467547242627E-26 HZ 3.85957388630116E-17 OK      38BAD       2FL       0
