# Supplementary material for: Mathematical models of tissue stem and transit target cell divisions and the risk of radiation- or smoking-associated cancer
Source: PLoS Comput Biol. 2017 Feb 14;13(2):e1005391. doi: 10.1371/journal.pcbi.1005391 (PMC5347390; doi:10.1371/journal.pcbi.1005391)
Supplement: S1 Supporting Information — (ZIP) [file pcbi.1005391.s002.zip › fitcancer_stem_cell_model_Frank_extended_Monte_Carlo_total_cell_gen_k_3_stsp_1e-6_stmu_2e-7_trsp_1e-6_trmu_2e-7.inp]

1
Extension by Little et al of model of Frank et al (Genetics 2003) with k=3 cancer mutations, spontaneous stem cell mutation rate = 10**-6, mutagen-associated stem cell mutation rate = 2 x 10**-7 after first third of cell divisions, spontaneous transit cell mutation rate = 10**-6, mutagen-associated transit cell mutation rate = 2 x 10**-7 after first third of cell divisions, n1=1024 stem cell divisions, n2=10 transit cell divisions, split by total cell generations, 10000 Monte Carlo samples 
6 3 1024 10 2 1.0D-6 0.0 1.0D-6 0.0 -10000
3.33333333333333D-01 1.0D-06 2.0D-07 1.0D-06 2.0D-07
Y
