# Supplementary material for: Mathematical models of tissue stem and transit target cell divisions and the risk of radiation- or smoking-associated cancer
Source: PLoS Comput Biol. 2017 Feb 14;13(2):e1005391. doi: 10.1371/journal.pcbi.1005391 (PMC5347390; doi:10.1371/journal.pcbi.1005391)
Supplement: S1 Supporting Information — (ZIP) [file pcbi.1005391.s002.zip › fitcancer_stem_cell_model_Wu_generalized_by_site_mut_rate_1E-5_-_2E-5_k_eq_2_after_first_third.inp]

28
Acute myeloid leukemia model, analysis using model of Wu et al Nature 2015 with spontaneous mutation rate = 10**-5, no excess mutation rate, k=2 hits required, m=27 symmetric stem cell divisions, a=960 asymmetric normal cell divisions 
5 2 27 960 2  1.0D-5 0.0D-5
3.33333333333333D-01 1.0D-5 0.0D-5
Acute myeloid leukemia model, analysis using model of Wu et al Nature 2015 with spontaneous mutation rate = 10**-5, mutagen-associated mutation rate after first third of stem cell divisions 2 x 10**-6, k=2 hits required, m=27 symmetric stem cell divisions, a=960 asymmetric normal cell divisions 
5 2 27 960 2  1.0D-5 0.0D-5
3.33333333333333D-01 1.0D-5 2.0D-6
Acute myeloid leukemia model, analysis using model of Wu et al Nature 2015 with spontaneous mutation rate = 10**-5, mutagen-associated mutation rate after first third of stem cell divisions 5 x 10**-6, k=2 hits required, m=27 symmetric stem cell divisions, a=960 asymmetric normal cell divisions 
5 2 27 960 2  1.0D-5 0.0D-5
3.33333333333333D-01 1.0D-5 5.0D-6
Acute myeloid leukemia model, analysis using model of Wu et al Nature 2015 with spontaneous mutation rate = 10**-5, mutagen-associated mutation rate after first third of stem cell divisions = 10**-5, k=2 hits required, m=27 symmetric stem cell divisions, a=960 asymmetric normal cell divisions 
5 2 27 960 2  1.0D-5 0.0D-5
3.33333333333333D-01 1.0D-5 1.0D-5
Basal cell carcinoma model, analysis using model of Wu et al Nature 2015 with spontaneous mutation rate = 10**-5, no excess mutation rate, k=2 hits required, m=32 symmetric stem cell divisions, a=608 asymmetric normal cell divisions 
5 2 32 608 2  1.0D-5 0.0D-5
3.33333333333333D-01 1.0D-5 0.0D-5
Basal cell carcinoma model, analysis using model of Wu et al Nature 2015 with spontaneous mutation rate = 10**-5, mutagen-associated mutation rate after first third of stem cell divisions 2 x 10**-6, k=2 hits required, m=32 symmetric stem cell divisions, a=608 asymmetric normal cell divisions 
5 2 32 608 2  1.0D-5 0.0D-5
3.33333333333333D-01 1.0D-5 2.0D-6
Basal cell carcinoma model, analysis using model of Wu et al Nature 2015 with spontaneous mutation rate = 10**-5, mutagen-associated mutation rate after first third of stem cell divisions 5 x 10**-6, k=2 hits required, m=32 symmetric stem cell divisions, a=608 asymmetric normal cell divisions 
5 2 32 608 2  1.0D-5 0.0D-5
3.33333333333333D-01 1.0D-5 5.0D-6
Basal cell carcinoma model, analysis using model of Wu et al Nature 2015 with spontaneous mutation rate = 10**-5, mutagen-associated mutation rate after first third of stem cell divisions = 10**-5, k=2 hits required, m=32 symmetric stem cell divisions, a=608 asymmetric normal cell divisions 
5 2 32 608 2  1.0D-5 0.0D-5
3.33333333333333D-01 1.0D-5 1.0D-5
Colorectal adenocarcinoma model, analysis using model of Wu et al Nature 2015 with spontaneous mutation rate = 10**-5, no excess mutation rate, k=2 hits required, m=28 symmetric stem cell divisions, a=5840 asymmetric normal cell divisions 
5 2 28 5840 2  1.0D-5 0.0D-5
3.33333333333333D-01 1.0D-5 0.0D-5
Colorectal adenocarcinoma model, analysis using model of Wu et al Nature 2015 with spontaneous mutation rate = 10**-5, mutagen-associated mutation rate after first third of stem cell divisions 2 x 10**-6, k=2 hits required, m=28 symmetric stem cell divisions, a=5840 asymmetric normal cell divisions 
5 2 28 5840 2  1.0D-5 0.0D-5
3.33333333333333D-01 1.0D-5 2.0D-6
Colorectal adenocarcinoma model, analysis using model of Wu et al Nature 2015 with spontaneous mutation rate = 10**-5, mutagen-associated mutation rate after first third of stem cell divisions 5 x 10**-6, k=2 hits required, m=28 symmetric stem cell divisions, a=5840 asymmetric normal cell divisions 
5 2 28 5840 2  1.0D-5 0.0D-5
3.33333333333333D-01 1.0D-5 5.0D-6
Colorectal adenocarcinoma model, analysis using model of Wu et al Nature 2015 with spontaneous mutation rate = 10**-5, mutagen-associated mutation rate after first third of stem cell divisions = 10**-5, k=2 hits required, m=28 symmetric stem cell divisions, a=5840 asymmetric normal cell divisions 
5 2 28 5840 2  1.0D-5 0.0D-5
3.33333333333333D-01 1.0D-5 1.0D-5
Esophageal squamous cell carcinoma model, analysis using model of Wu et al Nature 2015 with spontaneous mutation rate = 10**-5, no excess mutation rate, k=2 hits required, m=20 symmetric stem cell divisions, a=1390 asymmetric normal cell divisions 
5 2 20 1390 2  1.0D-5 0.0D-5
3.33333333333333D-01 1.0D-5 0.0D-5
Esophageal squamous cell carcinoma model, analysis using model of Wu et al Nature 2015 with spontaneous mutation rate = 10**-5, mutagen-associated mutation rate after first third of stem cell divisions 2 x 10**-6, k=2 hits required, m=20 symmetric stem cell divisions, a=1390 asymmetric normal cell divisions 
5 2 20 1390 2  1.0D-5 0.0D-5
3.33333333333333D-01 1.0D-5 2.0D-6
Esophageal squamous cell carcinoma model, analysis using model of Wu et al Nature 2015 with spontaneous mutation rate = 10**-5, mutagen-associated mutation rate after first third of stem cell divisions 5 x 10**-6, k=2 hits required, m=20 symmetric stem cell divisions, a=1390 asymmetric normal cell divisions 
5 2 20 1390 2  1.0D-5 0.0D-5
3.33333333333333D-01 1.0D-5 5.0D-6
Esophageal squamous cell carcinoma model, analysis using model of Wu et al Nature 2015 with spontaneous mutation rate = 10**-5, mutagen-associated mutation rate after first third of stem cell divisions = 10**-5, k=2 hits required, m=20 symmetric stem cell divisions, a=1390 asymmetric normal cell divisions 
5 2 20 1390 2  1.0D-5 0.0D-5
3.33333333333333D-01 1.0D-5 1.0D-5
Lung adenocarcinoma (smokers) model, analysis using model of Wu et al Nature 2015 with spontaneous mutation rate = 10**-5, no excess mutation rate, k=2 hits required, m=30 symmetric stem cell divisions, a=6 asymmetric normal cell divisions 
5 2 30 6 2  1.0D-5 0.0D-5
3.33333333333333D-01 1.0D-5 0.0D-5
Lung adenocarcinoma (smokers) model, analysis using model of Wu et al Nature 2015 with spontaneous mutation rate = 10**-5, mutagen-associated mutation rate after first third of stem cell divisions 2 x 10**-6, k=2 hits required, m=30 symmetric stem cell divisions, a=6 asymmetric normal cell divisions 
5 2 30 6 2  1.0D-5 0.0D-5
3.33333333333333D-01 1.0D-5 2.0D-6
Lung adenocarcinoma (smokers) model, analysis using model of Wu et al Nature 2015 with spontaneous mutation rate = 10**-5, mutagen-associated mutation rate after first third of stem cell divisions 5 x 10**-6, k=2 hits required, m=30 symmetric stem cell divisions, a=6 asymmetric normal cell divisions 
5 2 30 6 2  1.0D-5 0.0D-5
3.33333333333333D-01 1.0D-5 5.0D-6
Lung adenocarcinoma (smokers) model, analysis using model of Wu et al Nature 2015 with spontaneous mutation rate = 10**-5, mutagen-associated mutation rate after first third of stem cell divisions = 10**-5, k=2 hits required, m=30 symmetric stem cell divisions, a=6 asymmetric normal cell divisions 
5 2 30 6 2  1.0D-5 0.0D-5
3.33333333333333D-01 1.0D-5 1.0D-5
Osteosarcoma model, analysis using model of Wu et al Nature 2015 with spontaneous mutation rate = 10**-5, no excess mutation rate, k=2 hits required, m=22 symmetric stem cell divisions, a=5 asymmetric normal cell divisions 
5 2 22 5 2  1.0D-5 0.0D-5
3.33333333333333D-01 1.0D-5 0.0D-5
Osteosarcoma model, analysis using model of Wu et al Nature 2015 with spontaneous mutation rate = 10**-5, mutagen-associated mutation rate after first third of stem cell divisions 2 x 10**-6, k=2 hits required, m=22 symmetric stem cell divisions, a=5 asymmetric normal cell divisions 
5 2 22 5 2  1.0D-5 0.0D-5
3.33333333333333D-01 1.0D-5 2.0D-6
Osteosarcoma model, analysis using model of Wu et al Nature 2015 with spontaneous mutation rate = 10**-5, mutagen-associated mutation rate after first third of stem cell divisions 5 x 10**-6, k=2 hits required, m=22 symmetric stem cell divisions, a=5 asymmetric normal cell divisions 
5 2 22 5 2  1.0D-5 0.0D-5
3.33333333333333D-01 1.0D-5 5.0D-6
Osteosarcoma model, analysis using model of Wu et al Nature 2015 with spontaneous mutation rate = 10**-5, mutagen-associated mutation rate after first third of stem cell divisions = 10**-5, k=2 hits required, m=22 symmetric stem cell divisions, a=5 asymmetric normal cell divisions 
5 2 22 5 2  1.0D-5 0.0D-5
3.33333333333333D-01 1.0D-5 1.0D-5
Thyroid papillary/follicular carcinoma model, analysis using model of Wu et al Nature 2015 with spontaneous mutation rate = 10**-5, no excess mutation rate, k=2 hits required, m=26 symmetric stem cell divisions, a=7 asymmetric normal cell divisions 
5 2 26 7 2  1.0D-5 0.0D-5
3.33333333333333D-01 1.0D-5 0.0D-5
Thyroid papillary/follicular carcinoma model, analysis using model of Wu et al Nature 2015 with spontaneous mutation rate = 10**-5, mutagen-associated mutation rate after first third of stem cell divisions 2 x 10**-6, k=2 hits required, m=26 symmetric stem cell divisions, a=7 asymmetric normal cell divisions 
5 2 26 7 2  1.0D-5 0.0D-5
3.33333333333333D-01 1.0D-5 2.0D-6
Thyroid papillary/follicular carcinoma model, analysis using model of Wu et al Nature 2015 with spontaneous mutation rate = 10**-5, mutagen-associated mutation rate after first third of stem cell divisions 5 x 10**-6, k=2 hits required, m=26 symmetric stem cell divisions, a=7 asymmetric normal cell divisions 
5 2 26 7 2  1.0D-5 0.0D-5
3.33333333333333D-01 1.0D-5 5.0D-6
Thyroid papillary/follicular carcinoma model, analysis using model of Wu et al Nature 2015 with spontaneous mutation rate = 10**-5, mutagen-associated mutation rate after first third of stem cell divisions = 10**-5, k=2 hits required, m=26 symmetric stem cell divisions, a=7 asymmetric normal cell divisions 
5 2 26 7 2  1.0D-5 0.0D-5
3.33333333333333D-01 1.0D-5 1.0D-5
