# Supplementary material for: Mathematical models of tissue stem and transit target cell divisions and the risk of radiation- or smoking-associated cancer
Source: PLoS Comput Biol. 2017 Feb 14;13(2):e1005391. doi: 10.1371/journal.pcbi.1005391 (PMC5347390; doi:10.1371/journal.pcbi.1005391)
Supplement: S1 Supporting Information — (ZIP) [file pcbi.1005391.s002.zip › fitcancer_stem_cell_model_Wu_generalized_by_site_mut_rate_1E-5_mutag_assoc_2E-6_k_eq_1_-_4_after_first_third.inp]

84
Acute myeloid leukemia model, analysis using generalization of model of Wu et al Nature 2016 529 43-7 with spontaneous mutation rate = 10**-5, mutagen-associated mutation rate = 2 x 10**-6 after first third, k=1 hits required, m=27 symmetric stem cell divisions, a=960 asymmetric normal cell divisions 
5 1 27 960  2 1.0D-5 0.0D-5
3.33333333333333D-01 1.0D-5 2.0D-6
Acute myeloid leukemia model, analysis using generalization of model of Wu et al Nature 2016 529 43-7 with spontaneous mutation rate = 10**-5, mutagen-associated mutation rate = 2 x 10**-6 after first third, k=2 hits required, m=27 symmetric stem cell divisions, a=960 asymmetric normal cell divisions 
5 2 27 960  2 1.0D-5 0.0D-5
3.33333333333333D-01 1.0D-5 2.0D-6
Acute myeloid leukemia model, analysis using generalization of model of Wu et al Nature 2016 529 43-7 with spontaneous mutation rate = 10**-5, mutagen-associated mutation rate = 2 x 10**-6 after first third, k=3 hits required, m=27 symmetric stem cell divisions, a=960 asymmetric normal cell divisions 
5 3 27 960  2 1.0D-5 0.0D-5
3.33333333333333D-01 1.0D-5 2.0D-6
Acute myeloid leukemia model, analysis using generalization of model of Wu et al Nature 2016 529 43-7 with spontaneous mutation rate = 10**-5, mutagen-associated mutation rate = 2 x 10**-6 after first third, k=4 hits required, m=27 symmetric stem cell divisions, a=960 asymmetric normal cell divisions 
5 4 27 960  2 1.0D-5 0.0D-5
3.33333333333333D-01 1.0D-5 2.0D-6
Basal cell carcinoma model, analysis using generalization of model of Wu et al Nature 2016 529 43-7 with spontaneous mutation rate = 10**-5, mutagen-associated mutation rate = 2 x 10**-6 after first third, k=1 hits required, m=32 symmetric stem cell divisions, a=608 asymmetric normal cell divisions 
5 1 32 608  2 1.0D-5 0.0D-5
3.33333333333333D-01 1.0D-5 2.0D-6
Basal cell carcinoma model, analysis using generalization of model of Wu et al Nature 2016 529 43-7 with spontaneous mutation rate = 10**-5, mutagen-associated mutation rate = 2 x 10**-6 after first third, k=2 hits required, m=32 symmetric stem cell divisions, a=608 asymmetric normal cell divisions 
5 2 32 608  2 1.0D-5 0.0D-5
3.33333333333333D-01 1.0D-5 2.0D-6
Basal cell carcinoma model, analysis using generalization of model of Wu et al Nature 2016 529 43-7 with spontaneous mutation rate = 10**-5, mutagen-associated mutation rate = 2 x 10**-6 after first third, k=3 hits required, m=32 symmetric stem cell divisions, a=608 asymmetric normal cell divisions 
5 3 32 608  2 1.0D-5 0.0D-5
3.33333333333333D-01 1.0D-5 2.0D-6
Basal cell carcinoma model, analysis using generalization of model of Wu et al Nature 2016 529 43-7 with spontaneous mutation rate = 10**-5, mutagen-associated mutation rate = 2 x 10**-6 after first third, k=4 hits required, m=32 symmetric stem cell divisions, a=608 asymmetric normal cell divisions 
5 4 32 608  2 1.0D-5 0.0D-5
3.33333333333333D-01 1.0D-5 2.0D-6
Chronic lymphocytic leukemia model, analysis using generalization of model of Wu et al Nature 2016 529 43-7 with spontaneous mutation rate = 10**-5, mutagen-associated mutation rate = 2 x 10**-6 after first third, k=1 hits required, m=27 symmetric stem cell divisions, a=960 asymmetric normal cell divisions 
5 1 27 960  2 1.0D-5 0.0D-5
3.33333333333333D-01 1.0D-5 2.0D-6
Chronic lymphocytic leukemia model, analysis using generalization of model of Wu et al Nature 2016 529 43-7 with spontaneous mutation rate = 10**-5, mutagen-associated mutation rate = 2 x 10**-6 after first third, k=2 hits required, m=27 symmetric stem cell divisions, a=960 asymmetric normal cell divisions 
5 2 27 960  2 1.0D-5 0.0D-5
3.33333333333333D-01 1.0D-5 2.0D-6
Chronic lymphocytic leukemia model, analysis using generalization of model of Wu et al Nature 2016 529 43-7 with spontaneous mutation rate = 10**-5, mutagen-associated mutation rate = 2 x 10**-6 after first third, k=3 hits required, m=27 symmetric stem cell divisions, a=960 asymmetric normal cell divisions 
5 3 27 960  2 1.0D-5 0.0D-5
3.33333333333333D-01 1.0D-5 2.0D-6
Chronic lymphocytic leukemia model, analysis using generalization of model of Wu et al Nature 2016 529 43-7 with spontaneous mutation rate = 10**-5, mutagen-associated mutation rate = 2 x 10**-6 after first third, k=4 hits required, m=27 symmetric stem cell divisions, a=960 asymmetric normal cell divisions 
5 4 27 960  2 1.0D-5 0.0D-5
3.33333333333333D-01 1.0D-5 2.0D-6
Colorectal adenocarcinoma model, analysis using generalization of model of Wu et al Nature 2016 529 43-7 with spontaneous mutation rate = 10**-5, mutagen-associated mutation rate = 2 x 10**-6 after first third, k=1 hits required, m=28 symmetric stem cell divisions, a=5840 asymmetric normal cell divisions 
5 1 28 5840  2 1.0D-5 0.0D-5
3.33333333333333D-01 1.0D-5 2.0D-6
Colorectal adenocarcinoma model, analysis using generalization of model of Wu et al Nature 2016 529 43-7 with spontaneous mutation rate = 10**-5, mutagen-associated mutation rate = 2 x 10**-6 after first third, k=2 hits required, m=28 symmetric stem cell divisions, a=5840 asymmetric normal cell divisions 
5 2 28 5840  2 1.0D-5 0.0D-5
3.33333333333333D-01 1.0D-5 2.0D-6
Colorectal adenocarcinoma model, analysis using generalization of model of Wu et al Nature 2016 529 43-7 with spontaneous mutation rate = 10**-5, mutagen-associated mutation rate = 2 x 10**-6 after first third, k=3 hits required, m=28 symmetric stem cell divisions, a=5840 asymmetric normal cell divisions 
5 3 28 5840  2 1.0D-5 0.0D-5
3.33333333333333D-01 1.0D-5 2.0D-6
Colorectal adenocarcinoma model, analysis using generalization of model of Wu et al Nature 2016 529 43-7 with spontaneous mutation rate = 10**-5, mutagen-associated mutation rate = 2 x 10**-6 after first third, k=4 hits required, m=28 symmetric stem cell divisions, a=5840 asymmetric normal cell divisions 
5 4 28 5840  2 1.0D-5 0.0D-5
3.33333333333333D-01 1.0D-5 2.0D-6
Duodenum adenocarcinoma model, analysis using generalization of model of Wu et al Nature 2016 529 43-7 with spontaneous mutation rate = 10**-5, mutagen-associated mutation rate = 2 x 10**-6 after first third, k=1 hits required, m=22 symmetric stem cell divisions, a=1947 asymmetric normal cell divisions 
5 1 22 1947  2 1.0D-5 0.0D-5
3.33333333333333D-01 1.0D-5 2.0D-6
Duodenum adenocarcinoma model, analysis using generalization of model of Wu et al Nature 2016 529 43-7 with spontaneous mutation rate = 10**-5, mutagen-associated mutation rate = 2 x 10**-6 after first third, k=2 hits required, m=22 symmetric stem cell divisions, a=1947 asymmetric normal cell divisions 
5 2 22 1947  2 1.0D-5 0.0D-5
3.33333333333333D-01 1.0D-5 2.0D-6
Duodenum adenocarcinoma model, analysis using generalization of model of Wu et al Nature 2016 529 43-7 with spontaneous mutation rate = 10**-5, mutagen-associated mutation rate = 2 x 10**-6 after first third, k=3 hits required, m=22 symmetric stem cell divisions, a=1947 asymmetric normal cell divisions 
5 3 22 1947  2 1.0D-5 0.0D-5
3.33333333333333D-01 1.0D-5 2.0D-6
Duodenum adenocarcinoma model, analysis using generalization of model of Wu et al Nature 2016 529 43-7 with spontaneous mutation rate = 10**-5, mutagen-associated mutation rate = 2 x 10**-6 after first third, k=4 hits required, m=22 symmetric stem cell divisions, a=1947 asymmetric normal cell divisions 
5 4 22 1947  2 1.0D-5 0.0D-5
3.33333333333333D-01 1.0D-5 2.0D-6
Esophageal squamous cell carcinoma model, analysis using generalization of model of Wu et al Nature 2016 529 43-7 with spontaneous mutation rate = 10**-5, mutagen-associated mutation rate = 2 x 10**-6 after first third, k=1 hits required, m=20 symmetric stem cell divisions, a=1390 asymmetric normal cell divisions 
5 1 20 1390  2 1.0D-5 0.0D-5
3.33333333333333D-01 1.0D-5 2.0D-6
Esophageal squamous cell carcinoma model, analysis using generalization of model of Wu et al Nature 2016 529 43-7 with spontaneous mutation rate = 10**-5, mutagen-associated mutation rate = 2 x 10**-6 after first third, k=2 hits required, m=20 symmetric stem cell divisions, a=1390 asymmetric normal cell divisions 
5 2 20 1390  2 1.0D-5 0.0D-5
3.33333333333333D-01 1.0D-5 2.0D-6
Esophageal squamous cell carcinoma model, analysis using generalization of model of Wu et al Nature 2016 529 43-7 with spontaneous mutation rate = 10**-5, mutagen-associated mutation rate = 2 x 10**-6 after first third, k=3 hits required, m=20 symmetric stem cell divisions, a=1390 asymmetric normal cell divisions 
5 3 20 1390  2 1.0D-5 0.0D-5
3.33333333333333D-01 1.0D-5 2.0D-6
Esophageal squamous cell carcinoma model, analysis using generalization of model of Wu et al Nature 2016 529 43-7 with spontaneous mutation rate = 10**-5, mutagen-associated mutation rate = 2 x 10**-6 after first third, k=4 hits required, m=20 symmetric stem cell divisions, a=1390 asymmetric normal cell divisions 
5 4 20 1390  2 1.0D-5 0.0D-5
3.33333333333333D-01 1.0D-5 2.0D-6
Gallbladder non-papillary adenocarcinoma model, analysis using generalization of model of Wu et al Nature 2016 529 43-7 with spontaneous mutation rate = 10**-5, mutagen-associated mutation rate = 2 x 10**-6 after first third, k=1 hits required, m=21 symmetric stem cell divisions, a=47 asymmetric normal cell divisions 
5 1 21 47  2 1.0D-5 0.0D-5
3.33333333333333D-01 1.0D-5 2.0D-6
Gallbladder non-papillary adenocarcinoma model, analysis using generalization of model of Wu et al Nature 2016 529 43-7 with spontaneous mutation rate = 10**-5, mutagen-associated mutation rate = 2 x 10**-6 after first third, k=2 hits required, m=21 symmetric stem cell divisions, a=47 asymmetric normal cell divisions 
5 2 21 47  2 1.0D-5 0.0D-5
3.33333333333333D-01 1.0D-5 2.0D-6
Gallbladder non-papillary adenocarcinoma model, analysis using generalization of model of Wu et al Nature 2016 529 43-7 with spontaneous mutation rate = 10**-5, mutagen-associated mutation rate = 2 x 10**-6 after first third, k=3 hits required, m=21 symmetric stem cell divisions, a=47 asymmetric normal cell divisions 
5 3 21 47  2 1.0D-5 0.0D-5
3.33333333333333D-01 1.0D-5 2.0D-6
Gallbladder non-papillary adenocarcinoma model, analysis using generalization of model of Wu et al Nature 2016 529 43-7 with spontaneous mutation rate = 10**-5, mutagen-associated mutation rate = 2 x 10**-6 after first third, k=4 hits required, m=21 symmetric stem cell divisions, a=47 asymmetric normal cell divisions 
5 4 21 47  2 1.0D-5 0.0D-5
3.33333333333333D-01 1.0D-5 2.0D-6
Glioblastoma model, analysis using generalization of model of Wu et al Nature 2016 529 43-7 with spontaneous mutation rate = 10**-5, mutagen-associated mutation rate = 2 x 10**-6 after first third, k=1 hits required, m=27 symmetric stem cell divisions, a=2 asymmetric normal cell divisions (corrected estimate from Tomasetti & Vogelstein 2015, as per our PLOS ONE paper) 
5 1 27 2  2 1.0D-5 0.0D-5
3.33333333333333D-01 1.0D-5 2.0D-6
Glioblastoma model, analysis using generalization of model of Wu et al Nature 2016 529 43-7 with spontaneous mutation rate = 10**-5, mutagen-associated mutation rate = 2 x 10**-6 after first third, k=2 hits required, m=27 symmetric stem cell divisions, a=2 asymmetric normal cell divisions (corrected estimate from Tomasetti & Vogelstein 2015, as per our PLOS ONE paper)  
5 2 27 2  2 1.0D-5 0.0D-5
3.33333333333333D-01 1.0D-5 2.0D-6
Glioblastoma model, analysis using generalization of model of Wu et al Nature 2016 529 43-7 with spontaneous mutation rate = 10**-5, mutagen-associated mutation rate = 2 x 10**-6 after first third, k=3 hits required, m=27 symmetric stem cell divisions, a=2 asymmetric normal cell divisions (corrected estimate from Tomasetti & Vogelstein 2015, as per our PLOS ONE paper)  
5 3 27 2  2 1.0D-5 0.0D-5
3.33333333333333D-01 1.0D-5 2.0D-6
Glioblastoma model, analysis using generalization of model of Wu et al Nature 2016 529 43-7 with spontaneous mutation rate = 10**-5, mutagen-associated mutation rate = 2 x 10**-6 after first third, k=4 hits required, m=27 symmetric stem cell divisions, a=2 asymmetric normal cell divisions (corrected estimate from Tomasetti & Vogelstein 2015, as per our PLOS ONE paper)  
5 4 27 2  2 1.0D-5 0.0D-5
3.33333333333333D-01 1.0D-5 2.0D-6
Head & neck squamous cell carcinoma model, analysis using generalization of model of Wu et al Nature 2016 529 43-7 with spontaneous mutation rate = 10**-5, mutagen-associated mutation rate = 2 x 10**-6 after first third, k=1 hits required, m=24 symmetric stem cell divisions, a=1720 asymmetric normal cell divisions 
5 1 24 1720  2 1.0D-5 0.0D-5
3.33333333333333D-01 1.0D-5 2.0D-6
Head & neck squamous cell carcinoma model, analysis using generalization of model of Wu et al Nature 2016 529 43-7 with spontaneous mutation rate = 10**-5, mutagen-associated mutation rate = 2 x 10**-6 after first third, k=2 hits required, m=24 symmetric stem cell divisions, a=1720 asymmetric normal cell divisions 
5 2 24 1720  2 1.0D-5 0.0D-5
3.33333333333333D-01 1.0D-5 2.0D-6
Head & neck squamous cell carcinoma model, analysis using generalization of model of Wu et al Nature 2016 529 43-7 with spontaneous mutation rate = 10**-5, mutagen-associated mutation rate = 2 x 10**-6 after first third, k=3 hits required, m=24 symmetric stem cell divisions, a=1720 asymmetric normal cell divisions 
5 3 24 1720  2 1.0D-5 0.0D-5
3.33333333333333D-01 1.0D-5 2.0D-6
Head & neck squamous cell carcinoma model, analysis using generalization of model of Wu et al Nature 2016 529 43-7 with spontaneous mutation rate = 10**-5, mutagen-associated mutation rate = 2 x 10**-6 after first third, k=4 hits required, m=24 symmetric stem cell divisions, a=1720 asymmetric normal cell divisions 
5 4 24 1720  2 1.0D-5 0.0D-5
3.33333333333333D-01 1.0D-5 2.0D-6
Hepatocellular carcinoma model, analysis using generalization of model of Wu et al Nature 2016 529 43-7 with spontaneous mutation rate = 10**-5, mutagen-associated mutation rate = 2 x 10**-6 after first third, k=1 hits required, m=31 symmetric stem cell divisions, a=88 asymmetric normal cell divisions 
5 1 31 88  2 1.0D-5 0.0D-5
3.33333333333333D-01 1.0D-5 2.0D-6
Hepatocellular carcinoma model, analysis using generalization of model of Wu et al Nature 2016 529 43-7 with spontaneous mutation rate = 10**-5, mutagen-associated mutation rate = 2 x 10**-6 after first third, k=2 hits required, m=31 symmetric stem cell divisions, a=88 asymmetric normal cell divisions 
5 2 31 88  2 1.0D-5 0.0D-5
3.33333333333333D-01 1.0D-5 2.0D-6
Hepatocellular carcinoma model, analysis using generalization of model of Wu et al Nature 2016 529 43-7 with spontaneous mutation rate = 10**-5, mutagen-associated mutation rate = 2 x 10**-6 after first third, k=3 hits required, m=31 symmetric stem cell divisions, a=88 asymmetric normal cell divisions 
5 3 31 88  2 1.0D-5 0.0D-5
3.33333333333333D-01 1.0D-5 2.0D-6
Hepatocellular carcinoma model, analysis using generalization of model of Wu et al Nature 2016 529 43-7 with spontaneous mutation rate = 10**-5, mutagen-associated mutation rate = 2 x 10**-6 after first third, k=4 hits required, m=31 symmetric stem cell divisions, a=88 asymmetric normal cell divisions 
5 4 31 88  2 1.0D-5 0.0D-5
3.33333333333333D-01 1.0D-5 2.0D-6
Lung adenocarcinoma (smokers) model, analysis using generalization of model of Wu et al Nature 2016 529 43-7 with spontaneous mutation rate = 10**-5, mutagen-associated mutation rate = 2 x 10**-6 after first third, k=1 hits required, m=30 symmetric stem cell divisions, a=6 asymmetric normal cell divisions 
5 1 30 6  2 1.0D-5 0.0D-5
3.33333333333333D-01 1.0D-5 2.0D-6
Lung adenocarcinoma (smokers) model, analysis using generalization of model of Wu et al Nature 2016 529 43-7 with spontaneous mutation rate = 10**-5, mutagen-associated mutation rate = 2 x 10**-6 after first third, k=2 hits required, m=30 symmetric stem cell divisions, a=6 asymmetric normal cell divisions 
5 2 30 6  2 1.0D-5 0.0D-5
3.33333333333333D-01 1.0D-5 2.0D-6
Lung adenocarcinoma (smokers) model, analysis using generalization of model of Wu et al Nature 2016 529 43-7 with spontaneous mutation rate = 10**-5, mutagen-associated mutation rate = 2 x 10**-6 after first third, k=3 hits required, m=30 symmetric stem cell divisions, a=6 asymmetric normal cell divisions 
5 3 30 6  2 1.0D-5 0.0D-5
3.33333333333333D-01 1.0D-5 2.0D-6
Lung adenocarcinoma (smokers) model, analysis using generalization of model of Wu et al Nature 2016 529 43-7 with spontaneous mutation rate = 10**-5, mutagen-associated mutation rate = 2 x 10**-6 after first third, k=4 hits required, m=30 symmetric stem cell divisions, a=6 asymmetric normal cell divisions 
5 4 30 6  2 1.0D-5 0.0D-5
3.33333333333333D-01 1.0D-5 2.0D-6
Medulloblastoma model, analysis using generalization of model of Wu et al Nature 2016 529 43-7 with spontaneous mutation rate = 10**-5, mutagen-associated mutation rate = 2 x 10**-6 after first third, k=1 hits required, m=27 symmetric stem cell divisions, a=2 asymmetric normal cell divisions (corrected estimate from Tomasetti & Vogelstein 2015, as per our PLOS ONE paper) 
5 1 27 2  2 1.0D-5 0.0D-5
3.33333333333333D-01 1.0D-5 2.0D-6
Medulloblastoma model, analysis using generalization of model of Wu et al Nature 2016 529 43-7 with spontaneous mutation rate = 10**-5, mutagen-associated mutation rate = 2 x 10**-6 after first third, k=2 hits required, m=27 symmetric stem cell divisions, a=2 asymmetric normal cell divisions (corrected estimate from Tomasetti & Vogelstein 2015, as per our PLOS ONE paper)  
5 2 27 2  2 1.0D-5 0.0D-5
3.33333333333333D-01 1.0D-5 2.0D-6
Medulloblastoma model, analysis using generalization of model of Wu et al Nature 2016 529 43-7 with spontaneous mutation rate = 10**-5, mutagen-associated mutation rate = 2 x 10**-6 after first third, k=3 hits required, m=27 symmetric stem cell divisions, a=2 asymmetric normal cell divisions (corrected estimate from Tomasetti & Vogelstein 2015, as per our PLOS ONE paper)  
5 3 27 2  2 1.0D-5 0.0D-5
3.33333333333333D-01 1.0D-5 2.0D-6
Medulloblastoma model, analysis using generalization of model of Wu et al Nature 2016 529 43-7 with spontaneous mutation rate = 10**-5, mutagen-associated mutation rate = 2 x 10**-6 after first third, k=4 hits required, m=27 symmetric stem cell divisions, a=2 asymmetric normal cell divisions (corrected estimate from Tomasetti & Vogelstein 2015, as per our PLOS ONE paper)  
5 4 27 2  2 1.0D-5 0.0D-5
3.33333333333333D-01 1.0D-5 2.0D-6
Melanoma model, analysis using generalization of model of Wu et al Nature 2016 529 43-7 with spontaneous mutation rate = 10**-5, mutagen-associated mutation rate = 2 x 10**-6 after first third, k=1 hits required, m=32 symmetric stem cell divisions, a=199 asymmetric normal cell divisions 
5 1 32 199  2 1.0D-5 0.0D-5
3.33333333333333D-01 1.0D-5 2.0D-6
Melanoma model, analysis using generalization of model of Wu et al Nature 2016 529 43-7 with spontaneous mutation rate = 10**-5, mutagen-associated mutation rate = 2 x 10**-6 after first third, k=2 hits required, m=32 symmetric stem cell divisions, a=199 asymmetric normal cell divisions 
5 2 32 199  2 1.0D-5 0.0D-5
3.33333333333333D-01 1.0D-5 2.0D-6
Melanoma model, analysis using generalization of model of Wu et al Nature 2016 529 43-7 with spontaneous mutation rate = 10**-5, mutagen-associated mutation rate = 2 x 10**-6 after first third, k=3 hits required, m=32 symmetric stem cell divisions, a=199 asymmetric normal cell divisions 
5 3 32 199  2 1.0D-5 0.0D-5
3.33333333333333D-01 1.0D-5 2.0D-6
Melanoma model, analysis using generalization of model of Wu et al Nature 2016 529 43-7 with spontaneous mutation rate = 10**-5, mutagen-associated mutation rate = 2 x 10**-6 after first third, k=4 hits required, m=32 symmetric stem cell divisions, a=199 asymmetric normal cell divisions 
5 4 32 199  2 1.0D-5 0.0D-5
3.33333333333333D-01 1.0D-5 2.0D-6
Osteosarcoma model, analysis using generalization of model of Wu et al Nature 2016 529 43-7 with spontaneous mutation rate = 10**-5, mutagen-associated mutation rate = 2 x 10**-6 after first third, k=1 hits required, m=22 symmetric stem cell divisions, a=5 asymmetric normal cell divisions 
5 1 22 5  2 1.0D-5 0.0D-5
3.33333333333333D-01 1.0D-5 2.0D-6
Osteosarcoma model, analysis using generalization of model of Wu et al Nature 2016 529 43-7 with spontaneous mutation rate = 10**-5, mutagen-associated mutation rate = 2 x 10**-6 after first third, k=2 hits required, m=22 symmetric stem cell divisions, a=5 asymmetric normal cell divisions 
5 2 22 5  2 1.0D-5 0.0D-5
3.33333333333333D-01 1.0D-5 2.0D-6
Osteosarcoma model, analysis using generalization of model of Wu et al Nature 2016 529 43-7 with spontaneous mutation rate = 10**-5, mutagen-associated mutation rate = 2 x 10**-6 after first third, k=3 hits required, m=22 symmetric stem cell divisions, a=5 asymmetric normal cell divisions 
5 3 22 5  2 1.0D-5 0.0D-5
3.33333333333333D-01 1.0D-5 2.0D-6
Osteosarcoma model, analysis using generalization of model of Wu et al Nature 2016 529 43-7 with spontaneous mutation rate = 10**-5, mutagen-associated mutation rate = 2 x 10**-6 after first third, k=4 hits required, m=22 symmetric stem cell divisions, a=5 asymmetric normal cell divisions 
5 4 22 5  2 1.0D-5 0.0D-5
3.33333333333333D-01 1.0D-5 2.0D-6
Ovarian germ cell tumor model, analysis using generalization of model of Wu et al Nature 2016 529 43-7 with spontaneous mutation rate = 10**-5, mutagen-associated mutation rate = 2 x 10**-6 after first third, k=1 hits required, m=23 symmetric stem cell divisions, a=2 asymmetric normal cell divisions (corrected estimate from Tomasetti & Vogelstein 2015, as per our PLOS ONE paper) 
5 1 23 2  2 1.0D-5 0.0D-5
3.33333333333333D-01 1.0D-5 2.0D-6
Ovarian germ cell tumor model, analysis using generalization of model of Wu et al Nature 2016 529 43-7 with spontaneous mutation rate = 10**-5, mutagen-associated mutation rate = 2 x 10**-6 after first third, k=2 hits required, m=23 symmetric stem cell divisions, a=2 asymmetric normal cell divisions (corrected estimate from Tomasetti & Vogelstein 2015, as per our PLOS ONE paper)  
5 2 23 2  2 1.0D-5 0.0D-5
3.33333333333333D-01 1.0D-5 2.0D-6
Ovarian germ cell tumor model, analysis using generalization of model of Wu et al Nature 2016 529 43-7 with spontaneous mutation rate = 10**-5, mutagen-associated mutation rate = 2 x 10**-6 after first third, k=3 hits required, m=23 symmetric stem cell divisions, a=2 asymmetric normal cell divisions (corrected estimate from Tomasetti & Vogelstein 2015, as per our PLOS ONE paper)  
5 3 23 2  2 1.0D-5 0.0D-5
3.33333333333333D-01 1.0D-5 2.0D-6
Ovarian germ cell tumor model, analysis using generalization of model of Wu et al Nature 2016 529 43-7 with spontaneous mutation rate = 10**-5, mutagen-associated mutation rate = 2 x 10**-6 after first third, k=4 hits required, m=23 symmetric stem cell divisions, a=2 asymmetric normal cell divisions (corrected estimate from Tomasetti & Vogelstein 2015, as per our PLOS ONE paper)  
5 4 23 2  2 1.0D-5 0.0D-5
3.33333333333333D-01 1.0D-5 2.0D-6
Pancreatic ductal adenocarcinoma model, analysis using generalization of model of Wu et al Nature 2016 529 43-7 with spontaneous mutation rate = 10**-5, mutagen-associated mutation rate = 2 x 10**-6 after first third, k=1 hits required, m=32 symmetric stem cell divisions, a=80 asymmetric normal cell divisions 
5 1 32 80  2 1.0D-5 0.0D-5
3.33333333333333D-01 1.0D-5 2.0D-6
Pancreatic ductal adenocarcinoma model, analysis using generalization of model of Wu et al Nature 2016 529 43-7 with spontaneous mutation rate = 10**-5, mutagen-associated mutation rate = 2 x 10**-6 after first third, k=2 hits required, m=32 symmetric stem cell divisions, a=80 asymmetric normal cell divisions 
5 2 32 80  2 1.0D-5 0.0D-5
3.33333333333333D-01 1.0D-5 2.0D-6
Pancreatic ductal adenocarcinoma model, analysis using generalization of model of Wu et al Nature 2016 529 43-7 with spontaneous mutation rate = 10**-5, mutagen-associated mutation rate = 2 x 10**-6 after first third, k=3 hits required, m=32 symmetric stem cell divisions, a=80 asymmetric normal cell divisions 
5 3 32 80  2 1.0D-5 0.0D-5
3.33333333333333D-01 1.0D-5 2.0D-6
Pancreatic ductal adenocarcinoma model, analysis using generalization of model of Wu et al Nature 2016 529 43-7 with spontaneous mutation rate = 10**-5, mutagen-associated mutation rate = 2 x 10**-6 after first third, k=4 hits required, m=32 symmetric stem cell divisions, a=80 asymmetric normal cell divisions 
5 4 32 80  2 1.0D-5 0.0D-5
3.33333333333333D-01 1.0D-5 2.0D-6
Pancreatic endocrine (islet cell) carcinoma model, analysis using generalization of model of Wu et al Nature 2016 529 43-7 with spontaneous mutation rate = 10**-5, mutagen-associated mutation rate = 2 x 10**-6 after first third, k=1 hits required, m=26 symmetric stem cell divisions, a=80 asymmetric normal cell divisions 
5 1 26 80  2 1.0D-5 0.0D-5
3.33333333333333D-01 1.0D-5 2.0D-6
Pancreatic endocrine (islet cell) carcinoma model, analysis using generalization of model of Wu et al Nature 2016 529 43-7 with spontaneous mutation rate = 10**-5, mutagen-associated mutation rate = 2 x 10**-6 after first third, k=2 hits required, m=26 symmetric stem cell divisions, a=80 asymmetric normal cell divisions 
5 2 26 80  2 1.0D-5 0.0D-5
3.33333333333333D-01 1.0D-5 2.0D-6
Pancreatic endocrine (islet cell) carcinoma model, analysis using generalization of model of Wu et al Nature 2016 529 43-7 with spontaneous mutation rate = 10**-5, mutagen-associated mutation rate = 2 x 10**-6 after first third, k=3 hits required, m=26 symmetric stem cell divisions, a=80 asymmetric normal cell divisions 
5 3 26 80  2 1.0D-5 0.0D-5
3.33333333333333D-01 1.0D-5 2.0D-6
Pancreatic endocrine (islet cell) carcinoma model, analysis using generalization of model of Wu et al Nature 2016 529 43-7 with spontaneous mutation rate = 10**-5, mutagen-associated mutation rate = 2 x 10**-6 after first third, k=4 hits required, m=26 symmetric stem cell divisions, a=80 asymmetric normal cell divisions 
5 4 26 80  2 1.0D-5 0.0D-5
3.33333333333333D-01 1.0D-5 2.0D-6
Small intestine adenocarcinoma model, analysis using generalization of model of Wu et al Nature 2016 529 43-7 with spontaneous mutation rate = 10**-5, mutagen-associated mutation rate = 2 x 10**-6 after first third, k=1 hits required, m=27 symmetric stem cell divisions, a=2920 asymmetric normal cell divisions 
5 1 27 2920  2 1.0D-5 0.0D-5
3.33333333333333D-01 1.0D-5 2.0D-6
Small intestine adenocarcinoma model, analysis using generalization of model of Wu et al Nature 2016 529 43-7 with spontaneous mutation rate = 10**-5, mutagen-associated mutation rate = 2 x 10**-6 after first third, k=2 hits required, m=27 symmetric stem cell divisions, a=2920 asymmetric normal cell divisions 
5 2 27 2920  2 1.0D-5 0.0D-5
3.33333333333333D-01 1.0D-5 2.0D-6
Small intestine adenocarcinoma model, analysis using generalization of model of Wu et al Nature 2016 529 43-7 with spontaneous mutation rate = 10**-5, mutagen-associated mutation rate = 2 x 10**-6 after first third, k=3 hits required, m=27 symmetric stem cell divisions, a=2920 asymmetric normal cell divisions 
5 3 27 2920  2 1.0D-5 0.0D-5
3.33333333333333D-01 1.0D-5 2.0D-6
Small intestine adenocarcinoma model, analysis using generalization of model of Wu et al Nature 2016 529 43-7 with spontaneous mutation rate = 10**-5, mutagen-associated mutation rate = 2 x 10**-6 after first third, k=4 hits required, m=27 symmetric stem cell divisions, a=2920 asymmetric normal cell divisions 
5 4 27 2920  2 1.0D-5 0.0D-5
3.33333333333333D-01 1.0D-5 2.0D-6
Testicular germ cell cancer model, analysis using generalization of model of Wu et al Nature 2016 529 43-7 with spontaneous mutation rate = 10**-5, mutagen-associated mutation rate = 2 x 10**-6 after first third, k=1 hits required, m=23 symmetric stem cell divisions, a=463 asymmetric normal cell divisions 
5 1 23 463  2 1.0D-5 0.0D-5
3.33333333333333D-01 1.0D-5 2.0D-6
Testicular germ cell cancer model, analysis using generalization of model of Wu et al Nature 2016 529 43-7 with spontaneous mutation rate = 10**-5, mutagen-associated mutation rate = 2 x 10**-6 after first third, k=2 hits required, m=23 symmetric stem cell divisions, a=463 asymmetric normal cell divisions 
5 2 23 463  2 1.0D-5 0.0D-5
3.33333333333333D-01 1.0D-5 2.0D-6
Testicular germ cell cancer model, analysis using generalization of model of Wu et al Nature 2016 529 43-7 with spontaneous mutation rate = 10**-5, mutagen-associated mutation rate = 2 x 10**-6 after first third, k=3 hits required, m=23 symmetric stem cell divisions, a=463 asymmetric normal cell divisions 
5 3 23 463  2 1.0D-5 0.0D-5
3.33333333333333D-01 1.0D-5 2.0D-6
Testicular germ cell cancer model, analysis using generalization of model of Wu et al Nature 2016 529 43-7 with spontaneous mutation rate = 10**-5, mutagen-associated mutation rate = 2 x 10**-6 after first third, k=4 hits required, m=23 symmetric stem cell divisions, a=463 asymmetric normal cell divisions 
5 4 23 463  2 1.0D-5 0.0D-5
3.33333333333333D-01 1.0D-5 2.0D-6
Thyroid papillary/follicular carcinoma model, analysis using generalization of model of Wu et al Nature 2016 529 43-7 with spontaneous mutation rate = 10**-5, mutagen-associated mutation rate = 2 x 10**-6 after first third, k=1 hits required, m=26 symmetric stem cell divisions, a=7 asymmetric normal cell divisions 
5 1 26 7  2 1.0D-5 0.0D-5
3.33333333333333D-01 1.0D-5 2.0D-6
Thyroid papillary/follicular carcinoma model, analysis using generalization of model of Wu et al Nature 2016 529 43-7 with spontaneous mutation rate = 10**-5, mutagen-associated mutation rate = 2 x 10**-6 after first third, k=2 hits required, m=26 symmetric stem cell divisions, a=7 asymmetric normal cell divisions 
5 2 26 7  2 1.0D-5 0.0D-5
3.33333333333333D-01 1.0D-5 2.0D-6
Thyroid papillary/follicular carcinoma model, analysis using generalization of model of Wu et al Nature 2016 529 43-7 with spontaneous mutation rate = 10**-5, mutagen-associated mutation rate = 2 x 10**-6 after first third, k=3 hits required, m=26 symmetric stem cell divisions, a=7 asymmetric normal cell divisions 
5 3 26 7  2 1.0D-5 0.0D-5
3.33333333333333D-01 1.0D-5 2.0D-6
Thyroid papillary/follicular carcinoma model, analysis using generalization of model of Wu et al Nature 2016 529 43-7 with spontaneous mutation rate = 10**-5, mutagen-associated mutation rate = 2 x 10**-6 after first third, k=4 hits required, m=26 symmetric stem cell divisions, a=7 asymmetric normal cell divisions 
5 4 26 7  2 1.0D-5 0.0D-5
3.33333333333333D-01 1.0D-5 2.0D-6
Thyroid medullary carcinoma model, analysis using generalization of model of Wu et al Nature 2016 529 43-7 with spontaneous mutation rate = 10**-5, mutagen-associated mutation rate = 2 x 10**-6 after first third, k=1 hits required, m=23 symmetric stem cell divisions, a=7 asymmetric normal cell divisions 
5 1 23 7  2 1.0D-5 0.0D-5
3.33333333333333D-01 1.0D-5 2.0D-6
Thyroid medullary carcinoma model, analysis using generalization of model of Wu et al Nature 2016 529 43-7 with spontaneous mutation rate = 10**-5, mutagen-associated mutation rate = 2 x 10**-6 after first third, k=2 hits required, m=23 symmetric stem cell divisions, a=7 asymmetric normal cell divisions 
5 2 23 7  2 1.0D-5 0.0D-5
3.33333333333333D-01 1.0D-5 2.0D-6
Thyroid medullary carcinoma model, analysis using generalization of model of Wu et al Nature 2016 529 43-7 with spontaneous mutation rate = 10**-5, mutagen-associated mutation rate = 2 x 10**-6 after first third, k=3 hits required, m=23 symmetric stem cell divisions, a=7 asymmetric normal cell divisions 
5 3 23 7  2 1.0D-5 0.0D-5
3.33333333333333D-01 1.0D-5 2.0D-6
Thyroid medullary carcinoma model, analysis using generalization of model of Wu et al Nature 2016 529 43-7 with spontaneous mutation rate = 10**-5, mutagen-associated mutation rate = 2 x 10**-6 after first third, k=4 hits required, m=23 symmetric stem cell divisions, a=7 asymmetric normal cell divisions 
5 4 23 7  2 1.0D-5 0.0D-5
3.33333333333333D-01 1.0D-5 2.0D-6
