# Supplementary material for: Mathematical models of tissue stem and transit target cell divisions and the risk of radiation- or smoking-associated cancer
Source: PLoS Comput Biol. 2017 Feb 14;13(2):e1005391. doi: 10.1371/journal.pcbi.1005391 (PMC5347390; doi:10.1371/journal.pcbi.1005391)
Supplement: S1 Supporting Information — (ZIP) [file pcbi.1005391.s002.zip › fitmvkmultgatestochhaz_2_stage_destabilization_colorectal_stem_transit_ratio_100.inp]

200
1
2	1
1
N
3
0	7.28280000000000E-01	2.66666666666667E+01
2.66492572302939E+01	0	0.00000000000000E+00	0
0.00000000000000E+00	0	0.00000000000000E+00	0
7.30000007318074E-07	0	3.65000003659037E-07	0
9.33258454012774E-03	0	9.33258454012774E-03	0
2.76492572302939E+01	0	0.00000000000000E+00	0
0.00000000000000E+00	0	0.00000000000000E+00	0
7.30000365021235E-05	0	3.65000182510617E-05	0
0.00000000000000E+00	0	0.00000000000000E+00	0
0.00000000000000E+00	0	0.00000000000000E+00	0
7.30000007318074E-07	0	3.65000003659037E-07	0
9.33258454012774E-03	0	9.33258454012774E-03	0
0.00000000000000E+00	0	0.00000000000000E+00	0
0.00000000000000E+00	0	0.00000000000000E+00	0
7.30000365021235E-05	0	3.65000182510617E-05	0
0.00000000000000E+00	0	0.00000000000000E+00	0
0.00000000000000E+00	0	0.00000000000000E+00	0
7.30000007318074E-07	0	3.65000003659037E-07	0
9.33258454012774E-03	0	9.33258454012774E-03	0
0.00000000000000E+00	0	0.00000000000000E+00	0
0.00000000000000E+00	0	0.00000000000000E+00	0
7.30000365021235E-05	0	3.65000182510617E-05	0
7.28280000000000E-01	8.00000000000000E+01	8.00000000000000E+01	1.00000000000000E+00
100	1.00000000000000E-15	1.00000000000000E-25	1.00000000000000E-40	1.00000000000000E+00	5
1
2	1
1
N
3
0	7.28280000000000E-01	2.66666666666667E+01
2.66492572302939E+01	0	0.00000000000000E+00	0
0.00000000000000E+00	0	0.00000000000000E+00	0
7.30000007318074E-07	0	3.65000003659037E-07	0
9.33258454012774E-03	0	9.33258454012774E-03	0
2.76492572302939E+01	0	0.00000000000000E+00	0
0.00000000000000E+00	0	0.00000000000000E+00	0
7.30000365021235E-05	0	3.65000182510617E-05	0
0.00000000000000E+00	0	0.00000000000000E+00	0
0.00000000000000E+00	0	0.00000000000000E+00	0
7.30000007318074E-07	0	3.65000003659037E-07	0
9.33258454012774E-03	0	9.33258454012774E-03	0
0.00000000000000E+00	0	0.00000000000000E+00	0
0.00000000000000E+00	0	0.00000000000000E+00	0
7.30000365021235E-05	0	3.65000182510617E-05	0
0.00000000000000E+00	0	0.00000000000000E+00	0
0.00000000000000E+00	0	0.00000000000000E+00	0
8.76000004794912E-07	0	4.38000002397456E-07	0
9.33258454012774E-03	0	9.33258454012774E-03	0
0.00000000000000E+00	0	0.00000000000000E+00	0
0.00000000000000E+00	0	0.00000000000000E+00	0
8.76000525625610E-05	0	4.38000262812805E-05	0
7.28280000000000E-01	8.00000000000000E+01	8.00000000000000E+01	1.00000000000000E+00
100	1.00000000000000E-15	1.00000000000000E-25	1.00000000000000E-40	1.00000000000000E+00	5
1
2	1
1
N
3
0	7.28280000000000E-01	2.66666666666667E+01
2.66492572302939E+01	0	0.00000000000000E+00	0
0.00000000000000E+00	0	0.00000000000000E+00	0
7.30000007318074E-07	0	3.72300003732218E-07	0
9.33258454012774E-03	0	9.33258454012774E-03	0
2.76492572302939E+01	0	0.00000000000000E+00	0
0.00000000000000E+00	0	0.00000000000000E+00	0
7.30000365021235E-05	0	3.72300186160830E-05	0
0.00000000000000E+00	0	0.00000000000000E+00	0
0.00000000000000E+00	0	0.00000000000000E+00	0
7.30000007318074E-07	0	3.72300003732218E-07	0
9.33258454012774E-03	0	9.33258454012774E-03	0
0.00000000000000E+00	0	0.00000000000000E+00	0
0.00000000000000E+00	0	0.00000000000000E+00	0
7.30000365021235E-05	0	3.72300186160830E-05	0
0.00000000000000E+00	0	0.00000000000000E+00	0
0.00000000000000E+00	0	0.00000000000000E+00	0
7.30000007318074E-07	0	3.72300003732218E-07	0
9.33258454012774E-03	0	9.33258454012774E-03	0
0.00000000000000E+00	0	0.00000000000000E+00	0
0.00000000000000E+00	0	0.00000000000000E+00	0
7.30000365021235E-05	0	3.72300186160830E-05	0
7.28280000000000E-01	8.00000000000000E+01	8.00000000000000E+01	1.00000000000000E+00
100	1.00000000000000E-15	1.00000000000000E-25	1.00000000000000E-40	1.00000000000000E+00	5
1
2	1
1
N
3
0	7.28280000000000E-01	2.66666666666667E+01
2.66492572302939E+01	0	0.00000000000000E+00	0
0.00000000000000E+00	0	0.00000000000000E+00	0
7.30000007318074E-07	0	3.72300003732218E-07	0
9.33258454012774E-03	0	9.33258454012774E-03	0
2.76492572302939E+01	0	0.00000000000000E+00	0
0.00000000000000E+00	0	0.00000000000000E+00	0
7.30000365021235E-05	0	3.72300186160830E-05	0
0.00000000000000E+00	0	0.00000000000000E+00	0
0.00000000000000E+00	0	0.00000000000000E+00	0
7.30000007318074E-07	0	3.72300003732218E-07	0
9.33258454012774E-03	0	9.33258454012774E-03	0
0.00000000000000E+00	0	0.00000000000000E+00	0
0.00000000000000E+00	0	0.00000000000000E+00	0
7.30000365021235E-05	0	3.72300186160830E-05	0
0.00000000000000E+00	0	0.00000000000000E+00	0
0.00000000000000E+00	0	0.00000000000000E+00	0
8.76000004794912E-07	0	4.46760002445405E-07	0
9.33258454012774E-03	0	9.33258454012774E-03	0
0.00000000000000E+00	0	0.00000000000000E+00	0
0.00000000000000E+00	0	0.00000000000000E+00	0
8.76000525625610E-05	0	4.46760268069061E-05	0
7.28280000000000E-01	8.00000000000000E+01	8.00000000000000E+01	1.00000000000000E+00
100	1.00000000000000E-15	1.00000000000000E-25	1.00000000000000E-40	1.00000000000000E+00	5
1
2	1
1
N
3
0	7.28280000000000E-01	2.66666666666667E+01
2.66492572302939E+01	0	0.00000000000000E+00	0
0.00000000000000E+00	0	0.00000000000000E+00	0
7.30000007318074E-07	0	3.79600003805399E-07	0
9.33258454012774E-03	0	9.33258454012774E-03	0
2.76492572302939E+01	0	0.00000000000000E+00	0
0.00000000000000E+00	0	0.00000000000000E+00	0
7.30000365021235E-05	0	3.79600189811042E-05	0
0.00000000000000E+00	0	0.00000000000000E+00	0
0.00000000000000E+00	0	0.00000000000000E+00	0
7.30000007318074E-07	0	3.79600003805399E-07	0
9.33258454012774E-03	0	9.33258454012774E-03	0
0.00000000000000E+00	0	0.00000000000000E+00	0
0.00000000000000E+00	0	0.00000000000000E+00	0
7.30000365021235E-05	0	3.79600189811042E-05	0
0.00000000000000E+00	0	0.00000000000000E+00	0
0.00000000000000E+00	0	0.00000000000000E+00	0
7.30000007318074E-07	0	3.79600003805399E-07	0
9.33258454012774E-03	0	9.33258454012774E-03	0
0.00000000000000E+00	0	0.00000000000000E+00	0
0.00000000000000E+00	0	0.00000000000000E+00	0
7.30000365021235E-05	0	3.79600189811042E-05	0
7.28280000000000E-01	8.00000000000000E+01	8.00000000000000E+01	1.00000000000000E+00
100	1.00000000000000E-15	1.00000000000000E-25	1.00000000000000E-40	1.00000000000000E+00	5
1
2	1
1
N
3
0	7.28280000000000E-01	2.66666666666667E+01
2.66492572302939E+01	0	0.00000000000000E+00	0
0.00000000000000E+00	0	0.00000000000000E+00	0
7.30000007318074E-07	0	3.79600003805399E-07	0
9.33258454012774E-03	0	9.33258454012774E-03	0
2.76492572302939E+01	0	0.00000000000000E+00	0
0.00000000000000E+00	0	0.00000000000000E+00	0
7.30000365021235E-05	0	3.79600189811042E-05	0
0.00000000000000E+00	0	0.00000000000000E+00	0
0.00000000000000E+00	0	0.00000000000000E+00	0
7.30000007318074E-07	0	3.79600003805399E-07	0
9.33258454012774E-03	0	9.33258454012774E-03	0
0.00000000000000E+00	0	0.00000000000000E+00	0
0.00000000000000E+00	0	0.00000000000000E+00	0
7.30000365021235E-05	0	3.79600189811042E-05	0
0.00000000000000E+00	0	0.00000000000000E+00	0
0.00000000000000E+00	0	0.00000000000000E+00	0
8.76000004794912E-07	0	4.55520002493354E-07	0
9.33258454012774E-03	0	9.33258454012774E-03	0
0.00000000000000E+00	0	0.00000000000000E+00	0
0.00000000000000E+00	0	0.00000000000000E+00	0
8.76000525625610E-05	0	4.55520273325317E-05	0
7.28280000000000E-01	8.00000000000000E+01	8.00000000000000E+01	1.00000000000000E+00
100	1.00000000000000E-15	1.00000000000000E-25	1.00000000000000E-40	1.00000000000000E+00	5
1
2	1
1
N
3
0	7.28280000000000E-01	2.66666666666667E+01
2.66492572302939E+01	0	0.00000000000000E+00	0
0.00000000000000E+00	0	0.00000000000000E+00	0
7.30000007318074E-07	0	3.86900003878579E-07	0
9.33258454012774E-03	0	9.33258454012774E-03	0
2.76492572302939E+01	0	0.00000000000000E+00	0
0.00000000000000E+00	0	0.00000000000000E+00	0
7.30000365021235E-05	0	3.86900193461255E-05	0
0.00000000000000E+00	0	0.00000000000000E+00	0
0.00000000000000E+00	0	0.00000000000000E+00	0
7.30000007318074E-07	0	3.86900003878579E-07	0
9.33258454012774E-03	0	9.33258454012774E-03	0
0.00000000000000E+00	0	0.00000000000000E+00	0
0.00000000000000E+00	0	0.00000000000000E+00	0
7.30000365021235E-05	0	3.86900193461255E-05	0
0.00000000000000E+00	0	0.00000000000000E+00	0
0.00000000000000E+00	0	0.00000000000000E+00	0
7.30000007318074E-07	0	3.86900003878579E-07	0
9.33258454012774E-03	0	9.33258454012774E-03	0
0.00000000000000E+00	0	0.00000000000000E+00	0
0.00000000000000E+00	0	0.00000000000000E+00	0
7.30000365021235E-05	0	3.86900193461255E-05	0
7.28280000000000E-01	8.00000000000000E+01	8.00000000000000E+01	1.00000000000000E+00
100	1.00000000000000E-15	1.00000000000000E-25	1.00000000000000E-40	1.00000000000000E+00	5
1
2	1
1
N
3
0	7.28280000000000E-01	2.66666666666667E+01
2.66492572302939E+01	0	0.00000000000000E+00	0
0.00000000000000E+00	0	0.00000000000000E+00	0
7.30000007318074E-07	0	3.86900003878579E-07	0
9.33258454012774E-03	0	9.33258454012774E-03	0
2.76492572302939E+01	0	0.00000000000000E+00	0
0.00000000000000E+00	0	0.00000000000000E+00	0
7.30000365021235E-05	0	3.86900193461255E-05	0
0.00000000000000E+00	0	0.00000000000000E+00	0
0.00000000000000E+00	0	0.00000000000000E+00	0
7.30000007318074E-07	0	3.86900003878579E-07	0
9.33258454012774E-03	0	9.33258454012774E-03	0
0.00000000000000E+00	0	0.00000000000000E+00	0
0.00000000000000E+00	0	0.00000000000000E+00	0
7.30000365021235E-05	0	3.86900193461255E-05	0
0.00000000000000E+00	0	0.00000000000000E+00	0
0.00000000000000E+00	0	0.00000000000000E+00	0
8.76000004794912E-07	0	4.64280002541304E-07	0
9.33258454012774E-03	0	9.33258454012774E-03	0
0.00000000000000E+00	0	0.00000000000000E+00	0
0.00000000000000E+00	0	0.00000000000000E+00	0
8.76000525625610E-05	0	4.64280278581574E-05	0
7.28280000000000E-01	8.00000000000000E+01	8.00000000000000E+01	1.00000000000000E+00
100	1.00000000000000E-15	1.00000000000000E-25	1.00000000000000E-40	1.00000000000000E+00	5
1
2	1
1
N
3
0	7.28280000000000E-01	2.66666666666667E+01
2.66492572302939E+01	0	0.00000000000000E+00	0
0.00000000000000E+00	0	0.00000000000000E+00	0
7.30000007318074E-07	0	3.94200003951760E-07	0
9.33258454012774E-03	0	9.33258454012774E-03	0
2.76492572302939E+01	0	0.00000000000000E+00	0
0.00000000000000E+00	0	0.00000000000000E+00	0
7.30000365021235E-05	0	3.94200197111467E-05	0
0.00000000000000E+00	0	0.00000000000000E+00	0
0.00000000000000E+00	0	0.00000000000000E+00	0
7.30000007318074E-07	0	3.94200003951760E-07	0
9.33258454012774E-03	0	9.33258454012774E-03	0
0.00000000000000E+00	0	0.00000000000000E+00	0
0.00000000000000E+00	0	0.00000000000000E+00	0
7.30000365021235E-05	0	3.94200197111467E-05	0
0.00000000000000E+00	0	0.00000000000000E+00	0
0.00000000000000E+00	0	0.00000000000000E+00	0
7.30000007318074E-07	0	3.94200003951760E-07	0
9.33258454012774E-03	0	9.33258454012774E-03	0
0.00000000000000E+00	0	0.00000000000000E+00	0
0.00000000000000E+00	0	0.00000000000000E+00	0
7.30000365021235E-05	0	3.94200197111467E-05	0
7.28280000000000E-01	8.00000000000000E+01	8.00000000000000E+01	1.00000000000000E+00
100	1.00000000000000E-15	1.00000000000000E-25	1.00000000000000E-40	1.00000000000000E+00	5
1
2	1
1
N
3
0	7.28280000000000E-01	2.66666666666667E+01
2.66492572302939E+01	0	0.00000000000000E+00	0
0.00000000000000E+00	0	0.00000000000000E+00	0
7.30000007318074E-07	0	3.94200003951760E-07	0
9.33258454012774E-03	0	9.33258454012774E-03	0
2.76492572302939E+01	0	0.00000000000000E+00	0
0.00000000000000E+00	0	0.00000000000000E+00	0
7.30000365021235E-05	0	3.94200197111467E-05	0
0.00000000000000E+00	0	0.00000000000000E+00	0
0.00000000000000E+00	0	0.00000000000000E+00	0
7.30000007318074E-07	0	3.94200003951760E-07	0
9.33258454012774E-03	0	9.33258454012774E-03	0
0.00000000000000E+00	0	0.00000000000000E+00	0
0.00000000000000E+00	0	0.00000000000000E+00	0
7.30000365021235E-05	0	3.94200197111467E-05	0
0.00000000000000E+00	0	0.00000000000000E+00	0
0.00000000000000E+00	0	0.00000000000000E+00	0
8.76000004794912E-07	0	4.73040002589253E-07	0
9.33258454012774E-03	0	9.33258454012774E-03	0
0.00000000000000E+00	0	0.00000000000000E+00	0
0.00000000000000E+00	0	0.00000000000000E+00	0
8.76000525625610E-05	0	4.73040283837830E-05	0
7.28280000000000E-01	8.00000000000000E+01	8.00000000000000E+01	1.00000000000000E+00
100	1.00000000000000E-15	1.00000000000000E-25	1.00000000000000E-40	1.00000000000000E+00	5
1
2	1
1
N
3
0	7.28280000000000E-01	2.66666666666667E+01
2.66492572302939E+01	0	0.00000000000000E+00	0
0.00000000000000E+00	0	0.00000000000000E+00	0
7.30000007318074E-07	0	4.01500004024941E-07	0
9.33258454012774E-03	0	9.33258454012774E-03	0
2.76492572302939E+01	0	0.00000000000000E+00	0
0.00000000000000E+00	0	0.00000000000000E+00	0
7.30000365021235E-05	0	4.01500200761679E-05	0
0.00000000000000E+00	0	0.00000000000000E+00	0
0.00000000000000E+00	0	0.00000000000000E+00	0
7.30000007318074E-07	0	4.01500004024941E-07	0
9.33258454012774E-03	0	9.33258454012774E-03	0
0.00000000000000E+00	0	0.00000000000000E+00	0
0.00000000000000E+00	0	0.00000000000000E+00	0
7.30000365021235E-05	0	4.01500200761679E-05	0
0.00000000000000E+00	0	0.00000000000000E+00	0
0.00000000000000E+00	0	0.00000000000000E+00	0
7.30000007318074E-07	0	4.01500004024941E-07	0
9.33258454012774E-03	0	9.33258454012774E-03	0
0.00000000000000E+00	0	0.00000000000000E+00	0
0.00000000000000E+00	0	0.00000000000000E+00	0
7.30000365021235E-05	0	4.01500200761679E-05	0
7.28280000000000E-01	8.00000000000000E+01	8.00000000000000E+01	1.00000000000000E+00
100	1.00000000000000E-15	1.00000000000000E-25	1.00000000000000E-40	1.00000000000000E+00	5
1
2	1
1
N
3
0	7.28280000000000E-01	2.66666666666667E+01
2.66492572302939E+01	0	0.00000000000000E+00	0
0.00000000000000E+00	0	0.00000000000000E+00	0
7.30000007318074E-07	0	4.01500004024941E-07	0
9.33258454012774E-03	0	9.33258454012774E-03	0
2.76492572302939E+01	0	0.00000000000000E+00	0
0.00000000000000E+00	0	0.00000000000000E+00	0
7.30000365021235E-05	0	4.01500200761679E-05	0
0.00000000000000E+00	0	0.00000000000000E+00	0
0.00000000000000E+00	0	0.00000000000000E+00	0
7.30000007318074E-07	0	4.01500004024941E-07	0
9.33258454012774E-03	0	9.33258454012774E-03	0
0.00000000000000E+00	0	0.00000000000000E+00	0
0.00000000000000E+00	0	0.00000000000000E+00	0
7.30000365021235E-05	0	4.01500200761679E-05	0
0.00000000000000E+00	0	0.00000000000000E+00	0
0.00000000000000E+00	0	0.00000000000000E+00	0
8.76000004794912E-07	0	4.81800002637202E-07	0
9.33258454012774E-03	0	9.33258454012774E-03	0
0.00000000000000E+00	0	0.00000000000000E+00	0
0.00000000000000E+00	0	0.00000000000000E+00	0
8.76000525625610E-05	0	4.81800289094086E-05	0
7.28280000000000E-01	8.00000000000000E+01	8.00000000000000E+01	1.00000000000000E+00
100	1.00000000000000E-15	1.00000000000000E-25	1.00000000000000E-40	1.00000000000000E+00	5
1
2	1
1
N
3
0	7.28280000000000E-01	2.66666666666667E+01
2.66492572302939E+01	0	0.00000000000000E+00	0
0.00000000000000E+00	0	0.00000000000000E+00	0
7.30000007318074E-07	0	4.08800004098122E-07	0
9.33258454012774E-03	0	9.33258454012774E-03	0
2.76492572302939E+01	0	0.00000000000000E+00	0
0.00000000000000E+00	0	0.00000000000000E+00	0
7.30000365021235E-05	0	4.08800204411892E-05	0
0.00000000000000E+00	0	0.00000000000000E+00	0
0.00000000000000E+00	0	0.00000000000000E+00	0
7.30000007318074E-07	0	4.08800004098122E-07	0
9.33258454012774E-03	0	9.33258454012774E-03	0
0.00000000000000E+00	0	0.00000000000000E+00	0
0.00000000000000E+00	0	0.00000000000000E+00	0
7.30000365021235E-05	0	4.08800204411892E-05	0
0.00000000000000E+00	0	0.00000000000000E+00	0
0.00000000000000E+00	0	0.00000000000000E+00	0
7.30000007318074E-07	0	4.08800004098122E-07	0
9.33258454012774E-03	0	9.33258454012774E-03	0
0.00000000000000E+00	0	0.00000000000000E+00	0
0.00000000000000E+00	0	0.00000000000000E+00	0
7.30000365021235E-05	0	4.08800204411892E-05	0
7.28280000000000E-01	8.00000000000000E+01	8.00000000000000E+01	1.00000000000000E+00
100	1.00000000000000E-15	1.00000000000000E-25	1.00000000000000E-40	1.00000000000000E+00	5
1
2	1
1
N
3
0	7.28280000000000E-01	2.66666666666667E+01
2.66492572302939E+01	0	0.00000000000000E+00	0
0.00000000000000E+00	0	0.00000000000000E+00	0
7.30000007318074E-07	0	4.08800004098122E-07	0
9.33258454012774E-03	0	9.33258454012774E-03	0
2.76492572302939E+01	0	0.00000000000000E+00	0
0.00000000000000E+00	0	0.00000000000000E+00	0
7.30000365021235E-05	0	4.08800204411892E-05	0
0.00000000000000E+00	0	0.00000000000000E+00	0
0.00000000000000E+00	0	0.00000000000000E+00	0
7.30000007318074E-07	0	4.08800004098122E-07	0
9.33258454012774E-03	0	9.33258454012774E-03	0
0.00000000000000E+00	0	0.00000000000000E+00	0
0.00000000000000E+00	0	0.00000000000000E+00	0
7.30000365021235E-05	0	4.08800204411892E-05	0
0.00000000000000E+00	0	0.00000000000000E+00	0
0.00000000000000E+00	0	0.00000000000000E+00	0
8.76000004794912E-07	0	4.90560002685151E-07	0
9.33258454012774E-03	0	9.33258454012774E-03	0
0.00000000000000E+00	0	0.00000000000000E+00	0
0.00000000000000E+00	0	0.00000000000000E+00	0
8.76000525625610E-05	0	4.90560294350342E-05	0
7.28280000000000E-01	8.00000000000000E+01	8.00000000000000E+01	1.00000000000000E+00
100	1.00000000000000E-15	1.00000000000000E-25	1.00000000000000E-40	1.00000000000000E+00	5
1
2	1
1
N
3
0	7.28280000000000E-01	2.66666666666667E+01
2.66492572302939E+01	0	0.00000000000000E+00	0
0.00000000000000E+00	0	0.00000000000000E+00	0
7.30000007318074E-07	0	4.16100004171302E-07	0
9.33258454012774E-03	0	9.33258454012774E-03	0
2.76492572302939E+01	0	0.00000000000000E+00	0
0.00000000000000E+00	0	0.00000000000000E+00	0
7.30000365021235E-05	0	4.16100208062104E-05	0
0.00000000000000E+00	0	0.00000000000000E+00	0
0.00000000000000E+00	0	0.00000000000000E+00	0
7.30000007318074E-07	0	4.16100004171302E-07	0
9.33258454012774E-03	0	9.33258454012774E-03	0
0.00000000000000E+00	0	0.00000000000000E+00	0
0.00000000000000E+00	0	0.00000000000000E+00	0
7.30000365021235E-05	0	4.16100208062104E-05	0
0.00000000000000E+00	0	0.00000000000000E+00	0
0.00000000000000E+00	0	0.00000000000000E+00	0
7.30000007318074E-07	0	4.16100004171302E-07	0
9.33258454012774E-03	0	9.33258454012774E-03	0
0.00000000000000E+00	0	0.00000000000000E+00	0
0.00000000000000E+00	0	0.00000000000000E+00	0
7.30000365021235E-05	0	4.16100208062104E-05	0
7.28280000000000E-01	8.00000000000000E+01	8.00000000000000E+01	1.00000000000000E+00
100	1.00000000000000E-15	1.00000000000000E-25	1.00000000000000E-40	1.00000000000000E+00	5
1
2	1
1
N
3
0	7.28280000000000E-01	2.66666666666667E+01
2.66492572302939E+01	0	0.00000000000000E+00	0
0.00000000000000E+00	0	0.00000000000000E+00	0
7.30000007318074E-07	0	4.16100004171302E-07	0
9.33258454012774E-03	0	9.33258454012774E-03	0
2.76492572302939E+01	0	0.00000000000000E+00	0
0.00000000000000E+00	0	0.00000000000000E+00	0
7.30000365021235E-05	0	4.16100208062104E-05	0
0.00000000000000E+00	0	0.00000000000000E+00	0
0.00000000000000E+00	0	0.00000000000000E+00	0
7.30000007318074E-07	0	4.16100004171302E-07	0
9.33258454012774E-03	0	9.33258454012774E-03	0
0.00000000000000E+00	0	0.00000000000000E+00	0
0.00000000000000E+00	0	0.00000000000000E+00	0
7.30000365021235E-05	0	4.16100208062104E-05	0
0.00000000000000E+00	0	0.00000000000000E+00	0
0.00000000000000E+00	0	0.00000000000000E+00	0
8.76000004794912E-07	0	4.99320002733100E-07	0
9.33258454012774E-03	0	9.33258454012774E-03	0
0.00000000000000E+00	0	0.00000000000000E+00	0
0.00000000000000E+00	0	0.00000000000000E+00	0
8.76000525625610E-05	0	4.99320299606598E-05	0
7.28280000000000E-01	8.00000000000000E+01	8.00000000000000E+01	1.00000000000000E+00
100	1.00000000000000E-15	1.00000000000000E-25	1.00000000000000E-40	1.00000000000000E+00	5
1
2	1
1
N
3
0	7.28280000000000E-01	2.66666666666667E+01
2.66492572302939E+01	0	0.00000000000000E+00	0
0.00000000000000E+00	0	0.00000000000000E+00	0
7.30000007318074E-07	0	4.23400004244483E-07	0
9.33258454012774E-03	0	9.33258454012774E-03	0
2.76492572302939E+01	0	0.00000000000000E+00	0
0.00000000000000E+00	0	0.00000000000000E+00	0
7.30000365021235E-05	0	4.23400211712316E-05	0
0.00000000000000E+00	0	0.00000000000000E+00	0
0.00000000000000E+00	0	0.00000000000000E+00	0
7.30000007318074E-07	0	4.23400004244483E-07	0
9.33258454012774E-03	0	9.33258454012774E-03	0
0.00000000000000E+00	0	0.00000000000000E+00	0
0.00000000000000E+00	0	0.00000000000000E+00	0
7.30000365021235E-05	0	4.23400211712316E-05	0
0.00000000000000E+00	0	0.00000000000000E+00	0
0.00000000000000E+00	0	0.00000000000000E+00	0
7.30000007318074E-07	0	4.23400004244483E-07	0
9.33258454012774E-03	0	9.33258454012774E-03	0
0.00000000000000E+00	0	0.00000000000000E+00	0
0.00000000000000E+00	0	0.00000000000000E+00	0
7.30000365021235E-05	0	4.23400211712316E-05	0
7.28280000000000E-01	8.00000000000000E+01	8.00000000000000E+01	1.00000000000000E+00
100	1.00000000000000E-15	1.00000000000000E-25	1.00000000000000E-40	1.00000000000000E+00	5
1
2	1
1
N
3
0	7.28280000000000E-01	2.66666666666667E+01
2.66492572302939E+01	0	0.00000000000000E+00	0
0.00000000000000E+00	0	0.00000000000000E+00	0
7.30000007318074E-07	0	4.23400004244483E-07	0
9.33258454012774E-03	0	9.33258454012774E-03	0
2.76492572302939E+01	0	0.00000000000000E+00	0
0.00000000000000E+00	0	0.00000000000000E+00	0
7.30000365021235E-05	0	4.23400211712316E-05	0
0.00000000000000E+00	0	0.00000000000000E+00	0
0.00000000000000E+00	0	0.00000000000000E+00	0
7.30000007318074E-07	0	4.23400004244483E-07	0
9.33258454012774E-03	0	9.33258454012774E-03	0
0.00000000000000E+00	0	0.00000000000000E+00	0
0.00000000000000E+00	0	0.00000000000000E+00	0
7.30000365021235E-05	0	4.23400211712316E-05	0
0.00000000000000E+00	0	0.00000000000000E+00	0
0.00000000000000E+00	0	0.00000000000000E+00	0
8.76000004794912E-07	0	5.08080002781049E-07	0
9.33258454012774E-03	0	9.33258454012774E-03	0
0.00000000000000E+00	0	0.00000000000000E+00	0
0.00000000000000E+00	0	0.00000000000000E+00	0
8.76000525625610E-05	0	5.08080304862854E-05	0
7.28280000000000E-01	8.00000000000000E+01	8.00000000000000E+01	1.00000000000000E+00
100	1.00000000000000E-15	1.00000000000000E-25	1.00000000000000E-40	1.00000000000000E+00	5
1
2	1
1
N
3
0	7.28280000000000E-01	2.66666666666667E+01
2.66492572302939E+01	0	0.00000000000000E+00	0
0.00000000000000E+00	0	0.00000000000000E+00	0
7.30000007318074E-07	0	4.30700004317664E-07	0
9.33258454012774E-03	0	9.33258454012774E-03	0
2.76492572302939E+01	0	0.00000000000000E+00	0
0.00000000000000E+00	0	0.00000000000000E+00	0
7.30000365021235E-05	0	4.30700215362529E-05	0
0.00000000000000E+00	0	0.00000000000000E+00	0
0.00000000000000E+00	0	0.00000000000000E+00	0
7.30000007318074E-07	0	4.30700004317664E-07	0
9.33258454012774E-03	0	9.33258454012774E-03	0
0.00000000000000E+00	0	0.00000000000000E+00	0
0.00000000000000E+00	0	0.00000000000000E+00	0
7.30000365021235E-05	0	4.30700215362529E-05	0
0.00000000000000E+00	0	0.00000000000000E+00	0
0.00000000000000E+00	0	0.00000000000000E+00	0
7.30000007318074E-07	0	4.30700004317664E-07	0
9.33258454012774E-03	0	9.33258454012774E-03	0
0.00000000000000E+00	0	0.00000000000000E+00	0
0.00000000000000E+00	0	0.00000000000000E+00	0
7.30000365021235E-05	0	4.30700215362529E-05	0
7.28280000000000E-01	8.00000000000000E+01	8.00000000000000E+01	1.00000000000000E+00
100	1.00000000000000E-15	1.00000000000000E-25	1.00000000000000E-40	1.00000000000000E+00	5
1
2	1
1
N
3
0	7.28280000000000E-01	2.66666666666667E+01
2.66492572302939E+01	0	0.00000000000000E+00	0
0.00000000000000E+00	0	0.00000000000000E+00	0
7.30000007318074E-07	0	4.30700004317664E-07	0
9.33258454012774E-03	0	9.33258454012774E-03	0
2.76492572302939E+01	0	0.00000000000000E+00	0
0.00000000000000E+00	0	0.00000000000000E+00	0
7.30000365021235E-05	0	4.30700215362529E-05	0
0.00000000000000E+00	0	0.00000000000000E+00	0
0.00000000000000E+00	0	0.00000000000000E+00	0
7.30000007318074E-07	0	4.30700004317664E-07	0
9.33258454012774E-03	0	9.33258454012774E-03	0
0.00000000000000E+00	0	0.00000000000000E+00	0
0.00000000000000E+00	0	0.00000000000000E+00	0
7.30000365021235E-05	0	4.30700215362529E-05	0
0.00000000000000E+00	0	0.00000000000000E+00	0
0.00000000000000E+00	0	0.00000000000000E+00	0
8.76000004794912E-07	0	5.16840002828998E-07	0
9.33258454012774E-03	0	9.33258454012774E-03	0
0.00000000000000E+00	0	0.00000000000000E+00	0
0.00000000000000E+00	0	0.00000000000000E+00	0
8.76000525625610E-05	0	5.16840310119110E-05	0
7.28280000000000E-01	8.00000000000000E+01	8.00000000000000E+01	1.00000000000000E+00
100	1.00000000000000E-15	1.00000000000000E-25	1.00000000000000E-40	1.00000000000000E+00	5
1
2	1
1
N
3
0	7.28280000000000E-01	2.66666666666667E+01
2.66492572302939E+01	0	0.00000000000000E+00	0
0.00000000000000E+00	0	0.00000000000000E+00	0
7.30000007318074E-07	0	4.38000004390845E-07	0
9.33258454012774E-03	0	9.33258454012774E-03	0
2.76492572302939E+01	0	0.00000000000000E+00	0
0.00000000000000E+00	0	0.00000000000000E+00	0
7.30000365021235E-05	0	4.38000219012741E-05	0
0.00000000000000E+00	0	0.00000000000000E+00	0
0.00000000000000E+00	0	0.00000000000000E+00	0
7.30000007318074E-07	0	4.38000004390845E-07	0
9.33258454012774E-03	0	9.33258454012774E-03	0
0.00000000000000E+00	0	0.00000000000000E+00	0
0.00000000000000E+00	0	0.00000000000000E+00	0
7.30000365021235E-05	0	4.38000219012741E-05	0
0.00000000000000E+00	0	0.00000000000000E+00	0
0.00000000000000E+00	0	0.00000000000000E+00	0
7.30000007318074E-07	0	4.38000004390845E-07	0
9.33258454012774E-03	0	9.33258454012774E-03	0
0.00000000000000E+00	0	0.00000000000000E+00	0
0.00000000000000E+00	0	0.00000000000000E+00	0
7.30000365021235E-05	0	4.38000219012741E-05	0
7.28280000000000E-01	8.00000000000000E+01	8.00000000000000E+01	1.00000000000000E+00
100	1.00000000000000E-15	1.00000000000000E-25	1.00000000000000E-40	1.00000000000000E+00	5
1
2	1
1
N
3
0	7.28280000000000E-01	2.66666666666667E+01
2.66492572302939E+01	0	0.00000000000000E+00	0
0.00000000000000E+00	0	0.00000000000000E+00	0
7.30000007318074E-07	0	4.38000004390845E-07	0
9.33258454012774E-03	0	9.33258454012774E-03	0
2.76492572302939E+01	0	0.00000000000000E+00	0
0.00000000000000E+00	0	0.00000000000000E+00	0
7.30000365021235E-05	0	4.38000219012741E-05	0
0.00000000000000E+00	0	0.00000000000000E+00	0
0.00000000000000E+00	0	0.00000000000000E+00	0
7.30000007318074E-07	0	4.38000004390845E-07	0
9.33258454012774E-03	0	9.33258454012774E-03	0
0.00000000000000E+00	0	0.00000000000000E+00	0
0.00000000000000E+00	0	0.00000000000000E+00	0
7.30000365021235E-05	0	4.38000219012741E-05	0
0.00000000000000E+00	0	0.00000000000000E+00	0
0.00000000000000E+00	0	0.00000000000000E+00	0
8.76000004794912E-07	0	5.25600002876948E-07	0
9.33258454012774E-03	0	9.33258454012774E-03	0
0.00000000000000E+00	0	0.00000000000000E+00	0
0.00000000000000E+00	0	0.00000000000000E+00	0
8.76000525625610E-05	0	5.25600315375366E-05	0
7.28280000000000E-01	8.00000000000000E+01	8.00000000000000E+01	1.00000000000000E+00
100	1.00000000000000E-15	1.00000000000000E-25	1.00000000000000E-40	1.00000000000000E+00	5
1
2	1
1
N
3
0	7.28280000000000E-01	2.66666666666667E+01
2.66492572302939E+01	0	0.00000000000000E+00	0
0.00000000000000E+00	0	0.00000000000000E+00	0
7.30000007318074E-07	0	4.45300004464025E-07	0
9.33258454012774E-03	0	9.33258454012774E-03	0
2.76492572302939E+01	0	0.00000000000000E+00	0
0.00000000000000E+00	0	0.00000000000000E+00	0
7.30000365021235E-05	0	4.45300222662953E-05	0
0.00000000000000E+00	0	0.00000000000000E+00	0
0.00000000000000E+00	0	0.00000000000000E+00	0
7.30000007318074E-07	0	4.45300004464025E-07	0
9.33258454012774E-03	0	9.33258454012774E-03	0
0.00000000000000E+00	0	0.00000000000000E+00	0
0.00000000000000E+00	0	0.00000000000000E+00	0
7.30000365021235E-05	0	4.45300222662953E-05	0
0.00000000000000E+00	0	0.00000000000000E+00	0
0.00000000000000E+00	0	0.00000000000000E+00	0
7.30000007318074E-07	0	4.45300004464025E-07	0
9.33258454012774E-03	0	9.33258454012774E-03	0
0.00000000000000E+00	0	0.00000000000000E+00	0
0.00000000000000E+00	0	0.00000000000000E+00	0
7.30000365021235E-05	0	4.45300222662953E-05	0
7.28280000000000E-01	8.00000000000000E+01	8.00000000000000E+01	1.00000000000000E+00
100	1.00000000000000E-15	1.00000000000000E-25	1.00000000000000E-40	1.00000000000000E+00	5
1
2	1
1
N
3
0	7.28280000000000E-01	2.66666666666667E+01
2.66492572302939E+01	0	0.00000000000000E+00	0
0.00000000000000E+00	0	0.00000000000000E+00	0
7.30000007318074E-07	0	4.45300004464025E-07	0
9.33258454012774E-03	0	9.33258454012774E-03	0
2.76492572302939E+01	0	0.00000000000000E+00	0
0.00000000000000E+00	0	0.00000000000000E+00	0
7.30000365021235E-05	0	4.45300222662953E-05	0
0.00000000000000E+00	0	0.00000000000000E+00	0
0.00000000000000E+00	0	0.00000000000000E+00	0
7.30000007318074E-07	0	4.45300004464025E-07	0
9.33258454012774E-03	0	9.33258454012774E-03	0
0.00000000000000E+00	0	0.00000000000000E+00	0
0.00000000000000E+00	0	0.00000000000000E+00	0
7.30000365021235E-05	0	4.45300222662953E-05	0
0.00000000000000E+00	0	0.00000000000000E+00	0
0.00000000000000E+00	0	0.00000000000000E+00	0
8.76000004794912E-07	0	5.34360002924897E-07	0
9.33258454012774E-03	0	9.33258454012774E-03	0
0.00000000000000E+00	0	0.00000000000000E+00	0
0.00000000000000E+00	0	0.00000000000000E+00	0
8.76000525625610E-05	0	5.34360320631622E-05	0
7.28280000000000E-01	8.00000000000000E+01	8.00000000000000E+01	1.00000000000000E+00
100	1.00000000000000E-15	1.00000000000000E-25	1.00000000000000E-40	1.00000000000000E+00	5
1
2	1
1
N
3
0	7.28280000000000E-01	2.66666666666667E+01
2.66492572302939E+01	0	0.00000000000000E+00	0
0.00000000000000E+00	0	0.00000000000000E+00	0
7.30000007318074E-07	0	4.52600004537206E-07	0
9.33258454012774E-03	0	9.33258454012774E-03	0
2.76492572302939E+01	0	0.00000000000000E+00	0
0.00000000000000E+00	0	0.00000000000000E+00	0
7.30000365021235E-05	0	4.52600226313166E-05	0
0.00000000000000E+00	0	0.00000000000000E+00	0
0.00000000000000E+00	0	0.00000000000000E+00	0
7.30000007318074E-07	0	4.52600004537206E-07	0
9.33258454012774E-03	0	9.33258454012774E-03	0
0.00000000000000E+00	0	0.00000000000000E+00	0
0.00000000000000E+00	0	0.00000000000000E+00	0
7.30000365021235E-05	0	4.52600226313166E-05	0
0.00000000000000E+00	0	0.00000000000000E+00	0
0.00000000000000E+00	0	0.00000000000000E+00	0
7.30000007318074E-07	0	4.52600004537206E-07	0
9.33258454012774E-03	0	9.33258454012774E-03	0
0.00000000000000E+00	0	0.00000000000000E+00	0
0.00000000000000E+00	0	0.00000000000000E+00	0
7.30000365021235E-05	0	4.52600226313166E-05	0
7.28280000000000E-01	8.00000000000000E+01	8.00000000000000E+01	1.00000000000000E+00
100	1.00000000000000E-15	1.00000000000000E-25	1.00000000000000E-40	1.00000000000000E+00	5
1
2	1
1
N
3
0	7.28280000000000E-01	2.66666666666667E+01
2.66492572302939E+01	0	0.00000000000000E+00	0
0.00000000000000E+00	0	0.00000000000000E+00	0
7.30000007318074E-07	0	4.52600004537206E-07	0
9.33258454012774E-03	0	9.33258454012774E-03	0
2.76492572302939E+01	0	0.00000000000000E+00	0
0.00000000000000E+00	0	0.00000000000000E+00	0
7.30000365021235E-05	0	4.52600226313166E-05	0
0.00000000000000E+00	0	0.00000000000000E+00	0
0.00000000000000E+00	0	0.00000000000000E+00	0
7.30000007318074E-07	0	4.52600004537206E-07	0
9.33258454012774E-03	0	9.33258454012774E-03	0
0.00000000000000E+00	0	0.00000000000000E+00	0
0.00000000000000E+00	0	0.00000000000000E+00	0
7.30000365021235E-05	0	4.52600226313166E-05	0
0.00000000000000E+00	0	0.00000000000000E+00	0
0.00000000000000E+00	0	0.00000000000000E+00	0
8.76000004794912E-07	0	5.43120002972846E-07	0
9.33258454012774E-03	0	9.33258454012774E-03	0
0.00000000000000E+00	0	0.00000000000000E+00	0
0.00000000000000E+00	0	0.00000000000000E+00	0
8.76000525625610E-05	0	5.43120325887879E-05	0
7.28280000000000E-01	8.00000000000000E+01	8.00000000000000E+01	1.00000000000000E+00
100	1.00000000000000E-15	1.00000000000000E-25	1.00000000000000E-40	1.00000000000000E+00	5
1
2	1
1
N
3
0	7.28280000000000E-01	2.66666666666667E+01
2.66492572302939E+01	0	0.00000000000000E+00	0
0.00000000000000E+00	0	0.00000000000000E+00	0
7.30000007318074E-07	0	4.59900004610387E-07	0
9.33258454012774E-03	0	9.33258454012774E-03	0
2.76492572302939E+01	0	0.00000000000000E+00	0
0.00000000000000E+00	0	0.00000000000000E+00	0
7.30000365021235E-05	0	4.59900229963378E-05	0
0.00000000000000E+00	0	0.00000000000000E+00	0
0.00000000000000E+00	0	0.00000000000000E+00	0
7.30000007318074E-07	0	4.59900004610387E-07	0
9.33258454012774E-03	0	9.33258454012774E-03	0
0.00000000000000E+00	0	0.00000000000000E+00	0
0.00000000000000E+00	0	0.00000000000000E+00	0
7.30000365021235E-05	0	4.59900229963378E-05	0
0.00000000000000E+00	0	0.00000000000000E+00	0
0.00000000000000E+00	0	0.00000000000000E+00	0
7.30000007318074E-07	0	4.59900004610387E-07	0
9.33258454012774E-03	0	9.33258454012774E-03	0
0.00000000000000E+00	0	0.00000000000000E+00	0
0.00000000000000E+00	0	0.00000000000000E+00	0
7.30000365021235E-05	0	4.59900229963378E-05	0
7.28280000000000E-01	8.00000000000000E+01	8.00000000000000E+01	1.00000000000000E+00
100	1.00000000000000E-15	1.00000000000000E-25	1.00000000000000E-40	1.00000000000000E+00	5
1
2	1
1
N
3
0	7.28280000000000E-01	2.66666666666667E+01
2.66492572302939E+01	0	0.00000000000000E+00	0
0.00000000000000E+00	0	0.00000000000000E+00	0
7.30000007318074E-07	0	4.59900004610387E-07	0
9.33258454012774E-03	0	9.33258454012774E-03	0
2.76492572302939E+01	0	0.00000000000000E+00	0
0.00000000000000E+00	0	0.00000000000000E+00	0
7.30000365021235E-05	0	4.59900229963378E-05	0
0.00000000000000E+00	0	0.00000000000000E+00	0
0.00000000000000E+00	0	0.00000000000000E+00	0
7.30000007318074E-07	0	4.59900004610387E-07	0
9.33258454012774E-03	0	9.33258454012774E-03	0
0.00000000000000E+00	0	0.00000000000000E+00	0
0.00000000000000E+00	0	0.00000000000000E+00	0
7.30000365021235E-05	0	4.59900229963378E-05	0
0.00000000000000E+00	0	0.00000000000000E+00	0
0.00000000000000E+00	0	0.00000000000000E+00	0
8.76000004794912E-07	0	5.51880003020795E-07	0
9.33258454012774E-03	0	9.33258454012774E-03	0
0.00000000000000E+00	0	0.00000000000000E+00	0
0.00000000000000E+00	0	0.00000000000000E+00	0
8.76000525625610E-05	0	5.51880331144135E-05	0
7.28280000000000E-01	8.00000000000000E+01	8.00000000000000E+01	1.00000000000000E+00
100	1.00000000000000E-15	1.00000000000000E-25	1.00000000000000E-40	1.00000000000000E+00	5
1
2	1
1
N
3
0	7.28280000000000E-01	2.66666666666667E+01
2.66492572302939E+01	0	0.00000000000000E+00	0
0.00000000000000E+00	0	0.00000000000000E+00	0
7.30000007318074E-07	0	4.67200004683568E-07	0
9.33258454012774E-03	0	9.33258454012774E-03	0
2.76492572302939E+01	0	0.00000000000000E+00	0
0.00000000000000E+00	0	0.00000000000000E+00	0
7.30000365021235E-05	0	4.67200233613590E-05	0
0.00000000000000E+00	0	0.00000000000000E+00	0
0.00000000000000E+00	0	0.00000000000000E+00	0
7.30000007318074E-07	0	4.67200004683568E-07	0
9.33258454012774E-03	0	9.33258454012774E-03	0
0.00000000000000E+00	0	0.00000000000000E+00	0
0.00000000000000E+00	0	0.00000000000000E+00	0
7.30000365021235E-05	0	4.67200233613590E-05	0
0.00000000000000E+00	0	0.00000000000000E+00	0
0.00000000000000E+00	0	0.00000000000000E+00	0
7.30000007318074E-07	0	4.67200004683568E-07	0
9.33258454012774E-03	0	9.33258454012774E-03	0
0.00000000000000E+00	0	0.00000000000000E+00	0
0.00000000000000E+00	0	0.00000000000000E+00	0
7.30000365021235E-05	0	4.67200233613590E-05	0
7.28280000000000E-01	8.00000000000000E+01	8.00000000000000E+01	1.00000000000000E+00
100	1.00000000000000E-15	1.00000000000000E-25	1.00000000000000E-40	1.00000000000000E+00	5
1
2	1
1
N
3
0	7.28280000000000E-01	2.66666666666667E+01
2.66492572302939E+01	0	0.00000000000000E+00	0
0.00000000000000E+00	0	0.00000000000000E+00	0
7.30000007318074E-07	0	4.67200004683568E-07	0
9.33258454012774E-03	0	9.33258454012774E-03	0
2.76492572302939E+01	0	0.00000000000000E+00	0
0.00000000000000E+00	0	0.00000000000000E+00	0
7.30000365021235E-05	0	4.67200233613590E-05	0
0.00000000000000E+00	0	0.00000000000000E+00	0
0.00000000000000E+00	0	0.00000000000000E+00	0
7.30000007318074E-07	0	4.67200004683568E-07	0
9.33258454012774E-03	0	9.33258454012774E-03	0
0.00000000000000E+00	0	0.00000000000000E+00	0
0.00000000000000E+00	0	0.00000000000000E+00	0
7.30000365021235E-05	0	4.67200233613590E-05	0
0.00000000000000E+00	0	0.00000000000000E+00	0
0.00000000000000E+00	0	0.00000000000000E+00	0
8.76000004794912E-07	0	5.60640003068744E-07	0
9.33258454012774E-03	0	9.33258454012774E-03	0
0.00000000000000E+00	0	0.00000000000000E+00	0
0.00000000000000E+00	0	0.00000000000000E+00	0
8.76000525625610E-05	0	5.60640336400391E-05	0
7.28280000000000E-01	8.00000000000000E+01	8.00000000000000E+01	1.00000000000000E+00
100	1.00000000000000E-15	1.00000000000000E-25	1.00000000000000E-40	1.00000000000000E+00	5
1
2	1
1
N
3
0	7.28280000000000E-01	2.66666666666667E+01
2.66492572302939E+01	0	0.00000000000000E+00	0
0.00000000000000E+00	0	0.00000000000000E+00	0
7.30000007318074E-07	0	4.74500004756748E-07	0
9.33258454012774E-03	0	9.33258454012774E-03	0
2.76492572302939E+01	0	0.00000000000000E+00	0
0.00000000000000E+00	0	0.00000000000000E+00	0
7.30000365021235E-05	0	4.74500237263803E-05	0
0.00000000000000E+00	0	0.00000000000000E+00	0
0.00000000000000E+00	0	0.00000000000000E+00	0
7.30000007318074E-07	0	4.74500004756748E-07	0
9.33258454012774E-03	0	9.33258454012774E-03	0
0.00000000000000E+00	0	0.00000000000000E+00	0
0.00000000000000E+00	0	0.00000000000000E+00	0
7.30000365021235E-05	0	4.74500237263803E-05	0
0.00000000000000E+00	0	0.00000000000000E+00	0
0.00000000000000E+00	0	0.00000000000000E+00	0
7.30000007318074E-07	0	4.74500004756748E-07	0
9.33258454012774E-03	0	9.33258454012774E-03	0
0.00000000000000E+00	0	0.00000000000000E+00	0
0.00000000000000E+00	0	0.00000000000000E+00	0
7.30000365021235E-05	0	4.74500237263803E-05	0
7.28280000000000E-01	8.00000000000000E+01	8.00000000000000E+01	1.00000000000000E+00
100	1.00000000000000E-15	1.00000000000000E-25	1.00000000000000E-40	1.00000000000000E+00	5
1
2	1
1
N
3
0	7.28280000000000E-01	2.66666666666667E+01
2.66492572302939E+01	0	0.00000000000000E+00	0
0.00000000000000E+00	0	0.00000000000000E+00	0
7.30000007318074E-07	0	4.74500004756748E-07	0
9.33258454012774E-03	0	9.33258454012774E-03	0
2.76492572302939E+01	0	0.00000000000000E+00	0
0.00000000000000E+00	0	0.00000000000000E+00	0
7.30000365021235E-05	0	4.74500237263803E-05	0
0.00000000000000E+00	0	0.00000000000000E+00	0
0.00000000000000E+00	0	0.00000000000000E+00	0
7.30000007318074E-07	0	4.74500004756748E-07	0
9.33258454012774E-03	0	9.33258454012774E-03	0
0.00000000000000E+00	0	0.00000000000000E+00	0
0.00000000000000E+00	0	0.00000000000000E+00	0
7.30000365021235E-05	0	4.74500237263803E-05	0
0.00000000000000E+00	0	0.00000000000000E+00	0
0.00000000000000E+00	0	0.00000000000000E+00	0
8.76000004794912E-07	0	5.69400003116693E-07	0
9.33258454012774E-03	0	9.33258454012774E-03	0
0.00000000000000E+00	0	0.00000000000000E+00	0
0.00000000000000E+00	0	0.00000000000000E+00	0
8.76000525625610E-05	0	5.69400341656647E-05	0
7.28280000000000E-01	8.00000000000000E+01	8.00000000000000E+01	1.00000000000000E+00
100	1.00000000000000E-15	1.00000000000000E-25	1.00000000000000E-40	1.00000000000000E+00	5
1
2	1
1
N
3
0	7.28280000000000E-01	2.66666666666667E+01
2.66492572302939E+01	0	0.00000000000000E+00	0
0.00000000000000E+00	0	0.00000000000000E+00	0
7.30000007318074E-07	0	4.81800004829929E-07	0
9.33258454012774E-03	0	9.33258454012774E-03	0
2.76492572302939E+01	0	0.00000000000000E+00	0
0.00000000000000E+00	0	0.00000000000000E+00	0
7.30000365021235E-05	0	4.81800240914015E-05	0
0.00000000000000E+00	0	0.00000000000000E+00	0
0.00000000000000E+00	0	0.00000000000000E+00	0
7.30000007318074E-07	0	4.81800004829929E-07	0
9.33258454012774E-03	0	9.33258454012774E-03	0
0.00000000000000E+00	0	0.00000000000000E+00	0
0.00000000000000E+00	0	0.00000000000000E+00	0
7.30000365021235E-05	0	4.81800240914015E-05	0
0.00000000000000E+00	0	0.00000000000000E+00	0
0.00000000000000E+00	0	0.00000000000000E+00	0
7.30000007318074E-07	0	4.81800004829929E-07	0
9.33258454012774E-03	0	9.33258454012774E-03	0
0.00000000000000E+00	0	0.00000000000000E+00	0
0.00000000000000E+00	0	0.00000000000000E+00	0
7.30000365021235E-05	0	4.81800240914015E-05	0
7.28280000000000E-01	8.00000000000000E+01	8.00000000000000E+01	1.00000000000000E+00
100	1.00000000000000E-15	1.00000000000000E-25	1.00000000000000E-40	1.00000000000000E+00	5
1
2	1
1
N
3
0	7.28280000000000E-01	2.66666666666667E+01
2.66492572302939E+01	0	0.00000000000000E+00	0
0.00000000000000E+00	0	0.00000000000000E+00	0
7.30000007318074E-07	0	4.81800004829929E-07	0
9.33258454012774E-03	0	9.33258454012774E-03	0
2.76492572302939E+01	0	0.00000000000000E+00	0
0.00000000000000E+00	0	0.00000000000000E+00	0
7.30000365021235E-05	0	4.81800240914015E-05	0
0.00000000000000E+00	0	0.00000000000000E+00	0
0.00000000000000E+00	0	0.00000000000000E+00	0
7.30000007318074E-07	0	4.81800004829929E-07	0
9.33258454012774E-03	0	9.33258454012774E-03	0
0.00000000000000E+00	0	0.00000000000000E+00	0
0.00000000000000E+00	0	0.00000000000000E+00	0
7.30000365021235E-05	0	4.81800240914015E-05	0
0.00000000000000E+00	0	0.00000000000000E+00	0
0.00000000000000E+00	0	0.00000000000000E+00	0
8.76000004794912E-07	0	5.78160003164642E-07	0
9.33258454012774E-03	0	9.33258454012774E-03	0
0.00000000000000E+00	0	0.00000000000000E+00	0
0.00000000000000E+00	0	0.00000000000000E+00	0
8.76000525625610E-05	0	5.78160346912903E-05	0
7.28280000000000E-01	8.00000000000000E+01	8.00000000000000E+01	1.00000000000000E+00
100	1.00000000000000E-15	1.00000000000000E-25	1.00000000000000E-40	1.00000000000000E+00	5
1
2	1
1
N
3
0	7.28280000000000E-01	2.66666666666667E+01
2.66492572302939E+01	0	0.00000000000000E+00	0
0.00000000000000E+00	0	0.00000000000000E+00	0
7.30000007318074E-07	0	4.89100004903110E-07	0
9.33258454012774E-03	0	9.33258454012774E-03	0
2.76492572302939E+01	0	0.00000000000000E+00	0
0.00000000000000E+00	0	0.00000000000000E+00	0
7.30000365021235E-05	0	4.89100244564228E-05	0
0.00000000000000E+00	0	0.00000000000000E+00	0
0.00000000000000E+00	0	0.00000000000000E+00	0
7.30000007318074E-07	0	4.89100004903110E-07	0
9.33258454012774E-03	0	9.33258454012774E-03	0
0.00000000000000E+00	0	0.00000000000000E+00	0
0.00000000000000E+00	0	0.00000000000000E+00	0
7.30000365021235E-05	0	4.89100244564228E-05	0
0.00000000000000E+00	0	0.00000000000000E+00	0
0.00000000000000E+00	0	0.00000000000000E+00	0
7.30000007318074E-07	0	4.89100004903110E-07	0
9.33258454012774E-03	0	9.33258454012774E-03	0
0.00000000000000E+00	0	0.00000000000000E+00	0
0.00000000000000E+00	0	0.00000000000000E+00	0
7.30000365021235E-05	0	4.89100244564228E-05	0
7.28280000000000E-01	8.00000000000000E+01	8.00000000000000E+01	1.00000000000000E+00
100	1.00000000000000E-15	1.00000000000000E-25	1.00000000000000E-40	1.00000000000000E+00	5
1
2	1
1
N
3
0	7.28280000000000E-01	2.66666666666667E+01
2.66492572302939E+01	0	0.00000000000000E+00	0
0.00000000000000E+00	0	0.00000000000000E+00	0
7.30000007318074E-07	0	4.89100004903110E-07	0
9.33258454012774E-03	0	9.33258454012774E-03	0
2.76492572302939E+01	0	0.00000000000000E+00	0
0.00000000000000E+00	0	0.00000000000000E+00	0
7.30000365021235E-05	0	4.89100244564228E-05	0
0.00000000000000E+00	0	0.00000000000000E+00	0
0.00000000000000E+00	0	0.00000000000000E+00	0
7.30000007318074E-07	0	4.89100004903110E-07	0
9.33258454012774E-03	0	9.33258454012774E-03	0
0.00000000000000E+00	0	0.00000000000000E+00	0
0.00000000000000E+00	0	0.00000000000000E+00	0
7.30000365021235E-05	0	4.89100244564228E-05	0
0.00000000000000E+00	0	0.00000000000000E+00	0
0.00000000000000E+00	0	0.00000000000000E+00	0
8.76000004794912E-07	0	5.86920003212591E-07	0
9.33258454012774E-03	0	9.33258454012774E-03	0
0.00000000000000E+00	0	0.00000000000000E+00	0
0.00000000000000E+00	0	0.00000000000000E+00	0
8.76000525625610E-05	0	5.86920352169159E-05	0
7.28280000000000E-01	8.00000000000000E+01	8.00000000000000E+01	1.00000000000000E+00
100	1.00000000000000E-15	1.00000000000000E-25	1.00000000000000E-40	1.00000000000000E+00	5
1
2	1
1
N
3
0	7.28280000000000E-01	2.66666666666667E+01
2.66492572302939E+01	0	0.00000000000000E+00	0
0.00000000000000E+00	0	0.00000000000000E+00	0
7.30000007318074E-07	0	4.96400004976291E-07	0
9.33258454012774E-03	0	9.33258454012774E-03	0
2.76492572302939E+01	0	0.00000000000000E+00	0
0.00000000000000E+00	0	0.00000000000000E+00	0
7.30000365021235E-05	0	4.96400248214440E-05	0
0.00000000000000E+00	0	0.00000000000000E+00	0
0.00000000000000E+00	0	0.00000000000000E+00	0
7.30000007318074E-07	0	4.96400004976291E-07	0
9.33258454012774E-03	0	9.33258454012774E-03	0
0.00000000000000E+00	0	0.00000000000000E+00	0
0.00000000000000E+00	0	0.00000000000000E+00	0
7.30000365021235E-05	0	4.96400248214440E-05	0
0.00000000000000E+00	0	0.00000000000000E+00	0
0.00000000000000E+00	0	0.00000000000000E+00	0
7.30000007318074E-07	0	4.96400004976291E-07	0
9.33258454012774E-03	0	9.33258454012774E-03	0
0.00000000000000E+00	0	0.00000000000000E+00	0
0.00000000000000E+00	0	0.00000000000000E+00	0
7.30000365021235E-05	0	4.96400248214440E-05	0
7.28280000000000E-01	8.00000000000000E+01	8.00000000000000E+01	1.00000000000000E+00
100	1.00000000000000E-15	1.00000000000000E-25	1.00000000000000E-40	1.00000000000000E+00	5
1
2	1
1
N
3
0	7.28280000000000E-01	2.66666666666667E+01
2.66492572302939E+01	0	0.00000000000000E+00	0
0.00000000000000E+00	0	0.00000000000000E+00	0
7.30000007318074E-07	0	4.96400004976291E-07	0
9.33258454012774E-03	0	9.33258454012774E-03	0
2.76492572302939E+01	0	0.00000000000000E+00	0
0.00000000000000E+00	0	0.00000000000000E+00	0
7.30000365021235E-05	0	4.96400248214440E-05	0
0.00000000000000E+00	0	0.00000000000000E+00	0
0.00000000000000E+00	0	0.00000000000000E+00	0
7.30000007318074E-07	0	4.96400004976291E-07	0
9.33258454012774E-03	0	9.33258454012774E-03	0
0.00000000000000E+00	0	0.00000000000000E+00	0
0.00000000000000E+00	0	0.00000000000000E+00	0
7.30000365021235E-05	0	4.96400248214440E-05	0
0.00000000000000E+00	0	0.00000000000000E+00	0
0.00000000000000E+00	0	0.00000000000000E+00	0
8.76000004794912E-07	0	5.95680003260541E-07	0
9.33258454012774E-03	0	9.33258454012774E-03	0
0.00000000000000E+00	0	0.00000000000000E+00	0
0.00000000000000E+00	0	0.00000000000000E+00	0
8.76000525625610E-05	0	5.95680357425415E-05	0
7.28280000000000E-01	8.00000000000000E+01	8.00000000000000E+01	1.00000000000000E+00
100	1.00000000000000E-15	1.00000000000000E-25	1.00000000000000E-40	1.00000000000000E+00	5
1
2	1
1
N
3
0	7.28280000000000E-01	2.66666666666667E+01
2.66492572302939E+01	0	0.00000000000000E+00	0
0.00000000000000E+00	0	0.00000000000000E+00	0
7.30000007318074E-07	0	5.03700005049471E-07	0
9.33258454012774E-03	0	9.33258454012774E-03	0
2.76492572302939E+01	0	0.00000000000000E+00	0
0.00000000000000E+00	0	0.00000000000000E+00	0
7.30000365021235E-05	0	5.03700251864652E-05	0
0.00000000000000E+00	0	0.00000000000000E+00	0
0.00000000000000E+00	0	0.00000000000000E+00	0
7.30000007318074E-07	0	5.03700005049471E-07	0
9.33258454012774E-03	0	9.33258454012774E-03	0
0.00000000000000E+00	0	0.00000000000000E+00	0
0.00000000000000E+00	0	0.00000000000000E+00	0
7.30000365021235E-05	0	5.03700251864652E-05	0
0.00000000000000E+00	0	0.00000000000000E+00	0
0.00000000000000E+00	0	0.00000000000000E+00	0
7.30000007318074E-07	0	5.03700005049471E-07	0
9.33258454012774E-03	0	9.33258454012774E-03	0
0.00000000000000E+00	0	0.00000000000000E+00	0
0.00000000000000E+00	0	0.00000000000000E+00	0
7.30000365021235E-05	0	5.03700251864652E-05	0
7.28280000000000E-01	8.00000000000000E+01	8.00000000000000E+01	1.00000000000000E+00
100	1.00000000000000E-15	1.00000000000000E-25	1.00000000000000E-40	1.00000000000000E+00	5
1
2	1
1
N
3
0	7.28280000000000E-01	2.66666666666667E+01
2.66492572302939E+01	0	0.00000000000000E+00	0
0.00000000000000E+00	0	0.00000000000000E+00	0
7.30000007318074E-07	0	5.03700005049471E-07	0
9.33258454012774E-03	0	9.33258454012774E-03	0
2.76492572302939E+01	0	0.00000000000000E+00	0
0.00000000000000E+00	0	0.00000000000000E+00	0
7.30000365021235E-05	0	5.03700251864652E-05	0
0.00000000000000E+00	0	0.00000000000000E+00	0
0.00000000000000E+00	0	0.00000000000000E+00	0
7.30000007318074E-07	0	5.03700005049471E-07	0
9.33258454012774E-03	0	9.33258454012774E-03	0
0.00000000000000E+00	0	0.00000000000000E+00	0
0.00000000000000E+00	0	0.00000000000000E+00	0
7.30000365021235E-05	0	5.03700251864652E-05	0
0.00000000000000E+00	0	0.00000000000000E+00	0
0.00000000000000E+00	0	0.00000000000000E+00	0
8.76000004794912E-07	0	6.04440003308490E-07	0
9.33258454012774E-03	0	9.33258454012774E-03	0
0.00000000000000E+00	0	0.00000000000000E+00	0
0.00000000000000E+00	0	0.00000000000000E+00	0
8.76000525625610E-05	0	6.04440362681671E-05	0
7.28280000000000E-01	8.00000000000000E+01	8.00000000000000E+01	1.00000000000000E+00
100	1.00000000000000E-15	1.00000000000000E-25	1.00000000000000E-40	1.00000000000000E+00	5
1
2	1
1
N
3
0	7.28280000000000E-01	2.66666666666667E+01
2.66492572302939E+01	0	0.00000000000000E+00	0
0.00000000000000E+00	0	0.00000000000000E+00	0
7.30000007318074E-07	0	5.11000005122652E-07	0
9.33258454012774E-03	0	9.33258454012774E-03	0
2.76492572302939E+01	0	0.00000000000000E+00	0
0.00000000000000E+00	0	0.00000000000000E+00	0
7.30000365021235E-05	0	5.11000255514865E-05	0
0.00000000000000E+00	0	0.00000000000000E+00	0
0.00000000000000E+00	0	0.00000000000000E+00	0
7.30000007318074E-07	0	5.11000005122652E-07	0
9.33258454012774E-03	0	9.33258454012774E-03	0
0.00000000000000E+00	0	0.00000000000000E+00	0
0.00000000000000E+00	0	0.00000000000000E+00	0
7.30000365021235E-05	0	5.11000255514865E-05	0
0.00000000000000E+00	0	0.00000000000000E+00	0
0.00000000000000E+00	0	0.00000000000000E+00	0
7.30000007318074E-07	0	5.11000005122652E-07	0
9.33258454012774E-03	0	9.33258454012774E-03	0
0.00000000000000E+00	0	0.00000000000000E+00	0
0.00000000000000E+00	0	0.00000000000000E+00	0
7.30000365021235E-05	0	5.11000255514865E-05	0
7.28280000000000E-01	8.00000000000000E+01	8.00000000000000E+01	1.00000000000000E+00
100	1.00000000000000E-15	1.00000000000000E-25	1.00000000000000E-40	1.00000000000000E+00	5
1
2	1
1
N
3
0	7.28280000000000E-01	2.66666666666667E+01
2.66492572302939E+01	0	0.00000000000000E+00	0
0.00000000000000E+00	0	0.00000000000000E+00	0
7.30000007318074E-07	0	5.11000005122652E-07	0
9.33258454012774E-03	0	9.33258454012774E-03	0
2.76492572302939E+01	0	0.00000000000000E+00	0
0.00000000000000E+00	0	0.00000000000000E+00	0
7.30000365021235E-05	0	5.11000255514865E-05	0
0.00000000000000E+00	0	0.00000000000000E+00	0
0.00000000000000E+00	0	0.00000000000000E+00	0
7.30000007318074E-07	0	5.11000005122652E-07	0
9.33258454012774E-03	0	9.33258454012774E-03	0
0.00000000000000E+00	0	0.00000000000000E+00	0
0.00000000000000E+00	0	0.00000000000000E+00	0
7.30000365021235E-05	0	5.11000255514865E-05	0
0.00000000000000E+00	0	0.00000000000000E+00	0
0.00000000000000E+00	0	0.00000000000000E+00	0
8.76000004794912E-07	0	6.13200003356439E-07	0
9.33258454012774E-03	0	9.33258454012774E-03	0
0.00000000000000E+00	0	0.00000000000000E+00	0
0.00000000000000E+00	0	0.00000000000000E+00	0
8.76000525625610E-05	0	6.13200367937927E-05	0
7.28280000000000E-01	8.00000000000000E+01	8.00000000000000E+01	1.00000000000000E+00
100	1.00000000000000E-15	1.00000000000000E-25	1.00000000000000E-40	1.00000000000000E+00	5
1
2	1
1
N
3
0	7.28280000000000E-01	2.66666666666667E+01
2.66492572302939E+01	0	0.00000000000000E+00	0
0.00000000000000E+00	0	0.00000000000000E+00	0
7.30000007318074E-07	0	5.18300005195833E-07	0
9.33258454012774E-03	0	9.33258454012774E-03	0
2.76492572302939E+01	0	0.00000000000000E+00	0
0.00000000000000E+00	0	0.00000000000000E+00	0
7.30000365021235E-05	0	5.18300259165077E-05	0
0.00000000000000E+00	0	0.00000000000000E+00	0
0.00000000000000E+00	0	0.00000000000000E+00	0
7.30000007318074E-07	0	5.18300005195833E-07	0
9.33258454012774E-03	0	9.33258454012774E-03	0
0.00000000000000E+00	0	0.00000000000000E+00	0
0.00000000000000E+00	0	0.00000000000000E+00	0
7.30000365021235E-05	0	5.18300259165077E-05	0
0.00000000000000E+00	0	0.00000000000000E+00	0
0.00000000000000E+00	0	0.00000000000000E+00	0
7.30000007318074E-07	0	5.18300005195833E-07	0
9.33258454012774E-03	0	9.33258454012774E-03	0
0.00000000000000E+00	0	0.00000000000000E+00	0
0.00000000000000E+00	0	0.00000000000000E+00	0
7.30000365021235E-05	0	5.18300259165077E-05	0
7.28280000000000E-01	8.00000000000000E+01	8.00000000000000E+01	1.00000000000000E+00
100	1.00000000000000E-15	1.00000000000000E-25	1.00000000000000E-40	1.00000000000000E+00	5
1
2	1
1
N
3
0	7.28280000000000E-01	2.66666666666667E+01
2.66492572302939E+01	0	0.00000000000000E+00	0
0.00000000000000E+00	0	0.00000000000000E+00	0
7.30000007318074E-07	0	5.18300005195833E-07	0
9.33258454012774E-03	0	9.33258454012774E-03	0
2.76492572302939E+01	0	0.00000000000000E+00	0
0.00000000000000E+00	0	0.00000000000000E+00	0
7.30000365021235E-05	0	5.18300259165077E-05	0
0.00000000000000E+00	0	0.00000000000000E+00	0
0.00000000000000E+00	0	0.00000000000000E+00	0
7.30000007318074E-07	0	5.18300005195833E-07	0
9.33258454012774E-03	0	9.33258454012774E-03	0
0.00000000000000E+00	0	0.00000000000000E+00	0
0.00000000000000E+00	0	0.00000000000000E+00	0
7.30000365021235E-05	0	5.18300259165077E-05	0
0.00000000000000E+00	0	0.00000000000000E+00	0
0.00000000000000E+00	0	0.00000000000000E+00	0
8.76000004794912E-07	0	6.21960003404388E-07	0
9.33258454012774E-03	0	9.33258454012774E-03	0
0.00000000000000E+00	0	0.00000000000000E+00	0
0.00000000000000E+00	0	0.00000000000000E+00	0
8.76000525625610E-05	0	6.21960373194184E-05	0
7.28280000000000E-01	8.00000000000000E+01	8.00000000000000E+01	1.00000000000000E+00
100	1.00000000000000E-15	1.00000000000000E-25	1.00000000000000E-40	1.00000000000000E+00	5
1
2	1
1
N
3
0	7.28280000000000E-01	2.66666666666667E+01
2.66492572302939E+01	0	0.00000000000000E+00	0
0.00000000000000E+00	0	0.00000000000000E+00	0
7.30000007318074E-07	0	5.25600005269014E-07	0
9.33258454012774E-03	0	9.33258454012774E-03	0
2.76492572302939E+01	0	0.00000000000000E+00	0
0.00000000000000E+00	0	0.00000000000000E+00	0
7.30000365021235E-05	0	5.25600262815289E-05	0
0.00000000000000E+00	0	0.00000000000000E+00	0
0.00000000000000E+00	0	0.00000000000000E+00	0
7.30000007318074E-07	0	5.25600005269014E-07	0
9.33258454012774E-03	0	9.33258454012774E-03	0
0.00000000000000E+00	0	0.00000000000000E+00	0
0.00000000000000E+00	0	0.00000000000000E+00	0
7.30000365021235E-05	0	5.25600262815289E-05	0
0.00000000000000E+00	0	0.00000000000000E+00	0
0.00000000000000E+00	0	0.00000000000000E+00	0
7.30000007318074E-07	0	5.25600005269014E-07	0
9.33258454012774E-03	0	9.33258454012774E-03	0
0.00000000000000E+00	0	0.00000000000000E+00	0
0.00000000000000E+00	0	0.00000000000000E+00	0
7.30000365021235E-05	0	5.25600262815289E-05	0
7.28280000000000E-01	8.00000000000000E+01	8.00000000000000E+01	1.00000000000000E+00
100	1.00000000000000E-15	1.00000000000000E-25	1.00000000000000E-40	1.00000000000000E+00	5
1
2	1
1
N
3
0	7.28280000000000E-01	2.66666666666667E+01
2.66492572302939E+01	0	0.00000000000000E+00	0
0.00000000000000E+00	0	0.00000000000000E+00	0
7.30000007318074E-07	0	5.25600005269014E-07	0
9.33258454012774E-03	0	9.33258454012774E-03	0
2.76492572302939E+01	0	0.00000000000000E+00	0
0.00000000000000E+00	0	0.00000000000000E+00	0
7.30000365021235E-05	0	5.25600262815289E-05	0
0.00000000000000E+00	0	0.00000000000000E+00	0
0.00000000000000E+00	0	0.00000000000000E+00	0
7.30000007318074E-07	0	5.25600005269014E-07	0
9.33258454012774E-03	0	9.33258454012774E-03	0
0.00000000000000E+00	0	0.00000000000000E+00	0
0.00000000000000E+00	0	0.00000000000000E+00	0
7.30000365021235E-05	0	5.25600262815289E-05	0
0.00000000000000E+00	0	0.00000000000000E+00	0
0.00000000000000E+00	0	0.00000000000000E+00	0
8.76000004794912E-07	0	6.30720003452337E-07	0
9.33258454012774E-03	0	9.33258454012774E-03	0
0.00000000000000E+00	0	0.00000000000000E+00	0
0.00000000000000E+00	0	0.00000000000000E+00	0
8.76000525625610E-05	0	6.30720378450440E-05	0
7.28280000000000E-01	8.00000000000000E+01	8.00000000000000E+01	1.00000000000000E+00
100	1.00000000000000E-15	1.00000000000000E-25	1.00000000000000E-40	1.00000000000000E+00	5
1
2	1
1
N
3
0	7.28280000000000E-01	2.66666666666667E+01
2.66492572302939E+01	0	0.00000000000000E+00	0
0.00000000000000E+00	0	0.00000000000000E+00	0
7.30000007318074E-07	0	5.32900005342194E-07	0
9.33258454012774E-03	0	9.33258454012774E-03	0
2.76492572302939E+01	0	0.00000000000000E+00	0
0.00000000000000E+00	0	0.00000000000000E+00	0
7.30000365021235E-05	0	5.32900266465502E-05	0
0.00000000000000E+00	0	0.00000000000000E+00	0
0.00000000000000E+00	0	0.00000000000000E+00	0
7.30000007318074E-07	0	5.32900005342194E-07	0
9.33258454012774E-03	0	9.33258454012774E-03	0
0.00000000000000E+00	0	0.00000000000000E+00	0
0.00000000000000E+00	0	0.00000000000000E+00	0
7.30000365021235E-05	0	5.32900266465502E-05	0
0.00000000000000E+00	0	0.00000000000000E+00	0
0.00000000000000E+00	0	0.00000000000000E+00	0
7.30000007318074E-07	0	5.32900005342194E-07	0
9.33258454012774E-03	0	9.33258454012774E-03	0
0.00000000000000E+00	0	0.00000000000000E+00	0
0.00000000000000E+00	0	0.00000000000000E+00	0
7.30000365021235E-05	0	5.32900266465502E-05	0
7.28280000000000E-01	8.00000000000000E+01	8.00000000000000E+01	1.00000000000000E+00
100	1.00000000000000E-15	1.00000000000000E-25	1.00000000000000E-40	1.00000000000000E+00	5
1
2	1
1
N
3
0	7.28280000000000E-01	2.66666666666667E+01
2.66492572302939E+01	0	0.00000000000000E+00	0
0.00000000000000E+00	0	0.00000000000000E+00	0
7.30000007318074E-07	0	5.32900005342194E-07	0
9.33258454012774E-03	0	9.33258454012774E-03	0
2.76492572302939E+01	0	0.00000000000000E+00	0
0.00000000000000E+00	0	0.00000000000000E+00	0
7.30000365021235E-05	0	5.32900266465502E-05	0
0.00000000000000E+00	0	0.00000000000000E+00	0
0.00000000000000E+00	0	0.00000000000000E+00	0
7.30000007318074E-07	0	5.32900005342194E-07	0
9.33258454012774E-03	0	9.33258454012774E-03	0
0.00000000000000E+00	0	0.00000000000000E+00	0
0.00000000000000E+00	0	0.00000000000000E+00	0
7.30000365021235E-05	0	5.32900266465502E-05	0
0.00000000000000E+00	0	0.00000000000000E+00	0
0.00000000000000E+00	0	0.00000000000000E+00	0
8.76000004794912E-07	0	6.39480003500286E-07	0
9.33258454012774E-03	0	9.33258454012774E-03	0
0.00000000000000E+00	0	0.00000000000000E+00	0
0.00000000000000E+00	0	0.00000000000000E+00	0
8.76000525625610E-05	0	6.39480383706696E-05	0
7.28280000000000E-01	8.00000000000000E+01	8.00000000000000E+01	1.00000000000000E+00
100	1.00000000000000E-15	1.00000000000000E-25	1.00000000000000E-40	1.00000000000000E+00	5
1
2	1
1
N
3
0	7.28280000000000E-01	2.66666666666667E+01
2.66492572302939E+01	0	0.00000000000000E+00	0
0.00000000000000E+00	0	0.00000000000000E+00	0
7.30000007318074E-07	0	5.40200005415375E-07	0
9.33258454012774E-03	0	9.33258454012774E-03	0
2.76492572302939E+01	0	0.00000000000000E+00	0
0.00000000000000E+00	0	0.00000000000000E+00	0
7.30000365021235E-05	0	5.40200270115714E-05	0
0.00000000000000E+00	0	0.00000000000000E+00	0
0.00000000000000E+00	0	0.00000000000000E+00	0
7.30000007318074E-07	0	5.40200005415375E-07	0
9.33258454012774E-03	0	9.33258454012774E-03	0
0.00000000000000E+00	0	0.00000000000000E+00	0
0.00000000000000E+00	0	0.00000000000000E+00	0
7.30000365021235E-05	0	5.40200270115714E-05	0
0.00000000000000E+00	0	0.00000000000000E+00	0
0.00000000000000E+00	0	0.00000000000000E+00	0
7.30000007318074E-07	0	5.40200005415375E-07	0
9.33258454012774E-03	0	9.33258454012774E-03	0
0.00000000000000E+00	0	0.00000000000000E+00	0
0.00000000000000E+00	0	0.00000000000000E+00	0
7.30000365021235E-05	0	5.40200270115714E-05	0
7.28280000000000E-01	8.00000000000000E+01	8.00000000000000E+01	1.00000000000000E+00
100	1.00000000000000E-15	1.00000000000000E-25	1.00000000000000E-40	1.00000000000000E+00	5
1
2	1
1
N
3
0	7.28280000000000E-01	2.66666666666667E+01
2.66492572302939E+01	0	0.00000000000000E+00	0
0.00000000000000E+00	0	0.00000000000000E+00	0
7.30000007318074E-07	0	5.40200005415375E-07	0
9.33258454012774E-03	0	9.33258454012774E-03	0
2.76492572302939E+01	0	0.00000000000000E+00	0
0.00000000000000E+00	0	0.00000000000000E+00	0
7.30000365021235E-05	0	5.40200270115714E-05	0
0.00000000000000E+00	0	0.00000000000000E+00	0
0.00000000000000E+00	0	0.00000000000000E+00	0
7.30000007318074E-07	0	5.40200005415375E-07	0
9.33258454012774E-03	0	9.33258454012774E-03	0
0.00000000000000E+00	0	0.00000000000000E+00	0
0.00000000000000E+00	0	0.00000000000000E+00	0
7.30000365021235E-05	0	5.40200270115714E-05	0
0.00000000000000E+00	0	0.00000000000000E+00	0
0.00000000000000E+00	0	0.00000000000000E+00	0
8.76000004794912E-07	0	6.48240003548235E-07	0
9.33258454012774E-03	0	9.33258454012774E-03	0
0.00000000000000E+00	0	0.00000000000000E+00	0
0.00000000000000E+00	0	0.00000000000000E+00	0
8.76000525625610E-05	0	6.48240388962952E-05	0
7.28280000000000E-01	8.00000000000000E+01	8.00000000000000E+01	1.00000000000000E+00
100	1.00000000000000E-15	1.00000000000000E-25	1.00000000000000E-40	1.00000000000000E+00	5
1
2	1
1
N
3
0	7.28280000000000E-01	2.66666666666667E+01
2.66492572302939E+01	0	0.00000000000000E+00	0
0.00000000000000E+00	0	0.00000000000000E+00	0
7.30000007318074E-07	0	5.47500005488556E-07	0
9.33258454012774E-03	0	9.33258454012774E-03	0
2.76492572302939E+01	0	0.00000000000000E+00	0
0.00000000000000E+00	0	0.00000000000000E+00	0
7.30000365021235E-05	0	5.47500273765926E-05	0
0.00000000000000E+00	0	0.00000000000000E+00	0
0.00000000000000E+00	0	0.00000000000000E+00	0
7.30000007318074E-07	0	5.47500005488556E-07	0
9.33258454012774E-03	0	9.33258454012774E-03	0
0.00000000000000E+00	0	0.00000000000000E+00	0
0.00000000000000E+00	0	0.00000000000000E+00	0
7.30000365021235E-05	0	5.47500273765926E-05	0
0.00000000000000E+00	0	0.00000000000000E+00	0
0.00000000000000E+00	0	0.00000000000000E+00	0
7.30000007318074E-07	0	5.47500005488556E-07	0
9.33258454012774E-03	0	9.33258454012774E-03	0
0.00000000000000E+00	0	0.00000000000000E+00	0
0.00000000000000E+00	0	0.00000000000000E+00	0
7.30000365021235E-05	0	5.47500273765926E-05	0
7.28280000000000E-01	8.00000000000000E+01	8.00000000000000E+01	1.00000000000000E+00
100	1.00000000000000E-15	1.00000000000000E-25	1.00000000000000E-40	1.00000000000000E+00	5
1
2	1
1
N
3
0	7.28280000000000E-01	2.66666666666667E+01
2.66492572302939E+01	0	0.00000000000000E+00	0
0.00000000000000E+00	0	0.00000000000000E+00	0
7.30000007318074E-07	0	5.47500005488556E-07	0
9.33258454012774E-03	0	9.33258454012774E-03	0
2.76492572302939E+01	0	0.00000000000000E+00	0
0.00000000000000E+00	0	0.00000000000000E+00	0
7.30000365021235E-05	0	5.47500273765926E-05	0
0.00000000000000E+00	0	0.00000000000000E+00	0
0.00000000000000E+00	0	0.00000000000000E+00	0
7.30000007318074E-07	0	5.47500005488556E-07	0
9.33258454012774E-03	0	9.33258454012774E-03	0
0.00000000000000E+00	0	0.00000000000000E+00	0
0.00000000000000E+00	0	0.00000000000000E+00	0
7.30000365021235E-05	0	5.47500273765926E-05	0
0.00000000000000E+00	0	0.00000000000000E+00	0
0.00000000000000E+00	0	0.00000000000000E+00	0
8.76000004794912E-07	0	6.57000003596184E-07	0
9.33258454012774E-03	0	9.33258454012774E-03	0
0.00000000000000E+00	0	0.00000000000000E+00	0
0.00000000000000E+00	0	0.00000000000000E+00	0
8.76000525625610E-05	0	6.57000394219208E-05	0
7.28280000000000E-01	8.00000000000000E+01	8.00000000000000E+01	1.00000000000000E+00
100	1.00000000000000E-15	1.00000000000000E-25	1.00000000000000E-40	1.00000000000000E+00	5
1
2	1
1
N
3
0	7.28280000000000E-01	2.66666666666667E+01
2.66492572302939E+01	0	0.00000000000000E+00	0
0.00000000000000E+00	0	0.00000000000000E+00	0
7.30000007318074E-07	0	5.54800005561737E-07	0
9.33258454012774E-03	0	9.33258454012774E-03	0
2.76492572302939E+01	0	0.00000000000000E+00	0
0.00000000000000E+00	0	0.00000000000000E+00	0
7.30000365021235E-05	0	5.54800277416139E-05	0
0.00000000000000E+00	0	0.00000000000000E+00	0
0.00000000000000E+00	0	0.00000000000000E+00	0
7.30000007318074E-07	0	5.54800005561737E-07	0
9.33258454012774E-03	0	9.33258454012774E-03	0
0.00000000000000E+00	0	0.00000000000000E+00	0
0.00000000000000E+00	0	0.00000000000000E+00	0
7.30000365021235E-05	0	5.54800277416139E-05	0
0.00000000000000E+00	0	0.00000000000000E+00	0
0.00000000000000E+00	0	0.00000000000000E+00	0
7.30000007318074E-07	0	5.54800005561737E-07	0
9.33258454012774E-03	0	9.33258454012774E-03	0
0.00000000000000E+00	0	0.00000000000000E+00	0
0.00000000000000E+00	0	0.00000000000000E+00	0
7.30000365021235E-05	0	5.54800277416139E-05	0
7.28280000000000E-01	8.00000000000000E+01	8.00000000000000E+01	1.00000000000000E+00
100	1.00000000000000E-15	1.00000000000000E-25	1.00000000000000E-40	1.00000000000000E+00	5
1
2	1
1
N
3
0	7.28280000000000E-01	2.66666666666667E+01
2.66492572302939E+01	0	0.00000000000000E+00	0
0.00000000000000E+00	0	0.00000000000000E+00	0
7.30000007318074E-07	0	5.54800005561737E-07	0
9.33258454012774E-03	0	9.33258454012774E-03	0
2.76492572302939E+01	0	0.00000000000000E+00	0
0.00000000000000E+00	0	0.00000000000000E+00	0
7.30000365021235E-05	0	5.54800277416139E-05	0
0.00000000000000E+00	0	0.00000000000000E+00	0
0.00000000000000E+00	0	0.00000000000000E+00	0
7.30000007318074E-07	0	5.54800005561737E-07	0
9.33258454012774E-03	0	9.33258454012774E-03	0
0.00000000000000E+00	0	0.00000000000000E+00	0
0.00000000000000E+00	0	0.00000000000000E+00	0
7.30000365021235E-05	0	5.54800277416139E-05	0
0.00000000000000E+00	0	0.00000000000000E+00	0
0.00000000000000E+00	0	0.00000000000000E+00	0
8.76000004794912E-07	0	6.65760003644134E-07	0
9.33258454012774E-03	0	9.33258454012774E-03	0
0.00000000000000E+00	0	0.00000000000000E+00	0
0.00000000000000E+00	0	0.00000000000000E+00	0
8.76000525625610E-05	0	6.65760399475464E-05	0
7.28280000000000E-01	8.00000000000000E+01	8.00000000000000E+01	1.00000000000000E+00
100	1.00000000000000E-15	1.00000000000000E-25	1.00000000000000E-40	1.00000000000000E+00	5
1
2	1
1
N
3
0	7.28280000000000E-01	2.66666666666667E+01
2.66492572302939E+01	0	0.00000000000000E+00	0
0.00000000000000E+00	0	0.00000000000000E+00	0
7.30000007318074E-07	0	5.62100005634917E-07	0
9.33258454012774E-03	0	9.33258454012774E-03	0
2.76492572302939E+01	0	0.00000000000000E+00	0
0.00000000000000E+00	0	0.00000000000000E+00	0
7.30000365021235E-05	0	5.62100281066351E-05	0
0.00000000000000E+00	0	0.00000000000000E+00	0
0.00000000000000E+00	0	0.00000000000000E+00	0
7.30000007318074E-07	0	5.62100005634917E-07	0
9.33258454012774E-03	0	9.33258454012774E-03	0
0.00000000000000E+00	0	0.00000000000000E+00	0
0.00000000000000E+00	0	0.00000000000000E+00	0
7.30000365021235E-05	0	5.62100281066351E-05	0
0.00000000000000E+00	0	0.00000000000000E+00	0
0.00000000000000E+00	0	0.00000000000000E+00	0
7.30000007318074E-07	0	5.62100005634917E-07	0
9.33258454012774E-03	0	9.33258454012774E-03	0
0.00000000000000E+00	0	0.00000000000000E+00	0
0.00000000000000E+00	0	0.00000000000000E+00	0
7.30000365021235E-05	0	5.62100281066351E-05	0
7.28280000000000E-01	8.00000000000000E+01	8.00000000000000E+01	1.00000000000000E+00
100	1.00000000000000E-15	1.00000000000000E-25	1.00000000000000E-40	1.00000000000000E+00	5
1
2	1
1
N
3
0	7.28280000000000E-01	2.66666666666667E+01
2.66492572302939E+01	0	0.00000000000000E+00	0
0.00000000000000E+00	0	0.00000000000000E+00	0
7.30000007318074E-07	0	5.62100005634917E-07	0
9.33258454012774E-03	0	9.33258454012774E-03	0
2.76492572302939E+01	0	0.00000000000000E+00	0
0.00000000000000E+00	0	0.00000000000000E+00	0
7.30000365021235E-05	0	5.62100281066351E-05	0
0.00000000000000E+00	0	0.00000000000000E+00	0
0.00000000000000E+00	0	0.00000000000000E+00	0
7.30000007318074E-07	0	5.62100005634917E-07	0
9.33258454012774E-03	0	9.33258454012774E-03	0
0.00000000000000E+00	0	0.00000000000000E+00	0
0.00000000000000E+00	0	0.00000000000000E+00	0
7.30000365021235E-05	0	5.62100281066351E-05	0
0.00000000000000E+00	0	0.00000000000000E+00	0
0.00000000000000E+00	0	0.00000000000000E+00	0
8.76000004794912E-07	0	6.74520003692083E-07	0
9.33258454012774E-03	0	9.33258454012774E-03	0
0.00000000000000E+00	0	0.00000000000000E+00	0
0.00000000000000E+00	0	0.00000000000000E+00	0
8.76000525625610E-05	0	6.74520404731720E-05	0
7.28280000000000E-01	8.00000000000000E+01	8.00000000000000E+01	1.00000000000000E+00
100	1.00000000000000E-15	1.00000000000000E-25	1.00000000000000E-40	1.00000000000000E+00	5
1
2	1
1
N
3
0	7.28280000000000E-01	2.66666666666667E+01
2.66492572302939E+01	0	0.00000000000000E+00	0
0.00000000000000E+00	0	0.00000000000000E+00	0
7.30000007318074E-07	0	5.69400005708098E-07	0
9.33258454012774E-03	0	9.33258454012774E-03	0
2.76492572302939E+01	0	0.00000000000000E+00	0
0.00000000000000E+00	0	0.00000000000000E+00	0
7.30000365021235E-05	0	5.69400284716563E-05	0
0.00000000000000E+00	0	0.00000000000000E+00	0
0.00000000000000E+00	0	0.00000000000000E+00	0
7.30000007318074E-07	0	5.69400005708098E-07	0
9.33258454012774E-03	0	9.33258454012774E-03	0
0.00000000000000E+00	0	0.00000000000000E+00	0
0.00000000000000E+00	0	0.00000000000000E+00	0
7.30000365021235E-05	0	5.69400284716563E-05	0
0.00000000000000E+00	0	0.00000000000000E+00	0
0.00000000000000E+00	0	0.00000000000000E+00	0
7.30000007318074E-07	0	5.69400005708098E-07	0
9.33258454012774E-03	0	9.33258454012774E-03	0
0.00000000000000E+00	0	0.00000000000000E+00	0
0.00000000000000E+00	0	0.00000000000000E+00	0
7.30000365021235E-05	0	5.69400284716563E-05	0
7.28280000000000E-01	8.00000000000000E+01	8.00000000000000E+01	1.00000000000000E+00
100	1.00000000000000E-15	1.00000000000000E-25	1.00000000000000E-40	1.00000000000000E+00	5
1
2	1
1
N
3
0	7.28280000000000E-01	2.66666666666667E+01
2.66492572302939E+01	0	0.00000000000000E+00	0
0.00000000000000E+00	0	0.00000000000000E+00	0
7.30000007318074E-07	0	5.69400005708098E-07	0
9.33258454012774E-03	0	9.33258454012774E-03	0
2.76492572302939E+01	0	0.00000000000000E+00	0
0.00000000000000E+00	0	0.00000000000000E+00	0
7.30000365021235E-05	0	5.69400284716563E-05	0
0.00000000000000E+00	0	0.00000000000000E+00	0
0.00000000000000E+00	0	0.00000000000000E+00	0
7.30000007318074E-07	0	5.69400005708098E-07	0
9.33258454012774E-03	0	9.33258454012774E-03	0
0.00000000000000E+00	0	0.00000000000000E+00	0
0.00000000000000E+00	0	0.00000000000000E+00	0
7.30000365021235E-05	0	5.69400284716563E-05	0
0.00000000000000E+00	0	0.00000000000000E+00	0
0.00000000000000E+00	0	0.00000000000000E+00	0
8.76000004794912E-07	0	6.83280003740032E-07	0
9.33258454012774E-03	0	9.33258454012774E-03	0
0.00000000000000E+00	0	0.00000000000000E+00	0
0.00000000000000E+00	0	0.00000000000000E+00	0
8.76000525625610E-05	0	6.83280409987976E-05	0
7.28280000000000E-01	8.00000000000000E+01	8.00000000000000E+01	1.00000000000000E+00
100	1.00000000000000E-15	1.00000000000000E-25	1.00000000000000E-40	1.00000000000000E+00	5
1
2	1
1
N
3
0	7.28280000000000E-01	2.66666666666667E+01
2.66492572302939E+01	0	0.00000000000000E+00	0
0.00000000000000E+00	0	0.00000000000000E+00	0
7.30000007318074E-07	0	5.76700005781279E-07	0
9.33258454012774E-03	0	9.33258454012774E-03	0
2.76492572302939E+01	0	0.00000000000000E+00	0
0.00000000000000E+00	0	0.00000000000000E+00	0
7.30000365021235E-05	0	5.76700288366776E-05	0
0.00000000000000E+00	0	0.00000000000000E+00	0
0.00000000000000E+00	0	0.00000000000000E+00	0
7.30000007318074E-07	0	5.76700005781279E-07	0
9.33258454012774E-03	0	9.33258454012774E-03	0
0.00000000000000E+00	0	0.00000000000000E+00	0
0.00000000000000E+00	0	0.00000000000000E+00	0
7.30000365021235E-05	0	5.76700288366776E-05	0
0.00000000000000E+00	0	0.00000000000000E+00	0
0.00000000000000E+00	0	0.00000000000000E+00	0
7.30000007318074E-07	0	5.76700005781279E-07	0
9.33258454012774E-03	0	9.33258454012774E-03	0
0.00000000000000E+00	0	0.00000000000000E+00	0
0.00000000000000E+00	0	0.00000000000000E+00	0
7.30000365021235E-05	0	5.76700288366776E-05	0
7.28280000000000E-01	8.00000000000000E+01	8.00000000000000E+01	1.00000000000000E+00
100	1.00000000000000E-15	1.00000000000000E-25	1.00000000000000E-40	1.00000000000000E+00	5
1
2	1
1
N
3
0	7.28280000000000E-01	2.66666666666667E+01
2.66492572302939E+01	0	0.00000000000000E+00	0
0.00000000000000E+00	0	0.00000000000000E+00	0
7.30000007318074E-07	0	5.76700005781279E-07	0
9.33258454012774E-03	0	9.33258454012774E-03	0
2.76492572302939E+01	0	0.00000000000000E+00	0
0.00000000000000E+00	0	0.00000000000000E+00	0
7.30000365021235E-05	0	5.76700288366776E-05	0
0.00000000000000E+00	0	0.00000000000000E+00	0
0.00000000000000E+00	0	0.00000000000000E+00	0
7.30000007318074E-07	0	5.76700005781279E-07	0
9.33258454012774E-03	0	9.33258454012774E-03	0
0.00000000000000E+00	0	0.00000000000000E+00	0
0.00000000000000E+00	0	0.00000000000000E+00	0
7.30000365021235E-05	0	5.76700288366776E-05	0
0.00000000000000E+00	0	0.00000000000000E+00	0
0.00000000000000E+00	0	0.00000000000000E+00	0
8.76000004794912E-07	0	6.92040003787981E-07	0
9.33258454012774E-03	0	9.33258454012774E-03	0
0.00000000000000E+00	0	0.00000000000000E+00	0
0.00000000000000E+00	0	0.00000000000000E+00	0
8.76000525625610E-05	0	6.92040415244232E-05	0
7.28280000000000E-01	8.00000000000000E+01	8.00000000000000E+01	1.00000000000000E+00
100	1.00000000000000E-15	1.00000000000000E-25	1.00000000000000E-40	1.00000000000000E+00	5
1
2	1
1
N
3
0	7.28280000000000E-01	2.66666666666667E+01
2.66492572302939E+01	0	0.00000000000000E+00	0
0.00000000000000E+00	0	0.00000000000000E+00	0
7.30000007318074E-07	0	5.84000005854460E-07	0
9.33258454012774E-03	0	9.33258454012774E-03	0
2.76492572302939E+01	0	0.00000000000000E+00	0
0.00000000000000E+00	0	0.00000000000000E+00	0
7.30000365021235E-05	0	5.84000292016988E-05	0
0.00000000000000E+00	0	0.00000000000000E+00	0
0.00000000000000E+00	0	0.00000000000000E+00	0
7.30000007318074E-07	0	5.84000005854460E-07	0
9.33258454012774E-03	0	9.33258454012774E-03	0
0.00000000000000E+00	0	0.00000000000000E+00	0
0.00000000000000E+00	0	0.00000000000000E+00	0
7.30000365021235E-05	0	5.84000292016988E-05	0
0.00000000000000E+00	0	0.00000000000000E+00	0
0.00000000000000E+00	0	0.00000000000000E+00	0
7.30000007318074E-07	0	5.84000005854460E-07	0
9.33258454012774E-03	0	9.33258454012774E-03	0
0.00000000000000E+00	0	0.00000000000000E+00	0
0.00000000000000E+00	0	0.00000000000000E+00	0
7.30000365021235E-05	0	5.84000292016988E-05	0
7.28280000000000E-01	8.00000000000000E+01	8.00000000000000E+01	1.00000000000000E+00
100	1.00000000000000E-15	1.00000000000000E-25	1.00000000000000E-40	1.00000000000000E+00	5
1
2	1
1
N
3
0	7.28280000000000E-01	2.66666666666667E+01
2.66492572302939E+01	0	0.00000000000000E+00	0
0.00000000000000E+00	0	0.00000000000000E+00	0
7.30000007318074E-07	0	5.84000005854460E-07	0
9.33258454012774E-03	0	9.33258454012774E-03	0
2.76492572302939E+01	0	0.00000000000000E+00	0
0.00000000000000E+00	0	0.00000000000000E+00	0
7.30000365021235E-05	0	5.84000292016988E-05	0
0.00000000000000E+00	0	0.00000000000000E+00	0
0.00000000000000E+00	0	0.00000000000000E+00	0
7.30000007318074E-07	0	5.84000005854460E-07	0
9.33258454012774E-03	0	9.33258454012774E-03	0
0.00000000000000E+00	0	0.00000000000000E+00	0
0.00000000000000E+00	0	0.00000000000000E+00	0
7.30000365021235E-05	0	5.84000292016988E-05	0
0.00000000000000E+00	0	0.00000000000000E+00	0
0.00000000000000E+00	0	0.00000000000000E+00	0
8.76000004794912E-07	0	7.00800003835930E-07	0
9.33258454012774E-03	0	9.33258454012774E-03	0
0.00000000000000E+00	0	0.00000000000000E+00	0
0.00000000000000E+00	0	0.00000000000000E+00	0
8.76000525625610E-05	0	7.00800420500489E-05	0
7.28280000000000E-01	8.00000000000000E+01	8.00000000000000E+01	1.00000000000000E+00
100	1.00000000000000E-15	1.00000000000000E-25	1.00000000000000E-40	1.00000000000000E+00	5
1
2	1
1
N
3
0	7.28280000000000E-01	2.66666666666667E+01
2.66492572302939E+01	0	0.00000000000000E+00	0
0.00000000000000E+00	0	0.00000000000000E+00	0
7.30000007318074E-07	0	5.91300005927640E-07	0
9.33258454012774E-03	0	9.33258454012774E-03	0
2.76492572302939E+01	0	0.00000000000000E+00	0
0.00000000000000E+00	0	0.00000000000000E+00	0
7.30000365021235E-05	0	5.91300295667200E-05	0
0.00000000000000E+00	0	0.00000000000000E+00	0
0.00000000000000E+00	0	0.00000000000000E+00	0
7.30000007318074E-07	0	5.91300005927640E-07	0
9.33258454012774E-03	0	9.33258454012774E-03	0
0.00000000000000E+00	0	0.00000000000000E+00	0
0.00000000000000E+00	0	0.00000000000000E+00	0
7.30000365021235E-05	0	5.91300295667200E-05	0
0.00000000000000E+00	0	0.00000000000000E+00	0
0.00000000000000E+00	0	0.00000000000000E+00	0
7.30000007318074E-07	0	5.91300005927640E-07	0
9.33258454012774E-03	0	9.33258454012774E-03	0
0.00000000000000E+00	0	0.00000000000000E+00	0
0.00000000000000E+00	0	0.00000000000000E+00	0
7.30000365021235E-05	0	5.91300295667200E-05	0
7.28280000000000E-01	8.00000000000000E+01	8.00000000000000E+01	1.00000000000000E+00
100	1.00000000000000E-15	1.00000000000000E-25	1.00000000000000E-40	1.00000000000000E+00	5
1
2	1
1
N
3
0	7.28280000000000E-01	2.66666666666667E+01
2.66492572302939E+01	0	0.00000000000000E+00	0
0.00000000000000E+00	0	0.00000000000000E+00	0
7.30000007318074E-07	0	5.91300005927640E-07	0
9.33258454012774E-03	0	9.33258454012774E-03	0
2.76492572302939E+01	0	0.00000000000000E+00	0
0.00000000000000E+00	0	0.00000000000000E+00	0
7.30000365021235E-05	0	5.91300295667200E-05	0
0.00000000000000E+00	0	0.00000000000000E+00	0
0.00000000000000E+00	0	0.00000000000000E+00	0
7.30000007318074E-07	0	5.91300005927640E-07	0
9.33258454012774E-03	0	9.33258454012774E-03	0
0.00000000000000E+00	0	0.00000000000000E+00	0
0.00000000000000E+00	0	0.00000000000000E+00	0
7.30000365021235E-05	0	5.91300295667200E-05	0
0.00000000000000E+00	0	0.00000000000000E+00	0
0.00000000000000E+00	0	0.00000000000000E+00	0
8.76000004794912E-07	0	7.09560003883879E-07	0
9.33258454012774E-03	0	9.33258454012774E-03	0
0.00000000000000E+00	0	0.00000000000000E+00	0
0.00000000000000E+00	0	0.00000000000000E+00	0
8.76000525625610E-05	0	7.09560425756745E-05	0
7.28280000000000E-01	8.00000000000000E+01	8.00000000000000E+01	1.00000000000000E+00
100	1.00000000000000E-15	1.00000000000000E-25	1.00000000000000E-40	1.00000000000000E+00	5
1
2	1
1
N
3
0	7.28280000000000E-01	2.66666666666667E+01
2.66492572302939E+01	0	0.00000000000000E+00	0
0.00000000000000E+00	0	0.00000000000000E+00	0
7.30000007318074E-07	0	5.98600006000821E-07	0
9.33258454012774E-03	0	9.33258454012774E-03	0
2.76492572302939E+01	0	0.00000000000000E+00	0
0.00000000000000E+00	0	0.00000000000000E+00	0
7.30000365021235E-05	0	5.98600299317413E-05	0
0.00000000000000E+00	0	0.00000000000000E+00	0
0.00000000000000E+00	0	0.00000000000000E+00	0
7.30000007318074E-07	0	5.98600006000821E-07	0
9.33258454012774E-03	0	9.33258454012774E-03	0
0.00000000000000E+00	0	0.00000000000000E+00	0
0.00000000000000E+00	0	0.00000000000000E+00	0
7.30000365021235E-05	0	5.98600299317413E-05	0
0.00000000000000E+00	0	0.00000000000000E+00	0
0.00000000000000E+00	0	0.00000000000000E+00	0
7.30000007318074E-07	0	5.98600006000821E-07	0
9.33258454012774E-03	0	9.33258454012774E-03	0
0.00000000000000E+00	0	0.00000000000000E+00	0
0.00000000000000E+00	0	0.00000000000000E+00	0
7.30000365021235E-05	0	5.98600299317413E-05	0
7.28280000000000E-01	8.00000000000000E+01	8.00000000000000E+01	1.00000000000000E+00
100	1.00000000000000E-15	1.00000000000000E-25	1.00000000000000E-40	1.00000000000000E+00	5
1
2	1
1
N
3
0	7.28280000000000E-01	2.66666666666667E+01
2.66492572302939E+01	0	0.00000000000000E+00	0
0.00000000000000E+00	0	0.00000000000000E+00	0
7.30000007318074E-07	0	5.98600006000821E-07	0
9.33258454012774E-03	0	9.33258454012774E-03	0
2.76492572302939E+01	0	0.00000000000000E+00	0
0.00000000000000E+00	0	0.00000000000000E+00	0
7.30000365021235E-05	0	5.98600299317413E-05	0
0.00000000000000E+00	0	0.00000000000000E+00	0
0.00000000000000E+00	0	0.00000000000000E+00	0
7.30000007318074E-07	0	5.98600006000821E-07	0
9.33258454012774E-03	0	9.33258454012774E-03	0
0.00000000000000E+00	0	0.00000000000000E+00	0
0.00000000000000E+00	0	0.00000000000000E+00	0
7.30000365021235E-05	0	5.98600299317413E-05	0
0.00000000000000E+00	0	0.00000000000000E+00	0
0.00000000000000E+00	0	0.00000000000000E+00	0
8.76000004794912E-07	0	7.18320003931828E-07	0
9.33258454012774E-03	0	9.33258454012774E-03	0
0.00000000000000E+00	0	0.00000000000000E+00	0
0.00000000000000E+00	0	0.00000000000000E+00	0
8.76000525625610E-05	0	7.18320431013001E-05	0
7.28280000000000E-01	8.00000000000000E+01	8.00000000000000E+01	1.00000000000000E+00
100	1.00000000000000E-15	1.00000000000000E-25	1.00000000000000E-40	1.00000000000000E+00	5
1
2	1
1
N
3
0	7.28280000000000E-01	2.66666666666667E+01
2.66492572302939E+01	0	0.00000000000000E+00	0
0.00000000000000E+00	0	0.00000000000000E+00	0
7.30000007318074E-07	0	6.05900006074002E-07	0
9.33258454012774E-03	0	9.33258454012774E-03	0
2.76492572302939E+01	0	0.00000000000000E+00	0
0.00000000000000E+00	0	0.00000000000000E+00	0
7.30000365021235E-05	0	6.05900302967625E-05	0
0.00000000000000E+00	0	0.00000000000000E+00	0
0.00000000000000E+00	0	0.00000000000000E+00	0
7.30000007318074E-07	0	6.05900006074002E-07	0
9.33258454012774E-03	0	9.33258454012774E-03	0
0.00000000000000E+00	0	0.00000000000000E+00	0
0.00000000000000E+00	0	0.00000000000000E+00	0
7.30000365021235E-05	0	6.05900302967625E-05	0
0.00000000000000E+00	0	0.00000000000000E+00	0
0.00000000000000E+00	0	0.00000000000000E+00	0
7.30000007318074E-07	0	6.05900006074002E-07	0
9.33258454012774E-03	0	9.33258454012774E-03	0
0.00000000000000E+00	0	0.00000000000000E+00	0
0.00000000000000E+00	0	0.00000000000000E+00	0
7.30000365021235E-05	0	6.05900302967625E-05	0
7.28280000000000E-01	8.00000000000000E+01	8.00000000000000E+01	1.00000000000000E+00
100	1.00000000000000E-15	1.00000000000000E-25	1.00000000000000E-40	1.00000000000000E+00	5
1
2	1
1
N
3
0	7.28280000000000E-01	2.66666666666667E+01
2.66492572302939E+01	0	0.00000000000000E+00	0
0.00000000000000E+00	0	0.00000000000000E+00	0
7.30000007318074E-07	0	6.05900006074002E-07	0
9.33258454012774E-03	0	9.33258454012774E-03	0
2.76492572302939E+01	0	0.00000000000000E+00	0
0.00000000000000E+00	0	0.00000000000000E+00	0
7.30000365021235E-05	0	6.05900302967625E-05	0
0.00000000000000E+00	0	0.00000000000000E+00	0
0.00000000000000E+00	0	0.00000000000000E+00	0
7.30000007318074E-07	0	6.05900006074002E-07	0
9.33258454012774E-03	0	9.33258454012774E-03	0
0.00000000000000E+00	0	0.00000000000000E+00	0
0.00000000000000E+00	0	0.00000000000000E+00	0
7.30000365021235E-05	0	6.05900302967625E-05	0
0.00000000000000E+00	0	0.00000000000000E+00	0
0.00000000000000E+00	0	0.00000000000000E+00	0
8.76000004794912E-07	0	7.27080003979777E-07	0
9.33258454012774E-03	0	9.33258454012774E-03	0
0.00000000000000E+00	0	0.00000000000000E+00	0
0.00000000000000E+00	0	0.00000000000000E+00	0
8.76000525625610E-05	0	7.27080436269257E-05	0
7.28280000000000E-01	8.00000000000000E+01	8.00000000000000E+01	1.00000000000000E+00
100	1.00000000000000E-15	1.00000000000000E-25	1.00000000000000E-40	1.00000000000000E+00	5
1
2	1
1
N
3
0	7.28280000000000E-01	2.66666666666667E+01
2.66492572302939E+01	0	0.00000000000000E+00	0
0.00000000000000E+00	0	0.00000000000000E+00	0
7.30000007318074E-07	0	6.13200006147183E-07	0
9.33258454012774E-03	0	9.33258454012774E-03	0
2.76492572302939E+01	0	0.00000000000000E+00	0
0.00000000000000E+00	0	0.00000000000000E+00	0
7.30000365021235E-05	0	6.13200306617838E-05	0
0.00000000000000E+00	0	0.00000000000000E+00	0
0.00000000000000E+00	0	0.00000000000000E+00	0
7.30000007318074E-07	0	6.13200006147183E-07	0
9.33258454012774E-03	0	9.33258454012774E-03	0
0.00000000000000E+00	0	0.00000000000000E+00	0
0.00000000000000E+00	0	0.00000000000000E+00	0
7.30000365021235E-05	0	6.13200306617838E-05	0
0.00000000000000E+00	0	0.00000000000000E+00	0
0.00000000000000E+00	0	0.00000000000000E+00	0
7.30000007318074E-07	0	6.13200006147183E-07	0
9.33258454012774E-03	0	9.33258454012774E-03	0
0.00000000000000E+00	0	0.00000000000000E+00	0
0.00000000000000E+00	0	0.00000000000000E+00	0
7.30000365021235E-05	0	6.13200306617838E-05	0
[truncated: 3,801 more rows]
