# Supplementary material for: Mathematical models of tissue stem and transit target cell divisions and the risk of radiation- or smoking-associated cancer
Source: PLoS Comput Biol. 2017 Feb 14;13(2):e1005391. doi: 10.1371/journal.pcbi.1005391 (PMC5347390; doi:10.1371/journal.pcbi.1005391)
Supplement: S1 Supporting Information — (ZIP) [file pcbi.1005391.s002.zip › fitmvkmultgatestochhaz_2_stage_destabilization_colorectal_stem_transit_ratio_100_stem_mut_1E-10_tran_mut_1E-8_G_1.1_D_0.71.inp]

200
1
2	1
1
N
3
0	7.28280000000000E-01	2.66666666666667E+01
2.66492572302939E+01	0	1.10000000000000E+00	0
0.00000000000000E+00	0	7.10000000000000E-01	0
7.30000060436971E-09	0	3.65000030218485E-09	0
9.33258454012774E-03	0	9.33258454012774E-03	0
2.76492572302939E+01	0	1.10000000000000E+00	0
0.00000000000000E+00	0	7.10000000000000E-01	0
7.30000007318074E-07	0	3.65000003659037E-07	0
0.00000000000000E+00	0	1.10000000000000E+00	0
0.00000000000000E+00	0	7.10000000000000E-01	0
7.30000060436971E-09	0	3.65000030218485E-09	0
9.33258454012774E-03	0	9.33258454012774E-03	0
0.00000000000000E+00	0	1.10000000000000E+00	0
0.00000000000000E+00	0	7.10000000000000E-01	0
7.30000007318074E-07	0	3.65000003659037E-07	0
0.00000000000000E+00	0	1.10000000000000E+00	0
0.00000000000000E+00	0	7.10000000000000E-01	0
7.30000060436971E-09	0	3.65000030218485E-09	0
9.33258454012774E-03	0	9.33258454012774E-03	0
0.00000000000000E+00	0	1.10000000000000E+00	0
0.00000000000000E+00	0	7.10000000000000E-01	0
7.30000007318074E-07	0	3.65000003659037E-07	0
7.28280000000000E-01	8.00000000000000E+01	8.00000000000000E+01	1.00000000000000E+00
100	1.00000000000000E-15	1.00000000000000E-25	1.00000000000000E-40	1.00000000000000E+00	5
1
2	1
1
N
3
0	7.28280000000000E-01	2.66666666666667E+01
2.66492572302939E+01	0	1.10000000000000E+00	0
0.00000000000000E+00	0	7.10000000000000E-01	0
7.30000060436971E-09	0	3.65000030218485E-09	0
9.33258454012774E-03	0	9.33258454012774E-03	0
2.76492572302939E+01	0	1.10000000000000E+00	0
0.00000000000000E+00	0	7.10000000000000E-01	0
7.30000007318074E-07	0	3.65000003659037E-07	0
0.00000000000000E+00	0	1.10000000000000E+00	0
0.00000000000000E+00	0	7.10000000000000E-01	0
7.30000060436971E-09	0	3.65000030218485E-09	0
9.33258454012774E-03	0	9.33258454012774E-03	0
0.00000000000000E+00	0	1.10000000000000E+00	0
0.00000000000000E+00	0	7.10000000000000E-01	0
7.30000007318074E-07	0	3.65000003659037E-07	0
0.00000000000000E+00	0	1.10000000000000E+00	0
0.00000000000000E+00	0	7.10000000000000E-01	0
8.76000072533125E-09	0	4.38000036266563E-09	0
9.33258454012774E-03	0	9.33258454012774E-03	0
0.00000000000000E+00	0	1.10000000000000E+00	0
0.00000000000000E+00	0	7.10000000000000E-01	0
8.76000004794912E-07	0	4.38000002397456E-07	0
7.28280000000000E-01	8.00000000000000E+01	8.00000000000000E+01	1.00000000000000E+00
100	1.00000000000000E-15	1.00000000000000E-25	1.00000000000000E-40	1.00000000000000E+00	5
1
2	1
1
N
3
0	7.28280000000000E-01	2.66666666666667E+01
2.66492572302939E+01	0	1.10000000000000E+00	0
0.00000000000000E+00	0	7.10000000000000E-01	0
7.30000060436971E-09	0	3.72300030822855E-09	0
9.33258454012774E-03	0	9.33258454012774E-03	0
2.76492572302939E+01	0	1.10000000000000E+00	0
0.00000000000000E+00	0	7.10000000000000E-01	0
7.30000007318074E-07	0	3.72300003732218E-07	0
0.00000000000000E+00	0	1.10000000000000E+00	0
0.00000000000000E+00	0	7.10000000000000E-01	0
7.30000060436971E-09	0	3.72300030822855E-09	0
9.33258454012774E-03	0	9.33258454012774E-03	0
0.00000000000000E+00	0	1.10000000000000E+00	0
0.00000000000000E+00	0	7.10000000000000E-01	0
7.30000007318074E-07	0	3.72300003732218E-07	0
0.00000000000000E+00	0	1.10000000000000E+00	0
0.00000000000000E+00	0	7.10000000000000E-01	0
7.30000060436971E-09	0	3.72300030822855E-09	0
9.33258454012774E-03	0	9.33258454012774E-03	0
0.00000000000000E+00	0	1.10000000000000E+00	0
0.00000000000000E+00	0	7.10000000000000E-01	0
7.30000007318074E-07	0	3.72300003732218E-07	0
7.28280000000000E-01	8.00000000000000E+01	8.00000000000000E+01	1.00000000000000E+00
100	1.00000000000000E-15	1.00000000000000E-25	1.00000000000000E-40	1.00000000000000E+00	5
1
2	1
1
N
3
0	7.28280000000000E-01	2.66666666666667E+01
2.66492572302939E+01	0	1.10000000000000E+00	0
0.00000000000000E+00	0	7.10000000000000E-01	0
7.30000060436971E-09	0	3.72300030822855E-09	0
9.33258454012774E-03	0	9.33258454012774E-03	0
2.76492572302939E+01	0	1.10000000000000E+00	0
0.00000000000000E+00	0	7.10000000000000E-01	0
7.30000007318074E-07	0	3.72300003732218E-07	0
0.00000000000000E+00	0	1.10000000000000E+00	0
0.00000000000000E+00	0	7.10000000000000E-01	0
7.30000060436971E-09	0	3.72300030822855E-09	0
9.33258454012774E-03	0	9.33258454012774E-03	0
0.00000000000000E+00	0	1.10000000000000E+00	0
0.00000000000000E+00	0	7.10000000000000E-01	0
7.30000007318074E-07	0	3.72300003732218E-07	0
0.00000000000000E+00	0	1.10000000000000E+00	0
0.00000000000000E+00	0	7.10000000000000E-01	0
8.76000072533125E-09	0	4.46760036991894E-09	0
9.33258454012774E-03	0	9.33258454012774E-03	0
0.00000000000000E+00	0	1.10000000000000E+00	0
0.00000000000000E+00	0	7.10000000000000E-01	0
8.76000004794912E-07	0	4.46760002445405E-07	0
7.28280000000000E-01	8.00000000000000E+01	8.00000000000000E+01	1.00000000000000E+00
100	1.00000000000000E-15	1.00000000000000E-25	1.00000000000000E-40	1.00000000000000E+00	5
1
2	1
1
N
3
0	7.28280000000000E-01	2.66666666666667E+01
2.66492572302939E+01	0	1.10000000000000E+00	0
0.00000000000000E+00	0	7.10000000000000E-01	0
7.30000060436971E-09	0	3.79600031427225E-09	0
9.33258454012774E-03	0	9.33258454012774E-03	0
2.76492572302939E+01	0	1.10000000000000E+00	0
0.00000000000000E+00	0	7.10000000000000E-01	0
7.30000007318074E-07	0	3.79600003805399E-07	0
0.00000000000000E+00	0	1.10000000000000E+00	0
0.00000000000000E+00	0	7.10000000000000E-01	0
7.30000060436971E-09	0	3.79600031427225E-09	0
9.33258454012774E-03	0	9.33258454012774E-03	0
0.00000000000000E+00	0	1.10000000000000E+00	0
0.00000000000000E+00	0	7.10000000000000E-01	0
7.30000007318074E-07	0	3.79600003805399E-07	0
0.00000000000000E+00	0	1.10000000000000E+00	0
0.00000000000000E+00	0	7.10000000000000E-01	0
7.30000060436971E-09	0	3.79600031427225E-09	0
9.33258454012774E-03	0	9.33258454012774E-03	0
0.00000000000000E+00	0	1.10000000000000E+00	0
0.00000000000000E+00	0	7.10000000000000E-01	0
7.30000007318074E-07	0	3.79600003805399E-07	0
7.28280000000000E-01	8.00000000000000E+01	8.00000000000000E+01	1.00000000000000E+00
100	1.00000000000000E-15	1.00000000000000E-25	1.00000000000000E-40	1.00000000000000E+00	5
1
2	1
1
N
3
0	7.28280000000000E-01	2.66666666666667E+01
2.66492572302939E+01	0	1.10000000000000E+00	0
0.00000000000000E+00	0	7.10000000000000E-01	0
7.30000060436971E-09	0	3.79600031427225E-09	0
9.33258454012774E-03	0	9.33258454012774E-03	0
2.76492572302939E+01	0	1.10000000000000E+00	0
0.00000000000000E+00	0	7.10000000000000E-01	0
7.30000007318074E-07	0	3.79600003805399E-07	0
0.00000000000000E+00	0	1.10000000000000E+00	0
0.00000000000000E+00	0	7.10000000000000E-01	0
7.30000060436971E-09	0	3.79600031427225E-09	0
9.33258454012774E-03	0	9.33258454012774E-03	0
0.00000000000000E+00	0	1.10000000000000E+00	0
0.00000000000000E+00	0	7.10000000000000E-01	0
7.30000007318074E-07	0	3.79600003805399E-07	0
0.00000000000000E+00	0	1.10000000000000E+00	0
0.00000000000000E+00	0	7.10000000000000E-01	0
8.76000072533125E-09	0	4.55520037717225E-09	0
9.33258454012774E-03	0	9.33258454012774E-03	0
0.00000000000000E+00	0	1.10000000000000E+00	0
0.00000000000000E+00	0	7.10000000000000E-01	0
8.76000004794912E-07	0	4.55520002493354E-07	0
7.28280000000000E-01	8.00000000000000E+01	8.00000000000000E+01	1.00000000000000E+00
100	1.00000000000000E-15	1.00000000000000E-25	1.00000000000000E-40	1.00000000000000E+00	5
1
2	1
1
N
3
0	7.28280000000000E-01	2.66666666666667E+01
2.66492572302939E+01	0	1.10000000000000E+00	0
0.00000000000000E+00	0	7.10000000000000E-01	0
7.30000060436971E-09	0	3.86900032031595E-09	0
9.33258454012774E-03	0	9.33258454012774E-03	0
2.76492572302939E+01	0	1.10000000000000E+00	0
0.00000000000000E+00	0	7.10000000000000E-01	0
7.30000007318074E-07	0	3.86900003878579E-07	0
0.00000000000000E+00	0	1.10000000000000E+00	0
0.00000000000000E+00	0	7.10000000000000E-01	0
7.30000060436971E-09	0	3.86900032031595E-09	0
9.33258454012774E-03	0	9.33258454012774E-03	0
0.00000000000000E+00	0	1.10000000000000E+00	0
0.00000000000000E+00	0	7.10000000000000E-01	0
7.30000007318074E-07	0	3.86900003878579E-07	0
0.00000000000000E+00	0	1.10000000000000E+00	0
0.00000000000000E+00	0	7.10000000000000E-01	0
7.30000060436971E-09	0	3.86900032031595E-09	0
9.33258454012774E-03	0	9.33258454012774E-03	0
0.00000000000000E+00	0	1.10000000000000E+00	0
0.00000000000000E+00	0	7.10000000000000E-01	0
7.30000007318074E-07	0	3.86900003878579E-07	0
7.28280000000000E-01	8.00000000000000E+01	8.00000000000000E+01	1.00000000000000E+00
100	1.00000000000000E-15	1.00000000000000E-25	1.00000000000000E-40	1.00000000000000E+00	5
1
2	1
1
N
3
0	7.28280000000000E-01	2.66666666666667E+01
2.66492572302939E+01	0	1.10000000000000E+00	0
0.00000000000000E+00	0	7.10000000000000E-01	0
7.30000060436971E-09	0	3.86900032031595E-09	0
9.33258454012774E-03	0	9.33258454012774E-03	0
2.76492572302939E+01	0	1.10000000000000E+00	0
0.00000000000000E+00	0	7.10000000000000E-01	0
7.30000007318074E-07	0	3.86900003878579E-07	0
0.00000000000000E+00	0	1.10000000000000E+00	0
0.00000000000000E+00	0	7.10000000000000E-01	0
7.30000060436971E-09	0	3.86900032031595E-09	0
9.33258454012774E-03	0	9.33258454012774E-03	0
0.00000000000000E+00	0	1.10000000000000E+00	0
0.00000000000000E+00	0	7.10000000000000E-01	0
7.30000007318074E-07	0	3.86900003878579E-07	0
0.00000000000000E+00	0	1.10000000000000E+00	0
0.00000000000000E+00	0	7.10000000000000E-01	0
8.76000072533125E-09	0	4.64280038442556E-09	0
9.33258454012774E-03	0	9.33258454012774E-03	0
0.00000000000000E+00	0	1.10000000000000E+00	0
0.00000000000000E+00	0	7.10000000000000E-01	0
8.76000004794912E-07	0	4.64280002541304E-07	0
7.28280000000000E-01	8.00000000000000E+01	8.00000000000000E+01	1.00000000000000E+00
100	1.00000000000000E-15	1.00000000000000E-25	1.00000000000000E-40	1.00000000000000E+00	5
1
2	1
1
N
3
0	7.28280000000000E-01	2.66666666666667E+01
2.66492572302939E+01	0	1.10000000000000E+00	0
0.00000000000000E+00	0	7.10000000000000E-01	0
7.30000060436971E-09	0	3.94200032635964E-09	0
9.33258454012774E-03	0	9.33258454012774E-03	0
2.76492572302939E+01	0	1.10000000000000E+00	0
0.00000000000000E+00	0	7.10000000000000E-01	0
7.30000007318074E-07	0	3.94200003951760E-07	0
0.00000000000000E+00	0	1.10000000000000E+00	0
0.00000000000000E+00	0	7.10000000000000E-01	0
7.30000060436971E-09	0	3.94200032635964E-09	0
9.33258454012774E-03	0	9.33258454012774E-03	0
0.00000000000000E+00	0	1.10000000000000E+00	0
0.00000000000000E+00	0	7.10000000000000E-01	0
7.30000007318074E-07	0	3.94200003951760E-07	0
0.00000000000000E+00	0	1.10000000000000E+00	0
0.00000000000000E+00	0	7.10000000000000E-01	0
7.30000060436971E-09	0	3.94200032635964E-09	0
9.33258454012774E-03	0	9.33258454012774E-03	0
0.00000000000000E+00	0	1.10000000000000E+00	0
0.00000000000000E+00	0	7.10000000000000E-01	0
7.30000007318074E-07	0	3.94200003951760E-07	0
7.28280000000000E-01	8.00000000000000E+01	8.00000000000000E+01	1.00000000000000E+00
100	1.00000000000000E-15	1.00000000000000E-25	1.00000000000000E-40	1.00000000000000E+00	5
1
2	1
1
N
3
0	7.28280000000000E-01	2.66666666666667E+01
2.66492572302939E+01	0	1.10000000000000E+00	0
0.00000000000000E+00	0	7.10000000000000E-01	0
7.30000060436971E-09	0	3.94200032635964E-09	0
9.33258454012774E-03	0	9.33258454012774E-03	0
2.76492572302939E+01	0	1.10000000000000E+00	0
0.00000000000000E+00	0	7.10000000000000E-01	0
7.30000007318074E-07	0	3.94200003951760E-07	0
0.00000000000000E+00	0	1.10000000000000E+00	0
0.00000000000000E+00	0	7.10000000000000E-01	0
7.30000060436971E-09	0	3.94200032635964E-09	0
9.33258454012774E-03	0	9.33258454012774E-03	0
0.00000000000000E+00	0	1.10000000000000E+00	0
0.00000000000000E+00	0	7.10000000000000E-01	0
7.30000007318074E-07	0	3.94200003951760E-07	0
0.00000000000000E+00	0	1.10000000000000E+00	0
0.00000000000000E+00	0	7.10000000000000E-01	0
8.76000072533125E-09	0	4.73040039167888E-09	0
9.33258454012774E-03	0	9.33258454012774E-03	0
0.00000000000000E+00	0	1.10000000000000E+00	0
0.00000000000000E+00	0	7.10000000000000E-01	0
8.76000004794912E-07	0	4.73040002589253E-07	0
7.28280000000000E-01	8.00000000000000E+01	8.00000000000000E+01	1.00000000000000E+00
100	1.00000000000000E-15	1.00000000000000E-25	1.00000000000000E-40	1.00000000000000E+00	5
1
2	1
1
N
3
0	7.28280000000000E-01	2.66666666666667E+01
2.66492572302939E+01	0	1.10000000000000E+00	0
0.00000000000000E+00	0	7.10000000000000E-01	0
7.30000060436971E-09	0	4.01500033240334E-09	0
9.33258454012774E-03	0	9.33258454012774E-03	0
2.76492572302939E+01	0	1.10000000000000E+00	0
0.00000000000000E+00	0	7.10000000000000E-01	0
7.30000007318074E-07	0	4.01500004024941E-07	0
0.00000000000000E+00	0	1.10000000000000E+00	0
0.00000000000000E+00	0	7.10000000000000E-01	0
7.30000060436971E-09	0	4.01500033240334E-09	0
9.33258454012774E-03	0	9.33258454012774E-03	0
0.00000000000000E+00	0	1.10000000000000E+00	0
0.00000000000000E+00	0	7.10000000000000E-01	0
7.30000007318074E-07	0	4.01500004024941E-07	0
0.00000000000000E+00	0	1.10000000000000E+00	0
0.00000000000000E+00	0	7.10000000000000E-01	0
7.30000060436971E-09	0	4.01500033240334E-09	0
9.33258454012774E-03	0	9.33258454012774E-03	0
0.00000000000000E+00	0	1.10000000000000E+00	0
0.00000000000000E+00	0	7.10000000000000E-01	0
7.30000007318074E-07	0	4.01500004024941E-07	0
7.28280000000000E-01	8.00000000000000E+01	8.00000000000000E+01	1.00000000000000E+00
100	1.00000000000000E-15	1.00000000000000E-25	1.00000000000000E-40	1.00000000000000E+00	5
1
2	1
1
N
3
0	7.28280000000000E-01	2.66666666666667E+01
2.66492572302939E+01	0	1.10000000000000E+00	0
0.00000000000000E+00	0	7.10000000000000E-01	0
7.30000060436971E-09	0	4.01500033240334E-09	0
9.33258454012774E-03	0	9.33258454012774E-03	0
2.76492572302939E+01	0	1.10000000000000E+00	0
0.00000000000000E+00	0	7.10000000000000E-01	0
7.30000007318074E-07	0	4.01500004024941E-07	0
0.00000000000000E+00	0	1.10000000000000E+00	0
0.00000000000000E+00	0	7.10000000000000E-01	0
7.30000060436971E-09	0	4.01500033240334E-09	0
9.33258454012774E-03	0	9.33258454012774E-03	0
0.00000000000000E+00	0	1.10000000000000E+00	0
0.00000000000000E+00	0	7.10000000000000E-01	0
7.30000007318074E-07	0	4.01500004024941E-07	0
0.00000000000000E+00	0	1.10000000000000E+00	0
0.00000000000000E+00	0	7.10000000000000E-01	0
8.76000072533125E-09	0	4.81800039893219E-09	0
9.33258454012774E-03	0	9.33258454012774E-03	0
0.00000000000000E+00	0	1.10000000000000E+00	0
0.00000000000000E+00	0	7.10000000000000E-01	0
8.76000004794912E-07	0	4.81800002637202E-07	0
7.28280000000000E-01	8.00000000000000E+01	8.00000000000000E+01	1.00000000000000E+00
100	1.00000000000000E-15	1.00000000000000E-25	1.00000000000000E-40	1.00000000000000E+00	5
1
2	1
1
N
3
0	7.28280000000000E-01	2.66666666666667E+01
2.66492572302939E+01	0	1.10000000000000E+00	0
0.00000000000000E+00	0	7.10000000000000E-01	0
7.30000060436971E-09	0	4.08800033844704E-09	0
9.33258454012774E-03	0	9.33258454012774E-03	0
2.76492572302939E+01	0	1.10000000000000E+00	0
0.00000000000000E+00	0	7.10000000000000E-01	0
7.30000007318074E-07	0	4.08800004098122E-07	0
0.00000000000000E+00	0	1.10000000000000E+00	0
0.00000000000000E+00	0	7.10000000000000E-01	0
7.30000060436971E-09	0	4.08800033844704E-09	0
9.33258454012774E-03	0	9.33258454012774E-03	0
0.00000000000000E+00	0	1.10000000000000E+00	0
0.00000000000000E+00	0	7.10000000000000E-01	0
7.30000007318074E-07	0	4.08800004098122E-07	0
0.00000000000000E+00	0	1.10000000000000E+00	0
0.00000000000000E+00	0	7.10000000000000E-01	0
7.30000060436971E-09	0	4.08800033844704E-09	0
9.33258454012774E-03	0	9.33258454012774E-03	0
0.00000000000000E+00	0	1.10000000000000E+00	0
0.00000000000000E+00	0	7.10000000000000E-01	0
7.30000007318074E-07	0	4.08800004098122E-07	0
7.28280000000000E-01	8.00000000000000E+01	8.00000000000000E+01	1.00000000000000E+00
100	1.00000000000000E-15	1.00000000000000E-25	1.00000000000000E-40	1.00000000000000E+00	5
1
2	1
1
N
3
0	7.28280000000000E-01	2.66666666666667E+01
2.66492572302939E+01	0	1.10000000000000E+00	0
0.00000000000000E+00	0	7.10000000000000E-01	0
7.30000060436971E-09	0	4.08800033844704E-09	0
9.33258454012774E-03	0	9.33258454012774E-03	0
2.76492572302939E+01	0	1.10000000000000E+00	0
0.00000000000000E+00	0	7.10000000000000E-01	0
7.30000007318074E-07	0	4.08800004098122E-07	0
0.00000000000000E+00	0	1.10000000000000E+00	0
0.00000000000000E+00	0	7.10000000000000E-01	0
7.30000060436971E-09	0	4.08800033844704E-09	0
9.33258454012774E-03	0	9.33258454012774E-03	0
0.00000000000000E+00	0	1.10000000000000E+00	0
0.00000000000000E+00	0	7.10000000000000E-01	0
7.30000007318074E-07	0	4.08800004098122E-07	0
0.00000000000000E+00	0	1.10000000000000E+00	0
0.00000000000000E+00	0	7.10000000000000E-01	0
8.76000072533125E-09	0	4.90560040618550E-09	0
9.33258454012774E-03	0	9.33258454012774E-03	0
0.00000000000000E+00	0	1.10000000000000E+00	0
0.00000000000000E+00	0	7.10000000000000E-01	0
8.76000004794912E-07	0	4.90560002685151E-07	0
7.28280000000000E-01	8.00000000000000E+01	8.00000000000000E+01	1.00000000000000E+00
100	1.00000000000000E-15	1.00000000000000E-25	1.00000000000000E-40	1.00000000000000E+00	5
1
2	1
1
N
3
0	7.28280000000000E-01	2.66666666666667E+01
2.66492572302939E+01	0	1.10000000000000E+00	0
0.00000000000000E+00	0	7.10000000000000E-01	0
7.30000060436971E-09	0	4.16100034449073E-09	0
9.33258454012774E-03	0	9.33258454012774E-03	0
2.76492572302939E+01	0	1.10000000000000E+00	0
0.00000000000000E+00	0	7.10000000000000E-01	0
7.30000007318074E-07	0	4.16100004171302E-07	0
0.00000000000000E+00	0	1.10000000000000E+00	0
0.00000000000000E+00	0	7.10000000000000E-01	0
7.30000060436971E-09	0	4.16100034449073E-09	0
9.33258454012774E-03	0	9.33258454012774E-03	0
0.00000000000000E+00	0	1.10000000000000E+00	0
0.00000000000000E+00	0	7.10000000000000E-01	0
7.30000007318074E-07	0	4.16100004171302E-07	0
0.00000000000000E+00	0	1.10000000000000E+00	0
0.00000000000000E+00	0	7.10000000000000E-01	0
7.30000060436971E-09	0	4.16100034449073E-09	0
9.33258454012774E-03	0	9.33258454012774E-03	0
0.00000000000000E+00	0	1.10000000000000E+00	0
0.00000000000000E+00	0	7.10000000000000E-01	0
7.30000007318074E-07	0	4.16100004171302E-07	0
7.28280000000000E-01	8.00000000000000E+01	8.00000000000000E+01	1.00000000000000E+00
100	1.00000000000000E-15	1.00000000000000E-25	1.00000000000000E-40	1.00000000000000E+00	5
1
2	1
1
N
3
0	7.28280000000000E-01	2.66666666666667E+01
2.66492572302939E+01	0	1.10000000000000E+00	0
0.00000000000000E+00	0	7.10000000000000E-01	0
7.30000060436971E-09	0	4.16100034449073E-09	0
9.33258454012774E-03	0	9.33258454012774E-03	0
2.76492572302939E+01	0	1.10000000000000E+00	0
0.00000000000000E+00	0	7.10000000000000E-01	0
7.30000007318074E-07	0	4.16100004171302E-07	0
0.00000000000000E+00	0	1.10000000000000E+00	0
0.00000000000000E+00	0	7.10000000000000E-01	0
7.30000060436971E-09	0	4.16100034449073E-09	0
9.33258454012774E-03	0	9.33258454012774E-03	0
0.00000000000000E+00	0	1.10000000000000E+00	0
0.00000000000000E+00	0	7.10000000000000E-01	0
7.30000007318074E-07	0	4.16100004171302E-07	0
0.00000000000000E+00	0	1.10000000000000E+00	0
0.00000000000000E+00	0	7.10000000000000E-01	0
8.76000072533125E-09	0	4.99320041343881E-09	0
9.33258454012774E-03	0	9.33258454012774E-03	0
0.00000000000000E+00	0	1.10000000000000E+00	0
0.00000000000000E+00	0	7.10000000000000E-01	0
8.76000004794912E-07	0	4.99320002733100E-07	0
7.28280000000000E-01	8.00000000000000E+01	8.00000000000000E+01	1.00000000000000E+00
100	1.00000000000000E-15	1.00000000000000E-25	1.00000000000000E-40	1.00000000000000E+00	5
1
2	1
1
N
3
0	7.28280000000000E-01	2.66666666666667E+01
2.66492572302939E+01	0	1.10000000000000E+00	0
0.00000000000000E+00	0	7.10000000000000E-01	0
7.30000060436971E-09	0	4.23400035053443E-09	0
9.33258454012774E-03	0	9.33258454012774E-03	0
2.76492572302939E+01	0	1.10000000000000E+00	0
0.00000000000000E+00	0	7.10000000000000E-01	0
7.30000007318074E-07	0	4.23400004244483E-07	0
0.00000000000000E+00	0	1.10000000000000E+00	0
0.00000000000000E+00	0	7.10000000000000E-01	0
7.30000060436971E-09	0	4.23400035053443E-09	0
9.33258454012774E-03	0	9.33258454012774E-03	0
0.00000000000000E+00	0	1.10000000000000E+00	0
0.00000000000000E+00	0	7.10000000000000E-01	0
7.30000007318074E-07	0	4.23400004244483E-07	0
0.00000000000000E+00	0	1.10000000000000E+00	0
0.00000000000000E+00	0	7.10000000000000E-01	0
7.30000060436971E-09	0	4.23400035053443E-09	0
9.33258454012774E-03	0	9.33258454012774E-03	0
0.00000000000000E+00	0	1.10000000000000E+00	0
0.00000000000000E+00	0	7.10000000000000E-01	0
7.30000007318074E-07	0	4.23400004244483E-07	0
7.28280000000000E-01	8.00000000000000E+01	8.00000000000000E+01	1.00000000000000E+00
100	1.00000000000000E-15	1.00000000000000E-25	1.00000000000000E-40	1.00000000000000E+00	5
1
2	1
1
N
3
0	7.28280000000000E-01	2.66666666666667E+01
2.66492572302939E+01	0	1.10000000000000E+00	0
0.00000000000000E+00	0	7.10000000000000E-01	0
7.30000060436971E-09	0	4.23400035053443E-09	0
9.33258454012774E-03	0	9.33258454012774E-03	0
2.76492572302939E+01	0	1.10000000000000E+00	0
0.00000000000000E+00	0	7.10000000000000E-01	0
7.30000007318074E-07	0	4.23400004244483E-07	0
0.00000000000000E+00	0	1.10000000000000E+00	0
0.00000000000000E+00	0	7.10000000000000E-01	0
7.30000060436971E-09	0	4.23400035053443E-09	0
9.33258454012774E-03	0	9.33258454012774E-03	0
0.00000000000000E+00	0	1.10000000000000E+00	0
0.00000000000000E+00	0	7.10000000000000E-01	0
7.30000007318074E-07	0	4.23400004244483E-07	0
0.00000000000000E+00	0	1.10000000000000E+00	0
0.00000000000000E+00	0	7.10000000000000E-01	0
8.76000072533125E-09	0	5.08080042069213E-09	0
9.33258454012774E-03	0	9.33258454012774E-03	0
0.00000000000000E+00	0	1.10000000000000E+00	0
0.00000000000000E+00	0	7.10000000000000E-01	0
8.76000004794912E-07	0	5.08080002781049E-07	0
7.28280000000000E-01	8.00000000000000E+01	8.00000000000000E+01	1.00000000000000E+00
100	1.00000000000000E-15	1.00000000000000E-25	1.00000000000000E-40	1.00000000000000E+00	5
1
2	1
1
N
3
0	7.28280000000000E-01	2.66666666666667E+01
2.66492572302939E+01	0	1.10000000000000E+00	0
0.00000000000000E+00	0	7.10000000000000E-01	0
7.30000060436971E-09	0	4.30700035657813E-09	0
9.33258454012774E-03	0	9.33258454012774E-03	0
2.76492572302939E+01	0	1.10000000000000E+00	0
0.00000000000000E+00	0	7.10000000000000E-01	0
7.30000007318074E-07	0	4.30700004317664E-07	0
0.00000000000000E+00	0	1.10000000000000E+00	0
0.00000000000000E+00	0	7.10000000000000E-01	0
7.30000060436971E-09	0	4.30700035657813E-09	0
9.33258454012774E-03	0	9.33258454012774E-03	0
0.00000000000000E+00	0	1.10000000000000E+00	0
0.00000000000000E+00	0	7.10000000000000E-01	0
7.30000007318074E-07	0	4.30700004317664E-07	0
0.00000000000000E+00	0	1.10000000000000E+00	0
0.00000000000000E+00	0	7.10000000000000E-01	0
7.30000060436971E-09	0	4.30700035657813E-09	0
9.33258454012774E-03	0	9.33258454012774E-03	0
0.00000000000000E+00	0	1.10000000000000E+00	0
0.00000000000000E+00	0	7.10000000000000E-01	0
7.30000007318074E-07	0	4.30700004317664E-07	0
7.28280000000000E-01	8.00000000000000E+01	8.00000000000000E+01	1.00000000000000E+00
100	1.00000000000000E-15	1.00000000000000E-25	1.00000000000000E-40	1.00000000000000E+00	5
1
2	1
1
N
3
0	7.28280000000000E-01	2.66666666666667E+01
2.66492572302939E+01	0	1.10000000000000E+00	0
0.00000000000000E+00	0	7.10000000000000E-01	0
7.30000060436971E-09	0	4.30700035657813E-09	0
9.33258454012774E-03	0	9.33258454012774E-03	0
2.76492572302939E+01	0	1.10000000000000E+00	0
0.00000000000000E+00	0	7.10000000000000E-01	0
7.30000007318074E-07	0	4.30700004317664E-07	0
0.00000000000000E+00	0	1.10000000000000E+00	0
0.00000000000000E+00	0	7.10000000000000E-01	0
7.30000060436971E-09	0	4.30700035657813E-09	0
9.33258454012774E-03	0	9.33258454012774E-03	0
0.00000000000000E+00	0	1.10000000000000E+00	0
0.00000000000000E+00	0	7.10000000000000E-01	0
7.30000007318074E-07	0	4.30700004317664E-07	0
0.00000000000000E+00	0	1.10000000000000E+00	0
0.00000000000000E+00	0	7.10000000000000E-01	0
8.76000072533125E-09	0	5.16840042794544E-09	0
9.33258454012774E-03	0	9.33258454012774E-03	0
0.00000000000000E+00	0	1.10000000000000E+00	0
0.00000000000000E+00	0	7.10000000000000E-01	0
8.76000004794912E-07	0	5.16840002828998E-07	0
7.28280000000000E-01	8.00000000000000E+01	8.00000000000000E+01	1.00000000000000E+00
100	1.00000000000000E-15	1.00000000000000E-25	1.00000000000000E-40	1.00000000000000E+00	5
1
2	1
1
N
3
0	7.28280000000000E-01	2.66666666666667E+01
2.66492572302939E+01	0	1.10000000000000E+00	0
0.00000000000000E+00	0	7.10000000000000E-01	0
7.30000060436971E-09	0	4.38000036262183E-09	0
9.33258454012774E-03	0	9.33258454012774E-03	0
2.76492572302939E+01	0	1.10000000000000E+00	0
0.00000000000000E+00	0	7.10000000000000E-01	0
7.30000007318074E-07	0	4.38000004390845E-07	0
0.00000000000000E+00	0	1.10000000000000E+00	0
0.00000000000000E+00	0	7.10000000000000E-01	0
7.30000060436971E-09	0	4.38000036262183E-09	0
9.33258454012774E-03	0	9.33258454012774E-03	0
0.00000000000000E+00	0	1.10000000000000E+00	0
0.00000000000000E+00	0	7.10000000000000E-01	0
7.30000007318074E-07	0	4.38000004390845E-07	0
0.00000000000000E+00	0	1.10000000000000E+00	0
0.00000000000000E+00	0	7.10000000000000E-01	0
7.30000060436971E-09	0	4.38000036262183E-09	0
9.33258454012774E-03	0	9.33258454012774E-03	0
0.00000000000000E+00	0	1.10000000000000E+00	0
0.00000000000000E+00	0	7.10000000000000E-01	0
7.30000007318074E-07	0	4.38000004390845E-07	0
7.28280000000000E-01	8.00000000000000E+01	8.00000000000000E+01	1.00000000000000E+00
100	1.00000000000000E-15	1.00000000000000E-25	1.00000000000000E-40	1.00000000000000E+00	5
1
2	1
1
N
3
0	7.28280000000000E-01	2.66666666666667E+01
2.66492572302939E+01	0	1.10000000000000E+00	0
0.00000000000000E+00	0	7.10000000000000E-01	0
7.30000060436971E-09	0	4.38000036262183E-09	0
9.33258454012774E-03	0	9.33258454012774E-03	0
2.76492572302939E+01	0	1.10000000000000E+00	0
0.00000000000000E+00	0	7.10000000000000E-01	0
7.30000007318074E-07	0	4.38000004390845E-07	0
0.00000000000000E+00	0	1.10000000000000E+00	0
0.00000000000000E+00	0	7.10000000000000E-01	0
7.30000060436971E-09	0	4.38000036262183E-09	0
9.33258454012774E-03	0	9.33258454012774E-03	0
0.00000000000000E+00	0	1.10000000000000E+00	0
0.00000000000000E+00	0	7.10000000000000E-01	0
7.30000007318074E-07	0	4.38000004390845E-07	0
0.00000000000000E+00	0	1.10000000000000E+00	0
0.00000000000000E+00	0	7.10000000000000E-01	0
8.76000072533125E-09	0	5.25600043519875E-09	0
9.33258454012774E-03	0	9.33258454012774E-03	0
0.00000000000000E+00	0	1.10000000000000E+00	0
0.00000000000000E+00	0	7.10000000000000E-01	0
8.76000004794912E-07	0	5.25600002876948E-07	0
7.28280000000000E-01	8.00000000000000E+01	8.00000000000000E+01	1.00000000000000E+00
100	1.00000000000000E-15	1.00000000000000E-25	1.00000000000000E-40	1.00000000000000E+00	5
1
2	1
1
N
3
0	7.28280000000000E-01	2.66666666666667E+01
2.66492572302939E+01	0	1.10000000000000E+00	0
0.00000000000000E+00	0	7.10000000000000E-01	0
7.30000060436971E-09	0	4.45300036866552E-09	0
9.33258454012774E-03	0	9.33258454012774E-03	0
2.76492572302939E+01	0	1.10000000000000E+00	0
0.00000000000000E+00	0	7.10000000000000E-01	0
7.30000007318074E-07	0	4.45300004464025E-07	0
0.00000000000000E+00	0	1.10000000000000E+00	0
0.00000000000000E+00	0	7.10000000000000E-01	0
7.30000060436971E-09	0	4.45300036866552E-09	0
9.33258454012774E-03	0	9.33258454012774E-03	0
0.00000000000000E+00	0	1.10000000000000E+00	0
0.00000000000000E+00	0	7.10000000000000E-01	0
7.30000007318074E-07	0	4.45300004464025E-07	0
0.00000000000000E+00	0	1.10000000000000E+00	0
0.00000000000000E+00	0	7.10000000000000E-01	0
7.30000060436971E-09	0	4.45300036866552E-09	0
9.33258454012774E-03	0	9.33258454012774E-03	0
0.00000000000000E+00	0	1.10000000000000E+00	0
0.00000000000000E+00	0	7.10000000000000E-01	0
7.30000007318074E-07	0	4.45300004464025E-07	0
7.28280000000000E-01	8.00000000000000E+01	8.00000000000000E+01	1.00000000000000E+00
100	1.00000000000000E-15	1.00000000000000E-25	1.00000000000000E-40	1.00000000000000E+00	5
1
2	1
1
N
3
0	7.28280000000000E-01	2.66666666666667E+01
2.66492572302939E+01	0	1.10000000000000E+00	0
0.00000000000000E+00	0	7.10000000000000E-01	0
7.30000060436971E-09	0	4.45300036866552E-09	0
9.33258454012774E-03	0	9.33258454012774E-03	0
2.76492572302939E+01	0	1.10000000000000E+00	0
0.00000000000000E+00	0	7.10000000000000E-01	0
7.30000007318074E-07	0	4.45300004464025E-07	0
0.00000000000000E+00	0	1.10000000000000E+00	0
0.00000000000000E+00	0	7.10000000000000E-01	0
7.30000060436971E-09	0	4.45300036866552E-09	0
9.33258454012774E-03	0	9.33258454012774E-03	0
0.00000000000000E+00	0	1.10000000000000E+00	0
0.00000000000000E+00	0	7.10000000000000E-01	0
7.30000007318074E-07	0	4.45300004464025E-07	0
0.00000000000000E+00	0	1.10000000000000E+00	0
0.00000000000000E+00	0	7.10000000000000E-01	0
8.76000072533125E-09	0	5.34360044245206E-09	0
9.33258454012774E-03	0	9.33258454012774E-03	0
0.00000000000000E+00	0	1.10000000000000E+00	0
0.00000000000000E+00	0	7.10000000000000E-01	0
8.76000004794912E-07	0	5.34360002924897E-07	0
7.28280000000000E-01	8.00000000000000E+01	8.00000000000000E+01	1.00000000000000E+00
100	1.00000000000000E-15	1.00000000000000E-25	1.00000000000000E-40	1.00000000000000E+00	5
1
2	1
1
N
3
0	7.28280000000000E-01	2.66666666666667E+01
2.66492572302939E+01	0	1.10000000000000E+00	0
0.00000000000000E+00	0	7.10000000000000E-01	0
7.30000060436971E-09	0	4.52600037470922E-09	0
9.33258454012774E-03	0	9.33258454012774E-03	0
2.76492572302939E+01	0	1.10000000000000E+00	0
0.00000000000000E+00	0	7.10000000000000E-01	0
7.30000007318074E-07	0	4.52600004537206E-07	0
0.00000000000000E+00	0	1.10000000000000E+00	0
0.00000000000000E+00	0	7.10000000000000E-01	0
7.30000060436971E-09	0	4.52600037470922E-09	0
9.33258454012774E-03	0	9.33258454012774E-03	0
0.00000000000000E+00	0	1.10000000000000E+00	0
0.00000000000000E+00	0	7.10000000000000E-01	0
7.30000007318074E-07	0	4.52600004537206E-07	0
0.00000000000000E+00	0	1.10000000000000E+00	0
0.00000000000000E+00	0	7.10000000000000E-01	0
7.30000060436971E-09	0	4.52600037470922E-09	0
9.33258454012774E-03	0	9.33258454012774E-03	0
0.00000000000000E+00	0	1.10000000000000E+00	0
0.00000000000000E+00	0	7.10000000000000E-01	0
7.30000007318074E-07	0	4.52600004537206E-07	0
7.28280000000000E-01	8.00000000000000E+01	8.00000000000000E+01	1.00000000000000E+00
100	1.00000000000000E-15	1.00000000000000E-25	1.00000000000000E-40	1.00000000000000E+00	5
1
2	1
1
N
3
0	7.28280000000000E-01	2.66666666666667E+01
2.66492572302939E+01	0	1.10000000000000E+00	0
0.00000000000000E+00	0	7.10000000000000E-01	0
7.30000060436971E-09	0	4.52600037470922E-09	0
9.33258454012774E-03	0	9.33258454012774E-03	0
2.76492572302939E+01	0	1.10000000000000E+00	0
0.00000000000000E+00	0	7.10000000000000E-01	0
7.30000007318074E-07	0	4.52600004537206E-07	0
0.00000000000000E+00	0	1.10000000000000E+00	0
0.00000000000000E+00	0	7.10000000000000E-01	0
7.30000060436971E-09	0	4.52600037470922E-09	0
9.33258454012774E-03	0	9.33258454012774E-03	0
0.00000000000000E+00	0	1.10000000000000E+00	0
0.00000000000000E+00	0	7.10000000000000E-01	0
7.30000007318074E-07	0	4.52600004537206E-07	0
0.00000000000000E+00	0	1.10000000000000E+00	0
0.00000000000000E+00	0	7.10000000000000E-01	0
8.76000072533125E-09	0	5.43120044970538E-09	0
9.33258454012774E-03	0	9.33258454012774E-03	0
0.00000000000000E+00	0	1.10000000000000E+00	0
0.00000000000000E+00	0	7.10000000000000E-01	0
8.76000004794912E-07	0	5.43120002972846E-07	0
7.28280000000000E-01	8.00000000000000E+01	8.00000000000000E+01	1.00000000000000E+00
100	1.00000000000000E-15	1.00000000000000E-25	1.00000000000000E-40	1.00000000000000E+00	5
1
2	1
1
N
3
0	7.28280000000000E-01	2.66666666666667E+01
2.66492572302939E+01	0	1.10000000000000E+00	0
0.00000000000000E+00	0	7.10000000000000E-01	0
7.30000060436971E-09	0	4.59900038075292E-09	0
9.33258454012774E-03	0	9.33258454012774E-03	0
2.76492572302939E+01	0	1.10000000000000E+00	0
0.00000000000000E+00	0	7.10000000000000E-01	0
7.30000007318074E-07	0	4.59900004610387E-07	0
0.00000000000000E+00	0	1.10000000000000E+00	0
0.00000000000000E+00	0	7.10000000000000E-01	0
7.30000060436971E-09	0	4.59900038075292E-09	0
9.33258454012774E-03	0	9.33258454012774E-03	0
0.00000000000000E+00	0	1.10000000000000E+00	0
0.00000000000000E+00	0	7.10000000000000E-01	0
7.30000007318074E-07	0	4.59900004610387E-07	0
0.00000000000000E+00	0	1.10000000000000E+00	0
0.00000000000000E+00	0	7.10000000000000E-01	0
7.30000060436971E-09	0	4.59900038075292E-09	0
9.33258454012774E-03	0	9.33258454012774E-03	0
0.00000000000000E+00	0	1.10000000000000E+00	0
0.00000000000000E+00	0	7.10000000000000E-01	0
7.30000007318074E-07	0	4.59900004610387E-07	0
7.28280000000000E-01	8.00000000000000E+01	8.00000000000000E+01	1.00000000000000E+00
100	1.00000000000000E-15	1.00000000000000E-25	1.00000000000000E-40	1.00000000000000E+00	5
1
2	1
1
N
3
0	7.28280000000000E-01	2.66666666666667E+01
2.66492572302939E+01	0	1.10000000000000E+00	0
0.00000000000000E+00	0	7.10000000000000E-01	0
7.30000060436971E-09	0	4.59900038075292E-09	0
9.33258454012774E-03	0	9.33258454012774E-03	0
2.76492572302939E+01	0	1.10000000000000E+00	0
0.00000000000000E+00	0	7.10000000000000E-01	0
7.30000007318074E-07	0	4.59900004610387E-07	0
0.00000000000000E+00	0	1.10000000000000E+00	0
0.00000000000000E+00	0	7.10000000000000E-01	0
7.30000060436971E-09	0	4.59900038075292E-09	0
9.33258454012774E-03	0	9.33258454012774E-03	0
0.00000000000000E+00	0	1.10000000000000E+00	0
0.00000000000000E+00	0	7.10000000000000E-01	0
7.30000007318074E-07	0	4.59900004610387E-07	0
0.00000000000000E+00	0	1.10000000000000E+00	0
0.00000000000000E+00	0	7.10000000000000E-01	0
8.76000072533125E-09	0	5.51880045695869E-09	0
9.33258454012774E-03	0	9.33258454012774E-03	0
0.00000000000000E+00	0	1.10000000000000E+00	0
0.00000000000000E+00	0	7.10000000000000E-01	0
8.76000004794912E-07	0	5.51880003020795E-07	0
7.28280000000000E-01	8.00000000000000E+01	8.00000000000000E+01	1.00000000000000E+00
100	1.00000000000000E-15	1.00000000000000E-25	1.00000000000000E-40	1.00000000000000E+00	5
1
2	1
1
N
3
0	7.28280000000000E-01	2.66666666666667E+01
2.66492572302939E+01	0	1.10000000000000E+00	0
0.00000000000000E+00	0	7.10000000000000E-01	0
7.30000060436971E-09	0	4.67200038679661E-09	0
9.33258454012774E-03	0	9.33258454012774E-03	0
2.76492572302939E+01	0	1.10000000000000E+00	0
0.00000000000000E+00	0	7.10000000000000E-01	0
7.30000007318074E-07	0	4.67200004683568E-07	0
0.00000000000000E+00	0	1.10000000000000E+00	0
0.00000000000000E+00	0	7.10000000000000E-01	0
7.30000060436971E-09	0	4.67200038679661E-09	0
9.33258454012774E-03	0	9.33258454012774E-03	0
0.00000000000000E+00	0	1.10000000000000E+00	0
0.00000000000000E+00	0	7.10000000000000E-01	0
7.30000007318074E-07	0	4.67200004683568E-07	0
0.00000000000000E+00	0	1.10000000000000E+00	0
0.00000000000000E+00	0	7.10000000000000E-01	0
7.30000060436971E-09	0	4.67200038679661E-09	0
9.33258454012774E-03	0	9.33258454012774E-03	0
0.00000000000000E+00	0	1.10000000000000E+00	0
0.00000000000000E+00	0	7.10000000000000E-01	0
7.30000007318074E-07	0	4.67200004683568E-07	0
7.28280000000000E-01	8.00000000000000E+01	8.00000000000000E+01	1.00000000000000E+00
100	1.00000000000000E-15	1.00000000000000E-25	1.00000000000000E-40	1.00000000000000E+00	5
1
2	1
1
N
3
0	7.28280000000000E-01	2.66666666666667E+01
2.66492572302939E+01	0	1.10000000000000E+00	0
0.00000000000000E+00	0	7.10000000000000E-01	0
7.30000060436971E-09	0	4.67200038679661E-09	0
9.33258454012774E-03	0	9.33258454012774E-03	0
2.76492572302939E+01	0	1.10000000000000E+00	0
0.00000000000000E+00	0	7.10000000000000E-01	0
7.30000007318074E-07	0	4.67200004683568E-07	0
0.00000000000000E+00	0	1.10000000000000E+00	0
0.00000000000000E+00	0	7.10000000000000E-01	0
7.30000060436971E-09	0	4.67200038679661E-09	0
9.33258454012774E-03	0	9.33258454012774E-03	0
0.00000000000000E+00	0	1.10000000000000E+00	0
0.00000000000000E+00	0	7.10000000000000E-01	0
7.30000007318074E-07	0	4.67200004683568E-07	0
0.00000000000000E+00	0	1.10000000000000E+00	0
0.00000000000000E+00	0	7.10000000000000E-01	0
8.76000072533125E-09	0	5.60640046421200E-09	0
9.33258454012774E-03	0	9.33258454012774E-03	0
0.00000000000000E+00	0	1.10000000000000E+00	0
0.00000000000000E+00	0	7.10000000000000E-01	0
8.76000004794912E-07	0	5.60640003068744E-07	0
7.28280000000000E-01	8.00000000000000E+01	8.00000000000000E+01	1.00000000000000E+00
100	1.00000000000000E-15	1.00000000000000E-25	1.00000000000000E-40	1.00000000000000E+00	5
1
2	1
1
N
3
0	7.28280000000000E-01	2.66666666666667E+01
2.66492572302939E+01	0	1.10000000000000E+00	0
0.00000000000000E+00	0	7.10000000000000E-01	0
7.30000060436971E-09	0	4.74500039284031E-09	0
9.33258454012774E-03	0	9.33258454012774E-03	0
2.76492572302939E+01	0	1.10000000000000E+00	0
0.00000000000000E+00	0	7.10000000000000E-01	0
7.30000007318074E-07	0	4.74500004756748E-07	0
0.00000000000000E+00	0	1.10000000000000E+00	0
0.00000000000000E+00	0	7.10000000000000E-01	0
7.30000060436971E-09	0	4.74500039284031E-09	0
9.33258454012774E-03	0	9.33258454012774E-03	0
0.00000000000000E+00	0	1.10000000000000E+00	0
0.00000000000000E+00	0	7.10000000000000E-01	0
7.30000007318074E-07	0	4.74500004756748E-07	0
0.00000000000000E+00	0	1.10000000000000E+00	0
0.00000000000000E+00	0	7.10000000000000E-01	0
7.30000060436971E-09	0	4.74500039284031E-09	0
9.33258454012774E-03	0	9.33258454012774E-03	0
0.00000000000000E+00	0	1.10000000000000E+00	0
0.00000000000000E+00	0	7.10000000000000E-01	0
7.30000007318074E-07	0	4.74500004756748E-07	0
7.28280000000000E-01	8.00000000000000E+01	8.00000000000000E+01	1.00000000000000E+00
100	1.00000000000000E-15	1.00000000000000E-25	1.00000000000000E-40	1.00000000000000E+00	5
1
2	1
1
N
3
0	7.28280000000000E-01	2.66666666666667E+01
2.66492572302939E+01	0	1.10000000000000E+00	0
0.00000000000000E+00	0	7.10000000000000E-01	0
7.30000060436971E-09	0	4.74500039284031E-09	0
9.33258454012774E-03	0	9.33258454012774E-03	0
2.76492572302939E+01	0	1.10000000000000E+00	0
0.00000000000000E+00	0	7.10000000000000E-01	0
7.30000007318074E-07	0	4.74500004756748E-07	0
0.00000000000000E+00	0	1.10000000000000E+00	0
0.00000000000000E+00	0	7.10000000000000E-01	0
7.30000060436971E-09	0	4.74500039284031E-09	0
9.33258454012774E-03	0	9.33258454012774E-03	0
0.00000000000000E+00	0	1.10000000000000E+00	0
0.00000000000000E+00	0	7.10000000000000E-01	0
7.30000007318074E-07	0	4.74500004756748E-07	0
0.00000000000000E+00	0	1.10000000000000E+00	0
0.00000000000000E+00	0	7.10000000000000E-01	0
8.76000072533125E-09	0	5.69400047146531E-09	0
9.33258454012774E-03	0	9.33258454012774E-03	0
0.00000000000000E+00	0	1.10000000000000E+00	0
0.00000000000000E+00	0	7.10000000000000E-01	0
8.76000004794912E-07	0	5.69400003116693E-07	0
7.28280000000000E-01	8.00000000000000E+01	8.00000000000000E+01	1.00000000000000E+00
100	1.00000000000000E-15	1.00000000000000E-25	1.00000000000000E-40	1.00000000000000E+00	5
1
2	1
1
N
3
0	7.28280000000000E-01	2.66666666666667E+01
2.66492572302939E+01	0	1.10000000000000E+00	0
0.00000000000000E+00	0	7.10000000000000E-01	0
7.30000060436971E-09	0	4.81800039888401E-09	0
9.33258454012774E-03	0	9.33258454012774E-03	0
2.76492572302939E+01	0	1.10000000000000E+00	0
0.00000000000000E+00	0	7.10000000000000E-01	0
7.30000007318074E-07	0	4.81800004829929E-07	0
0.00000000000000E+00	0	1.10000000000000E+00	0
0.00000000000000E+00	0	7.10000000000000E-01	0
7.30000060436971E-09	0	4.81800039888401E-09	0
9.33258454012774E-03	0	9.33258454012774E-03	0
0.00000000000000E+00	0	1.10000000000000E+00	0
0.00000000000000E+00	0	7.10000000000000E-01	0
7.30000007318074E-07	0	4.81800004829929E-07	0
0.00000000000000E+00	0	1.10000000000000E+00	0
0.00000000000000E+00	0	7.10000000000000E-01	0
7.30000060436971E-09	0	4.81800039888401E-09	0
9.33258454012774E-03	0	9.33258454012774E-03	0
0.00000000000000E+00	0	1.10000000000000E+00	0
0.00000000000000E+00	0	7.10000000000000E-01	0
7.30000007318074E-07	0	4.81800004829929E-07	0
7.28280000000000E-01	8.00000000000000E+01	8.00000000000000E+01	1.00000000000000E+00
100	1.00000000000000E-15	1.00000000000000E-25	1.00000000000000E-40	1.00000000000000E+00	5
1
2	1
1
N
3
0	7.28280000000000E-01	2.66666666666667E+01
2.66492572302939E+01	0	1.10000000000000E+00	0
0.00000000000000E+00	0	7.10000000000000E-01	0
7.30000060436971E-09	0	4.81800039888401E-09	0
9.33258454012774E-03	0	9.33258454012774E-03	0
2.76492572302939E+01	0	1.10000000000000E+00	0
0.00000000000000E+00	0	7.10000000000000E-01	0
7.30000007318074E-07	0	4.81800004829929E-07	0
0.00000000000000E+00	0	1.10000000000000E+00	0
0.00000000000000E+00	0	7.10000000000000E-01	0
7.30000060436971E-09	0	4.81800039888401E-09	0
9.33258454012774E-03	0	9.33258454012774E-03	0
0.00000000000000E+00	0	1.10000000000000E+00	0
0.00000000000000E+00	0	7.10000000000000E-01	0
7.30000007318074E-07	0	4.81800004829929E-07	0
0.00000000000000E+00	0	1.10000000000000E+00	0
0.00000000000000E+00	0	7.10000000000000E-01	0
8.76000072533125E-09	0	5.78160047871863E-09	0
9.33258454012774E-03	0	9.33258454012774E-03	0
0.00000000000000E+00	0	1.10000000000000E+00	0
0.00000000000000E+00	0	7.10000000000000E-01	0
8.76000004794912E-07	0	5.78160003164642E-07	0
7.28280000000000E-01	8.00000000000000E+01	8.00000000000000E+01	1.00000000000000E+00
100	1.00000000000000E-15	1.00000000000000E-25	1.00000000000000E-40	1.00000000000000E+00	5
1
2	1
1
N
3
0	7.28280000000000E-01	2.66666666666667E+01
2.66492572302939E+01	0	1.10000000000000E+00	0
0.00000000000000E+00	0	7.10000000000000E-01	0
7.30000060436971E-09	0	4.89100040492771E-09	0
9.33258454012774E-03	0	9.33258454012774E-03	0
2.76492572302939E+01	0	1.10000000000000E+00	0
0.00000000000000E+00	0	7.10000000000000E-01	0
7.30000007318074E-07	0	4.89100004903110E-07	0
0.00000000000000E+00	0	1.10000000000000E+00	0
0.00000000000000E+00	0	7.10000000000000E-01	0
7.30000060436971E-09	0	4.89100040492771E-09	0
9.33258454012774E-03	0	9.33258454012774E-03	0
0.00000000000000E+00	0	1.10000000000000E+00	0
0.00000000000000E+00	0	7.10000000000000E-01	0
7.30000007318074E-07	0	4.89100004903110E-07	0
0.00000000000000E+00	0	1.10000000000000E+00	0
0.00000000000000E+00	0	7.10000000000000E-01	0
7.30000060436971E-09	0	4.89100040492771E-09	0
9.33258454012774E-03	0	9.33258454012774E-03	0
0.00000000000000E+00	0	1.10000000000000E+00	0
0.00000000000000E+00	0	7.10000000000000E-01	0
7.30000007318074E-07	0	4.89100004903110E-07	0
7.28280000000000E-01	8.00000000000000E+01	8.00000000000000E+01	1.00000000000000E+00
100	1.00000000000000E-15	1.00000000000000E-25	1.00000000000000E-40	1.00000000000000E+00	5
1
2	1
1
N
3
0	7.28280000000000E-01	2.66666666666667E+01
2.66492572302939E+01	0	1.10000000000000E+00	0
0.00000000000000E+00	0	7.10000000000000E-01	0
7.30000060436971E-09	0	4.89100040492771E-09	0
9.33258454012774E-03	0	9.33258454012774E-03	0
2.76492572302939E+01	0	1.10000000000000E+00	0
0.00000000000000E+00	0	7.10000000000000E-01	0
7.30000007318074E-07	0	4.89100004903110E-07	0
0.00000000000000E+00	0	1.10000000000000E+00	0
0.00000000000000E+00	0	7.10000000000000E-01	0
7.30000060436971E-09	0	4.89100040492771E-09	0
9.33258454012774E-03	0	9.33258454012774E-03	0
0.00000000000000E+00	0	1.10000000000000E+00	0
0.00000000000000E+00	0	7.10000000000000E-01	0
7.30000007318074E-07	0	4.89100004903110E-07	0
0.00000000000000E+00	0	1.10000000000000E+00	0
0.00000000000000E+00	0	7.10000000000000E-01	0
8.76000072533125E-09	0	5.86920048597194E-09	0
9.33258454012774E-03	0	9.33258454012774E-03	0
0.00000000000000E+00	0	1.10000000000000E+00	0
0.00000000000000E+00	0	7.10000000000000E-01	0
8.76000004794912E-07	0	5.86920003212591E-07	0
7.28280000000000E-01	8.00000000000000E+01	8.00000000000000E+01	1.00000000000000E+00
100	1.00000000000000E-15	1.00000000000000E-25	1.00000000000000E-40	1.00000000000000E+00	5
1
2	1
1
N
3
0	7.28280000000000E-01	2.66666666666667E+01
2.66492572302939E+01	0	1.10000000000000E+00	0
0.00000000000000E+00	0	7.10000000000000E-01	0
7.30000060436971E-09	0	4.96400041097140E-09	0
9.33258454012774E-03	0	9.33258454012774E-03	0
2.76492572302939E+01	0	1.10000000000000E+00	0
0.00000000000000E+00	0	7.10000000000000E-01	0
7.30000007318074E-07	0	4.96400004976291E-07	0
0.00000000000000E+00	0	1.10000000000000E+00	0
0.00000000000000E+00	0	7.10000000000000E-01	0
7.30000060436971E-09	0	4.96400041097140E-09	0
9.33258454012774E-03	0	9.33258454012774E-03	0
0.00000000000000E+00	0	1.10000000000000E+00	0
0.00000000000000E+00	0	7.10000000000000E-01	0
7.30000007318074E-07	0	4.96400004976291E-07	0
0.00000000000000E+00	0	1.10000000000000E+00	0
0.00000000000000E+00	0	7.10000000000000E-01	0
7.30000060436971E-09	0	4.96400041097140E-09	0
9.33258454012774E-03	0	9.33258454012774E-03	0
0.00000000000000E+00	0	1.10000000000000E+00	0
0.00000000000000E+00	0	7.10000000000000E-01	0
7.30000007318074E-07	0	4.96400004976291E-07	0
7.28280000000000E-01	8.00000000000000E+01	8.00000000000000E+01	1.00000000000000E+00
100	1.00000000000000E-15	1.00000000000000E-25	1.00000000000000E-40	1.00000000000000E+00	5
1
2	1
1
N
3
0	7.28280000000000E-01	2.66666666666667E+01
2.66492572302939E+01	0	1.10000000000000E+00	0
0.00000000000000E+00	0	7.10000000000000E-01	0
7.30000060436971E-09	0	4.96400041097140E-09	0
9.33258454012774E-03	0	9.33258454012774E-03	0
2.76492572302939E+01	0	1.10000000000000E+00	0
0.00000000000000E+00	0	7.10000000000000E-01	0
7.30000007318074E-07	0	4.96400004976291E-07	0
0.00000000000000E+00	0	1.10000000000000E+00	0
0.00000000000000E+00	0	7.10000000000000E-01	0
7.30000060436971E-09	0	4.96400041097140E-09	0
9.33258454012774E-03	0	9.33258454012774E-03	0
0.00000000000000E+00	0	1.10000000000000E+00	0
0.00000000000000E+00	0	7.10000000000000E-01	0
7.30000007318074E-07	0	4.96400004976291E-07	0
0.00000000000000E+00	0	1.10000000000000E+00	0
0.00000000000000E+00	0	7.10000000000000E-01	0
8.76000072533125E-09	0	5.95680049322525E-09	0
9.33258454012774E-03	0	9.33258454012774E-03	0
0.00000000000000E+00	0	1.10000000000000E+00	0
0.00000000000000E+00	0	7.10000000000000E-01	0
8.76000004794912E-07	0	5.95680003260541E-07	0
7.28280000000000E-01	8.00000000000000E+01	8.00000000000000E+01	1.00000000000000E+00
100	1.00000000000000E-15	1.00000000000000E-25	1.00000000000000E-40	1.00000000000000E+00	5
1
2	1
1
N
3
0	7.28280000000000E-01	2.66666666666667E+01
2.66492572302939E+01	0	1.10000000000000E+00	0
0.00000000000000E+00	0	7.10000000000000E-01	0
7.30000060436971E-09	0	5.03700041701510E-09	0
9.33258454012774E-03	0	9.33258454012774E-03	0
2.76492572302939E+01	0	1.10000000000000E+00	0
0.00000000000000E+00	0	7.10000000000000E-01	0
7.30000007318074E-07	0	5.03700005049471E-07	0
0.00000000000000E+00	0	1.10000000000000E+00	0
0.00000000000000E+00	0	7.10000000000000E-01	0
7.30000060436971E-09	0	5.03700041701510E-09	0
9.33258454012774E-03	0	9.33258454012774E-03	0
0.00000000000000E+00	0	1.10000000000000E+00	0
0.00000000000000E+00	0	7.10000000000000E-01	0
7.30000007318074E-07	0	5.03700005049471E-07	0
0.00000000000000E+00	0	1.10000000000000E+00	0
0.00000000000000E+00	0	7.10000000000000E-01	0
7.30000060436971E-09	0	5.03700041701510E-09	0
9.33258454012774E-03	0	9.33258454012774E-03	0
0.00000000000000E+00	0	1.10000000000000E+00	0
0.00000000000000E+00	0	7.10000000000000E-01	0
7.30000007318074E-07	0	5.03700005049471E-07	0
7.28280000000000E-01	8.00000000000000E+01	8.00000000000000E+01	1.00000000000000E+00
100	1.00000000000000E-15	1.00000000000000E-25	1.00000000000000E-40	1.00000000000000E+00	5
1
2	1
1
N
3
0	7.28280000000000E-01	2.66666666666667E+01
2.66492572302939E+01	0	1.10000000000000E+00	0
0.00000000000000E+00	0	7.10000000000000E-01	0
7.30000060436971E-09	0	5.03700041701510E-09	0
9.33258454012774E-03	0	9.33258454012774E-03	0
2.76492572302939E+01	0	1.10000000000000E+00	0
0.00000000000000E+00	0	7.10000000000000E-01	0
7.30000007318074E-07	0	5.03700005049471E-07	0
0.00000000000000E+00	0	1.10000000000000E+00	0
0.00000000000000E+00	0	7.10000000000000E-01	0
7.30000060436971E-09	0	5.03700041701510E-09	0
9.33258454012774E-03	0	9.33258454012774E-03	0
0.00000000000000E+00	0	1.10000000000000E+00	0
0.00000000000000E+00	0	7.10000000000000E-01	0
7.30000007318074E-07	0	5.03700005049471E-07	0
0.00000000000000E+00	0	1.10000000000000E+00	0
0.00000000000000E+00	0	7.10000000000000E-01	0
8.76000072533125E-09	0	6.04440050047856E-09	0
9.33258454012774E-03	0	9.33258454012774E-03	0
0.00000000000000E+00	0	1.10000000000000E+00	0
0.00000000000000E+00	0	7.10000000000000E-01	0
8.76000004794912E-07	0	6.04440003308490E-07	0
7.28280000000000E-01	8.00000000000000E+01	8.00000000000000E+01	1.00000000000000E+00
100	1.00000000000000E-15	1.00000000000000E-25	1.00000000000000E-40	1.00000000000000E+00	5
1
2	1
1
N
3
0	7.28280000000000E-01	2.66666666666667E+01
2.66492572302939E+01	0	1.10000000000000E+00	0
0.00000000000000E+00	0	7.10000000000000E-01	0
7.30000060436971E-09	0	5.11000042305880E-09	0
9.33258454012774E-03	0	9.33258454012774E-03	0
2.76492572302939E+01	0	1.10000000000000E+00	0
0.00000000000000E+00	0	7.10000000000000E-01	0
7.30000007318074E-07	0	5.11000005122652E-07	0
0.00000000000000E+00	0	1.10000000000000E+00	0
0.00000000000000E+00	0	7.10000000000000E-01	0
7.30000060436971E-09	0	5.11000042305880E-09	0
9.33258454012774E-03	0	9.33258454012774E-03	0
0.00000000000000E+00	0	1.10000000000000E+00	0
0.00000000000000E+00	0	7.10000000000000E-01	0
7.30000007318074E-07	0	5.11000005122652E-07	0
0.00000000000000E+00	0	1.10000000000000E+00	0
0.00000000000000E+00	0	7.10000000000000E-01	0
7.30000060436971E-09	0	5.11000042305880E-09	0
9.33258454012774E-03	0	9.33258454012774E-03	0
0.00000000000000E+00	0	1.10000000000000E+00	0
0.00000000000000E+00	0	7.10000000000000E-01	0
7.30000007318074E-07	0	5.11000005122652E-07	0
7.28280000000000E-01	8.00000000000000E+01	8.00000000000000E+01	1.00000000000000E+00
100	1.00000000000000E-15	1.00000000000000E-25	1.00000000000000E-40	1.00000000000000E+00	5
1
2	1
1
N
3
0	7.28280000000000E-01	2.66666666666667E+01
2.66492572302939E+01	0	1.10000000000000E+00	0
0.00000000000000E+00	0	7.10000000000000E-01	0
7.30000060436971E-09	0	5.11000042305880E-09	0
9.33258454012774E-03	0	9.33258454012774E-03	0
2.76492572302939E+01	0	1.10000000000000E+00	0
0.00000000000000E+00	0	7.10000000000000E-01	0
7.30000007318074E-07	0	5.11000005122652E-07	0
0.00000000000000E+00	0	1.10000000000000E+00	0
0.00000000000000E+00	0	7.10000000000000E-01	0
7.30000060436971E-09	0	5.11000042305880E-09	0
9.33258454012774E-03	0	9.33258454012774E-03	0
0.00000000000000E+00	0	1.10000000000000E+00	0
0.00000000000000E+00	0	7.10000000000000E-01	0
7.30000007318074E-07	0	5.11000005122652E-07	0
0.00000000000000E+00	0	1.10000000000000E+00	0
0.00000000000000E+00	0	7.10000000000000E-01	0
8.76000072533125E-09	0	6.13200050773188E-09	0
9.33258454012774E-03	0	9.33258454012774E-03	0
0.00000000000000E+00	0	1.10000000000000E+00	0
0.00000000000000E+00	0	7.10000000000000E-01	0
8.76000004794912E-07	0	6.13200003356439E-07	0
7.28280000000000E-01	8.00000000000000E+01	8.00000000000000E+01	1.00000000000000E+00
100	1.00000000000000E-15	1.00000000000000E-25	1.00000000000000E-40	1.00000000000000E+00	5
1
2	1
1
N
3
0	7.28280000000000E-01	2.66666666666667E+01
2.66492572302939E+01	0	1.10000000000000E+00	0
0.00000000000000E+00	0	7.10000000000000E-01	0
7.30000060436971E-09	0	5.18300042910249E-09	0
9.33258454012774E-03	0	9.33258454012774E-03	0
2.76492572302939E+01	0	1.10000000000000E+00	0
0.00000000000000E+00	0	7.10000000000000E-01	0
7.30000007318074E-07	0	5.18300005195833E-07	0
0.00000000000000E+00	0	1.10000000000000E+00	0
0.00000000000000E+00	0	7.10000000000000E-01	0
7.30000060436971E-09	0	5.18300042910249E-09	0
9.33258454012774E-03	0	9.33258454012774E-03	0
0.00000000000000E+00	0	1.10000000000000E+00	0
0.00000000000000E+00	0	7.10000000000000E-01	0
7.30000007318074E-07	0	5.18300005195833E-07	0
0.00000000000000E+00	0	1.10000000000000E+00	0
0.00000000000000E+00	0	7.10000000000000E-01	0
7.30000060436971E-09	0	5.18300042910249E-09	0
9.33258454012774E-03	0	9.33258454012774E-03	0
0.00000000000000E+00	0	1.10000000000000E+00	0
0.00000000000000E+00	0	7.10000000000000E-01	0
7.30000007318074E-07	0	5.18300005195833E-07	0
7.28280000000000E-01	8.00000000000000E+01	8.00000000000000E+01	1.00000000000000E+00
100	1.00000000000000E-15	1.00000000000000E-25	1.00000000000000E-40	1.00000000000000E+00	5
1
2	1
1
N
3
0	7.28280000000000E-01	2.66666666666667E+01
2.66492572302939E+01	0	1.10000000000000E+00	0
0.00000000000000E+00	0	7.10000000000000E-01	0
7.30000060436971E-09	0	5.18300042910249E-09	0
9.33258454012774E-03	0	9.33258454012774E-03	0
2.76492572302939E+01	0	1.10000000000000E+00	0
0.00000000000000E+00	0	7.10000000000000E-01	0
7.30000007318074E-07	0	5.18300005195833E-07	0
0.00000000000000E+00	0	1.10000000000000E+00	0
0.00000000000000E+00	0	7.10000000000000E-01	0
7.30000060436971E-09	0	5.18300042910249E-09	0
9.33258454012774E-03	0	9.33258454012774E-03	0
0.00000000000000E+00	0	1.10000000000000E+00	0
0.00000000000000E+00	0	7.10000000000000E-01	0
7.30000007318074E-07	0	5.18300005195833E-07	0
0.00000000000000E+00	0	1.10000000000000E+00	0
0.00000000000000E+00	0	7.10000000000000E-01	0
8.76000072533125E-09	0	6.21960051498519E-09	0
9.33258454012774E-03	0	9.33258454012774E-03	0
0.00000000000000E+00	0	1.10000000000000E+00	0
0.00000000000000E+00	0	7.10000000000000E-01	0
8.76000004794912E-07	0	6.21960003404388E-07	0
7.28280000000000E-01	8.00000000000000E+01	8.00000000000000E+01	1.00000000000000E+00
100	1.00000000000000E-15	1.00000000000000E-25	1.00000000000000E-40	1.00000000000000E+00	5
1
2	1
1
N
3
0	7.28280000000000E-01	2.66666666666667E+01
2.66492572302939E+01	0	1.10000000000000E+00	0
0.00000000000000E+00	0	7.10000000000000E-01	0
7.30000060436971E-09	0	5.25600043514619E-09	0
9.33258454012774E-03	0	9.33258454012774E-03	0
2.76492572302939E+01	0	1.10000000000000E+00	0
0.00000000000000E+00	0	7.10000000000000E-01	0
7.30000007318074E-07	0	5.25600005269014E-07	0
0.00000000000000E+00	0	1.10000000000000E+00	0
0.00000000000000E+00	0	7.10000000000000E-01	0
7.30000060436971E-09	0	5.25600043514619E-09	0
9.33258454012774E-03	0	9.33258454012774E-03	0
0.00000000000000E+00	0	1.10000000000000E+00	0
0.00000000000000E+00	0	7.10000000000000E-01	0
7.30000007318074E-07	0	5.25600005269014E-07	0
0.00000000000000E+00	0	1.10000000000000E+00	0
0.00000000000000E+00	0	7.10000000000000E-01	0
7.30000060436971E-09	0	5.25600043514619E-09	0
9.33258454012774E-03	0	9.33258454012774E-03	0
0.00000000000000E+00	0	1.10000000000000E+00	0
0.00000000000000E+00	0	7.10000000000000E-01	0
7.30000007318074E-07	0	5.25600005269014E-07	0
7.28280000000000E-01	8.00000000000000E+01	8.00000000000000E+01	1.00000000000000E+00
100	1.00000000000000E-15	1.00000000000000E-25	1.00000000000000E-40	1.00000000000000E+00	5
1
2	1
1
N
3
0	7.28280000000000E-01	2.66666666666667E+01
2.66492572302939E+01	0	1.10000000000000E+00	0
0.00000000000000E+00	0	7.10000000000000E-01	0
7.30000060436971E-09	0	5.25600043514619E-09	0
9.33258454012774E-03	0	9.33258454012774E-03	0
2.76492572302939E+01	0	1.10000000000000E+00	0
0.00000000000000E+00	0	7.10000000000000E-01	0
7.30000007318074E-07	0	5.25600005269014E-07	0
0.00000000000000E+00	0	1.10000000000000E+00	0
0.00000000000000E+00	0	7.10000000000000E-01	0
7.30000060436971E-09	0	5.25600043514619E-09	0
9.33258454012774E-03	0	9.33258454012774E-03	0
0.00000000000000E+00	0	1.10000000000000E+00	0
0.00000000000000E+00	0	7.10000000000000E-01	0
7.30000007318074E-07	0	5.25600005269014E-07	0
0.00000000000000E+00	0	1.10000000000000E+00	0
0.00000000000000E+00	0	7.10000000000000E-01	0
8.76000072533125E-09	0	6.30720052223850E-09	0
9.33258454012774E-03	0	9.33258454012774E-03	0
0.00000000000000E+00	0	1.10000000000000E+00	0
0.00000000000000E+00	0	7.10000000000000E-01	0
8.76000004794912E-07	0	6.30720003452337E-07	0
7.28280000000000E-01	8.00000000000000E+01	8.00000000000000E+01	1.00000000000000E+00
100	1.00000000000000E-15	1.00000000000000E-25	1.00000000000000E-40	1.00000000000000E+00	5
1
2	1
1
N
3
0	7.28280000000000E-01	2.66666666666667E+01
2.66492572302939E+01	0	1.10000000000000E+00	0
0.00000000000000E+00	0	7.10000000000000E-01	0
7.30000060436971E-09	0	5.32900044118989E-09	0
9.33258454012774E-03	0	9.33258454012774E-03	0
2.76492572302939E+01	0	1.10000000000000E+00	0
0.00000000000000E+00	0	7.10000000000000E-01	0
7.30000007318074E-07	0	5.32900005342194E-07	0
0.00000000000000E+00	0	1.10000000000000E+00	0
0.00000000000000E+00	0	7.10000000000000E-01	0
7.30000060436971E-09	0	5.32900044118989E-09	0
9.33258454012774E-03	0	9.33258454012774E-03	0
0.00000000000000E+00	0	1.10000000000000E+00	0
0.00000000000000E+00	0	7.10000000000000E-01	0
7.30000007318074E-07	0	5.32900005342194E-07	0
0.00000000000000E+00	0	1.10000000000000E+00	0
0.00000000000000E+00	0	7.10000000000000E-01	0
7.30000060436971E-09	0	5.32900044118989E-09	0
9.33258454012774E-03	0	9.33258454012774E-03	0
0.00000000000000E+00	0	1.10000000000000E+00	0
0.00000000000000E+00	0	7.10000000000000E-01	0
7.30000007318074E-07	0	5.32900005342194E-07	0
7.28280000000000E-01	8.00000000000000E+01	8.00000000000000E+01	1.00000000000000E+00
100	1.00000000000000E-15	1.00000000000000E-25	1.00000000000000E-40	1.00000000000000E+00	5
1
2	1
1
N
3
0	7.28280000000000E-01	2.66666666666667E+01
2.66492572302939E+01	0	1.10000000000000E+00	0
0.00000000000000E+00	0	7.10000000000000E-01	0
7.30000060436971E-09	0	5.32900044118989E-09	0
9.33258454012774E-03	0	9.33258454012774E-03	0
2.76492572302939E+01	0	1.10000000000000E+00	0
0.00000000000000E+00	0	7.10000000000000E-01	0
7.30000007318074E-07	0	5.32900005342194E-07	0
0.00000000000000E+00	0	1.10000000000000E+00	0
0.00000000000000E+00	0	7.10000000000000E-01	0
7.30000060436971E-09	0	5.32900044118989E-09	0
9.33258454012774E-03	0	9.33258454012774E-03	0
0.00000000000000E+00	0	1.10000000000000E+00	0
0.00000000000000E+00	0	7.10000000000000E-01	0
7.30000007318074E-07	0	5.32900005342194E-07	0
0.00000000000000E+00	0	1.10000000000000E+00	0
0.00000000000000E+00	0	7.10000000000000E-01	0
8.76000072533125E-09	0	6.39480052949181E-09	0
9.33258454012774E-03	0	9.33258454012774E-03	0
0.00000000000000E+00	0	1.10000000000000E+00	0
0.00000000000000E+00	0	7.10000000000000E-01	0
8.76000004794912E-07	0	6.39480003500286E-07	0
7.28280000000000E-01	8.00000000000000E+01	8.00000000000000E+01	1.00000000000000E+00
100	1.00000000000000E-15	1.00000000000000E-25	1.00000000000000E-40	1.00000000000000E+00	5
1
2	1
1
N
3
0	7.28280000000000E-01	2.66666666666667E+01
2.66492572302939E+01	0	1.10000000000000E+00	0
0.00000000000000E+00	0	7.10000000000000E-01	0
7.30000060436971E-09	0	5.40200044723359E-09	0
9.33258454012774E-03	0	9.33258454012774E-03	0
2.76492572302939E+01	0	1.10000000000000E+00	0
0.00000000000000E+00	0	7.10000000000000E-01	0
7.30000007318074E-07	0	5.40200005415375E-07	0
0.00000000000000E+00	0	1.10000000000000E+00	0
0.00000000000000E+00	0	7.10000000000000E-01	0
7.30000060436971E-09	0	5.40200044723359E-09	0
9.33258454012774E-03	0	9.33258454012774E-03	0
0.00000000000000E+00	0	1.10000000000000E+00	0
0.00000000000000E+00	0	7.10000000000000E-01	0
7.30000007318074E-07	0	5.40200005415375E-07	0
0.00000000000000E+00	0	1.10000000000000E+00	0
0.00000000000000E+00	0	7.10000000000000E-01	0
7.30000060436971E-09	0	5.40200044723359E-09	0
9.33258454012774E-03	0	9.33258454012774E-03	0
0.00000000000000E+00	0	1.10000000000000E+00	0
0.00000000000000E+00	0	7.10000000000000E-01	0
7.30000007318074E-07	0	5.40200005415375E-07	0
7.28280000000000E-01	8.00000000000000E+01	8.00000000000000E+01	1.00000000000000E+00
100	1.00000000000000E-15	1.00000000000000E-25	1.00000000000000E-40	1.00000000000000E+00	5
1
2	1
1
N
3
0	7.28280000000000E-01	2.66666666666667E+01
2.66492572302939E+01	0	1.10000000000000E+00	0
0.00000000000000E+00	0	7.10000000000000E-01	0
7.30000060436971E-09	0	5.40200044723359E-09	0
9.33258454012774E-03	0	9.33258454012774E-03	0
2.76492572302939E+01	0	1.10000000000000E+00	0
0.00000000000000E+00	0	7.10000000000000E-01	0
7.30000007318074E-07	0	5.40200005415375E-07	0
0.00000000000000E+00	0	1.10000000000000E+00	0
0.00000000000000E+00	0	7.10000000000000E-01	0
7.30000060436971E-09	0	5.40200044723359E-09	0
9.33258454012774E-03	0	9.33258454012774E-03	0
0.00000000000000E+00	0	1.10000000000000E+00	0
0.00000000000000E+00	0	7.10000000000000E-01	0
7.30000007318074E-07	0	5.40200005415375E-07	0
0.00000000000000E+00	0	1.10000000000000E+00	0
0.00000000000000E+00	0	7.10000000000000E-01	0
8.76000072533125E-09	0	6.48240053674513E-09	0
9.33258454012774E-03	0	9.33258454012774E-03	0
0.00000000000000E+00	0	1.10000000000000E+00	0
0.00000000000000E+00	0	7.10000000000000E-01	0
8.76000004794912E-07	0	6.48240003548235E-07	0
7.28280000000000E-01	8.00000000000000E+01	8.00000000000000E+01	1.00000000000000E+00
100	1.00000000000000E-15	1.00000000000000E-25	1.00000000000000E-40	1.00000000000000E+00	5
1
2	1
1
N
3
0	7.28280000000000E-01	2.66666666666667E+01
2.66492572302939E+01	0	1.10000000000000E+00	0
0.00000000000000E+00	0	7.10000000000000E-01	0
7.30000060436971E-09	0	5.47500045327728E-09	0
9.33258454012774E-03	0	9.33258454012774E-03	0
2.76492572302939E+01	0	1.10000000000000E+00	0
0.00000000000000E+00	0	7.10000000000000E-01	0
7.30000007318074E-07	0	5.47500005488556E-07	0
0.00000000000000E+00	0	1.10000000000000E+00	0
0.00000000000000E+00	0	7.10000000000000E-01	0
7.30000060436971E-09	0	5.47500045327728E-09	0
9.33258454012774E-03	0	9.33258454012774E-03	0
0.00000000000000E+00	0	1.10000000000000E+00	0
0.00000000000000E+00	0	7.10000000000000E-01	0
7.30000007318074E-07	0	5.47500005488556E-07	0
0.00000000000000E+00	0	1.10000000000000E+00	0
0.00000000000000E+00	0	7.10000000000000E-01	0
7.30000060436971E-09	0	5.47500045327728E-09	0
9.33258454012774E-03	0	9.33258454012774E-03	0
0.00000000000000E+00	0	1.10000000000000E+00	0
0.00000000000000E+00	0	7.10000000000000E-01	0
7.30000007318074E-07	0	5.47500005488556E-07	0
7.28280000000000E-01	8.00000000000000E+01	8.00000000000000E+01	1.00000000000000E+00
100	1.00000000000000E-15	1.00000000000000E-25	1.00000000000000E-40	1.00000000000000E+00	5
1
2	1
1
N
3
0	7.28280000000000E-01	2.66666666666667E+01
2.66492572302939E+01	0	1.10000000000000E+00	0
0.00000000000000E+00	0	7.10000000000000E-01	0
7.30000060436971E-09	0	5.47500045327728E-09	0
9.33258454012774E-03	0	9.33258454012774E-03	0
2.76492572302939E+01	0	1.10000000000000E+00	0
0.00000000000000E+00	0	7.10000000000000E-01	0
7.30000007318074E-07	0	5.47500005488556E-07	0
0.00000000000000E+00	0	1.10000000000000E+00	0
0.00000000000000E+00	0	7.10000000000000E-01	0
7.30000060436971E-09	0	5.47500045327728E-09	0
9.33258454012774E-03	0	9.33258454012774E-03	0
0.00000000000000E+00	0	1.10000000000000E+00	0
0.00000000000000E+00	0	7.10000000000000E-01	0
7.30000007318074E-07	0	5.47500005488556E-07	0
0.00000000000000E+00	0	1.10000000000000E+00	0
0.00000000000000E+00	0	7.10000000000000E-01	0
8.76000072533125E-09	0	6.57000054399844E-09	0
9.33258454012774E-03	0	9.33258454012774E-03	0
0.00000000000000E+00	0	1.10000000000000E+00	0
0.00000000000000E+00	0	7.10000000000000E-01	0
8.76000004794912E-07	0	6.57000003596184E-07	0
7.28280000000000E-01	8.00000000000000E+01	8.00000000000000E+01	1.00000000000000E+00
100	1.00000000000000E-15	1.00000000000000E-25	1.00000000000000E-40	1.00000000000000E+00	5
1
2	1
1
N
3
0	7.28280000000000E-01	2.66666666666667E+01
2.66492572302939E+01	0	1.10000000000000E+00	0
0.00000000000000E+00	0	7.10000000000000E-01	0
7.30000060436971E-09	0	5.54800045932098E-09	0
9.33258454012774E-03	0	9.33258454012774E-03	0
2.76492572302939E+01	0	1.10000000000000E+00	0
0.00000000000000E+00	0	7.10000000000000E-01	0
7.30000007318074E-07	0	5.54800005561737E-07	0
0.00000000000000E+00	0	1.10000000000000E+00	0
0.00000000000000E+00	0	7.10000000000000E-01	0
7.30000060436971E-09	0	5.54800045932098E-09	0
9.33258454012774E-03	0	9.33258454012774E-03	0
0.00000000000000E+00	0	1.10000000000000E+00	0
0.00000000000000E+00	0	7.10000000000000E-01	0
7.30000007318074E-07	0	5.54800005561737E-07	0
0.00000000000000E+00	0	1.10000000000000E+00	0
0.00000000000000E+00	0	7.10000000000000E-01	0
7.30000060436971E-09	0	5.54800045932098E-09	0
9.33258454012774E-03	0	9.33258454012774E-03	0
0.00000000000000E+00	0	1.10000000000000E+00	0
0.00000000000000E+00	0	7.10000000000000E-01	0
7.30000007318074E-07	0	5.54800005561737E-07	0
7.28280000000000E-01	8.00000000000000E+01	8.00000000000000E+01	1.00000000000000E+00
100	1.00000000000000E-15	1.00000000000000E-25	1.00000000000000E-40	1.00000000000000E+00	5
1
2	1
1
N
3
0	7.28280000000000E-01	2.66666666666667E+01
2.66492572302939E+01	0	1.10000000000000E+00	0
0.00000000000000E+00	0	7.10000000000000E-01	0
7.30000060436971E-09	0	5.54800045932098E-09	0
9.33258454012774E-03	0	9.33258454012774E-03	0
2.76492572302939E+01	0	1.10000000000000E+00	0
0.00000000000000E+00	0	7.10000000000000E-01	0
7.30000007318074E-07	0	5.54800005561737E-07	0
0.00000000000000E+00	0	1.10000000000000E+00	0
0.00000000000000E+00	0	7.10000000000000E-01	0
7.30000060436971E-09	0	5.54800045932098E-09	0
9.33258454012774E-03	0	9.33258454012774E-03	0
0.00000000000000E+00	0	1.10000000000000E+00	0
0.00000000000000E+00	0	7.10000000000000E-01	0
7.30000007318074E-07	0	5.54800005561737E-07	0
0.00000000000000E+00	0	1.10000000000000E+00	0
0.00000000000000E+00	0	7.10000000000000E-01	0
8.76000072533125E-09	0	6.65760055125175E-09	0
9.33258454012774E-03	0	9.33258454012774E-03	0
0.00000000000000E+00	0	1.10000000000000E+00	0
0.00000000000000E+00	0	7.10000000000000E-01	0
8.76000004794912E-07	0	6.65760003644134E-07	0
7.28280000000000E-01	8.00000000000000E+01	8.00000000000000E+01	1.00000000000000E+00
100	1.00000000000000E-15	1.00000000000000E-25	1.00000000000000E-40	1.00000000000000E+00	5
1
2	1
1
N
3
0	7.28280000000000E-01	2.66666666666667E+01
2.66492572302939E+01	0	1.10000000000000E+00	0
0.00000000000000E+00	0	7.10000000000000E-01	0
7.30000060436971E-09	0	5.62100046536468E-09	0
9.33258454012774E-03	0	9.33258454012774E-03	0
2.76492572302939E+01	0	1.10000000000000E+00	0
0.00000000000000E+00	0	7.10000000000000E-01	0
7.30000007318074E-07	0	5.62100005634917E-07	0
0.00000000000000E+00	0	1.10000000000000E+00	0
0.00000000000000E+00	0	7.10000000000000E-01	0
7.30000060436971E-09	0	5.62100046536468E-09	0
9.33258454012774E-03	0	9.33258454012774E-03	0
0.00000000000000E+00	0	1.10000000000000E+00	0
0.00000000000000E+00	0	7.10000000000000E-01	0
7.30000007318074E-07	0	5.62100005634917E-07	0
0.00000000000000E+00	0	1.10000000000000E+00	0
0.00000000000000E+00	0	7.10000000000000E-01	0
7.30000060436971E-09	0	5.62100046536468E-09	0
9.33258454012774E-03	0	9.33258454012774E-03	0
0.00000000000000E+00	0	1.10000000000000E+00	0
0.00000000000000E+00	0	7.10000000000000E-01	0
7.30000007318074E-07	0	5.62100005634917E-07	0
7.28280000000000E-01	8.00000000000000E+01	8.00000000000000E+01	1.00000000000000E+00
100	1.00000000000000E-15	1.00000000000000E-25	1.00000000000000E-40	1.00000000000000E+00	5
1
2	1
1
N
3
0	7.28280000000000E-01	2.66666666666667E+01
2.66492572302939E+01	0	1.10000000000000E+00	0
0.00000000000000E+00	0	7.10000000000000E-01	0
7.30000060436971E-09	0	5.62100046536468E-09	0
9.33258454012774E-03	0	9.33258454012774E-03	0
2.76492572302939E+01	0	1.10000000000000E+00	0
0.00000000000000E+00	0	7.10000000000000E-01	0
7.30000007318074E-07	0	5.62100005634917E-07	0
0.00000000000000E+00	0	1.10000000000000E+00	0
0.00000000000000E+00	0	7.10000000000000E-01	0
7.30000060436971E-09	0	5.62100046536468E-09	0
9.33258454012774E-03	0	9.33258454012774E-03	0
0.00000000000000E+00	0	1.10000000000000E+00	0
0.00000000000000E+00	0	7.10000000000000E-01	0
7.30000007318074E-07	0	5.62100005634917E-07	0
0.00000000000000E+00	0	1.10000000000000E+00	0
0.00000000000000E+00	0	7.10000000000000E-01	0
8.76000072533125E-09	0	6.74520055850506E-09	0
9.33258454012774E-03	0	9.33258454012774E-03	0
0.00000000000000E+00	0	1.10000000000000E+00	0
0.00000000000000E+00	0	7.10000000000000E-01	0
8.76000004794912E-07	0	6.74520003692083E-07	0
7.28280000000000E-01	8.00000000000000E+01	8.00000000000000E+01	1.00000000000000E+00
100	1.00000000000000E-15	1.00000000000000E-25	1.00000000000000E-40	1.00000000000000E+00	5
1
2	1
1
N
3
0	7.28280000000000E-01	2.66666666666667E+01
2.66492572302939E+01	0	1.10000000000000E+00	0
0.00000000000000E+00	0	7.10000000000000E-01	0
7.30000060436971E-09	0	5.69400047140837E-09	0
9.33258454012774E-03	0	9.33258454012774E-03	0
2.76492572302939E+01	0	1.10000000000000E+00	0
0.00000000000000E+00	0	7.10000000000000E-01	0
7.30000007318074E-07	0	5.69400005708098E-07	0
0.00000000000000E+00	0	1.10000000000000E+00	0
0.00000000000000E+00	0	7.10000000000000E-01	0
7.30000060436971E-09	0	5.69400047140837E-09	0
9.33258454012774E-03	0	9.33258454012774E-03	0
0.00000000000000E+00	0	1.10000000000000E+00	0
0.00000000000000E+00	0	7.10000000000000E-01	0
7.30000007318074E-07	0	5.69400005708098E-07	0
0.00000000000000E+00	0	1.10000000000000E+00	0
0.00000000000000E+00	0	7.10000000000000E-01	0
7.30000060436971E-09	0	5.69400047140837E-09	0
9.33258454012774E-03	0	9.33258454012774E-03	0
0.00000000000000E+00	0	1.10000000000000E+00	0
0.00000000000000E+00	0	7.10000000000000E-01	0
7.30000007318074E-07	0	5.69400005708098E-07	0
7.28280000000000E-01	8.00000000000000E+01	8.00000000000000E+01	1.00000000000000E+00
100	1.00000000000000E-15	1.00000000000000E-25	1.00000000000000E-40	1.00000000000000E+00	5
1
2	1
1
N
3
0	7.28280000000000E-01	2.66666666666667E+01
2.66492572302939E+01	0	1.10000000000000E+00	0
0.00000000000000E+00	0	7.10000000000000E-01	0
7.30000060436971E-09	0	5.69400047140837E-09	0
9.33258454012774E-03	0	9.33258454012774E-03	0
2.76492572302939E+01	0	1.10000000000000E+00	0
0.00000000000000E+00	0	7.10000000000000E-01	0
7.30000007318074E-07	0	5.69400005708098E-07	0
0.00000000000000E+00	0	1.10000000000000E+00	0
0.00000000000000E+00	0	7.10000000000000E-01	0
7.30000060436971E-09	0	5.69400047140837E-09	0
9.33258454012774E-03	0	9.33258454012774E-03	0
0.00000000000000E+00	0	1.10000000000000E+00	0
0.00000000000000E+00	0	7.10000000000000E-01	0
7.30000007318074E-07	0	5.69400005708098E-07	0
0.00000000000000E+00	0	1.10000000000000E+00	0
0.00000000000000E+00	0	7.10000000000000E-01	0
8.76000072533125E-09	0	6.83280056575838E-09	0
9.33258454012774E-03	0	9.33258454012774E-03	0
0.00000000000000E+00	0	1.10000000000000E+00	0
0.00000000000000E+00	0	7.10000000000000E-01	0
8.76000004794912E-07	0	6.83280003740032E-07	0
7.28280000000000E-01	8.00000000000000E+01	8.00000000000000E+01	1.00000000000000E+00
100	1.00000000000000E-15	1.00000000000000E-25	1.00000000000000E-40	1.00000000000000E+00	5
1
2	1
1
N
3
0	7.28280000000000E-01	2.66666666666667E+01
2.66492572302939E+01	0	1.10000000000000E+00	0
0.00000000000000E+00	0	7.10000000000000E-01	0
7.30000060436971E-09	0	5.76700047745207E-09	0
9.33258454012774E-03	0	9.33258454012774E-03	0
2.76492572302939E+01	0	1.10000000000000E+00	0
0.00000000000000E+00	0	7.10000000000000E-01	0
7.30000007318074E-07	0	5.76700005781279E-07	0
0.00000000000000E+00	0	1.10000000000000E+00	0
0.00000000000000E+00	0	7.10000000000000E-01	0
7.30000060436971E-09	0	5.76700047745207E-09	0
9.33258454012774E-03	0	9.33258454012774E-03	0
0.00000000000000E+00	0	1.10000000000000E+00	0
0.00000000000000E+00	0	7.10000000000000E-01	0
7.30000007318074E-07	0	5.76700005781279E-07	0
0.00000000000000E+00	0	1.10000000000000E+00	0
0.00000000000000E+00	0	7.10000000000000E-01	0
7.30000060436971E-09	0	5.76700047745207E-09	0
9.33258454012774E-03	0	9.33258454012774E-03	0
0.00000000000000E+00	0	1.10000000000000E+00	0
0.00000000000000E+00	0	7.10000000000000E-01	0
7.30000007318074E-07	0	5.76700005781279E-07	0
7.28280000000000E-01	8.00000000000000E+01	8.00000000000000E+01	1.00000000000000E+00
100	1.00000000000000E-15	1.00000000000000E-25	1.00000000000000E-40	1.00000000000000E+00	5
1
2	1
1
N
3
0	7.28280000000000E-01	2.66666666666667E+01
2.66492572302939E+01	0	1.10000000000000E+00	0
0.00000000000000E+00	0	7.10000000000000E-01	0
7.30000060436971E-09	0	5.76700047745207E-09	0
9.33258454012774E-03	0	9.33258454012774E-03	0
2.76492572302939E+01	0	1.10000000000000E+00	0
0.00000000000000E+00	0	7.10000000000000E-01	0
7.30000007318074E-07	0	5.76700005781279E-07	0
0.00000000000000E+00	0	1.10000000000000E+00	0
0.00000000000000E+00	0	7.10000000000000E-01	0
7.30000060436971E-09	0	5.76700047745207E-09	0
9.33258454012774E-03	0	9.33258454012774E-03	0
0.00000000000000E+00	0	1.10000000000000E+00	0
0.00000000000000E+00	0	7.10000000000000E-01	0
7.30000007318074E-07	0	5.76700005781279E-07	0
0.00000000000000E+00	0	1.10000000000000E+00	0
0.00000000000000E+00	0	7.10000000000000E-01	0
8.76000072533125E-09	0	6.92040057301169E-09	0
9.33258454012774E-03	0	9.33258454012774E-03	0
0.00000000000000E+00	0	1.10000000000000E+00	0
0.00000000000000E+00	0	7.10000000000000E-01	0
8.76000004794912E-07	0	6.92040003787981E-07	0
7.28280000000000E-01	8.00000000000000E+01	8.00000000000000E+01	1.00000000000000E+00
100	1.00000000000000E-15	1.00000000000000E-25	1.00000000000000E-40	1.00000000000000E+00	5
1
2	1
1
N
3
0	7.28280000000000E-01	2.66666666666667E+01
2.66492572302939E+01	0	1.10000000000000E+00	0
0.00000000000000E+00	0	7.10000000000000E-01	0
7.30000060436971E-09	0	5.84000048349577E-09	0
9.33258454012774E-03	0	9.33258454012774E-03	0
2.76492572302939E+01	0	1.10000000000000E+00	0
0.00000000000000E+00	0	7.10000000000000E-01	0
7.30000007318074E-07	0	5.84000005854460E-07	0
0.00000000000000E+00	0	1.10000000000000E+00	0
0.00000000000000E+00	0	7.10000000000000E-01	0
7.30000060436971E-09	0	5.84000048349577E-09	0
9.33258454012774E-03	0	9.33258454012774E-03	0
0.00000000000000E+00	0	1.10000000000000E+00	0
0.00000000000000E+00	0	7.10000000000000E-01	0
7.30000007318074E-07	0	5.84000005854460E-07	0
0.00000000000000E+00	0	1.10000000000000E+00	0
0.00000000000000E+00	0	7.10000000000000E-01	0
7.30000060436971E-09	0	5.84000048349577E-09	0
9.33258454012774E-03	0	9.33258454012774E-03	0
0.00000000000000E+00	0	1.10000000000000E+00	0
0.00000000000000E+00	0	7.10000000000000E-01	0
7.30000007318074E-07	0	5.84000005854460E-07	0
7.28280000000000E-01	8.00000000000000E+01	8.00000000000000E+01	1.00000000000000E+00
100	1.00000000000000E-15	1.00000000000000E-25	1.00000000000000E-40	1.00000000000000E+00	5
1
2	1
1
N
3
0	7.28280000000000E-01	2.66666666666667E+01
2.66492572302939E+01	0	1.10000000000000E+00	0
0.00000000000000E+00	0	7.10000000000000E-01	0
7.30000060436971E-09	0	5.84000048349577E-09	0
9.33258454012774E-03	0	9.33258454012774E-03	0
2.76492572302939E+01	0	1.10000000000000E+00	0
0.00000000000000E+00	0	7.10000000000000E-01	0
7.30000007318074E-07	0	5.84000005854460E-07	0
0.00000000000000E+00	0	1.10000000000000E+00	0
0.00000000000000E+00	0	7.10000000000000E-01	0
7.30000060436971E-09	0	5.84000048349577E-09	0
9.33258454012774E-03	0	9.33258454012774E-03	0
0.00000000000000E+00	0	1.10000000000000E+00	0
0.00000000000000E+00	0	7.10000000000000E-01	0
7.30000007318074E-07	0	5.84000005854460E-07	0
0.00000000000000E+00	0	1.10000000000000E+00	0
0.00000000000000E+00	0	7.10000000000000E-01	0
8.76000072533125E-09	0	7.00800058026500E-09	0
9.33258454012774E-03	0	9.33258454012774E-03	0
0.00000000000000E+00	0	1.10000000000000E+00	0
0.00000000000000E+00	0	7.10000000000000E-01	0
8.76000004794912E-07	0	7.00800003835930E-07	0
7.28280000000000E-01	8.00000000000000E+01	8.00000000000000E+01	1.00000000000000E+00
100	1.00000000000000E-15	1.00000000000000E-25	1.00000000000000E-40	1.00000000000000E+00	5
1
2	1
1
N
3
0	7.28280000000000E-01	2.66666666666667E+01
2.66492572302939E+01	0	1.10000000000000E+00	0
0.00000000000000E+00	0	7.10000000000000E-01	0
7.30000060436971E-09	0	5.91300048953947E-09	0
9.33258454012774E-03	0	9.33258454012774E-03	0
2.76492572302939E+01	0	1.10000000000000E+00	0
0.00000000000000E+00	0	7.10000000000000E-01	0
7.30000007318074E-07	0	5.91300005927640E-07	0
0.00000000000000E+00	0	1.10000000000000E+00	0
0.00000000000000E+00	0	7.10000000000000E-01	0
7.30000060436971E-09	0	5.91300048953947E-09	0
9.33258454012774E-03	0	9.33258454012774E-03	0
0.00000000000000E+00	0	1.10000000000000E+00	0
0.00000000000000E+00	0	7.10000000000000E-01	0
7.30000007318074E-07	0	5.91300005927640E-07	0
0.00000000000000E+00	0	1.10000000000000E+00	0
0.00000000000000E+00	0	7.10000000000000E-01	0
7.30000060436971E-09	0	5.91300048953947E-09	0
9.33258454012774E-03	0	9.33258454012774E-03	0
0.00000000000000E+00	0	1.10000000000000E+00	0
0.00000000000000E+00	0	7.10000000000000E-01	0
7.30000007318074E-07	0	5.91300005927640E-07	0
7.28280000000000E-01	8.00000000000000E+01	8.00000000000000E+01	1.00000000000000E+00
100	1.00000000000000E-15	1.00000000000000E-25	1.00000000000000E-40	1.00000000000000E+00	5
1
2	1
1
N
3
0	7.28280000000000E-01	2.66666666666667E+01
2.66492572302939E+01	0	1.10000000000000E+00	0
0.00000000000000E+00	0	7.10000000000000E-01	0
7.30000060436971E-09	0	5.91300048953947E-09	0
9.33258454012774E-03	0	9.33258454012774E-03	0
2.76492572302939E+01	0	1.10000000000000E+00	0
0.00000000000000E+00	0	7.10000000000000E-01	0
7.30000007318074E-07	0	5.91300005927640E-07	0
0.00000000000000E+00	0	1.10000000000000E+00	0
0.00000000000000E+00	0	7.10000000000000E-01	0
7.30000060436971E-09	0	5.91300048953947E-09	0
9.33258454012774E-03	0	9.33258454012774E-03	0
0.00000000000000E+00	0	1.10000000000000E+00	0
0.00000000000000E+00	0	7.10000000000000E-01	0
7.30000007318074E-07	0	5.91300005927640E-07	0
0.00000000000000E+00	0	1.10000000000000E+00	0
0.00000000000000E+00	0	7.10000000000000E-01	0
8.76000072533125E-09	0	7.09560058751832E-09	0
9.33258454012774E-03	0	9.33258454012774E-03	0
0.00000000000000E+00	0	1.10000000000000E+00	0
0.00000000000000E+00	0	7.10000000000000E-01	0
8.76000004794912E-07	0	7.09560003883879E-07	0
7.28280000000000E-01	8.00000000000000E+01	8.00000000000000E+01	1.00000000000000E+00
100	1.00000000000000E-15	1.00000000000000E-25	1.00000000000000E-40	1.00000000000000E+00	5
1
2	1
1
N
3
0	7.28280000000000E-01	2.66666666666667E+01
2.66492572302939E+01	0	1.10000000000000E+00	0
0.00000000000000E+00	0	7.10000000000000E-01	0
7.30000060436971E-09	0	5.98600049558316E-09	0
9.33258454012774E-03	0	9.33258454012774E-03	0
2.76492572302939E+01	0	1.10000000000000E+00	0
0.00000000000000E+00	0	7.10000000000000E-01	0
7.30000007318074E-07	0	5.98600006000821E-07	0
0.00000000000000E+00	0	1.10000000000000E+00	0
0.00000000000000E+00	0	7.10000000000000E-01	0
7.30000060436971E-09	0	5.98600049558316E-09	0
9.33258454012774E-03	0	9.33258454012774E-03	0
0.00000000000000E+00	0	1.10000000000000E+00	0
0.00000000000000E+00	0	7.10000000000000E-01	0
7.30000007318074E-07	0	5.98600006000821E-07	0
0.00000000000000E+00	0	1.10000000000000E+00	0
0.00000000000000E+00	0	7.10000000000000E-01	0
7.30000060436971E-09	0	5.98600049558316E-09	0
9.33258454012774E-03	0	9.33258454012774E-03	0
0.00000000000000E+00	0	1.10000000000000E+00	0
0.00000000000000E+00	0	7.10000000000000E-01	0
7.30000007318074E-07	0	5.98600006000821E-07	0
7.28280000000000E-01	8.00000000000000E+01	8.00000000000000E+01	1.00000000000000E+00
100	1.00000000000000E-15	1.00000000000000E-25	1.00000000000000E-40	1.00000000000000E+00	5
1
2	1
1
N
3
0	7.28280000000000E-01	2.66666666666667E+01
2.66492572302939E+01	0	1.10000000000000E+00	0
0.00000000000000E+00	0	7.10000000000000E-01	0
7.30000060436971E-09	0	5.98600049558316E-09	0
9.33258454012774E-03	0	9.33258454012774E-03	0
2.76492572302939E+01	0	1.10000000000000E+00	0
0.00000000000000E+00	0	7.10000000000000E-01	0
7.30000007318074E-07	0	5.98600006000821E-07	0
0.00000000000000E+00	0	1.10000000000000E+00	0
0.00000000000000E+00	0	7.10000000000000E-01	0
7.30000060436971E-09	0	5.98600049558316E-09	0
9.33258454012774E-03	0	9.33258454012774E-03	0
0.00000000000000E+00	0	1.10000000000000E+00	0
0.00000000000000E+00	0	7.10000000000000E-01	0
7.30000007318074E-07	0	5.98600006000821E-07	0
0.00000000000000E+00	0	1.10000000000000E+00	0
0.00000000000000E+00	0	7.10000000000000E-01	0
8.76000072533125E-09	0	7.18320059477163E-09	0
9.33258454012774E-03	0	9.33258454012774E-03	0
0.00000000000000E+00	0	1.10000000000000E+00	0
0.00000000000000E+00	0	7.10000000000000E-01	0
8.76000004794912E-07	0	7.18320003931828E-07	0
7.28280000000000E-01	8.00000000000000E+01	8.00000000000000E+01	1.00000000000000E+00
100	1.00000000000000E-15	1.00000000000000E-25	1.00000000000000E-40	1.00000000000000E+00	5
1
2	1
1
N
3
0	7.28280000000000E-01	2.66666666666667E+01
2.66492572302939E+01	0	1.10000000000000E+00	0
0.00000000000000E+00	0	7.10000000000000E-01	0
7.30000060436971E-09	0	6.05900050162686E-09	0
9.33258454012774E-03	0	9.33258454012774E-03	0
2.76492572302939E+01	0	1.10000000000000E+00	0
0.00000000000000E+00	0	7.10000000000000E-01	0
7.30000007318074E-07	0	6.05900006074002E-07	0
0.00000000000000E+00	0	1.10000000000000E+00	0
0.00000000000000E+00	0	7.10000000000000E-01	0
7.30000060436971E-09	0	6.05900050162686E-09	0
9.33258454012774E-03	0	9.33258454012774E-03	0
0.00000000000000E+00	0	1.10000000000000E+00	0
0.00000000000000E+00	0	7.10000000000000E-01	0
7.30000007318074E-07	0	6.05900006074002E-07	0
0.00000000000000E+00	0	1.10000000000000E+00	0
0.00000000000000E+00	0	7.10000000000000E-01	0
7.30000060436971E-09	0	6.05900050162686E-09	0
9.33258454012774E-03	0	9.33258454012774E-03	0
0.00000000000000E+00	0	1.10000000000000E+00	0
0.00000000000000E+00	0	7.10000000000000E-01	0
7.30000007318074E-07	0	6.05900006074002E-07	0
7.28280000000000E-01	8.00000000000000E+01	8.00000000000000E+01	1.00000000000000E+00
100	1.00000000000000E-15	1.00000000000000E-25	1.00000000000000E-40	1.00000000000000E+00	5
1
2	1
1
N
3
0	7.28280000000000E-01	2.66666666666667E+01
2.66492572302939E+01	0	1.10000000000000E+00	0
0.00000000000000E+00	0	7.10000000000000E-01	0
7.30000060436971E-09	0	6.05900050162686E-09	0
9.33258454012774E-03	0	9.33258454012774E-03	0
2.76492572302939E+01	0	1.10000000000000E+00	0
0.00000000000000E+00	0	7.10000000000000E-01	0
7.30000007318074E-07	0	6.05900006074002E-07	0
0.00000000000000E+00	0	1.10000000000000E+00	0
0.00000000000000E+00	0	7.10000000000000E-01	0
7.30000060436971E-09	0	6.05900050162686E-09	0
9.33258454012774E-03	0	9.33258454012774E-03	0
0.00000000000000E+00	0	1.10000000000000E+00	0
0.00000000000000E+00	0	7.10000000000000E-01	0
7.30000007318074E-07	0	6.05900006074002E-07	0
0.00000000000000E+00	0	1.10000000000000E+00	0
0.00000000000000E+00	0	7.10000000000000E-01	0
8.76000072533125E-09	0	7.27080060202494E-09	0
9.33258454012774E-03	0	9.33258454012774E-03	0
0.00000000000000E+00	0	1.10000000000000E+00	0
0.00000000000000E+00	0	7.10000000000000E-01	0
8.76000004794912E-07	0	7.27080003979777E-07	0
7.28280000000000E-01	8.00000000000000E+01	8.00000000000000E+01	1.00000000000000E+00
100	1.00000000000000E-15	1.00000000000000E-25	1.00000000000000E-40	1.00000000000000E+00	5
1
2	1
1
N
3
0	7.28280000000000E-01	2.66666666666667E+01
2.66492572302939E+01	0	1.10000000000000E+00	0
0.00000000000000E+00	0	7.10000000000000E-01	0
7.30000060436971E-09	0	6.13200050767056E-09	0
9.33258454012774E-03	0	9.33258454012774E-03	0
2.76492572302939E+01	0	1.10000000000000E+00	0
0.00000000000000E+00	0	7.10000000000000E-01	0
7.30000007318074E-07	0	6.13200006147183E-07	0
0.00000000000000E+00	0	1.10000000000000E+00	0
0.00000000000000E+00	0	7.10000000000000E-01	0
7.30000060436971E-09	0	6.13200050767056E-09	0
9.33258454012774E-03	0	9.33258454012774E-03	0
0.00000000000000E+00	0	1.10000000000000E+00	0
0.00000000000000E+00	0	7.10000000000000E-01	0
7.30000007318074E-07	0	6.13200006147183E-07	0
0.00000000000000E+00	0	1.10000000000000E+00	0
0.00000000000000E+00	0	7.10000000000000E-01	0
7.30000060436971E-09	0	6.13200050767056E-09	0
9.33258454012774E-03	0	9.33258454012774E-03	0
0.00000000000000E+00	0	1.10000000000000E+00	0
0.00000000000000E+00	0	7.10000000000000E-01	0
7.30000007318074E-07	0	6.13200006147183E-07	0
[truncated: 3,801 more rows]
