# Supplementary material for: Mathematical models of tissue stem and transit target cell divisions and the risk of radiation- or smoking-associated cancer
Source: PLoS Comput Biol. 2017 Feb 14;13(2):e1005391. doi: 10.1371/journal.pcbi.1005391 (PMC5347390; doi:10.1371/journal.pcbi.1005391)
Supplement: S1 Supporting Information — (ZIP) [file pcbi.1005391.s002.zip › fitmvkmultgatestochhaz_4_stage_destabilization_colorectal_stem_transit_ratio_100_G_1.1_D_0.71.inp]

200
1
4	1
1
N
3
0.00000000000000E+00	7.28280000000000E-01	2.66666666666667E+01
2.66492572302939E+01	0	1.10000000000000E+00	0	1.10000000000000E+00	0	1.10000000000000E+00	0
0.00000000000000E+00	0	7.10000000000000E-01	0	7.10000000000000E-01	0	7.10000000000000E-01	0
7.30000007318074E-07	0	3.65000003659037E-07	0	1.82500001829519E-07	0	9.12500009147593E-08	0
9.33258454012774E-03	0	9.33258454012774E-03	0	9.33258454012774E-03	0	9.33258454012774E-03	0
2.76492572302939E+01	0	1.10000000000000E+00	0	1.10000000000000E+00	0	1.10000000000000E+00	0
0.00000000000000E+00	0	7.10000000000000E-01	0	7.10000000000000E-01	0	7.10000000000000E-01	0
7.30000365021235E-05	0	3.65000182510617E-05	0	1.82500091255309E-05	0	9.12500456276544E-06	0
0.00000000000000E+00	0	1.10000000000000E+00	0	1.10000000000000E+00	0	1.10000000000000E+00	0
0.00000000000000E+00	0	7.10000000000000E-01	0	7.10000000000000E-01	0	7.10000000000000E-01	0
7.30000007318074E-07	0	3.65000003659037E-07	0	1.82500001829519E-07	0	9.12500009147593E-08	0
9.33258454012774E-03	0	9.33258454012774E-03	0	9.33258454012774E-03	0	9.33258454012774E-03	0
0.00000000000000E+00	0	1.10000000000000E+00	0	1.10000000000000E+00	0	1.10000000000000E+00	0
0.00000000000000E+00	0	7.10000000000000E-01	0	7.10000000000000E-01	0	7.10000000000000E-01	0
7.30000365021235E-05	0	3.65000182510617E-05	0	1.82500091255309E-05	0	9.12500456276544E-06	0
0.00000000000000E+00	0	1.10000000000000E+00	0	1.10000000000000E+00	0	1.10000000000000E+00	0
0.00000000000000E+00	0	7.10000000000000E-01	0	7.10000000000000E-01	0	7.10000000000000E-01	0
7.30000007318074E-07	0	3.65000003659037E-07	0	1.82500001829519E-07	0	9.12500009147593E-08	0
9.33258454012774E-03	0	9.33258454012774E-03	0	9.33258454012774E-03	0	9.33258454012774E-03	0
0.00000000000000E+00	0	1.10000000000000E+00	0	1.10000000000000E+00	0	1.10000000000000E+00	0
0.00000000000000E+00	0	7.10000000000000E-01	0	7.10000000000000E-01	0	7.10000000000000E-01	0
7.30000365021235E-05	0	3.65000182510617E-05	0	1.82500091255309E-05	0	9.12500456276544E-06	0
7.28280000000000E-01	8.00000000000000E+01	8.00000000000000E+01	1.00000000000000E+00
100	1.00000000000000E-15	1.00000000000000E-25	1.00000000000000E-40	1.00000000000000E+00	5
1
4	1
1
N
3
0.00000000000000E+00	7.28280000000000E-01	2.66666666666667E+01
2.66492572302939E+01	0	1.10000000000000E+00	0	1.10000000000000E+00	0	1.10000000000000E+00	0
0.00000000000000E+00	0	7.10000000000000E-01	0	7.10000000000000E-01	0	7.10000000000000E-01	0
7.30000007318074E-07	0	3.65000003659037E-07	0	1.82500001829519E-07	0	9.12500009147593E-08	0
9.33258454012774E-03	0	9.33258454012774E-03	0	9.33258454012774E-03	0	9.33258454012774E-03	0
2.76492572302939E+01	0	1.10000000000000E+00	0	1.10000000000000E+00	0	1.10000000000000E+00	0
0.00000000000000E+00	0	7.10000000000000E-01	0	7.10000000000000E-01	0	7.10000000000000E-01	0
7.30000365021235E-05	0	3.65000182510617E-05	0	1.82500091255309E-05	0	9.12500456276544E-06	0
0.00000000000000E+00	0	1.10000000000000E+00	0	1.10000000000000E+00	0	1.10000000000000E+00	0
0.00000000000000E+00	0	7.10000000000000E-01	0	7.10000000000000E-01	0	7.10000000000000E-01	0
7.30000007318074E-07	0	3.65000003659037E-07	0	1.82500001829519E-07	0	9.12500009147593E-08	0
9.33258454012774E-03	0	9.33258454012774E-03	0	9.33258454012774E-03	0	9.33258454012774E-03	0
0.00000000000000E+00	0	1.10000000000000E+00	0	1.10000000000000E+00	0	1.10000000000000E+00	0
0.00000000000000E+00	0	7.10000000000000E-01	0	7.10000000000000E-01	0	7.10000000000000E-01	0
7.30000365021235E-05	0	3.65000182510617E-05	0	1.82500091255309E-05	0	9.12500456276544E-06	0
0.00000000000000E+00	0	1.10000000000000E+00	0	1.10000000000000E+00	0	1.10000000000000E+00	0
0.00000000000000E+00	0	7.10000000000000E-01	0	7.10000000000000E-01	0	7.10000000000000E-01	0
8.76000004794912E-07	0	4.38000002397456E-07	0	2.19000001198728E-07	0	1.09500000599364E-07	0
9.33258454012774E-03	0	9.33258454012774E-03	0	9.33258454012774E-03	0	9.33258454012774E-03	0
0.00000000000000E+00	0	1.10000000000000E+00	0	1.10000000000000E+00	0	1.10000000000000E+00	0
0.00000000000000E+00	0	7.10000000000000E-01	0	7.10000000000000E-01	0	7.10000000000000E-01	0
8.76000525625610E-05	0	4.38000262812805E-05	0	2.19000131406403E-05	0	1.09500065703201E-05	0
7.28280000000000E-01	8.00000000000000E+01	8.00000000000000E+01	1.00000000000000E+00
100	1.00000000000000E-15	1.00000000000000E-25	1.00000000000000E-40	1.00000000000000E+00	5
1
4	1
1
N
3
0.00000000000000E+00	7.28280000000000E-01	2.66666666666667E+01
2.66492572302939E+01	0	1.10000000000000E+00	0	1.10000000000000E+00	0	1.10000000000000E+00	0
0.00000000000000E+00	0	7.10000000000000E-01	0	7.10000000000000E-01	0	7.10000000000000E-01	0
7.30000007318074E-07	0	3.72300003732218E-07	0	1.89873001903431E-07	0	9.68352309707499E-08	0
9.33258454012774E-03	0	9.33258454012774E-03	0	9.33258454012774E-03	0	9.33258454012774E-03	0
2.76492572302939E+01	0	1.10000000000000E+00	0	1.10000000000000E+00	0	1.10000000000000E+00	0
0.00000000000000E+00	0	7.10000000000000E-01	0	7.10000000000000E-01	0	7.10000000000000E-01	0
7.30000365021235E-05	0	3.72300186160830E-05	0	1.89873094942023E-05	0	9.68352784204318E-06	0
0.00000000000000E+00	0	1.10000000000000E+00	0	1.10000000000000E+00	0	1.10000000000000E+00	0
0.00000000000000E+00	0	7.10000000000000E-01	0	7.10000000000000E-01	0	7.10000000000000E-01	0
7.30000007318074E-07	0	3.72300003732218E-07	0	1.89873001903431E-07	0	9.68352309707499E-08	0
9.33258454012774E-03	0	9.33258454012774E-03	0	9.33258454012774E-03	0	9.33258454012774E-03	0
0.00000000000000E+00	0	1.10000000000000E+00	0	1.10000000000000E+00	0	1.10000000000000E+00	0
0.00000000000000E+00	0	7.10000000000000E-01	0	7.10000000000000E-01	0	7.10000000000000E-01	0
7.30000365021235E-05	0	3.72300186160830E-05	0	1.89873094942023E-05	0	9.68352784204318E-06	0
0.00000000000000E+00	0	1.10000000000000E+00	0	1.10000000000000E+00	0	1.10000000000000E+00	0
0.00000000000000E+00	0	7.10000000000000E-01	0	7.10000000000000E-01	0	7.10000000000000E-01	0
7.30000007318074E-07	0	3.72300003732218E-07	0	1.89873001903431E-07	0	9.68352309707499E-08	0
9.33258454012774E-03	0	9.33258454012774E-03	0	9.33258454012774E-03	0	9.33258454012774E-03	0
0.00000000000000E+00	0	1.10000000000000E+00	0	1.10000000000000E+00	0	1.10000000000000E+00	0
0.00000000000000E+00	0	7.10000000000000E-01	0	7.10000000000000E-01	0	7.10000000000000E-01	0
7.30000365021235E-05	0	3.72300186160830E-05	0	1.89873094942023E-05	0	9.68352784204318E-06	0
7.28280000000000E-01	8.00000000000000E+01	8.00000000000000E+01	1.00000000000000E+00
100	1.00000000000000E-15	1.00000000000000E-25	1.00000000000000E-40	1.00000000000000E+00	5
1
4	1
1
N
3
0.00000000000000E+00	7.28280000000000E-01	2.66666666666667E+01
2.66492572302939E+01	0	1.10000000000000E+00	0	1.10000000000000E+00	0	1.10000000000000E+00	0
0.00000000000000E+00	0	7.10000000000000E-01	0	7.10000000000000E-01	0	7.10000000000000E-01	0
7.30000007318074E-07	0	3.72300003732218E-07	0	1.89873001903431E-07	0	9.68352309707499E-08	0
9.33258454012774E-03	0	9.33258454012774E-03	0	9.33258454012774E-03	0	9.33258454012774E-03	0
2.76492572302939E+01	0	1.10000000000000E+00	0	1.10000000000000E+00	0	1.10000000000000E+00	0
0.00000000000000E+00	0	7.10000000000000E-01	0	7.10000000000000E-01	0	7.10000000000000E-01	0
7.30000365021235E-05	0	3.72300186160830E-05	0	1.89873094942023E-05	0	9.68352784204318E-06	0
0.00000000000000E+00	0	1.10000000000000E+00	0	1.10000000000000E+00	0	1.10000000000000E+00	0
0.00000000000000E+00	0	7.10000000000000E-01	0	7.10000000000000E-01	0	7.10000000000000E-01	0
7.30000007318074E-07	0	3.72300003732218E-07	0	1.89873001903431E-07	0	9.68352309707499E-08	0
9.33258454012774E-03	0	9.33258454012774E-03	0	9.33258454012774E-03	0	9.33258454012774E-03	0
0.00000000000000E+00	0	1.10000000000000E+00	0	1.10000000000000E+00	0	1.10000000000000E+00	0
0.00000000000000E+00	0	7.10000000000000E-01	0	7.10000000000000E-01	0	7.10000000000000E-01	0
7.30000365021235E-05	0	3.72300186160830E-05	0	1.89873094942023E-05	0	9.68352784204318E-06	0
0.00000000000000E+00	0	1.10000000000000E+00	0	1.10000000000000E+00	0	1.10000000000000E+00	0
0.00000000000000E+00	0	7.10000000000000E-01	0	7.10000000000000E-01	0	7.10000000000000E-01	0
8.76000004794912E-07	0	4.46760002445405E-07	0	2.27847601247157E-07	0	1.16202276636050E-07	0
9.33258454012774E-03	0	9.33258454012774E-03	0	9.33258454012774E-03	0	9.33258454012774E-03	0
0.00000000000000E+00	0	1.10000000000000E+00	0	1.10000000000000E+00	0	1.10000000000000E+00	0
0.00000000000000E+00	0	7.10000000000000E-01	0	7.10000000000000E-01	0	7.10000000000000E-01	0
8.76000525625610E-05	0	4.46760268069061E-05	0	2.27847736715221E-05	0	1.16202345724763E-05	0
7.28280000000000E-01	8.00000000000000E+01	8.00000000000000E+01	1.00000000000000E+00
100	1.00000000000000E-15	1.00000000000000E-25	1.00000000000000E-40	1.00000000000000E+00	5
1
4	1
1
N
3
0.00000000000000E+00	7.28280000000000E-01	2.66666666666667E+01
2.66492572302939E+01	0	1.10000000000000E+00	0	1.10000000000000E+00	0	1.10000000000000E+00	0
0.00000000000000E+00	0	7.10000000000000E-01	0	7.10000000000000E-01	0	7.10000000000000E-01	0
7.30000007318074E-07	0	3.79600003805399E-07	0	1.97392001978807E-07	0	1.02643841028980E-07	0
9.33258454012774E-03	0	9.33258454012774E-03	0	9.33258454012774E-03	0	9.33258454012774E-03	0
2.76492572302939E+01	0	1.10000000000000E+00	0	1.10000000000000E+00	0	1.10000000000000E+00	0
0.00000000000000E+00	0	7.10000000000000E-01	0	7.10000000000000E-01	0	7.10000000000000E-01	0
7.30000365021235E-05	0	3.79600189811042E-05	0	1.97392098701742E-05	0	1.02643891324906E-05	0
0.00000000000000E+00	0	1.10000000000000E+00	0	1.10000000000000E+00	0	1.10000000000000E+00	0
0.00000000000000E+00	0	7.10000000000000E-01	0	7.10000000000000E-01	0	7.10000000000000E-01	0
7.30000007318074E-07	0	3.79600003805399E-07	0	1.97392001978807E-07	0	1.02643841028980E-07	0
9.33258454012774E-03	0	9.33258454012774E-03	0	9.33258454012774E-03	0	9.33258454012774E-03	0
0.00000000000000E+00	0	1.10000000000000E+00	0	1.10000000000000E+00	0	1.10000000000000E+00	0
0.00000000000000E+00	0	7.10000000000000E-01	0	7.10000000000000E-01	0	7.10000000000000E-01	0
7.30000365021235E-05	0	3.79600189811042E-05	0	1.97392098701742E-05	0	1.02643891324906E-05	0
0.00000000000000E+00	0	1.10000000000000E+00	0	1.10000000000000E+00	0	1.10000000000000E+00	0
0.00000000000000E+00	0	7.10000000000000E-01	0	7.10000000000000E-01	0	7.10000000000000E-01	0
7.30000007318074E-07	0	3.79600003805399E-07	0	1.97392001978807E-07	0	1.02643841028980E-07	0
9.33258454012774E-03	0	9.33258454012774E-03	0	9.33258454012774E-03	0	9.33258454012774E-03	0
0.00000000000000E+00	0	1.10000000000000E+00	0	1.10000000000000E+00	0	1.10000000000000E+00	0
0.00000000000000E+00	0	7.10000000000000E-01	0	7.10000000000000E-01	0	7.10000000000000E-01	0
7.30000365021235E-05	0	3.79600189811042E-05	0	1.97392098701742E-05	0	1.02643891324906E-05	0
7.28280000000000E-01	8.00000000000000E+01	8.00000000000000E+01	1.00000000000000E+00
100	1.00000000000000E-15	1.00000000000000E-25	1.00000000000000E-40	1.00000000000000E+00	5
1
4	1
1
N
3
0.00000000000000E+00	7.28280000000000E-01	2.66666666666667E+01
2.66492572302939E+01	0	1.10000000000000E+00	0	1.10000000000000E+00	0	1.10000000000000E+00	0
0.00000000000000E+00	0	7.10000000000000E-01	0	7.10000000000000E-01	0	7.10000000000000E-01	0
7.30000007318074E-07	0	3.79600003805399E-07	0	1.97392001978807E-07	0	1.02643841028980E-07	0
9.33258454012774E-03	0	9.33258454012774E-03	0	9.33258454012774E-03	0	9.33258454012774E-03	0
2.76492572302939E+01	0	1.10000000000000E+00	0	1.10000000000000E+00	0	1.10000000000000E+00	0
0.00000000000000E+00	0	7.10000000000000E-01	0	7.10000000000000E-01	0	7.10000000000000E-01	0
7.30000365021235E-05	0	3.79600189811042E-05	0	1.97392098701742E-05	0	1.02643891324906E-05	0
0.00000000000000E+00	0	1.10000000000000E+00	0	1.10000000000000E+00	0	1.10000000000000E+00	0
0.00000000000000E+00	0	7.10000000000000E-01	0	7.10000000000000E-01	0	7.10000000000000E-01	0
7.30000007318074E-07	0	3.79600003805399E-07	0	1.97392001978807E-07	0	1.02643841028980E-07	0
9.33258454012774E-03	0	9.33258454012774E-03	0	9.33258454012774E-03	0	9.33258454012774E-03	0
0.00000000000000E+00	0	1.10000000000000E+00	0	1.10000000000000E+00	0	1.10000000000000E+00	0
0.00000000000000E+00	0	7.10000000000000E-01	0	7.10000000000000E-01	0	7.10000000000000E-01	0
7.30000365021235E-05	0	3.79600189811042E-05	0	1.97392098701742E-05	0	1.02643891324906E-05	0
0.00000000000000E+00	0	1.10000000000000E+00	0	1.10000000000000E+00	0	1.10000000000000E+00	0
0.00000000000000E+00	0	7.10000000000000E-01	0	7.10000000000000E-01	0	7.10000000000000E-01	0
8.76000004794912E-07	0	4.55520002493354E-07	0	2.36870401296544E-07	0	1.23172608674203E-07	0
9.33258454012774E-03	0	9.33258454012774E-03	0	9.33258454012774E-03	0	9.33258454012774E-03	0
0.00000000000000E+00	0	1.10000000000000E+00	0	1.10000000000000E+00	0	1.10000000000000E+00	0
0.00000000000000E+00	0	7.10000000000000E-01	0	7.10000000000000E-01	0	7.10000000000000E-01	0
8.76000525625610E-05	0	4.55520273325317E-05	0	2.36870542129165E-05	0	1.23172681907166E-05	0
7.28280000000000E-01	8.00000000000000E+01	8.00000000000000E+01	1.00000000000000E+00
100	1.00000000000000E-15	1.00000000000000E-25	1.00000000000000E-40	1.00000000000000E+00	5
1
4	1
1
N
3
0.00000000000000E+00	7.28280000000000E-01	2.66666666666667E+01
2.66492572302939E+01	0	1.10000000000000E+00	0	1.10000000000000E+00	0	1.10000000000000E+00	0
0.00000000000000E+00	0	7.10000000000000E-01	0	7.10000000000000E-01	0	7.10000000000000E-01	0
7.30000007318074E-07	0	3.86900003878579E-07	0	2.05057002055647E-07	0	1.08680211089493E-07	0
9.33258454012774E-03	0	9.33258454012774E-03	0	9.33258454012774E-03	0	9.33258454012774E-03	0
2.76492572302939E+01	0	1.10000000000000E+00	0	1.10000000000000E+00	0	1.10000000000000E+00	0
0.00000000000000E+00	0	7.10000000000000E-01	0	7.10000000000000E-01	0	7.10000000000000E-01	0
7.30000365021235E-05	0	3.86900193461255E-05	0	2.05057102534465E-05	0	1.08680264343266E-05	0
0.00000000000000E+00	0	1.10000000000000E+00	0	1.10000000000000E+00	0	1.10000000000000E+00	0
0.00000000000000E+00	0	7.10000000000000E-01	0	7.10000000000000E-01	0	7.10000000000000E-01	0
7.30000007318074E-07	0	3.86900003878579E-07	0	2.05057002055647E-07	0	1.08680211089493E-07	0
9.33258454012774E-03	0	9.33258454012774E-03	0	9.33258454012774E-03	0	9.33258454012774E-03	0
0.00000000000000E+00	0	1.10000000000000E+00	0	1.10000000000000E+00	0	1.10000000000000E+00	0
0.00000000000000E+00	0	7.10000000000000E-01	0	7.10000000000000E-01	0	7.10000000000000E-01	0
7.30000365021235E-05	0	3.86900193461255E-05	0	2.05057102534465E-05	0	1.08680264343266E-05	0
0.00000000000000E+00	0	1.10000000000000E+00	0	1.10000000000000E+00	0	1.10000000000000E+00	0
0.00000000000000E+00	0	7.10000000000000E-01	0	7.10000000000000E-01	0	7.10000000000000E-01	0
7.30000007318074E-07	0	3.86900003878579E-07	0	2.05057002055647E-07	0	1.08680211089493E-07	0
9.33258454012774E-03	0	9.33258454012774E-03	0	9.33258454012774E-03	0	9.33258454012774E-03	0
0.00000000000000E+00	0	1.10000000000000E+00	0	1.10000000000000E+00	0	1.10000000000000E+00	0
0.00000000000000E+00	0	7.10000000000000E-01	0	7.10000000000000E-01	0	7.10000000000000E-01	0
7.30000365021235E-05	0	3.86900193461255E-05	0	2.05057102534465E-05	0	1.08680264343266E-05	0
7.28280000000000E-01	8.00000000000000E+01	8.00000000000000E+01	1.00000000000000E+00
100	1.00000000000000E-15	1.00000000000000E-25	1.00000000000000E-40	1.00000000000000E+00	5
1
4	1
1
N
3
0.00000000000000E+00	7.28280000000000E-01	2.66666666666667E+01
2.66492572302939E+01	0	1.10000000000000E+00	0	1.10000000000000E+00	0	1.10000000000000E+00	0
0.00000000000000E+00	0	7.10000000000000E-01	0	7.10000000000000E-01	0	7.10000000000000E-01	0
7.30000007318074E-07	0	3.86900003878579E-07	0	2.05057002055647E-07	0	1.08680211089493E-07	0
9.33258454012774E-03	0	9.33258454012774E-03	0	9.33258454012774E-03	0	9.33258454012774E-03	0
2.76492572302939E+01	0	1.10000000000000E+00	0	1.10000000000000E+00	0	1.10000000000000E+00	0
0.00000000000000E+00	0	7.10000000000000E-01	0	7.10000000000000E-01	0	7.10000000000000E-01	0
7.30000365021235E-05	0	3.86900193461255E-05	0	2.05057102534465E-05	0	1.08680264343266E-05	0
0.00000000000000E+00	0	1.10000000000000E+00	0	1.10000000000000E+00	0	1.10000000000000E+00	0
0.00000000000000E+00	0	7.10000000000000E-01	0	7.10000000000000E-01	0	7.10000000000000E-01	0
7.30000007318074E-07	0	3.86900003878579E-07	0	2.05057002055647E-07	0	1.08680211089493E-07	0
9.33258454012774E-03	0	9.33258454012774E-03	0	9.33258454012774E-03	0	9.33258454012774E-03	0
0.00000000000000E+00	0	1.10000000000000E+00	0	1.10000000000000E+00	0	1.10000000000000E+00	0
0.00000000000000E+00	0	7.10000000000000E-01	0	7.10000000000000E-01	0	7.10000000000000E-01	0
7.30000365021235E-05	0	3.86900193461255E-05	0	2.05057102534465E-05	0	1.08680264343266E-05	0
0.00000000000000E+00	0	1.10000000000000E+00	0	1.10000000000000E+00	0	1.10000000000000E+00	0
0.00000000000000E+00	0	7.10000000000000E-01	0	7.10000000000000E-01	0	7.10000000000000E-01	0
8.76000004794912E-07	0	4.64280002541304E-07	0	2.46068401346891E-07	0	1.30416252713852E-07	0
9.33258454012774E-03	0	9.33258454012774E-03	0	9.33258454012774E-03	0	9.33258454012774E-03	0
0.00000000000000E+00	0	1.10000000000000E+00	0	1.10000000000000E+00	0	1.10000000000000E+00	0
0.00000000000000E+00	0	7.10000000000000E-01	0	7.10000000000000E-01	0	7.10000000000000E-01	0
8.76000525625610E-05	0	4.64280278581574E-05	0	2.46068547648234E-05	0	1.30416330253564E-05	0
7.28280000000000E-01	8.00000000000000E+01	8.00000000000000E+01	1.00000000000000E+00
100	1.00000000000000E-15	1.00000000000000E-25	1.00000000000000E-40	1.00000000000000E+00	5
1
4	1
1
N
3
0.00000000000000E+00	7.28280000000000E-01	2.66666666666667E+01
2.66492572302939E+01	0	1.10000000000000E+00	0	1.10000000000000E+00	0	1.10000000000000E+00	0
0.00000000000000E+00	0	7.10000000000000E-01	0	7.10000000000000E-01	0	7.10000000000000E-01	0
7.30000007318074E-07	0	3.94200003951760E-07	0	2.12868002133951E-07	0	1.14948721152333E-07	0
9.33258454012774E-03	0	9.33258454012774E-03	0	9.33258454012774E-03	0	9.33258454012774E-03	0
2.76492572302939E+01	0	1.10000000000000E+00	0	1.10000000000000E+00	0	1.10000000000000E+00	0
0.00000000000000E+00	0	7.10000000000000E-01	0	7.10000000000000E-01	0	7.10000000000000E-01	0
7.30000365021235E-05	0	3.94200197111467E-05	0	2.12868106440192E-05	0	1.14948777477704E-05	0
0.00000000000000E+00	0	1.10000000000000E+00	0	1.10000000000000E+00	0	1.10000000000000E+00	0
0.00000000000000E+00	0	7.10000000000000E-01	0	7.10000000000000E-01	0	7.10000000000000E-01	0
7.30000007318074E-07	0	3.94200003951760E-07	0	2.12868002133951E-07	0	1.14948721152333E-07	0
9.33258454012774E-03	0	9.33258454012774E-03	0	9.33258454012774E-03	0	9.33258454012774E-03	0
0.00000000000000E+00	0	1.10000000000000E+00	0	1.10000000000000E+00	0	1.10000000000000E+00	0
0.00000000000000E+00	0	7.10000000000000E-01	0	7.10000000000000E-01	0	7.10000000000000E-01	0
7.30000365021235E-05	0	3.94200197111467E-05	0	2.12868106440192E-05	0	1.14948777477704E-05	0
0.00000000000000E+00	0	1.10000000000000E+00	0	1.10000000000000E+00	0	1.10000000000000E+00	0
0.00000000000000E+00	0	7.10000000000000E-01	0	7.10000000000000E-01	0	7.10000000000000E-01	0
7.30000007318074E-07	0	3.94200003951760E-07	0	2.12868002133951E-07	0	1.14948721152333E-07	0
9.33258454012774E-03	0	9.33258454012774E-03	0	9.33258454012774E-03	0	9.33258454012774E-03	0
0.00000000000000E+00	0	1.10000000000000E+00	0	1.10000000000000E+00	0	1.10000000000000E+00	0
0.00000000000000E+00	0	7.10000000000000E-01	0	7.10000000000000E-01	0	7.10000000000000E-01	0
7.30000365021235E-05	0	3.94200197111467E-05	0	2.12868106440192E-05	0	1.14948777477704E-05	0
7.28280000000000E-01	8.00000000000000E+01	8.00000000000000E+01	1.00000000000000E+00
100	1.00000000000000E-15	1.00000000000000E-25	1.00000000000000E-40	1.00000000000000E+00	5
1
4	1
1
N
3
0.00000000000000E+00	7.28280000000000E-01	2.66666666666667E+01
2.66492572302939E+01	0	1.10000000000000E+00	0	1.10000000000000E+00	0	1.10000000000000E+00	0
0.00000000000000E+00	0	7.10000000000000E-01	0	7.10000000000000E-01	0	7.10000000000000E-01	0
7.30000007318074E-07	0	3.94200003951760E-07	0	2.12868002133951E-07	0	1.14948721152333E-07	0
9.33258454012774E-03	0	9.33258454012774E-03	0	9.33258454012774E-03	0	9.33258454012774E-03	0
2.76492572302939E+01	0	1.10000000000000E+00	0	1.10000000000000E+00	0	1.10000000000000E+00	0
0.00000000000000E+00	0	7.10000000000000E-01	0	7.10000000000000E-01	0	7.10000000000000E-01	0
7.30000365021235E-05	0	3.94200197111467E-05	0	2.12868106440192E-05	0	1.14948777477704E-05	0
0.00000000000000E+00	0	1.10000000000000E+00	0	1.10000000000000E+00	0	1.10000000000000E+00	0
0.00000000000000E+00	0	7.10000000000000E-01	0	7.10000000000000E-01	0	7.10000000000000E-01	0
7.30000007318074E-07	0	3.94200003951760E-07	0	2.12868002133951E-07	0	1.14948721152333E-07	0
9.33258454012774E-03	0	9.33258454012774E-03	0	9.33258454012774E-03	0	9.33258454012774E-03	0
0.00000000000000E+00	0	1.10000000000000E+00	0	1.10000000000000E+00	0	1.10000000000000E+00	0
0.00000000000000E+00	0	7.10000000000000E-01	0	7.10000000000000E-01	0	7.10000000000000E-01	0
7.30000365021235E-05	0	3.94200197111467E-05	0	2.12868106440192E-05	0	1.14948777477704E-05	0
0.00000000000000E+00	0	1.10000000000000E+00	0	1.10000000000000E+00	0	1.10000000000000E+00	0
0.00000000000000E+00	0	7.10000000000000E-01	0	7.10000000000000E-01	0	7.10000000000000E-01	0
8.76000004794912E-07	0	4.73040002589253E-07	0	2.55441601398196E-07	0	1.37938464755026E-07	0
9.33258454012774E-03	0	9.33258454012774E-03	0	9.33258454012774E-03	0	9.33258454012774E-03	0
0.00000000000000E+00	0	1.10000000000000E+00	0	1.10000000000000E+00	0	1.10000000000000E+00	0
0.00000000000000E+00	0	7.10000000000000E-01	0	7.10000000000000E-01	0	7.10000000000000E-01	0
8.76000525625610E-05	0	4.73040283837830E-05	0	2.55441753272428E-05	0	1.37938546767111E-05	0
7.28280000000000E-01	8.00000000000000E+01	8.00000000000000E+01	1.00000000000000E+00
100	1.00000000000000E-15	1.00000000000000E-25	1.00000000000000E-40	1.00000000000000E+00	5
1
4	1
1
N
3
0.00000000000000E+00	7.28280000000000E-01	2.66666666666667E+01
2.66492572302939E+01	0	1.10000000000000E+00	0	1.10000000000000E+00	0	1.10000000000000E+00	0
0.00000000000000E+00	0	7.10000000000000E-01	0	7.10000000000000E-01	0	7.10000000000000E-01	0
7.30000007318074E-07	0	4.01500004024941E-07	0	2.20825002213718E-07	0	1.21453751217545E-07	0
9.33258454012774E-03	0	9.33258454012774E-03	0	9.33258454012774E-03	0	9.33258454012774E-03	0
2.76492572302939E+01	0	1.10000000000000E+00	0	1.10000000000000E+00	0	1.10000000000000E+00	0
0.00000000000000E+00	0	7.10000000000000E-01	0	7.10000000000000E-01	0	7.10000000000000E-01	0
7.30000365021235E-05	0	4.01500200761679E-05	0	2.20825110418924E-05	0	1.21453810730408E-05	0
0.00000000000000E+00	0	1.10000000000000E+00	0	1.10000000000000E+00	0	1.10000000000000E+00	0
0.00000000000000E+00	0	7.10000000000000E-01	0	7.10000000000000E-01	0	7.10000000000000E-01	0
7.30000007318074E-07	0	4.01500004024941E-07	0	2.20825002213718E-07	0	1.21453751217545E-07	0
9.33258454012774E-03	0	9.33258454012774E-03	0	9.33258454012774E-03	0	9.33258454012774E-03	0
0.00000000000000E+00	0	1.10000000000000E+00	0	1.10000000000000E+00	0	1.10000000000000E+00	0
0.00000000000000E+00	0	7.10000000000000E-01	0	7.10000000000000E-01	0	7.10000000000000E-01	0
7.30000365021235E-05	0	4.01500200761679E-05	0	2.20825110418924E-05	0	1.21453810730408E-05	0
0.00000000000000E+00	0	1.10000000000000E+00	0	1.10000000000000E+00	0	1.10000000000000E+00	0
0.00000000000000E+00	0	7.10000000000000E-01	0	7.10000000000000E-01	0	7.10000000000000E-01	0
7.30000007318074E-07	0	4.01500004024941E-07	0	2.20825002213718E-07	0	1.21453751217545E-07	0
9.33258454012774E-03	0	9.33258454012774E-03	0	9.33258454012774E-03	0	9.33258454012774E-03	0
0.00000000000000E+00	0	1.10000000000000E+00	0	1.10000000000000E+00	0	1.10000000000000E+00	0
0.00000000000000E+00	0	7.10000000000000E-01	0	7.10000000000000E-01	0	7.10000000000000E-01	0
7.30000365021235E-05	0	4.01500200761679E-05	0	2.20825110418924E-05	0	1.21453810730408E-05	0
7.28280000000000E-01	8.00000000000000E+01	8.00000000000000E+01	1.00000000000000E+00
100	1.00000000000000E-15	1.00000000000000E-25	1.00000000000000E-40	1.00000000000000E+00	5
1
4	1
1
N
3
0.00000000000000E+00	7.28280000000000E-01	2.66666666666667E+01
2.66492572302939E+01	0	1.10000000000000E+00	0	1.10000000000000E+00	0	1.10000000000000E+00	0
0.00000000000000E+00	0	7.10000000000000E-01	0	7.10000000000000E-01	0	7.10000000000000E-01	0
7.30000007318074E-07	0	4.01500004024941E-07	0	2.20825002213718E-07	0	1.21453751217545E-07	0
9.33258454012774E-03	0	9.33258454012774E-03	0	9.33258454012774E-03	0	9.33258454012774E-03	0
2.76492572302939E+01	0	1.10000000000000E+00	0	1.10000000000000E+00	0	1.10000000000000E+00	0
0.00000000000000E+00	0	7.10000000000000E-01	0	7.10000000000000E-01	0	7.10000000000000E-01	0
7.30000365021235E-05	0	4.01500200761679E-05	0	2.20825110418924E-05	0	1.21453810730408E-05	0
0.00000000000000E+00	0	1.10000000000000E+00	0	1.10000000000000E+00	0	1.10000000000000E+00	0
0.00000000000000E+00	0	7.10000000000000E-01	0	7.10000000000000E-01	0	7.10000000000000E-01	0
7.30000007318074E-07	0	4.01500004024941E-07	0	2.20825002213718E-07	0	1.21453751217545E-07	0
9.33258454012774E-03	0	9.33258454012774E-03	0	9.33258454012774E-03	0	9.33258454012774E-03	0
0.00000000000000E+00	0	1.10000000000000E+00	0	1.10000000000000E+00	0	1.10000000000000E+00	0
0.00000000000000E+00	0	7.10000000000000E-01	0	7.10000000000000E-01	0	7.10000000000000E-01	0
7.30000365021235E-05	0	4.01500200761679E-05	0	2.20825110418924E-05	0	1.21453810730408E-05	0
0.00000000000000E+00	0	1.10000000000000E+00	0	1.10000000000000E+00	0	1.10000000000000E+00	0
0.00000000000000E+00	0	7.10000000000000E-01	0	7.10000000000000E-01	0	7.10000000000000E-01	0
8.76000004794912E-07	0	4.81800002637202E-07	0	2.64990001450461E-07	0	1.45744500797754E-07	0
9.33258454012774E-03	0	9.33258454012774E-03	0	9.33258454012774E-03	0	9.33258454012774E-03	0
0.00000000000000E+00	0	1.10000000000000E+00	0	1.10000000000000E+00	0	1.10000000000000E+00	0
0.00000000000000E+00	0	7.10000000000000E-01	0	7.10000000000000E-01	0	7.10000000000000E-01	0
8.76000525625610E-05	0	4.81800289094086E-05	0	2.64990159001747E-05	0	1.45744587450961E-05	0
7.28280000000000E-01	8.00000000000000E+01	8.00000000000000E+01	1.00000000000000E+00
100	1.00000000000000E-15	1.00000000000000E-25	1.00000000000000E-40	1.00000000000000E+00	5
1
4	1
1
N
3
0.00000000000000E+00	7.28280000000000E-01	2.66666666666667E+01
2.66492572302939E+01	0	1.10000000000000E+00	0	1.10000000000000E+00	0	1.10000000000000E+00	0
0.00000000000000E+00	0	7.10000000000000E-01	0	7.10000000000000E-01	0	7.10000000000000E-01	0
7.30000007318074E-07	0	4.08800004098122E-07	0	2.28928002294948E-07	0	1.28199681285171E-07	0
9.33258454012774E-03	0	9.33258454012774E-03	0	9.33258454012774E-03	0	9.33258454012774E-03	0
2.76492572302939E+01	0	1.10000000000000E+00	0	1.10000000000000E+00	0	1.10000000000000E+00	0
0.00000000000000E+00	0	7.10000000000000E-01	0	7.10000000000000E-01	0	7.10000000000000E-01	0
7.30000365021235E-05	0	4.08800204411892E-05	0	2.28928114470659E-05	0	1.28199744103569E-05	0
0.00000000000000E+00	0	1.10000000000000E+00	0	1.10000000000000E+00	0	1.10000000000000E+00	0
0.00000000000000E+00	0	7.10000000000000E-01	0	7.10000000000000E-01	0	7.10000000000000E-01	0
7.30000007318074E-07	0	4.08800004098122E-07	0	2.28928002294948E-07	0	1.28199681285171E-07	0
9.33258454012774E-03	0	9.33258454012774E-03	0	9.33258454012774E-03	0	9.33258454012774E-03	0
0.00000000000000E+00	0	1.10000000000000E+00	0	1.10000000000000E+00	0	1.10000000000000E+00	0
0.00000000000000E+00	0	7.10000000000000E-01	0	7.10000000000000E-01	0	7.10000000000000E-01	0
7.30000365021235E-05	0	4.08800204411892E-05	0	2.28928114470659E-05	0	1.28199744103569E-05	0
0.00000000000000E+00	0	1.10000000000000E+00	0	1.10000000000000E+00	0	1.10000000000000E+00	0
0.00000000000000E+00	0	7.10000000000000E-01	0	7.10000000000000E-01	0	7.10000000000000E-01	0
7.30000007318074E-07	0	4.08800004098122E-07	0	2.28928002294948E-07	0	1.28199681285171E-07	0
9.33258454012774E-03	0	9.33258454012774E-03	0	9.33258454012774E-03	0	9.33258454012774E-03	0
0.00000000000000E+00	0	1.10000000000000E+00	0	1.10000000000000E+00	0	1.10000000000000E+00	0
0.00000000000000E+00	0	7.10000000000000E-01	0	7.10000000000000E-01	0	7.10000000000000E-01	0
7.30000365021235E-05	0	4.08800204411892E-05	0	2.28928114470659E-05	0	1.28199744103569E-05	0
7.28280000000000E-01	8.00000000000000E+01	8.00000000000000E+01	1.00000000000000E+00
100	1.00000000000000E-15	1.00000000000000E-25	1.00000000000000E-40	1.00000000000000E+00	5
1
4	1
1
N
3
0.00000000000000E+00	7.28280000000000E-01	2.66666666666667E+01
2.66492572302939E+01	0	1.10000000000000E+00	0	1.10000000000000E+00	0	1.10000000000000E+00	0
0.00000000000000E+00	0	7.10000000000000E-01	0	7.10000000000000E-01	0	7.10000000000000E-01	0
7.30000007318074E-07	0	4.08800004098122E-07	0	2.28928002294948E-07	0	1.28199681285171E-07	0
9.33258454012774E-03	0	9.33258454012774E-03	0	9.33258454012774E-03	0	9.33258454012774E-03	0
2.76492572302939E+01	0	1.10000000000000E+00	0	1.10000000000000E+00	0	1.10000000000000E+00	0
0.00000000000000E+00	0	7.10000000000000E-01	0	7.10000000000000E-01	0	7.10000000000000E-01	0
7.30000365021235E-05	0	4.08800204411892E-05	0	2.28928114470659E-05	0	1.28199744103569E-05	0
0.00000000000000E+00	0	1.10000000000000E+00	0	1.10000000000000E+00	0	1.10000000000000E+00	0
0.00000000000000E+00	0	7.10000000000000E-01	0	7.10000000000000E-01	0	7.10000000000000E-01	0
7.30000007318074E-07	0	4.08800004098122E-07	0	2.28928002294948E-07	0	1.28199681285171E-07	0
9.33258454012774E-03	0	9.33258454012774E-03	0	9.33258454012774E-03	0	9.33258454012774E-03	0
0.00000000000000E+00	0	1.10000000000000E+00	0	1.10000000000000E+00	0	1.10000000000000E+00	0
0.00000000000000E+00	0	7.10000000000000E-01	0	7.10000000000000E-01	0	7.10000000000000E-01	0
7.30000365021235E-05	0	4.08800204411892E-05	0	2.28928114470659E-05	0	1.28199744103569E-05	0
0.00000000000000E+00	0	1.10000000000000E+00	0	1.10000000000000E+00	0	1.10000000000000E+00	0
0.00000000000000E+00	0	7.10000000000000E-01	0	7.10000000000000E-01	0	7.10000000000000E-01	0
8.76000004794912E-07	0	4.90560002685151E-07	0	2.74713601503685E-07	0	1.53839616842063E-07	0
9.33258454012774E-03	0	9.33258454012774E-03	0	9.33258454012774E-03	0	9.33258454012774E-03	0
0.00000000000000E+00	0	1.10000000000000E+00	0	1.10000000000000E+00	0	1.10000000000000E+00	0
0.00000000000000E+00	0	7.10000000000000E-01	0	7.10000000000000E-01	0	7.10000000000000E-01	0
8.76000525625610E-05	0	4.90560294350342E-05	0	2.74713764836191E-05	0	1.53839708308267E-05	0
7.28280000000000E-01	8.00000000000000E+01	8.00000000000000E+01	1.00000000000000E+00
100	1.00000000000000E-15	1.00000000000000E-25	1.00000000000000E-40	1.00000000000000E+00	5
1
4	1
1
N
3
0.00000000000000E+00	7.28280000000000E-01	2.66666666666667E+01
2.66492572302939E+01	0	1.10000000000000E+00	0	1.10000000000000E+00	0	1.10000000000000E+00	0
0.00000000000000E+00	0	7.10000000000000E-01	0	7.10000000000000E-01	0	7.10000000000000E-01	0
7.30000007318074E-07	0	4.16100004171302E-07	0	2.37177002377642E-07	0	1.35190891355256E-07	0
9.33258454012774E-03	0	9.33258454012774E-03	0	9.33258454012774E-03	0	9.33258454012774E-03	0
2.76492572302939E+01	0	1.10000000000000E+00	0	1.10000000000000E+00	0	1.10000000000000E+00	0
0.00000000000000E+00	0	7.10000000000000E-01	0	7.10000000000000E-01	0	7.10000000000000E-01	0
7.30000365021235E-05	0	4.16100208062104E-05	0	2.37177118595399E-05	0	1.35190957599378E-05	0
0.00000000000000E+00	0	1.10000000000000E+00	0	1.10000000000000E+00	0	1.10000000000000E+00	0
0.00000000000000E+00	0	7.10000000000000E-01	0	7.10000000000000E-01	0	7.10000000000000E-01	0
7.30000007318074E-07	0	4.16100004171302E-07	0	2.37177002377642E-07	0	1.35190891355256E-07	0
9.33258454012774E-03	0	9.33258454012774E-03	0	9.33258454012774E-03	0	9.33258454012774E-03	0
0.00000000000000E+00	0	1.10000000000000E+00	0	1.10000000000000E+00	0	1.10000000000000E+00	0
0.00000000000000E+00	0	7.10000000000000E-01	0	7.10000000000000E-01	0	7.10000000000000E-01	0
7.30000365021235E-05	0	4.16100208062104E-05	0	2.37177118595399E-05	0	1.35190957599378E-05	0
0.00000000000000E+00	0	1.10000000000000E+00	0	1.10000000000000E+00	0	1.10000000000000E+00	0
0.00000000000000E+00	0	7.10000000000000E-01	0	7.10000000000000E-01	0	7.10000000000000E-01	0
7.30000007318074E-07	0	4.16100004171302E-07	0	2.37177002377642E-07	0	1.35190891355256E-07	0
9.33258454012774E-03	0	9.33258454012774E-03	0	9.33258454012774E-03	0	9.33258454012774E-03	0
0.00000000000000E+00	0	1.10000000000000E+00	0	1.10000000000000E+00	0	1.10000000000000E+00	0
0.00000000000000E+00	0	7.10000000000000E-01	0	7.10000000000000E-01	0	7.10000000000000E-01	0
7.30000365021235E-05	0	4.16100208062104E-05	0	2.37177118595399E-05	0	1.35190957599378E-05	0
7.28280000000000E-01	8.00000000000000E+01	8.00000000000000E+01	1.00000000000000E+00
100	1.00000000000000E-15	1.00000000000000E-25	1.00000000000000E-40	1.00000000000000E+00	5
1
4	1
1
N
3
0.00000000000000E+00	7.28280000000000E-01	2.66666666666667E+01
2.66492572302939E+01	0	1.10000000000000E+00	0	1.10000000000000E+00	0	1.10000000000000E+00	0
0.00000000000000E+00	0	7.10000000000000E-01	0	7.10000000000000E-01	0	7.10000000000000E-01	0
7.30000007318074E-07	0	4.16100004171302E-07	0	2.37177002377642E-07	0	1.35190891355256E-07	0
9.33258454012774E-03	0	9.33258454012774E-03	0	9.33258454012774E-03	0	9.33258454012774E-03	0
2.76492572302939E+01	0	1.10000000000000E+00	0	1.10000000000000E+00	0	1.10000000000000E+00	0
0.00000000000000E+00	0	7.10000000000000E-01	0	7.10000000000000E-01	0	7.10000000000000E-01	0
7.30000365021235E-05	0	4.16100208062104E-05	0	2.37177118595399E-05	0	1.35190957599378E-05	0
0.00000000000000E+00	0	1.10000000000000E+00	0	1.10000000000000E+00	0	1.10000000000000E+00	0
0.00000000000000E+00	0	7.10000000000000E-01	0	7.10000000000000E-01	0	7.10000000000000E-01	0
7.30000007318074E-07	0	4.16100004171302E-07	0	2.37177002377642E-07	0	1.35190891355256E-07	0
9.33258454012774E-03	0	9.33258454012774E-03	0	9.33258454012774E-03	0	9.33258454012774E-03	0
0.00000000000000E+00	0	1.10000000000000E+00	0	1.10000000000000E+00	0	1.10000000000000E+00	0
0.00000000000000E+00	0	7.10000000000000E-01	0	7.10000000000000E-01	0	7.10000000000000E-01	0
7.30000365021235E-05	0	4.16100208062104E-05	0	2.37177118595399E-05	0	1.35190957599378E-05	0
0.00000000000000E+00	0	1.10000000000000E+00	0	1.10000000000000E+00	0	1.10000000000000E+00	0
0.00000000000000E+00	0	7.10000000000000E-01	0	7.10000000000000E-01	0	7.10000000000000E-01	0
8.76000004794912E-07	0	4.99320002733100E-07	0	2.84612401557867E-07	0	1.62229068887984E-07	0
9.33258454012774E-03	0	9.33258454012774E-03	0	9.33258454012774E-03	0	9.33258454012774E-03	0
0.00000000000000E+00	0	1.10000000000000E+00	0	1.10000000000000E+00	0	1.10000000000000E+00	0
0.00000000000000E+00	0	7.10000000000000E-01	0	7.10000000000000E-01	0	7.10000000000000E-01	0
8.76000525625610E-05	0	4.99320299606598E-05	0	2.84612570775761E-05	0	1.62229165342184E-05	0
7.28280000000000E-01	8.00000000000000E+01	8.00000000000000E+01	1.00000000000000E+00
100	1.00000000000000E-15	1.00000000000000E-25	1.00000000000000E-40	1.00000000000000E+00	5
1
4	1
1
N
3
0.00000000000000E+00	7.28280000000000E-01	2.66666666666667E+01
2.66492572302939E+01	0	1.10000000000000E+00	0	1.10000000000000E+00	0	1.10000000000000E+00	0
0.00000000000000E+00	0	7.10000000000000E-01	0	7.10000000000000E-01	0	7.10000000000000E-01	0
7.30000007318074E-07	0	4.23400004244483E-07	0	2.45572002461800E-07	0	1.42431761427844E-07	0
9.33258454012774E-03	0	9.33258454012774E-03	0	9.33258454012774E-03	0	9.33258454012774E-03	0
2.76492572302939E+01	0	1.10000000000000E+00	0	1.10000000000000E+00	0	1.10000000000000E+00	0
0.00000000000000E+00	0	7.10000000000000E-01	0	7.10000000000000E-01	0	7.10000000000000E-01	0
7.30000365021235E-05	0	4.23400211712316E-05	0	2.45572122793143E-05	0	1.42431831220023E-05	0
0.00000000000000E+00	0	1.10000000000000E+00	0	1.10000000000000E+00	0	1.10000000000000E+00	0
0.00000000000000E+00	0	7.10000000000000E-01	0	7.10000000000000E-01	0	7.10000000000000E-01	0
7.30000007318074E-07	0	4.23400004244483E-07	0	2.45572002461800E-07	0	1.42431761427844E-07	0
9.33258454012774E-03	0	9.33258454012774E-03	0	9.33258454012774E-03	0	9.33258454012774E-03	0
0.00000000000000E+00	0	1.10000000000000E+00	0	1.10000000000000E+00	0	1.10000000000000E+00	0
0.00000000000000E+00	0	7.10000000000000E-01	0	7.10000000000000E-01	0	7.10000000000000E-01	0
7.30000365021235E-05	0	4.23400211712316E-05	0	2.45572122793143E-05	0	1.42431831220023E-05	0
0.00000000000000E+00	0	1.10000000000000E+00	0	1.10000000000000E+00	0	1.10000000000000E+00	0
0.00000000000000E+00	0	7.10000000000000E-01	0	7.10000000000000E-01	0	7.10000000000000E-01	0
7.30000007318074E-07	0	4.23400004244483E-07	0	2.45572002461800E-07	0	1.42431761427844E-07	0
9.33258454012774E-03	0	9.33258454012774E-03	0	9.33258454012774E-03	0	9.33258454012774E-03	0
0.00000000000000E+00	0	1.10000000000000E+00	0	1.10000000000000E+00	0	1.10000000000000E+00	0
0.00000000000000E+00	0	7.10000000000000E-01	0	7.10000000000000E-01	0	7.10000000000000E-01	0
7.30000365021235E-05	0	4.23400211712316E-05	0	2.45572122793143E-05	0	1.42431831220023E-05	0
7.28280000000000E-01	8.00000000000000E+01	8.00000000000000E+01	1.00000000000000E+00
100	1.00000000000000E-15	1.00000000000000E-25	1.00000000000000E-40	1.00000000000000E+00	5
1
4	1
1
N
3
0.00000000000000E+00	7.28280000000000E-01	2.66666666666667E+01
2.66492572302939E+01	0	1.10000000000000E+00	0	1.10000000000000E+00	0	1.10000000000000E+00	0
0.00000000000000E+00	0	7.10000000000000E-01	0	7.10000000000000E-01	0	7.10000000000000E-01	0
7.30000007318074E-07	0	4.23400004244483E-07	0	2.45572002461800E-07	0	1.42431761427844E-07	0
9.33258454012774E-03	0	9.33258454012774E-03	0	9.33258454012774E-03	0	9.33258454012774E-03	0
2.76492572302939E+01	0	1.10000000000000E+00	0	1.10000000000000E+00	0	1.10000000000000E+00	0
0.00000000000000E+00	0	7.10000000000000E-01	0	7.10000000000000E-01	0	7.10000000000000E-01	0
7.30000365021235E-05	0	4.23400211712316E-05	0	2.45572122793143E-05	0	1.42431831220023E-05	0
0.00000000000000E+00	0	1.10000000000000E+00	0	1.10000000000000E+00	0	1.10000000000000E+00	0
0.00000000000000E+00	0	7.10000000000000E-01	0	7.10000000000000E-01	0	7.10000000000000E-01	0
7.30000007318074E-07	0	4.23400004244483E-07	0	2.45572002461800E-07	0	1.42431761427844E-07	0
9.33258454012774E-03	0	9.33258454012774E-03	0	9.33258454012774E-03	0	9.33258454012774E-03	0
0.00000000000000E+00	0	1.10000000000000E+00	0	1.10000000000000E+00	0	1.10000000000000E+00	0
0.00000000000000E+00	0	7.10000000000000E-01	0	7.10000000000000E-01	0	7.10000000000000E-01	0
7.30000365021235E-05	0	4.23400211712316E-05	0	2.45572122793143E-05	0	1.42431831220023E-05	0
0.00000000000000E+00	0	1.10000000000000E+00	0	1.10000000000000E+00	0	1.10000000000000E+00	0
0.00000000000000E+00	0	7.10000000000000E-01	0	7.10000000000000E-01	0	7.10000000000000E-01	0
8.76000004794912E-07	0	5.08080002781049E-07	0	2.94686401613009E-07	0	1.70918112935545E-07	0
9.33258454012774E-03	0	9.33258454012774E-03	0	9.33258454012774E-03	0	9.33258454012774E-03	0
0.00000000000000E+00	0	1.10000000000000E+00	0	1.10000000000000E+00	0	1.10000000000000E+00	0
0.00000000000000E+00	0	7.10000000000000E-01	0	7.10000000000000E-01	0	7.10000000000000E-01	0
8.76000525625610E-05	0	5.08080304862854E-05	0	2.94686576820455E-05	0	1.70918214555864E-05	0
7.28280000000000E-01	8.00000000000000E+01	8.00000000000000E+01	1.00000000000000E+00
100	1.00000000000000E-15	1.00000000000000E-25	1.00000000000000E-40	1.00000000000000E+00	5
1
4	1
1
N
3
0.00000000000000E+00	7.28280000000000E-01	2.66666666666667E+01
2.66492572302939E+01	0	1.10000000000000E+00	0	1.10000000000000E+00	0	1.10000000000000E+00	0
0.00000000000000E+00	0	7.10000000000000E-01	0	7.10000000000000E-01	0	7.10000000000000E-01	0
7.30000007318074E-07	0	4.30700004317664E-07	0	2.54113002547422E-07	0	1.49926671502979E-07	0
9.33258454012774E-03	0	9.33258454012774E-03	0	9.33258454012774E-03	0	9.33258454012774E-03	0
2.76492572302939E+01	0	1.10000000000000E+00	0	1.10000000000000E+00	0	1.10000000000000E+00	0
0.00000000000000E+00	0	7.10000000000000E-01	0	7.10000000000000E-01	0	7.10000000000000E-01	0
7.30000365021235E-05	0	4.30700215362529E-05	0	2.54113127063892E-05	0	1.49926744967696E-05	0
0.00000000000000E+00	0	1.10000000000000E+00	0	1.10000000000000E+00	0	1.10000000000000E+00	0
0.00000000000000E+00	0	7.10000000000000E-01	0	7.10000000000000E-01	0	7.10000000000000E-01	0
7.30000007318074E-07	0	4.30700004317664E-07	0	2.54113002547422E-07	0	1.49926671502979E-07	0
9.33258454012774E-03	0	9.33258454012774E-03	0	9.33258454012774E-03	0	9.33258454012774E-03	0
0.00000000000000E+00	0	1.10000000000000E+00	0	1.10000000000000E+00	0	1.10000000000000E+00	0
0.00000000000000E+00	0	7.10000000000000E-01	0	7.10000000000000E-01	0	7.10000000000000E-01	0
7.30000365021235E-05	0	4.30700215362529E-05	0	2.54113127063892E-05	0	1.49926744967696E-05	0
0.00000000000000E+00	0	1.10000000000000E+00	0	1.10000000000000E+00	0	1.10000000000000E+00	0
0.00000000000000E+00	0	7.10000000000000E-01	0	7.10000000000000E-01	0	7.10000000000000E-01	0
7.30000007318074E-07	0	4.30700004317664E-07	0	2.54113002547422E-07	0	1.49926671502979E-07	0
9.33258454012774E-03	0	9.33258454012774E-03	0	9.33258454012774E-03	0	9.33258454012774E-03	0
0.00000000000000E+00	0	1.10000000000000E+00	0	1.10000000000000E+00	0	1.10000000000000E+00	0
0.00000000000000E+00	0	7.10000000000000E-01	0	7.10000000000000E-01	0	7.10000000000000E-01	0
7.30000365021235E-05	0	4.30700215362529E-05	0	2.54113127063892E-05	0	1.49926744967696E-05	0
7.28280000000000E-01	8.00000000000000E+01	8.00000000000000E+01	1.00000000000000E+00
100	1.00000000000000E-15	1.00000000000000E-25	1.00000000000000E-40	1.00000000000000E+00	5
1
4	1
1
N
3
0.00000000000000E+00	7.28280000000000E-01	2.66666666666667E+01
2.66492572302939E+01	0	1.10000000000000E+00	0	1.10000000000000E+00	0	1.10000000000000E+00	0
0.00000000000000E+00	0	7.10000000000000E-01	0	7.10000000000000E-01	0	7.10000000000000E-01	0
7.30000007318074E-07	0	4.30700004317664E-07	0	2.54113002547422E-07	0	1.49926671502979E-07	0
9.33258454012774E-03	0	9.33258454012774E-03	0	9.33258454012774E-03	0	9.33258454012774E-03	0
2.76492572302939E+01	0	1.10000000000000E+00	0	1.10000000000000E+00	0	1.10000000000000E+00	0
0.00000000000000E+00	0	7.10000000000000E-01	0	7.10000000000000E-01	0	7.10000000000000E-01	0
7.30000365021235E-05	0	4.30700215362529E-05	0	2.54113127063892E-05	0	1.49926744967696E-05	0
0.00000000000000E+00	0	1.10000000000000E+00	0	1.10000000000000E+00	0	1.10000000000000E+00	0
0.00000000000000E+00	0	7.10000000000000E-01	0	7.10000000000000E-01	0	7.10000000000000E-01	0
7.30000007318074E-07	0	4.30700004317664E-07	0	2.54113002547422E-07	0	1.49926671502979E-07	0
9.33258454012774E-03	0	9.33258454012774E-03	0	9.33258454012774E-03	0	9.33258454012774E-03	0
0.00000000000000E+00	0	1.10000000000000E+00	0	1.10000000000000E+00	0	1.10000000000000E+00	0
0.00000000000000E+00	0	7.10000000000000E-01	0	7.10000000000000E-01	0	7.10000000000000E-01	0
7.30000365021235E-05	0	4.30700215362529E-05	0	2.54113127063892E-05	0	1.49926744967696E-05	0
0.00000000000000E+00	0	1.10000000000000E+00	0	1.10000000000000E+00	0	1.10000000000000E+00	0
0.00000000000000E+00	0	7.10000000000000E-01	0	7.10000000000000E-01	0	7.10000000000000E-01	0
8.76000004794912E-07	0	5.16840002828998E-07	0	3.04935601669109E-07	0	1.79912004984774E-07	0
9.33258454012774E-03	0	9.33258454012774E-03	0	9.33258454012774E-03	0	9.33258454012774E-03	0
0.00000000000000E+00	0	1.10000000000000E+00	0	1.10000000000000E+00	0	1.10000000000000E+00	0
0.00000000000000E+00	0	7.10000000000000E-01	0	7.10000000000000E-01	0	7.10000000000000E-01	0
8.76000525625610E-05	0	5.16840310119110E-05	0	3.04935782970275E-05	0	1.79912111952462E-05	0
7.28280000000000E-01	8.00000000000000E+01	8.00000000000000E+01	1.00000000000000E+00
100	1.00000000000000E-15	1.00000000000000E-25	1.00000000000000E-40	1.00000000000000E+00	5
1
4	1
1
N
3
0.00000000000000E+00	7.28280000000000E-01	2.66666666666667E+01
2.66492572302939E+01	0	1.10000000000000E+00	0	1.10000000000000E+00	0	1.10000000000000E+00	0
0.00000000000000E+00	0	7.10000000000000E-01	0	7.10000000000000E-01	0	7.10000000000000E-01	0
7.30000007318074E-07	0	4.38000004390845E-07	0	2.62800002634507E-07	0	1.57680001580704E-07	0
9.33258454012774E-03	0	9.33258454012774E-03	0	9.33258454012774E-03	0	9.33258454012774E-03	0
2.76492572302939E+01	0	1.10000000000000E+00	0	1.10000000000000E+00	0	1.10000000000000E+00	0
0.00000000000000E+00	0	7.10000000000000E-01	0	7.10000000000000E-01	0	7.10000000000000E-01	0
7.30000365021235E-05	0	4.38000219012741E-05	0	2.62800131407645E-05	0	1.57680078844587E-05	0
0.00000000000000E+00	0	1.10000000000000E+00	0	1.10000000000000E+00	0	1.10000000000000E+00	0
0.00000000000000E+00	0	7.10000000000000E-01	0	7.10000000000000E-01	0	7.10000000000000E-01	0
7.30000007318074E-07	0	4.38000004390845E-07	0	2.62800002634507E-07	0	1.57680001580704E-07	0
9.33258454012774E-03	0	9.33258454012774E-03	0	9.33258454012774E-03	0	9.33258454012774E-03	0
0.00000000000000E+00	0	1.10000000000000E+00	0	1.10000000000000E+00	0	1.10000000000000E+00	0
0.00000000000000E+00	0	7.10000000000000E-01	0	7.10000000000000E-01	0	7.10000000000000E-01	0
7.30000365021235E-05	0	4.38000219012741E-05	0	2.62800131407645E-05	0	1.57680078844587E-05	0
0.00000000000000E+00	0	1.10000000000000E+00	0	1.10000000000000E+00	0	1.10000000000000E+00	0
0.00000000000000E+00	0	7.10000000000000E-01	0	7.10000000000000E-01	0	7.10000000000000E-01	0
7.30000007318074E-07	0	4.38000004390845E-07	0	2.62800002634507E-07	0	1.57680001580704E-07	0
9.33258454012774E-03	0	9.33258454012774E-03	0	9.33258454012774E-03	0	9.33258454012774E-03	0
0.00000000000000E+00	0	1.10000000000000E+00	0	1.10000000000000E+00	0	1.10000000000000E+00	0
0.00000000000000E+00	0	7.10000000000000E-01	0	7.10000000000000E-01	0	7.10000000000000E-01	0
7.30000365021235E-05	0	4.38000219012741E-05	0	2.62800131407645E-05	0	1.57680078844587E-05	0
7.28280000000000E-01	8.00000000000000E+01	8.00000000000000E+01	1.00000000000000E+00
100	1.00000000000000E-15	1.00000000000000E-25	1.00000000000000E-40	1.00000000000000E+00	5
1
4	1
1
N
3
0.00000000000000E+00	7.28280000000000E-01	2.66666666666667E+01
2.66492572302939E+01	0	1.10000000000000E+00	0	1.10000000000000E+00	0	1.10000000000000E+00	0
0.00000000000000E+00	0	7.10000000000000E-01	0	7.10000000000000E-01	0	7.10000000000000E-01	0
7.30000007318074E-07	0	4.38000004390845E-07	0	2.62800002634507E-07	0	1.57680001580704E-07	0
9.33258454012774E-03	0	9.33258454012774E-03	0	9.33258454012774E-03	0	9.33258454012774E-03	0
2.76492572302939E+01	0	1.10000000000000E+00	0	1.10000000000000E+00	0	1.10000000000000E+00	0
0.00000000000000E+00	0	7.10000000000000E-01	0	7.10000000000000E-01	0	7.10000000000000E-01	0
7.30000365021235E-05	0	4.38000219012741E-05	0	2.62800131407645E-05	0	1.57680078844587E-05	0
0.00000000000000E+00	0	1.10000000000000E+00	0	1.10000000000000E+00	0	1.10000000000000E+00	0
0.00000000000000E+00	0	7.10000000000000E-01	0	7.10000000000000E-01	0	7.10000000000000E-01	0
7.30000007318074E-07	0	4.38000004390845E-07	0	2.62800002634507E-07	0	1.57680001580704E-07	0
9.33258454012774E-03	0	9.33258454012774E-03	0	9.33258454012774E-03	0	9.33258454012774E-03	0
0.00000000000000E+00	0	1.10000000000000E+00	0	1.10000000000000E+00	0	1.10000000000000E+00	0
0.00000000000000E+00	0	7.10000000000000E-01	0	7.10000000000000E-01	0	7.10000000000000E-01	0
7.30000365021235E-05	0	4.38000219012741E-05	0	2.62800131407645E-05	0	1.57680078844587E-05	0
0.00000000000000E+00	0	1.10000000000000E+00	0	1.10000000000000E+00	0	1.10000000000000E+00	0
0.00000000000000E+00	0	7.10000000000000E-01	0	7.10000000000000E-01	0	7.10000000000000E-01	0
8.76000004794912E-07	0	5.25600002876948E-07	0	3.15360001726169E-07	0	1.89216001035701E-07	0
9.33258454012774E-03	0	9.33258454012774E-03	0	9.33258454012774E-03	0	9.33258454012774E-03	0
0.00000000000000E+00	0	1.10000000000000E+00	0	1.10000000000000E+00	0	1.10000000000000E+00	0
0.00000000000000E+00	0	7.10000000000000E-01	0	7.10000000000000E-01	0	7.10000000000000E-01	0
8.76000525625610E-05	0	5.25600315375366E-05	0	3.15360189225220E-05	0	1.89216113535132E-05	0
7.28280000000000E-01	8.00000000000000E+01	8.00000000000000E+01	1.00000000000000E+00
100	1.00000000000000E-15	1.00000000000000E-25	1.00000000000000E-40	1.00000000000000E+00	5
1
4	1
1
N
3
0.00000000000000E+00	7.28280000000000E-01	2.66666666666667E+01
2.66492572302939E+01	0	1.10000000000000E+00	0	1.10000000000000E+00	0	1.10000000000000E+00	0
0.00000000000000E+00	0	7.10000000000000E-01	0	7.10000000000000E-01	0	7.10000000000000E-01	0
7.30000007318074E-07	0	4.45300004464025E-07	0	2.71633002723056E-07	0	1.65696131661064E-07	0
9.33258454012774E-03	0	9.33258454012774E-03	0	9.33258454012774E-03	0	9.33258454012774E-03	0
2.76492572302939E+01	0	1.10000000000000E+00	0	1.10000000000000E+00	0	1.10000000000000E+00	0
0.00000000000000E+00	0	7.10000000000000E-01	0	7.10000000000000E-01	0	7.10000000000000E-01	0
7.30000365021235E-05	0	4.45300222662953E-05	0	2.71633135824402E-05	0	1.65696212852885E-05	0
0.00000000000000E+00	0	1.10000000000000E+00	0	1.10000000000000E+00	0	1.10000000000000E+00	0
0.00000000000000E+00	0	7.10000000000000E-01	0	7.10000000000000E-01	0	7.10000000000000E-01	0
7.30000007318074E-07	0	4.45300004464025E-07	0	2.71633002723056E-07	0	1.65696131661064E-07	0
9.33258454012774E-03	0	9.33258454012774E-03	0	9.33258454012774E-03	0	9.33258454012774E-03	0
0.00000000000000E+00	0	1.10000000000000E+00	0	1.10000000000000E+00	0	1.10000000000000E+00	0
0.00000000000000E+00	0	7.10000000000000E-01	0	7.10000000000000E-01	0	7.10000000000000E-01	0
7.30000365021235E-05	0	4.45300222662953E-05	0	2.71633135824402E-05	0	1.65696212852885E-05	0
0.00000000000000E+00	0	1.10000000000000E+00	0	1.10000000000000E+00	0	1.10000000000000E+00	0
0.00000000000000E+00	0	7.10000000000000E-01	0	7.10000000000000E-01	0	7.10000000000000E-01	0
7.30000007318074E-07	0	4.45300004464025E-07	0	2.71633002723056E-07	0	1.65696131661064E-07	0
9.33258454012774E-03	0	9.33258454012774E-03	0	9.33258454012774E-03	0	9.33258454012774E-03	0
0.00000000000000E+00	0	1.10000000000000E+00	0	1.10000000000000E+00	0	1.10000000000000E+00	0
0.00000000000000E+00	0	7.10000000000000E-01	0	7.10000000000000E-01	0	7.10000000000000E-01	0
7.30000365021235E-05	0	4.45300222662953E-05	0	2.71633135824402E-05	0	1.65696212852885E-05	0
7.28280000000000E-01	8.00000000000000E+01	8.00000000000000E+01	1.00000000000000E+00
100	1.00000000000000E-15	1.00000000000000E-25	1.00000000000000E-40	1.00000000000000E+00	5
1
4	1
1
N
3
0.00000000000000E+00	7.28280000000000E-01	2.66666666666667E+01
2.66492572302939E+01	0	1.10000000000000E+00	0	1.10000000000000E+00	0	1.10000000000000E+00	0
0.00000000000000E+00	0	7.10000000000000E-01	0	7.10000000000000E-01	0	7.10000000000000E-01	0
7.30000007318074E-07	0	4.45300004464025E-07	0	2.71633002723056E-07	0	1.65696131661064E-07	0
9.33258454012774E-03	0	9.33258454012774E-03	0	9.33258454012774E-03	0	9.33258454012774E-03	0
2.76492572302939E+01	0	1.10000000000000E+00	0	1.10000000000000E+00	0	1.10000000000000E+00	0
0.00000000000000E+00	0	7.10000000000000E-01	0	7.10000000000000E-01	0	7.10000000000000E-01	0
7.30000365021235E-05	0	4.45300222662953E-05	0	2.71633135824402E-05	0	1.65696212852885E-05	0
0.00000000000000E+00	0	1.10000000000000E+00	0	1.10000000000000E+00	0	1.10000000000000E+00	0
0.00000000000000E+00	0	7.10000000000000E-01	0	7.10000000000000E-01	0	7.10000000000000E-01	0
7.30000007318074E-07	0	4.45300004464025E-07	0	2.71633002723056E-07	0	1.65696131661064E-07	0
9.33258454012774E-03	0	9.33258454012774E-03	0	9.33258454012774E-03	0	9.33258454012774E-03	0
0.00000000000000E+00	0	1.10000000000000E+00	0	1.10000000000000E+00	0	1.10000000000000E+00	0
0.00000000000000E+00	0	7.10000000000000E-01	0	7.10000000000000E-01	0	7.10000000000000E-01	0
7.30000365021235E-05	0	4.45300222662953E-05	0	2.71633135824402E-05	0	1.65696212852885E-05	0
0.00000000000000E+00	0	1.10000000000000E+00	0	1.10000000000000E+00	0	1.10000000000000E+00	0
0.00000000000000E+00	0	7.10000000000000E-01	0	7.10000000000000E-01	0	7.10000000000000E-01	0
8.76000004794912E-07	0	5.34360002924897E-07	0	3.25959601784187E-07	0	1.98835357088354E-07	0
9.33258454012774E-03	0	9.33258454012774E-03	0	9.33258454012774E-03	0	9.33258454012774E-03	0
0.00000000000000E+00	0	1.10000000000000E+00	0	1.10000000000000E+00	0	1.10000000000000E+00	0
0.00000000000000E+00	0	7.10000000000000E-01	0	7.10000000000000E-01	0	7.10000000000000E-01	0
8.76000525625610E-05	0	5.34360320631622E-05	0	3.25959795585290E-05	0	1.98835475307027E-05	0
7.28280000000000E-01	8.00000000000000E+01	8.00000000000000E+01	1.00000000000000E+00
100	1.00000000000000E-15	1.00000000000000E-25	1.00000000000000E-40	1.00000000000000E+00	5
1
4	1
1
N
3
0.00000000000000E+00	7.28280000000000E-01	2.66666666666667E+01
2.66492572302939E+01	0	1.10000000000000E+00	0	1.10000000000000E+00	0	1.10000000000000E+00	0
0.00000000000000E+00	0	7.10000000000000E-01	0	7.10000000000000E-01	0	7.10000000000000E-01	0
7.30000007318074E-07	0	4.52600004537206E-07	0	2.80612002813068E-07	0	1.73979441744102E-07	0
9.33258454012774E-03	0	9.33258454012774E-03	0	9.33258454012774E-03	0	9.33258454012774E-03	0
2.76492572302939E+01	0	1.10000000000000E+00	0	1.10000000000000E+00	0	1.10000000000000E+00	0
0.00000000000000E+00	0	7.10000000000000E-01	0	7.10000000000000E-01	0	7.10000000000000E-01	0
7.30000365021235E-05	0	4.52600226313166E-05	0	2.80612140314163E-05	0	1.73979526994781E-05	0
0.00000000000000E+00	0	1.10000000000000E+00	0	1.10000000000000E+00	0	1.10000000000000E+00	0
0.00000000000000E+00	0	7.10000000000000E-01	0	7.10000000000000E-01	0	7.10000000000000E-01	0
7.30000007318074E-07	0	4.52600004537206E-07	0	2.80612002813068E-07	0	1.73979441744102E-07	0
9.33258454012774E-03	0	9.33258454012774E-03	0	9.33258454012774E-03	0	9.33258454012774E-03	0
0.00000000000000E+00	0	1.10000000000000E+00	0	1.10000000000000E+00	0	1.10000000000000E+00	0
0.00000000000000E+00	0	7.10000000000000E-01	0	7.10000000000000E-01	0	7.10000000000000E-01	0
7.30000365021235E-05	0	4.52600226313166E-05	0	2.80612140314163E-05	0	1.73979526994781E-05	0
0.00000000000000E+00	0	1.10000000000000E+00	0	1.10000000000000E+00	0	1.10000000000000E+00	0
0.00000000000000E+00	0	7.10000000000000E-01	0	7.10000000000000E-01	0	7.10000000000000E-01	0
7.30000007318074E-07	0	4.52600004537206E-07	0	2.80612002813068E-07	0	1.73979441744102E-07	0
9.33258454012774E-03	0	9.33258454012774E-03	0	9.33258454012774E-03	0	9.33258454012774E-03	0
0.00000000000000E+00	0	1.10000000000000E+00	0	1.10000000000000E+00	0	1.10000000000000E+00	0
0.00000000000000E+00	0	7.10000000000000E-01	0	7.10000000000000E-01	0	7.10000000000000E-01	0
7.30000365021235E-05	0	4.52600226313166E-05	0	2.80612140314163E-05	0	1.73979526994781E-05	0
7.28280000000000E-01	8.00000000000000E+01	8.00000000000000E+01	1.00000000000000E+00
100	1.00000000000000E-15	1.00000000000000E-25	1.00000000000000E-40	1.00000000000000E+00	5
1
4	1
1
N
3
0.00000000000000E+00	7.28280000000000E-01	2.66666666666667E+01
2.66492572302939E+01	0	1.10000000000000E+00	0	1.10000000000000E+00	0	1.10000000000000E+00	0
0.00000000000000E+00	0	7.10000000000000E-01	0	7.10000000000000E-01	0	7.10000000000000E-01	0
7.30000007318074E-07	0	4.52600004537206E-07	0	2.80612002813068E-07	0	1.73979441744102E-07	0
9.33258454012774E-03	0	9.33258454012774E-03	0	9.33258454012774E-03	0	9.33258454012774E-03	0
2.76492572302939E+01	0	1.10000000000000E+00	0	1.10000000000000E+00	0	1.10000000000000E+00	0
0.00000000000000E+00	0	7.10000000000000E-01	0	7.10000000000000E-01	0	7.10000000000000E-01	0
7.30000365021235E-05	0	4.52600226313166E-05	0	2.80612140314163E-05	0	1.73979526994781E-05	0
0.00000000000000E+00	0	1.10000000000000E+00	0	1.10000000000000E+00	0	1.10000000000000E+00	0
0.00000000000000E+00	0	7.10000000000000E-01	0	7.10000000000000E-01	0	7.10000000000000E-01	0
7.30000007318074E-07	0	4.52600004537206E-07	0	2.80612002813068E-07	0	1.73979441744102E-07	0
9.33258454012774E-03	0	9.33258454012774E-03	0	9.33258454012774E-03	0	9.33258454012774E-03	0
0.00000000000000E+00	0	1.10000000000000E+00	0	1.10000000000000E+00	0	1.10000000000000E+00	0
0.00000000000000E+00	0	7.10000000000000E-01	0	7.10000000000000E-01	0	7.10000000000000E-01	0
7.30000365021235E-05	0	4.52600226313166E-05	0	2.80612140314163E-05	0	1.73979526994781E-05	0
0.00000000000000E+00	0	1.10000000000000E+00	0	1.10000000000000E+00	0	1.10000000000000E+00	0
0.00000000000000E+00	0	7.10000000000000E-01	0	7.10000000000000E-01	0	7.10000000000000E-01	0
8.76000004794912E-07	0	5.43120002972846E-07	0	3.36734401843164E-07	0	2.08775329142762E-07	0
9.33258454012774E-03	0	9.33258454012774E-03	0	9.33258454012774E-03	0	9.33258454012774E-03	0
0.00000000000000E+00	0	1.10000000000000E+00	0	1.10000000000000E+00	0	1.10000000000000E+00	0
0.00000000000000E+00	0	7.10000000000000E-01	0	7.10000000000000E-01	0	7.10000000000000E-01	0
8.76000525625610E-05	0	5.43120325887879E-05	0	3.36734602050485E-05	0	2.08775453271301E-05	0
7.28280000000000E-01	8.00000000000000E+01	8.00000000000000E+01	1.00000000000000E+00
100	1.00000000000000E-15	1.00000000000000E-25	1.00000000000000E-40	1.00000000000000E+00	5
1
4	1
1
N
3
0.00000000000000E+00	7.28280000000000E-01	2.66666666666667E+01
2.66492572302939E+01	0	1.10000000000000E+00	0	1.10000000000000E+00	0	1.10000000000000E+00	0
0.00000000000000E+00	0	7.10000000000000E-01	0	7.10000000000000E-01	0	7.10000000000000E-01	0
7.30000007318074E-07	0	4.59900004610387E-07	0	2.89737002904544E-07	0	1.82534311829863E-07	0
9.33258454012774E-03	0	9.33258454012774E-03	0	9.33258454012774E-03	0	9.33258454012774E-03	0
2.76492572302939E+01	0	1.10000000000000E+00	0	1.10000000000000E+00	0	1.10000000000000E+00	0
0.00000000000000E+00	0	7.10000000000000E-01	0	7.10000000000000E-01	0	7.10000000000000E-01	0
7.30000365021235E-05	0	4.59900229963378E-05	0	2.89737144876928E-05	0	1.82534401272465E-05	0
0.00000000000000E+00	0	1.10000000000000E+00	0	1.10000000000000E+00	0	1.10000000000000E+00	0
0.00000000000000E+00	0	7.10000000000000E-01	0	7.10000000000000E-01	0	7.10000000000000E-01	0
7.30000007318074E-07	0	4.59900004610387E-07	0	2.89737002904544E-07	0	1.82534311829863E-07	0
9.33258454012774E-03	0	9.33258454012774E-03	0	9.33258454012774E-03	0	9.33258454012774E-03	0
0.00000000000000E+00	0	1.10000000000000E+00	0	1.10000000000000E+00	0	1.10000000000000E+00	0
0.00000000000000E+00	0	7.10000000000000E-01	0	7.10000000000000E-01	0	7.10000000000000E-01	0
7.30000365021235E-05	0	4.59900229963378E-05	0	2.89737144876928E-05	0	1.82534401272465E-05	0
0.00000000000000E+00	0	1.10000000000000E+00	0	1.10000000000000E+00	0	1.10000000000000E+00	0
0.00000000000000E+00	0	7.10000000000000E-01	0	7.10000000000000E-01	0	7.10000000000000E-01	0
7.30000007318074E-07	0	4.59900004610387E-07	0	2.89737002904544E-07	0	1.82534311829863E-07	0
9.33258454012774E-03	0	9.33258454012774E-03	0	9.33258454012774E-03	0	9.33258454012774E-03	0
0.00000000000000E+00	0	1.10000000000000E+00	0	1.10000000000000E+00	0	1.10000000000000E+00	0
0.00000000000000E+00	0	7.10000000000000E-01	0	7.10000000000000E-01	0	7.10000000000000E-01	0
7.30000365021235E-05	0	4.59900229963378E-05	0	2.89737144876928E-05	0	1.82534401272465E-05	0
7.28280000000000E-01	8.00000000000000E+01	8.00000000000000E+01	1.00000000000000E+00
100	1.00000000000000E-15	1.00000000000000E-25	1.00000000000000E-40	1.00000000000000E+00	5
1
4	1
1
N
3
0.00000000000000E+00	7.28280000000000E-01	2.66666666666667E+01
2.66492572302939E+01	0	1.10000000000000E+00	0	1.10000000000000E+00	0	1.10000000000000E+00	0
0.00000000000000E+00	0	7.10000000000000E-01	0	7.10000000000000E-01	0	7.10000000000000E-01	0
7.30000007318074E-07	0	4.59900004610387E-07	0	2.89737002904544E-07	0	1.82534311829863E-07	0
9.33258454012774E-03	0	9.33258454012774E-03	0	9.33258454012774E-03	0	9.33258454012774E-03	0
2.76492572302939E+01	0	1.10000000000000E+00	0	1.10000000000000E+00	0	1.10000000000000E+00	0
0.00000000000000E+00	0	7.10000000000000E-01	0	7.10000000000000E-01	0	7.10000000000000E-01	0
7.30000365021235E-05	0	4.59900229963378E-05	0	2.89737144876928E-05	0	1.82534401272465E-05	0
0.00000000000000E+00	0	1.10000000000000E+00	0	1.10000000000000E+00	0	1.10000000000000E+00	0
0.00000000000000E+00	0	7.10000000000000E-01	0	7.10000000000000E-01	0	7.10000000000000E-01	0
7.30000007318074E-07	0	4.59900004610387E-07	0	2.89737002904544E-07	0	1.82534311829863E-07	0
9.33258454012774E-03	0	9.33258454012774E-03	0	9.33258454012774E-03	0	9.33258454012774E-03	0
0.00000000000000E+00	0	1.10000000000000E+00	0	1.10000000000000E+00	0	1.10000000000000E+00	0
0.00000000000000E+00	0	7.10000000000000E-01	0	7.10000000000000E-01	0	7.10000000000000E-01	0
7.30000365021235E-05	0	4.59900229963378E-05	0	2.89737144876928E-05	0	1.82534401272465E-05	0
0.00000000000000E+00	0	1.10000000000000E+00	0	1.10000000000000E+00	0	1.10000000000000E+00	0
0.00000000000000E+00	0	7.10000000000000E-01	0	7.10000000000000E-01	0	7.10000000000000E-01	0
8.76000004794912E-07	0	5.51880003020795E-07	0	3.47684401903101E-07	0	2.19041173198954E-07	0
9.33258454012774E-03	0	9.33258454012774E-03	0	9.33258454012774E-03	0	9.33258454012774E-03	0
0.00000000000000E+00	0	1.10000000000000E+00	0	1.10000000000000E+00	0	1.10000000000000E+00	0
0.00000000000000E+00	0	7.10000000000000E-01	0	7.10000000000000E-01	0	7.10000000000000E-01	0
8.76000525625610E-05	0	5.51880331144135E-05	0	3.47684608620805E-05	0	2.19041303431107E-05	0
7.28280000000000E-01	8.00000000000000E+01	8.00000000000000E+01	1.00000000000000E+00
100	1.00000000000000E-15	1.00000000000000E-25	1.00000000000000E-40	1.00000000000000E+00	5
1
4	1
1
N
3
0.00000000000000E+00	7.28280000000000E-01	2.66666666666667E+01
2.66492572302939E+01	0	1.10000000000000E+00	0	1.10000000000000E+00	0	1.10000000000000E+00	0
0.00000000000000E+00	0	7.10000000000000E-01	0	7.10000000000000E-01	0	7.10000000000000E-01	0
7.30000007318074E-07	0	4.67200004683568E-07	0	2.99008002997483E-07	0	1.91365121918389E-07	0
9.33258454012774E-03	0	9.33258454012774E-03	0	9.33258454012774E-03	0	9.33258454012774E-03	0
2.76492572302939E+01	0	1.10000000000000E+00	0	1.10000000000000E+00	0	1.10000000000000E+00	0
0.00000000000000E+00	0	7.10000000000000E-01	0	7.10000000000000E-01	0	7.10000000000000E-01	0
7.30000365021235E-05	0	4.67200233613590E-05	0	2.99008149512698E-05	0	1.91365215688127E-05	0
0.00000000000000E+00	0	1.10000000000000E+00	0	1.10000000000000E+00	0	1.10000000000000E+00	0
0.00000000000000E+00	0	7.10000000000000E-01	0	7.10000000000000E-01	0	7.10000000000000E-01	0
7.30000007318074E-07	0	4.67200004683568E-07	0	2.99008002997483E-07	0	1.91365121918389E-07	0
9.33258454012774E-03	0	9.33258454012774E-03	0	9.33258454012774E-03	0	9.33258454012774E-03	0
0.00000000000000E+00	0	1.10000000000000E+00	0	1.10000000000000E+00	0	1.10000000000000E+00	0
0.00000000000000E+00	0	7.10000000000000E-01	0	7.10000000000000E-01	0	7.10000000000000E-01	0
7.30000365021235E-05	0	4.67200233613590E-05	0	2.99008149512698E-05	0	1.91365215688127E-05	0
0.00000000000000E+00	0	1.10000000000000E+00	0	1.10000000000000E+00	0	1.10000000000000E+00	0
0.00000000000000E+00	0	7.10000000000000E-01	0	7.10000000000000E-01	0	7.10000000000000E-01	0
7.30000007318074E-07	0	4.67200004683568E-07	0	2.99008002997483E-07	0	1.91365121918389E-07	0
9.33258454012774E-03	0	9.33258454012774E-03	0	9.33258454012774E-03	0	9.33258454012774E-03	0
0.00000000000000E+00	0	1.10000000000000E+00	0	1.10000000000000E+00	0	1.10000000000000E+00	0
0.00000000000000E+00	0	7.10000000000000E-01	0	7.10000000000000E-01	0	7.10000000000000E-01	0
7.30000365021235E-05	0	4.67200233613590E-05	0	2.99008149512698E-05	0	1.91365215688127E-05	0
7.28280000000000E-01	8.00000000000000E+01	8.00000000000000E+01	1.00000000000000E+00
100	1.00000000000000E-15	1.00000000000000E-25	1.00000000000000E-40	1.00000000000000E+00	5
1
4	1
1
N
3
0.00000000000000E+00	7.28280000000000E-01	2.66666666666667E+01
2.66492572302939E+01	0	1.10000000000000E+00	0	1.10000000000000E+00	0	1.10000000000000E+00	0
0.00000000000000E+00	0	7.10000000000000E-01	0	7.10000000000000E-01	0	7.10000000000000E-01	0
7.30000007318074E-07	0	4.67200004683568E-07	0	2.99008002997483E-07	0	1.91365121918389E-07	0
9.33258454012774E-03	0	9.33258454012774E-03	0	9.33258454012774E-03	0	9.33258454012774E-03	0
2.76492572302939E+01	0	1.10000000000000E+00	0	1.10000000000000E+00	0	1.10000000000000E+00	0
0.00000000000000E+00	0	7.10000000000000E-01	0	7.10000000000000E-01	0	7.10000000000000E-01	0
7.30000365021235E-05	0	4.67200233613590E-05	0	2.99008149512698E-05	0	1.91365215688127E-05	0
0.00000000000000E+00	0	1.10000000000000E+00	0	1.10000000000000E+00	0	1.10000000000000E+00	0
0.00000000000000E+00	0	7.10000000000000E-01	0	7.10000000000000E-01	0	7.10000000000000E-01	0
7.30000007318074E-07	0	4.67200004683568E-07	0	2.99008002997483E-07	0	1.91365121918389E-07	0
9.33258454012774E-03	0	9.33258454012774E-03	0	9.33258454012774E-03	0	9.33258454012774E-03	0
0.00000000000000E+00	0	1.10000000000000E+00	0	1.10000000000000E+00	0	1.10000000000000E+00	0
0.00000000000000E+00	0	7.10000000000000E-01	0	7.10000000000000E-01	0	7.10000000000000E-01	0
7.30000365021235E-05	0	4.67200233613590E-05	0	2.99008149512698E-05	0	1.91365215688127E-05	0
0.00000000000000E+00	0	1.10000000000000E+00	0	1.10000000000000E+00	0	1.10000000000000E+00	0
0.00000000000000E+00	0	7.10000000000000E-01	0	7.10000000000000E-01	0	7.10000000000000E-01	0
8.76000004794912E-07	0	5.60640003068744E-07	0	3.58809601963996E-07	0	2.29638145256958E-07	0
9.33258454012774E-03	0	9.33258454012774E-03	0	9.33258454012774E-03	0	9.33258454012774E-03	0
0.00000000000000E+00	0	1.10000000000000E+00	0	1.10000000000000E+00	0	1.10000000000000E+00	0
0.00000000000000E+00	0	7.10000000000000E-01	0	7.10000000000000E-01	0	7.10000000000000E-01	0
8.76000525625610E-05	0	5.60640336400391E-05	0	3.58809815296250E-05	0	2.29638281789600E-05	0
7.28280000000000E-01	8.00000000000000E+01	8.00000000000000E+01	1.00000000000000E+00
100	1.00000000000000E-15	1.00000000000000E-25	1.00000000000000E-40	1.00000000000000E+00	5
1
4	1
1
N
3
0.00000000000000E+00	7.28280000000000E-01	2.66666666666667E+01
2.66492572302939E+01	0	1.10000000000000E+00	0	1.10000000000000E+00	0	1.10000000000000E+00	0
0.00000000000000E+00	0	7.10000000000000E-01	0	7.10000000000000E-01	0	7.10000000000000E-01	0
7.30000007318074E-07	0	4.74500004756748E-07	0	3.08425003091887E-07	0	2.00476252009726E-07	0
9.33258454012774E-03	0	9.33258454012774E-03	0	9.33258454012774E-03	0	9.33258454012774E-03	0
2.76492572302939E+01	0	1.10000000000000E+00	0	1.10000000000000E+00	0	1.10000000000000E+00	0
0.00000000000000E+00	0	7.10000000000000E-01	0	7.10000000000000E-01	0	7.10000000000000E-01	0
7.30000365021235E-05	0	4.74500237263803E-05	0	3.08425154221472E-05	0	2.00476350243957E-05	0
0.00000000000000E+00	0	1.10000000000000E+00	0	1.10000000000000E+00	0	1.10000000000000E+00	0
0.00000000000000E+00	0	7.10000000000000E-01	0	7.10000000000000E-01	0	7.10000000000000E-01	0
7.30000007318074E-07	0	4.74500004756748E-07	0	3.08425003091887E-07	0	2.00476252009726E-07	0
9.33258454012774E-03	0	9.33258454012774E-03	0	9.33258454012774E-03	0	9.33258454012774E-03	0
0.00000000000000E+00	0	1.10000000000000E+00	0	1.10000000000000E+00	0	1.10000000000000E+00	0
0.00000000000000E+00	0	7.10000000000000E-01	0	7.10000000000000E-01	0	7.10000000000000E-01	0
7.30000365021235E-05	0	4.74500237263803E-05	0	3.08425154221472E-05	0	2.00476350243957E-05	0
0.00000000000000E+00	0	1.10000000000000E+00	0	1.10000000000000E+00	0	1.10000000000000E+00	0
0.00000000000000E+00	0	7.10000000000000E-01	0	7.10000000000000E-01	0	7.10000000000000E-01	0
7.30000007318074E-07	0	4.74500004756748E-07	0	3.08425003091887E-07	0	2.00476252009726E-07	0
9.33258454012774E-03	0	9.33258454012774E-03	0	9.33258454012774E-03	0	9.33258454012774E-03	0
0.00000000000000E+00	0	1.10000000000000E+00	0	1.10000000000000E+00	0	1.10000000000000E+00	0
0.00000000000000E+00	0	7.10000000000000E-01	0	7.10000000000000E-01	0	7.10000000000000E-01	0
7.30000365021235E-05	0	4.74500237263803E-05	0	3.08425154221472E-05	0	2.00476350243957E-05	0
7.28280000000000E-01	8.00000000000000E+01	8.00000000000000E+01	1.00000000000000E+00
100	1.00000000000000E-15	1.00000000000000E-25	1.00000000000000E-40	1.00000000000000E+00	5
1
4	1
1
N
3
0.00000000000000E+00	7.28280000000000E-01	2.66666666666667E+01
2.66492572302939E+01	0	1.10000000000000E+00	0	1.10000000000000E+00	0	1.10000000000000E+00	0
0.00000000000000E+00	0	7.10000000000000E-01	0	7.10000000000000E-01	0	7.10000000000000E-01	0
7.30000007318074E-07	0	4.74500004756748E-07	0	3.08425003091887E-07	0	2.00476252009726E-07	0
9.33258454012774E-03	0	9.33258454012774E-03	0	9.33258454012774E-03	0	9.33258454012774E-03	0
2.76492572302939E+01	0	1.10000000000000E+00	0	1.10000000000000E+00	0	1.10000000000000E+00	0
0.00000000000000E+00	0	7.10000000000000E-01	0	7.10000000000000E-01	0	7.10000000000000E-01	0
7.30000365021235E-05	0	4.74500237263803E-05	0	3.08425154221472E-05	0	2.00476350243957E-05	0
0.00000000000000E+00	0	1.10000000000000E+00	0	1.10000000000000E+00	0	1.10000000000000E+00	0
0.00000000000000E+00	0	7.10000000000000E-01	0	7.10000000000000E-01	0	7.10000000000000E-01	0
7.30000007318074E-07	0	4.74500004756748E-07	0	3.08425003091887E-07	0	2.00476252009726E-07	0
9.33258454012774E-03	0	9.33258454012774E-03	0	9.33258454012774E-03	0	9.33258454012774E-03	0
0.00000000000000E+00	0	1.10000000000000E+00	0	1.10000000000000E+00	0	1.10000000000000E+00	0
0.00000000000000E+00	0	7.10000000000000E-01	0	7.10000000000000E-01	0	7.10000000000000E-01	0
7.30000365021235E-05	0	4.74500237263803E-05	0	3.08425154221472E-05	0	2.00476350243957E-05	0
0.00000000000000E+00	0	1.10000000000000E+00	0	1.10000000000000E+00	0	1.10000000000000E+00	0
0.00000000000000E+00	0	7.10000000000000E-01	0	7.10000000000000E-01	0	7.10000000000000E-01	0
8.76000004794912E-07	0	5.69400003116693E-07	0	3.70110002025851E-07	0	2.40571501316803E-07	0
9.33258454012774E-03	0	9.33258454012774E-03	0	9.33258454012774E-03	0	9.33258454012774E-03	0
0.00000000000000E+00	0	1.10000000000000E+00	0	1.10000000000000E+00	0	1.10000000000000E+00	0
0.00000000000000E+00	0	7.10000000000000E-01	0	7.10000000000000E-01	0	7.10000000000000E-01	0
8.76000525625610E-05	0	5.69400341656647E-05	0	3.70110222076821E-05	0	2.40571644349933E-05	0
7.28280000000000E-01	8.00000000000000E+01	8.00000000000000E+01	1.00000000000000E+00
100	1.00000000000000E-15	1.00000000000000E-25	1.00000000000000E-40	1.00000000000000E+00	5
1
4	1
1
N
3
0.00000000000000E+00	7.28280000000000E-01	2.66666666666667E+01
2.66492572302939E+01	0	1.10000000000000E+00	0	1.10000000000000E+00	0	1.10000000000000E+00	0
0.00000000000000E+00	0	7.10000000000000E-01	0	7.10000000000000E-01	0	7.10000000000000E-01	0
7.30000007318074E-07	0	4.81800004829929E-07	0	3.17988003187753E-07	0	2.09872082103917E-07	0
9.33258454012774E-03	0	9.33258454012774E-03	0	9.33258454012774E-03	0	9.33258454012774E-03	0
2.76492572302939E+01	0	1.10000000000000E+00	0	1.10000000000000E+00	0	1.10000000000000E+00	0
0.00000000000000E+00	0	7.10000000000000E-01	0	7.10000000000000E-01	0	7.10000000000000E-01	0
7.30000365021235E-05	0	4.81800240914015E-05	0	3.17988159003250E-05	0	2.09872184942145E-05	0
0.00000000000000E+00	0	1.10000000000000E+00	0	1.10000000000000E+00	0	1.10000000000000E+00	0
0.00000000000000E+00	0	7.10000000000000E-01	0	7.10000000000000E-01	0	7.10000000000000E-01	0
7.30000007318074E-07	0	4.81800004829929E-07	0	3.17988003187753E-07	0	2.09872082103917E-07	0
9.33258454012774E-03	0	9.33258454012774E-03	0	9.33258454012774E-03	0	9.33258454012774E-03	0
0.00000000000000E+00	0	1.10000000000000E+00	0	1.10000000000000E+00	0	1.10000000000000E+00	0
0.00000000000000E+00	0	7.10000000000000E-01	0	7.10000000000000E-01	0	7.10000000000000E-01	0
7.30000365021235E-05	0	4.81800240914015E-05	0	3.17988159003250E-05	0	2.09872184942145E-05	0
0.00000000000000E+00	0	1.10000000000000E+00	0	1.10000000000000E+00	0	1.10000000000000E+00	0
0.00000000000000E+00	0	7.10000000000000E-01	0	7.10000000000000E-01	0	7.10000000000000E-01	0
7.30000007318074E-07	0	4.81800004829929E-07	0	3.17988003187753E-07	0	2.09872082103917E-07	0
9.33258454012774E-03	0	9.33258454012774E-03	0	9.33258454012774E-03	0	9.33258454012774E-03	0
0.00000000000000E+00	0	1.10000000000000E+00	0	1.10000000000000E+00	0	1.10000000000000E+00	0
0.00000000000000E+00	0	7.10000000000000E-01	0	7.10000000000000E-01	0	7.10000000000000E-01	0
7.30000365021235E-05	0	4.81800240914015E-05	0	3.17988159003250E-05	0	2.09872184942145E-05	0
7.28280000000000E-01	8.00000000000000E+01	8.00000000000000E+01	1.00000000000000E+00
100	1.00000000000000E-15	1.00000000000000E-25	1.00000000000000E-40	1.00000000000000E+00	5
1
4	1
1
N
3
0.00000000000000E+00	7.28280000000000E-01	2.66666666666667E+01
2.66492572302939E+01	0	1.10000000000000E+00	0	1.10000000000000E+00	0	1.10000000000000E+00	0
0.00000000000000E+00	0	7.10000000000000E-01	0	7.10000000000000E-01	0	7.10000000000000E-01	0
7.30000007318074E-07	0	4.81800004829929E-07	0	3.17988003187753E-07	0	2.09872082103917E-07	0
9.33258454012774E-03	0	9.33258454012774E-03	0	9.33258454012774E-03	0	9.33258454012774E-03	0
2.76492572302939E+01	0	1.10000000000000E+00	0	1.10000000000000E+00	0	1.10000000000000E+00	0
0.00000000000000E+00	0	7.10000000000000E-01	0	7.10000000000000E-01	0	7.10000000000000E-01	0
7.30000365021235E-05	0	4.81800240914015E-05	0	3.17988159003250E-05	0	2.09872184942145E-05	0
0.00000000000000E+00	0	1.10000000000000E+00	0	1.10000000000000E+00	0	1.10000000000000E+00	0
0.00000000000000E+00	0	7.10000000000000E-01	0	7.10000000000000E-01	0	7.10000000000000E-01	0
7.30000007318074E-07	0	4.81800004829929E-07	0	3.17988003187753E-07	0	2.09872082103917E-07	0
9.33258454012774E-03	0	9.33258454012774E-03	0	9.33258454012774E-03	0	9.33258454012774E-03	0
0.00000000000000E+00	0	1.10000000000000E+00	0	1.10000000000000E+00	0	1.10000000000000E+00	0
0.00000000000000E+00	0	7.10000000000000E-01	0	7.10000000000000E-01	0	7.10000000000000E-01	0
7.30000365021235E-05	0	4.81800240914015E-05	0	3.17988159003250E-05	0	2.09872184942145E-05	0
0.00000000000000E+00	0	1.10000000000000E+00	0	1.10000000000000E+00	0	1.10000000000000E+00	0
0.00000000000000E+00	0	7.10000000000000E-01	0	7.10000000000000E-01	0	7.10000000000000E-01	0
8.76000004794912E-07	0	5.78160003164642E-07	0	3.81585602088664E-07	0	2.51846497378518E-07	0
9.33258454012774E-03	0	9.33258454012774E-03	0	9.33258454012774E-03	0	9.33258454012774E-03	0
0.00000000000000E+00	0	1.10000000000000E+00	0	1.10000000000000E+00	0	1.10000000000000E+00	0
0.00000000000000E+00	0	7.10000000000000E-01	0	7.10000000000000E-01	0	7.10000000000000E-01	0
8.76000525625610E-05	0	5.78160346912903E-05	0	3.81585828962516E-05	0	2.51846647115261E-05	0
7.28280000000000E-01	8.00000000000000E+01	8.00000000000000E+01	1.00000000000000E+00
100	1.00000000000000E-15	1.00000000000000E-25	1.00000000000000E-40	1.00000000000000E+00	5
1
4	1
1
N
3
0.00000000000000E+00	7.28280000000000E-01	2.66666666666667E+01
2.66492572302939E+01	0	1.10000000000000E+00	0	1.10000000000000E+00	0	1.10000000000000E+00	0
0.00000000000000E+00	0	7.10000000000000E-01	0	7.10000000000000E-01	0	7.10000000000000E-01	0
7.30000007318074E-07	0	4.89100004903110E-07	0	3.27697003285084E-07	0	2.19556992201006E-07	0
9.33258454012774E-03	0	9.33258454012774E-03	0	9.33258454012774E-03	0	9.33258454012774E-03	0
2.76492572302939E+01	0	1.10000000000000E+00	0	1.10000000000000E+00	0	1.10000000000000E+00	0
0.00000000000000E+00	0	7.10000000000000E-01	0	7.10000000000000E-01	0	7.10000000000000E-01	0
7.30000365021235E-05	0	4.89100244564228E-05	0	3.27697163858032E-05	0	2.19557099784882E-05	0
0.00000000000000E+00	0	1.10000000000000E+00	0	1.10000000000000E+00	0	1.10000000000000E+00	0
0.00000000000000E+00	0	7.10000000000000E-01	0	7.10000000000000E-01	0	7.10000000000000E-01	0
7.30000007318074E-07	0	4.89100004903110E-07	0	3.27697003285084E-07	0	2.19556992201006E-07	0
9.33258454012774E-03	0	9.33258454012774E-03	0	9.33258454012774E-03	0	9.33258454012774E-03	0
0.00000000000000E+00	0	1.10000000000000E+00	0	1.10000000000000E+00	0	1.10000000000000E+00	0
0.00000000000000E+00	0	7.10000000000000E-01	0	7.10000000000000E-01	0	7.10000000000000E-01	0
7.30000365021235E-05	0	4.89100244564228E-05	0	3.27697163858032E-05	0	2.19557099784882E-05	0
0.00000000000000E+00	0	1.10000000000000E+00	0	1.10000000000000E+00	0	1.10000000000000E+00	0
0.00000000000000E+00	0	7.10000000000000E-01	0	7.10000000000000E-01	0	7.10000000000000E-01	0
7.30000007318074E-07	0	4.89100004903110E-07	0	3.27697003285084E-07	0	2.19556992201006E-07	0
9.33258454012774E-03	0	9.33258454012774E-03	0	9.33258454012774E-03	0	9.33258454012774E-03	0
0.00000000000000E+00	0	1.10000000000000E+00	0	1.10000000000000E+00	0	1.10000000000000E+00	0
0.00000000000000E+00	0	7.10000000000000E-01	0	7.10000000000000E-01	0	7.10000000000000E-01	0
7.30000365021235E-05	0	4.89100244564228E-05	0	3.27697163858032E-05	0	2.19557099784882E-05	0
7.28280000000000E-01	8.00000000000000E+01	8.00000000000000E+01	1.00000000000000E+00
100	1.00000000000000E-15	1.00000000000000E-25	1.00000000000000E-40	1.00000000000000E+00	5
1
4	1
1
N
3
0.00000000000000E+00	7.28280000000000E-01	2.66666666666667E+01
2.66492572302939E+01	0	1.10000000000000E+00	0	1.10000000000000E+00	0	1.10000000000000E+00	0
0.00000000000000E+00	0	7.10000000000000E-01	0	7.10000000000000E-01	0	7.10000000000000E-01	0
7.30000007318074E-07	0	4.89100004903110E-07	0	3.27697003285084E-07	0	2.19556992201006E-07	0
9.33258454012774E-03	0	9.33258454012774E-03	0	9.33258454012774E-03	0	9.33258454012774E-03	0
2.76492572302939E+01	0	1.10000000000000E+00	0	1.10000000000000E+00	0	1.10000000000000E+00	0
0.00000000000000E+00	0	7.10000000000000E-01	0	7.10000000000000E-01	0	7.10000000000000E-01	0
7.30000365021235E-05	0	4.89100244564228E-05	0	3.27697163858032E-05	0	2.19557099784882E-05	0
0.00000000000000E+00	0	1.10000000000000E+00	0	1.10000000000000E+00	0	1.10000000000000E+00	0
0.00000000000000E+00	0	7.10000000000000E-01	0	7.10000000000000E-01	0	7.10000000000000E-01	0
7.30000007318074E-07	0	4.89100004903110E-07	0	3.27697003285084E-07	0	2.19556992201006E-07	0
9.33258454012774E-03	0	9.33258454012774E-03	0	9.33258454012774E-03	0	9.33258454012774E-03	0
0.00000000000000E+00	0	1.10000000000000E+00	0	1.10000000000000E+00	0	1.10000000000000E+00	0
0.00000000000000E+00	0	7.10000000000000E-01	0	7.10000000000000E-01	0	7.10000000000000E-01	0
7.30000365021235E-05	0	4.89100244564228E-05	0	3.27697163858032E-05	0	2.19557099784882E-05	0
0.00000000000000E+00	0	1.10000000000000E+00	0	1.10000000000000E+00	0	1.10000000000000E+00	0
0.00000000000000E+00	0	7.10000000000000E-01	0	7.10000000000000E-01	0	7.10000000000000E-01	0
8.76000004794912E-07	0	5.86920003212591E-07	0	3.93236402152436E-07	0	2.63468389442132E-07	0
9.33258454012774E-03	0	9.33258454012774E-03	0	9.33258454012774E-03	0	9.33258454012774E-03	0
0.00000000000000E+00	0	1.10000000000000E+00	0	1.10000000000000E+00	0	1.10000000000000E+00	0
0.00000000000000E+00	0	7.10000000000000E-01	0	7.10000000000000E-01	0	7.10000000000000E-01	0
8.76000525625610E-05	0	5.86920352169159E-05	0	3.93236635953337E-05	0	2.63468546088736E-05	0
7.28280000000000E-01	8.00000000000000E+01	8.00000000000000E+01	1.00000000000000E+00
100	1.00000000000000E-15	1.00000000000000E-25	1.00000000000000E-40	1.00000000000000E+00	5
1
4	1
1
N
3
0.00000000000000E+00	7.28280000000000E-01	2.66666666666667E+01
2.66492572302939E+01	0	1.10000000000000E+00	0	1.10000000000000E+00	0	1.10000000000000E+00	0
0.00000000000000E+00	0	7.10000000000000E-01	0	7.10000000000000E-01	0	7.10000000000000E-01	0
7.30000007318074E-07	0	4.96400004976291E-07	0	3.37552003383878E-07	0	2.29535362301037E-07	0
9.33258454012774E-03	0	9.33258454012774E-03	0	9.33258454012774E-03	0	9.33258454012774E-03	0
2.76492572302939E+01	0	1.10000000000000E+00	0	1.10000000000000E+00	0	1.10000000000000E+00	0
0.00000000000000E+00	0	7.10000000000000E-01	0	7.10000000000000E-01	0	7.10000000000000E-01	0
7.30000365021235E-05	0	4.96400248214440E-05	0	3.37552168785819E-05	0	2.29535474774357E-05	0
0.00000000000000E+00	0	1.10000000000000E+00	0	1.10000000000000E+00	0	1.10000000000000E+00	0
0.00000000000000E+00	0	7.10000000000000E-01	0	7.10000000000000E-01	0	7.10000000000000E-01	0
7.30000007318074E-07	0	4.96400004976291E-07	0	3.37552003383878E-07	0	2.29535362301037E-07	0
9.33258454012774E-03	0	9.33258454012774E-03	0	9.33258454012774E-03	0	9.33258454012774E-03	0
0.00000000000000E+00	0	1.10000000000000E+00	0	1.10000000000000E+00	0	1.10000000000000E+00	0
0.00000000000000E+00	0	7.10000000000000E-01	0	7.10000000000000E-01	0	7.10000000000000E-01	0
7.30000365021235E-05	0	4.96400248214440E-05	0	3.37552168785819E-05	0	2.29535474774357E-05	0
0.00000000000000E+00	0	1.10000000000000E+00	0	1.10000000000000E+00	0	1.10000000000000E+00	0
0.00000000000000E+00	0	7.10000000000000E-01	0	7.10000000000000E-01	0	7.10000000000000E-01	0
7.30000007318074E-07	0	4.96400004976291E-07	0	3.37552003383878E-07	0	2.29535362301037E-07	0
9.33258454012774E-03	0	9.33258454012774E-03	0	9.33258454012774E-03	0	9.33258454012774E-03	0
0.00000000000000E+00	0	1.10000000000000E+00	0	1.10000000000000E+00	0	1.10000000000000E+00	0
0.00000000000000E+00	0	7.10000000000000E-01	0	7.10000000000000E-01	0	7.10000000000000E-01	0
7.30000365021235E-05	0	4.96400248214440E-05	0	3.37552168785819E-05	0	2.29535474774357E-05	0
7.28280000000000E-01	8.00000000000000E+01	8.00000000000000E+01	1.00000000000000E+00
100	1.00000000000000E-15	1.00000000000000E-25	1.00000000000000E-40	1.00000000000000E+00	5
1
4	1
1
N
3
0.00000000000000E+00	7.28280000000000E-01	2.66666666666667E+01
2.66492572302939E+01	0	1.10000000000000E+00	0	1.10000000000000E+00	0	1.10000000000000E+00	0
0.00000000000000E+00	0	7.10000000000000E-01	0	7.10000000000000E-01	0	7.10000000000000E-01	0
7.30000007318074E-07	0	4.96400004976291E-07	0	3.37552003383878E-07	0	2.29535362301037E-07	0
9.33258454012774E-03	0	9.33258454012774E-03	0	9.33258454012774E-03	0	9.33258454012774E-03	0
2.76492572302939E+01	0	1.10000000000000E+00	0	1.10000000000000E+00	0	1.10000000000000E+00	0
0.00000000000000E+00	0	7.10000000000000E-01	0	7.10000000000000E-01	0	7.10000000000000E-01	0
7.30000365021235E-05	0	4.96400248214440E-05	0	3.37552168785819E-05	0	2.29535474774357E-05	0
0.00000000000000E+00	0	1.10000000000000E+00	0	1.10000000000000E+00	0	1.10000000000000E+00	0
0.00000000000000E+00	0	7.10000000000000E-01	0	7.10000000000000E-01	0	7.10000000000000E-01	0
7.30000007318074E-07	0	4.96400004976291E-07	0	3.37552003383878E-07	0	2.29535362301037E-07	0
9.33258454012774E-03	0	9.33258454012774E-03	0	9.33258454012774E-03	0	9.33258454012774E-03	0
0.00000000000000E+00	0	1.10000000000000E+00	0	1.10000000000000E+00	0	1.10000000000000E+00	0
0.00000000000000E+00	0	7.10000000000000E-01	0	7.10000000000000E-01	0	7.10000000000000E-01	0
7.30000365021235E-05	0	4.96400248214440E-05	0	3.37552168785819E-05	0	2.29535474774357E-05	0
0.00000000000000E+00	0	1.10000000000000E+00	0	1.10000000000000E+00	0	1.10000000000000E+00	0
0.00000000000000E+00	0	7.10000000000000E-01	0	7.10000000000000E-01	0	7.10000000000000E-01	0
8.76000004794912E-07	0	5.95680003260541E-07	0	4.05062402217168E-07	0	2.75442433507674E-07	0
9.33258454012774E-03	0	9.33258454012774E-03	0	9.33258454012774E-03	0	9.33258454012774E-03	0
0.00000000000000E+00	0	1.10000000000000E+00	0	1.10000000000000E+00	0	1.10000000000000E+00	0
0.00000000000000E+00	0	7.10000000000000E-01	0	7.10000000000000E-01	0	7.10000000000000E-01	0
8.76000525625610E-05	0	5.95680357425415E-05	0	4.05062643049282E-05	0	2.75442597273512E-05	0
7.28280000000000E-01	8.00000000000000E+01	8.00000000000000E+01	1.00000000000000E+00
100	1.00000000000000E-15	1.00000000000000E-25	1.00000000000000E-40	1.00000000000000E+00	5
1
4	1
1
N
3
0.00000000000000E+00	7.28280000000000E-01	2.66666666666667E+01
2.66492572302939E+01	0	1.10000000000000E+00	0	1.10000000000000E+00	0	1.10000000000000E+00	0
0.00000000000000E+00	0	7.10000000000000E-01	0	7.10000000000000E-01	0	7.10000000000000E-01	0
7.30000007318074E-07	0	5.03700005049471E-07	0	3.47553003484135E-07	0	2.39811572404053E-07	0
9.33258454012774E-03	0	9.33258454012774E-03	0	9.33258454012774E-03	0	9.33258454012774E-03	0
2.76492572302939E+01	0	1.10000000000000E+00	0	1.10000000000000E+00	0	1.10000000000000E+00	0
0.00000000000000E+00	0	7.10000000000000E-01	0	7.10000000000000E-01	0	7.10000000000000E-01	0
7.30000365021235E-05	0	5.03700251864652E-05	0	3.47553173786610E-05	0	2.39811689912761E-05	0
0.00000000000000E+00	0	1.10000000000000E+00	0	1.10000000000000E+00	0	1.10000000000000E+00	0
0.00000000000000E+00	0	7.10000000000000E-01	0	7.10000000000000E-01	0	7.10000000000000E-01	0
7.30000007318074E-07	0	5.03700005049471E-07	0	3.47553003484135E-07	0	2.39811572404053E-07	0
9.33258454012774E-03	0	9.33258454012774E-03	0	9.33258454012774E-03	0	9.33258454012774E-03	0
0.00000000000000E+00	0	1.10000000000000E+00	0	1.10000000000000E+00	0	1.10000000000000E+00	0
0.00000000000000E+00	0	7.10000000000000E-01	0	7.10000000000000E-01	0	7.10000000000000E-01	0
7.30000365021235E-05	0	5.03700251864652E-05	0	3.47553173786610E-05	0	2.39811689912761E-05	0
0.00000000000000E+00	0	1.10000000000000E+00	0	1.10000000000000E+00	0	1.10000000000000E+00	0
0.00000000000000E+00	0	7.10000000000000E-01	0	7.10000000000000E-01	0	7.10000000000000E-01	0
7.30000007318074E-07	0	5.03700005049471E-07	0	3.47553003484135E-07	0	2.39811572404053E-07	0
9.33258454012774E-03	0	9.33258454012774E-03	0	9.33258454012774E-03	0	9.33258454012774E-03	0
0.00000000000000E+00	0	1.10000000000000E+00	0	1.10000000000000E+00	0	1.10000000000000E+00	0
0.00000000000000E+00	0	7.10000000000000E-01	0	7.10000000000000E-01	0	7.10000000000000E-01	0
7.30000365021235E-05	0	5.03700251864652E-05	0	3.47553173786610E-05	0	2.39811689912761E-05	0
7.28280000000000E-01	8.00000000000000E+01	8.00000000000000E+01	1.00000000000000E+00
100	1.00000000000000E-15	1.00000000000000E-25	1.00000000000000E-40	1.00000000000000E+00	5
1
4	1
1
N
3
0.00000000000000E+00	7.28280000000000E-01	2.66666666666667E+01
2.66492572302939E+01	0	1.10000000000000E+00	0	1.10000000000000E+00	0	1.10000000000000E+00	0
0.00000000000000E+00	0	7.10000000000000E-01	0	7.10000000000000E-01	0	7.10000000000000E-01	0
7.30000007318074E-07	0	5.03700005049471E-07	0	3.47553003484135E-07	0	2.39811572404053E-07	0
9.33258454012774E-03	0	9.33258454012774E-03	0	9.33258454012774E-03	0	9.33258454012774E-03	0
2.76492572302939E+01	0	1.10000000000000E+00	0	1.10000000000000E+00	0	1.10000000000000E+00	0
0.00000000000000E+00	0	7.10000000000000E-01	0	7.10000000000000E-01	0	7.10000000000000E-01	0
7.30000365021235E-05	0	5.03700251864652E-05	0	3.47553173786610E-05	0	2.39811689912761E-05	0
0.00000000000000E+00	0	1.10000000000000E+00	0	1.10000000000000E+00	0	1.10000000000000E+00	0
0.00000000000000E+00	0	7.10000000000000E-01	0	7.10000000000000E-01	0	7.10000000000000E-01	0
7.30000007318074E-07	0	5.03700005049471E-07	0	3.47553003484135E-07	0	2.39811572404053E-07	0
9.33258454012774E-03	0	9.33258454012774E-03	0	9.33258454012774E-03	0	9.33258454012774E-03	0
0.00000000000000E+00	0	1.10000000000000E+00	0	1.10000000000000E+00	0	1.10000000000000E+00	0
0.00000000000000E+00	0	7.10000000000000E-01	0	7.10000000000000E-01	0	7.10000000000000E-01	0
7.30000365021235E-05	0	5.03700251864652E-05	0	3.47553173786610E-05	0	2.39811689912761E-05	0
0.00000000000000E+00	0	1.10000000000000E+00	0	1.10000000000000E+00	0	1.10000000000000E+00	0
0.00000000000000E+00	0	7.10000000000000E-01	0	7.10000000000000E-01	0	7.10000000000000E-01	0
8.76000004794912E-07	0	6.04440003308490E-07	0	4.17063602282858E-07	0	2.87773885575172E-07	0
9.33258454012774E-03	0	9.33258454012774E-03	0	9.33258454012774E-03	0	9.33258454012774E-03	0
0.00000000000000E+00	0	1.10000000000000E+00	0	1.10000000000000E+00	0	1.10000000000000E+00	0
0.00000000000000E+00	0	7.10000000000000E-01	0	7.10000000000000E-01	0	7.10000000000000E-01	0
8.76000525625610E-05	0	6.04440362681671E-05	0	4.17063850250353E-05	0	2.87774056672744E-05	0
7.28280000000000E-01	8.00000000000000E+01	8.00000000000000E+01	1.00000000000000E+00
100	1.00000000000000E-15	1.00000000000000E-25	1.00000000000000E-40	1.00000000000000E+00	5
1
4	1
1
N
3
0.00000000000000E+00	7.28280000000000E-01	2.66666666666667E+01
2.66492572302939E+01	0	1.10000000000000E+00	0	1.10000000000000E+00	0	1.10000000000000E+00	0
0.00000000000000E+00	0	7.10000000000000E-01	0	7.10000000000000E-01	0	7.10000000000000E-01	0
7.30000007318074E-07	0	5.11000005122652E-07	0	3.57700003585857E-07	0	2.50390002510100E-07	0
9.33258454012774E-03	0	9.33258454012774E-03	0	9.33258454012774E-03	0	9.33258454012774E-03	0
2.76492572302939E+01	0	1.10000000000000E+00	0	1.10000000000000E+00	0	1.10000000000000E+00	0
0.00000000000000E+00	0	7.10000000000000E-01	0	7.10000000000000E-01	0	7.10000000000000E-01	0
7.30000365021235E-05	0	5.11000255514865E-05	0	3.57700178860405E-05	0	2.50390125202284E-05	0
0.00000000000000E+00	0	1.10000000000000E+00	0	1.10000000000000E+00	0	1.10000000000000E+00	0
0.00000000000000E+00	0	7.10000000000000E-01	0	7.10000000000000E-01	0	7.10000000000000E-01	0
7.30000007318074E-07	0	5.11000005122652E-07	0	3.57700003585857E-07	0	2.50390002510100E-07	0
9.33258454012774E-03	0	9.33258454012774E-03	0	9.33258454012774E-03	0	9.33258454012774E-03	0
0.00000000000000E+00	0	1.10000000000000E+00	0	1.10000000000000E+00	0	1.10000000000000E+00	0
0.00000000000000E+00	0	7.10000000000000E-01	0	7.10000000000000E-01	0	7.10000000000000E-01	0
7.30000365021235E-05	0	5.11000255514865E-05	0	3.57700178860405E-05	0	2.50390125202284E-05	0
0.00000000000000E+00	0	1.10000000000000E+00	0	1.10000000000000E+00	0	1.10000000000000E+00	0
0.00000000000000E+00	0	7.10000000000000E-01	0	7.10000000000000E-01	0	7.10000000000000E-01	0
7.30000007318074E-07	0	5.11000005122652E-07	0	3.57700003585857E-07	0	2.50390002510100E-07	0
9.33258454012774E-03	0	9.33258454012774E-03	0	9.33258454012774E-03	0	9.33258454012774E-03	0
0.00000000000000E+00	0	1.10000000000000E+00	0	1.10000000000000E+00	0	1.10000000000000E+00	0
0.00000000000000E+00	0	7.10000000000000E-01	0	7.10000000000000E-01	0	7.10000000000000E-01	0
7.30000365021235E-05	0	5.11000255514865E-05	0	3.57700178860405E-05	0	2.50390125202284E-05	0
7.28280000000000E-01	8.00000000000000E+01	8.00000000000000E+01	1.00000000000000E+00
100	1.00000000000000E-15	1.00000000000000E-25	1.00000000000000E-40	1.00000000000000E+00	5
1
4	1
1
N
3
0.00000000000000E+00	7.28280000000000E-01	2.66666666666667E+01
2.66492572302939E+01	0	1.10000000000000E+00	0	1.10000000000000E+00	0	1.10000000000000E+00	0
0.00000000000000E+00	0	7.10000000000000E-01	0	7.10000000000000E-01	0	7.10000000000000E-01	0
7.30000007318074E-07	0	5.11000005122652E-07	0	3.57700003585857E-07	0	2.50390002510100E-07	0
9.33258454012774E-03	0	9.33258454012774E-03	0	9.33258454012774E-03	0	9.33258454012774E-03	0
2.76492572302939E+01	0	1.10000000000000E+00	0	1.10000000000000E+00	0	1.10000000000000E+00	0
0.00000000000000E+00	0	7.10000000000000E-01	0	7.10000000000000E-01	0	7.10000000000000E-01	0
7.30000365021235E-05	0	5.11000255514865E-05	0	3.57700178860405E-05	0	2.50390125202284E-05	0
0.00000000000000E+00	0	1.10000000000000E+00	0	1.10000000000000E+00	0	1.10000000000000E+00	0
0.00000000000000E+00	0	7.10000000000000E-01	0	7.10000000000000E-01	0	7.10000000000000E-01	0
7.30000007318074E-07	0	5.11000005122652E-07	0	3.57700003585857E-07	0	2.50390002510100E-07	0
9.33258454012774E-03	0	9.33258454012774E-03	0	9.33258454012774E-03	0	9.33258454012774E-03	0
0.00000000000000E+00	0	1.10000000000000E+00	0	1.10000000000000E+00	0	1.10000000000000E+00	0
0.00000000000000E+00	0	7.10000000000000E-01	0	7.10000000000000E-01	0	7.10000000000000E-01	0
7.30000365021235E-05	0	5.11000255514865E-05	0	3.57700178860405E-05	0	2.50390125202284E-05	0
0.00000000000000E+00	0	1.10000000000000E+00	0	1.10000000000000E+00	0	1.10000000000000E+00	0
0.00000000000000E+00	0	7.10000000000000E-01	0	7.10000000000000E-01	0	7.10000000000000E-01	0
8.76000004794912E-07	0	6.13200003356439E-07	0	4.29240002349507E-07	0	3.00468001644655E-07	0
9.33258454012774E-03	0	9.33258454012774E-03	0	9.33258454012774E-03	0	9.33258454012774E-03	0
0.00000000000000E+00	0	1.10000000000000E+00	0	1.10000000000000E+00	0	1.10000000000000E+00	0
0.00000000000000E+00	0	7.10000000000000E-01	0	7.10000000000000E-01	0	7.10000000000000E-01	0
8.76000525625610E-05	0	6.13200367937927E-05	0	4.29240257556549E-05	0	3.00468180289585E-05	0
7.28280000000000E-01	8.00000000000000E+01	8.00000000000000E+01	1.00000000000000E+00
100	1.00000000000000E-15	1.00000000000000E-25	1.00000000000000E-40	1.00000000000000E+00	5
1
4	1
1
N
3
0.00000000000000E+00	7.28280000000000E-01	2.66666666666667E+01
2.66492572302939E+01	0	1.10000000000000E+00	0	1.10000000000000E+00	0	1.10000000000000E+00	0
0.00000000000000E+00	0	7.10000000000000E-01	0	7.10000000000000E-01	0	7.10000000000000E-01	0
7.30000007318074E-07	0	5.18300005195833E-07	0	3.67993003689041E-07	0	2.61275032619220E-07	0
9.33258454012774E-03	0	9.33258454012774E-03	0	9.33258454012774E-03	0	9.33258454012774E-03	0
2.76492572302939E+01	0	1.10000000000000E+00	0	1.10000000000000E+00	0	1.10000000000000E+00	0
0.00000000000000E+00	0	7.10000000000000E-01	0	7.10000000000000E-01	0	7.10000000000000E-01	0
7.30000365021235E-05	0	5.18300259165077E-05	0	3.67993184007205E-05	0	2.61275160645115E-05	0
0.00000000000000E+00	0	1.10000000000000E+00	0	1.10000000000000E+00	0	1.10000000000000E+00	0
0.00000000000000E+00	0	7.10000000000000E-01	0	7.10000000000000E-01	0	7.10000000000000E-01	0
7.30000007318074E-07	0	5.18300005195833E-07	0	3.67993003689041E-07	0	2.61275032619220E-07	0
9.33258454012774E-03	0	9.33258454012774E-03	0	9.33258454012774E-03	0	9.33258454012774E-03	0
0.00000000000000E+00	0	1.10000000000000E+00	0	1.10000000000000E+00	0	1.10000000000000E+00	0
0.00000000000000E+00	0	7.10000000000000E-01	0	7.10000000000000E-01	0	7.10000000000000E-01	0
7.30000365021235E-05	0	5.18300259165077E-05	0	3.67993184007205E-05	0	2.61275160645115E-05	0
0.00000000000000E+00	0	1.10000000000000E+00	0	1.10000000000000E+00	0	1.10000000000000E+00	0
0.00000000000000E+00	0	7.10000000000000E-01	0	7.10000000000000E-01	0	7.10000000000000E-01	0
7.30000007318074E-07	0	5.18300005195833E-07	0	3.67993003689041E-07	0	2.61275032619220E-07	0
9.33258454012774E-03	0	9.33258454012774E-03	0	9.33258454012774E-03	0	9.33258454012774E-03	0
0.00000000000000E+00	0	1.10000000000000E+00	0	1.10000000000000E+00	0	1.10000000000000E+00	0
0.00000000000000E+00	0	7.10000000000000E-01	0	7.10000000000000E-01	0	7.10000000000000E-01	0
7.30000365021235E-05	0	5.18300259165077E-05	0	3.67993184007205E-05	0	2.61275160645115E-05	0
7.28280000000000E-01	8.00000000000000E+01	8.00000000000000E+01	1.00000000000000E+00
100	1.00000000000000E-15	1.00000000000000E-25	1.00000000000000E-40	1.00000000000000E+00	5
1
4	1
1
N
3
0.00000000000000E+00	7.28280000000000E-01	2.66666666666667E+01
2.66492572302939E+01	0	1.10000000000000E+00	0	1.10000000000000E+00	0	1.10000000000000E+00	0
0.00000000000000E+00	0	7.10000000000000E-01	0	7.10000000000000E-01	0	7.10000000000000E-01	0
7.30000007318074E-07	0	5.18300005195833E-07	0	3.67993003689041E-07	0	2.61275032619220E-07	0
9.33258454012774E-03	0	9.33258454012774E-03	0	9.33258454012774E-03	0	9.33258454012774E-03	0
2.76492572302939E+01	0	1.10000000000000E+00	0	1.10000000000000E+00	0	1.10000000000000E+00	0
0.00000000000000E+00	0	7.10000000000000E-01	0	7.10000000000000E-01	0	7.10000000000000E-01	0
7.30000365021235E-05	0	5.18300259165077E-05	0	3.67993184007205E-05	0	2.61275160645115E-05	0
0.00000000000000E+00	0	1.10000000000000E+00	0	1.10000000000000E+00	0	1.10000000000000E+00	0
0.00000000000000E+00	0	7.10000000000000E-01	0	7.10000000000000E-01	0	7.10000000000000E-01	0
7.30000007318074E-07	0	5.18300005195833E-07	0	3.67993003689041E-07	0	2.61275032619220E-07	0
9.33258454012774E-03	0	9.33258454012774E-03	0	9.33258454012774E-03	0	9.33258454012774E-03	0
0.00000000000000E+00	0	1.10000000000000E+00	0	1.10000000000000E+00	0	1.10000000000000E+00	0
0.00000000000000E+00	0	7.10000000000000E-01	0	7.10000000000000E-01	0	7.10000000000000E-01	0
7.30000365021235E-05	0	5.18300259165077E-05	0	3.67993184007205E-05	0	2.61275160645115E-05	0
0.00000000000000E+00	0	1.10000000000000E+00	0	1.10000000000000E+00	0	1.10000000000000E+00	0
0.00000000000000E+00	0	7.10000000000000E-01	0	7.10000000000000E-01	0	7.10000000000000E-01	0
8.76000004794912E-07	0	6.21960003404388E-07	0	4.41591602417116E-07	0	3.13530037716152E-07	0
9.33258454012774E-03	0	9.33258454012774E-03	0	9.33258454012774E-03	0	9.33258454012774E-03	0
0.00000000000000E+00	0	1.10000000000000E+00	0	1.10000000000000E+00	0	1.10000000000000E+00	0
0.00000000000000E+00	0	7.10000000000000E-01	0	7.10000000000000E-01	0	7.10000000000000E-01	0
8.76000525625610E-05	0	6.21960373194184E-05	0	4.41591864967871E-05	0	3.13530224127188E-05	0
7.28280000000000E-01	8.00000000000000E+01	8.00000000000000E+01	1.00000000000000E+00
100	1.00000000000000E-15	1.00000000000000E-25	1.00000000000000E-40	1.00000000000000E+00	5
1
4	1
1
N
3
0.00000000000000E+00	7.28280000000000E-01	2.66666666666667E+01
2.66492572302939E+01	0	1.10000000000000E+00	0	1.10000000000000E+00	0	1.10000000000000E+00	0
0.00000000000000E+00	0	7.10000000000000E-01	0	7.10000000000000E-01	0	7.10000000000000E-01	0
7.30000007318074E-07	0	5.25600005269014E-07	0	3.78432003793690E-07	0	2.72471042731457E-07	0
9.33258454012774E-03	0	9.33258454012774E-03	0	9.33258454012774E-03	0	9.33258454012774E-03	0
2.76492572302939E+01	0	1.10000000000000E+00	0	1.10000000000000E+00	0	1.10000000000000E+00	0
0.00000000000000E+00	0	7.10000000000000E-01	0	7.10000000000000E-01	0	7.10000000000000E-01	0
7.30000365021235E-05	0	5.25600262815289E-05	0	3.78432189227008E-05	0	2.72471176243446E-05	0
0.00000000000000E+00	0	1.10000000000000E+00	0	1.10000000000000E+00	0	1.10000000000000E+00	0
0.00000000000000E+00	0	7.10000000000000E-01	0	7.10000000000000E-01	0	7.10000000000000E-01	0
7.30000007318074E-07	0	5.25600005269014E-07	0	3.78432003793690E-07	0	2.72471042731457E-07	0
9.33258454012774E-03	0	9.33258454012774E-03	0	9.33258454012774E-03	0	9.33258454012774E-03	0
0.00000000000000E+00	0	1.10000000000000E+00	0	1.10000000000000E+00	0	1.10000000000000E+00	0
0.00000000000000E+00	0	7.10000000000000E-01	0	7.10000000000000E-01	0	7.10000000000000E-01	0
7.30000365021235E-05	0	5.25600262815289E-05	0	3.78432189227008E-05	0	2.72471176243446E-05	0
0.00000000000000E+00	0	1.10000000000000E+00	0	1.10000000000000E+00	0	1.10000000000000E+00	0
0.00000000000000E+00	0	7.10000000000000E-01	0	7.10000000000000E-01	0	7.10000000000000E-01	0
7.30000007318074E-07	0	5.25600005269014E-07	0	3.78432003793690E-07	0	2.72471042731457E-07	0
9.33258454012774E-03	0	9.33258454012774E-03	0	9.33258454012774E-03	0	9.33258454012774E-03	0
0.00000000000000E+00	0	1.10000000000000E+00	0	1.10000000000000E+00	0	1.10000000000000E+00	0
0.00000000000000E+00	0	7.10000000000000E-01	0	7.10000000000000E-01	0	7.10000000000000E-01	0
7.30000365021235E-05	0	5.25600262815289E-05	0	3.78432189227008E-05	0	2.72471176243446E-05	0
7.28280000000000E-01	8.00000000000000E+01	8.00000000000000E+01	1.00000000000000E+00
100	1.00000000000000E-15	1.00000000000000E-25	1.00000000000000E-40	1.00000000000000E+00	5
1
4	1
1
N
3
0.00000000000000E+00	7.28280000000000E-01	2.66666666666667E+01
2.66492572302939E+01	0	1.10000000000000E+00	0	1.10000000000000E+00	0	1.10000000000000E+00	0
0.00000000000000E+00	0	7.10000000000000E-01	0	7.10000000000000E-01	0	7.10000000000000E-01	0
7.30000007318074E-07	0	5.25600005269014E-07	0	3.78432003793690E-07	0	2.72471042731457E-07	0
9.33258454012774E-03	0	9.33258454012774E-03	0	9.33258454012774E-03	0	9.33258454012774E-03	0
2.76492572302939E+01	0	1.10000000000000E+00	0	1.10000000000000E+00	0	1.10000000000000E+00	0
0.00000000000000E+00	0	7.10000000000000E-01	0	7.10000000000000E-01	0	7.10000000000000E-01	0
7.30000365021235E-05	0	5.25600262815289E-05	0	3.78432189227008E-05	0	2.72471176243446E-05	0
0.00000000000000E+00	0	1.10000000000000E+00	0	1.10000000000000E+00	0	1.10000000000000E+00	0
0.00000000000000E+00	0	7.10000000000000E-01	0	7.10000000000000E-01	0	7.10000000000000E-01	0
7.30000007318074E-07	0	5.25600005269014E-07	0	3.78432003793690E-07	0	2.72471042731457E-07	0
9.33258454012774E-03	0	9.33258454012774E-03	0	9.33258454012774E-03	0	9.33258454012774E-03	0
0.00000000000000E+00	0	1.10000000000000E+00	0	1.10000000000000E+00	0	1.10000000000000E+00	0
0.00000000000000E+00	0	7.10000000000000E-01	0	7.10000000000000E-01	0	7.10000000000000E-01	0
7.30000365021235E-05	0	5.25600262815289E-05	0	3.78432189227008E-05	0	2.72471176243446E-05	0
0.00000000000000E+00	0	1.10000000000000E+00	0	1.10000000000000E+00	0	1.10000000000000E+00	0
0.00000000000000E+00	0	7.10000000000000E-01	0	7.10000000000000E-01	0	7.10000000000000E-01	0
8.76000004794912E-07	0	6.30720003452337E-07	0	4.54118402485683E-07	0	3.26965249789692E-07	0
9.33258454012774E-03	0	9.33258454012774E-03	0	9.33258454012774E-03	0	9.33258454012774E-03	0
0.00000000000000E+00	0	1.10000000000000E+00	0	1.10000000000000E+00	0	1.10000000000000E+00	0
0.00000000000000E+00	0	7.10000000000000E-01	0	7.10000000000000E-01	0	7.10000000000000E-01	0
8.76000525625610E-05	0	6.30720378450440E-05	0	4.54118672484317E-05	0	3.26965444188708E-05	0
7.28280000000000E-01	8.00000000000000E+01	8.00000000000000E+01	1.00000000000000E+00
100	1.00000000000000E-15	1.00000000000000E-25	1.00000000000000E-40	1.00000000000000E+00	5
1
4	1
1
N
3
0.00000000000000E+00	7.28280000000000E-01	2.66666666666667E+01
2.66492572302939E+01	0	1.10000000000000E+00	0	1.10000000000000E+00	0	1.10000000000000E+00	0
0.00000000000000E+00	0	7.10000000000000E-01	0	7.10000000000000E-01	0	7.10000000000000E-01	0
7.30000007318074E-07	0	5.32900005342194E-07	0	3.89017003899802E-07	0	2.83982412846856E-07	0
9.33258454012774E-03	0	9.33258454012774E-03	0	9.33258454012774E-03	0	9.33258454012774E-03	0
2.76492572302939E+01	0	1.10000000000000E+00	0	1.10000000000000E+00	0	1.10000000000000E+00	0
0.00000000000000E+00	0	7.10000000000000E-01	0	7.10000000000000E-01	0	7.10000000000000E-01	0
7.30000365021235E-05	0	5.32900266465502E-05	0	3.89017194519816E-05	0	2.83982551999466E-05	0
0.00000000000000E+00	0	1.10000000000000E+00	0	1.10000000000000E+00	0	1.10000000000000E+00	0
0.00000000000000E+00	0	7.10000000000000E-01	0	7.10000000000000E-01	0	7.10000000000000E-01	0
7.30000007318074E-07	0	5.32900005342194E-07	0	3.89017003899802E-07	0	2.83982412846856E-07	0
9.33258454012774E-03	0	9.33258454012774E-03	0	9.33258454012774E-03	0	9.33258454012774E-03	0
0.00000000000000E+00	0	1.10000000000000E+00	0	1.10000000000000E+00	0	1.10000000000000E+00	0
0.00000000000000E+00	0	7.10000000000000E-01	0	7.10000000000000E-01	0	7.10000000000000E-01	0
7.30000365021235E-05	0	5.32900266465502E-05	0	3.89017194519816E-05	0	2.83982551999466E-05	0
0.00000000000000E+00	0	1.10000000000000E+00	0	1.10000000000000E+00	0	1.10000000000000E+00	0
0.00000000000000E+00	0	7.10000000000000E-01	0	7.10000000000000E-01	0	7.10000000000000E-01	0
7.30000007318074E-07	0	5.32900005342194E-07	0	3.89017003899802E-07	0	2.83982412846856E-07	0
9.33258454012774E-03	0	9.33258454012774E-03	0	9.33258454012774E-03	0	9.33258454012774E-03	0
0.00000000000000E+00	0	1.10000000000000E+00	0	1.10000000000000E+00	0	1.10000000000000E+00	0
0.00000000000000E+00	0	7.10000000000000E-01	0	7.10000000000000E-01	0	7.10000000000000E-01	0
7.30000365021235E-05	0	5.32900266465502E-05	0	3.89017194519816E-05	0	2.83982551999466E-05	0
7.28280000000000E-01	8.00000000000000E+01	8.00000000000000E+01	1.00000000000000E+00
100	1.00000000000000E-15	1.00000000000000E-25	1.00000000000000E-40	1.00000000000000E+00	5
1
4	1
1
N
3
0.00000000000000E+00	7.28280000000000E-01	2.66666666666667E+01
2.66492572302939E+01	0	1.10000000000000E+00	0	1.10000000000000E+00	0	1.10000000000000E+00	0
0.00000000000000E+00	0	7.10000000000000E-01	0	7.10000000000000E-01	0	7.10000000000000E-01	0
7.30000007318074E-07	0	5.32900005342194E-07	0	3.89017003899802E-07	0	2.83982412846856E-07	0
9.33258454012774E-03	0	9.33258454012774E-03	0	9.33258454012774E-03	0	9.33258454012774E-03	0
2.76492572302939E+01	0	1.10000000000000E+00	0	1.10000000000000E+00	0	1.10000000000000E+00	0
0.00000000000000E+00	0	7.10000000000000E-01	0	7.10000000000000E-01	0	7.10000000000000E-01	0
7.30000365021235E-05	0	5.32900266465502E-05	0	3.89017194519816E-05	0	2.83982551999466E-05	0
0.00000000000000E+00	0	1.10000000000000E+00	0	1.10000000000000E+00	0	1.10000000000000E+00	0
0.00000000000000E+00	0	7.10000000000000E-01	0	7.10000000000000E-01	0	7.10000000000000E-01	0
7.30000007318074E-07	0	5.32900005342194E-07	0	3.89017003899802E-07	0	2.83982412846856E-07	0
9.33258454012774E-03	0	9.33258454012774E-03	0	9.33258454012774E-03	0	9.33258454012774E-03	0
0.00000000000000E+00	0	1.10000000000000E+00	0	1.10000000000000E+00	0	1.10000000000000E+00	0
0.00000000000000E+00	0	7.10000000000000E-01	0	7.10000000000000E-01	0	7.10000000000000E-01	0
7.30000365021235E-05	0	5.32900266465502E-05	0	3.89017194519816E-05	0	2.83982551999466E-05	0
0.00000000000000E+00	0	1.10000000000000E+00	0	1.10000000000000E+00	0	1.10000000000000E+00	0
0.00000000000000E+00	0	7.10000000000000E-01	0	7.10000000000000E-01	0	7.10000000000000E-01	0
8.76000004794912E-07	0	6.39480003500286E-07	0	4.66820402555209E-07	0	3.40778893865303E-07	0
9.33258454012774E-03	0	9.33258454012774E-03	0	9.33258454012774E-03	0	9.33258454012774E-03	0
0.00000000000000E+00	0	1.10000000000000E+00	0	1.10000000000000E+00	0	1.10000000000000E+00	0
0.00000000000000E+00	0	7.10000000000000E-01	0	7.10000000000000E-01	0	7.10000000000000E-01	0
8.76000525625610E-05	0	6.39480383706696E-05	0	4.66820680105888E-05	0	3.40779096477298E-05	0
7.28280000000000E-01	8.00000000000000E+01	8.00000000000000E+01	1.00000000000000E+00
100	1.00000000000000E-15	1.00000000000000E-25	1.00000000000000E-40	1.00000000000000E+00	5
1
4	1
1
N
3
0.00000000000000E+00	7.28280000000000E-01	2.66666666666667E+01
2.66492572302939E+01	0	1.10000000000000E+00	0	1.10000000000000E+00	0	1.10000000000000E+00	0
0.00000000000000E+00	0	7.10000000000000E-01	0	7.10000000000000E-01	0	7.10000000000000E-01	0
7.30000007318074E-07	0	5.40200005415375E-07	0	3.99748004007378E-07	0	2.95813522965460E-07	0
9.33258454012774E-03	0	9.33258454012774E-03	0	9.33258454012774E-03	0	9.33258454012774E-03	0
2.76492572302939E+01	0	1.10000000000000E+00	0	1.10000000000000E+00	0	1.10000000000000E+00	0
0.00000000000000E+00	0	7.10000000000000E-01	0	7.10000000000000E-01	0	7.10000000000000E-01	0
7.30000365021235E-05	0	5.40200270115714E-05	0	3.99748199885628E-05	0	2.95813667915365E-05	0
0.00000000000000E+00	0	1.10000000000000E+00	0	1.10000000000000E+00	0	1.10000000000000E+00	0
0.00000000000000E+00	0	7.10000000000000E-01	0	7.10000000000000E-01	0	7.10000000000000E-01	0
7.30000007318074E-07	0	5.40200005415375E-07	0	3.99748004007378E-07	0	2.95813522965460E-07	0
9.33258454012774E-03	0	9.33258454012774E-03	0	9.33258454012774E-03	0	9.33258454012774E-03	0
0.00000000000000E+00	0	1.10000000000000E+00	0	1.10000000000000E+00	0	1.10000000000000E+00	0
0.00000000000000E+00	0	7.10000000000000E-01	0	7.10000000000000E-01	0	7.10000000000000E-01	0
7.30000365021235E-05	0	5.40200270115714E-05	0	3.99748199885628E-05	0	2.95813667915365E-05	0
0.00000000000000E+00	0	1.10000000000000E+00	0	1.10000000000000E+00	0	1.10000000000000E+00	0
0.00000000000000E+00	0	7.10000000000000E-01	0	7.10000000000000E-01	0	7.10000000000000E-01	0
7.30000007318074E-07	0	5.40200005415375E-07	0	3.99748004007378E-07	0	2.95813522965460E-07	0
9.33258454012774E-03	0	9.33258454012774E-03	0	9.33258454012774E-03	0	9.33258454012774E-03	0
0.00000000000000E+00	0	1.10000000000000E+00	0	1.10000000000000E+00	0	1.10000000000000E+00	0
0.00000000000000E+00	0	7.10000000000000E-01	0	7.10000000000000E-01	0	7.10000000000000E-01	0
7.30000365021235E-05	0	5.40200270115714E-05	0	3.99748199885628E-05	0	2.95813667915365E-05	0
7.28280000000000E-01	8.00000000000000E+01	8.00000000000000E+01	1.00000000000000E+00
100	1.00000000000000E-15	1.00000000000000E-25	1.00000000000000E-40	1.00000000000000E+00	5
1
4	1
1
N
3
0.00000000000000E+00	7.28280000000000E-01	2.66666666666667E+01
2.66492572302939E+01	0	1.10000000000000E+00	0	1.10000000000000E+00	0	1.10000000000000E+00	0
0.00000000000000E+00	0	7.10000000000000E-01	0	7.10000000000000E-01	0	7.10000000000000E-01	0
7.30000007318074E-07	0	5.40200005415375E-07	0	3.99748004007378E-07	0	2.95813522965460E-07	0
9.33258454012774E-03	0	9.33258454012774E-03	0	9.33258454012774E-03	0	9.33258454012774E-03	0
2.76492572302939E+01	0	1.10000000000000E+00	0	1.10000000000000E+00	0	1.10000000000000E+00	0
0.00000000000000E+00	0	7.10000000000000E-01	0	7.10000000000000E-01	0	7.10000000000000E-01	0
7.30000365021235E-05	0	5.40200270115714E-05	0	3.99748199885628E-05	0	2.95813667915365E-05	0
0.00000000000000E+00	0	1.10000000000000E+00	0	1.10000000000000E+00	0	1.10000000000000E+00	0
0.00000000000000E+00	0	7.10000000000000E-01	0	7.10000000000000E-01	0	7.10000000000000E-01	0
7.30000007318074E-07	0	5.40200005415375E-07	0	3.99748004007378E-07	0	2.95813522965460E-07	0
9.33258454012774E-03	0	9.33258454012774E-03	0	9.33258454012774E-03	0	9.33258454012774E-03	0
0.00000000000000E+00	0	1.10000000000000E+00	0	1.10000000000000E+00	0	1.10000000000000E+00	0
0.00000000000000E+00	0	7.10000000000000E-01	0	7.10000000000000E-01	0	7.10000000000000E-01	0
7.30000365021235E-05	0	5.40200270115714E-05	0	3.99748199885628E-05	0	2.95813667915365E-05	0
0.00000000000000E+00	0	1.10000000000000E+00	0	1.10000000000000E+00	0	1.10000000000000E+00	0
0.00000000000000E+00	0	7.10000000000000E-01	0	7.10000000000000E-01	0	7.10000000000000E-01	0
8.76000004794912E-07	0	6.48240003548235E-07	0	4.79697602625694E-07	0	3.54976225943014E-07	0
9.33258454012774E-03	0	9.33258454012774E-03	0	9.33258454012774E-03	0	9.33258454012774E-03	0
0.00000000000000E+00	0	1.10000000000000E+00	0	1.10000000000000E+00	0	1.10000000000000E+00	0
0.00000000000000E+00	0	7.10000000000000E-01	0	7.10000000000000E-01	0	7.10000000000000E-01	0
8.76000525625610E-05	0	6.48240388962952E-05	0	4.79697887832585E-05	0	3.54976436996113E-05	0
7.28280000000000E-01	8.00000000000000E+01	8.00000000000000E+01	1.00000000000000E+00
100	1.00000000000000E-15	1.00000000000000E-25	1.00000000000000E-40	1.00000000000000E+00	5
1
4	1
1
N
3
0.00000000000000E+00	7.28280000000000E-01	2.66666666666667E+01
2.66492572302939E+01	0	1.10000000000000E+00	0	1.10000000000000E+00	0	1.10000000000000E+00	0
0.00000000000000E+00	0	7.10000000000000E-01	0	7.10000000000000E-01	0	7.10000000000000E-01	0
7.30000007318074E-07	0	5.47500005488556E-07	0	4.10625004116417E-07	0	3.07968753087313E-07	0
9.33258454012774E-03	0	9.33258454012774E-03	0	9.33258454012774E-03	0	9.33258454012774E-03	0
2.76492572302939E+01	0	1.10000000000000E+00	0	1.10000000000000E+00	0	1.10000000000000E+00	0
0.00000000000000E+00	0	7.10000000000000E-01	0	7.10000000000000E-01	0	7.10000000000000E-01	0
7.30000365021235E-05	0	5.47500273765926E-05	0	4.10625205324445E-05	0	3.07968903993334E-05	0
0.00000000000000E+00	0	1.10000000000000E+00	0	1.10000000000000E+00	0	1.10000000000000E+00	0
0.00000000000000E+00	0	7.10000000000000E-01	0	7.10000000000000E-01	0	7.10000000000000E-01	0
7.30000007318074E-07	0	5.47500005488556E-07	0	4.10625004116417E-07	0	3.07968753087313E-07	0
9.33258454012774E-03	0	9.33258454012774E-03	0	9.33258454012774E-03	0	9.33258454012774E-03	0
0.00000000000000E+00	0	1.10000000000000E+00	0	1.10000000000000E+00	0	1.10000000000000E+00	0
0.00000000000000E+00	0	7.10000000000000E-01	0	7.10000000000000E-01	0	7.10000000000000E-01	0
7.30000365021235E-05	0	5.47500273765926E-05	0	4.10625205324445E-05	0	3.07968903993334E-05	0
0.00000000000000E+00	0	1.10000000000000E+00	0	1.10000000000000E+00	0	1.10000000000000E+00	0
0.00000000000000E+00	0	7.10000000000000E-01	0	7.10000000000000E-01	0	7.10000000000000E-01	0
7.30000007318074E-07	0	5.47500005488556E-07	0	4.10625004116417E-07	0	3.07968753087313E-07	0
9.33258454012774E-03	0	9.33258454012774E-03	0	9.33258454012774E-03	0	9.33258454012774E-03	0
0.00000000000000E+00	0	1.10000000000000E+00	0	1.10000000000000E+00	0	1.10000000000000E+00	0
0.00000000000000E+00	0	7.10000000000000E-01	0	7.10000000000000E-01	0	7.10000000000000E-01	0
7.30000365021235E-05	0	5.47500273765926E-05	0	4.10625205324445E-05	0	3.07968903993334E-05	0
7.28280000000000E-01	8.00000000000000E+01	8.00000000000000E+01	1.00000000000000E+00
100	1.00000000000000E-15	1.00000000000000E-25	1.00000000000000E-40	1.00000000000000E+00	5
1
4	1
1
N
3
0.00000000000000E+00	7.28280000000000E-01	2.66666666666667E+01
2.66492572302939E+01	0	1.10000000000000E+00	0	1.10000000000000E+00	0	1.10000000000000E+00	0
0.00000000000000E+00	0	7.10000000000000E-01	0	7.10000000000000E-01	0	7.10000000000000E-01	0
7.30000007318074E-07	0	5.47500005488556E-07	0	4.10625004116417E-07	0	3.07968753087313E-07	0
9.33258454012774E-03	0	9.33258454012774E-03	0	9.33258454012774E-03	0	9.33258454012774E-03	0
2.76492572302939E+01	0	1.10000000000000E+00	0	1.10000000000000E+00	0	1.10000000000000E+00	0
0.00000000000000E+00	0	7.10000000000000E-01	0	7.10000000000000E-01	0	7.10000000000000E-01	0
7.30000365021235E-05	0	5.47500273765926E-05	0	4.10625205324445E-05	0	3.07968903993334E-05	0
0.00000000000000E+00	0	1.10000000000000E+00	0	1.10000000000000E+00	0	1.10000000000000E+00	0
0.00000000000000E+00	0	7.10000000000000E-01	0	7.10000000000000E-01	0	7.10000000000000E-01	0
7.30000007318074E-07	0	5.47500005488556E-07	0	4.10625004116417E-07	0	3.07968753087313E-07	0
9.33258454012774E-03	0	9.33258454012774E-03	0	9.33258454012774E-03	0	9.33258454012774E-03	0
0.00000000000000E+00	0	1.10000000000000E+00	0	1.10000000000000E+00	0	1.10000000000000E+00	0
0.00000000000000E+00	0	7.10000000000000E-01	0	7.10000000000000E-01	0	7.10000000000000E-01	0
7.30000365021235E-05	0	5.47500273765926E-05	0	4.10625205324445E-05	0	3.07968903993334E-05	0
0.00000000000000E+00	0	1.10000000000000E+00	0	1.10000000000000E+00	0	1.10000000000000E+00	0
0.00000000000000E+00	0	7.10000000000000E-01	0	7.10000000000000E-01	0	7.10000000000000E-01	0
8.76000004794912E-07	0	6.57000003596184E-07	0	4.92750002697138E-07	0	3.69562502022854E-07	0
9.33258454012774E-03	0	9.33258454012774E-03	0	9.33258454012774E-03	0	9.33258454012774E-03	0
0.00000000000000E+00	0	1.10000000000000E+00	0	1.10000000000000E+00	0	1.10000000000000E+00	0
0.00000000000000E+00	0	7.10000000000000E-01	0	7.10000000000000E-01	0	7.10000000000000E-01	0
8.76000525625610E-05	0	6.57000394219208E-05	0	4.92750295664406E-05	0	3.69562721748305E-05	0
7.28280000000000E-01	8.00000000000000E+01	8.00000000000000E+01	1.00000000000000E+00
100	1.00000000000000E-15	1.00000000000000E-25	1.00000000000000E-40	1.00000000000000E+00	5
1
4	1
1
N
3
0.00000000000000E+00	7.28280000000000E-01	2.66666666666667E+01
2.66492572302939E+01	0	1.10000000000000E+00	0	1.10000000000000E+00	0	1.10000000000000E+00	0
0.00000000000000E+00	0	7.10000000000000E-01	0	7.10000000000000E-01	0	7.10000000000000E-01	0
7.30000007318074E-07	0	5.54800005561737E-07	0	4.21648004226920E-07	0	3.20452483212459E-07	0
9.33258454012774E-03	0	9.33258454012774E-03	0	9.33258454012774E-03	0	9.33258454012774E-03	0
2.76492572302939E+01	0	1.10000000000000E+00	0	1.10000000000000E+00	0	1.10000000000000E+00	0
0.00000000000000E+00	0	7.10000000000000E-01	0	7.10000000000000E-01	0	7.10000000000000E-01	0
7.30000365021235E-05	0	5.54800277416139E-05	0	4.21648210836266E-05	0	3.20452640235562E-05	0
0.00000000000000E+00	0	1.10000000000000E+00	0	1.10000000000000E+00	0	1.10000000000000E+00	0
0.00000000000000E+00	0	7.10000000000000E-01	0	7.10000000000000E-01	0	7.10000000000000E-01	0
7.30000007318074E-07	0	5.54800005561737E-07	0	4.21648004226920E-07	0	3.20452483212459E-07	0
9.33258454012774E-03	0	9.33258454012774E-03	0	9.33258454012774E-03	0	9.33258454012774E-03	0
0.00000000000000E+00	0	1.10000000000000E+00	0	1.10000000000000E+00	0	1.10000000000000E+00	0
0.00000000000000E+00	0	7.10000000000000E-01	0	7.10000000000000E-01	0	7.10000000000000E-01	0
7.30000365021235E-05	0	5.54800277416139E-05	0	4.21648210836266E-05	0	3.20452640235562E-05	0
0.00000000000000E+00	0	1.10000000000000E+00	0	1.10000000000000E+00	0	1.10000000000000E+00	0
0.00000000000000E+00	0	7.10000000000000E-01	0	7.10000000000000E-01	0	7.10000000000000E-01	0
7.30000007318074E-07	0	5.54800005561737E-07	0	4.21648004226920E-07	0	3.20452483212459E-07	0
9.33258454012774E-03	0	9.33258454012774E-03	0	9.33258454012774E-03	0	9.33258454012774E-03	0
0.00000000000000E+00	0	1.10000000000000E+00	0	1.10000000000000E+00	0	1.10000000000000E+00	0
0.00000000000000E+00	0	7.10000000000000E-01	0	7.10000000000000E-01	0	7.10000000000000E-01	0
7.30000365021235E-05	0	5.54800277416139E-05	0	4.21648210836266E-05	0	3.20452640235562E-05	0
7.28280000000000E-01	8.00000000000000E+01	8.00000000000000E+01	1.00000000000000E+00
100	1.00000000000000E-15	1.00000000000000E-25	1.00000000000000E-40	1.00000000000000E+00	5
1
4	1
1
N
3
0.00000000000000E+00	7.28280000000000E-01	2.66666666666667E+01
2.66492572302939E+01	0	1.10000000000000E+00	0	1.10000000000000E+00	0	1.10000000000000E+00	0
0.00000000000000E+00	0	7.10000000000000E-01	0	7.10000000000000E-01	0	7.10000000000000E-01	0
7.30000007318074E-07	0	5.54800005561737E-07	0	4.21648004226920E-07	0	3.20452483212459E-07	0
9.33258454012774E-03	0	9.33258454012774E-03	0	9.33258454012774E-03	0	9.33258454012774E-03	0
2.76492572302939E+01	0	1.10000000000000E+00	0	1.10000000000000E+00	0	1.10000000000000E+00	0
0.00000000000000E+00	0	7.10000000000000E-01	0	7.10000000000000E-01	0	7.10000000000000E-01	0
7.30000365021235E-05	0	5.54800277416139E-05	0	4.21648210836266E-05	0	3.20452640235562E-05	0
0.00000000000000E+00	0	1.10000000000000E+00	0	1.10000000000000E+00	0	1.10000000000000E+00	0
0.00000000000000E+00	0	7.10000000000000E-01	0	7.10000000000000E-01	0	7.10000000000000E-01	0
7.30000007318074E-07	0	5.54800005561737E-07	0	4.21648004226920E-07	0	3.20452483212459E-07	0
9.33258454012774E-03	0	9.33258454012774E-03	0	9.33258454012774E-03	0	9.33258454012774E-03	0
0.00000000000000E+00	0	1.10000000000000E+00	0	1.10000000000000E+00	0	1.10000000000000E+00	0
0.00000000000000E+00	0	7.10000000000000E-01	0	7.10000000000000E-01	0	7.10000000000000E-01	0
7.30000365021235E-05	0	5.54800277416139E-05	0	4.21648210836266E-05	0	3.20452640235562E-05	0
0.00000000000000E+00	0	1.10000000000000E+00	0	1.10000000000000E+00	0	1.10000000000000E+00	0
0.00000000000000E+00	0	7.10000000000000E-01	0	7.10000000000000E-01	0	7.10000000000000E-01	0
8.76000004794912E-07	0	6.65760003644134E-07	0	5.05977602769542E-07	0	3.84542978104852E-07	0
9.33258454012774E-03	0	9.33258454012774E-03	0	9.33258454012774E-03	0	9.33258454012774E-03	0
0.00000000000000E+00	0	1.10000000000000E+00	0	1.10000000000000E+00	0	1.10000000000000E+00	0
0.00000000000000E+00	0	7.10000000000000E-01	0	7.10000000000000E-01	0	7.10000000000000E-01	0
8.76000525625610E-05	0	6.65760399475464E-05	0	5.05977903601353E-05	0	3.84543206737028E-05	0
7.28280000000000E-01	8.00000000000000E+01	8.00000000000000E+01	1.00000000000000E+00
100	1.00000000000000E-15	1.00000000000000E-25	1.00000000000000E-40	1.00000000000000E+00	5
1
4	1
1
N
3
0.00000000000000E+00	7.28280000000000E-01	2.66666666666667E+01
2.66492572302939E+01	0	1.10000000000000E+00	0	1.10000000000000E+00	0	1.10000000000000E+00	0
0.00000000000000E+00	0	7.10000000000000E-01	0	7.10000000000000E-01	0	7.10000000000000E-01	0
7.30000007318074E-07	0	5.62100005634917E-07	0	4.32817004338887E-07	0	3.33269093340943E-07	0
9.33258454012774E-03	0	9.33258454012774E-03	0	9.33258454012774E-03	0	9.33258454012774E-03	0
2.76492572302939E+01	0	1.10000000000000E+00	0	1.10000000000000E+00	0	1.10000000000000E+00	0
0.00000000000000E+00	0	7.10000000000000E-01	0	7.10000000000000E-01	0	7.10000000000000E-01	0
7.30000365021235E-05	0	5.62100281066351E-05	0	4.32817216421090E-05	0	3.33269256644240E-05	0
0.00000000000000E+00	0	1.10000000000000E+00	0	1.10000000000000E+00	0	1.10000000000000E+00	0
0.00000000000000E+00	0	7.10000000000000E-01	0	7.10000000000000E-01	0	7.10000000000000E-01	0
7.30000007318074E-07	0	5.62100005634917E-07	0	4.32817004338887E-07	0	3.33269093340943E-07	0
9.33258454012774E-03	0	9.33258454012774E-03	0	9.33258454012774E-03	0	9.33258454012774E-03	0
0.00000000000000E+00	0	1.10000000000000E+00	0	1.10000000000000E+00	0	1.10000000000000E+00	0
0.00000000000000E+00	0	7.10000000000000E-01	0	7.10000000000000E-01	0	7.10000000000000E-01	0
7.30000365021235E-05	0	5.62100281066351E-05	0	4.32817216421090E-05	0	3.33269256644240E-05	0
0.00000000000000E+00	0	1.10000000000000E+00	0	1.10000000000000E+00	0	1.10000000000000E+00	0
0.00000000000000E+00	0	7.10000000000000E-01	0	7.10000000000000E-01	0	7.10000000000000E-01	0
7.30000007318074E-07	0	5.62100005634917E-07	0	4.32817004338887E-07	0	3.33269093340943E-07	0
9.33258454012774E-03	0	9.33258454012774E-03	0	9.33258454012774E-03	0	9.33258454012774E-03	0
0.00000000000000E+00	0	1.10000000000000E+00	0	1.10000000000000E+00	0	1.10000000000000E+00	0
0.00000000000000E+00	0	7.10000000000000E-01	0	7.10000000000000E-01	0	7.10000000000000E-01	0
7.30000365021235E-05	0	5.62100281066351E-05	0	4.32817216421090E-05	0	3.33269256644240E-05	0
7.28280000000000E-01	8.00000000000000E+01	8.00000000000000E+01	1.00000000000000E+00
100	1.00000000000000E-15	1.00000000000000E-25	1.00000000000000E-40	1.00000000000000E+00	5
1
4	1
1
N
3
0.00000000000000E+00	7.28280000000000E-01	2.66666666666667E+01
2.66492572302939E+01	0	1.10000000000000E+00	0	1.10000000000000E+00	0	1.10000000000000E+00	0
0.00000000000000E+00	0	7.10000000000000E-01	0	7.10000000000000E-01	0	7.10000000000000E-01	0
7.30000007318074E-07	0	5.62100005634917E-07	0	4.32817004338887E-07	0	3.33269093340943E-07	0
9.33258454012774E-03	0	9.33258454012774E-03	0	9.33258454012774E-03	0	9.33258454012774E-03	0
2.76492572302939E+01	0	1.10000000000000E+00	0	1.10000000000000E+00	0	1.10000000000000E+00	0
0.00000000000000E+00	0	7.10000000000000E-01	0	7.10000000000000E-01	0	7.10000000000000E-01	0
7.30000365021235E-05	0	5.62100281066351E-05	0	4.32817216421090E-05	0	3.33269256644240E-05	0
0.00000000000000E+00	0	1.10000000000000E+00	0	1.10000000000000E+00	0	1.10000000000000E+00	0
0.00000000000000E+00	0	7.10000000000000E-01	0	7.10000000000000E-01	0	7.10000000000000E-01	0
7.30000007318074E-07	0	5.62100005634917E-07	0	4.32817004338887E-07	0	3.33269093340943E-07	0
9.33258454012774E-03	0	9.33258454012774E-03	0	9.33258454012774E-03	0	9.33258454012774E-03	0
0.00000000000000E+00	0	1.10000000000000E+00	0	1.10000000000000E+00	0	1.10000000000000E+00	0
0.00000000000000E+00	0	7.10000000000000E-01	0	7.10000000000000E-01	0	7.10000000000000E-01	0
7.30000365021235E-05	0	5.62100281066351E-05	0	4.32817216421090E-05	0	3.33269256644240E-05	0
0.00000000000000E+00	0	1.10000000000000E+00	0	1.10000000000000E+00	0	1.10000000000000E+00	0
0.00000000000000E+00	0	7.10000000000000E-01	0	7.10000000000000E-01	0	7.10000000000000E-01	0
8.76000004794912E-07	0	6.74520003692083E-07	0	5.19380402842904E-07	0	3.99922910189036E-07	0
9.33258454012774E-03	0	9.33258454012774E-03	0	9.33258454012774E-03	0	9.33258454012774E-03	0
0.00000000000000E+00	0	1.10000000000000E+00	0	1.10000000000000E+00	0	1.10000000000000E+00	0
0.00000000000000E+00	0	7.10000000000000E-01	0	7.10000000000000E-01	0	7.10000000000000E-01	0
8.76000525625610E-05	0	6.74520404731720E-05	0	5.19380711643425E-05	0	3.99923147965437E-05	0
7.28280000000000E-01	8.00000000000000E+01	8.00000000000000E+01	1.00000000000000E+00
100	1.00000000000000E-15	1.00000000000000E-25	1.00000000000000E-40	1.00000000000000E+00	5
1
4	1
1
N
3
0.00000000000000E+00	7.28280000000000E-01	2.66666666666667E+01
2.66492572302939E+01	0	1.10000000000000E+00	0	1.10000000000000E+00	0	1.10000000000000E+00	0
0.00000000000000E+00	0	7.10000000000000E-01	0	7.10000000000000E-01	0	7.10000000000000E-01	0
7.30000007318074E-07	0	5.69400005708098E-07	0	4.44132004452317E-07	0	3.46422963472807E-07	0
9.33258454012774E-03	0	9.33258454012774E-03	0	9.33258454012774E-03	0	9.33258454012774E-03	0
2.76492572302939E+01	0	1.10000000000000E+00	0	1.10000000000000E+00	0	1.10000000000000E+00	0
0.00000000000000E+00	0	7.10000000000000E-01	0	7.10000000000000E-01	0	7.10000000000000E-01	0
7.30000365021235E-05	0	5.69400284716563E-05	0	4.44132222078920E-05	0	3.46423133221557E-05	0
0.00000000000000E+00	0	1.10000000000000E+00	0	1.10000000000000E+00	0	1.10000000000000E+00	0
0.00000000000000E+00	0	7.10000000000000E-01	0	7.10000000000000E-01	0	7.10000000000000E-01	0
7.30000007318074E-07	0	5.69400005708098E-07	0	4.44132004452317E-07	0	3.46422963472807E-07	0
9.33258454012774E-03	0	9.33258454012774E-03	0	9.33258454012774E-03	0	9.33258454012774E-03	0
0.00000000000000E+00	0	1.10000000000000E+00	0	1.10000000000000E+00	0	1.10000000000000E+00	0
0.00000000000000E+00	0	7.10000000000000E-01	0	7.10000000000000E-01	0	7.10000000000000E-01	0
7.30000365021235E-05	0	5.69400284716563E-05	0	4.44132222078920E-05	0	3.46423133221557E-05	0
0.00000000000000E+00	0	1.10000000000000E+00	0	1.10000000000000E+00	0	1.10000000000000E+00	0
0.00000000000000E+00	0	7.10000000000000E-01	0	7.10000000000000E-01	0	7.10000000000000E-01	0
7.30000007318074E-07	0	5.69400005708098E-07	0	4.44132004452317E-07	0	3.46422963472807E-07	0
9.33258454012774E-03	0	9.33258454012774E-03	0	9.33258454012774E-03	0	9.33258454012774E-03	0
0.00000000000000E+00	0	1.10000000000000E+00	0	1.10000000000000E+00	0	1.10000000000000E+00	0
0.00000000000000E+00	0	7.10000000000000E-01	0	7.10000000000000E-01	0	7.10000000000000E-01	0
7.30000365021235E-05	0	5.69400284716563E-05	0	4.44132222078920E-05	0	3.46423133221557E-05	0
7.28280000000000E-01	8.00000000000000E+01	8.00000000000000E+01	1.00000000000000E+00
100	1.00000000000000E-15	1.00000000000000E-25	1.00000000000000E-40	1.00000000000000E+00	5
1
4	1
1
N
3
0.00000000000000E+00	7.28280000000000E-01	2.66666666666667E+01
2.66492572302939E+01	0	1.10000000000000E+00	0	1.10000000000000E+00	0	1.10000000000000E+00	0
0.00000000000000E+00	0	7.10000000000000E-01	0	7.10000000000000E-01	0	7.10000000000000E-01	0
7.30000007318074E-07	0	5.69400005708098E-07	0	4.44132004452317E-07	0	3.46422963472807E-07	0
9.33258454012774E-03	0	9.33258454012774E-03	0	9.33258454012774E-03	0	9.33258454012774E-03	0
2.76492572302939E+01	0	1.10000000000000E+00	0	1.10000000000000E+00	0	1.10000000000000E+00	0
0.00000000000000E+00	0	7.10000000000000E-01	0	7.10000000000000E-01	0	7.10000000000000E-01	0
7.30000365021235E-05	0	5.69400284716563E-05	0	4.44132222078920E-05	0	3.46423133221557E-05	0
0.00000000000000E+00	0	1.10000000000000E+00	0	1.10000000000000E+00	0	1.10000000000000E+00	0
0.00000000000000E+00	0	7.10000000000000E-01	0	7.10000000000000E-01	0	7.10000000000000E-01	0
7.30000007318074E-07	0	5.69400005708098E-07	0	4.44132004452317E-07	0	3.46422963472807E-07	0
9.33258454012774E-03	0	9.33258454012774E-03	0	9.33258454012774E-03	0	9.33258454012774E-03	0
0.00000000000000E+00	0	1.10000000000000E+00	0	1.10000000000000E+00	0	1.10000000000000E+00	0
0.00000000000000E+00	0	7.10000000000000E-01	0	7.10000000000000E-01	0	7.10000000000000E-01	0
7.30000365021235E-05	0	5.69400284716563E-05	0	4.44132222078920E-05	0	3.46423133221557E-05	0
0.00000000000000E+00	0	1.10000000000000E+00	0	1.10000000000000E+00	0	1.10000000000000E+00	0
0.00000000000000E+00	0	7.10000000000000E-01	0	7.10000000000000E-01	0	7.10000000000000E-01	0
8.76000004794912E-07	0	6.83280003740032E-07	0	5.32958402917225E-07	0	4.15707554275436E-07	0
9.33258454012774E-03	0	9.33258454012774E-03	0	9.33258454012774E-03	0	9.33258454012774E-03	0
0.00000000000000E+00	0	1.10000000000000E+00	0	1.10000000000000E+00	0	1.10000000000000E+00	0
0.00000000000000E+00	0	7.10000000000000E-01	0	7.10000000000000E-01	0	7.10000000000000E-01	0
8.76000525625610E-05	0	6.83280409987976E-05	0	5.32958719790622E-05	0	4.15707801436685E-05	0
7.28280000000000E-01	8.00000000000000E+01	8.00000000000000E+01	1.00000000000000E+00
100	1.00000000000000E-15	1.00000000000000E-25	1.00000000000000E-40	1.00000000000000E+00	5
1
4	1
1
N
3
0.00000000000000E+00	7.28280000000000E-01	2.66666666666667E+01
2.66492572302939E+01	0	1.10000000000000E+00	0	1.10000000000000E+00	0	1.10000000000000E+00	0
0.00000000000000E+00	0	7.10000000000000E-01	0	7.10000000000000E-01	0	7.10000000000000E-01	0
7.30000007318074E-07	0	5.76700005781279E-07	0	4.55593004567210E-07	0	3.59918473608096E-07	0
9.33258454012774E-03	0	9.33258454012774E-03	0	9.33258454012774E-03	0	9.33258454012774E-03	0
2.76492572302939E+01	0	1.10000000000000E+00	0	1.10000000000000E+00	0	1.10000000000000E+00	0
0.00000000000000E+00	0	7.10000000000000E-01	0	7.10000000000000E-01	0	7.10000000000000E-01	0
7.30000365021235E-05	0	5.76700288366776E-05	0	4.55593227809753E-05	0	3.59918649969705E-05	0
0.00000000000000E+00	0	1.10000000000000E+00	0	1.10000000000000E+00	0	1.10000000000000E+00	0
0.00000000000000E+00	0	7.10000000000000E-01	0	7.10000000000000E-01	0	7.10000000000000E-01	0
7.30000007318074E-07	0	5.76700005781279E-07	0	4.55593004567210E-07	0	3.59918473608096E-07	0
9.33258454012774E-03	0	9.33258454012774E-03	0	9.33258454012774E-03	0	9.33258454012774E-03	0
0.00000000000000E+00	0	1.10000000000000E+00	0	1.10000000000000E+00	0	1.10000000000000E+00	0
0.00000000000000E+00	0	7.10000000000000E-01	0	7.10000000000000E-01	0	7.10000000000000E-01	0
7.30000365021235E-05	0	5.76700288366776E-05	0	4.55593227809753E-05	0	3.59918649969705E-05	0
0.00000000000000E+00	0	1.10000000000000E+00	0	1.10000000000000E+00	0	1.10000000000000E+00	0
0.00000000000000E+00	0	7.10000000000000E-01	0	7.10000000000000E-01	0	7.10000000000000E-01	0
7.30000007318074E-07	0	5.76700005781279E-07	0	4.55593004567210E-07	0	3.59918473608096E-07	0
9.33258454012774E-03	0	9.33258454012774E-03	0	9.33258454012774E-03	0	9.33258454012774E-03	0
0.00000000000000E+00	0	1.10000000000000E+00	0	1.10000000000000E+00	0	1.10000000000000E+00	0
0.00000000000000E+00	0	7.10000000000000E-01	0	7.10000000000000E-01	0	7.10000000000000E-01	0
7.30000365021235E-05	0	5.76700288366776E-05	0	4.55593227809753E-05	0	3.59918649969705E-05	0
7.28280000000000E-01	8.00000000000000E+01	8.00000000000000E+01	1.00000000000000E+00
100	1.00000000000000E-15	1.00000000000000E-25	1.00000000000000E-40	1.00000000000000E+00	5
1
4	1
1
N
3
0.00000000000000E+00	7.28280000000000E-01	2.66666666666667E+01
2.66492572302939E+01	0	1.10000000000000E+00	0	1.10000000000000E+00	0	1.10000000000000E+00	0
0.00000000000000E+00	0	7.10000000000000E-01	0	7.10000000000000E-01	0	7.10000000000000E-01	0
7.30000007318074E-07	0	5.76700005781279E-07	0	4.55593004567210E-07	0	3.59918473608096E-07	0
9.33258454012774E-03	0	9.33258454012774E-03	0	9.33258454012774E-03	0	9.33258454012774E-03	0
2.76492572302939E+01	0	1.10000000000000E+00	0	1.10000000000000E+00	0	1.10000000000000E+00	0
0.00000000000000E+00	0	7.10000000000000E-01	0	7.10000000000000E-01	0	7.10000000000000E-01	0
7.30000365021235E-05	0	5.76700288366776E-05	0	4.55593227809753E-05	0	3.59918649969705E-05	0
0.00000000000000E+00	0	1.10000000000000E+00	0	1.10000000000000E+00	0	1.10000000000000E+00	0
0.00000000000000E+00	0	7.10000000000000E-01	0	7.10000000000000E-01	0	7.10000000000000E-01	0
7.30000007318074E-07	0	5.76700005781279E-07	0	4.55593004567210E-07	0	3.59918473608096E-07	0
9.33258454012774E-03	0	9.33258454012774E-03	0	9.33258454012774E-03	0	9.33258454012774E-03	0
0.00000000000000E+00	0	1.10000000000000E+00	0	1.10000000000000E+00	0	1.10000000000000E+00	0
0.00000000000000E+00	0	7.10000000000000E-01	0	7.10000000000000E-01	0	7.10000000000000E-01	0
7.30000365021235E-05	0	5.76700288366776E-05	0	4.55593227809753E-05	0	3.59918649969705E-05	0
0.00000000000000E+00	0	1.10000000000000E+00	0	1.10000000000000E+00	0	1.10000000000000E+00	0
0.00000000000000E+00	0	7.10000000000000E-01	0	7.10000000000000E-01	0	7.10000000000000E-01	0
8.76000004794912E-07	0	6.92040003787981E-07	0	5.46711602992505E-07	0	4.31902166364079E-07	0
9.33258454012774E-03	0	9.33258454012774E-03	0	9.33258454012774E-03	0	9.33258454012774E-03	0
0.00000000000000E+00	0	1.10000000000000E+00	0	1.10000000000000E+00	0	1.10000000000000E+00	0
0.00000000000000E+00	0	7.10000000000000E-01	0	7.10000000000000E-01	0	7.10000000000000E-01	0
8.76000525625610E-05	0	6.92040415244232E-05	0	5.46711928042944E-05	0	4.31902423153926E-05	0
7.28280000000000E-01	8.00000000000000E+01	8.00000000000000E+01	1.00000000000000E+00
100	1.00000000000000E-15	1.00000000000000E-25	1.00000000000000E-40	1.00000000000000E+00	5
1
4	1
1
N
3
0.00000000000000E+00	7.28280000000000E-01	2.66666666666667E+01
2.66492572302939E+01	0	1.10000000000000E+00	0	1.10000000000000E+00	0	1.10000000000000E+00	0
0.00000000000000E+00	0	7.10000000000000E-01	0	7.10000000000000E-01	0	7.10000000000000E-01	0
7.30000007318074E-07	0	5.84000005854460E-07	0	4.67200004683568E-07	0	3.73760003746854E-07	0
9.33258454012774E-03	0	9.33258454012774E-03	0	9.33258454012774E-03	0	9.33258454012774E-03	0
2.76492572302939E+01	0	1.10000000000000E+00	0	1.10000000000000E+00	0	1.10000000000000E+00	0
0.00000000000000E+00	0	7.10000000000000E-01	0	7.10000000000000E-01	0	7.10000000000000E-01	0
7.30000365021235E-05	0	5.84000292016988E-05	0	4.67200233613591E-05	0	3.73760186890873E-05	0
0.00000000000000E+00	0	1.10000000000000E+00	0	1.10000000000000E+00	0	1.10000000000000E+00	0
0.00000000000000E+00	0	7.10000000000000E-01	0	7.10000000000000E-01	0	7.10000000000000E-01	0
7.30000007318074E-07	0	5.84000005854460E-07	0	4.67200004683568E-07	0	3.73760003746854E-07	0
9.33258454012774E-03	0	9.33258454012774E-03	0	9.33258454012774E-03	0	9.33258454012774E-03	0
0.00000000000000E+00	0	1.10000000000000E+00	0	1.10000000000000E+00	0	1.10000000000000E+00	0
0.00000000000000E+00	0	7.10000000000000E-01	0	7.10000000000000E-01	0	7.10000000000000E-01	0
7.30000365021235E-05	0	5.84000292016988E-05	0	4.67200233613591E-05	0	3.73760186890873E-05	0
0.00000000000000E+00	0	1.10000000000000E+00	0	1.10000000000000E+00	0	1.10000000000000E+00	0
0.00000000000000E+00	0	7.10000000000000E-01	0	7.10000000000000E-01	0	7.10000000000000E-01	0
7.30000007318074E-07	0	5.84000005854460E-07	0	4.67200004683568E-07	0	3.73760003746854E-07	0
9.33258454012774E-03	0	9.33258454012774E-03	0	9.33258454012774E-03	0	9.33258454012774E-03	0
0.00000000000000E+00	0	1.10000000000000E+00	0	1.10000000000000E+00	0	1.10000000000000E+00	0
0.00000000000000E+00	0	7.10000000000000E-01	0	7.10000000000000E-01	0	7.10000000000000E-01	0
7.30000365021235E-05	0	5.84000292016988E-05	0	4.67200233613591E-05	0	3.73760186890873E-05	0
7.28280000000000E-01	8.00000000000000E+01	8.00000000000000E+01	1.00000000000000E+00
100	1.00000000000000E-15	1.00000000000000E-25	1.00000000000000E-40	1.00000000000000E+00	5
1
4	1
1
N
3
0.00000000000000E+00	7.28280000000000E-01	2.66666666666667E+01
2.66492572302939E+01	0	1.10000000000000E+00	0	1.10000000000000E+00	0	1.10000000000000E+00	0
0.00000000000000E+00	0	7.10000000000000E-01	0	7.10000000000000E-01	0	7.10000000000000E-01	0
7.30000007318074E-07	0	5.84000005854460E-07	0	4.67200004683568E-07	0	3.73760003746854E-07	0
9.33258454012774E-03	0	9.33258454012774E-03	0	9.33258454012774E-03	0	9.33258454012774E-03	0
2.76492572302939E+01	0	1.10000000000000E+00	0	1.10000000000000E+00	0	1.10000000000000E+00	0
0.00000000000000E+00	0	7.10000000000000E-01	0	7.10000000000000E-01	0	7.10000000000000E-01	0
7.30000365021235E-05	0	5.84000292016988E-05	0	4.67200233613591E-05	0	3.73760186890873E-05	0
0.00000000000000E+00	0	1.10000000000000E+00	0	1.10000000000000E+00	0	1.10000000000000E+00	0
0.00000000000000E+00	0	7.10000000000000E-01	0	7.10000000000000E-01	0	7.10000000000000E-01	0
7.30000007318074E-07	0	5.84000005854460E-07	0	4.67200004683568E-07	0	3.73760003746854E-07	0
9.33258454012774E-03	0	9.33258454012774E-03	0	9.33258454012774E-03	0	9.33258454012774E-03	0
0.00000000000000E+00	0	1.10000000000000E+00	0	1.10000000000000E+00	0	1.10000000000000E+00	0
0.00000000000000E+00	0	7.10000000000000E-01	0	7.10000000000000E-01	0	7.10000000000000E-01	0
7.30000365021235E-05	0	5.84000292016988E-05	0	4.67200233613591E-05	0	3.73760186890873E-05	0
0.00000000000000E+00	0	1.10000000000000E+00	0	1.10000000000000E+00	0	1.10000000000000E+00	0
0.00000000000000E+00	0	7.10000000000000E-01	0	7.10000000000000E-01	0	7.10000000000000E-01	0
8.76000004794912E-07	0	7.00800003835930E-07	0	5.60640003068744E-07	0	4.48512002454996E-07	0
9.33258454012774E-03	0	9.33258454012774E-03	0	9.33258454012774E-03	0	9.33258454012774E-03	0
0.00000000000000E+00	0	1.10000000000000E+00	0	1.10000000000000E+00	0	1.10000000000000E+00	0
0.00000000000000E+00	0	7.10000000000000E-01	0	7.10000000000000E-01	0	7.10000000000000E-01	0
8.76000525625610E-05	0	7.00800420500489E-05	0	5.60640336400391E-05	0	4.48512269120313E-05	0
7.28280000000000E-01	8.00000000000000E+01	8.00000000000000E+01	1.00000000000000E+00
100	1.00000000000000E-15	1.00000000000000E-25	1.00000000000000E-40	1.00000000000000E+00	5
1
4	1
1
N
3
0.00000000000000E+00	7.28280000000000E-01	2.66666666666667E+01
2.66492572302939E+01	0	1.10000000000000E+00	0	1.10000000000000E+00	0	1.10000000000000E+00	0
0.00000000000000E+00	0	7.10000000000000E-01	0	7.10000000000000E-01	0	7.10000000000000E-01	0
7.30000007318074E-07	0	5.91300005927640E-07	0	4.78953004801389E-07	0	3.87951933889125E-07	0
9.33258454012774E-03	0	9.33258454012774E-03	0	9.33258454012774E-03	0	9.33258454012774E-03	0
2.76492572302939E+01	0	1.10000000000000E+00	0	1.10000000000000E+00	0	1.10000000000000E+00	0
0.00000000000000E+00	0	7.10000000000000E-01	0	7.10000000000000E-01	0	7.10000000000000E-01	0
7.30000365021235E-05	0	5.91300295667200E-05	0	4.78953239490433E-05	0	3.87952123987250E-05	0
0.00000000000000E+00	0	1.10000000000000E+00	0	1.10000000000000E+00	0	1.10000000000000E+00	0
0.00000000000000E+00	0	7.10000000000000E-01	0	7.10000000000000E-01	0	7.10000000000000E-01	0
7.30000007318074E-07	0	5.91300005927640E-07	0	4.78953004801389E-07	0	3.87951933889125E-07	0
9.33258454012774E-03	0	9.33258454012774E-03	0	9.33258454012774E-03	0	9.33258454012774E-03	0
0.00000000000000E+00	0	1.10000000000000E+00	0	1.10000000000000E+00	0	1.10000000000000E+00	0
0.00000000000000E+00	0	7.10000000000000E-01	0	7.10000000000000E-01	0	7.10000000000000E-01	0
7.30000365021235E-05	0	5.91300295667200E-05	0	4.78953239490433E-05	0	3.87952123987250E-05	0
0.00000000000000E+00	0	1.10000000000000E+00	0	1.10000000000000E+00	0	1.10000000000000E+00	0
0.00000000000000E+00	0	7.10000000000000E-01	0	7.10000000000000E-01	0	7.10000000000000E-01	0
7.30000007318074E-07	0	5.91300005927640E-07	0	4.78953004801389E-07	0	3.87951933889125E-07	0
9.33258454012774E-03	0	9.33258454012774E-03	0	9.33258454012774E-03	0	9.33258454012774E-03	0
0.00000000000000E+00	0	1.10000000000000E+00	0	1.10000000000000E+00	0	1.10000000000000E+00	0
0.00000000000000E+00	0	7.10000000000000E-01	0	7.10000000000000E-01	0	7.10000000000000E-01	0
7.30000365021235E-05	0	5.91300295667200E-05	0	4.78953239490433E-05	0	3.87952123987250E-05	0
7.28280000000000E-01	8.00000000000000E+01	8.00000000000000E+01	1.00000000000000E+00
100	1.00000000000000E-15	1.00000000000000E-25	1.00000000000000E-40	1.00000000000000E+00	5
1
4	1
1
N
3
0.00000000000000E+00	7.28280000000000E-01	2.66666666666667E+01
2.66492572302939E+01	0	1.10000000000000E+00	0	1.10000000000000E+00	0	1.10000000000000E+00	0
0.00000000000000E+00	0	7.10000000000000E-01	0	7.10000000000000E-01	0	7.10000000000000E-01	0
7.30000007318074E-07	0	5.91300005927640E-07	0	4.78953004801389E-07	0	3.87951933889125E-07	0
9.33258454012774E-03	0	9.33258454012774E-03	0	9.33258454012774E-03	0	9.33258454012774E-03	0
2.76492572302939E+01	0	1.10000000000000E+00	0	1.10000000000000E+00	0	1.10000000000000E+00	0
0.00000000000000E+00	0	7.10000000000000E-01	0	7.10000000000000E-01	0	7.10000000000000E-01	0
7.30000365021235E-05	0	5.91300295667200E-05	0	4.78953239490433E-05	0	3.87952123987250E-05	0
0.00000000000000E+00	0	1.10000000000000E+00	0	1.10000000000000E+00	0	1.10000000000000E+00	0
0.00000000000000E+00	0	7.10000000000000E-01	0	7.10000000000000E-01	0	7.10000000000000E-01	0
7.30000007318074E-07	0	5.91300005927640E-07	0	4.78953004801389E-07	0	3.87951933889125E-07	0
9.33258454012774E-03	0	9.33258454012774E-03	0	9.33258454012774E-03	0	9.33258454012774E-03	0
0.00000000000000E+00	0	1.10000000000000E+00	0	1.10000000000000E+00	0	1.10000000000000E+00	0
0.00000000000000E+00	0	7.10000000000000E-01	0	7.10000000000000E-01	0	7.10000000000000E-01	0
7.30000365021235E-05	0	5.91300295667200E-05	0	4.78953239490433E-05	0	3.87952123987250E-05	0
0.00000000000000E+00	0	1.10000000000000E+00	0	1.10000000000000E+00	0	1.10000000000000E+00	0
0.00000000000000E+00	0	7.10000000000000E-01	0	7.10000000000000E-01	0	7.10000000000000E-01	0
8.76000004794912E-07	0	7.09560003883879E-07	0	5.74743603145942E-07	0	4.65542318548213E-07	0
9.33258454012774E-03	0	9.33258454012774E-03	0	9.33258454012774E-03	0	9.33258454012774E-03	0
0.00000000000000E+00	0	1.10000000000000E+00	0	1.10000000000000E+00	0	1.10000000000000E+00	0
0.00000000000000E+00	0	7.10000000000000E-01	0	7.10000000000000E-01	0	7.10000000000000E-01	0
8.76000525625610E-05	0	7.09560425756745E-05	0	5.74743944862963E-05	0	4.65542595339001E-05	0
7.28280000000000E-01	8.00000000000000E+01	8.00000000000000E+01	1.00000000000000E+00
100	1.00000000000000E-15	1.00000000000000E-25	1.00000000000000E-40	1.00000000000000E+00	5
1
4	1
1
N
3
0.00000000000000E+00	7.28280000000000E-01	2.66666666666667E+01
2.66492572302939E+01	0	1.10000000000000E+00	0	1.10000000000000E+00	0	1.10000000000000E+00	0
0.00000000000000E+00	0	7.10000000000000E-01	0	7.10000000000000E-01	0	7.10000000000000E-01	0
7.30000007318074E-07	0	5.98600006000821E-07	0	4.90852004920674E-07	0	4.02498644034952E-07	0
9.33258454012774E-03	0	9.33258454012774E-03	0	9.33258454012774E-03	0	9.33258454012774E-03	0
2.76492572302939E+01	0	1.10000000000000E+00	0	1.10000000000000E+00	0	1.10000000000000E+00	0
0.00000000000000E+00	0	7.10000000000000E-01	0	7.10000000000000E-01	0	7.10000000000000E-01	0
7.30000365021235E-05	0	5.98600299317413E-05	0	4.90852245440279E-05	0	4.02498841261029E-05	0
0.00000000000000E+00	0	1.10000000000000E+00	0	1.10000000000000E+00	0	1.10000000000000E+00	0
0.00000000000000E+00	0	7.10000000000000E-01	0	7.10000000000000E-01	0	7.10000000000000E-01	0
7.30000007318074E-07	0	5.98600006000821E-07	0	4.90852004920674E-07	0	4.02498644034952E-07	0
9.33258454012774E-03	0	9.33258454012774E-03	0	9.33258454012774E-03	0	9.33258454012774E-03	0
0.00000000000000E+00	0	1.10000000000000E+00	0	1.10000000000000E+00	0	1.10000000000000E+00	0
0.00000000000000E+00	0	7.10000000000000E-01	0	7.10000000000000E-01	0	7.10000000000000E-01	0
7.30000365021235E-05	0	5.98600299317413E-05	0	4.90852245440279E-05	0	4.02498841261029E-05	0
0.00000000000000E+00	0	1.10000000000000E+00	0	1.10000000000000E+00	0	1.10000000000000E+00	0
0.00000000000000E+00	0	7.10000000000000E-01	0	7.10000000000000E-01	0	7.10000000000000E-01	0
7.30000007318074E-07	0	5.98600006000821E-07	0	4.90852004920674E-07	0	4.02498644034952E-07	0
9.33258454012774E-03	0	9.33258454012774E-03	0	9.33258454012774E-03	0	9.33258454012774E-03	0
0.00000000000000E+00	0	1.10000000000000E+00	0	1.10000000000000E+00	0	1.10000000000000E+00	0
0.00000000000000E+00	0	7.10000000000000E-01	0	7.10000000000000E-01	0	7.10000000000000E-01	0
7.30000365021235E-05	0	5.98600299317413E-05	0	4.90852245440279E-05	0	4.02498841261029E-05	0
7.28280000000000E-01	8.00000000000000E+01	8.00000000000000E+01	1.00000000000000E+00
100	1.00000000000000E-15	1.00000000000000E-25	1.00000000000000E-40	1.00000000000000E+00	5
1
4	1
1
N
3
0.00000000000000E+00	7.28280000000000E-01	2.66666666666667E+01
2.66492572302939E+01	0	1.10000000000000E+00	0	1.10000000000000E+00	0	1.10000000000000E+00	0
0.00000000000000E+00	0	7.10000000000000E-01	0	7.10000000000000E-01	0	7.10000000000000E-01	0
7.30000007318074E-07	0	5.98600006000821E-07	0	4.90852004920674E-07	0	4.02498644034952E-07	0
9.33258454012774E-03	0	9.33258454012774E-03	0	9.33258454012774E-03	0	9.33258454012774E-03	0
2.76492572302939E+01	0	1.10000000000000E+00	0	1.10000000000000E+00	0	1.10000000000000E+00	0
0.00000000000000E+00	0	7.10000000000000E-01	0	7.10000000000000E-01	0	7.10000000000000E-01	0
7.30000365021235E-05	0	5.98600299317413E-05	0	4.90852245440279E-05	0	4.02498841261029E-05	0
0.00000000000000E+00	0	1.10000000000000E+00	0	1.10000000000000E+00	0	1.10000000000000E+00	0
0.00000000000000E+00	0	7.10000000000000E-01	0	7.10000000000000E-01	0	7.10000000000000E-01	0
7.30000007318074E-07	0	5.98600006000821E-07	0	4.90852004920674E-07	0	4.02498644034952E-07	0
9.33258454012774E-03	0	9.33258454012774E-03	0	9.33258454012774E-03	0	9.33258454012774E-03	0
0.00000000000000E+00	0	1.10000000000000E+00	0	1.10000000000000E+00	0	1.10000000000000E+00	0
0.00000000000000E+00	0	7.10000000000000E-01	0	7.10000000000000E-01	0	7.10000000000000E-01	0
7.30000365021235E-05	0	5.98600299317413E-05	0	4.90852245440279E-05	0	4.02498841261029E-05	0
0.00000000000000E+00	0	1.10000000000000E+00	0	1.10000000000000E+00	0	1.10000000000000E+00	0
0.00000000000000E+00	0	7.10000000000000E-01	0	7.10000000000000E-01	0	7.10000000000000E-01	0
8.76000004794912E-07	0	7.18320003931828E-07	0	5.89022403224099E-07	0	4.82998370643762E-07	0
9.33258454012774E-03	0	9.33258454012774E-03	0	9.33258454012774E-03	0	9.33258454012774E-03	0
0.00000000000000E+00	0	1.10000000000000E+00	0	1.10000000000000E+00	0	1.10000000000000E+00	0
0.00000000000000E+00	0	7.10000000000000E-01	0	7.10000000000000E-01	0	7.10000000000000E-01	0
8.76000525625610E-05	0	7.18320431013001E-05	0	5.89022753430661E-05	0	4.82998657813142E-05	0
7.28280000000000E-01	8.00000000000000E+01	8.00000000000000E+01	1.00000000000000E+00
100	1.00000000000000E-15	1.00000000000000E-25	1.00000000000000E-40	1.00000000000000E+00	5
1
4	1
1
N
3
0.00000000000000E+00	7.28280000000000E-01	2.66666666666667E+01
2.66492572302939E+01	0	1.10000000000000E+00	0	1.10000000000000E+00	0	1.10000000000000E+00	0
0.00000000000000E+00	0	7.10000000000000E-01	0	7.10000000000000E-01	0	7.10000000000000E-01	0
7.30000007318074E-07	0	6.05900006074002E-07	0	5.02897005041422E-07	0	4.17404514184380E-07	0
9.33258454012774E-03	0	9.33258454012774E-03	0	9.33258454012774E-03	0	9.33258454012774E-03	0
2.76492572302939E+01	0	1.10000000000000E+00	0	1.10000000000000E+00	0	1.10000000000000E+00	0
0.00000000000000E+00	0	7.10000000000000E-01	0	7.10000000000000E-01	0	7.10000000000000E-01	0
7.30000365021235E-05	0	6.05900302967625E-05	0	5.02897251463129E-05	0	4.17404718714397E-05	0
0.00000000000000E+00	0	1.10000000000000E+00	0	1.10000000000000E+00	0	1.10000000000000E+00	0
0.00000000000000E+00	0	7.10000000000000E-01	0	7.10000000000000E-01	0	7.10000000000000E-01	0
7.30000007318074E-07	0	6.05900006074002E-07	0	5.02897005041422E-07	0	4.17404514184380E-07	0
9.33258454012774E-03	0	9.33258454012774E-03	0	9.33258454012774E-03	0	9.33258454012774E-03	0
0.00000000000000E+00	0	1.10000000000000E+00	0	1.10000000000000E+00	0	1.10000000000000E+00	0
0.00000000000000E+00	0	7.10000000000000E-01	0	7.10000000000000E-01	0	7.10000000000000E-01	0
7.30000365021235E-05	0	6.05900302967625E-05	0	5.02897251463129E-05	0	4.17404718714397E-05	0
0.00000000000000E+00	0	1.10000000000000E+00	0	1.10000000000000E+00	0	1.10000000000000E+00	0
0.00000000000000E+00	0	7.10000000000000E-01	0	7.10000000000000E-01	0	7.10000000000000E-01	0
7.30000007318074E-07	0	6.05900006074002E-07	0	5.02897005041422E-07	0	4.17404514184380E-07	0
9.33258454012774E-03	0	9.33258454012774E-03	0	9.33258454012774E-03	0	9.33258454012774E-03	0
0.00000000000000E+00	0	1.10000000000000E+00	0	1.10000000000000E+00	0	1.10000000000000E+00	0
0.00000000000000E+00	0	7.10000000000000E-01	0	7.10000000000000E-01	0	7.10000000000000E-01	0
7.30000365021235E-05	0	6.05900302967625E-05	0	5.02897251463129E-05	0	4.17404718714397E-05	0
7.28280000000000E-01	8.00000000000000E+01	8.00000000000000E+01	1.00000000000000E+00
100	1.00000000000000E-15	1.00000000000000E-25	1.00000000000000E-40	1.00000000000000E+00	5
1
4	1
1
N
3
0.00000000000000E+00	7.28280000000000E-01	2.66666666666667E+01
2.66492572302939E+01	0	1.10000000000000E+00	0	1.10000000000000E+00	0	1.10000000000000E+00	0
0.00000000000000E+00	0	7.10000000000000E-01	0	7.10000000000000E-01	0	7.10000000000000E-01	0
7.30000007318074E-07	0	6.05900006074002E-07	0	5.02897005041422E-07	0	4.17404514184380E-07	0
9.33258454012774E-03	0	9.33258454012774E-03	0	9.33258454012774E-03	0	9.33258454012774E-03	0
2.76492572302939E+01	0	1.10000000000000E+00	0	1.10000000000000E+00	0	1.10000000000000E+00	0
0.00000000000000E+00	0	7.10000000000000E-01	0	7.10000000000000E-01	0	7.10000000000000E-01	0
7.30000365021235E-05	0	6.05900302967625E-05	0	5.02897251463129E-05	0	4.17404718714397E-05	0
0.00000000000000E+00	0	1.10000000000000E+00	0	1.10000000000000E+00	0	1.10000000000000E+00	0
0.00000000000000E+00	0	7.10000000000000E-01	0	7.10000000000000E-01	0	7.10000000000000E-01	0
7.30000007318074E-07	0	6.05900006074002E-07	0	5.02897005041422E-07	0	4.17404514184380E-07	0
9.33258454012774E-03	0	9.33258454012774E-03	0	9.33258454012774E-03	0	9.33258454012774E-03	0
0.00000000000000E+00	0	1.10000000000000E+00	0	1.10000000000000E+00	0	1.10000000000000E+00	0
0.00000000000000E+00	0	7.10000000000000E-01	0	7.10000000000000E-01	0	7.10000000000000E-01	0
7.30000365021235E-05	0	6.05900302967625E-05	0	5.02897251463129E-05	0	4.17404718714397E-05	0
0.00000000000000E+00	0	1.10000000000000E+00	0	1.10000000000000E+00	0	1.10000000000000E+00	0
0.00000000000000E+00	0	7.10000000000000E-01	0	7.10000000000000E-01	0	7.10000000000000E-01	0
8.76000004794912E-07	0	7.27080003979777E-07	0	6.03476403303216E-07	0	5.00885414741669E-07	0
9.33258454012774E-03	0	9.33258454012774E-03	0	9.33258454012774E-03	0	9.33258454012774E-03	0
0.00000000000000E+00	0	1.10000000000000E+00	0	1.10000000000000E+00	0	1.10000000000000E+00	0
0.00000000000000E+00	0	7.10000000000000E-01	0	7.10000000000000E-01	0	7.10000000000000E-01	0
8.76000525625610E-05	0	7.27080436269257E-05	0	6.03476762103483E-05	0	5.00885712545891E-05	0
7.28280000000000E-01	8.00000000000000E+01	8.00000000000000E+01	1.00000000000000E+00
100	1.00000000000000E-15	1.00000000000000E-25	1.00000000000000E-40	1.00000000000000E+00	5
1
4	1
1
N
3
0.00000000000000E+00	7.28280000000000E-01	2.66666666666667E+01
2.66492572302939E+01	0	1.10000000000000E+00	0	1.10000000000000E+00	0	1.10000000000000E+00	0
0.00000000000000E+00	0	7.10000000000000E-01	0	7.10000000000000E-01	0	7.10000000000000E-01	0
7.30000007318074E-07	0	6.13200006147183E-07	0	5.15088005163634E-07	0	4.32673924337452E-07	0
9.33258454012774E-03	0	9.33258454012774E-03	0	9.33258454012774E-03	0	9.33258454012774E-03	0
2.76492572302939E+01	0	1.10000000000000E+00	0	1.10000000000000E+00	0	1.10000000000000E+00	0
0.00000000000000E+00	0	7.10000000000000E-01	0	7.10000000000000E-01	0	7.10000000000000E-01	0
7.30000365021235E-05	0	6.13200306617838E-05	0	5.15088257558984E-05	0	4.32674136349546E-05	0
0.00000000000000E+00	0	1.10000000000000E+00	0	1.10000000000000E+00	0	1.10000000000000E+00	0
0.00000000000000E+00	0	7.10000000000000E-01	0	7.10000000000000E-01	0	7.10000000000000E-01	0
7.30000007318074E-07	0	6.13200006147183E-07	0	5.15088005163634E-07	0	4.32673924337452E-07	0
9.33258454012774E-03	0	9.33258454012774E-03	0	9.33258454012774E-03	0	9.33258454012774E-03	0
0.00000000000000E+00	0	1.10000000000000E+00	0	1.10000000000000E+00	0	1.10000000000000E+00	0
0.00000000000000E+00	0	7.10000000000000E-01	0	7.10000000000000E-01	0	7.10000000000000E-01	0
7.30000365021235E-05	0	6.13200306617838E-05	0	5.15088257558984E-05	0	4.32674136349546E-05	0
0.00000000000000E+00	0	1.10000000000000E+00	0	1.10000000000000E+00	0	1.10000000000000E+00	0
0.00000000000000E+00	0	7.10000000000000E-01	0	7.10000000000000E-01	0	7.10000000000000E-01	0
7.30000007318074E-07	0	6.13200006147183E-07	0	5.15088005163634E-07	0	4.32673924337452E-07	0
9.33258454012774E-03	0	9.33258454012774E-03	0	9.33258454012774E-03	0	9.33258454012774E-03	0
0.00000000000000E+00	0	1.10000000000000E+00	0	1.10000000000000E+00	0	1.10000000000000E+00	0
0.00000000000000E+00	0	7.10000000000000E-01	0	7.10000000000000E-01	0	7.10000000000000E-01	0
7.30000365021235E-05	0	6.13200306617838E-05	0	5.15088257558984E-05	0	4.32674136349546E-05	0
[truncated: 3,801 more rows]
