# Supplementary material for: Mathematical models of tissue stem and transit target cell divisions and the risk of radiation- or smoking-associated cancer
Source: PLoS Comput Biol. 2017 Feb 14;13(2):e1005391. doi: 10.1371/journal.pcbi.1005391 (PMC5347390; doi:10.1371/journal.pcbi.1005391)
Supplement: S1 Supporting Information — (ZIP) [file pcbi.1005391.s002.zip › fittercancer_stem_cell_model.for]

!
!  Purpose:
!    This program FITTERCANCER_STEM_CELL_MODEL estimates cancer risk in stem cell model of Frank et al (Genetics 2003 163 1527-32) and model of Wu et al (Nature 2016 529 43-7)
!    Alternative (multinomial) formulation of extended Frank et al model, and Monte Carlo version of extended Frank et al model
!
!  Record of revisions:
!      Date         Programmer          Description of change
!      ==========   ==========          =====================
!      2017-01-13   M.P. Little         Original code
!
      MODULE coefficient_data
      IMPLICIT NONE
      SAVE
!       variable type parameters
      INTEGER, PARAMETER :: SGL = KIND(0.0)
      INTEGER, PARAMETER :: DBL = KIND(0.d0)
      INTEGER, PARAMETER :: INTS = KIND(0)
      INTEGER, PARAMETER :: INTL = SELECTED_INT_KIND(r=12)
!       input and output logical unit numbers
      INTEGER(KIND=INTS), PARAMETER :: IOUT=4                            !main output unit (*.lis)
      INTEGER(KIND=INTS), PARAMETER :: ICONS=6                           !console
      INTEGER(KIND=INTS), PARAMETER :: ISUMM=9                           !summary output file unit (*.lis)
      INTEGER(KIND=INTS), PARAMETER :: IREAD=11                          !steering input unit (*.inp)
      INTEGER(KIND=INTS), PARAMETER :: num_models=6                      !number of models
      INTEGER(KIND=INTS), PARAMETER :: num_model_vars=9                  !number of variables in models excluding model type
      INTEGER(KIND=INTS), PARAMETER :: num_model_var=6                   !number of variables in models (minimal)
!       arrays with description of data and model variables
      CHARACTER(60), DIMENSION(num_model_var) :: name_model_var_inp =    !names of variables for model input specification
     & ['Model 1=Frank,2=Wu,3=Wu gen,4=Frank gen,5=Wu gen2,6=Frank MC',
     &  'Number of critical cancer genes (k)',
     &  'Number of stem cell divisions (n1)',
     &  'Number of transit cell divisions (n2)',
     &  'Mutation rate for stem cells (us)(spontaneous stem rate)',
     &  'Mutation rate for transit cells (ut)(mutagen stem rate)']
      CHARACTER(61), DIMENSION(num_models) :: name_model_type =          !names of models
     & ['Model of Frank et al (Genetics 2003 163 1527-32)',
     &  'Model of Wu et al (Nature 2016 529 43-7)',
     &  'Generalization of model of Wu et al (Little et al 2016)',
     &  'Generalization of model of Frank et al (Little et al 2016)',
     &  'Time-vary genlzation of model of Wu et al (Little et al 2016)',
     &  'Generalization of model of Frank et al (Monte Carlo)']
      CHARACTER(60), DIMENSION(2) :: nam_int_gen_ty =                    !names of types of mapping to generation time
     & ['Mapping of gen count over combined (n1+n2) generations',
     &  'Mapping of gen count to stem (1:n1) and transit (1:n2) cells']
      INTEGER(KIND=INTL), DIMENSION(num_models) ::
     &  num_params_model = [5,5,5,7,6,9]                                 !numbers of parameters per model
      CHARACTER(56), DIMENSION(num_model_vars,num_models) ::
     & name_model_var_out = [                                            !names of variables for model output specification - one set for each model
!          Frank et al. model
     &  'Number of critical cancer genes (k)',
     &  'Number of stem cell divisions (n1)',
     &  'Number of transit cell divisions (n2)',
     &  'Mutation rate for stem cells (us)',
     &  'Mutation rate for transit cells (ut)','','','','',
!          Wu et al. model
     &  'Number of critical cancer genes (k)',
     &  'Number of stem cell divisions (n1)',
     &  'Number of normal cell divisions (n2)',
     &  'Mutation rate for stem cells (us)',
     &  'Mutation rate for normal cells (ut)','','','','',
!          Extended Wu et al. model
     &  'Number of critical cancer genes (k)',
     &  'Number of stem cell divisions (n1)',
     &  'Number of normal cell divisions (n2)',
     &  'Spontaneous mutation rate (us)',
     &  'Mutagen-associated mutation rate (um)','','','','',
!          Extended Frank et al. model
     &  'Number of critical cancer genes (k)',
     &  'Number of stem cell divisions (n1)',
     &  'Number of transit cell divisions (n2)',
     &  'Spontaneous mutation rate for stem cells (uSs)',
     &  'Mutagen-associated mutation rate for stem cells (uMs)',
     &  'Spontaneous mutation rate for transit cells (uSt)',
     &  'Mutagen-associated mutation rate for transit cells (uMt)',
     &  '','',
!          Extended time-varying Wu et al. model
     &  'Number of critical cancer genes (k)',
     &  'Number of stem cell divisions (n1)',
     &  'Number of normal cell divisions (n2)',
     &  'Number of time intervals for cell division rates',
     &  'Spontaneous mutation rate (us)',
     &  'Mutagen-associated mutation rate (um)','','','',
!          Extended time-varying Frank et al. model using Monte Carlo
     &  'Number of critical cancer genes (k)',
     &  'Number of stem cell divisions (n1)',
     &  'Number of transit cell divisions (n2)',
     &  'Number of time intervals for cell division rates',
     &  'Spontaneous mutation rate for stem cells (uSs)',
     &  'Mutagen-associated mutation rate for stem cells (uMs)',
     &  'Spontaneous mutation rate for transit cells (uSt)',
     &  'Mutagen-associated mutation rate for transit cells (uMt)',
     &  'Numbers of Monte Carlo simulations']
      REAL(KIND=DBL), ALLOCATABLE :: T(:,:)                       !T(k,n2) transit cell driver mutation probability as function of k (number of mutations), n2 (number of transit cell divisions) (Frank model)
      REAL(KIND=DBL), ALLOCATABLE :: T_ex(:,:,:,:)                !T_ex(k,v,w,n2) transit cell driver mutation probability as function of k total mutations, v (number of spontaneous mutations), w (number of mutagen-associated mutations), n2 (number of transit cell divisions) (extended Frank model)
      REAL(KIND=DBL), ALLOCATABLE :: Cancer(:,:,:)                !Cancer(k,n1,n2) probability as function of number of mutations k, number of stem cell divisions n1, number of transit cell divisions n2 (Frank model)
      REAL(KIND=DBL), ALLOCATABLE :: Cancer_ex(:,:,:,:,:)         !Cancer_ex(k,v,w,n1,n2) probability as function of number of mutations k, v (number of spontaneous mutations), w (number of mutagen-associated mutations), n1 (number of stem cell divisions), n2 (number of transit cell divisions) (extended Frank model)
      REAL(KIND=DBL), ALLOCATABLE :: prob(:,:)                    !probability(g,i) at generation g of i mutations (Wu model)
      REAL(KIND=DBL), ALLOCATABLE :: prob_ext(:,:,:)              !probability(g,s,m) at generation g of s spontaneous mutations, m mutagen-associated mutations (generalized Wu model)
      REAL(KIND=DBL), ALLOCATABLE :: mut_spont_int(:)             !spontaneous mutation rate per division of stem cells, by stem cell generation interval
      REAL(KIND=DBL), ALLOCATABLE :: mut_mutag_int(:)             !mutagen-associated mutation rate per division of stem cells, by stem cell generation interval
      REAL(KIND=DBL), ALLOCATABLE :: mut_spont_tr_int(:)          !spontaneous mutation rate per division of transit cells, by transit cell generation interval
      REAL(KIND=DBL), ALLOCATABLE :: mut_mutag_tr_int(:)          !mutagen-associated mutation rate per division of transit cells, by transit cell generation interval
      REAL(KIND=DBL), ALLOCATABLE  :: generation_int(:)           !generation intervals for spontaneous and mutagen-associated rates, scaled to total number of generations (0=1, 1=n1+n2)
      INTEGER(KIND=INTL), ALLOCATABLE :: generation_int_in(:)     !generation intervals for spontaneous and mutagen-associated rates, integer generations
      INTEGER(KIND=INTL), ALLOCATABLE :: generation_int_in_st(:)  !generation intervals for spontaneous and mutagen-associated rates, integer stem cell generations (1:n1)
      INTEGER(KIND=INTL), ALLOCATABLE :: generation_int_in_tr(:)  !generation intervals for spontaneous and mutagen-associated rates, integer transit cell generations (1:n2)
      INTEGER(KIND=INTS), ALLOCATABLE :: Transit_cell(:,:)        !Transit_cell(:,1) = number of generation stages for cell, Transit_cell(:,2/3) = number of spontaneous/mutagen-associated mutations in Monte Carlo calculation
!       miscellaneous constants:
      INTEGER(KIND=INTL), ALLOCATABLE :: Cancer_spont(:,:)        !Accumulating array for cancers with given numbers of spontaneous mutations, split by occurrence in stem (Cancer_spont(:,1)) or transit cell (Cancer_spont(:,2)) lineage, in Monte Carlo calculation
      INTEGER(KIND=INTL), ALLOCATABLE :: Cancer_stem_type(:,:)    !Accumulating array for cancers with given numbers of (stem,spontaneous) mutations in stem-cell lineage, in Monte Carlo calculation
      INTEGER(KIND=INTL) :: model_type                            !model type (1=Frank et al, 2=Wu et al, 3=generalized Wu et al., 4=generalized Frank et al.)
      INTEGER(KIND=INTL) :: k_cancer                              !number of critical genes required for cancer
      INTEGER(KIND=INTL) :: n1                                    !number of stem cell divisions
      INTEGER(KIND=INTL) :: n2                                    !number of transit cell divisions
      INTEGER(KIND=INTL) :: n_total                               !total number of mutations (=n1+n2)
      INTEGER(KIND=INTL) :: n_interval                            !total number of time intervals for mutation rates
      INTEGER(KIND=INTL) :: num_MC                                !number of Monte Carlo samples used
      INTEGER(KIND=INTL) :: int_gen_ty                            !indicator for mapping of generation count to intervals of constant mutation rates (=1 = mapping over 1:n1+n2 generations, =2 = mapping to stem (1:n1) and transit (1:n2) cells separately)
      REAL(KIND=DBL) :: mut_stem                                  !mutation rate per division of stem cells
      REAL(KIND=DBL) :: mut_trans                                 !mutation rate per division of transit cells
      REAL(KIND=DBL) :: mut_spont                                 !mutation rate per division associated with spontaneous mutation (stem cells)
      REAL(KIND=DBL) :: mut_mutag                                 !mutation rate per division associated with mutagen-associated mutation (stem cells)
      REAL(KIND=DBL) :: mut_spont_tr                              !mutation rate per division associated with spontaneous mutation (transit cells)
      REAL(KIND=DBL) :: mut_mutag_tr                              !mutation rate per division associated with mutagen-associated mutation (transit cells)
      REAL(KIND=DBL) :: cancer_tot                                !total cancer risk
      REAL(KIND=DBL) :: cancer_mut                                !mutagen-associated total cancer risk
      REAL(KIND=DBL) :: cancer_stem                               !cancer risk that arises in stem cells
      REAL(KIND=DBL) :: cancer_some_stem                          !cancer risk that arises from >=1 stem cell mutations
      LOGICAL :: write_MC_array                                   !flag to determine whether Monte Carlo cancer totals to be output
!       miscellaneous convergence, scaling constants
      REAL(KIND=DBL), PARAMETER :: loglim=1.0D-30                 !lower limit for calculation of log function
      REAL(KIND=DBL), PARAMETER :: explim=7.0D+01                 !upper limit for exponential function

      END MODULE coefficient_data

      MODULE my_subroutines
      IMPLICIT NONE
      CONTAINS

         FUNCTION nCk(n,k)
!
!          Calculate number of ways of choosing k from n = n! / [k! (n-k)!]
!
         USE coefficient_data
         IMPLICIT NONE
         INTEGER(KIND=INTL) :: n, k, k1, j
         REAL(KIND=DBL) :: nCk                                   !double precision version
!
!          reinitialize
!
         IF (k > n/2) THEN
            k1 = n-k
         ELSE
            k1 = k
         END IF
         nCk = 1.D0
         IF (k1 > 0) THEN
!
!             evaluate nCk in non-trivial case
!
            nck_loop: DO j = 1, k1
               nCk = nCk * FLOAT(n - j + 1) / FLOAT(j)
            END DO nck_loop
         END IF
         END FUNCTION nCk

         SUBROUTINE Wu_model
!
!          Estimates probability of cancer associated with stem cell model of Wu et al (Nature 2016 529 43-7)
!
         USE coefficient_data
         IMPLICIT NONE
         INTEGER(KIND=INTL) :: g, i, j, k_min_i, k_min_j, i_min_j, Ts
!
!          Double precision  nCk
!
!          Set up the probability arrays for lineage g = 0
!
         prob = 0.D0
         prob(0,0) = 1.D0
         IF (n_total > 0) THEN
!
!          Set up the probability arrays for lineage g > 0 iteratively
!
            Model_g_loop: DO g = 1, n_total     !loop over generation g
               Model_i_loop: DO i = 0, k_cancer !loop over numbers of cancer genes
                  Model_j_loop: DO j = 0, i     !loop over numbers of potential new hits in this generation
                     k_min_i = k_cancer - i
                     k_min_j = k_cancer - j
                     i_min_j = i - j
                     prob(g, i) = prob(g, i) + prob(g-1, j)*
     &                (mut_stem**(i_min_j))*
     &                ((1.D0 - mut_stem)**(k_min_i))*
     &                nCk(k_min_j, i_min_j)
                  END DO Model_j_loop
               END DO Model_i_loop
            END DO Model_g_loop
         END IF
         Ts = 2**n1
         cancer_mut = 0.D0
         IF (Ts < 100 .AND. prob(n_total, k_cancer) > 1.D-14) THEN
            cancer_tot = 1.D0 - (1.D0 - prob(n_total, k_cancer))**Ts
         ELSE
            IF (Ts*prob(n_total, k_cancer) > 1.D-12) THEN
               cancer_tot = 1.D0 - exp(MAX(-Ts*prob(n_total, k_cancer),
     &          -explim))
            ELSE
               cancer_tot = Ts*prob(n_total, k_cancer)
            END IF
         END IF
         END SUBROUTINE Wu_model

         SUBROUTINE Wu_model_ext
!
!          Estimates probability of cancer associated with extension (by Little et al 2016) of stem cell model of
!          Wu et al (Nature 2016 529 43-7)
!
         USE coefficient_data
         IMPLICIT NONE
         REAL(KIND=DBL) :: mut_rem
         INTEGER(KIND=INTL) :: g, s, m, j, l, s_min_j, m_min_l,
     &    k_min_jl, k_min_sl, k_min_sm, k_min_1, Ts, gen, cur_gen
!
!          Double precision  nCk
!
!          Set up the probability arrays for lineage g = 0
!
         prob_ext = 0.D0
         prob_ext(0,0,0) = 1.D0
         mut_rem = 1.D0 - mut_spont - mut_mutag
         IF (n_total > 0) THEN
!
!          Set up the probability arrays for lineage g > 0 iteratively
!
            Model_g_loop: DO g = 1, n_total            !loop over generation g
               IF (model_type == 5) THEN
!
!                   Determine the mutation rates for this stem cell generation
!
                  Model_gen_loop: DO gen = 1, n_interval !loop over intervals of mutation rates
                     IF (generation_int_in(gen) >= g) THEN
                        IF (generation_int_in(gen) == g) THEN
                           cur_gen = gen
                        END IF
                        EXIT
                     END IF
                     cur_gen = gen
                  END DO Model_gen_loop
!
!                   so cur_gen is set to the value so that generation_int_in(cur_gen) < g <= generation_int_in(cur_gen+1)
!
                  mut_spont = mut_spont_int(cur_gen)
                  mut_mutag = mut_mutag_int(cur_gen)
                  mut_rem = 1.D0 - mut_spont - mut_mutag
               END IF
               Model_s_loop: DO s = 0, k_cancer        !loop over numbers of cancer genes (spontaneous)
                  Model_m_loop: DO m = 0, k_cancer - s !loop over numbers of cancer genes (mutagen)
                     Model_j_loop_s: DO j = 0, s       !loop over numbers of potential new spontaneous hits in this generation
                        Model_l_loop_m: DO l = 0, m    !loop over numbers of potential new mutagen hits in this generation
                           s_min_j = s - j
                           m_min_l = m - l
                           k_min_jl = k_cancer - j - l
                           k_min_sl = k_cancer - s - l
                           k_min_sm = k_cancer - s - m
                           prob_ext(g, s, m) = prob_ext(g, s, m) +
     &                      prob_ext(g-1, j, l)*
     &                      (mut_spont**(s_min_j))*
     &                      (mut_mutag**(m_min_l))*
     &                      (mut_rem**(k_min_sm))*
     &                      nCk(k_min_jl, s_min_j)*
     &                      nCk(k_min_sl, m_min_l)
                        END DO Model_l_loop_m
                     END DO Model_j_loop_s
                  END DO Model_m_loop
              END DO Model_s_loop
            END DO Model_g_loop
         END IF
         Ts = 2**n1
         cancer_tot = 0.D0
         cancer_mut = 0.D0
!
!          Sum to obtain total probability of a given lineage having a cancer cell
!
         k_min_1 = k_cancer - 1
         Sum_loop_cancer: DO s = 0, k_cancer
            cancer_tot = cancer_tot +
     &       prob_ext(n_total, s, k_cancer - s)
            IF (s < k_cancer) THEN
               cancer_mut = cancer_mut +
     &           prob_ext(n_total, s, k_cancer - s)
            END IF
         END DO Sum_loop_cancer
!
!          Now derive the total probability of an individual having cancer
!          (i.e., that any one of S independent lineages have cancer)
!
         IF (Ts < 100 .AND. cancer_tot > 1.D-14) THEN
            cancer_tot = 1.D0 - (1.D0 - cancer_tot)**Ts
         ELSE
            IF (Ts*cancer_tot > 1.D-12) THEN
               cancer_tot = 1.D0 - exp(MAX(-Ts*cancer_tot,-explim))
            ELSE
               cancer_tot = Ts*cancer_tot
            END IF
         END IF
!
!          Now derive the total probability of an individual having cancer
!          (i.e., that any one of S independent lineages have cancer)
!          with one or more mutations contributed by specific mutagen
!
         IF (Ts < 100 .AND. cancer_mut > 1.D-14) THEN
            cancer_mut = 1.D0 - (1.D0 - cancer_mut)**Ts
         ELSE
            IF (Ts*cancer_mut > 1.D-12) THEN
               cancer_mut = 1.D0 - exp(MAX(-Ts*cancer_mut,-explim))
            ELSE
               cancer_mut = Ts*cancer_mut
            END IF
         END IF
         END SUBROUTINE Wu_model_ext

         SUBROUTINE Frank_model
!
!          Estimates probability of cancer associated with stem cell model of Frank et al Genetics 2003 163 1527-32
!
         USE coefficient_data
         IMPLICIT NONE
         INTEGER(KIND=INTL) :: j, k, l, m, n, k_min_j, k_min_l
!
!          Double precision  nCk
!
!          Set up the probability arrays for array T recording critical gene mutations in a given transit cell lineage
!
!
!          Set up the probability arrays for array T recording critical gene mutations in a given transit cell lineage at g = 0
!
         T = 0.D0
         T(0,0) = 1.D0
!
!          Now define subsequent elements of T iteratively over n2
!
         IF (n2 > 0) THEN
!
!          Set up the probability arrays for T for lineage n iteratively
!
            Model_n2_loop_T: DO n = 1, n2                !loop over number of transit cell divisions n2
               Model_k_cancer_loop_T: DO k = 1, k_cancer !loop over number of cancer genes
                  Model_j_loop_T: DO j = 0, k            !loop over numbers of cancer genes
                     Model_l_loop_T: DO l = 0, k         !loop over numbers of cancer genes
                        k_min_j = k - j
                        k_min_l = k - l
                        T(k, n) = T(k, n) + (1.D0-(1.D0-T(k_min_j,n-1))*
     &                   (1.D0-T(k_min_l,n-1)))*
     &                   (mut_trans**j)*((1.D0 - mut_trans)**(k_min_j))*
     &                   (mut_trans**l)*((1.D0 - mut_trans)**(k_min_l))*
     &                   nCk(k, j) * nCk(k, l)
                     END DO Model_l_loop_T
                  END DO Model_j_loop_T
               END DO Model_k_cancer_loop_T
            END DO Model_n2_loop_T
         END IF
!
!          Set up the probability arrays for array Cancer recording critical gene mutations in stem or transit cell lineage
!
!
!          Set up the probability arrays for array Cancer recording critical gene mutations in stem or transit cell lineage at n1 = 0
!
         Cancer = 0.D0
         Cancer(0,0,:) = 1.D0
!
!          Now define subsequent elements of Cancer iteratively over n1
!
         IF (n1 > 0) THEN
!
!          Set up the probability arrays for Cancer for lineage n1 iteratively
!
            Model_n1_loop_C: DO m = 1, n1                   !loop over number of stem cell divisions n1
               Model_n2_loop_C: DO n = 0, n2                !loop over number of transit cell divisions n2
                  Model_k_cancer_loop_C: DO k = 0, k_cancer !loop over number of cancer genes
                     Model_j_loop_C: DO j = 0, k            !loop over numbers of cancer genes
                        Model_l_loop_C: DO l = 0, k         !loop over numbers of cancer genes
                           k_min_j = k - j
                           k_min_l = k - l
                           Cancer(k, m, n) = Cancer(k, m, n) +
     &                      (1.D0-(1.D0-Cancer(k_min_j,m-1,n))*
     &                      (1.D0-T(k_min_l,n)))*
     &                      (mut_stem**j)*
     &                      ((1.D0 - mut_stem)**(k_min_j))*
     &                      (mut_trans**l)*
     &                      ((1.D0 - mut_trans)**(k_min_l))*
     &                      nCk(k, j) * nCk(k, l)
                        END DO Model_l_loop_C
                     END DO Model_j_loop_C
                  END DO Model_k_cancer_loop_C
               END DO Model_n2_loop_C
            END DO Model_n1_loop_C
         END IF
         cancer_mut = 0.D0
         cancer_tot = Cancer(k_cancer, n1, n2)
         END SUBROUTINE Frank_model

         SUBROUTINE Frank_model_ext
!
!          Estimates probability of cancer associated with generalization of stem cell model of Frank et al (Genetics 2003 163 1527-32) by Little et al (2016)
!          Alternative (multinomial) formulation of the model
!
         USE coefficient_data
         IMPLICIT NONE
         REAL(KIND=DBL) :: mut_rem_tr, mut_rem_st
         INTEGER(KIND=INTL) :: k, v, w, j, l, m, n, p, q, l_ulim, q_ulim
         INTEGER(KIND=INTL) :: ierr
!
!          Double precision  nCk
!
!          Set up the probability arrays for array T recording critical gene mutations in a given transit cell lineage
!
!
!          Set up the probability arrays for array T recording critical gene mutations in a given transit cell lineage at g = 0
!
         T_ex = 0.D0
         T_ex(:,0,0,0) = 1.D0
         T_ex(0,0,0,:) = 1.D0
         mut_rem_tr = 1.D0 - mut_spont_tr - mut_mutag_tr
         mut_rem_st = 1.D0 - mut_spont - mut_mutag
!
!          Now define subsequent elements of T iteratively over n2
!
         IF (n2 > 0) THEN
!
!          Set up the probability arrays for T for lineage n iteratively
!
            Model_n2_loop_T: DO n = 1, n2                            !loop over number of transit cell divisions n2
               Model_k_cancer_loop_T: DO k = 1, k_cancer             !loop over maximum number of critical cancer genes
                  Model_v_cancer_loop_T: DO v = 0, k                 !loop over number of spontaneous cancer genes
                     Model_w_cancer_loop_T: DO w = 0, k              !loop over number of mutagen-associated cancer genes
                        Model_j_loop_T: DO j = 0, v                  !loop over numbers of cancer genes - transit cell spontaneous mutations
                           l_ulim = MIN(w,k-j)                       !make sure 0 <= l <= w, 0 <= j + l <= k
                           Model_l_loop_T: DO l = 0, l_ulim          !loop over numbers of cancer genes - transit cell mutagen-associated mutations
                              Model_p_loop_T: DO p = 0, v            !loop over numbers of cancer genes - transit cell spontaneous mutations
                                 q_ulim = MIN(w,k-p)                 !make sure 0 <= q <= w, 0 <= p + q <= k
                                 Model_q_loop_T: DO q = 0, q_ulim    !loop over numbers of cancer genes - transit cell mutagen-associated mutations
                                    T_ex(k,v,w,n) = T_ex(k,v,w,n) +
     &                               mut_spont_tr**(j+p)*
     &                               mut_mutag_tr**(l+q)*
     &                               mut_rem_tr**(2*k-j-l-p-q)*
     &                               nCk(k,j)*nCk(k - j,l)*
     &                               nCk(k,p)*nCk(k - p,q)*(1.D0-
     &                               (1.D0-T_ex(k-j-l,v-j,w-l,n-1))*
     &                               (1.D0-T_ex(k-p-q,v-p,w-q,n-1)))
                                 END DO Model_q_loop_T
                              END DO Model_p_loop_T
                           END DO Model_l_loop_T
                        END DO Model_j_loop_T
                     END DO Model_w_cancer_loop_T
                  END DO Model_v_cancer_loop_T
               END DO Model_k_cancer_loop_T
            END DO Model_n2_loop_T
         END IF
!
!          Set up the probability arrays for array Cancer recording critical gene mutations in stem or transit cell lineage
!
!
!          Set up the probability arrays for array Cancer recording critical gene mutations in stem or transit cell lineage at n1 = 0
!
         Cancer_ex = 0.D0
         Cancer_ex(0,0,0,:,:) = 1.D0
!
!          Now define subsequent elements of Cancer iteratively over n1
!
         IF (n1 > 0) THEN
!
!          Set up the probability arrays for Cancer for lineage n1 iteratively
!
            Model_n1_loop_C: DO m = 1, n1                            !loop over number of stem cell divisions n1
               Model_n2_loop_C: DO n = 0, n2                         !loop over number of transit cell divisions n2
                  Model_k_cancer_loop_C: DO k = 1, k_cancer          !loop over maximum number of critical cancer genes
                     Model_v_cancer_loop_C: DO v = 0, k              !loop over number of spontaneous cancer mutations
                        Model_w_cancer_loop_C: DO w = 0, k           !loop over number of mutagen-associated cancer mutations
                           Model_j_loop_C: DO j = 0, v               !loop over numbers of cancer genes - stem cell spontaneous mutations
                              l_ulim = MIN(w,k-j)                    !make sure 0 <= l <= w, 0 <= j + l <= k
                              Model_l_loop_C: DO l = 0, l_ulim       !loop over numbers of cancer genes - stem cell mutagen-associated mutations
                                 Model_p_loop_C: DO p = 0, v         !loop over numbers of cancer genes - transit cell spontaneous mutations
                                    q_ulim = MIN(w,k-p)              !make sure 0 <= q <= w, 0 <= p + q <= k
                                    Model_q_loop_C: DO q = 0, q_ulim !loop over numbers of cancer genes - transit cell mutagen-associated mutations
                                       Cancer_ex(k,v,w,m,n) =
     &                                  Cancer_ex(k,v,w,m,n) +
     &                                  mut_spont**j*
     &                                  mut_mutag**l*
     &                                  mut_rem_st**(k - j - l)*
     &                                  mut_spont_tr**p*
     &                                  mut_mutag_tr**q*
     &                                  mut_rem_tr**(k - p - q)*
     &                                  nCk(k,j)*nCk(k-j,l)*
     &                                  nCk(k,p)*nCk(k-p,q)*
     &                                  (1.D0-(1.D0-
     &                                  Cancer_ex(k-j-l,v-j,w-l,m-1,n))*
     &                                  (1.D0-T_ex(k-p-q,v-p,w-q,n)))
                                    END DO Model_q_loop_C
                                 END DO Model_p_loop_C
                              END DO Model_l_loop_C
                           END DO Model_j_loop_C
                        END DO Model_w_cancer_loop_C
                     END DO Model_v_cancer_loop_C
                  END DO Model_k_cancer_loop_C
               END DO Model_n2_loop_C
            END DO Model_n1_loop_C
         END IF
         cancer_tot = 0.D0
         cancer_mut = 0.D0
!
!          Sum to obtain total probability of having cancer
!
         Sum_loop_cancer: DO v = 0, k_cancer
            cancer_tot = cancer_tot +
     &       Cancer_ex(k_cancer, v, k_cancer - v, n1, n2)
            IF (v < k_cancer) THEN
               cancer_mut = cancer_mut +
     &          Cancer_ex(k_cancer, v, k_cancer - v, n1, n2)
            END IF
         END DO Sum_loop_cancer
         END SUBROUTINE Frank_model_ext

         SUBROUTINE Frank_model_ext_MC(iseed)
!
!          Estimates probability of cancer associated with generalization of stem cell model of Frank et al (Genetics 2003 163 1527-32)
!          by Little et al (2016)
!          using multinomial Monte Carlo formulation of the model
!          iseed is the seed for the random number generator
!
         USE coefficient_data
         IMPLICIT NONE
         REAL(KIND=DBL) :: mut_rem_tr, mut_rem_st, num_MCD
         REAL(KIND=DBL) :: prob_dis_stem(3), prob_dis_tr(3)
         REAL(KIND=DBL) :: mut_spont_st_gen, mut_mutag_st_gen
         REAL(KIND=DBL) :: mut_spont_tr_gen, mut_mutag_tr_gen, num_mutD
         INTEGER(KIND=INTL) :: n_MC, n, k, m, Tr_cell_number, tr1, iseed
         INTEGER(KIND=INTL) :: Stem_cell(2), gen, cur_gen, n_gen1
         INTEGER(KIND=INTL) :: n_sts, n_stm
         INTEGER(KIND=INTS) :: n_gen, k_left_stem, k_left_tr
         INTEGER(KIND=INTS) :: n_spont_tr1, n_spont_tr2, n_mut_tr1
         INTEGER(KIND=INTS) :: n_mut_tr2, i_mut
         LOGICAL :: Cancer_flag
!
!          Set up the accumulation array, Cancer_spont, recording numbers of cancers with number of spontaneous critical gene mutations
!          (whether in stem or transit cells)
!
         num_MCD = num_MC
         Cancer_spont = 0
         Cancer_stem_type = 0
         Monte_Carlo_loop: DO n_MC = 1, num_MC
!
!             Loop over all Monte Carlo samples, dividing cell population
!
            Cancer_flag = .FALSE.
            Transit_cell = -1
            Stem_cell = 0
            Tr_cell_number = 0
            Model_gen_loop: DO n = 1, n1 + n2
!
!                Loop over all cell division cycles
!
               IF (int_gen_ty == 1) THEN
!
!                   Set up mutation probabilities when total set of cell generations (1:n1+n2) is used to map mutation intervals
!
!
!                   Determine the mutation rates for this cell generation
!
                  Model_gen_int_loop: DO gen = 1, n_interval !loop over intervals of mutation rates
                     IF (generation_int_in(gen) >= n) THEN
                        IF (generation_int_in(gen) == n) THEN
                           cur_gen = gen
                        END IF
                        EXIT
                     END IF
                     cur_gen = gen
                  END DO Model_gen_int_loop
!
!                   So cur_gen is set to the value so that generation_int_in(cur_gen) < g <= generation_int_in(cur_gen+1)
!
                  mut_spont_st_gen = mut_spont_int(cur_gen)
                  mut_mutag_st_gen = mut_mutag_int(cur_gen)
                  mut_spont_tr_gen = mut_spont_tr_int(cur_gen)
                  mut_mutag_tr_gen = mut_mutag_tr_int(cur_gen)
                  mut_rem_st = 1.D0 - mut_spont_st_gen -mut_mutag_st_gen
                  mut_rem_tr = 1.D0 - mut_spont_tr_gen -mut_mutag_tr_gen
!
!                   Probability distribution for multinomial sampling of stem cell mutations
!
                  prob_dis_stem(1) = mut_rem_st
                  prob_dis_stem(2) = mut_spont_st_gen
                  prob_dis_stem(3) = mut_mutag_st_gen
!
!                   Probability distribution for multinomial sampling of transit cell mutations
!
                  prob_dis_tr(1) = mut_rem_tr
                  prob_dis_tr(2) = mut_spont_tr_gen
                  prob_dis_tr(3) = mut_mutag_tr_gen
               END IF
               IF (Tr_cell_number > 0) THEN
!
!                   Update all transit cells, dividing them if they have undergone < n2 divisions
!
                  tr1 = Tr_cell_number
                  tr_cell_loop: DO m = 1, Tr_cell_number
                     n_gen = Transit_cell(m,1)
                     IF (int_gen_ty == 2) THEN
!
!                         Set up mutation probabilities when stem (1:n1) and transit cell generations (1:n2) are used to map mutation intervals
!
!
!                         Set up probabilities associated with n_gen'th generation of transit cells
!
                        n_gen1 = MAX(n_gen, 1)
                        mut_spont_tr_gen = mut_spont_tr_int(
     &                   generation_int_in_tr(n_gen1))
                        mut_mutag_tr_gen = mut_mutag_tr_int(
     &                   generation_int_in_tr(n_gen1))
                        mut_rem_tr = 1.D0 - mut_spont_tr_gen -
     &                   mut_mutag_tr_gen
                        prob_dis_tr(1) = mut_rem_tr
                        prob_dis_tr(2) = mut_spont_tr_gen
                        prob_dis_tr(3) = mut_mutag_tr_gen
                     END IF
                     IF (n_gen < n2) THEN
!
!                         This transit cell has undergone < n2 divisions - divide into two daughter transit cells, accumulating mutations in each
!
!                         Update the counter of the generation number for this stem cell and its daughters: Transit_cell(m/tr1,1)
!
                        Transit_cell(m,1) = Transit_cell(m,1) + 1
                        tr1 = tr1 + 1
                        Transit_cell(tr1,1) = Transit_cell(m,1)
!
!                         Update numbers of spontaneous and mutagen-associated stem cell mutations associated with original stem cell for this lineage
!
                        Transit_cell(tr1,4) = Transit_cell(m,4)
                        Transit_cell(tr1,5) = Transit_cell(m,5)
                        n_spont_tr1 = Transit_cell(m,2)
                        n_mut_tr1 = Transit_cell(m,3)
                        n_spont_tr2 = n_spont_tr1
                        n_mut_tr2 = n_mut_tr1
                        k_left_tr = k_cancer - n_spont_tr1 - n_mut_tr1
!
!                         Update mutations in 1st daughter transit cell
!
                        tr_mut_loop1: DO k = 1, k_left_tr
                           i_mut = probdiscrete(iseed,prob_dis_tr,3)
                           IF (i_mut == 2) THEN
!
!                               Augment count of number of spontaneous mutations for this transit cell by 1
!
                              n_spont_tr1 = n_spont_tr1 + 1
                           END IF
                           IF (i_mut == 3) THEN
!
!                               Augment count of number of mutagen-associated mutations for this transit cell by 1
!
                              n_mut_tr1 = n_mut_tr1 + 1
                           END IF
                        END DO tr_mut_loop1
!
!                         Augment mutation count for this transit cell, Transit_cell(m,2/3)
!
                        Transit_cell(m,2) = n_spont_tr1
                        Transit_cell(m,3) = n_mut_tr1
!
!                         Update mutations in 2nd daughter transit cell
!
                        tr_mut_loop2: DO k = 1, k_left_tr
                           i_mut = probdiscrete(iseed,prob_dis_tr,3)
                           IF (i_mut == 2) THEN
!
!                               Augment count of number of spontaneous mutations for this transit cell by 1
!
                              n_spont_tr2 = n_spont_tr2 + 1
                           END IF
                           IF (i_mut == 3) THEN
!
!                               Augment count of number of mutagen-associated mutations for this transit cell by 1
!
                              n_mut_tr2 = n_mut_tr2 + 1
                           END IF
                        END DO tr_mut_loop2
!
!                         Set mutation counts for this transit cell, Transit_cell(tr1,2/3)
!
                        Transit_cell(tr1,2) = n_spont_tr2
                        Transit_cell(tr1,3) = n_mut_tr2
                        IF (n_spont_tr1 + n_mut_tr1 >= k_cancer) THEN
!
!                            We have the requisite number of mutations needed for cancer in this 1st transit daughter cell
!                            Augment counter of spontaneous mutations, Cancer_spont, by 1, and counter of mutated stem cells in this lineage by 1 also
!                            Also set flag for presence of cancer, Cancer_flag, to .TRUE.
!
                           Cancer_spont(n_spont_tr1,2) =
     &                      Cancer_spont(n_spont_tr1,2) + 1
                           n_sts = Transit_cell(m,4)
                           n_stm = Transit_cell(m,5)
                           Cancer_stem_type(n_sts,n_stm) =
     &                      Cancer_stem_type(n_sts,n_stm) + 1
                           Cancer_flag = .TRUE.
                        ELSE IF (n_spont_tr2 + n_mut_tr2 >= k_cancer)
     &                   THEN
!
!                            We have the requisite number of mutations needed for cancer in this 2nd transit daughter cell
!                            Augment counter of spontaneous mutations, Cancer_spont, by 1, and counter of mutated stem cells in this lineage by 1 also
!                            Also set flag for presence of cancer, Cancer_flag, to .TRUE.
!
                           Cancer_spont(n_spont_tr2,2) =
     &                      Cancer_spont(n_spont_tr2,2) + 1
                           n_sts = Transit_cell(tr1,4)
                           n_stm = Transit_cell(tr1,5)
                           Cancer_stem_type(n_sts,n_stm) =
     &                      Cancer_stem_type(n_sts,n_stm) + 1
                           Cancer_flag = .TRUE.
                        END IF
                     END IF
                     IF (Cancer_flag) THEN
!
!                         one or other of daughter transit cells has all cancer mutations - exit loop
!
                        EXIT
                     END IF
                  END DO tr_cell_loop
                  Tr_cell_number = tr1
               END IF
               IF (Cancer_flag) THEN
!
!                   one or other of daughter transit cells has all cancer mutations - exit loop
!
                  EXIT
               END IF
               IF (n <= n1) THEN
!
!                   Divide each stem cell into another stem cell, and a transit cell, accumulating mutations in each
!
                  n_spont_tr1 = Stem_cell(1)
                  n_mut_tr1 = Stem_cell(2)
                  k_left_stem = k_cancer - n_spont_tr1 - n_mut_tr1
!
!                   Increase count of number of transit cells, Tr_cell_number
!
                  Tr_cell_number = Tr_cell_number + 1
                  IF (int_gen_ty == 2) THEN
!
!
!                      Set up mutation probabilities when stem (1:n1) and transit cell generations (1:n2) are used to map mutation intervals
!
!                      Set up mutation probabilities associated with n'th stem cell generation
!
                     n_gen1 = MIN(n, n1)
                     mut_spont_st_gen = mut_spont_int(
     &                generation_int_in_st(n_gen1))
                     mut_mutag_st_gen = mut_mutag_int(
     &                generation_int_in_st(n_gen1))
                     mut_rem_st = 1.D0 - mut_spont_st_gen -
     &                mut_mutag_st_gen
                     prob_dis_stem(1) = mut_rem_st
                     prob_dis_stem(2) = mut_spont_st_gen
                     prob_dis_stem(3) = mut_mutag_st_gen
!
!                      Set up probabilities associated with 1st transit cell generation (generation 0)
!
                     mut_spont_tr_gen = mut_spont_tr_int(
     &                generation_int_in_tr(1))
                     mut_mutag_tr_gen = mut_mutag_tr_int(
     &                generation_int_in_tr(1))
                     mut_rem_tr = 1.D0 - mut_spont_tr_gen -
     &                mut_mutag_tr_gen
                     prob_dis_tr(1) = mut_rem_tr
                     prob_dis_tr(2) = mut_spont_tr_gen
                     prob_dis_tr(3) = mut_mutag_tr_gen
                  END IF
!
!                   Set up numbers of stem cell mutations in the lineage of the offspring transit cell
!
                  Transit_cell(Tr_cell_number,4) = Stem_cell(1)
                  Transit_cell(Tr_cell_number,5) = Stem_cell(2)
!
!                   Determine mutations in offspring stem cell
!
                  stem_stem_mut_loop: DO k = 1, k_left_stem
!
!                      Determine new mutations in daughter stem cell
!
                     i_mut = probdiscrete(iseed,prob_dis_stem,3)
                     IF (i_mut == 2) THEN
!
!                         Augment count of number of spontaneous mutations for this stem cell by 1
!
                        Stem_cell(1) = Stem_cell(1) + 1
                     END IF
                     IF (i_mut == 3) THEN
!
!                         Augment count of number of mutagen-associated mutations for this stem cell by 1
!
                        Stem_cell(2) = Stem_cell(2) + 1
                     END IF
                  END DO stem_stem_mut_loop
!
!                   Determine new mutations in offspring transit cell
!
                  stem_tr_mut_loop: DO k = 1, k_left_stem
                     i_mut = probdiscrete(iseed,prob_dis_tr,3)
                     IF (i_mut == 2) THEN
!
!                         Augment count of number of spontaneous mutations for this transit cell by 1
!
                        n_spont_tr1 = n_spont_tr1 + 1
                     END IF
                     IF (i_mut == 3) THEN
!
!                         Augment count of number of mutagen-associated mutations for this transit cell by 1
!
                        n_mut_tr1 = n_mut_tr1 + 1
                     END IF
                  END DO stem_tr_mut_loop
                  IF (Stem_cell(1) + Stem_cell(2) >= k_cancer) THEN
!
!                      We have the requisite number of mutations needed for cancer in this daughter stem cell
!                      Augment index of particular counter of spontaneous mutations, Cancer_spont, by 1, and counter of mutated stem cells in this lineage by 1 also
!                      Also set flag for presence of cancer, Cancer_flag, to .TRUE.
!
                     Cancer_spont(Stem_cell(1),1) =
     &                Cancer_spont(Stem_cell(1),1) + 1
                     n_sts = Stem_cell(1)
                     n_stm = Stem_cell(2)
                     Cancer_stem_type(n_sts,n_stm) =
     &                Cancer_stem_type(n_sts,n_stm) + 1
                     Cancer_flag = .TRUE.
                  ELSE IF (n_spont_tr1 + n_mut_tr1 >= k_cancer) THEN
!
!                      We have the requisite number of mutations needed for cancer in this 1st transit daughter cell
!                      Augment index of particular counter of spontaneous mutations, Cancer_spont, by 1, and counter of mutated stem cells in this lineage by 1 also
!                      Also set flag for presence of cancer, Cancer_flag, to .TRUE.
!
                     Cancer_spont(n_spont_tr1,2) =
     &                Cancer_spont(n_spont_tr1,2) + 1
                     n_sts = Transit_cell(Tr_cell_number,4)
                     n_stm = Transit_cell(Tr_cell_number,5)
                     Cancer_stem_type(n_sts,n_stm) =
     &                Cancer_stem_type(n_sts,n_stm) + 1
                     Cancer_flag = .TRUE.
                  END IF
!
!                   Record number of cell divisions (as transit cell) for this 1st transit cell offspring of this generation of stem cell,
!                   Transit_cell(Tr_cell_number,1), to 0
!                   Set counts of spontaneous/mutagen-associated mutations, Transit_cell(Tr_cell_number,2/3)
!
                  Transit_cell(Tr_cell_number,1) = 0
                  Transit_cell(Tr_cell_number,2) = n_spont_tr1
                  Transit_cell(Tr_cell_number,3) = n_mut_tr1
               END IF
               IF (Cancer_flag) THEN
!
!                   one or other of daughter cells (stem or transit) has all cancer mutations - exit loop
!
                  EXIT
               END IF
            END DO Model_gen_loop
         END DO Monte_Carlo_loop
         cancer_tot = 0.D0
         cancer_mut = 0.D0
         cancer_stem = 0.D0
         cancer_some_stem = 0.D0
!
!          Sum to obtain total probability of having cancer, recording probability of mutagen-associated cancer
!
         Sum_loop_cancer_k: DO k = 0, k_cancer
            Sum_loop_cancer_st_tr: DO m = 1, 2
               cancer_tot = cancer_tot + Cancer_spont(k,m) / num_MCD
               IF (k < k_cancer) THEN
                  num_mutD = Cancer_spont(k,m)
                  cancer_mut = cancer_mut + num_mutD / num_MCD
               END IF
               IF (m == 1) THEN
                  num_mutD = Cancer_spont(k,m)
                  cancer_stem = cancer_stem + num_mutD /num_MCD
               END IF
            END DO Sum_loop_cancer_st_tr
            Sum_loop_cancer_l: DO m = 0, k_cancer
               IF (k + m > 0) THEN
                  num_mutD = Cancer_stem_type(k,m)
                  cancer_some_stem = cancer_some_stem + num_mutD /
     &              num_MCD
               END IF
            END DO Sum_loop_cancer_l
         END DO Sum_loop_cancer_k
         END SUBROUTINE Frank_model_ext_MC

         FUNCTION wuni(idum)
!!!!!!!!!!!!!!!!!!!!!!!!!!!!!!!!!!!!!!!!!!!!!!!!!!!!!!!!!!!!!!!!!!!!!!!!!
!                                                                       !
!          This routine generates pseudo-random numbers between 0 and 1 !
!          Documented in Press, Flannery, Teukolsky and Vetterling      !
!          Numerical Recipes (2nd edition) (CUP) pp 272-3               !
!          If idum is negative the random numbers are reinitialised     !
!                                                                       !
!!!!!!!!!!!!!!!!!!!!!!!!!!!!!!!!!!!!!!!!!!!!!!!!!!!!!!!!!!!!!!!!!!!!!!!!!
         IMPLICIT NONE
         INTEGER, PARAMETER :: DBL = KIND(0.d0)
         INTEGER, PARAMETER :: INTL = SELECTED_INT_KIND(r=12)
         REAL(KIND=DBL), PARAMETER :: eps=1.D-12, rnmx=1.D0-eps
         REAL(KIND=DBL) :: wuni, re_iyrand
         REAL(KIND=DBL), PARAMETER :: am=1.D0/2147483563.D0 ! am=1/im1
         INTEGER(KIND=INTL), PARAMETER :: im1=2147483563
         INTEGER(KIND=INTL), PARAMETER :: im2=2147483399
         INTEGER(KIND=INTL), PARAMETER :: imm1=im1-1
         INTEGER(KIND=INTL), PARAMETER :: ia1=40014
         INTEGER(KIND=INTL), PARAMETER :: ia2=40692
         INTEGER(KIND=INTL), PARAMETER :: iq1=53668
         INTEGER(KIND=INTL), PARAMETER :: iq2=52774
         INTEGER(KIND=INTL), PARAMETER :: ir1=12211
         INTEGER(KIND=INTL), PARAMETER :: ir2=3791
         INTEGER(KIND=INTL), PARAMETER :: ntab=32
         INTEGER(KIND=INTL), PARAMETER :: ndiv=1+imm1/ntab
         INTEGER(KIND=INTL), INTENT(INOUT) :: idum
         INTEGER(KIND=INTL) :: ivrand(ntab), idum2, j, k, iyrand
         SAVE
!
!          initialise if idum is negative
!
         IF (idum <= 0) THEN
!
!             make sure idum<>0
!
            idum=max(-idum,1)
            idum2=idum
!
!             load the shuffle table (after 8 warm-ups)
!
            Shuffle_warmup_loop: DO j = ntab+8,1,-1
               k=idum/iq1
               idum=ia1*(idum-k*iq1)-k*ir1
               IF (idum < 0) idum=idum+im1
               IF (j <= ntab) ivrand(j)=idum
            END DO Shuffle_warmup_loop
            iyrand=ivrand(1)
         END IF
!
!          Except when initialising this is where we start
!
!          Compute idum=mod(ia1*idum,im1) without overflows by Schrage's
!          method
!
         k=idum/iq1
         idum=ia1*(idum-k*iq1)-k*ir1
         IF (idum < 0) idum=idum+im1
!
!          Compute idum2=mod(ia2*idum2,im2) without overflows by Schrage's
!          method
!
         k=idum2/iq2
         idum2=ia2*(idum2-k*iq2)-k*ir2
         IF (idum2 < 0) idum2=idum2+im2
!
!          j will be in the range [1,ntab]
!
         j=1+iyrand/ndiv
!
!          idum is shuffled, idum and idum2 are combined to generate output
!
         iyrand=ivrand(j)-idum2
         ivrand(j)=idum
         IF (iyrand < 1) iyrand=iyrand+imm1
!
!          Make sure the routine generates random numbers away from the
!          end of the interval
!
         re_iyrand=iyrand
         wuni=min(am*re_iyrand,rnmx)
         END FUNCTION wuni

         FUNCTION probdiscrete(idum,probdis,probdismax)
!!!!!!!!!!!!!!!!!!!!!!!!!!!!!!!!!!!!!!!!!!!!!!!!!!!!!!!!!!!!!!!!!!!!!!!!!!!
!                                                                         !
!          This routine generates samples from the discrete distribution  !
!          stored in probdis(1,...,probdismax), returning a number in the !
!          range 1,...,probdismax                                         !
!          idum is the seed of the random number generator                !
!                                                                         !
!!!!!!!!!!!!!!!!!!!!!!!!!!!!!!!!!!!!!!!!!!!!!!!!!!!!!!!!!!!!!!!!!!!!!!!!!!!
         IMPLICIT NONE
         INTEGER, PARAMETER :: DBL = KIND(0.d0)
         INTEGER, PARAMETER :: INTL = SELECTED_INT_KIND(r=12)
         INTEGER(KIND=INTL), INTENT(IN) :: probdismax
         INTEGER(KIND=INTL), INTENT(INOUT) :: idum
         REAL(KIND=DBL), INTENT(IN) :: probdis(probdismax)
         INTEGER(KIND=INTL) :: i, iprob, probdiscrete
         REAL(KIND=DBL) :: sumprob, prob
         prob=wuni(idum)
         sumprob=0.D0
         Probability_loop: DO i = 1, probdismax
            iprob=i
            sumprob=sumprob+probdis(i)
            IF (prob < sumprob) THEN
               EXIT
            END IF
         END DO Probability_loop
         probdiscrete=iprob
         END FUNCTION probdiscrete

      END MODULE my_subroutines

        !!!!!!!!!!!!!!!!
        ! MAIN PROGRAM !
        !!!!!!!!!!!!!!!!
      PROGRAM stem_cell_model_predict
!       Data dictionary: declare variable types, definitions
      USE coefficient_data
!       Collected subroutines, in module for explicit interface
      USE my_subroutines
      IMPLICIT NONE
!
      REAL(KIND=DBL) :: cancer_cond, cancer_cond_stem
      REAL(KIND=DBL) :: cancer_cond_some_st
      INTEGER(KIND=INTL) :: program_runs                            !program runs
      INTEGER(KIND=INTL) :: program_runs_counter                    !counter for program runs
      INTEGER(KIND=INTL) :: error_status, model_type1, i, total_cells
      INTEGER(KIND=INTL) :: iseed, min_count, max_count, m_arr
      CHARACTER(len=500) :: title_string
      CHARACTER(len=1) :: resp
!
!       Open steering parameters file (not needed on HPC)
!
!     OPEN (UNIT=IREAD,FILE=
!    & 'c:\d_drive\temp\fitcancer_stem_cell_modeltest.inp',
!    & STATUS='OLD',ACTION='READ',SHARED)
!
!       Open main output file (not needed on HPC)
!
!     OPEN (UNIT=IOUT,FILE=
!    & 'c:\d_drive\temp\outcancer_stem_cell_modeltest.lis',
!    & STATUS='NEW',ACTION='WRITE')
!
!       Open summary data file (not needed on HPC)
!
!     OPEN (UNIT=ISUMM,FILE=
!    & 'c:\d_drive\temp\sumcancer_stem_cell_modeltest.lis',
!    & STATUS='NEW',ACTION='WRITE')
!
      WRITE(*,*) ' Give the number of program runs required'
      READ(IREAD,*) program_runs
      Program_run_counter_loop: DO program_runs_counter = 1,
     & program_runs !loop over program runs
!          Read title string
         WRITE(*,*) ' Please give title string'
         READ(IREAD,10)title_string
10       FORMAT(A500)
         WRITE(IOUT,20)title_string
         WRITE(ICONS,20)title_string
20       FORMAT(' FITTERCANCER_STEM_CELL_MODEL last modified by',
     &    ' M.P. Little 2017-01-13'/1X,A500)
!
!          Determine variables for simulations
!
         WRITE(ICONS,30)name_model_var_inp
30       FORMAT(' Please indicate the variables to be used',
     &    ' in simulations',6(/1X,A60))
         READ(IREAD,*)model_type
         BACKSPACE IREAD
         IF (num_params_model(model_type) <= 5) THEN
            READ(IREAD,*) model_type1, k_cancer, n1, n2, mut_stem,
     &      mut_trans
            mut_spont_tr = 0.D0
            mut_mutag_tr = 0.D0
            n_interval = 0
         ELSE
            IF (model_type < 5) THEN
               READ(IREAD,*) model_type1, k_cancer, n1, n2, mut_stem,
     &          mut_trans, mut_spont_tr, mut_mutag_tr
               n_interval = 0
            ELSE IF (model_type == 5) THEN
               READ(IREAD,*) model_type1, k_cancer, n1, n2, n_interval,
     &          mut_stem, mut_trans
               mut_spont_tr = 0.D0
               mut_mutag_tr = 0.D0
            ELSE
               WRITE(ICONS,40)
40             FORMAT(' [If full set of cancer arrays are to be output',
     &          ' use negative number of MC iterations]')
               READ(IREAD,*) model_type1, k_cancer, n1, n2, n_interval,
     &          mut_stem, mut_trans, mut_spont_tr, mut_mutag_tr, num_MC
               IF (num_MC < 0) THEN
                  write_MC_array = .TRUE.
               ELSE
                  write_MC_array = .FALSE.
               END IF
               num_MC = ABS(num_MC)
            END IF
         END IF
         mut_spont = mut_stem
         mut_mutag = mut_trans
         n_total = n1 + n2
!
!          Allocate the necessary working arrays (not all needed for every model)
!
         IF (model_type >= 5) THEN
!
!             Allocate special arrays needed only for time-varying model of Wu et al and Frank et al
!
            ALLOCATE (mut_spont_int(n_interval),STAT=error_status)
            IF (error_status /= 0) THEN
               WRITE(*,*) ' ALLOCATION FAILED FOR mut_spont_int'
               STOP
            END IF
            ALLOCATE (mut_mutag_int(n_interval),STAT=error_status)
            IF (error_status /= 0) THEN
               WRITE(*,*) ' ALLOCATION FAILED FOR mut_mutag_int'
               STOP
            END IF
            IF (model_type == 6) THEN
               ALLOCATE (mut_spont_tr_int(n_interval),STAT=error_status)
               IF (error_status /= 0) THEN
                  WRITE(*,*) ' ALLOCATION FAILED FOR mut_spont_tr_int'
                  STOP
               END IF
               ALLOCATE (mut_mutag_tr_int(n_interval),STAT=error_status)
               IF (error_status /= 0) THEN
                  WRITE(*,*) ' ALLOCATION FAILED FOR mut_mutag_tr_int'
                  STOP
               END IF
            END IF
            ALLOCATE (generation_int(n_interval),STAT=error_status)
            IF (error_status /= 0) THEN
               WRITE(*,*) ' ALLOCATION FAILED FOR generation_int'
               STOP
            END IF
            ALLOCATE (generation_int_in(n_interval),STAT=error_status)
            IF (error_status /= 0) THEN
               WRITE(*,*) ' ALLOCATION FAILED FOR generation_int_in'
               STOP
            END IF
         END IF
         IF (model_type < 6) THEN
!
!             Allocate arrays needed for all models except the Monte Carlo extended model of Frank et al
!
            ALLOCATE (T(0:k_cancer,0:n2),STAT=error_status)
            IF (error_status /= 0) THEN
               WRITE(*,*) ' ALLOCATION FAILED FOR T'
               STOP
            END IF
            ALLOCATE (T_ex(0:k_cancer,0:k_cancer,0:k_cancer,0:n2),
     &       STAT=error_status)
            IF (error_status /= 0) THEN
               WRITE(*,*) ' ALLOCATION FAILED FOR T_ex'
               STOP
            END IF
            ALLOCATE (Cancer(0:k_cancer,0:n1,0:n2),STAT=error_status)
            IF (error_status /= 0) THEN
               WRITE(*,*) ' ALLOCATION FAILED FOR Cancer'
               STOP
            END IF
            ALLOCATE(
     &       Cancer_ex(0:k_cancer,0:k_cancer,0:k_cancer,0:n1,0:n2),
     &       STAT=error_status)
            IF (error_status /= 0) THEN
               WRITE(*,*) ' ALLOCATION FAILED FOR Cancer_ex'
               STOP
            END IF
            ALLOCATE (prob(0:n_total,0:k_cancer),STAT=error_status)
            IF (error_status /= 0) THEN
               WRITE(*,*) ' ALLOCATION FAILED FOR prob'
               STOP
            END IF
            ALLOCATE (prob_ext(0:n_total,0:k_cancer,0:k_cancer),
     &       STAT=error_status)
            IF (error_status /= 0) THEN
               WRITE(*,*) ' ALLOCATION FAILED FOR prob_ext'
               STOP
            END IF
         ELSE
!
!             Arrays needed for only for Monte Carlo extended model of Frank et al
!
            total_cells = n1*(2**n2)
            ALLOCATE (Transit_cell(total_cells,5),STAT=error_status)
            IF (error_status /= 0) THEN
               WRITE(*,*) ' ALLOCATION FAILED FOR Transit_cell'
               STOP
            END IF
            ALLOCATE (Cancer_spont(0:k_cancer,2),STAT=error_status)
            IF (error_status /= 0) THEN
               WRITE(*,*) ' ALLOCATION FAILED FOR Cancer_spont'
               STOP
            END IF
            ALLOCATE (Cancer_stem_type(0:k_cancer,0:k_cancer),
     &       STAT=error_status)
            IF (error_status /= 0) THEN
               WRITE(*,*) ' ALLOCATION FAILED FOR Cancer_stem_type'
               STOP
            END IF
            ALLOCATE (generation_int_in_st(n1),STAT=error_status)
            IF (error_status /= 0) THEN
               WRITE(*,*) ' ALLOCATION FAILED FOR generation_int_in_st'
               STOP
            END IF
            ALLOCATE (generation_int_in_tr(n2),STAT=error_status)
            IF (error_status /= 0) THEN
               WRITE(*,*) ' ALLOCATION FAILED FOR generation_int_in_tr'
               STOP
            END IF
         END IF
         IF (model_type >= 5) THEN
            mut_spont_int = mut_spont
            mut_mutag_int = mut_mutag
            IF (model_type >= 6) THEN
               mut_spont_tr_int = mut_spont_tr
               mut_mutag_tr_int = mut_mutag_tr
            END IF
            generation_int = 0.D0
            IF (n_interval > 1) THEN
               IF (model_type == 5) THEN
                  WRITE(ICONS,50)n_interval
50                FORMAT(' Please input the values of spontaneous and',
     &             ' mutagen-associated rates and the generation',
     &             ' (relative to total generations, so between 0 and',
     &             ' 1), from which they apply to (interval 1 = 0),',
     &             ' for intervals 2 through ',I6)
                  READ(IREAD,*) (generation_int(i), mut_spont_int(i),
     &             mut_mutag_int(i), i=2, n_interval)
                  int_gen_ty = 1
               ELSE
                  WRITE(ICONS,60)n_interval
60                FORMAT(' Please input the values of spontaneous and',
     &             ' mutagen-associated stem cell and transit cell',
     &             ' rates and the generation (relative to total',
     &             ' generations, so between 0 and 1), from which they',
     &             ' apply to (interval 1 = 0), for intervals 2',
     &             ' through ',I6)
                  READ(IREAD,*) (generation_int(i), mut_spont_int(i),
     &             mut_mutag_int(i), mut_spont_tr_int(i),
     &             mut_mutag_tr_int(i), i=2, n_interval)
                  WRITE(ICONS,70)
70                FORMAT(' Do you wish to use intervals by total',
     &             ' generation (Y) or within stem/transit cell',
     &             ' generation separately (N)?')
                  READ(IREAD,80) resp
80                FORMAT(A1)
                  IF (resp == 'Y' .OR. resp == 'y') THEN
                     int_gen_ty = 1
                  ELSE
                     int_gen_ty = 2
                  END IF
               END IF
            END IF
            generation_int_in = MAX(MIN(NINT(n_total*generation_int),
     &       n_total),1)
!
!             Set up arrays mapping each of 1:n1 1:n2 to interval counts
!
            IF (model_type == 6) THEN
               Generation_stem_loop: DO i = 1, n_interval
                  min_count = MAX(MIN(NINT(n1*generation_int(i)),n1),1)
                  IF (i < n_interval) THEN
                     max_count = MAX(MIN(NINT(n1*generation_int(i+1))-1,
     &                n1),1)
                  ELSE
                     max_count = n1
                  END IF
                  max_count = MAX(max_count, min_count)
                  generation_int_in_st(min_count:max_count) = i
               END DO Generation_stem_loop
               Generation_tran_loop: DO i = 1, n_interval
                  min_count = MAX(MIN(NINT(n2*generation_int(i)),n2),1)
                  IF (i < n_interval) THEN
                     max_count = MAX(MIN(NINT(n2*generation_int(i+1))-1,
     &                n2),1)
                  ELSE
                     max_count = n2
                  END IF
                  max_count = MAX(max_count, min_count)
                  generation_int_in_tr(min_count:max_count) = i
               END DO Generation_tran_loop
            END IF
         END IF
         IF (model_type == 1) THEN
            CALL Frank_model
         ELSE IF (model_type == 2) THEN
            CALL Wu_model
         ELSE IF (model_type == 3) THEN
            CALL Wu_model_ext
         ELSE IF (model_type == 4) THEN
            CALL Frank_model_ext
         ELSE IF (model_type == 5) THEN
            CALL Wu_model_ext
         ELSE
!
!             reset random number generator
!
            iseed = -1
!
!             Call Monte Carlo cancer model
!
            CALL Frank_model_ext_MC(iseed)
         END IF
!
!         Write cancer estimates to console and to output file
!
         IF (model_type < 5) THEN
            WRITE(ICONS,100) name_model_type(model_type),
     &       name_model_var_out(1,model_type), k_cancer,
     &       name_model_var_out(2,model_type), n1,
     &       name_model_var_out(3,model_type), n2,
     &       name_model_var_out(4,model_type), mut_stem,
     &       name_model_var_out(5,model_type), mut_trans
            WRITE(IOUT,100) name_model_type(model_type),
     &       name_model_var_out(1,model_type), k_cancer,
     &       name_model_var_out(2,model_type), n1,
     &       name_model_var_out(3,model_type), n2,
     &       name_model_var_out(4,model_type), mut_stem,
     &       name_model_var_out(5,model_type), mut_trans
100         FORMAT(1X,A61/
     &       1X,A60,' = ',1X,I10/
     &       1X,A60,' = ',1X,I10/
     &       1X,A60,' = ',1X,I10/
     &       1X,A60,' = ',1X,ES21.14/
     &       1X,A60,' = ',1X,ES21.14)
            IF (model_type == 4) THEN
!
!                Write remaining model parameters
!
               WRITE(ICONS,110)
     &          name_model_var_out(6,model_type), mut_spont_tr,
     &          name_model_var_out(7,model_type), mut_mutag_tr
               WRITE(IOUT,110)
     &          name_model_var_out(6,model_type), mut_spont_tr,
     &          name_model_var_out(7,model_type), mut_mutag_tr
110            FORMAT(1X,A60,' = ',1X,ES21.14/1X,A60,' = ',1X,ES21.14)
            END IF
         ELSE
            WRITE(ICONS,120) name_model_type(model_type),
     &       nam_int_gen_ty(int_gen_ty),
     &       name_model_var_out(1,model_type), k_cancer,
     &       name_model_var_out(2,model_type), n1,
     &       name_model_var_out(3,model_type), n2,
     &       name_model_var_out(4,model_type), n_interval
            WRITE(IOUT,120) name_model_type(model_type),
     &       nam_int_gen_ty(int_gen_ty),
     &       name_model_var_out(1,model_type), k_cancer,
     &       name_model_var_out(2,model_type), n1,
     &       name_model_var_out(3,model_type), n2,
     &       name_model_var_out(4,model_type), n_interval
120         FORMAT(1X,A61/1X,A60/
     &       1X,A60,' = ',1X,I10/
     &       1X,A60,' = ',1X,I10/
     &       1X,A60,' = ',1X,I10/
     &       1X,A60,' = ',1X,I10)
            Mut_interval_loop: DO i = 1, n_interval                !loop over number of intervals of mutation rates
               WRITE(ICONS,130) name_model_var_out(5,model_type), i,
     &          generation_int(i), mut_spont_int(i)
               WRITE(ICONS,130) name_model_var_out(6,model_type), i,
     &          generation_int(i), mut_mutag_int(i)
               WRITE(IOUT,130) name_model_var_out(5,model_type), i,
     &          generation_int(i), mut_spont_int(i)
               WRITE(IOUT,130) name_model_var_out(6,model_type), i,
     &          generation_int(i), mut_mutag_int(i)
               IF (model_type == 6) THEN
                  WRITE(ICONS,130) name_model_var_out(7,model_type), i,
     &             generation_int(i), mut_spont_tr_int(i)
                  WRITE(ICONS,130) name_model_var_out(8,model_type), i,
     &             generation_int(i), mut_mutag_tr_int(i)
                  WRITE(IOUT,130) name_model_var_out(7,model_type), i,
     &             generation_int(i), mut_spont_tr_int(i)
                  WRITE(IOUT,130) name_model_var_out(8,model_type), i,
     &             generation_int(i), mut_mutag_tr_int(i)
               END IF
130            FORMAT(1X,A60,' (interval =',I6,', generation =',ES21.14,
     &          ') = ',ES21.14)
            END DO Mut_interval_loop
            IF (model_type == 6) THEN
!
!                Write remaining model parameter
!
               WRITE(ICONS,140)
     &          name_model_var_out(9,model_type), num_MC
               WRITE(IOUT,140)
     &          name_model_var_out(9,model_type), num_MC
140            FORMAT(1X,A60,' = ',1X,I10)
            END IF
         END IF
         WRITE(ICONS,150) cancer_tot
         WRITE(IOUT,150) cancer_tot
150      FORMAT(' Cancer probability =',21X,ES21.14)
         IF (model_type >= 3) THEN
!
!              For extended Wu et al model and Frank et al model also output probablity of cancer with >=1 mutagen-associated mutation and
!              conditional probability of there being >=1 mutagen-associated mutation given that an individual has cancer
!              conditional probability of cancer arising in stem cell lineage given that an individual has cancer
!
            cancer_cond = cancer_mut / MAX(cancer_tot,1.D-30)
            IF (model_type == 6) THEN
               cancer_cond_stem = cancer_stem / MAX(cancer_tot,1.D-30)
               cancer_cond_some_st = cancer_some_stem /
     &          MAX(cancer_tot,1.D-30)
           END IF
            IF (model_type < 6) THEN
               WRITE(ICONS,160) cancer_mut, cancer_cond
               WRITE(IOUT,160) cancer_mut, cancer_cond
160            FORMAT(' Probability non-spontaneous cancer =',5X,
     &          ES21.14/' Prob[non-spontaneous mutation|cancer] =  ',
     &          ES21.14)
            ELSE
               WRITE(ICONS,170) cancer_mut, cancer_cond, cancer_stem,
     &          cancer_cond_stem, cancer_some_stem, cancer_cond_some_st
               WRITE(IOUT,170) cancer_mut, cancer_cond, cancer_stem,
     &          cancer_cond_stem, cancer_some_stem, cancer_cond_some_st
170            FORMAT(' Probability non-spontaneous cancer =',5X,
     &          ES21.14/' Prob[non-spontaneous mutation|cancer] =  ',
     &          ES21.14/' Probability all stem-cell cancer =',7X,
     &          ES21.14/' Prob[all stem cell cancer|cancer] =',6X,
     &          ES21.14/' Prob[some stem-cell mutn in cancer] =',4X,
     &          ES21.14/' Prob[some stem-cell mutn|cancer] =',7X,
     &          ES21.14)
            END IF
         END IF
         IF (model_type < 3) THEN
            WRITE(ISUMM,180) model_type, k_cancer, n1, n2, mut_stem,
     &       mut_trans, mut_spont_tr, mut_mutag_tr, cancer_tot
180         FORMAT(1X,I2,3I10,7(1X,ES21.14))
         ELSE IF ((model_type >= 3) .AND. (model_type < 5)) THEN
            WRITE(ISUMM,190) model_type, k_cancer, n1, n2, mut_stem,
     &       mut_trans, mut_spont_tr, mut_mutag_tr, cancer_tot,
     &       cancer_mut, cancer_cond
         ELSE IF (model_type == 5) THEN
            WRITE(ISUMM,190) model_type, k_cancer, n1, n2, n_interval,
     &       (generation_int(i), mut_spont_int(i), mut_mutag_int(i),
     &       i=1,n_interval), cancer_tot, cancer_mut, cancer_cond
190         FORMAT(1X,I2,4I10,100(1X,ES21.14))
         ELSE
            WRITE(ISUMM,200) model_type, k_cancer, n1, n2, n_interval,
     &       num_MC, (generation_int(i), mut_spont_int(i),
     &       mut_mutag_int(i), mut_spont_tr_int(i), mut_mutag_tr_int(i),
     &       i=1,n_interval), cancer_tot, cancer_mut, cancer_cond,
     &       cancer_stem, cancer_cond_stem, cancer_some_stem,
     &       cancer_cond_some_st
200         FORMAT(1X,I2,5I10,100(1X,ES21.14))
            IF (write_MC_array) THEN
!
!                Write array of spontaneous and mutagen cancers
!
               Summ_loop_cancer_spont: DO m_arr = 1, 2
                  WRITE(ISUMM,210)Cancer_spont(:,m_arr)
210               FORMAT(1X,100(1X,I10))
               END DO Summ_loop_cancer_spont
!
!                Write array of stem-cell spontaneous x mutagen cancers
!
               Sum_loop_cancer_stem: DO m_arr = 0, k_cancer
                  WRITE(ISUMM,210)Cancer_stem_type(:,m_arr)
               END DO Sum_loop_cancer_stem
            END IF
         END IF
!
!          Deallocate all data arrays
!
         IF (model_type >= 5) THEN
!
!             Deallocate arrays needed only for time-varying model of Wu et al and Monte Carlo Frank et al
!
            DEALLOCATE (mut_spont_int,STAT=error_status)
            IF (error_status /= 0) THEN
               WRITE(*,*) ' DEALLOCATION FAILED FOR mut_spont_int'
               STOP
            END IF
            DEALLOCATE (mut_mutag_int,STAT=error_status)
            IF (error_status /= 0) THEN
               WRITE(*,*) ' DEALLOCATION FAILED FOR mut_mutag_int'
               STOP
            END IF
            IF (model_type == 6) THEN
               DEALLOCATE (mut_spont_tr_int,STAT=error_status)
               IF (error_status /= 0) THEN
                  WRITE(*,*) ' DEALLOCATION FAILED FOR mut_spont_tr_int'
                  STOP
               END IF
               DEALLOCATE (mut_mutag_tr_int,STAT=error_status)
               IF (error_status /= 0) THEN
                  WRITE(*,*) ' DEALLOCATION FAILED FOR mut_mutag_tr_int'
                  STOP
               END IF
            END IF
            DEALLOCATE (generation_int,STAT=error_status)
            IF (error_status /= 0) THEN
               WRITE(*,*) ' DEALLOCATION FAILED FOR generation_int'
               STOP
            END IF
            DEALLOCATE (generation_int_in,STAT=error_status)
            IF (error_status /= 0) THEN
               WRITE(*,*) ' DEALLOCATION FAILED FOR generation_int_in'
               STOP
            END IF
         END IF
         IF (model_type < 6) THEN
!
!             Deallocate arrays needed for all models except the Monte Carlo extended model of Frank et al
!
            DEALLOCATE (T,STAT=error_status)
            IF (error_status /= 0) THEN
               WRITE(*,*) ' DEALLOCATION FAILED FOR T'
               STOP
            END IF
            DEALLOCATE (T_ex,STAT=error_status)
            IF (error_status /= 0) THEN
               WRITE(*,*) ' DEALLOCATION FAILED FOR T_ex'
               STOP
            END IF
            DEALLOCATE (Cancer,STAT=error_status)
            IF (error_status /= 0) THEN
               WRITE(*,*) ' DEALLOCATION FAILED FOR Cancer'
               STOP
            END IF
            DEALLOCATE (Cancer_ex,STAT=error_status)
            IF (error_status /= 0) THEN
               WRITE(*,*) ' DEALLOCATION FAILED FOR Cancer_ex'
               STOP
            END IF
            DEALLOCATE (prob,STAT=error_status)
            IF (error_status /= 0) THEN
               WRITE(*,*) ' DEALLOCATION FAILED FOR prob'
               STOP
            END IF
            DEALLOCATE (prob_ext,STAT=error_status)
            IF (error_status /= 0) THEN
               WRITE(*,*) ' DEALLOCATION FAILED FOR prob_ext'
               STOP
            END IF
         ELSE
!
!             Deallocate arrays needed for only for Monte Carlo extended model of Frank et al
!
            DEALLOCATE (Transit_cell,STAT=error_status)
            IF (error_status /= 0) THEN
               WRITE(*,*) ' DEALLOCATION FAILED FOR Transit_cell'
               STOP
            END IF
            DEALLOCATE (Cancer_spont,STAT=error_status)
            IF (error_status /= 0) THEN
               WRITE(*,*) ' DEALLOCATION FAILED FOR Cancer_spont'
               STOP
            END IF
            DEALLOCATE (Cancer_stem_type,STAT=error_status)
            IF (error_status /= 0) THEN
               WRITE(*,*) ' DEALLOCATION FAILED FOR Cancer_stem_type'
               STOP
            END IF
            DEALLOCATE (generation_int_in_st,STAT=error_status)
            IF (error_status /= 0) THEN
               WRITE(*,*)
     &          ' DEALLOCATION FAILED FOR generation_int_in_st'
               STOP
            END IF
            DEALLOCATE (generation_int_in_tr,STAT=error_status)
            IF (error_status /= 0) THEN
               WRITE(*,*)
     &          ' DEALLOCATION FAILED FOR generation_int_in_tr'
               STOP
            END IF
         END IF
      END DO Program_run_counter_loop
      END PROGRAM stem_cell_model_predict
