# Supplementary material for: Mathematical models of tissue stem and transit target cell divisions and the risk of radiation- or smoking-associated cancer
Source: PLoS Comput Biol. 2017 Feb 14;13(2):e1005391. doi: 10.1371/journal.pcbi.1005391 (PMC5347390; doi:10.1371/journal.pcbi.1005391)
Supplement: S1 Supporting Information — (ZIP) [file pcbi.1005391.s002.zip › outcancer_stem_cell_model_Frank_extended_Monte_Carlo_total_cell_gen_k_1_stsp_1e-5_stmu_1e-5_trsp_1e-5_trmu_1e-5.lis]

 FITTERCANCER_STEM_CELL_MODEL last modified by M.P. Little 2016-05-31
 Extension by Little et al of model of Frank et al (Genetics 2003) with k=1 cancer mutations, spontaneous stem cell mutation rate = 10**-5, mutagen-associated stem cell mutation rate = 10 x 10**-6 after first third of cell divisions, spontaneous transit cell mutation rate = 10**-5, mutagen-associated transit cell mutation rate = 10 x 10**-6 after first third of cell divisions, n1=1024 stem cell divisions, n2=10 transit cell divisions, split by total cell generations, 10000 Monte Carlo samples    
 Generalization of model of Frank et al (Monte Carlo)         
 Mapping of gen count over combined (n1+n2) generations      
     Number of critical cancer genes (k)                      =           1
     Number of stem cell divisions (n1)                       =        1024
     Number of transit cell divisions (n2)                    =          10
     Number of time intervals for cell division rates         =           2
     Spontaneous mutation rate for stem cells (uSs)           (interval =     1, generation = 0.00000000000000E+00) =  1.00000000000000E-05
     Mutagen-associated mutation rate for stem cells (uMs)    (interval =     1, generation = 0.00000000000000E+00) =  0.00000000000000E+00
     Spontaneous mutation rate for transit cells (uSt)        (interval =     1, generation = 0.00000000000000E+00) =  1.00000000000000E-05
     Mutagen-associated mutation rate for transit cells (uMt) (interval =     1, generation = 0.00000000000000E+00) =  0.00000000000000E+00
     Spontaneous mutation rate for stem cells (uSs)           (interval =     2, generation = 3.33333333333333E-01) =  1.00000000000000E-05
     Mutagen-associated mutation rate for stem cells (uMs)    (interval =     2, generation = 3.33333333333333E-01) =  1.00000000000000E-05
     Spontaneous mutation rate for transit cells (uSt)        (interval =     2, generation = 3.33333333333333E-01) =  1.00000000000000E-05
     Mutagen-associated mutation rate for transit cells (uMt) (interval =     2, generation = 3.33333333333333E-01) =  1.00000000000000E-05
     Numbers of Monte Carlo simulations                       =       10000
 Cancer probability =                      1.00000000000000E+00
 Probability non-spontaneous cancer =      4.00000000000000E-04
 Prob[non-spontaneous mutation|cancer] =   4.00000000000000E-04
 Probability all stem-cell cancer =        5.00000000000000E-04
 Prob[all stem cell cancer|cancer] =       5.00000000000000E-04
 Prob[some stem-cell mutn in cancer] =     5.00000000000000E-04
 Prob[some stem-cell mutn|cancer] =        5.00000000000000E-04
